# Supplementary material for: The Mechano-Ubiquitinome of Articular Cartilage: Differential Ubiquitination and Activation of a Group of ER-Associated DUBs and ER Stress Regulators
Source: Mol Cell Proteomics. 2022 Sep 28;21(12):100419. doi: 10.1016/j.mcpro.2022.100419 (PMC9708921; doi:10.1016/j.mcpro.2022.100419)
Supplement: Supplementary Table S1 [file mmc7.xlsx]

## Sheet: Supplementary Table S1_msms_All
Raw file	Scan number	Scan ID	Sequence	Length	Missed cleavages	Modifications	Modified sequence	Deamidation (NQ) Probabilities	GlyGly (K) Probabilities	Oxidation (M) Probabilities	Deamidation (NQ) Score Diffs	GlyGly (K) Score Diffs	Oxidation (M) Score Diffs	Deamidation (NQ)	GlyGly (K)	Oxidation (M)	Proteins	Charge	Fragmentation	Mass analyzer	Type	Scan event number	Isotope index	m/z	Mass	Mass error [ppm]	Mass error [Da]	Simple mass error [ppm]	Retention time	PEP	Score	Delta score	Score diff	Localization prob	Combinatorics	PIF	Fraction of total spectrum	Base peak fraction	Precursor Full ScanNumber	Precursor Intensity	Precursor Apex Fraction	Precursor Apex Offset	Precursor Apex Offset Time	Matches	Intensities	Mass Deviations [Da]	Mass Deviations [ppm]	Masses	Number of Matches
QE929_MSQ1321_20180329_Heba_ub_s6_10_3	10665	7373	AAAAVAQGKGQVGPGAGPLELEGVKAPLEPGPK	33	2	GlyGly (K)	_AAAAVAQGK(gl)GQVGPGAGPLELEGVKAPLEPGPK_		AAAAVAQGK(0.937)GQVGPGAGPLELEGVK(0.062)APLEPGPK(0.001)			AAAAVAQGK(11.8)GQVGPGAGPLELEGVK(-11.8)APLEPGPK(-31.38)		0	1	0	I3LS87	4	HCD	FTMS	MULTI-MSMS	5	1	795.436	3177.71	0.6666	0.00053024	0.466721	40.697	4.77e-05	41.661	35.695	11.802	0.93741	3	0	0	0	-1	0	0	0	0	y2;y4;y7;y8;y9;y11;y12;y16;y20;y21(2+);a2;b2;b3;b4;b5;b26(2+)	2082.8;20210.1;1945.5;2326.9;2834.4;2511.4;2168.5;5150.6;12922.8;1720.2;2152.8;8221.1;11773;13845;3335.4;2168.5	0.00168862806873449;-0.00100030926404315;0.00600851898741439;0.0035715255373816;0.0150384494874061;-0.00238371540012849;0.015917388612479;0.0151130384501812;0.00684879556433771;-0.011887052437487;-0.000339901189065017;0.000235731653134508;0.000179109296880142;0.000519215456222355;-6.07732812341055E-06;-0.00923472938734449	6.91596182417271;-2.51182017091887;8.14810329156829;4.41772942024615;16.0575198333222;-2.18160386331135;13.0292277526499;9.02846544714002;3.50129818551284;-11.8036445308758;-2.95342999478344;1.64753678743517;0.836496370654809;1.82081699243064;-0.0158171424100332;-7.55911634446557	244.163879394531;398.240795907464;737.413208007813;808.452758789063;936.536254882813;1092.6435546875;1221.66784667969;1673.93213593885;1956.07320526874;1007.06628417969;115.086929321289;143.081268310547;214.118438720703;285.155212402344;384.224151611328;1221.66784667969	16
QE929_MSQ1321_20180329_Heba_ub_s2_ctrl_2	5273	2348	AAASKLGEFAK	11	1	GlyGly (K)	_AAASK(gl)LGEFAK_		AAASK(1)LGEFAK			AAASK(33.37)LGEFAK(-33.37)		0	1	0	P54612;P54613;A0A287APB4;I3L7S2;A0A287BB72;A0A287A5F7	2	HCD	FTMS	MULTI-MSMS	11	0	603.827	1205.64	0.28395	0.00017145	-0.488852	25.419	0.014587	65.305	32.413	33.371	0.99954	2	0	0	0	-1	0	0	0	0	y1;y2;y5;y6;y8;y9;y1-NH3;a2;b2;b3;b6	2322.8;1668;7358.6;2737.5;1655.5;2113.5;2147.4;6166.1;7225.1;1393.2;1375.9	-0.000492338189076236;-0.000106455662518101;-0.00151122451541141;0.00353763573741617;0.0137885417874486;0.00964256396264318;-0.000185970939071467;-0.000400936345315017;-0.000466172643740492;-0.000995817460932358;0.00156797035617728	-3.34666002842797;-0.487992897566867;-2.74128178899055;5.32485431882989;13.8784382189933;9.05776015980596;-1.42959510295333;-3.4837677488415;-3.25808096604005;-4.65075311863737;2.3888475847143	147.113296508789;218.150024414063;551.283899918915;664.362915039063;993.522583007813;1064.56384277344;130.086441040039;115.086990356445;143.081970214844;214.119613647461;656.371032714844	11
QE929_MSQ1321_20180329_Heba_ub_s5_10_2	4990	1796	AAASKLGEFAK	11	1	GlyGly (K)	_AAASK(gl)LGEFAK_		AAASK(1)LGEFAK			AAASK(40.65)LGEFAK(-40.65)		0	1	0	P54612;P54613;A0A287APB4;I3L7S2;A0A287BB72;A0A287A5F7	2	HCD	FTMS	MULTI-MSMS	4	0	603.827	1205.64	1.2693	0.00076644	1.83357	25.841	0.010696	71.223	41.414	40.653	0.99991	2	0	0	0	-1	0	0	0	0	y1;y2;y3;y5;y6;y8;a2;b2;b3	1684.3;2327.8;1537.2;6717;9565.2;2581.9;5553.3;10913.4;1503	-0.000110868462513736;0.000671742579669399;-0.00188296915001729;-0.00105857122503039;0.00420902245616617;0.0110419597561986;-0.000378048161721267;-6.94441281154923E-05;-9.55489062448578E-05	-0.753628343808544;3.0792798568959;-5.15570900373866;-1.92019410392407;6.33543296052917;11.1139187168555;-3.28489115698981;-0.48534641060631;-0.446242669484818	147.112915039063;218.14924621582;365.22021484375;551.283447265625;664.362243652344;993.525329589844;115.086967468262;143.081573486328;214.118713378906	9
QE929_MSQ1321_20180329_Heba_ub_s6_10_3	5389	2466	AAASKLGEFAK	11	1	GlyGly (K)	_AAASK(gl)LGEFAK_		AAASK(1)LGEFAK			AAASK(36.18)LGEFAK(-36.18)		0	1	0	P54612;P54613;A0A287APB4;I3L7S2;A0A287BB72;A0A287A5F7	2	HCD	FTMS	MULTI-MSMS	9	0	603.827	1205.64	0.99024	0.00059793	0.340583	25.72	0.013844	66.435	33.542	36.18	0.99976	2	0	0	0	-1	0	0	0	0	y1;y2;y3;y5;y6;y7;y8;y9;y1-NH3;a2;b2;b3	8751.5;1596;5864;11026.1;10215.4;1580.1;8025.7;1730;2382;10405.6;15086.3;2254.6	-0.000431303032826236;-0.000182749607830601;-0.00108951211876729;0.00248146783746961;0.00109622948741617;-0.000661743112573276;0.00713570975619859;0.0175771342751432;-0.000414852775008967;-0.000370418767190017;9.84025515720077E-05;-6.50313281198578E-05	-2.93177586257042;-0.837724150653545;-2.98317136211012;4.50128474653401;1.65004011238868;-0.729993887522797;7.18218397485473;16.5112364129488;-3.18904907980281;-3.21859894212723;0.68773822239233;-0.303716271979754	147.113235473633;218.150100708008;365.219421386719;551.279907226563;664.365356445313;906.505004882813;993.529235839844;1064.55590820313;130.086669921875;115.086959838867;143.081405639648;214.118682861328	12
QE929_MSQ1321_20180329_Heba_ub_s7_30_1	5200	2172	AAASKLGEFAK	11	1	GlyGly (K)	_AAASK(gl)LGEFAK_		AAASK(1)LGEFAK			AAASK(39.65)LGEFAK(-39.65)		0	1	0	P54612;P54613;A0A287APB4;I3L7S2;A0A287BB72;A0A287A5F7	2	HCD	FTMS	MULTI-MSMS	11	0	603.827	1205.64	0.86989	0.00052527	0.838244	25.719	0.012332	68.735	44.58	39.648	0.99989	2	0	0	0	-1	0	0	0	0	y1;y2;y3;y5;y6;y7;y8;y1-NH3;a2;b2	4800.9;2248.5;1824.1;6938.7;12640.9;2350;4461.9;1821.4;6525.1;9106.3	-0.000614408501576236;-0.000899912693768101;-0.000204502353142288;-0.00240134466253039;-0.00171835481103244;-0.0101832274875733;-0.00281302071255141;7.3428474991033E-05;-0.000690853337502517;6.84981719700772E-06	-4.17642732736765;-4.12518597248562;-0.559945163712105;-4.35590588733681;-2.5864496313383;-11.2333858877938;-2.83131330524018;0.564460222177063;-6.00286439875118;0.0478735359317472	147.113418579102;218.150817871094;365.218536376953;551.284790039063;664.368171029611;906.514526367188;993.539184570313;130.086181640625;115.087280273438;143.081497192383	10
QE929_MSQ1321_20180329_Heba_ub_s8_30_2	5217	2282	AAASKLGEFAK	11	1	GlyGly (K)	_AAASK(gl)LGEFAK_		AAASK(0.983)LGEFAK(0.017)			AAASK(17.75)LGEFAK(-17.75)		0	1	0	P54612;P54613;A0A287APB4;I3L7S2;A0A287BB72;A0A287A5F7	2	HCD	FTMS	MULTI-MSMS	2	0	603.827	1205.64	0.95782	0.00057836	0.672357	25.419	0.013103	67.563	28.415	17.75	0.98349	2	0	0	0	-1	0	0	0	0	y1;y2;y5;y6;y7;y8;y9;y1-NH3;a2;b2;b3	5767;1429.3;7224.7;9698.6;4303.2;1751.6;2432.7;2633.1;10651.6;12370.5;2796.7	0.000163789740611264;0.000427601954669399;-0.000265114193780391;0.00131133157321983;0.00779253638972932;0.00109322928744859;0.00378318896264318;-1.8124259383967E-05;-0.000309383610940017;0.000617201379697008;-1.92549609323578E-05	1.11336279593126;1.96013272353155;-0.480904291018087;1.9738115256447;8.59632216420798;1.10034269673526;3.55372593735123;-0.139324918295009;-2.68826090681002;4.31365357962628;-0.0899265995454545	147.112640380859;218.149490356445;551.282653808594;664.365141343227;906.49655060331;993.535278320313;1064.56970214844;130.086273193359;115.086898803711;143.08088684082;214.118637084961	11
QE929_MSQ1321_20180329_Heba_ub_s9_30_3	5158	2224	AAASKLGEFAK	11	1	GlyGly (K)	_AAASK(gl)LGEFAK_		AAASK(1)LGEFAK			AAASK(46.52)LGEFAK(-46.52)		0	1	0	P54612;P54613;A0A287APB4;I3L7S2;A0A287BB72;A0A287A5F7	2	HCD	FTMS	MULTI-MSMS	6	0	603.827	1205.64	0.7048	0.00042558	0.838244	25.367	0.0041439	96.331	55.302	46.518	0.99998	2	0	0	0	-1	0	0	0	0	y1;y2;y3;y4;y5;y6;y7;y8;y9;y1-NH3;a2;b2;b3	8131.4;5384.1;4462.3;1466.2;9974.3;16853.5;2275.1;6983.6;1606.2;1962.2;10854.5;14616.6;2920.5	-1.93157281387357E-05;-0.000625254490643101;0.000649989834357712;0.00253263681560156;-0.00172995794378039;-7.17148676585566E-05;0.00593005376242672;0.00425411887715654;0.0203847514626432;-0.000369076407821467;-0.000454342107033767;-8.40897186549228E-06;0.000118074140630142	-0.131298738485098;-2.86616059458042;1.77973265424427;5.1241149465201;-3.13805147880807;-0.10794473385672;6.54171444408755;4.28181314174091;19.1486469312083;-2.83715877974232;-3.94781282220203;-0.0587704988676432;0.55144296623025	147.112823486328;218.150543212891;365.217681884766;494.258392333984;551.284118652344;664.366524389668;906.498413085938;993.532117430723;1064.55310058594;130.086624145508;115.087043762207;143.081512451172;214.118499755859	13
QE929_MSQ1321_20180329_Heba_ub_s3_ctrl_3	5883	2629	AADKLIQNLDANHDGR	16	1	GlyGly (K)	_AADK(gl)LIQNLDANHDGR_		AADK(1)LIQNLDANHDGR			AADK(45.43)LIQNLDANHDGR		0	1	0	F2Z5M4;K7GQD4	3	HCD	FTMS	MULTI-MSMS	2	0	622.314	1863.92	0.7146	0.00044471	-0.466064	28.18	0.001733	45.434	40.451	45.434	1	1	0	0	0	-1	0	0	0	0	y2;y5;y6;y7;y8;b2	5772.5;1520.7;2370.3;2457.8;1481.2;1278	-0.000300648134384574;0.0078457071374487;0.00626320587491591;0.00525213631237875;0.003439651868689;0.000235731653134508	-1.29511159803919;13.1141801223679;9.35784464065427;6.69635189966511;3.83284897600388;1.64753678743517	232.140716552734;598.261352539063;669.300048828125;784.328002929688;897.413879394531;143.081268310547	6
QE929_MSQ1321_20180329_Heba_ub_s6_10_3	8200	5084	AALSNPKSQK	10	1	GlyGly (K),2 Deamidation (NQ)	_AALSN(de)PK(gl)SQ(de)K_	AALSN(1)PKSQ(1)K	AALSNPK(0.67)SQK(0.33)		AALSN(40.1)PKSQ(40.1)K	AALSNPK(3.08)SQK(-3.08)		2	1	0	M3UYZ2	2	HCD	FTMS	MULTI-SECPEP	8	-1	580.301	1158.59	-0.61365	-0.0003561	-818.599	33.673	0.023481	40.103	17.972	40.103	1	2	0	0	0	-1	0	0	0	0	y1;y1-NH3;a2;b2;b3;b4;b4-H2O	6635;2823;14911.8;20436.1;5721.6;1909.4;5885.6	7.22370062362643E-05;-0.000247006095321467;-0.000248348454690017;-0.000206773229677992;0.000498442521859488;0.00234496765625636;5.05450281025333E-05	0.49103164142769;-1.89878343549193;-2.15792230897384;-1.44514088138576;1.94578645198023;6.83275087941178;0.155433738201421	147.112731933594;130.086502075195;115.086837768555;143.08171081543;256.165069580078;343.195251464844;325.186981201172	7
QE929_MSQ1321_20180329_Heba_ub_s9_30_3	3658	835	ADHLLKAHLQK	11	1	GlyGly (K)	_ADHLLK(gl)AHLQK_		ADHLLK(0.998)AHLQK(0.002)			ADHLLK(26.16)AHLQK(-26.16)		0	1	0	F1SII4	3	HCD	FTMS	MULTI-MSMS	8	0	463.265	1386.77	-0.20296	-9.4e-05	-0.224517	21.129	0.012666	41.704	25.033	26.165	0.99759	2	0	0	0	-1	0	0	0	0	y1;y2;y3;y4;y6;y1-NH3;y2-NH3;b3;b4;b3-H2O	6329.9;1813.3;1377;1546.9;1524.7;5983;2390.5;8710.9;4096;2364.5	-0.000141386040638736;-0.000218659796871634;0.000715437790631768;-0.00748085410634758;-0.0111265037501198;-0.000201229728133967;-0.000736267156241865;0.00173562731561105;-0.00413569501876054;0.000173626562514073	-0.961071373452311;-0.794630683544493;1.84270205856315;-14.2405161175724;-13.2695256659025;-1.54689222736387;-2.85213943252449;5.35475055302413;-9.45910463686699;0.567185555434489	147.112945556641;275.171600341797;388.254730224609;525.321838378906;838.50048828125;130.086456298828;258.145568847656;324.128509521484;437.218444824219;306.119506835938	10
QE929_MSQ1321_20180329_Heba_ub_s6_10_3	4494	1631	ADILEDKDGK	10	1	GlyGly (K)	_ADILEDK(gl)DGK_		ADILEDK(0.856)DGK(0.144)			ADILEDK(7.72)DGK(-7.72)		0	1	0	A0A287AJ89;A0A286ZJK2;A0A287BL93;F1SA50;A0A287BPD5;A0A287ASN3;A0A287AR13	2	HCD	FTMS	MULTI-MSMS	7	0	609.304	1216.59	-0.028292	-1.72e-05	-0.738757	23.198	0.014084	77.677	38.655	7.7238	0.85551	2	0	0	0	-1	0	0	0	0	y1;y2;y3;y4;y5;y6;y7;y8;y6-H2O;y1-NH3;a2;b2;b3	5681.8;2511.8;4744;8049.6;9619.1;26894.4;29769.2;2257.1;8829.6;2666.6;2521.6;6414.5;15791.6	-0.000278715142201236;-0.00074187142502069;0.000474842215623994;0.00173810984995271;0.00280223559991555;0.00200068482740789;-0.00179310795112997;-0.00058803552497011;0.00138337987493742;-3.3383048446467E-05;-0.0001804567937711;0.000166294212505136;0.0010789023630764	-1.89456394179235;-3.63421946030943;1.48778393435915;3.09659364831506;4.14333771947863;2.48419134330132;-1.9523100618022;-0.570057422512138;1.75699259746974;-0.256622345396124;-1.13440188417487;0.888935559546067;3.59449222305184	147.113082885742;204.135009765625;319.160736083984;561.29736328125;676.3232421875;805.366636834473;918.454494607651;1031.53735351563;787.356689453125;130.086288452148;159.076599121094;187.071166992188;300.154318364437	13
QE929_MSQ1321_20180329_Heba_ub_s7_30_1	4363	1448	ADILEDKDGK	10	1	GlyGly (K)	_ADILEDK(gl)DGK_		ADILEDK(0.887)DGK(0.113)			ADILEDK(8.93)DGK(-8.93)		0	1	0	A0A287AJ89;A0A286ZJK2;A0A287BL93;F1SA50;A0A287BPD5;A0A287ASN3;A0A287AR13	2	HCD	FTMS	MULTI-MSMS	2	0	609.304	1216.59	-0.19133	-0.00011658	-2.0539	23.199	0.023568	68.735	36.514	8.935	0.88669	2	0	0	0	-1	0	0	0	0	y2;y3;y4;y5;y6;y7;y6-H2O;b2;b3	2012;1844.8;6082.8;2536.6;9439.7;17291.7;4120.1;2415.5;7304.5	-0.00078764779220819;-0.000318614815626006;0.000395336412452707;0.000910145756165548;0.00481603735045155;-0.00203696075595872;0.00234558481872682;0.000242588157817636;0.000490040237480116	-3.8584641433434;-0.998287030658752;0.704324467860414;1.34572221264266;5.97995244135696;-2.21781288795258;2.97906618006663;1.29676989059173;1.63262444052006	204.135055541992;319.161529541016;561.298706054688;676.325134277344;805.363821481949;918.454738460456;787.355727248181;187.071090698242;300.154907226563	9
QE929_MSQ1321_20180329_Heba_ub_s8_30_2	4335	1462	ADILEDKDGK	10	1	GlyGly (K)	_ADILEDK(gl)DGK_		ADILEDK(0.982)DGK(0.018)			ADILEDK(17.35)DGK(-17.35)		0	1	0	A0A287AJ89;A0A286ZJK2;A0A287BL93;F1SA50;A0A287BPD5;A0A287ASN3;A0A287AR13	2	HCD	FTMS	MULTI-MSMS	15	0	609.304	1216.59	-0.049872	-3.04e-05	-1.39633	22.918	0.010165	87.308	49.015	17.354	0.98194	2	0	0	0	-1	0	0	0	0	y2;y3;y4;y5;y6;y7;y8;y6-H2O;y6-NH3;a2;b2;b3	2633.9;1800.3;4993.1;6523.4;16392.4;18557.5;1818.8;4772.6;1515;1356.7;4301.2;8587.4	0.00066193716872931;-0.00208863434687601;0.000883617662452707;0.000299794193665548;0.00105385694985216;-0.000374368301095274;0.0128396988500299;-0.00136320215631258;-0.00929097673133583;-0.0008671023015836;0.000379917259380136;0.000398487503105116	3.24266631957035;-6.54409310140554;1.5742392091638;0.443268936671991;1.30854155447854;-0.407607433555024;12.4473107497777;-1.73135939435381;-11.7853243796839;-5.45082409097559;2.03087252477117;1.32760575278016	204.133605957031;319.163299560547;561.298217773438;676.325744628906;805.36758366235;918.453075868001;1031.52392578125;787.359436035156;788.351379394531;159.077285766602;187.070953369141;300.154998779297	12
QE929_MSQ1321_20180329_Heba_ub_s1_ctrl_1	6824	3423	AEDKEWLPVTK	11	1	GlyGly (K)	_AEDK(gl)EWLPVTK_		AEDK(1)EWLPVTK			AEDK(61.65)EWLPVTK(-61.65)		0	1	0	I3LJ87	2	HCD	FTMS	MULTI-MSMS	4	0	715.37	1428.72	-0.93368	-0.00066792	-1.29296	30.979	0.013844	66.435	45.914	61.651	1	2	0	0	0	-1	0	0	0	0	y1;y2;y3;y4;y5;y6;y7;y2-H2O;y1-NH3;a2	4644.3;13808;1286.8;33035.8;6246.1;5266;4683.6;1672.4;2545.3;4803	0.000423189154673764;-0.000940084792205198;0.000747146837511536;-0.000507274594099272;0.00116140501870632;-0.00473071960630023;-0.00266496715630637;-9.11968734556012E-05;-0.000231747306258967;-0.000384274429677589	2.87663860682902;-3.78819875331685;2.15174616105383;-1.14178472824974;2.08374391884462;-6.3632000566818;-3.05443759125547;-0.396249705964922;-1.78148639363316;-2.22005305841431	147.112380981445;248.161422729492;347.228149414063;444.282167687494;557.364562988281;743.449768066406;872.490295410156;230.150009155273;130.086486816406;173.09245300293	10
QE929_MSQ1321_20180329_Heba_ub_s2_ctrl_2	7410	4318	AEDKEWLPVTK	11	1	GlyGly (K)	_AEDK(gl)EWLPVTK_		AEDK(1)EWLPVTK			AEDK(79.54)EWLPVTK(-79.54)		0	1	0	I3LJ87	2	HCD	FTMS	MULTI-MSMS	12	0	715.37	1428.72	0.38693	0.0002768	-0.173085	31.521	0.0039987	91.584	55.64	79.537	1	2	0	0	0	-1	0	0	0	0	y1;y2;y4;y5;y6;y7;y9;y2-H2O;y4-H2O;y1-NH3;a2;b2;b4;b7	11778.4;29462.2;81063.4;12780.3;18100.5;14379.2;1888.6;7510.8;2607.8;5580;11729.4;7510.2;2177.8;3033.4	-9.56096734512357E-05;-5.5075026580198E-05;-0.000676863973126274;-0.00152414185629368;-8.353777946013E-05;0.00123416507858565;0.0147686274001444;7.66498062318988E-05;-0.000358130821837221;-7.9159415633967E-05;0.000241335921884911;-0.000373216782804775;0.00108442562498112;-0.00138060286883501	-0.649906796712168;-0.221933056263764;-1.52349962250347;-2.73453788377296;-0.112365764618555;1.41453790437383;12.0105519344794;0.333043054890156;-0.84014732536373;-0.608514461595266;1.39426526093316;-1.85599328160502;1.94254223416157;-1.39955399508449	147.112899780273;248.160537719727;444.282337276873;557.367248535156;743.445120884579;872.486396277921;1229.6376953125;230.149841308594;426.271453857422;130.086334228516;173.091827392578;201.087356567383;558.250732421875;986.459167480469	14
QE929_MSQ1321_20180329_Heba_ub_s3_ctrl_3	7004	3578	AEDKEWLPVTK	11	1	GlyGly (K)	_AEDK(gl)EWLPVTK_		AEDK(1)EWLPVTK			AEDK(87.17)EWLPVTK(-87.17)		0	1	0	I3LJ87	2	HCD	FTMS	MULTI-MSMS	1	0	715.37	1428.72	-1.1336	-0.00081092	-1.43295	31.601	0.0039987	91.584	71.064	87.168	1	2	0	0	0	-1	0	0	0	0	y1;y2;y3;y4;y5;y6;y7;y2-H2O;y4-H2O;y1-NH3;a2;b2;b4;b7	10422;22890.7;2078.7;59314.4;9168.6;8573.3;13917.3;5419.2;2268.3;6920;8049.7;5089;2148.3;2901.6	-8.03508843887357E-05;0.000433206223419802;-0.00123649574061346;0.000138387897379744;0.000306912831206319;0.00192211242494977;-0.00529437676846101;-1.49029281431012E-05;3.85976937877786E-05;-0.000185970939071467;-0.000414792007802589;-3.7523423429775E-05;-0.00636186343751888;0.00515015884991499	-0.546185228099455;1.74567269953418;-3.56102660137438;0.311486952572283;0.550649217875225;2.58541963139146;-6.06810280960693;-0.0647531283534229;0.0905473011650107;-1.42959510295333;-2.39636060079665;-0.186602910852623;-11.3959162268055;5.22088811789893	147.112884521484;248.160049438477;347.230133056641;444.281522025003;557.365417480469;743.443115234375;872.492924819768;230.149932861328;426.271057128906;130.086441040039;173.092483520508;201.087020874023;558.258178710938;986.45263671875	14
QE929_MSQ1321_20180329_Heba_ub_s5_10_2	6786	3186	AEDKEWLPVTK	11	1	GlyGly (K)	_AEDK(gl)EWLPVTK_		AEDK(1)EWLPVTK			AEDK(50.85)EWLPVTK(-50.85)		0	1	0	I3LJ87	2	HCD	FTMS	MULTI-MSMS	4	0	715.37	1428.72	0.19233	0.00013759	0.106885	31.887	0.037647	55.461	35.855	50.849	0.99999	2	0	0	0	-1	0	0	0	0	y1;y2;y3;y4;y5;y6;y7;y2-H2O;y4-H2O;y1-NH3;a2;b2	2275.8;13633.5;1317.3;40811.8;2822.1;5347.9;5110.8;2387.6;2435.7;1714.3;3235.8;2100	2.64606390487643E-05;0.000158548020294802;0.00151008629063654;-0.000217396752304921;-0.000364473887543681;-0.000519293825050227;-0.00435760902701077;0.000503895899981899;-0.00200608004058722;-0.000292782462508967;0.000241335921884911;-0.000251146470304775	0.179866354647538;0.638893509153518;4.3489838343928;-0.489321674286392;-0.653921892313995;-0.698496104269877;-4.99444016298625;2.18942942798481;-4.70609107655399;-2.25067439596484;1.39426526093316;-1.24894288258976	147.112777709961;248.16032409668;347.227386474609;444.281877809652;557.366088867188;743.445556640625;872.491988052027;230.1494140625;426.273101806641;130.086547851563;173.091827392578;201.08723449707	12
QE929_MSQ1321_20180329_Heba_ub_s6_10_3	7567	4492	AEDKEWLPVTK	11	1	GlyGly (K)	_AEDK(gl)EWLPVTK_		AEDK(1)EWLPVTK			AEDK(104.17)EWLPVTK(-104.17)		0	1	0	I3LJ87	2	HCD	FTMS	MULTI-MSMS	4	0	715.37	1428.72	0.13102	9.37e-05	-1.15298	31.897	0.0035368	114.4	67.939	104.17	1	2	0	0	0	-1	0	0	0	0	y1;y2;y3;y4;y5;y6;y7;y2-H2O;y4-H2O;y7-H2O;y1-NH3;a2;b2;b3;b4;b5;b7	8822.7;32676.9;2484.4;83608.5;8520.9;13479.5;14308.2;7303.9;1828.4;1668.4;6219.5;14145.3;5667.2;1802.1;2215.4;2841.6;5545.5	0.000118013373423764;0.000219583176544802;-0.00114494300623846;-0.000201813378680527;0.000367947987456319;-0.00127027002383784;-0.00295490712278479;0.000213978907794399;0.00421950589691278;-0.0115206690812784;-0.000323300040633967;-0.000155392593740089;-0.000251146470304775;-0.000361947478154434;-0.00514116031251888;0.00351638901247497;0.00295893059274022	0.802197121855539;0.884844228628027;-3.29736160292912;-0.454246269855014;0.660155826337981;-1.70862375779334;-3.38674957919347;0.929737923162681;9.89874215496889;-13.4825312640721;-2.48526823202739;-0.897744508912069;-1.24894288258976;-1.14498930138994;-9.20930807717211;5.11630380302016;2.99956015106976	147.112686157227;248.160263061523;347.230041503906;444.281862226279;557.365356445313;743.446307616824;872.490585350123;230.149703979492;426.266876220703;854.488586425781;130.086578369141;173.092224121094;201.08723449707;316.114288330078;558.256958007813;687.290893554688;986.454827947007	17
QE929_MSQ1321_20180329_Heba_ub_s7_30_1	7215	3942	AEDKEWLPVTK	11	1	GlyGly (K)	_AEDK(gl)EWLPVTK_		AEDK(1)EWLPVTK			AEDK(55.93)EWLPVTK(-55.93)		0	1	0	I3LJ87	2	HCD	FTMS	MULTI-MSMS	3	0	715.37	1428.72	-0.71658	-0.00051262	-1.01299	31.748	0.017859	62.823	46.62	55.928	1	2	0	0	0	-1	0	0	0	0	y1;y2;y3;y4;y5;y6;y7;y2-H2O;y1-NH3;a2;b2	8491.6;26024.3;1787.6;59544.7;8825.2;13568.5;11921.7;2386.4;2368.2;10613.5;5482	-0.000721220025013736;9.7512864044802E-05;-0.00105339027186346;-0.000411347809858853;-0.00152414185629368;0.00246048851818159;-0.00237704759877033;-0.000335337498455601;-0.000811581290633967;-0.000414792007802589;-0.000602098618742275	-4.90247258434401;0.392942910662385;-3.03369646544485;-0.925870828477645;-2.73453788377296;3.30958784816897;-2.72444105761973;-1.45703727740185;-6.23875463972982;-2.39636060079665;-2.99421079325817	147.113525390625;248.160385131836;347.229949951172;444.28207176071;557.367248535156;743.442576858282;872.490007490599;230.150253295898;130.087066650391;173.092483520508;201.087585449219	11
QE929_MSQ1321_20180329_Heba_ub_s8_30_2	7347	4264	AEDKEWLPVTK	11	1	GlyGly (K)	_AEDK(gl)EWLPVTK_		AEDK(1)EWLPVTK			AEDK(61.46)EWLPVTK(-61.46)		0	1	0	I3LJ87	2	HCD	FTMS	MULTI-MSMS	5	0	715.37	1428.72	0.37276	0.00026666	-0.59304	31.467	0.0088799	73.985	45.78	61.458	1	2	0	0	0	-1	0	0	0	0	y1;y2;y4;y5;y6;y7;y2-H2O;y4-H2O;y1-NH3;a2;b2;b7	9915.1;28012.6;75886;6008.6;15181.4;7708.2;6362.6;2685;5679.6;9152.8;8402.2;2558.7	-0.000355009087513736;-0.000421285964080198;-0.000488922132149128;0.00116140501870632;-0.00157583015766249;0.00398786487494363;0.000259755274981899;0.000923607459412779;0.000332827889053533;-0.000124875015615089;3.8770521882725E-05;0.00966676041241499	-2.41317017113418;-1.69763229182106;-1.1004766517874;2.08374391884462;-2.11962786531305;4.57070445832059;1.12863637082895;2.16671848002218;2.55852349984796;-0.721436438093374;0.192804768920667;9.79956291190114	147.113159179688;248.160903930664;444.282149335032;557.364562988281;743.446613176958;872.483642578125;230.149658203125;426.270172119141;130.085922241211;173.092193603516;201.086944580078;986.448120117188	12
QE929_MSQ1321_20180329_Heba_ub_s9_30_3	7258	4174	AEDKEWLPVTK	11	1	GlyGly (K)	_AEDK(gl)EWLPVTK_		AEDK(1)EWLPVTK			AEDK(67.75)EWLPVTK(-67.75)		0	1	0	I3LJ87	2	HCD	FTMS	MULTI-MSMS	11	0	715.37	1428.72	-0.12062	-8.63e-05	-0.59304	31.328	0.0093742	73.233	42.621	67.752	1	2	0	0	0	-1	0	0	0	0	y1;y2;y3;y4;y5;y6;y7;y2-H2O;y4-H2O;y1-NH3;a2;b2	8311.2;27257.1;2855.1;64569.3;10702.3;10287.8;9374.4;2984.7;1542;5626.7;9964.1;5132.1	-0.000141386040638736;-0.000283956862517698;-0.00126701331873846;-0.000243301582656841;-4.56851138324055E-05;0.00128443415439961;-0.0123695570000564;-7.59380843931012E-05;0.00327346097503778;-0.000338558829696467;0.000165041976572411;0.000191358412507725	-0.961071373452311;-1.14424558888315;-3.64891490329194;-0.547628837957799;-0.0819661276041014;1.72768168320398;-14.1771426934744;-0.329950408025022;7.67935275442384;-2.60256510878288;0.95349333537465;0.95162099216919	147.112945556641;248.160766601563;347.230163574219;444.281903714483;557.365770078414;743.443752912646;872.5;230.149993896484;426.267822265625;130.08659362793;173.091903686523;201.086791992188	12
QE929_MSQ1321_20180329_Heba_ub_s7_30_1	2806	130	AETAAKHGEAQVK	13	1	GlyGly (K)	_AETAAK(gl)HGEAQVK_		AETAAK(1)HGEAQVK			AETAAK(39.75)HGEAQVK(-39.75)		0	1	0	A0A287AJQ2;F1S8Y5	3	HCD	FTMS	MULTI-MSMS	8	0	485.251	1452.73	-0.0031972	-1.55e-06	-0.0236795	18.373	0.00023923	73.927	53.918	39.749	0.99989	2	0	0	0	-1	0	0	0	0	y1;y2;y4;y5;y6;y7;y8;y9;y10;y11;y1-NH3;y7(2+);a2;b2;b3;b2-H2O;b3-H2O	27705.1;12244.7;7574.7;1773.2;27924.3;44969.4;9481.9;15683.6;23490.3;23788.7;17543.2;5781.2;79693.4;29489.9;2297;1511.7;5332.1	-3.45745172012357E-05;-5.6327262512923E-05;0.000908409437499813;-0.00483833811256318;0.000783045813022909;-0.00143890066669883;-0.00196586981394375;-0.00159612818242749;0.000164386795404425;-0.000667087510691999;-0.000170712150008967;0.000299679509396356;-0.000246945328115089;-0.000373216782804775;0.00102535009062876;-0.000622961676555178;0.00150802707184994	-0.235020393163226;-0.228804008944173;2.04010419494319;-8.42440023637608;1.24029142118533;-1.87259005798545;-1.94536617118307;-1.47574232079848;0.142621124371806;-0.532111839641675;-1.31229795102551;0.778988708584345;-1.42666834835365;-1.85599328160502;3.39369724798891;-3.40272964333714;5.3076634158752	147.112838745117;246.181274414063;445.276000976563;574.324340820313;631.340183159987;768.401316968867;1010.53973440291;1081.57647844908;1152.6118317219;1253.66034167031;130.08642578125;384.703277587891;173.092315673828;201.087356567383;302.133636474609;183.077041625977;284.122589111328	17
QE929_MSQ1321_20180329_Heba_ub_s6_10_3	19999	15567	AFFSVLGDLLGSAMR	15	0	Oxidation (M)	_AFFSVLGDLLGSAM(ox)R_			AFFSVLGDLLGSAM(1)R			AFFSVLGDLLGSAM(42)R	0	0	1	K7GQ48;F1SLX2;K9J6H8	2	HCD	FTMS	MULTI-MSMS	2	1	800.414	1598.81	0.30314	0.00024264	0.11481	69.008	0.039426	42.001	30.85	42.001	1	1	0	0	0	-1	0	0	0	0	y5;y9;y10;a2;b2;b4;b4-H2O	2499.2;6490;6238.1;7263;5186.5;2229.6;6348	0.00148809231882296;-0.0032296326874075;0.0108880586501527;0.00044264908592595;0.000514741889077186;0.00545230724691237;-0.000626295068741456	2.7698658132277;-3.45243664732593;10.3840712021906;2.31611029294944;2.34921505507184;12.0304798743888;-1.43908618587448	537.243469238281;935.464721679688;1048.53466796875;191.117446899414;219.112289428711;453.207794189453;435.203308105469	7
QE929_MSQ1321_20180329_Heba_ub_s6_10_3	15666	12045	AFITNIPFDVKWQSLK	16	1	GlyGly (K)	_AFITNIPFDVK(gl)WQSLK_		AFITNIPFDVK(0.757)WQSLK(0.243)			AFITNIPFDVK(4.94)WQSLK(-4.94)		0	1	0	A0A287AJ89;A0A286ZJK2;A0A287BL93;F1SA50;A0A287AR13	3	HCD	FTMS	MULTI-MSMS	3	1	674.367	2020.08	-0.013433	-9.06e-06	0.4818	54.838	0.0015254	46.319	29.575	4.9408	0.75725	2	0	0	0	-1	0	0	0	0	y1;y3;y5;y6;y7;y9;y10;y10(2+);a2;b2;b3;b10	1373.1;2260.2;6403.9;4891.5;2368.4;2288.1;9973.3;3083.5;23520.5;9533.9;2658.8;1790.7	0.000179048529673764;-0.00071769691243162;0.000942299237522093;0.00382299851253265;0.000215430337561884;-0.00147351989994604;-0.00449580071244782;-0.00184453033750742;0.00010695572655095;-0.000309232720297814;0.00140306310936467;-0.012391098087619	1.21708473032273;-2.0669231049479;1.42477759478444;4.23131698606015;0.214877484444253;-1.1651418875855;-3.30154647592364;-2.70710616164369;0.559632521369544;-1.41129262185514;4.22360705313497;-11.077322500637	147.11262512207;347.229614257813;661.365844726563;903.500854492188;1002.57287597656;1264.669921875;1361.72570800781;681.366088867188;191.117782592773;219.11311340332;332.195465087891;1118.60046386719	12
QE929_MSQ1321_20180329_Heba_ub_s8_30_2	15482	11862	AFITNIPFDVKWQSLK	16	1	GlyGly (K)	_AFITNIPFDVK(gl)WQSLK_		AFITNIPFDVK(0.97)WQSLK(0.03)			AFITNIPFDVK(15.05)WQSLK(-15.05)		0	1	0	A0A287AJ89;A0A286ZJK2;A0A287BL93;F1SA50;A0A287AR13	3	HCD	FTMS	MULTI-MSMS	5	1	674.367	2020.08	-0.12387	-8.35e-05	-0.260746	54.502	0.00017952	60.918	43.84	15.055	0.96972	2	0	0	0	-1	0	0	0	0	y1;y2;y3;y4;y5;y6;y7;y9;y10;y1-NH3;y5-NH3;y10(2+);a2;b2;b10	1821.4;1442.7;5194.1;3050.8;12443.7;10389.1;4800.3;2327.3;39402.7;2334.1;1510.3;6818.3;37517.6;15932.9;2186.2	-0.000416044243763736;-0.00186231774995349;-0.00050407386555662;-0.000123583949914519;0.000423003105879616;0.00248022507503265;0.00760068424381188;0.00878038635005396;0.00344267015998412;-0.000170712150008967;0.0119908539875269;-0.00682090139594038;0.00019850846092595;0.000331636420327186;-0.00628758246261896	-2.82805476731558;-7.15728991682054;-1.45170272055053;-0.260019303099721;0.639589687184486;2.74512345685361;7.58123465663401;6.94288477164508;2.52818185750401;-1.31229795102551;18.6098530400427;-10.010553344462;1.03867130167642;1.51354423822429;-5.62096742615691	147.113220214844;260.19873046875;347.229400634766;475.28759765625;661.366364022694;903.502197265625;1002.56549072266;1264.65966796875;1361.71776953694;130.08642578125;644.328247070313;681.371065238246;191.117691040039;219.11247253418;1118.59436035156	15
QE929_MSQ1321_20180329_Heba_ub_s1_ctrl_1	5215	2132	AFNQGKIFK	9	1	GlyGly (K)	_AFNQGK(gl)IFK_		AFNQGK(1)IFK			AFNQGK(33.13)IFK(-33.13)		0	1	0	F1RPW9;Q29387	2	HCD	FTMS	MULTI-MSMS	1	0	583.819	1165.62	0.49454	0.00028872	2.62058	25.753	0.026389	81.635	54.11	33.131	0.99951	2	0	0	0	-1	0	0	0	0	y1;y2;y3;y4;y5;y7;y1-NH3;y7-NH3;a2;b2	7824.4;5136.9;1882.2;2001;9129.3;9846;4819.1;1918.5;23355.1;4516.4	0.000133272162486264;-0.000453055778109501;-0.000709143737481099;-0.00228401086883423;0.00266405218576438;0.00411703637007577;4.2910896866033E-05;0.00258283545622362;-0.00019822005469905;0.000179048529702186	0.905918991697674;-1.54005440362708;-1.74122994010027;-3.51707988564322;3.77119100281451;4.34047525005436;0.329865065283378;2.77277911845083;-1.03716009831103;0.817152957765149	147.112670898438;294.181671142578;407.265991210938;649.405456542969;706.421972203514;948.52202417793;130.086212158203;931.497009277344;191.118087768555;219.11262512207	10
QE929_MSQ1321_20180329_Heba_ub_s5_10_2	5188	1951	AFNQGKIFK	9	1	GlyGly (K)	_AFNQGK(gl)IFK_		AFNQGK(0.993)IFK(0.007)			AFNQGK(21.76)IFK(-21.76)		0	1	0	F1RPW9;Q29387	2	HCD	FTMS	MULTI-MSMS	2	0	583.819	1165.62	0.54136	0.00031606	0.218437	26.501	0.037665	70.268	52.232	21.764	0.99338	2	0	0	0	-1	0	0	0	0	y1;y2;y5;y6;y7;y1-NH3;y6-NH3;a2;b2	4478.8;2284.3;2541.4;1410.2;4675.3;1742.4;1599.6;15532.4;2146.7	-0.000629667290638736;0.000309883675015499;0.00306643148121566;0.00604091553748276;0.00740342133121885;-0.000613217032821467;-0.000732795337512471;-0.00010666732032405;-0.000202421196860314	-4.28014814291255;1.05337792621651;4.34079537234217;7.23916211732891;7.80524520627317;-4.71390418495328;-0.896432449921634;-0.558122847853614;-0.923820999989383	147.113433837891;294.180908203125;706.421569824219;834.477172851563;948.518737792969;130.086868286133;817.457397460938;191.11799621582;219.113006591797	9
QE929_MSQ1321_20180329_Heba_ub_s6_10_3	5622	2682	AFNQGKIFK	9	1	GlyGly (K)	_AFNQGK(gl)IFK_		AFNQGK(0.999)IFK(0.001)			AFNQGK(32.35)IFK(-32.35)		0	1	0	F1RPW9;Q29387	2	HCD	FTMS	MULTI-MSMS	5	0	583.819	1165.62	0.11648	6.8e-05	0.218437	26.383	0.0075741	105.39	62.324	32.352	0.99942	2	0	0	0	-1	0	0	0	0	y1;y2;y3;y4;y5;y6;y7;y1-NH3;y6-NH3;y7-NH3;a2;b2;b3	19550.3;18289.5;11239.9;7670.4;35317.7;11324.4;17062.2;10131.9;13732.8;10125.2;66328.1;15049.1;4540.6	4.17194281112643E-05;-6.13088804470863E-05;0.0010913933718939;-0.000232319006499893;0.000405682160476317;0.00165899557305238;-0.00474257476253115;-0.000155453360946467;0.00137404172926381;0.00342581471761605;0.00013747330467595;-0.000232938774985314;0.00122111975309736	0.283588095391189;-0.208405105087005;2.67981668137374;-0.357742205791419;0.574275545654695;1.98805541424651;-4.99991602127508;-1.19500077158041;1.68087691770293;3.67775503707202;0.719312063810071;-1.06309865473243;3.66532559103538	147.112762451172;294.18127939568;407.264190673828;649.403404851106;706.424230573539;834.481554771527;948.530883789063;130.086410522461;817.455290623871;931.496166298082;191.117752075195;219.113037109375;333.154510498047	13
QE929_MSQ1321_20180329_Heba_ub_s7_30_1	5416	2355	AFNQGKIFK	9	1	GlyGly (K)	_AFNQGK(gl)IFK_		AFNQGK(0.994)IFK(0.006)			AFNQGK(21.85)IFK(-21.85)		0	1	0	F1RPW9;Q29387	2	HCD	FTMS	MULTI-MSMS	1	0	583.819	1165.62	0.59114	0.00034512	-0.124727	26.388	0.038996	68.915	50.879	21.848	0.99351	2	0	0	0	-1	0	0	0	0	y1;y2;y3;y4;y5;y6;y7;y1-NH3;a2;b2	5986;2193.7;1947.6;2078.4;9388;1562.4;4578.9;1551.4;17316;5493.6	-0.000110868462513736;-0.000239432731234501;0.0026172722781439;0.00900749303741577;0.000158941290237635;0.0108016577249828;-1.00516475640688E-05;-0.000384335196883967;-0.00039658431251155;-8.0350884360314E-05	-0.753628343808544;-0.813894707210106;6.42649696225367;13.870609750357;0.224994030277486;12.9442957828628;-0.0105971222307929;-2.9544555739463;-2.07507256650446;-0.366709993051255	147.112915039063;294.181457519531;407.262664794922;649.394165039063;706.42447731441;834.472412109375;948.526151265948;130.086639404297;191.118286132813;219.112884521484	10
QE929_MSQ1321_20180329_Heba_ub_s8_30_2	5443	2493	AFNQGKIFK	9	1	GlyGly (K)	_AFNQGK(gl)IFK_		AFNQGK(1)IFK			AFNQGK(36.09)IFK(-36.09)		0	1	0	F1RPW9;Q29387	2	HCD	FTMS	MULTI-MSMS	7	0	583.819	1165.62	0.23699	0.00013836	0.0468548	26.061	0.0068748	119.89	92.362	36.086	0.99975	2	0	0	0	-1	0	0	0	0	y1;y2;y3;y4;y5;y6;y7;y1-NH3;y6-NH3;y7-NH3;a2;b2;b3	13665.2;8626.3;7596.9;2840.5;20402.7;5046;13351.2;8959.1;6614.4;2748.2;37736;7184.2;2009.5	0.000148530951548764;-2.58096843595013E-05;-0.000403967956231099;0.00015739538116577;-0.00145517921043847;0.00536952881873276;0.000696400393280783;-0.000430111564071467;0.000609978099987529;-0.00266618798127638;-0.00033554915626155;-0.000278715142172814;-0.00122028649690265	1.00964088305625;-0.0877339561749324;-0.991902755579138;0.24236934152921;-2.05991713511413;6.43459722245126;0.734192632457436;-3.30634579145536;0.746190693052869;-2.86224532202419;-1.75571511345971;-1.27201506410346;-3.66279763915353	147.112655639648;294.181243896484;407.265686035156;649.403015136719;706.42609143491;834.477844238281;948.525444813907;130.086685180664;817.4560546875;931.502258300781;191.118225097656;219.113082885742;333.156951904297	13
QE929_MSQ1321_20180329_Heba_ub_s9_30_3	5367	2418	AFNQGKIFK	9	1	GlyGly (K)	_AFNQGK(gl)IFK_		AFNQGK(1)IFK			AFNQGK(35.42)IFK(-35.42)		0	1	0	F1RPW9;Q29387	2	HCD	FTMS	MULTI-MSMS	6	0	583.819	1165.62	0.18964	0.00011071	-0.124727	25.959	0.0075706	107.66	80.133	35.425	0.99971	2	0	0	0	-1	0	0	0	0	y1;y2;y3;y4;y5;y6;y7;y1-NH3;y6-NH3;y7-NH3;a2;b2	15680.1;10647;6103.6;2799.7;27682.4;6658.1;19044.3;9664.6;8467.1;5239.1;45507.2;11030.8	-1.93157281387357E-05;0.0011338582843905;0.000908287903143901;0.00064567663116577;-0.00103061753907241;-0.000473361977924469;-0.000341877976552496;0.000470156990616033;-0.000427619556262471;0.00252180029997362;-9.14085312615498E-05;-0.000293973931235314	-0.131298738485098;3.85429995155529;2.23021693431038;0.994262579008215;-1.45891859172402;-0.567251325850363;-0.360430607522886;3.61420727817177;-0.523109482195676;2.70725521351087;-0.478283261490195;-1.34165384782886	147.112823486328;294.180084228516;407.264373779297;649.402526855469;706.425666873239;834.483687129078;948.526483092277;130.085784912109;817.457092285156;931.4970703125;191.117980957031;219.113098144531	12
QE929_MSQ1321_20180329_Heba_ub_s5_10_2	2694	36	AGAHLKGGAK	10	1	GlyGly (K)	_AGAHLK(gl)GGAK_		AGAHLK(0.994)GGAK(0.006)			AGAHLK(22.51)GGAK(-22.51)		0	1	0	G3CKJ2;P00355;A0A286ZQE4;A0A287BBI5;A0A286ZVK5;A0A287BG23;A0SNU7;A0A076KRX0;Q9TUY2;Q0QES9;Q9TT74;Q0Q4G7	2	HCD	FTMS	MULTI-MSMS	1	0	512.288	1022.56	-0.17407	-8.92e-05	0.117862	18.06	0.014507	77.058	46.389	22.508	0.99442	2	0	0	0	-1	0	0	0	0	y1;y4;y5;y6;y7;y1-NH3;b2;b4;b5;b6;b8	6988.6;4395.2;6987.1;4429.1;7562.9;2492.3;1326.1;4147.2;2176.9;1628;1881.1	-0.000400785454701236;0.000187934896871411;0.000474640031143281;0.00336186261858984;-0.000184884098871407;-0.000460629142196467;-0.000247096218743081;-0.000534922581266528;-0.00161498515001313;-0.00105362181250257;-0.000911819143652792	-2.72433365054454;0.565740670797294;0.826423511319763;4.89061198694682;-0.224244939269058;-3.54093913220911;-1.91449355552307;-1.58654274077148;-3.58688263642601;-1.52172849411789;-1.13068930270766	147.113204956055;332.192657470703;574.330261230469;687.411437988281;824.473896597399;130.086715698242;129.066101074219;337.162414550781;450.24755859375;692.384887695313;806.427673339844	11
QE929_MSQ1321_20180329_Heba_ub_s6_10_3	2771	114	AGAHLKGGAK	10	1	GlyGly (K)	_AGAHLK(gl)GGAK_		AGAHLK(1)GGAK			AGAHLK(34.75)GGAK(-34.75)		0	1	0	G3CKJ2;P00355;A0A286ZQE4;A0A287BBI5;A0A286ZVK5;A0A287BG23;A0SNU7;A0A076KRX0;Q9TUY2;Q0QES9;Q9TT74;Q0Q4G7	2	HCD	FTMS	MULTI-MSMS	1	0	512.288	1022.56	-0.018275	-9.36e-06	0.313449	18.11	0.0093561	89.296	55.745	34.746	0.99966	2	0	0	0	-1	0	0	0	0	y1;y3;y4;y5;y6;y7;y1-NH3;b2;b4;b5;b6;b8;b9	6192.5;1194.7;6267.1;7343;11631.9;16518.3;5768.2;2651.5;6331.2;2579.8;1459.8;1453.9;1442	-0.000217679985951236;0.000513762078128366;0.000248970053121411;-0.00198637180494643;0.000737350899839839;-0.00161805187042319;-0.000216488517196467;2.75619843819186E-05;-0.000260264378141528;0.00174194844373687;-0.00447159056250257;0.000125778512597208;0.00379230068756442	-1.4796785710263;1.86706566000975;0.749475020794803;-3.45857327646465;1.07264448032708;-1.96252308833067;-1.66418932425714;0.21354982296459;-0.771926463108966;3.86889700592234;-6.45821214183263;0.155970186279188;4.32190678642034	147.113021850586;275.170867919922;332.192596435547;574.332722242305;687.4140625;824.47532976517;130.086471557617;129.065826416016;337.162139892578;450.244201660156;692.388305664063;806.426635742188;877.460083007813	13
QE929_MSQ1321_20180329_Heba_ub_s7_30_1	2721	72	AGAHLKGGAK	10	1	GlyGly (K)	_AGAHLK(gl)GGAK_		AGAHLK(0.995)GGAK(0.005)			AGAHLK(22.59)GGAK(-22.59)		0	1	0	G3CKJ2;P00355;A0A286ZQE4;A0A287BBI5;A0A286ZVK5;A0A287BG23;A0SNU7;A0A076KRX0;Q9TUY2;Q0QES9;Q9TT74;Q0Q4G7	2	HCD	FTMS	MULTI-MSMS	4	0	512.288	1022.56	-0.53532	-0.00027424	0.117862	18.077	0.025421	67.032	28.24	22.585	0.99452	2	0	0	0	-1	0	0	0	0	y1;y4;y5;y6;y7;y1-NH3;b2;b4;b5;b9	5823.8;5562.5;7405.3;8888.8;14851.6;8512.5;2099.8;7123.5;5125.6;1381.5	1.12018499862643E-05;3.53470062464112E-05;0.00218362440614328;0.00317518494193791;-0.00232156307674813;-0.000109676993758967;-0.000659083523430581;1.43938249834719E-05;0.00238281758436187;-0.00475262118743558	0.0761446354202778;0.106405091188387;3.80204744758645;4.61904458406689;-2.81580419933191;-0.84310906814129;-5.10654164118007;0.0426911417561002;5.29228575790311;-5.41628616244547	147.11279296875;332.192810058594;574.328552246094;687.411624665958;824.476033276377;130.086364746094;129.066513061523;337.161865234375;450.243560791016;877.468627929688	10
QE929_MSQ1321_20180329_Heba_ub_s8_30_2	2716	53	AGAHLKGGAK	10	1	GlyGly (K)	_AGAHLK(gl)GGAK_		AGAHLK(1)GGAK			AGAHLK(34.59)GGAK(-34.59)		0	1	0	G3CKJ2;P00355;A0A286ZQE4;A0A287BBI5;A0A286ZVK5;A0A287BG23;A0SNU7;A0A076KRX0;Q9TUY2;Q0QES9;Q9TT74;Q0Q4G7	2	HCD	FTMS	MULTI-MSMS	1	0	512.288	1022.56	-0.34648	-0.0001775	-0.0777254	18.062	0.0094185	89.142	50.351	34.593	0.99965	2	0	0	0	-1	0	0	0	0	y1;y2;y4;y5;y6;y7;y1-NH3;a2;b4;b5;b6;b9	7413.8;1439.7;7713.4;9857.7;11394;10160.3;5366.3;1311.1;9285;1760.5;1455.4;1880.4	-0.000614408501576236;-0.000121714451580601;-0.00271123502500359;-0.00213665223020598;0.000493210274839839;-0.00567578546110781;-0.000658993400008967;-0.000990575740630106;-0.000199229221891528;-0.00317138163438813;-0.00886612181250257;-0.0104288907186856	-4.17642732736765;-0.55793916775413;-8.16156318411161;-3.72023321740376;0.71748619438857;-6.88408412286273;-5.06579316419448;-9.80070076132984;-0.590900443391137;-7.04361547597248;-12.8050480745993;-11.8851237794399	147.113418579102;218.150039672852;332.195556640625;574.33287252273;687.414306640625;824.479387498761;130.0869140625;101.071929931641;337.162078857422;450.249114990234;692.392700195313;877.474304199219	12
QE929_MSQ1321_20180329_Heba_ub_s8_30_2	11972	8576	AGEIKGFTGIDSDYEKPETPELVLK	25	2	GlyGly (K)	_AGEIK(gl)GFTGIDSDYEKPETPELVLK_		AGEIK(1)GFTGIDSDYEKPETPELVLK			AGEIK(34.56)GFTGIDSDYEK(-34.56)PETPELVLK(-50.01)		0	1	0	F1SCZ4;K7GL09;K7GRA6;K7GRA7	4	HCD	FTMS	MULTI-MSMS	7	1	713.366	2849.43	-0.20231	-0.00014432	0.499813	44.594	3.65e-06	52.359	44.462	34.564	0.99964	3	0	0	0	-1	0	0	0	0	y1;y2;y3;y4;y6;y7;y9;y10;y11;y15;y9-H2O;y1-NH3;y12(2+);y14(2+);y17(2+);y18(2+);a2;b2;b3;b5;b9	9947.8;9634;1719.2;1524.7;9851.8;7738;45766.9;5860.7;1839.1;21575.2;1716;2689.5;1832.4;1895.6;2571.3;2444.3;3135.9;11844.2;16274.2;1875.5;9668.9	-0.000248197564076236;-0.00036695642182849;0.000694664856325744;0.00251377220945415;0.00209090917280719;0.000159595110972077;-0.00193127921693304;0.013511982675027;0.0109390632499071;-0.0104204201938956;-0.0047964830436058;-0.000506405509383967;-0.013976501081288;0.00562152455620435;0.00545064255618399;0.00884310226240359;-0.000563329646880106;-0.000216578640618081;-0.00117206642499923;-0.0001648…	-1.68712129944186;-1.41030100368666;1.9335745316523;5.32187798814019;2.99367354829698;0.199620592427817;-1.88309152675359;11.7121812721999;8.52805864631459;-5.91100408839385;-4.76038990910394;-3.89282893696149;-19.3202525058739;6.81874795278533;5.63672073996204;8.69093556573262;-5.57357545808668;-1.67804473851271;-4.54096375370132;-0.268838305175966;2.92672113079028	147.113052368164;260.197235107422;359.264587402344;472.346832275391;698.442612086627;799.492221874789;1025.58966969732;1153.66918945313;1282.71435546875;1762.88495796439;1007.58197021484;130.086761474609;723.411926269531;824.421813964844;966.988220214844;1017.50866699219;101.071502685547;129.066070556641;258.109619140625;613.33056640625;975.486566379853	21
QE929_MSQ1321_20180329_Heba_ub_s8_30_2	11964	8569	AGEIKGFTGIDSEYEKPEAPELVLK	25	2	GlyGly (K)	_AGEIK(gl)GFTGIDSEYEKPEAPELVLK_		AGEIK(0.994)GFTGIDSEYEK(0.006)PEAPELVLK			AGEIK(22.42)GFTGIDSEYEK(-22.42)PEAPELVLK(-40.83)		0	1	0	A0A287BJG3;M3VH94	4	HCD	FTMS	MULTI-MSMS	15	1	709.367	2833.44	0.12949	9.19e-05	353.14	44.57	0.0005831	43.176	29.445	22.418	0.99422	3	0	0	0	-1	0	0	0	0	y1;y2;y3;y6;y7;y9;y14;y1-NH3;y9(2+);y10(2+);y12(2+);a2;b2;b3;b9	6808.5;7945.2;1351.1;8883.2;2343.7;34993.6;4491.2;2089.7;1569.3;3067.9;2558.3;1829.9;8103.4;10459.3;5271.9	4.17194281112643E-05;-0.00033643884370349;0.000145348450075744;0.00248049197330147;0.00293494766242475;-0.00365806444835926;-0.00350055120247816;-0.000887875235946467;-0.00312402189376826;0.00321979164368713;0.00118793311253285;-0.000364965389067606;-0.000186061062493081;0.00026225974687577;0.00480221637508294	0.283588095391189;-1.29301482786423;0.404571541238998;3.55146337575243;3.81420170417427;-3.67430180607163;-2.14513462916291;-6.8252343456139;-6.26941812577318;5.72573844872766;1.6769443830471;-3.61096941924724;-1.44159580968603;1.0160845812166;4.92290322251678	147.112762451172;260.197204589844;359.26513671875;698.442222503827;769.478881835938;995.580831796248;1631.8561804413;130.087142944336;498.295349121094;562.336486816406;708.391479492188;101.071304321289;129.066040039063;258.108184814453;975.484619140625	15
QE929_MSQ1321_20180329_Heba_ub_s4_10_1	8865	5659	AGGAQMGVMQGPMGPMGPR	19	0	Oxidation (M)	_AGGAQMGVM(ox)QGPMGPMGPR_			AGGAQM(0.072)GVM(0.922)QGPM(0.005)GPM(0.001)GPR			AGGAQM(-11.06)GVM(11.06)QGPM(-22.5)GPM(-31.91)GPR	0	0	1	A0A287A2Q7;A0A286ZWS8;I3LSV6	2	HCD	FTMS	MULTI-MSMS	13	0	923.415	1844.82	-0.77635	-0.0007169	-2.90116	35.942	0.0037579	54.143	40.716	11.059	0.92198	4	0	0	0	-1	0	0	0	0	y3;y6;y9;y10;y11;y13;b3;b4	3499.9;3444.5;10461.5;5971.8;2961.3;6026.3;1758.4;6397.9	0.00033918042811365;-0.000396635818788127;-0.00696130948745122;0.00315428785006588;0.00535039114993197;0.0134409215747837;0.000739332459374964;0.00104892104059218	1.03033962561275;-0.645662489283191;-7.73969386266013;3.06993216995637;4.55541931923172;10.101452057255;3.97305633675712;4.07944633473118	329.192840576172;614.308288574219;899.429565429688;1027.47802734375;1174.51123046875;1330.59301757813;186.086578369141;257.123382568359	8
QE929_MSQ1321_20180329_Heba_ub_s4_10_1	9030	5813	AGGAQMGVMQGPMGPMGPR	19	0	Oxidation (M)	_AGGAQMGVMQGPM(ox)GPMGPR_			AGGAQMGVM(0.013)QGPM(0.493)GPM(0.493)GPR			AGGAQM(-31.75)GVM(-15.84)QGPM(0)GPM(0)GPR	0	0	1	A0A287A2Q7;A0A286ZWS8;I3LSV6	2	HCD	FTMS	MULTI-MSMS	2	0	923.415	1844.82	-0.1047	-9.67e-05	0.025961	36.413	0.003635	54.471	45.038	0	0.4934	4	0	0	0	-1	0	0	0	0	y3;y8;y9;y11;y13;b3;b4;b5;b5-NH3	2050.7;2905.4;9632.9;7464.5;2393.8;3664.5;5033.3;2132.7;1595.3	-0.00042375902501135;0.00530794838755355;0.00479901573760344;0.00828007865015934;-0.00572411748748891;-0.000283006407812536;0.00181186049371718;-0.00375857732507257;0.000301452034307204	-1.28726384864655;6.18360391892571;5.24246127914513;7.04982556926304;-4.30186763827017;-1.52082356232108;7.04667872601856;-9.75780489216893;0.818815677506542	329.193603515625;858.390747070313;915.412719726563;1174.50830078125;1330.61218261719;186.087600708008;257.122619628906;385.186767578125;368.156158447266	9
QE929_MSQ1321_20180329_Heba_ub_s4_10_1	9207	5979	AGGAQMGVMQGPMGPMGPR	19	0	Oxidation (M)	_AGGAQMGVMQGPM(ox)GPMGPR_			AGGAQMGVM(0.064)QGPM(0.468)GPM(0.468)GPR			AGGAQM(-33.03)GVM(-8.65)QGPM(0)GPM(0)GPR	0	0	1	A0A287A2Q7;A0A286ZWS8;I3LSV6	2	HCD	FTMS	MULTI-MSMS	3	0	923.415	1844.82	-1.1999	-0.001108	-1.38339	36.908	0.010559	47.288	35.798	0	0.46798	4	0	0	0	-1	0	0	0	0	y8;y9;y11;y13;y14;b3;b4;b7	2830.7;13135.7;12138.5;6013.3;2103.1;5906.5;7559.8;1656.2	0.00713900307505355;0.00475689862116724;0.0116124646976914;0.0129526403250111;-0.0257863862875638;-0.000206712462500036;0.000316499165592177;-0.000403997524927036	8.31674657239354;5.19645215737068;9.88711415461972;9.73448334744841;-17.6416962342333;-1.11083460941788;1.23091980541847;-0.704754983086183	858.388916015625;915.412761843679;1174.5049683952;1330.59350585938;1461.67272949219;186.087524414063;257.124114990234;573.245361328125	8
QE929_MSQ1321_20180329_Heba_ub_s4_10_1	9388	6149	AGGAQMGVMQGPMGPMGPR	19	0	Oxidation (M)	_AGGAQM(ox)GVMQGPMGPMGPR_			AGGAQM(1)GVMQGPMGPMGPR			AGGAQM(43.7)GVM(-43.7)QGPM(-72.22)GPM(-88.98)GPR	0	0	1	A0A287A2Q7;A0A286ZWS8;I3LSV6	2	HCD	FTMS	MULTI-MSMS	8	1	923.415	1844.82	-0.8172	-0.00075461	0.242785	37.413	2.23e-14	110.86	96.951	43.704	0.99996	4	0	0	0	-1	0	0	0	0	y3;y5;y6;y8;y9;y10;y11;y12;y13;y14;b3;b4;b8;b9	1917.7;3077.3;10460.8;17325.4;43389.6;14536.2;43585;2795.5;24513.3;3040.2;7991.7;6686.1;2228.8;2295.6	-8.80656656363499E-05;0.00151610542491198;-0.00204458503753813;-0.00199590410215933;0.00210856274520665;0.00548686493129935;0.00242517608376147;0.0224532008749065;0.0112988133284944;0.0137643949622088;0.000327345154687464;-0.000110746928157823;0.00207248999390686;0.00941500635019565	-0.267519643457282;2.72052121270139;-3.32826300858658;-2.36929804288724;2.34435701167759;5.34014085125914;2.09334122197136;17.8544679376861;8.59486628799613;9.41713363016848;1.75909747403858;-0.430713175780916;3.01099997882188;11.4909729251432	329.193267822266;557.284912109375;614.309936523438;842.403136300702;899.420495557455;1027.47569476667;1158.51924106172;1257.56762695313;1314.60024506427;1461.63317871094;186.086990356445;257.124542236328;688.306213378906;819.33935546875	14
QE929_MSQ1321_20180329_Heba_ub_s5_10_2	8563	4654	AGGAQMGVMQGPMGPMGPR	19	0	Oxidation (M)	_AGGAQM(ox)GVMQGPMGPMGPR_			AGGAQM(0.991)GVM(0.007)QGPM(0.001)GPM(0.001)GPR			AGGAQM(21.43)GVM(-21.43)QGPM(-30.65)GPM(-30.65)GPR	0	0	1	A0A287A2Q7;A0A286ZWS8;I3LSV6	2	HCD	FTMS	MULTI-MSMS	6	1	923.415	1844.82	-1.2016	-0.0011096	0.893256	37.457	0.017738	43.628	37.388	21.43	0.99116	4	0	0	0	-1	0	0	0	0	y9;y11;y13;b3;b4	5455.1;6877.6;2105.4;1587.2;1840	-0.000918829018701217;-0.000672629387509005;-0.00271393490015726;-0.00153422711093754;-8.02293500328233E-05	-1.02157548169117;-0.580592505593554;-2.06443440273743;-8.24459442377174;-0.312025288824196	899.423522949219;1158.52233886719;1314.6142578125;186.088851928711;257.12451171875	5
QE929_MSQ1321_20180329_Heba_ub_s6_10_3	9050	5877	AGGAQMGVMQGPMGPMGPR	19	0	Oxidation (M)	_AGGAQMGVM(ox)QGPMGPMGPR_			AGGAQM(0.032)GVM(0.966)QGPM(0.002)GPMGPR			AGGAQM(-14.82)GVM(14.82)QGPM(-26.77)GPM(-42.72)GPR	0	0	1	A0A287A2Q7;A0A286ZWS8;I3LSV6	2	HCD	FTMS	MULTI-MSMS	8	0	923.415	1844.82	-0.74488	-0.00068783	-0.516099	36.066	6.69e-05	72.652	64.347	14.816	0.96605	4	0	0	0	-1	0	0	0	0	y3;y5;y6;y8;y9;y10;y11;y13;a2;b3;b4	2706;1711.2;5935.8;7820.1;15411.5;6424.7;2889.7;3140.9;1947.6;3125.5;2187.6	0.00146833081873865;-0.00489258598133802;0.00265512199371187;0.00642604113124889;0.00345623859652733;0.0101122956625659;0.022318164587432;0.0225961950122837;-0.000151342342192606;0.000159498474999964;0.000408051899967177	4.46041248237715;-8.77922515338616;4.32215425587426;7.62830181830565;3.84274518134041;9.84192739276011;19.0023615238568;16.9821652377063;-1.49738506972735;0.857117044185618;1.58698473410581	329.191711425781;557.291320800781;614.305236816406;842.394714355469;899.419147881604;1027.47106933594;1174.49426269531;1330.58386230469;101.071090698242;186.087158203125;257.1240234375	11
QE929_MSQ1321_20180329_Heba_ub_s6_10_3	9551	6346	AGGAQMGVMQGPMGPMGPR	19	0	Oxidation (M)	_AGGAQM(ox)GVMQGPMGPMGPR_			AGGAQM(0.991)GVM(0.009)QGPMGPMGPR			AGGAQM(20.62)GVM(-20.62)QGPM(-48.34)GPM(-63.68)GPR	0	0	1	A0A287A2Q7;A0A286ZWS8;I3LSV6	2	HCD	FTMS	MULTI-MSMS	9	0	923.415	1844.82	-1.4287	-0.0013193	-0.516099	37.484	2.23e-07	77.64	63.482	20.621	0.99139	4	0	0	0	-1	0	0	0	0	y1;y3;y5;y6;y8;y9;y10;y11;y13;b3	2116.9;1900.9;1900.7;4777.5;5350.7;17373.8;7547;17018.5;14427.7;2115.2	0.000147249359372381;0.00162091870936365;-0.00232910941883802;-0.00497427253753813;0.00254331504243055;0.00133947176254878;0.00217772535006588;0.00558617748492907;0.0145893968694963;-0.000984910704687536	0.840854067213749;4.92393764617114;-4.17935834561075;-8.09729506109694;3.01913494543049;1.48925961081468;2.11948403985546;4.82183854076349;11.097999900098;-5.29270615541856	175.118804931641;329.191558837891;557.288757324219;614.312866210938;842.398597081558;899.421264648438;1027.47900390625;1158.51608006032;1314.59695448073;186.088302612305	10
QE929_MSQ1321_20180329_Heba_ub_s8_30_2	8763	5587	AGGAQMGVMQGPMGPMGPR	19	0	Oxidation (M)	_AGGAQMGVM(ox)QGPMGPMGPR_			AGGAQM(0.01)GVM(0.989)QGPM(0.001)GPMGPR			AGGAQM(-20.14)GVM(20.14)QGPM(-29.85)GPM(-48.44)GPR	0	0	1	A0A287A2Q7;A0A286ZWS8;I3LSV6	2	HCD	FTMS	MULTI-MSMS	4	1	923.415	1844.82	-0.86931	-0.00080273	-0.299275	35.455	4.03e-14	104.79	95.362	20.137	0.98937	4	0	0	0	-1	0	0	0	0	y3;y5;y6;y8;y9;y10;y11;y13;y9-NH3;a2;b2;b3;b4;b5;b5-NH3	3800.4;3552.6;12299;19380.3;19719.5;6454.5;11172.9;9839.3;2928.5;2630.7;2479.6;7567.4;10058.3;3380.4;1977.8	0.00067487378748865;0.00377440620616198;0.00359012091439581;0.00398262137616712;-0.00390955167495122;0.0181689362875659;0.0210596066303879;0.0221955491965673;-0.00647183676869645;-0.000403112361723856;5.80795625069186E-05;0.000205274842187464;0.00107943861871718;0.00310787775305243;0.0058251336749322	2.05008855754141;6.77287581152374;5.84420604539811;4.72772413749026;-4.34671606353989;17.6832996059915;17.9307679333811;16.6810549429991;-7.33433616941182;-3.98839425577474;0.449999646324745;1.10311154550404;4.19813529229344;8.0686394694816;15.8226908358875	329.192504882813;557.282653808594;614.304301817486;842.397157775224;899.426513671875;1027.46301269531;1174.49552125327;1330.5842629505;882.402526855469;101.071342468262;129.065795898438;186.087112426758;257.123352050781;385.179901123047;368.150634765625	15
QE929_MSQ1321_20180329_Heba_ub_s8_30_2	8936	5749	AGGAQMGVMQGPMGPMGPR	19	0	Oxidation (M)	_AGGAQMGVMQGPM(ox)GPMGPR_			AGGAQMGVM(0.002)QGPM(0.983)GPM(0.015)GPR			AGGAQM(-68.54)GVM(-26.89)QGPM(18.12)GPM(-18.12)GPR	0	0	1	A0A287A2Q7;A0A286ZWS8;I3LSV6	2	HCD	FTMS	MULTI-MSMS	1	0	923.415	1844.82	-0.32071	-0.00029615	0.351197	35.952	2.46e-14	110.08	95.82	18.116	0.98282	4	0	0	0	-1	0	0	0	0	y1;y2;y3;y5;y6;y8;y9;y10;y11;y12;y13;y14;b2;b3;b4;b5;b6;b7;b8;b5-NH3	1887.2;1967.2;6164;2973.5;5959.4;7962.6;28995.7;10285.5;19056.8;2509.3;16715.9;2981.7;2309;7343.2;14136.9;8075.7;2002;2283.3;2373;2750.3	-0.000463102203127619;5.46560468706048E-05;-0.00039324144688635;-0.00263428520008802;-0.00173940925628813;-0.00305386801869645;0.00289612799747374;0.00478081343476333;0.000781821305508856;-0.00619174733742511;-0.00633446904998891;-0.0133352144125638;-7.92495390555814E-05;-0.000817064025000036;0.000987885884342177;-0.000767854668822565;-0.000627486749976924;-0.000403997524927036;0.0066695866438522…	-2.64449377231354;0.200814613079453;-1.19455991593336;-4.72696375606334;-2.83148622051108;-3.55763186037913;3.16373359779068;4.58164337056663;0.665654141177854;-4.86164430387346;-4.76056526997308;-9.12333365718069;-0.614023678237905;-4.39073681956732;3.84206850412869;-1.99347614037931;-1.21553163507245;-0.704754983086183;9.92045241759854;1.06749502187286	175.119415283203;272.171661376953;329.193572998047;557.2890625;614.309631347656;858.399108886719;915.414622614303;1043.47131544027;1174.51579903859;1273.59118652344;1330.61279296875;1461.66027832031;129.065933227539;186.088134765625;257.123443603516;385.183776855469;516.22412109375;573.245361328125;672.306701660156;368.156066894531	20
QE929_MSQ1321_20180329_Heba_ub_s8_30_2	9113	5915	AGGAQMGVMQGPMGPMGPR	19	0	Oxidation (M)	_AGGAQMGVMQGPMGPM(ox)GPR_			AGGAQMGVM(0.001)QGPM(0.075)GPM(0.924)GPR			AGGAQM(-59.22)GVM(-30.87)QGPM(-10.9)GPM(10.9)GPR	0	0	1	A0A287A2Q7;A0A286ZWS8;I3LSV6	2	HCD	FTMS	MULTI-MSMS	2	1	923.415	1844.82	-1.0995	-0.0010153	0.134373	36.451	2.41e-08	89.548	80.359	10.895	0.92405	4	0	0	0	-1	0	0	0	0	y6;y8;y9;y10;y11;y13;y14;a2;b2;b3;b4;b5;b8;b5-NH3	8176.7;9447.8;25825.5;9586.2;24760.8;10231.1;5451;2652.9;3102.9;11222.4;11192.1;3616.4;3184;6311.9	-0.000660236375097156;0.00628451088743986;0.00132926725575544;0.00759039432500686;0.00295406323925818;0.0208455856081855;0.0117176087219377;-0.000654882381255106;-1.82143828055814E-05;-0.000160936095312536;0.000316499165592177;0.000391813299927435;0.000260895237602199;-0.000827698356317796	-1.04748967739682;7.3212788681324;1.45209061303332;7.27419589799272;2.51513747636544;15.6664745251017;8.01678046446367;-6.47939103158093;-0.141124702418866;-0.864841076308374;1.23091980541847;1.0172143872648;0.388056150601872;-2.24821940024274	630.303466796875;858.389770507813;915.416189475044;1043.46850585938;1174.51362679666;1330.58561291409;1461.63522549718;101.071594238281;129.065872192383;186.087478637695;257.124114990234;385.1826171875;672.313110351563;368.157287597656	14
QE929_MSQ1321_20180329_Heba_ub_s8_30_2	9289	6080	AGGAQMGVMQGPMGPMGPR	19	0	Oxidation (M)	_AGGAQM(ox)GVMQGPMGPMGPR_			AGGAQM(1)GVMQGPMGPMGPR			AGGAQM(47.72)GVM(-47.72)QGPM(-102.94)GPM(-121.01)GPR	0	0	1	A0A287A2Q7;A0A286ZWS8;I3LSV6	2	HCD	FTMS	MULTI-MSMS	2	0	923.415	1844.82	-0.95329	-0.00088028	-0.0824509	36.945	2.46e-24	150.94	137.04	47.722	0.99998	4	0	0	0	-1	0	0	0	0	y2;y3;y5;y6;y8;y9;y10;y11;y12;y13;y9-NH3;y10-NH3;a2;b3;b4;b5;b8	6009.3;7095.7;8996;13360.6;22334.4;64312.8;29629.3;75160.8;3447.8;50299.2;2250.8;8351.7;2673.9;7452.2;9048.8;2805.4;2113.7	-0.0015017404375044;-0.00121721605626135;0.000173331987411984;-0.000457670975038127;-0.00348630296332431;0.00320816030534843;0.00398971383083335;0.00371327286165979;0.0230635524374065;0.00852958520363245;-0.0156881453624464;-0.00569461833742935;-0.000288671443755106;-0.000405076720312536;0.000133393696842177;-0.00119510076257257;-0.00561793969359314	-5.5175907820382;-3.69756006619534;0.311028642628972;-0.74501832073282;-4.13851355135976;3.56692363958258;3.88301936258713;3.20519233401312;18.3398197733694;6.48833534603115;-17.778713263939;-5.63566741259383;-2.85611889149115;-2.17680518770757;0.518790708735457;-3.10267334393975;-8.16188611403581	272.173217773438;329.194396972656;557.286254882813;614.308349609375;842.404626699563;899.419395959895;1027.47719191777;1158.51795296494;1257.56701660156;1314.6030142924;882.411743164063;1010.46032714844;101.071228027344;186.08772277832;257.124298095703;385.184204101563;688.313903808594	17
QE929_MSQ1321_20180329_Heba_ub_s9_30_3	8663	5487	AGGAQMGVMQGPMGPMGPR	19	0	Oxidation (M)	_AGGAQMGVM(ox)QGPMGPMGPR_			AGGAQM(0.01)GVM(0.989)QGPM(0.001)GPMGPR			AGGAQM(-20.06)GVM(20.06)QGPM(-29.43)GPM(-46.44)GPR	0	0	1	A0A287A2Q7;A0A286ZWS8;I3LSV6	2	HCD	FTMS	MULTI-MSMS	7	0	923.415	1844.82	-0.90623	-0.00083682	-3.44322	35.28	0.00013245	68.069	53.096	20.065	0.98911	4	0	0	0	-1	0	0	0	0	y5;y6;y8;y9;y10;y11;y13;b3;b4	2281;6247.7;6177.7;15437.1;2781.6;2532.5;2691.2;3340.1;3577.6	0.00340819526866198;-0.00234976081878813;0.00715846300624889;-0.00205601422590007;0.0112109284750659;0.014871875524932;0.00465185907478372;-0.000405076720312536;-0.000263334818782823	6.11573499681102;-3.82503930308658;8.4977613323135;-2.2859215641172;10.9111981807059;12.6622851300847;3.49605648479336;-2.17680518770757;-1.0241521879602	557.283020019531;614.310241699219;842.393981933594;899.424660134426;1027.46997070313;1174.50170898438;1330.60180664063;186.08772277832;257.124694824219	9
QE929_MSQ1321_20180329_Heba_ub_s9_30_3	8833	5646	AGGAQMGVMQGPMGPMGPR	19	0	Oxidation (M)	_AGGAQMGVMQGPM(ox)GPMGPR_			AGGAQMGVM(0.002)QGPM(0.983)GPM(0.015)GPR			AGGAQM(-52.22)GVM(-27.12)QGPM(18.28)GPM(-18.28)GPR	0	0	1	A0A287A2Q7;A0A286ZWS8;I3LSV6	2	HCD	FTMS	MULTI-MSMS	1	0	923.415	1844.82	-0.92972	-0.00085851	0.242785	35.77	3.83e-14	105.46	95.805	18.276	0.98346	4	0	0	0	-1	0	0	0	0	y2;y3;y5;y6;y8;y9;y10;y11;y13;y14;a2;b2;b3;b4;b5;b7;b5-NH3	1874.9;2909.4;3747;8693.4;8407.7;23152.3;7740.2;16695;16006.5;2735.3;2010.2;1733.4;13514.6;12483.8;8602.3;3229.8;3199.3	0.000390349406245605;0.00146833081873865;0.00169921089366198;0.000640961837461873;0.00481966713755355;0.00216270087230441;0.00771246463773423;-0.00417109322484066;-0.00120751592498891;0.0068063871499362;-0.000120824764067606;-0.000567530789055581;0.000525709412499964;0.000560639790592177;0.000574918768677435;0.00447881497507296;-3.42413250677964E-05	1.43420474315283;4.46041248237715;3.04908928098418;1.04338966607172;5.6147674149767;2.3625350591197;7.39118190598989;-3.55131505161105;-0.907492084879309;4.65667778199901;-1.1954437190194;-4.39719938324109;2.82507644348039;2.18042684539427;1.49258823302154;7.81315197187507;-0.0930075269967049	272.171325683594;329.191711425781;557.284729003906;614.307250976563;858.391235351563;915.415356041428;1043.46838378906;1174.52075195313;1330.60766601563;1461.64013671875;101.071060180664;129.066421508789;186.086791992188;257.123870849609;385.182434082031;573.240478515625;368.156494140625	17
QE929_MSQ1321_20180329_Heba_ub_s9_30_3	9009	5811	AGGAQMGVMQGPMGPMGPR	19	0	Oxidation (M)	_AGGAQMGVMQGPMGPM(ox)GPR_			AGGAQMGVMQGPM(0.087)GPM(0.913)GPR			AGGAQM(-80.06)GVM(-49.72)QGPM(-10.2)GPM(10.2)GPR	0	0	1	A0A287A2Q7;A0A286ZWS8;I3LSV6	2	HCD	FTMS	MULTI-MSMS	1	0	923.415	1844.82	-0.97799	-0.00090309	-0.624511	36.267	1.85e-14	112.13	99.962	10.197	0.91276	4	0	0	0	-1	0	0	0	0	y3;y6;y8;y9;y10;y11;y13;y14;y10-NH3;a2;b2;b3;b4;b5;b6;b7;b8	5334.6;3447.2;10569.6;24582.7;10940;26745.9;11477.5;5954.2;2328.4;2993.5;2305.5;11567;13451.1;6224.9;2407.3;1780.7;6204.7	0.00217023511561365;-0.000782306687597156;0.00640658119993986;-0.000694148325010246;0.00781612319724445;0.0041432692755734;-0.0171987268627163;0.0241403715247088;0.00948367563751162;-2.92720296926063E-05;7.33383515694186E-05;0.000907179139062464;-0.000873686381282823;-0.00143924138757257;0.000532181218773076;-0.000892278774927036;0.0016036686751022	6.59263179382793;-1.24115854869739;7.46348841881023;-0.758285464758591;7.49052304327537;3.5276504045141;-12.9253127052948;16.5161432070897;9.23938569329642;-0.289618572869968;0.568224599936208;4.87504238764908;-3.39790119329381;-3.73649921262561;1.0309134977321;-1.55653769763018;2.3853050808245	329.191009521484;630.303588867188;858.3896484375;915.418212890625;1043.4682801305;1174.51243759062;1330.62365722656;1461.62280273438;1026.44006347656;101.07096862793;129.065780639648;186.086410522461;257.125305175781;385.184448242188;516.222961425781;573.245849609375;672.311767578125	17
QE929_MSQ1321_20180329_Heba_ub_s9_30_3	9191	5982	AGGAQMGVMQGPMGPMGPR	19	0	Oxidation (M)	_AGGAQM(ox)GVMQGPMGPMGPR_			AGGAQM(0.997)GVM(0.003)QGPMGPMGPR			AGGAQM(25.65)GVM(-25.65)QGPM(-60.3)GPM(-68.26)GPR	0	0	1	A0A287A2Q7;A0A286ZWS8;I3LSV6	2	HCD	FTMS	MULTI-MSMS	7	0	923.415	1844.82	-0.97163	-0.00089722	-1.16657	36.777	1.15e-10	91.937	81.885	25.648	0.99728	4	0	0	0	-1	0	0	0	0	y2;y3;y6;y8;y9;y10;y11;y12;y13;y10-NH3;b2;b3;b4;b5	2989;3085.2;8162.7;17510.7;36978;13885.9;36501.9;3238.9;18974.8;2607.9;1620.5;3250.1;3477.9;3144.9	0.000695525187495605;-0.00176653246251135;0.000763032149961873;-0.0017817466384713;-0.000302192408867086;0.0106005769125659;-0.000357300797986682;0.00304402118740654;-0.00442291927515726;0.00120235431882065;-0.000460719265618081;-0.000572923400000036;-0.00166714341253282;-0.00247683904382257	2.55547113795548;-5.36621987191801;1.24210205947052;-2.11507651699283;-0.335984781737429;10.3171585717661;-0.308410881042502;2.4205252598398;-3.36441925768931;1.18991561898255;-3.56963214374511;-3.07877851737585;-6.48375805255607;-6.43025019081952	272.171020507813;329.194946289063;614.30712890625;842.402922143238;899.422906312609;1027.47058105469;1158.5220235386;1257.58703613281;1314.61596679688;1010.45343017578;129.066314697266;186.087890625;257.126098632813;385.185485839844	14
QE929_MSQ1321_20180329_Heba_ub_s8_30_2	7103	4037	AGGAQMGVMQGPMGPMGPR	19	0	2 Oxidation (M)	_AGGAQM(ox)GVM(ox)QGPMGPMGPR_			AGGAQM(0.997)GVM(0.971)QGPM(0.029)GPM(0.003)GPR			AGGAQM(25.41)GVM(15.65)QGPM(-15.65)GPM(-25.73)GPR	0	0	2	A0A287A2Q7;A0A286ZWS8;I3LSV6	2	HCD	FTMS	MULTI-MSMS	6	0	931.412	1860.81	-0.57322	-0.00053391	0.39406	30.768	0.00068457	47.288	34.088	25.415	0.99654	6	0	0	0	-1	0	0	0	0	y3;y6;y9;y10;y11;y13;b4	1918;2319.8;2535.1;1664.7;2857.4;2454.5;2295.3	0.00183454175623865;0.00558480949371187;0.00494054598129878;0.0143847566000659;0.012430469274932;0.0250376012622837;-0.000629545756282823	5.57287359739471;9.09130476786562;5.49304976029203;14.0002155240603;10.5835890582402;18.8170380775179;-2.44840294348728	329.191345214844;614.302307128906;899.417663574219;1027.466796875;1174.50415039063;1330.58142089844;257.125061035156	7
QE929_MSQ1321_20180329_Heba_ub_s1_ctrl_1	5233	2147	AHATTSNTVSKLLEK	15	1	GlyGly (K)	_AHATTSNTVSK(gl)LLEK_		AHATTSNTVSK(1)LLEK			AHATTSNTVSK(41.09)LLEK(-41.09)		0	1	0	A0A286ZNI3;A0A286ZZ97;A0A287A2G4	3	HCD	FTMS	MULTI-MSMS	4	0	571.976	1712.91	0.38626	0.00022093	0.442716	25.81	2.21e-05	87.083	77.283	41.09	0.99992	2	0	0	0	-1	0	0	0	0	y1;y2;y3;y4;y5;y6;y7;y2-H2O;y1-NH3;a2;b2;b3;b4;b6;b7;b8;b6-H2O;b8-H2O	9250.2;5477.1;5977.8;11146;2614.8;50446.1;6525.8;4103.8;7046.4;5844.6;26653.8;7438.3;1891.1;2010.9;6696.4;7226;4617.8;12453.7	-9.56096734512357E-05;-0.000517039840644884;0.00194293665310852;-0.000175052859958669;0.00774137609369063;0.00107971955230823;0.00623487242808096;-6.48804375487089E-05;-0.000262264884383967;-0.0003313773702871;0.000137443948460714;0.000370738584365427;0.00114369510623646;0.00254247363750437;-0.00140507916250954;0.00122944962492966;0.00143823655628239;0.00271489396391189	-0.649906796712168;-1.87227509482476;4.99164793142674;-0.348486165118095;10.3987344824366;1.2985321315724;6.70016092858706;-0.251333410758299;-2.01608044983346;-1.82971516971072;0.657302096196148;1.32340445703049;3.00035220037161;4.46623713330532;-2.05627720192553;1.56746143189629;2.60901846404839;3.54265182372989	147.112899780273;276.155914306641;389.237518310547;502.32370028046;744.453674316406;831.492364382848;930.555623146172;258.144897460938;130.086517333984;181.10871887207;209.103164672852;280.140045166016;381.186950683594;569.265258789063;683.312133789063;784.357177734375;551.255798339844;766.345127603736	18
QE929_MSQ1321_20180329_Heba_ub_s2_ctrl_2	5532	2585	AHATTSNTVSKLLEK	15	1	GlyGly (K)	_AHATTSNTVSK(gl)LLEK_		AHATTSNTVSK(1)LLEK			AHATTSNTVSK(44.78)LLEK(-44.78)		0	1	0	A0A286ZNI3;A0A286ZZ97;A0A287A2G4	3	HCD	FTMS	MULTI-MSMS	2	1	571.976	1712.91	0.5837	0.00033386	0.617857	26.158	3.86e-09	130.24	105.52	44.779	0.99997	2	0	0	0	-1	0	0	0	0	y1;y2;y3;y4;y5;y6;y7;y8;y2-H2O;y1-NH3;y6(2+);a2;b2;b3;b4;b5;b6;b7;b8;b4-H2O;b5-H2O;b6-H2O;b7-H2O;b8-H2O	25831.2;10434.7;17531.1;25322.2;9743.7;129469.9;24381.9;2308.6;13564.3;16108.3;1946.3;14174.9;57757.2;26378.1;10490;7899.2;12510.3;25625.8;37524.7;2032.7;10371.9;9200.5;9359.3;40508.2	8.74957952987643E-05;-0.000211864059394884;-0.000222048073226233;0.0011556227126448;0.00359098546869063;-0.000288037162022192;0.00401580561856463;0.0118802427000446;-0.000430430456901831;-0.000109676993758967;-0.00488873893749542;0.0002637154031504;4.58912140857137E-05;-0.000178577821884574;0.000869036903111464;0.000238184831232502;0.00126073535625437;-0.000302016541013472;0.00148330662318585;0.0…	0.594753446720553;-0.767190860477832;-0.570466174842172;2.30055992440428;4.82362512625051;-0.346409300381649;4.31548200057564;11.5163529386359;-1.66739630191689;-0.84310906814129;-11.7445700659985;1.45612133595824;0.219466759696009;-0.637457852955969;2.27981644015544;0.493918042345216;2.21466618271027;-0.441989851521046;1.89111178601357;3.88998332950118;0.435269495888516;6.15208689376244;7.584710…	147.112716674805;276.155609130859;389.239683295273;502.322369604887;744.457824707031;831.493732139562;930.557842212981;1031.59765625;258.145263010957;130.086364746094;416.255249023438;181.108123779297;209.103256225586;280.140594482422;381.187225341797;482.235534667969;569.266540527344;683.311030726441;784.356923877377;363.176116943359;464.225006103516;551.253845214844;665.295117952677;766.3456671…	24
QE929_MSQ1321_20180329_Heba_ub_s3_ctrl_3	5268	2113	AHATTSNTVSKLLEK	15	1	GlyGly (K)	_AHATTSNTVSK(gl)LLEK_		AHATTSNTVSK(1)LLEK			AHATTSNTVSK(49.95)LLEK(-49.95)		0	1	0	A0A286ZNI3;A0A286ZZ97;A0A287A2G4	3	HCD	FTMS	MULTI-MSMS	4	0	571.976	1712.91	0.4763	0.00027243	0.092434	26.278	6.45e-09	128.76	109.93	49.949	0.99999	2	0	0	0	-1	0	0	0	0	y1;y2;y3;y4;y5;y6;y7;y8;y2-H2O;y1-NH3;y6(2+);a2;b2;b3;b4;b5;b6;b7;b8;b5-H2O;b6-H2O;b7-H2O;b8-H2O;b7(2+)	19718.7;9239.5;16225.6;23476.1;8638.1;97377.9;23603.2;2723.7;10932.4;13698.6;2015.7;9784.9;40339.6;19917.9;8869.2;7263.1;10091.8;22835.3;20925.7;8394.7;6643.2;12052.3;41164.9;1591.8	-0.000217679985951236;-0.00115790898126988;-0.000476462167910086;-0.000301859938190319;0.00194303624994063;-0.000118102382089091;-0.00291145739925014;-0.000448858862455381;-0.000797302312548709;-0.000155453360946467;-0.00165387565624542;-0.0010027640890371;-0.000228766989039286;-0.000676178802336835;-0.000389832978157756;0.000207667253107502;0.000275075723948248;0.000310475487026451;0.00170513221…	-1.4796785710263;-4.19294403688098;-1.22408345534636;-0.600926975613511;2.60999600556875;-0.142036435947781;-3.12869936059322;-0.43510519365748;-3.08857567300539;-1.19500077158041;-3.97325562395736;-5.5367868424947;-1.09403694941156;-2.41370802586693;-1.0226777416006;0.430634461868442;0.483209934335688;0.454369608220932;2.17392444842038;-6.00709067727486;0.616053505447998;5.62354241916524;-4.0071…	147.113021850586;276.156555175781;389.239937709368;502.323827087538;744.45947265625;831.493562204782;930.564769475999;1031.60998535156;258.145629882813;130.086410522461;416.252014160156;181.109390258789;209.103530883789;280.141092083402;381.188484211678;482.235565185547;569.267526186976;683.310418234413;784.356702051789;464.227996826172;551.256896972656;665.296422700946;766.350913384755;342.16143…	24
QE929_MSQ1321_20180329_Heba_ub_s4_10_1	5504	2517	AHATTSNTVSKLLEK	15	1	GlyGly (K)	_AHATTSNTVSK(gl)LLEK_		AHATTSNTVSK(1)LLEK			AHATTSNTVSK(49.36)LLEK(-49.36)		0	1	0	A0A286ZNI3;A0A286ZZ97;A0A287A2G4	3	HCD	FTMS	MSMS	4		571.976	1712.91	NaN	NaN	0.092434	26.511	3.84e-16	121.24	98.231	49.36	0.99999	2	0	0	0	-1	0	0	0	0	y1;y2;y3;y4;y5;y6;y7;y2-H2O;y1-NH3;a2;b2;b3;b4;b5;b6;b7;b8;b4-H2O;b5-H2O;b6-H2O;b7-H2O;b8-H2O	13888.3;7826.5;11730.5;15675.8;8240.4;83206.8;12353.6;8219.3;12626.7;7525.4;40217.6;12623.2;6626;6657.9;6252;14799.5;4176;1402.9;8005.2;7083.5;7453.3;22050.1	7.22370062362643E-05;-0.000456004684394884;-0.00191193117711919;-0.000896495807353404;-0.00433004836963846;0.000536996297910264;-0.00151033152314994;-0.00146868903129871;-0.000430111564071467;-0.0004076713155996;-0.000106696676539286;-0.00139928094688457;-0.000900982628138536;0.000177149674982502;-2.10029249956278E-05;1.82636790668766E-05;-0.00429215235919855;-0.00115072752191736;-0.0023003784218…	0.49103164142769;-1.65125844334935;-4.91194232901601;-1.78469484775924;-5.81631645836079;0.64582186248492;-1.62302920415591;-5.68936693679468;-3.30634579145536;-2.25097469852805;-0.510257949139707;-4.99490212111957;-2.36361132955713;0.367350889401286;-0.0368946288094037;0.0267282201020235;-5.47215256772166;-3.16848863646633;-4.95528244130729;-3.70200998666376;0.081407349804303;-0.243233700811603	147.112731933594;276.155853271484;389.241373178377;502.324421723407;744.46574574087;831.492907106102;930.563368350123;258.146301269531;130.086685180664;181.108795166016;209.103408813477;280.141815185547;381.188995361328;482.235595703125;569.267822265625;683.310710446221;784.362699336359;363.178680419922;464.227508544922;551.25927734375;665.300109863281;766.348028899367	22
QE929_MSQ1321_20180329_Heba_ub_s5_10_2	5213	1972	AHATTSNTVSKLLEK	15	1	GlyGly (K)	_AHATTSNTVSK(gl)LLEK_		AHATTSNTVSK(1)LLEK			AHATTSNTVSK(44.29)LLEK(-44.29)		0	1	0	A0A286ZNI3;A0A286ZZ97;A0A287A2G4	3	HCD	FTMS	MULTI-MSMS	3	0	571.976	1712.91	0.50651	0.00028971	0.092434	26.579	2.19e-08	119.96	94.642	44.294	0.99996	2	0	0	0	-1	0	0	0	0	y1;y2;y3;y4;y5;y6;y7;y2-H2O;y1-NH3;y6(2+);a2;b2;b3;b4;b5;b6;b7;b8;b10;b4-H2O;b5-H2O;b6-H2O;b7-H2O;b8-H2O	26089.2;15726.2;22740.7;27112.4;16286.8;138139.8;32962.8;12873.5;19520.2;5615.8;15558.3;63137.3;27092.8;5855.4;9372;11321.5;32746.3;34005.7;1657.1;2573;7777;16071.2;15784.3;47682.6	-6.50920953262357E-05;-0.000853192344607123;-0.000116659311345302;-0.00135445240061927;-0.000522287824423984;-0.00127845559575235;-0.000297728728241964;-0.000522644109423709;-0.000460629142196467;-0.000829901046870418;-0.0001024955343496;-0.000167731832789286;-0.000270130556259574;-0.00117564083126354;-0.0025389147781425;0.000894524418754372;0.000226738492074219;0.00413341188277627;0.002001365568…	-0.442463637970398;-3.08952755256701;-0.299710815566965;-2.69636734195229;-0.701564173772155;-1.53753903791395;-0.319945020763132;-2.02461171137076;-3.54093913220911;-1.99375056801756;-0.565934453736139;-0.802147534475182;-0.964267490319751;-3.08413935996493;-5.26485498183762;1.57136205910811;0.331823514229709;5.26982770540392;2.06229217976799;0.69685271665134;-4.42937749359266;-1.4780963054817;1…	147.112869262695;276.156250459145;389.239577906511;502.324879680001;744.461937980324;831.494722557996;930.562155747328;258.145355224609;130.086715698242;416.251190185547;181.108489990234;209.103469848633;280.140686035156;381.189270019531;482.238311767578;569.266906738281;683.310501971408;784.354273772117;970.456848144531;363.177276611328;464.227264404297;551.258051388889;665.299444536055;766.3488…	24
QE929_MSQ1321_20180329_Heba_ub_s6_10_3	5656	2713	AHATTSNTVSKLLEK	15	1	GlyGly (K)	_AHATTSNTVSK(gl)LLEK_		AHATTSNTVSK(1)LLEK			AHATTSNTVSK(45.27)LLEK(-45.27)		0	1	0	A0A286ZNI3;A0A286ZZ97;A0A287A2G4	3	HCD	FTMS	MULTI-MSMS	5	0	571.976	1712.91	0.99603	0.0005697	-0.0827069	26.481	3.69e-10	138.77	103.42	45.274	0.99997	2	0	0	0	-1	0	0	0	0	y1;y2;y3;y4;y5;y6;y7;y8;y2-H2O;y1-NH3;a2;b2;b3;b4;b5;b6;b7;b8;b10;b4-H2O;b5-H2O;b6-H2O;b7-H2O;b8-H2O;b10-H2O	33766.6;20500.8;28801.2;34538;15017.9;171247.1;31218.8;9533.7;17060.7;22006;19023.7;75775.9;35296.1;16749.4;9005.8;14373.3;41006.1;48225.4;1461.8;2511.3;15655.7;16716.1;17066.8;67485.6;1788.4	-4.98333062637357E-05;-0.000791698043769884;0.000200529996959631;-0.000417376632526612;-0.000685891902662661;0.00012345426569027;0.00140938329263918;0.0100425522282421;0.000423400812451291;-0.000170712150008967;-1.09427999746003E-05;-0.000182990621851786;1.03983853136924E-05;-0.000353002672056846;-0.00281461479244172;-0.00020577962891366;0.000261712486349097;0.00261622159678154;0.0095086897874807…	-0.338742026324991;-2.86684881746638;0.515184405062683;-0.830891377310779;-0.921325479433957;0.148472949360603;1.51455318642231;9.73493326356908;1.64017037516615;-1.31229795102551;-0.0604212729448694;-0.875119904184185;0.0371184774110057;-0.926058159636913;-5.83656070996364;-0.361481106206552;0.383006698988686;3.33550364123843;9.79823406283439;-5.68934733317833;-3.43042886873093;3.60867353567742;…	147.112854003906;276.156188964844;389.239260717203;502.323942604233;744.462101584403;831.493320648134;930.560448635307;1031.59949394047;258.144409179688;130.08642578125;181.1083984375;209.103485107422;280.140405506215;381.188447381372;482.238587467592;569.268007042329;683.310466997414;784.355790962403;970.449340820313;363.179595947266;464.226800663519;551.255247276178;665.299978261607;766.3466794…	25
QE929_MSQ1321_20180329_Heba_ub_s7_30_1	5445	2381	AHATTSNTVSKLLEK	15	1	GlyGly (K)	_AHATTSNTVSK(gl)LLEK_		AHATTSNTVSK(1)LLEK			AHATTSNTVSK(45.49)LLEK(-45.49)		0	1	0	A0A286ZNI3;A0A286ZZ97;A0A287A2G4	3	HCD	FTMS	MULTI-MSMS	3	0	571.976	1712.91	0.45973	0.00026296	-0.0827069	26.471	2.19e-08	119.96	97.598	45.488	0.99997	2	0	0	0	-1	0	0	0	0	y1;y2;y3;y4;y5;y6;y7;y8;y2-H2O;y1-NH3;a2;b2;b3;b4;b5;b6;b7;b8;b5-H2O;b6-H2O;b7-H2O;b8-H2O;b8(2+)	18972.2;7653.4;13941.5;19707.4;6509.5;99728.9;18969.4;1865.4;12280.2;13030.3;11474;44657.6;20623.3;2916.4;8009.4;5607.4;23787.3;14464.9;8738.9;11700.6;9279.4;27910.1;1656.1	-6.50920953262357E-05;-0.000456004684394884;-2.21765344008418E-05;-0.00134585218063421;0.00670377843744063;-0.00112177221274123;-0.000382691411004998;0.0134671567625446;-0.000583679265673709;-0.000185970939071467;-0.0010943168234121;-0.000167731832789286;7.75730757709425E-05;-0.00166392208126354;0.000146632096857502;-0.00264551464374563;-0.00264122517842225;0.000875300248026178;-0.002794258239248…	-0.442463637970398;-1.65125844334935;-0.0569740104620885;-2.67924655560297;9.00495131558049;-1.34910348038329;-0.411247517106441;13.0546801823448;-2.26104834294778;-1.42959510295333;-6.04229448655224;-0.802147534475182;0.276907910631352;-4.36507551693087;0.304067324943747;-4.64720179788352;-3.86532050247047;1.1159454871607;-6.01915055673833;0.505333462890173;0.65609858260023;1.64848451848751;-8.6…	147.112869262695;276.155853271484;389.239483423734;502.324871079781;744.454711914063;831.494565874613;930.562240710011;1031.59606933594;258.145416259766;130.086441040039;181.109481811523;209.103469848633;280.140338331524;381.189758300781;482.235626220703;569.270446777344;683.313369935078;784.357531883752;464.228002424739;551.256958007813;665.299727521392;766.346579187228;392.686248779297	23
QE929_MSQ1321_20180329_Heba_ub_s8_30_2	5471	2519	AHATTSNTVSKLLEK	15	1	GlyGly (K)	_AHATTSNTVSK(gl)LLEK_		AHATTSNTVSK(1)LLEK			AHATTSNTVSK(50.49)LLEK(-50.49)		0	1	0	A0A286ZNI3;A0A286ZZ97;A0A287A2G4	3	HCD	FTMS	MULTI-MSMS	3	0	571.976	1712.91	-0.18029	-0.00010312	-0.0827069	26.142	4.99e-10	136.33	108.04	50.489	0.99999	2	0	0	0	-1	0	0	0	0	y1;y2;y3;y4;y5;y6;y7;y8;y2-H2O;y1-NH3;a2;b2;b3;b4;b5;b6;b7;b8;b9;b5-H2O;b6-H2O;b7-H2O;b8-H2O;b9-H2O	22044.2;16356;16689.3;29142.7;18173;141357.6;33540;6576.5;13800;16888.5;14810.8;74610.8;24972.8;10603.7;10024.3;8514.8;31178.6;31764.2;2454.4;13191.9;14131.1;11549.2;45998.9;1786	-9.56096734512357E-05;-0.00103583866876988;0.00034395673429799;-0.000217117784416132;-0.00100473113297994;7.65897027577012E-05;0.00183759699541497;0.00943883645004462;-0.000766784734423709;-0.000201229728133967;-0.0002703422140371;-0.000259284567164286;-0.000700425863044529;0.000380755653111464;0.000891309676035235;0.00113866504375437;0.000606124929959151;0.00437764444984623;0.00213848301245889;-…	-0.649906796712168;-3.75091268786152;0.883664356995537;-0.432226801389865;-1.34960624662317;0.0921110206649142;1.97472162470769;9.14970488223997;-2.97035756685061;-1.54689222736387;-1.49270729111438;-1.23998159298013;-2.50026084074815;0.998866541349205;1.84828951647607;2.00023138287856;0.887042222740933;5.58120986822251;2.42067383279753;-0.616550079813696;2.42272643411267;0.993334572566514;-0.326…	147.112899780273;276.156433105469;389.239117290466;502.323742345384;744.462420423633;831.493367512697;930.560020421605;1031.60009765625;258.145599365234;130.086456298828;181.108657836914;209.103561401367;280.141116330463;381.187713623047;482.234881543124;569.266662597656;683.31012258497;784.35402953955;883.424682617188;464.225494384766;551.255901034157;665.299503158602;766.34809286734;865.4187622…	24
QE929_MSQ1321_20180329_Heba_ub_s9_30_3	5398	2446	AHATTSNTVSKLLEK	15	1	GlyGly (K)	_AHATTSNTVSK(gl)LLEK_		AHATTSNTVSK(1)LLEK			AHATTSNTVSK(45.27)LLEK(-45.27)		0	1	0	A0A286ZNI3;A0A286ZZ97;A0A287A2G4	3	HCD	FTMS	MULTI-MSMS	1	0	571.976	1712.91	0.55915	0.00031982	0.092434	26.048	3.69e-10	138.77	107.77	45.274	0.99997	2	0	0	0	-1	0	0	0	0	y1;y2;y3;y4;y5;y6;y7;y8;y2-H2O;y1-NH3;a2;b2;b3;b4;b5;b6;b7;b8;b9;b4-H2O;b5-H2O;b6-H2O;b7-H2O;b8-H2O;b9-H2O;b7-NH3	21715.8;10641.2;15762.2;22564.2;9847.9;112279.1;22238.9;2406.6;11886.5;13923.4;10349.5;53940.3;20452.5;5589.6;7784.9;11486.7;21499.7;29769.5;2676.2;1996.1;8706.6;12142.5;9308;33556.6;2145;2836	-0.000202421196888736;-0.00170722538751988;0.000826285560151518;-0.00188777848734389;0.00393787413315749;-0.000447399339691401;0.000990064620282283;0.0107816098875446;-0.000461608953173709;-0.000460629142196467;-0.0004687064718496;-0.000274543356226786;-0.000188264977850849;-0.00166392208126354;0.000665430924982502;-0.00107099734043459;-0.00126607448657978;0.000304209322735005;0.00726543613745889…	-1.3759571745441;-6.18208027151509;2.12282514101651;-3.7580788040302;5.28958906383402;-0.538066898944218;1.06394396581401;10.4513599270187;-1.78817496798889;-3.54093913220911;-2.58798206603973;-1.31295389878952;-0.672037452082051;-4.36507551693087;1.37988901003087;-1.88135588053962;-1.85284979078888;0.387844941718957;8.22421927483538;-5.1011481074068;-5.68227852017578;-3.67141750664333;1.64100330…	147.113006591797;276.157104492188;389.23863496164;502.325413006087;744.457477818367;831.49389150174;930.56086795398;1031.59875488281;258.145294189453;130.086715698242;181.108856201172;209.103576660156;280.140604169578;381.189758300781;482.235107421875;569.26887226004;683.311994784387;784.358102974677;883.419555664063;363.179382324219;464.227846038418;551.2592604793;665.299072265625;766.3483734131…	26
QE929_MSQ1321_20180329_Heba_ub_s9_30_3	6879	3822	AHIAQLCEKAGLLQR	15	1	GlyGly (K)	_AHIAQLCEK(gl)AGLLQR_		AHIAQLCEK(1)AGLLQR			AHIAQLCEK(41.64)AGLLQR		0	1	0	I3LGD4;C0MHR2	3	HCD	FTMS	MULTI-MSMS	2	0	607.997	1820.97	-0.65968	-0.00040108	-0.639644	30.251	0.0038316	41.644	29.083	41.644	1	1	0	0	0	-1	0	0	0	0	y1;y3;y5;y6;a2;b2;b3;b5	4704.1;1374.7;8838.8;9612.2;1747.6;8445.7;2087;2012.9	0.000574495453122381;-0.000979569387482115;-0.000493369293735668;0.0026997262950772;0.0007062202859629;0.000320549417210714;-0.00236168600309838;-0.00209885359993223	3.28061201065933;-2.35324876760464;-0.841399288310465;4.1066625943872;3.89944965886254;1.53297391939587;-7.3301095579544;-4.02630609133564	175.118377685547;416.262573242188;586.367614746094;657.401535438305;181.107681274414;209.102981567383;322.189727783203;521.28515625	8
QE929_MSQ1321_20180329_Heba_ub_s2_ctrl_2	7745	4628	AICIDPSYSKAYGR	14	1	GlyGly (K)	_AICIDPSYSK(gl)AYGR_		AICIDPSYSK(1)AYGR			AICIDPSYSK(45.12)AYGR		0	1	0	F1S8G6	3	HCD	FTMS	MULTI-MSMS	3	0	572.279	1713.81	0.14734	8.43e-05	-0.457355	32.472	0.0037121	45.115	36.173	45.115	1	1	0	0	0	-1	0	0	0	0	y1;y3;y4;y5;y6;y7;y9;y10;y9(2+);a2;b2;b3	8685.3;1678.8;7841.6;1980.5;14488.1;1892.4;22307.7;4918.1;5334.9;26775.1;6187.8;1727.2	0.000452425140622381;0.00129082961876748;-3.24213891644831E-05;-0.0021717145563116;-0.00328799091835208;-0.00660724682506952;0.00688989328659773;0.00759240961815522;-0.00231320447505823;-0.000218932221855539;-0.000589344301545225;-0.0011453665343879	2.58353709775453;3.26624899963449;-0.0695378500996303;-3.0657439997878;-4.13368465888709;-6.8934582993779;6.03026666469512;6.03732581017656;-4.04558156517799;-1.3932857196498;-3.18342433013981;-3.31836166441305	175.118499755859;395.202453613281;466.240890652089;708.380920410156;795.414065096418;958.480712890625;1142.55200801241;1257.57824852808;571.785400390625;157.133758544922;185.129043579102;345.160247802734	12
QE929_MSQ1321_20180329_Heba_ub_s5_10_2	7121	3452	AICIDPSYSKAYGR	14	1	GlyGly (K)	_AICIDPSYSK(gl)AYGR_		AICIDPSYSK(1)AYGR			AICIDPSYSK(57.8)AYGR		0	1	0	F1S8G6	3	HCD	FTMS	MULTI-MSMS	6	1	572.279	1713.81	-1.1871	-0.00067935	0.242838	32.983	0.000726	57.804	44.4	57.804	1	1	0	0	0	-1	0	0	0	0	y1;y2;y3;y4;y6;y7;y8;y9;y10;y9(2+);a2;b2	1670.4;1550.9;1301.7;2332.2;1965;1814.8;1876.2;9086.4;2346.8;1684.3;15366.5;1501.6	-0.000691984039065119;0.000462291318740427;0.00321343704064248;0.00218025218435969;0.00471021096871027;0.00804119067493048;0.0148010458874523;0.0139639879448623;-0.00412488261258659;0.00604861193119177;-0.000371520112480539;0.000112559995329775	-3.95149294851792;1.99143366553158;8.13115567548373;4.67625764943541;5.92176897405389;8.38964567777218;14.1570239945181;12.2218282452841;-3.2799900799908;10.5786198520223;-2.3643534982498;0.608010606649831	175.119644165039;232.139953613281;395.200531005859;466.238677978516;795.406066894531;958.466064453125;1045.49133300781;1142.54493391776;1257.58996582031;571.777038574219;157.133911132813;185.128341674805	12
QE929_MSQ1321_20180329_Heba_ub_s6_10_3	7986	4884	AICIDPSYSKAYGR	14	1	GlyGly (K)	_AICIDPSYSK(gl)AYGR_		AICIDPSYSK(1)AYGR			AICIDPSYSK(57.14)AYGR		0	1	0	F1S8G6	3	HCD	FTMS	MULTI-MSMS	3	0	572.279	1713.81	-0.75196	-0.00043033	-1.15755	33.077	0.00078026	57.136	44.303	57.136	1	1	0	0	0	-1	0	0	0	0	y1;y2;y3;y4;y5;y6;y7;y8;y9;y10;y1-NH3;y9(2+);a2;b2;b3	15770.6;7243.3;11401.1;16391.2;7058.6;26467.8;14469;16817.8;26119.4;6810.4;1269.6;12851;56393.3;8163.3;7372.4	-0.000142667632815119;-0.000544788759384574;0.00122979446251748;-0.000688400159390312;0.00163236991716076;0.000606289443908281;-0.000818196426280338;-0.00024227691278611;0.00176899944995057;0.0180919142624134;0.00065198086718965;0.00140994005619177;7.0984770331961E-05;0.000143077573454775;0.000288959637487096	-0.814689185884818;-2.3468015198929;3.11180829305064;-1.47648823740572;2.30437979931901;0.762234965245987;-0.853644060923526;-0.231731645326185;1.54828096135902;14.3864330780291;4.12406632641371;2.46587134967764;0.45174825549128;0.772856256076693;0.837178789023499	175.119094848633;232.140960693359;395.202514648438;466.241546630859;708.377116325683;795.410170816056;958.474923840226;1045.50637633061;1142.55712890625;1257.56774902344;158.091751098633;571.781677246094;157.13346862793;185.128311157227;345.158813476563	15
QE929_MSQ1321_20180329_Heba_ub_s7_30_1	7572	4260	AICIDPSYSKAYGR	14	1	GlyGly (K)	_AICIDPSYSK(gl)AYGR_		AICIDPSYSK(1)AYGR			AICIDPSYSK(51.55)AYGR		0	1	0	F1S8G6	3	HCD	FTMS	MULTI-SECPEP	1	2	572.279	1713.81	-0.94648	-0.00054165	636.193	32.785	0.0058226	51.546	42.01	51.546	1	1	0	0	0	-1	0	0	0	0	y1;y2;y3;y4;y5;y6;y7;y8;y9;y10;y1-NH3;a2;b2;b3	18917.3;4456.1;5573.2;7298.5;2643.9;15472.5;5367.5;7702.2;35355.8;7255.8;2167.5;28731.6;5554.2;1497.9	-5.33853125261885E-06;-0.00173497430625957;0.000131161650017475;-0.000963058362515312;0.0015514299749384;0.00086392366426935;-0.000506468127809967;0.00417643345372198;-0.00164281937713895;0.0127893938824855;0.00077405117968965;-0.000157897065605539;-0.000299427309357725;0.0025777779968621	-0.0304851703564044;-7.4737582110394;0.331883731852757;-2.06557695715209;2.19011845797268;1.08613640583563;-0.528410582199983;3.99466822924781;-1.43784011313431;10.1699013562552;4.89621863249311;-1.00485808014367;-1.617400341301;7.46843189308034	175.118957519531;232.142150878906;395.20361328125;466.241821289063;708.377197265625;795.409913181836;958.474612111928;1045.50195762025;1142.56054072508;1257.57305154382;158.09162902832;157.133697509766;185.128753662109;345.156524658203	14
QE929_MSQ1321_20180329_Heba_ub_s8_30_2	7705	4597	AICIDPSYSKAYGR	14	1	GlyGly (K)	_AICIDPSYSK(gl)AYGR_		AICIDPSYSK(1)AYGR			AICIDPSYSK(45.35)AYGR		0	1	0	F1S8G6	3	HCD	FTMS	MULTI-SECPEP	5	1	572.279	1713.81	-0.85904	-0.00049161	635.492	32.483	0.013258	45.347	34.402	45.347	1	1	0	0	0	-1	0	0	0	0	y1;y2;y3;y4;y5;y6;y7;y8;y9;y10;y1-NH3;y7(2+);a2;b2;b3	27390.5;4968.5;6293.1;15524;5631.4;12767.9;8958.8;14604.5;14769.2;11748.3;2079.8;1517.3;50273.9;9986.9;3000.1	9.92025780988115E-06;-0.000163319032822074;-0.00118109420935753;0.000419758518773961;-0.000340659868811599;-0.00438402731253973;-0.00190753979381952;0.00818791815504483;-0.00276781285970173;0.013050141372787;-0.00020251132031035;0.00601087941873857;-6.6344331230539E-05;-0.000574085512482725;-0.0012064016906379	0.0566486850697765;-0.703535044877871;-2.98856146024076;0.900304830163302;-0.480900514894581;-5.51162151133264;-1.99018000198419;7.83159659500976;-2.42246256175683;10.3772453318773;-1.28096642821167;12.5295911826431;-0.422216055098239;-3.10100213721986;-3.49519240697084	175.118942260742;232.140579223633;395.204925537109;466.240438472181;708.379089355469;795.415161132813;958.476013183594;1045.49794613554;1142.56166571856;1257.57279079633;158.09260559082;479.734680175781;157.133605957031;185.129028320313;345.160308837891	15
QE929_MSQ1321_20180329_Heba_ub_s9_30_3	7621	4514	AICIDPSYSKAYGR	14	1	GlyGly (K)	_AICIDPSYSK(gl)AYGR_		AICIDPSYSK(1)AYGR			AICIDPSYSK(46.8)AYGR		0	1	0	F1S8G6	3	HCD	FTMS	MULTI-MSMS	6	0	572.279	1713.81	-0.8734	-0.00049983	-0.457355	32.352	0.0028957	46.797	35.853	46.797	1	1	0	0	0	-1	0	0	0	0	y1;y2;y3;y4;y5;y6;y7;y8;y9;y10;y6(2+);a2;b2;b3	16011.9;6161.7;7108.3;17862;2419.5;22897.4;15533.4;18722;64949.6;15455.5;1931.5;57234.9;9291.8;5537.7	-0.000173185210940119;0.000172374326552927;7.0126493767475E-05;0.000622910001538912;-0.0021717145563116;-0.000802066262053813;-0.00166484949158985;0.00384940334606654;0.0025949856421903;0.00664562409042446;0.00260588761250347;-0.000264708589043039;0.000188853940642275;-0.000199321612512904	-0.988956577860654;0.742543920569495;0.17744393163544;1.33602798375059;-3.0657439997878;-1.00836633895747;-1.73697608519933;3.68186985584052;2.27121029883449;5.28445772257484;6.54406226455122;-1.68460625125446;1.02012483211978;-0.577477157642304	175.119125366211;232.140243530273;395.203674316406;466.240235320698;708.380920410156;795.411579171762;958.475770493292;1045.50228465035;1142.55630292006;1257.57919531361;398.206420898438;157.133804321289;185.128265380859;345.159301757813	14
QE929_MSQ1321_20180329_Heba_ub_s1_ctrl_1	3568	680	AKIQDKEGIPPDQQR	15	2	GlyGly (K)	_AK(gl)IQDKEGIPPDQQR_		AK(0.986)IQDK(0.014)EGIPPDQQR			AK(18.42)IQDK(-18.42)EGIPPDQQR		0	1	0	P0CG68;A0A0B8RT13;A0A2C9F3G2;P63053;A4US66;A7U5U2;A0A287AZA7	3	HCD	FTMS	MULTI-MSMS	1	0	612.99	1835.95	-0.0608	-3.73e-05	0.215982	20.865	0.00029619	72.417	9.38	18.422	0.98582	2	0	0	0	-1	0	0	0	0	y1;y3;y4;y5;y6;y8;y9;y6-NH3;b2;b3;b8;b9	5260.8;18976;6664.3;64199.7;163640;7155.3;1977.9;7459.3;7740.3;5507.1;11985.5;10366.4	-0.000356290679690119;-4.2653389868974E-06;-0.000133357950062418;-0.000990066665167433;-0.000905250554183112;-0.00141925854381952;0.00339307593753801;-0.0100411538481922;-0.000641643981282414;-0.00135549561252901;0.00381715219964462;-0.000876134312647991	-2.03455965421276;-0.00989095967025166;-0.244127655071104;-1.53900326988771;-1.22270106309928;-1.5588102096119;3.26410053536587;-13.8814199402252;-2.04226243888743;-3.17247386570384;3.87722173257392;-0.798230361792864	175.11930847168;431.236111469139;546.26318359375;643.316804154465;740.369483190354;910.475524902344;1039.51330566406;723.352069992148;314.182922363281;427.267700195313;984.5070679284;1097.59582519531	12
QE929_MSQ1321_20180329_Heba_ub_s3_ctrl_3	3395	474	AKIQDKEGIPPDQQR	15	2	GlyGly (K)	_AK(gl)IQDKEGIPPDQQR_		AK(0.958)IQDK(0.042)EGIPPDQQR			AK(13.53)IQDK(-13.53)EGIPPDQQR		0	1	0	P0CG68;A0A0B8RT13;A0A2C9F3G2;P63053;A4US66;A7U5U2;A0A287AZA7	3	HCD	FTMS	MULTI-MSMS	5	0	612.99	1835.95	-0.1104	-6.77e-05	-0.437631	20.684	0.0025036	52.527	6.9133	13.532	0.95754	2	0	0	0	-1	0	0	0	0	y1;y3;y4;y5;y6;y8;y4-NH3;y6-NH3;b2;b3;b8;b9	5177;9943.2;2113.7;37957.1;104963.8;1489.7;1364.6;1949.6;2898.5;1553.3;4637.3;11532.2	4.04378359348812E-05;0.000847194034406584;0.00236908345618758;-0.00223628199262293;-0.000837913178088456;0.00444011645618048;-0.00153597507505765;-0.000500458575061202;-0.000550091246907414;0.00154367430934599;0.00246222903751914;-0.000150890860140862	0.230916441476;1.96457505443177;4.3369100832774;-3.47616857841541;-1.13175012385283;4.8767318937625;-2.90223862866496;-0.691869418417403;-1.75086348763316;3.61292178911376;2.5009730545397;-0.137474065024051	175.118911743164;431.235260009766;546.260681152344;643.318050369793;740.369415852978;910.469665527344;529.238037109375;723.342529296875;314.182830810547;427.264801025391;984.508422851563;1097.59509995186	12
QE929_MSQ1321_20180329_Heba_ub_s3_ctrl_3	3553	611	AKIQDKEGIPPDQQR	15	2	GlyGly (K)	_AK(gl)IQDKEGIPPDQQR_		AK(0.987)IQDK(0.013)EGIPPDQQR			AK(18.7)IQDK(-18.7)EGIPPDQQR		0	1	0	P0CG68;A0A0B8RT13;A0A2C9F3G2;P63053;A4US66;A7U5U2;A0A287AZA7	3	HCD	FTMS	MULTI-MSMS	1	1	612.99	1835.95	-0.1104	-6.77e-05	0.379386	21.156	0.00027163	73.91	9.5163	18.697	0.98668	2	0	0	0	-1	0	0	0	0	y1;y3;y4;y5;y6;y8;y5-NH3;y6-NH3;b2;b3;b8;b9	3000.6;10571.9;7761.9;59027;137286.5;5458;1787.3;5549.9;3033.1;6581.7;7584.3;9289.2	-0.000356290679690119;-0.000312473934343416;-0.00220855326256242;-0.00142614060314372;-0.00111981834504604;0.00511150317493048;-0.00718276760630943;-0.0050170601375612;2.97427374675863E-05;0.00284446487245305;-0.000669709649400829;0.00799826093361844	-2.03455965421276;-0.724600057149462;-4.04300516466715;-2.21685432002007;-1.51251239541121;5.61414304916021;-11.468638584921;-6.93589635294595;0.0946671474124903;6.65740198001866;-0.680245596044336;7.28713194684781	175.11930847168;431.236419677734;546.265258789063;643.317240228403;740.369697758145;910.468994140625;626.296447753906;723.347045898438;314.182250976563;427.263500234828;984.511554790249;1097.58695080007	12
QE929_MSQ1321_20180329_Heba_ub_s5_10_2	3580	680	AKIQDKEGIPPDQQR	15	2	GlyGly (K)	_AK(gl)IQDKEGIPPDQQR_		AK(0.85)IQDK(0.15)EGIPPDQQR			AK(7.54)IQDK(-7.54)EGIPPDQQR		0	1	0	P0CG68;A0A0B8RT13;A0A2C9F3G2;P63053;A4US66;A7U5U2;A0A287AZA7	3	HCD	FTMS	MULTI-MSMS	1	0	612.99	1835.95	-0.39484	-0.00024203	-0.274227	21.212	0.0023408	53.403	7.5397	7.5397	0.85019	2	0	0	0	-1	0	0	0	0	y1;y3;y4;y5;y6;y8;b2;b5;b8;b9	1871.1;8144.8;2659.5;36087.7;106875.9;6076.2;2177.3;1368.7;2763.1;5919.2	-0.000554654937502619;-0.00196042315309342;0.00310150533118758;-0.00187031607617882;-0.000389649016710791;0.000961112549930476;-0.00140458343440741;0.00530762591245093;-0.00455681393123086;0.00888949068735201	-3.16729385277594;-4.5460345462574;5.67770955640371;-2.90729778074099;-0.526290314381725;1.0556187798656;-4.47058042830587;7.91773427063966;-4.6284839600505;8.09912863765061	175.119506835938;431.238067626953;546.259948730469;643.317684403876;740.368967588817;910.47314453125;314.183685302734;670.346557617188;984.515441894531;1097.58605957031	10
QE929_MSQ1321_20180329_Heba_ub_s6_10_3	3630	821	AKIQDKEGIPPDQQR	15	2	GlyGly (K)	_AK(gl)IQDKEGIPPDQQR_		AK(0.984)IQDK(0.016)EGIPPDQQR			AK(17.92)IQDK(-17.92)EGIPPDQQR		0	1	0	P0CG68;A0A0B8RT13;A0A2C9F3G2;P63053;A4US66;A7U5U2;A0A287AZA7	3	HCD	FTMS	MULTI-MSMS	7	1	612.99	1835.95	-0.21718	-0.00013313	0.542789	20.796	0.00018985	79.022	8.7412	17.925	0.98413	2	0	0	0	-1	0	0	0	0	y1;y3;y4;y5;y6;y7;y8;y6-H2O;y6-NH3;b2;b3;b4;b6;b7;b8;b9;b9-H2O;b7-NH3	6762.2;18606.7;9844.5;73014.9;210948.2;1918.5;6531.3;1712.7;8226.5;8565.6;5724.4;1705;1753.8;2160.8;14147.2;19811.5;1785.1;6531.3	0.000101472992184881;-0.00100071608153485;0.000388493164905412;-0.000912306472969249;-0.00129104715881567;-0.00420622433136941;0.00743083911243048;0.00425348787496205;-0.000844834282247575;-0.000305950621907414;0.000353488762470988;0.00790560953748809;-0.000925645450024604;-0.00136233440628075;0.0024424717923921;-0.00233039236854893;0.0105318356372663;-0.00380254918752598	0.579452136504006;-2.32057043133859;0.711183817078177;-1.41812957061234;-1.74378673808295;-4.9284557743183;8.16157177199762;5.88837230713956;-1.16795825741415;-0.973798787355594;0.82732716795256;14.236209770536;-1.15930622322633;-1.46883875315577;2.4809048726082;-2.12317615228558;9.75554901825048;-4.17648365695724	175.118850708008;431.237107919882;546.262661742635;643.316726394273;740.369868986959;853.456848144531;910.466674804688;722.353759765625;723.342873672582;314.182586669922;427.265991210938;555.317016601563;798.44775390625;927.490783691406;984.508442608808;1097.59727945337;1079.57385253906;910.466674804688	18
QE929_MSQ1321_20180329_Heba_ub_s7_30_1	3513	675	AKIQDKEGIPPDQQR	15	2	GlyGly (K)	_AK(gl)IQDKEGIPPDQQR_		AK(0.882)IQDK(0.118)EGIPPDQQR			AK(8.73)IQDK(-8.73)EGIPPDQQR		0	1	0	P0CG68;A0A0B8RT13;A0A2C9F3G2;P63053;A4US66;A7U5U2;A0A287AZA7	3	HCD	FTMS	MULTI-MSMS	7	0	612.99	1835.95	-0.20122	-0.00012335	-0.274227	20.763	0.0021189	54.598	8.7342	8.7342	0.88196	2	0	0	0	-1	0	0	0	0	y1;y3;y4;y5;y6;y8;b2;b8;b9	1730.8;8959.3;2095.4;25964.2;82697;2155.7;2279;7072.6;8191	9.92025780988115E-06;-0.000861790340593416;-0.00342925638756242;-0.00234594529297283;-0.00075736551900718;-0.00325031323131952;0.000945270081217586;-0.00132270957590208;0.0171460402343655	0.0566486850697765;-1.99841479872085;-6.27762551117959;-3.64663309497147;-1.02295635825443;-3.56990012991923;3.00867675626253;-1.34351769885212;15.6217082626635	175.118942260742;431.236968994141;546.266479492188;643.318160033093;740.369335305319;910.477355957031;314.181335449219;984.512207790176;1097.57780302077	9
QE929_MSQ1321_20180329_Heba_ub_s7_30_1	3677	824	AKIQDKEGIPPDQQR	15	2	GlyGly (K)	_AK(gl)IQDKEGIPPDQQR_		AK(0.988)IQDK(0.012)EGIPPDQQR			AK(18.98)IQDK(-18.98)EGIPPDQQR		0	1	0	P0CG68;A0A0B8RT13;A0A2C9F3G2;P63053;A4US66;A7U5U2;A0A287AZA7	3	HCD	FTMS	MULTI-MSMS	2	1	612.99	1835.95	-0.20122	-0.00012335	0.542789	21.231	0.0002461	75.462	9.6572	18.981	0.98751	2	0	0	0	-1	0	0	0	0	y1;y3;y4;y5;y6;y4-NH3;y6-NH3;b2;b3;b8;b9;b9-H2O;b8(2+)	4952.1;14516.1;6567.8;59502.7;142571.9;1437.5;2018.4;2800;7229;8737.4;13594.2;1701.5;1912.4	-0.000173185210940119;-0.000804023855152991;0.00221982500715967;0.000739511364372447;0.000212586434827244;0.00230923976869235;-0.0060546577938112;-0.000611126403157414;-0.000745144050029012;-0.00943962643123086;0.000561145958045017;-0.00545937530023366;0.0041674435219079	-0.988956577860654;-1.86445973018422;4.06367230374241;1.14953215554501;0.287136032244949;4.36336087890661;-8.370323958761;-1.94512947400567;-1.743977169647;-9.58804627425021;0.511250753669535;-5.05689760962394;8.45743676860363	175.119125366211;431.236911227655;546.260830410793;643.315074576436;740.368365353365;529.234191894531;723.348083496094;314.182891845703;427.26708984375;984.520324707031;1097.59438791504;1079.58984375;492.754913330078	13
QE929_MSQ1321_20180329_Heba_ub_s8_30_2	3661	830	AKIQDKEGIPPDQQR	15	2	GlyGly (K)	_AK(gl)IQDKEGIPPDQQR_		AK(0.981)IQDK(0.019)EGIPPDQQR			AK(17.19)IQDK(-17.19)EGIPPDQQR		0	1	0	P0CG68;A0A0B8RT13;A0A2C9F3G2;P63053;A4US66;A7U5U2;A0A287AZA7	3	HCD	FTMS	MULTI-MSMS	1	0	612.99	1835.95	0.1107	6.79e-05	0.542789	21.04	0.0020046	55.213	8.8049	17.185	0.98124	2	0	0	0	-1	0	0	0	0	y1;y3;y4;y5;y6;b2;b3;b8;b9	2096.1;5728.6;2247.3;27745.7;80735.3;4798.8;1942.2;5704.9;6518.7	-0.000814054351565119;-0.00110593096559342;-0.000499568887562418;3.13070709125896E-05;0.000218631601228481;-0.000855267028157414;0.00194040282497099;-0.00986687252498086;0.000980500827381547	-4.64855777885789;-2.56455364219183;-0.914519901137529;0.0486651684142816;0.295301113938432;-2.72219266470951;4.54145677818446;-10.02200563615;0.893318344913804	175.119766235352;431.237213134766;546.263549804688;643.315782780729;740.368359308199;314.183135986328;427.264404296875;984.520751953125;1097.59396856017	9
QE929_MSQ1321_20180329_Heba_ub_s5_10_2	2879	179	AKKPALVAK	9	2	GlyGly (K)	_AK(gl)KPALVAK_		AK(0.991)K(0.009)PALVAK			AK(20.61)K(-20.61)PALVAK(-67.03)		0	1	0	A0A287ANN7;I3LT08;A0A287BF97;F1SEV8;F1SHD6;P29412	2	HCD	FTMS	MULTI-SECPEP	8	-1	520.335	1038.65	0.12601	6.56e-05	-1403.27	18.666	0.0083534	67.032	39.778	20.606	0.99138	3	0	0	0	-1	0	0	0	0	y1;y2;y3;y6;y7;y1-NH3;b2;b6;b7	13516.3;5690.9;2382.7;10854.1;9622.2;8489;4624.3;2442.2;1571.6	-9.56096734512357E-05;-0.000762583592205601;3.96382718577115E-05;-0.00414984504379845;-0.000312315625023984;-0.000536923087508967;0.000273883362467586;-0.00193964280003911;-0.000664398475009875	-0.649906796712168;-3.49567367982063;0.12495582010189;-6.93494292736047;-0.429898111162086;-4.12742200254437;0.871734715892261;-2.68108980804957;-0.807759400411467	147.112899780273;218.150680541992;317.218292236328;598.396423339844;726.487548828125;130.086791992188;314.182006835938;723.453125;822.520263671875	9
QE929_MSQ1321_20180329_Heba_ub_s6_10_3	2970	284	AKKPALVAK	9	2	GlyGly (K)	_AK(gl)KPALVAK_		AK(0.98)K(0.02)PALVAK			AK(16.92)K(-16.92)PALVAK(-47.08)		0	1	0	A0A287ANN7;I3LT08;A0A287BF97;F1SEV8;F1SHD6;P29412	2	HCD	FTMS	MULTI-SECPEP	3	-1	520.335	1038.65	-0.58759	-0.00030574	-1403.47	18.68	0.032033	47.082	15.778	16.915	0.98004	3	0	0	0	-1	0	0	0	0	y1;y2;y3;y6;y7;y1-NH3;b2;b3;b6;b7;b2-NH3	19554.1;10107.7;1653.5;15386.6;11044.5;18707.3;2630.5;1404.2;2244.6;2147.8;2279.7	-0.000324491509388736;-0.000457407810955601;-0.00121158243126729;-0.00018255988754845;-0.00373028437502398;-0.000475887931258967;9.07778937175863E-05;-0.00211417315625795;-0.00419794358128911;-0.000786468787509875;4.16628097354987E-07	-2.20572774394616;-2.09675463628127;-3.81938142292107;-0.305083872133184;-5.13466036814049;-3.65823576131033;0.288933926313633;-4.78017596445778;-5.80262954452823;-0.956169355973127;0.00140205304360404	147.113128662109;218.150375366211;317.219543457031;598.392456054688;726.490966796875;130.086730957031;314.182189941406;442.279357910156;723.455383300781;822.520385742188;297.155731201172	11
QE929_MSQ1321_20180329_Heba_ub_s9_30_3	7610	4504	AKQLVALLR	9	1	GlyGly (K)	_AK(gl)QLVALLR_		AK(1)QLVALLR			AK(67.98)QLVALLR		0	1	0	A0A286ZUG0;A0A286ZY48;A0A287B8Y9	2	HCD	FTMS	MULTI-MSMS	11	0	563.359	1124.7	-0.77696	-0.00043771	-1.00476	32.321	0.039915	67.981	35.853	67.981	1	1	0	0	0	-1	0	0	0	0	y1;y2;y3;y4;y5;y6;y7;y1-NH3;y2-NH3;y7-NH3;b2;b3	16960.8;5423.1;2955.5;13463.5;18060;26889.6;63469.4;2254.1;2331.4;8941.7;5140.2;2330.4	-0.000127408843752619;-0.000566602271817374;-0.00115838359056397;-0.00123076641432363;-0.000336222805003672;0.00211964263553455;-0.000726491210571112;-0.00061449862499785;0.0028830755250624;0.00150990914869453;0.000884234924967586;0.00166145335623469	-0.727555467120032;-1.96597927889741;-2.88666220276146;-2.60575939801618;-0.588426595907182;3.09674425261335;-0.894103439333956;-3.88694348688855;10.6318450444219;1.89804588450541;2.814408920649;3.75691112036636	175.119079589844;288.203582763672;401.288238525391;472.325424696014;571.392944068605;684.474552183564;812.535975828811;158.093017578125;271.173583984375;795.507190326951;314.181396484375;442.239196777344	12
QE929_MSQ1321_20180329_Heba_ub_s9_30_3	13509	10026	AKRARVENIIR	11	3	GlyGly (K),Deamidation (NQ)	_AK(gl)RARVEN(de)IIR_	AKRARVEN(1)IIR	AK(1)RARVENIIR		AKRARVEN(51.93)IIR	AK(51.93)RARVENIIR		1	1	0	F1S2Y2;B3F172	3	HCD	FTMS	MULTI-MSMS	8	0	480.951	1439.83	1.726	0.00083013	2.27581	48.986	0.01587	51.927	27.073	51.927	1	1	0	0	0	-1	0	0	0	0	y1;y2;y3;y4;y5;y5-H2O;y2-NH3	15083.2;7892.7;16877.9;25613.2;26094.4;6717.6;4900.7	0.000238802093747381;0.000379442650057626;0.00144933702324579;-0.000913714030161827;-0.000112961596187233;0.000250133971121613;0.000929950525062395	1.36365833861903;1.31658285426415;3.61173416635714;-1.76968351074517;-0.175037449941419;0.398717853125948;3.42933044394529	175.118713378906;288.20263671875;401.285630804777;516.31493688783;645.356729231596;627.345801449729;271.175537109375	7
QE929_MSQ1321_20180329_Heba_ub_s4_10_1	6613	3549	ALALREADK	9	1	GlyGly (K)	_ALALREADK(gl)_		ALALREADK(1)			ALALREADK(70.91)		0	1	0	A0A287A0J5;A0A286ZJL1	2	HCD	FTMS	MULTI-MSMS	4	0	550.807	1099.6	-0.014669	-8.08e-06	-0.113282	29.638	0.037031	70.912	13.632	70.912	1	1	0	0	0	-1	0	0	0	0	y5;y6;y7;y5-H2O;y6-H2O;y5-NH3;y7-NH3;a2;b2;b3	28174;13463;24277.1;2787.1;1963;6898.7;1345.4;28157.6;43137.6;25305.4	0.00162375423929007;0.00237952532700092;0.000162079820256622;-0.0046160697124833;-0.00618441353117305;-0.00198476225625654;0.0118932012562709;-0.000188414643730539;-0.000162098207795225;-8.39265240983877E-05	2.21714743550706;2.81452350984687;0.176849492596508;-6.46184778421921;-7.47412475990803;-2.77457604773156;13.2228040828577;-1.19907193761579;-0.875597792529514;-0.327625985216223	732.361868807661;845.445177016973;916.48450825028;714.357543945313;827.443176269531;715.338928222656;899.446228027344;157.133728027344;185.128616333008;256.165651949124	10
QE929_MSQ1321_20180329_Heba_ub_s4_10_1	14582	11015	ALENPERPFLAILGGAK	17	1	Deamidation (NQ)	_ALEN(de)PERPFLAILGGAK_	ALEN(1)PERPFLAILGGAK			ALEN(99.57)PERPFLAILGGAK			1	0	0	X4ZHK0;X4ZFQ2;Q6RI85;Q6T4P4	3	HCD	FTMS	MULTI-MSMS	5	0	599.668	1795.98	0.24721	0.00014825	0.744044	52.041	2.36e-08	99.566	73.025	99.566	1	1	0	0	0	-1	0	0	0	0	y1;y2;y3;y4;y5;y6;y7;y10;y13;y14;y1-NH3;y2-NH3;y9(2+);y11(2+);y15(2+);a2;b2;b9;b10;b13(2+)	10153.2;1976.9;6732.3;8617.2;9760.8;1742.3;3018.2;2010.7;5139.2;11165.2;7068.6;2065.3;9760.8;1422.1;20149.8;46144.3;14896.3;6179.5;2948.8;1666.7	-9.56096734512357E-05;-0.000625254490643101;5.59984062533658E-05;-2.56881500035888E-05;-0.000615493613338458;-0.00114821563136047;-0.00212036533139326;0.00872441061233076;0.00757497258064177;-0.0021212616268258;-0.000552181876571467;-0.00108182669376333;0.00139587908660133;0.0007556596874565;-0.00300698251658105;-9.6861909355539E-05;-0.000406238832795225;0.00240527518531053;0.0220633691499188;-0.…	-0.649906796712168;-2.86616059458042;0.20350378483024;-0.0773290225013264;-1.38226966093756;-2.05639957830088;-3.36886659086057;8.84295390691024;5.53405583361;-1.42958644513039;-4.24471849406022;-5.37889197502519;3.13485188137156;1.32141810766633;-3.72639555431068;-0.616430138884939;-2.19435711836558;2.27877312671284;18.8805334422371;-10.6778419467801	147.112899780273;218.150543212891;275.171325683594;332.19287109375;445.277524879613;558.362121582031;629.400207519531;986.594604492188;1368.79222190652;1483.82886117273;130.086807250977;201.124450683594;445.277524879613;571.855102539063;806.941311719467;157.133636474609;185.128860473633;1055.51323083231;1168.57763671875;733.413940429688	20
QE929_MSQ1321_20180329_Heba_ub_s2_ctrl_2	10933	7523	ALGQNPTNAEVLKVLGNPK	19	1	GlyGly (K)	_ALGQNPTNAEVLK(gl)VLGNPK_		ALGQNPTNAEVLK(0.997)VLGNPK(0.003)			ALGQNPTNAEVLK(25.79)VLGNPK(-25.79)		0	1	0	P60662;A0A2C9F331	3	HCD	FTMS	MULTI-MSMS	9	1	693.052	2076.13	0.46949	0.00032538	0.538746	41.735	0.0020512	41.554	32.508	25.789	0.99737	2	0	0	0	-1	0	0	0	0	y1;y2;y4;y5;y6;y7;y8;a2;b2	2054.6;5914.7;2563.3;1832.3;5701;2170.3;2187.9;7874.2;1697.6	0.000102754584361264;-0.000493378767203012;-0.00194388277185453;0.00109592770616018;0.00438533218743942;0.00574015255619997;-0.00888971470010347;5.5725981269461E-05;0.000234630307829775	0.698475273529834;-2.02066890202231;-4.68143887175726;2.07439123602911;6.98993561402478;6.60155981206544;-9.0470125630652;0.354641034431816;1.2673935304463	147.112701416016;244.166061401367;415.231903076172;528.312927246094;627.378051757813;869.514587402344;982.61328125;157.133483886719;185.128219604492	9
QE929_MSQ1321_20180329_Heba_ub_s5_10_2	9963	5774	ALGQNPTNAEVLKVLGNPK	19	1	GlyGly (K)	_ALGQNPTNAEVLK(gl)VLGNPK_		ALGQNPTNAEVLK(0.998)VLGNPK(0.002)			ALGQNPTNAEVLK(26.15)VLGNPK(-26.15)		0	1	0	P60662;A0A2C9F331	3	HCD	FTMS	MULTI-MSMS	7	0	693.052	2076.13	0.31263	0.00021667	0.105247	42.069	0.0019852	41.912	28.285	26.147	0.99758	2	0	0	0	-1	0	0	0	0	y2;y4;y5;y6;y7;y8;y15(2+);a2;b2	6240;2820.5;1786.6;4983.1;1947.3;1667.6;1716.8;8752.8;2603.6	-5.08738843905121E-05;-0.00365286714685453;-0.00152858401258982;-0.00599064437506058;-0.000363363068800027;0.00417180873739653;0.00795512067509208;-0.000279967378105539;-0.000177356996857725	-0.20835809980307;-8.79713742037312;-2.89331632866742;-9.54854139833914;-0.417888927308237;4.24568268319486;9.31005934336122;-1.78171305740368;-0.958020352296406	244.165618896484;415.233612060547;528.315551757813;627.388427734375;869.520690917969;982.600219726563;854.465087890625;157.133819580078;185.128631591797	9
QE929_MSQ1321_20180329_Heba_ub_s6_10_3	11164	7838	ALGQNPTNAEVLKVLGNPK	19	1	GlyGly (K)	_ALGQNPTNAEVLK(gl)VLGNPK_		ALGQNPTNAEVLK(1)VLGNPK			ALGQNPTNAEVLK(35.8)VLGNPK(-35.8)		0	1	0	P60662;A0A2C9F331	3	HCD	FTMS	MULTI-MSMS	10	1	693.052	2076.13	0.001788	1.24e-06	0.683245	42.12	1.06e-11	92.211	81.726	35.804	0.99974	2	0	0	0	-1	0	0	0	0	y1;y2;y3;y4;y5;y6;y7;y8;y9;y10;y11;y12;y14;y1-NH3;a2;b2;b9(2+)	2331.8;17160.3;2252;13990.3;14432.3;18270;10372.9;8006.3;7601.3;3120.2;5109.2;1809.4;5063.5;1472.5;29770.1;14345.1;1698.3	7.22370062362643E-05;0.000193266740609488;-0.00155702043434758;0.00152060606745863;-0.00274868795645489;0.00152352071813766;0.00326092030240943;0.00356145717489653;0.00864267455244772;0.0165460086375333;0.0200056528299228;0.020903649887714;0.00270746638398123;-0.000628475821883967;-0.000264708589043039;-4.00278952952249E-05;0.00279459734997545	0.49103164142769;0.791540327135799;-4.34666873116305;3.66209518941417;-5.20272704341503;2.42838231955461;3.75026601263916;3.62452082868011;7.99016446126813;13.6664940276711;15.608290127322;14.976380028848;1.69864983868109;-4.831200538884;-1.68460625125446;-0.216216825263137;6.43594943836302	147.112731933594;244.165374755859;358.210052490234;415.228438587333;528.316771861756;627.380913569282;869.517066634598;982.600830078125;1081.66416277695;1210.69885253906;1281.73250668267;1395.77453613281;1593.89317464242;130.086883544922;157.133804321289;185.128494262695;434.216796875	17
QE929_MSQ1321_20180329_Heba_ub_s7_30_1	10657	7016	ALGQNPTNAEVLKVLGNPK	19	1	GlyGly (K)	_ALGQNPTNAEVLK(gl)VLGNPK_		ALGQNPTNAEVLK(0.999)VLGNPK(0.001)			ALGQNPTNAEVLK(31.94)VLGNPK(-31.94)		0	1	0	P60662;A0A2C9F331	3	HCD	FTMS	MULTI-MSMS	2	1	693.052	2076.13	0.12685	8.79e-05	482.851	41.88	0.00042827	52.026	36.605	31.935	0.99936	2	0	0	0	-1	0	0	0	0	y2;y4;y5;y6;y7;y8;y9;a2;b2	6525.4;2448.4;2668.9;5766.6;2304.9;3008.8;1483.8;7931.8;6682.9	-9.66502515780121E-05;-0.000936802693729533;0.000607646456160182;-0.000436445156310583;0.00659464474369997;0.0105805001436465;0.0175320139999258;-3.5826753105539E-05;-0.000131580629670225	-0.395838832243306;-2.25610064848919;1.15016283573577;-0.695659978493382;7.5842904995054;10.7679287461622;16.2085041606731;-0.228001895873258;-0.710752632234812	244.165664672852;415.230895996094;528.313415527344;627.382873535156;869.513732910156;982.593811035156;1081.6552734375;157.133575439453;185.12858581543	9
QE929_MSQ1321_20180329_Heba_ub_s8_30_2	10890	7564	ALGQNPTNAEVLKVLGNPK	19	1	GlyGly (K)	_ALGQNPTNAEVLK(gl)VLGNPK_		ALGQNPTNAEVLK(1)VLGNPK			ALGQNPTNAEVLK(39.08)VLGNPK(-39.08)		0	1	0	P60662;A0A2C9F331	3	HCD	FTMS	MULTI-MSMS	4	1	693.052	2076.13	-0.40866	-0.00028322	0.249747	41.531	5.32e-05	62.646	47.224	39.084	0.99988	2	0	0	0	-1	0	0	0	0	y2;y4;y5;y6;y7;y8;y10;a2;b2	14433.2;8264.9;6820.3;10285.7;9894.2;6797.9;2918;18468;10013.2	-8.13914625155121E-05;-0.000791949422136895;0.00188938473741018;0.00310090666596352;0.00262927844107708;0.0118012032686465;0.0031182742625333;-0.000203673432793039;0.000570323667204775	-0.333345262574124;-1.90725137759486;3.57626603019599;4.94263436349036;3.0238354507203;12.0102709757446;2.57557002876773;-1.29617883806255;3.08070105462097	244.165649414063;415.230751142822;528.312133789063;627.379336183334;869.517698276459;982.592590332031;1210.71228027344;157.133743286133;185.127883911133	9
QE929_MSQ1321_20180329_Heba_ub_s9_30_3	10777	7466	ALGQNPTNAEVLKVLGNPK	19	1	GlyGly (K)	_ALGQNPTNAEVLK(gl)VLGNPK_		ALGQNPTNAEVLK(1)VLGNPK			ALGQNPTNAEVLK(34.03)VLGNPK(-34.03)		0	1	0	P60662;A0A2C9F331	3	HCD	FTMS	MULTI-MSMS	14	1	693.052	2076.13	-0.34165	-0.00023678	1.11674	41.282	4.31e-06	74.12	60.492	34.035	0.99961	2	0	0	0	-1	0	0	0	0	y2;y3;y4;y5;y6;y7;y8;y9;y10;y11;y14;y7(2+);a2;b2;b3	15408.7;1935.2;13695;9961.6;19498.8;7898.5;12659.4;7332.1;1897.3;2326.3;16305.8;1978.7;22924.7;11653.5;1829.1	0.000284819474984488;0.000151963940652422;0.000814930333774555;0.00140110348741018;0.0028352292792988;0.00612829643444002;-0.00635634188870426;0.013716487892907;0.0072686648875333;-0.0060325863748858;0.00966854215039348;0.00247998926562332;-0.000295226167168039;0.000188853940642275;0.00018346132969782	1.16650275275843;0.424233392123476;1.962603890006;2.65203485375693;4.51916076150692;7.04795440910145;-6.46883000459375;12.6809713271577;6.00364754157293;-4.70649202908453;6.06601780484575;5.697701909523;-1.8788198446934;1.02012483211978;0.757635890367	244.165283203125;358.208343505859;415.229144263066;528.312622070313;627.379601860721;869.514199258466;982.610747877189;1081.65908896361;1210.70812988281;1281.75854492188;1593.88621356665;435.261322021484;157.133834838867;185.128265380859;242.14973449707	15
QE929_MSQ1321_20180329_Heba_ub_s9_30_3	4879	1967	ALISKGHPEFSTNR	14	1	GlyGly (K)	_ALISK(gl)GHPEFSTNR_		ALISK(1)GHPEFSTNR			ALISK(48.7)GHPEFSTNR		0	1	0	F1SLU6	3	HCD	FTMS	MULTI-MSMS	14	1	557.625	1669.85	0.28268	0.00015763	0.630882	24.573	0.0019698	48.704	33.502	48.704	1	1	0	0	0	-1	0	0	0	0	y1;y4;y5;y7;y8;y9;y11;y12(2+);a2;b2	1685.7;1736.6;2382.5;30368.9;1805.9;6441.2;9208.1;2588;22822.4;6848.5	0.000376131195309881;0.00110799657505822;0.00220013543128061;-0.00171351166829936;0.00461347728128203;0.00817592391604194;0.00366923679462161;8.30562626106257E-05;-0.000127379487480539;5.15248390797751E-05	2.14786577069304;2.32167350620479;3.52411972147098;-2.01493111588261;4.67206660481053;7.82776409214806;2.67115458725942;0.111653758757245;-0.8106441472334;0.278319470840456	175.118576049805;477.240478515625;624.307800292969;850.407070888268;987.459655761719;1044.47755703868;1373.65198260061;743.873413085938;157.133666992188;185.128402709961	10
QE929_MSQ1321_20180329_Heba_ub_s7_30_1	8526	5117	ALQEAEQPKVLSAVEDR	17	1	GlyGly (K)	_ALQEAEQPK(gl)VLSAVEDR_		ALQEAEQPK(1)VLSAVEDR			ALQEAEQPK(42.34)VLSAVEDR		0	1	0	F1RVZ0	3	HCD	FTMS	MULTI-MSMS	11	0	666.348	1996.02	0.41854	0.00027889	-0.482129	35.545	0.0023431	42.338	31.076	42.338	1	1	0	0	0	-1	0	0	0	0	y1;y2;y4;y6;y7;y8;y10;y10(2+);a2;b2	5040.4;1647.9;1714.9;5159.6;4544;2543.5;1875.6;1930.4;5228;1593.9	7.09554140598812E-05;0.00118085753126707;-0.00347375116257354;0.00560985278741555;9.80935045618025E-05;0.00311948766875503;0.0132928475377412;0.0111391492563371;-5.30917498053896E-06;0.000341441831267275	0.405184258620732;4.06989158458474;-6.7027141637597;8.29466699609581;0.124261794606939;3.51105687204351;10.8278286393365;18.1322775517493;-0.0337876612099512;1.84435430208871	175.118881225586;290.144714355469;518.260375976563;676.320434570313;789.410010309995;888.475402832031;1227.65588378906;614.327087402344;157.133544921875;185.128112792969	10
QE929_MSQ1321_20180329_Heba_ub_s8_30_2	8691	5520	ALQEAEQPKVLSAVEDR	17	1	GlyGly (K)	_ALQEAEQPK(gl)VLSAVEDR_		ALQEAEQPK(1)VLSAVEDR			ALQEAEQPK(50.05)VLSAVEDR		0	1	0	F1RVZ0	3	HCD	FTMS	MULTI-MSMS	12	1	666.348	1996.02	0.78883	0.00052564	0.569963	35.25	0.00066296	50.053	39.714	50.053	1	1	0	0	0	-1	0	0	0	0	y1;y2;y4;y5;y6;y7;y8;y10;a2;b3;b4	2942;1366.2;1486.6;1562.7;7799.7;8874.5;2871.1;5663.1;8346.8;1877.8;1355	-8.16324765651189E-05;-0.000802785046857935;0.00244665899367646;9.66554364367767E-06;0.000666005131165548;0.00740986329776661;-0.000359516237494972;5.65535863188416E-05;0.000345642973456961;0.000386238387477533;0.00388631700934639	-0.466154219718158;-2.7668246869497;4.72096084731676;0.0164019038706724;0.984740706793287;9.38667084805923;-0.404642411704906;0.046065821314311;2.19968145956196;1.23325305538259;8.78808416331753	175.119033813477;290.146697998047;518.254455566406;589.294006347656;676.325378417969;789.402698540202;888.478881835938;1227.66912008301;157.133193969727;313.186645507813;442.225738525391	11
QE929_MSQ1321_20180329_Heba_ub_s1_ctrl_1	4939	1894	ALSTGEKGFGYK	12	1	GlyGly (K)	_ALSTGEK(gl)GFGYK_		ALSTGEK(0.99)GFGYK(0.01)			ALSTGEK(20.12)GFGYK(-20.12)		0	1	0	P62936;F2Q9A3;Q9GK25;Q29564	2	HCD	FTMS	MULTI-MSMS	3	0	686.349	1370.68	0.70868	0.0004864	0.596436	24.91	0.01696	57.598	36.092	20.123	0.99037	2	0	0	0	-1	0	0	0	0	y3;y4;y5;y6;y8;y10;a2;b2	1834.5;2239.6;1641.9;1925;7895.2;5701.5;15494;6700.5	0.000880123906256358;-0.00181191692502125;0.00836030276877864;-0.000416712799960806;0.0110907569276151;0.00516339725027137;-0.000310484956230539;0.000112559995329775	2.39687303063107;-3.52329437420134;14.6343574747797;-0.512293573140058;11.0965456559287;4.34788980057233;-1.97592661312364;0.608010606649831	367.196716308594;514.267822265625;571.279113769531;813.42578125;999.478330600072;1187.56396484375;157.133850097656;185.128341674805	8
QE929_MSQ1321_20180329_Heba_ub_s2_ctrl_2	5209	2288	ALSTGEKGFGYK	12	1	GlyGly (K)	_ALSTGEK(gl)GFGYK_		ALSTGEK(1)GFGYK			ALSTGEK(50.61)GFGYK(-50.61)		0	1	0	P62936;F2Q9A3;Q9GK25;Q29564	2	HCD	FTMS	MULTI-MSMS	10	0	686.349	1370.68	0.33326	0.00022873	0.596436	25.238	0.00032725	118.18	65.011	50.614	0.99999	2	0	0	0	-1	0	0	0	0	y1;y2;y3;y4;y5;y6;y7;y8;y9;y10;y1-NH3;a2;b2;b3;b3-H2O	8927;2788.4;9486.4;6733.3;21794.1;14247.7;7139.7;18120.2;12461.8;19730;2312.6;53874.2;20861.6;5268.7;3009.2	-0.000385526665638736;0.00117543350938831;0.000666500859381358;0.000446383856228749;0.00103751898075188;0.00343617295891363;0.00606577336475311;-0.00252200237491707;0.0104144598014955;-0.00142839962472863;0.000439639412491033;0.000177796293769461;0.000143077573454775;0.0010282989968573;0.000748036524981899	-2.6206125122573;3.78958224001526;1.81510466197372;0.868002618700063;1.81610994829745;4.22434266780051;6.43609403960276;-2.52328434628538;9.46315972154897;-1.20279137668187;3.3796106903651;1.13149933097719;0.772856256076693;3.77829607032917;2.94329714006874	147.113189697266;310.174957275391;367.196929931641;514.265563964844;571.286436553319;813.421928364241;942.461891860035;999.491943359375;1100.5266853713;1187.57055664063;130.085815429688;157.133361816406;185.128311157227;272.159454345703;254.149169921875	15
QE929_MSQ1321_20180329_Heba_ub_s4_10_1	5182	2217	ALSTGEKGFGYK	12	1	GlyGly (K)	_ALSTGEK(gl)GFGYK_		ALSTGEK(0.999)GFGYK(0.001)			ALSTGEK(30.79)GFGYK(-30.79)		0	1	0	P62936;F2Q9A3;Q9GK25;Q29564	2	HCD	FTMS	MULTI-MSMS	8	0	686.349	1370.68	0.48508	0.00033293	0.450523	25.606	0.0025248	77.677	47.107	30.786	0.99917	2	0	0	0	-1	0	0	0	0	y1;y2;y3;y4;y5;y6;y8;y9;y10;y1-NH3;a2;b2	2956.5;1543.2;6077.7;1847.1;10145.6;4907.6;15641.6;7154.6;12226.3;1447;24124.2;11226.8	0.000133272162486264;0.000992328040638313;-0.000279544062493642;0.00209433307497875;-0.00134428707497136;0.00222982358832269;0.000741891497341385;0.00630010365853195;-0.00313738399972863;1.2393318741033E-05;-0.000249449799980539;0.000402476987517275	0.905918991697674;3.19925071822277;-0.761289976828419;4.07248692695584;-2.35307786844469;2.74128370974814;0.742271035764134;5.7246045818002;-2.64184680843609;0.0952700184593795;-1.58749942624575;2.17404647051438	147.112670898438;310.175140380859;367.197875976563;514.263916015625;571.288818359375;813.423134713612;999.488679465503;1100.53079972744;1187.572265625;130.086242675781;157.1337890625;185.128051757813	12
QE929_MSQ1321_20180329_Heba_ub_s5_10_2	4957	1769	ALSTGEKGFGYK	12	1	GlyGly (K)	_ALSTGEK(gl)GFGYK_		ALSTGEK(0.994)GFGYK(0.006)			ALSTGEK(22.37)GFGYK(-22.37)		0	1	0	P62936;F2Q9A3;Q9GK25;Q29564	2	HCD	FTMS	MULTI-MSMS	2	0	686.349	1370.68	0.38793	0.00026626	0.742348	25.736	0.0011375	102.61	37.772	22.37	0.99424	2	0	0	0	-1	0	0	0	0	y1;y3;y5;y6;y7;y8;y9;y10;y1-NH3;a2;b2;b3;b3-H2O	2610.1;4643.9;7482.6;6284.2;1998;12995.4;2609.7;18180.1;1838.7;26487.1;12200.7;1464.6;2001	-0.000110868462513736;0.00240600281250636;-0.00311430660622136;0.00684647079378919;0.016297477150033;0.00227584403864967;0.0100002217252495;0.0107099584479329;-0.000582699454696467;-0.000234191010918039;0.000326183042204775;0.000265359543732302;-0.000777842381268101	-0.753628343808544;6.55238106384477;-5.451352900909;8.41691041170796;17.2926398658273;2.27701181437571;9.08675645406553;9.01846871956129;-4.4793113945408;-1.49039258237753;1.76193129395;0.975012242344998;-3.06055578096005	147.112915039063;367.195190429688;571.290588378906;813.418518066406;942.45166015625;999.487145512961;1100.52709960938;1187.55841828255;130.086837768555;157.133773803711;185.128128051758;272.160217285156;254.150695800781	13
QE929_MSQ1321_20180329_Heba_ub_s6_10_3	5323	2404	ALSTGEKGFGYK	12	1	GlyGly (K)	_ALSTGEK(gl)GFGYK_		ALSTGEK(1)GFGYK			ALSTGEK(34.6)GFGYK(-34.6)		0	1	0	P62936;F2Q9A3;Q9GK25;Q29564	2	HCD	FTMS	MULTI-MSMS	7	0	686.349	1370.68	0.56677	0.000389	1.326	25.533	0.00053454	114.84	50.005	34.602	0.99965	2	0	0	0	-1	0	0	0	0	y1;y3;y4;y5;y6;y7;y8;y9;y10;y1-NH3;a2;b2;b3;b3-H2O	7693.8;7584.2;2836.1;16114.1;9139;5425.8;23685.9;6078.7;23122.3;2032.1;37370;17976.4;2455;5404.6	0.000179048529673764;-0.000126956171868642;0.00490195026247875;-0.000310213411012228;0.0043844197953149;0.00885118808753305;0.00326138066395743;0.0067043232877495;-0.000751208198380482;-0.000262264884383967;-0.000249449799980539;-0.000268909731232725;-0.000344992018767698;0.000381825587481899	1.21708473032273;-0.345743352374386;9.53202601251509;-0.543007254041134;5.39009922596547;9.39158848060496;3.26305735342513;6.09190197300817;-0.632559154101228;-2.01608044983346;-1.58749942624575;-1.45255542557156;-1.26760350401416;1.5023658641752	147.11262512207;367.197723388672;514.261108398438;571.287784285711;813.420980117405;942.459106445313;999.486159976336;1100.53039550781;1187.5698794492;130.086517333984;157.1337890625;185.128723144531;272.160827636719;254.149536132813	14
QE929_MSQ1321_20180329_Heba_ub_s6_10_3	5339	2419	ALSTGEKGFGYK	12	1	GlyGly (K)	_ALSTGEK(gl)GFGYK_		ALSTGEK(0.999)GFGYK(0.001)			ALSTGEK(31.46)GFGYK(-31.46)		0	1	0	P62936;F2Q9A3;Q9GK25;Q29564	3	HCD	FTMS	MULTI-MSMS	7	0	457.902	1370.68	0.099349	4.55e-05	-0.0430022	25.578	0.0023001	52.693	41.48	31.463	0.99929	2	0	0	0	-1	0	0	0	0	y1;y2;y3;y4;y5;y6;y7;y8;y1-NH3;a2;b2	9036.1;1511.2;6799;1238.4;14810.2;6309.9;1703.9;10290.2;6562.3;33518.4;5967	0.000316377631236264;0.000229388587513313;0.000605465703131358;0.00490195026247875;0.000257289561773177;0.00479473356688231;0.00109972324378305;0.00426786332127449;-0.000155453360946467;-6.6344331230539E-05;2.10072609547751E-05	2.15058310808734;0.73954354628389;1.6488852524015;9.53202601251509;0.450368140953914;5.89453198612841;1.16685614412118;4.27006174764704;-1.19500077158041;-0.422216055098239;0.113473984457889	147.112487792969;310.175903320313;367.196990966797;514.261108398438;571.287216782738;813.420569803633;942.466857910156;999.485153493679;130.086410522461;157.133605957031;185.128433227539	11
QE929_MSQ1321_20180329_Heba_ub_s7_30_1	5157	2133	ALSTGEKGFGYK	12	1	GlyGly (K)	_ALSTGEK(gl)GFGYK_		ALSTGEK(0.999)GFGYK(0.001)			ALSTGEK(32.04)GFGYK(-32.04)		0	1	0	P62936;F2Q9A3;Q9GK25;Q29564	2	HCD	FTMS	MULTI-MSMS	11	0	686.349	1370.68	0.65024	0.00044629	1.61782	25.594	0.0023781	78.934	48.364	32.043	0.99938	2	0	0	0	-1	0	0	0	0	y1;y3;y4;y5;y6;y8;y9;y10;a2;b2	5807.2;2801.3;2124.4;10362;6948.8;7943.5;2305.7;13460.2;28496.1;14033.5	-0.000690702446888736;-0.000523684687493642;0.000568454168728749;-0.000497968165973361;0.00379471298128919;0.00345944293758294;0.000234596725249503;0.00865283722259846;-0.000157897065605539;5.74847189227512E-06	-4.69503118993118;-1.42616385761047;1.10537112241995;-0.87165876115818;4.6651246070463;3.46122213758554;0.21316571271744;7.28622870313737;-1.00485808014367;0.0310512616471242	147.113494873047;367.198120117188;514.265441894531;571.287972040466;813.421569824219;999.485961914063;1100.53686523438;1187.56047540378;157.133697509766;185.128448486328	10
QE929_MSQ1321_20180329_Heba_ub_s8_30_2	5150	2220	ALSTGEKGFGYK	12	1	GlyGly (K)	_ALSTGEK(gl)GFGYK_		ALSTGEK(0.999)GFGYK(0.001)			ALSTGEK(31.35)GFGYK(-31.35)		0	1	0	P62936;F2Q9A3;Q9GK25;Q29564	2	HCD	FTMS	MULTI-MSMS	3	0	686.349	1370.68	0.40177	0.00027575	0.742348	25.227	0.0013302	87.913	46.926	31.35	0.99927	2	0	0	0	-1	0	0	0	0	y1;y2;y3;y4;y5;y6;y7;y8;y9;y10;y1-NH3;a2;b2	7098;1439.7;7011.6;2797.9;11560.2;8142.1;2651.9;13442.6;8298.1;21314;1721.7;35707.2;13947.4	-1.93157281387357E-05;-0.000319927818736687;-0.000340579218743642;-0.000286038018771251;0.0010107156772392;0.0057509088308052;0.013062613868783;0.000957001531332935;0.00908227272725526;0.0078728045441494;-0.000994686759383967;-9.6861909355539E-05;-0.000482532778107725	-0.131298738485098;-1.03143812503198;-0.927508529909776;-0.556206037185364;1.76919241408363;7.07003953980466;13.8602005653675;0.957491322273607;8.25265016642207;6.62938817522804;-7.64630477814498;-0.616430138884939;-2.60646869437556	147.112823486328;310.176452636719;367.197937011719;514.266296386719;571.286463356623;813.419613628369;942.454895019531;999.488464355469;1100.52801755837;1187.56125543646;130.087249755859;157.133636474609;185.128936767578	13
QE929_MSQ1321_20180329_Heba_ub_s9_30_3	5095	2166	ALSTGEKGFGYK	12	1	GlyGly (K)	_ALSTGEK(gl)GFGYK_		ALSTGEK(1)GFGYK			ALSTGEK(37.94)GFGYK(-37.94)		0	1	0	P62936;F2Q9A3;Q9GK25;Q29564	2	HCD	FTMS	MULTI-MSMS	10	0	686.349	1370.68	0.39439	0.00027069	0.888261	25.185	0.00032725	118.18	53.341	37.939	0.99984	2	0	0	0	-1	0	0	0	0	y1;y2;y3;y4;y5;y6;y7;y8;y9;y10;y1-NH3;a2;b2;b3;b3-H2O	6437.5;2338.1;8278.7;2541.4;19478.7;9926;6385.6;24838.2;8769.2;28694;2089.2;47278.2;17766.1;2348.8;3133.6	-0.000278715142201236;-0.000869244224986687;-0.000737307734368642;-0.00291054973752125;-0.00210652674081757;0.000948501983430106;0.00225939121253305;0.00569058551593571;0.0131740498502495;-0.00270401214697813;-0.000369076407821467;-0.000218932221855539;-0.000268909731232725;-0.000619650221892698;-0.000426890232830601	-1.89456394179235;-2.80241352361143;-2.00792777804442;-5.65958707447548;-3.68731867752378;1.16606037971331;2.39731930482678;5.69352490764732;11.9707073527705;-2.27692512868706;-2.83715877974232;-1.3932857196498;-1.45255542557156;-2.27677730824748;-1.67967599290431	147.113082885742;310.177001953125;367.198333740234;514.268920898438;571.289580599041;813.424416035217;942.465698242188;999.483730771484;1100.52392578125;1187.57183225315;130.086624145508;157.133758544922;185.128723144531;272.161102294922;254.150344848633	15
QE929_MSQ1321_20180329_Heba_ub_s8_30_2	15623	11994	ALTVPELTQQMFDSKNMMAACDPR	24	1	GlyGly (K)	_ALTVPELTQQMFDSK(gl)NMMAACDPR_		ALTVPELTQQMFDSK(1)NMMAACDPR			ALTVPELTQQMFDSK(50.54)NMMAACDPR		0	1	0	A0A287A6Y9;A0A287AZ37;A0A287AHL4;A0A287AGU7;A0A287A0J1	3	HCD	FTMS	MULTI-MSMS	2	1	956.776	2867.31	-0.89838	-0.00085955	1.02206	54.904	1.11e-05	50.539	6.039	50.539	1	1	0	0	0	-1	0	0	0	0	y1;y2;y4;y5;y6;y7;y8;y9;y11;y20(2+);a2;b2;b3;b3-H2O	8999.5;103238.7;2301.9;6818.4;10021.7;8835.2;2665.7;7755.5;5236.5;3206.9;15832.1;20089.4;27631.4;55899.9	2.51790468723812E-05;0.000485784146235346;0.00726136796242827;0.00274917919989548;0.00519499824986269;0.00258878413740149;0.00785610518119029;0.0111717359750401;0.007759296217273;0.00525203644997418;0.000208313871894461;0.000112559995329775;0.000148012911836304;-3.51768133555197E-05	0.143782555680577;1.7848475233447;13.2695091816092;4.44661286916322;7.53664697791133;3.15573984274558;8.25761826099564;10.4857945170629;5.56385639682211;4.22686486411337;1.32571409371001;0.608010606649831;0.517209408726388;-0.131175709844344	175.118927001953;272.171230248854;547.222045898438;618.263671875;689.29833984375;820.341430664063;951.376647949219;1065.41625976563;1394.58959108018;1242.537109375;157.133331298828;185.128341674805;286.175984695988;268.165603199413	14
QE929_MSQ1321_20180329_Heba_ub_s2_ctrl_2	16610	12510	ALTVPELTQQVFDAKNMMAACDPR	24	1	GlyGly (K)	_ALTVPELTQQVFDAK(gl)NMMAACDPR_		ALTVPELTQQVFDAK(1)NMMAACDPR			ALTVPELTQQVFDAK(69.95)NMMAACDPR		0	1	0	Q767L7;F2Z5B2	3	HCD	FTMS	MULTI-MSMS	1	1	940.787	2819.34	0.14485	0.00013627	0.715013	58.748	4.07e-08	69.947	62.414	69.947	1	1	0	0	0	-1	0	0	0	0	y1;y2;y4;y5;y6;y7;y8;y9;y11;y12;y13;y2-NH3;a2;b2;b3;b3-H2O	7804.2;126942.4;1928.8;8232.5;13682.5;9662;3398.8;10918.9;6242.6;6007.5;7379.1;2334.8;23595.2;24880.8;28822.1;70360.8	-0.000142667632815119;0.000622675695581165;-0.000856307818821733;0.00384781201239548;0.00248802453575081;0.00769590430581957;0.0120675309624403;0.00966995660314751;0.0138231395815183;0.0160975363000944;0.0301901634375099;0.000834045757812873;0.000360901762519461;0.000555064878142275;7.68006968314694E-05;0.000825342207519952	-0.814689185884818;2.28780980338614;-1.56480376233061;6.22358877752771;3.60948898487553;9.38140136544591;12.6843394859517;9.07621118416948;10.0270228950321;10.7775797806393;18.4011456012103;3.26891743343707;2.29678903895514;2.99827784267569;0.268368702572744;3.07774317857893	175.119094848633;272.171093357304;547.230163574219;618.262573242188;689.301046817464;820.336323543894;951.372436523438;1065.417761545;1378.58861261472;1493.61328125;1640.66760253906;255.144332885742;157.133178710938;185.127899169922;286.176055908203;268.164742680392	16
QE929_MSQ1321_20180329_Heba_ub_s3_ctrl_3	15718	10853	ALTVPELTQQVFDAKNMMAACDPR	24	1	GlyGly (K)	_ALTVPELTQQVFDAK(gl)NMMAACDPR_		ALTVPELTQQVFDAK(1)NMMAACDPR			ALTVPELTQQVFDAK(80.67)NMMAACDPR		0	1	0	Q767L7;F2Z5B2	3	HCD	FTMS	MULTI-MSMS	1	1	940.787	2819.34	-0.45411	-0.00042722	0.502197	58.777	1.73e-11	80.67	72.958	80.67	1	1	0	0	0	-1	0	0	0	0	y1;y2;y5;y6;y7;y8;y9;y10;y11;y12;y13;y2-NH3;y20(2+);a2;b2;b3;b3-H2O	9253.5;119760.5;6823.3;14252.9;12990.6;3781.2;9050.6;3691.8;3381.6;3475.3;3156.1;2006.5;2847.7;22461.1;28768.9;34691.4;70267.8	-0.000676725250002619;0.000312179716615901;-0.00396468798760452;0.00348495639650537;-0.00536857325130313;-0.00490024247505971;-0.00518568589995994;0.0111227477500506;0.00526778555013152;0.0139002706750944;0.0226218040625099;-0.00125640834374963;0.00735508352522629;-0.000173155854668039;5.15248390797751E-05;-0.000776202498343537;-7.99919879455047E-05	-3.8643597763955;1.14699675350238;-6.41254712991826;5.05579014114932;-6.5442521560859;-5.15061703749081;-4.86721151230471;8.50652902701574;3.8211202463829;9.30645864015057;13.7881065452598;-4.92426398655076;6.0359233423486;-1.10196501830949;0.278319470840456;-2.7123170115163;-0.298293195037245	175.11962890625;272.171403853283;618.270385742188;689.300049885603;820.349388021451;951.389404296875;1065.4326171875;1307.55419921875;1378.59716796875;1493.61547851563;1640.67517089844;255.146423339844;1218.55151367188;157.133712768555;185.128402709961;286.176908911398;268.165648014588	17
QE929_MSQ1321_20180329_Heba_ub_s4_10_1	17083	13338	ALTVPELTQQVFDAKNMMAACDPR	24	1	GlyGly (K)	_ALTVPELTQQVFDAK(gl)NMMAACDPR_		ALTVPELTQQVFDAK(1)NMMAACDPR			ALTVPELTQQVFDAK(67.86)NMMAACDPR		0	1	0	Q767L7;F2Z5B2	3	HCD	FTMS	MULTI-MSMS	1	1	940.787	2819.34	-0.38845	-0.00036545	0.821421	59.206	5.22e-08	67.864	60.33	67.864	1	1	0	0	0	-1	0	0	0	0	y1;y2;y4;y5;y6;y7;y8;y9;y11;y13;y14;y2-NH3;y20(2+);a2;b2;b3;b3-H2O	8425;138079.9;3106.2;9369.8;8945.3;11734.3;5580.3;8890.2;10677.4;9528.8;5513.6;3488.9;2910;22376.7;26885.3;36352.8;78559.5	-0.000325773101565119;-0.000122428450367806;-0.00415220625632173;0.000107355448790258;0.00275359199986269;0.00194369963901408;0.00598190715493274;0.00482407972504006;0.0156751149036154;0.0148093040625099;0.0332686990529965;2.53299375003735E-05;0.00869785696272629;0.000132019926581961;0.000143077573454775;-2.12270622341748E-05;4.71139233582107E-05	-1.86029262666617;-0.449820418820248;-7.58763227000597;0.173639492257;3.9947611764914;2.36937699098326;6.28762055867278;4.52785560531087;11.3704232124971;9.02630441856268;19.1228770392649;0.0992765817188438;7.13787349134206;0.840177328325391;0.772856256076693;-0.0741748113608543;0.175689712825741	175.119277954102;272.17183846145;547.233459472656;618.266313698751;689.30078125;820.342075748561;951.378522147245;1065.42260742188;1378.5867606394;1640.68298339844;1739.73293791965;255.145141601563;1218.55017089844;157.133407592773;185.128311157227;286.176153935962;268.165520908677	17
QE929_MSQ1321_20180329_Heba_ub_s5_10_2	15483	10466	ALTVPELTQQVFDAKNMMAACDPR	24	1	GlyGly (K)	_ALTVPELTQQVFDAK(gl)NMMAACDPR_		ALTVPELTQQVFDAK(1)NMMAACDPR			ALTVPELTQQVFDAK(77.68)NMMAACDPR		0	1	0	Q767L7;F2Z5B2	3	HCD	FTMS	MULTI-MSMS	1	1	940.787	2819.34	-0.32183	-0.00030278	0.502197	59.147	2.23e-11	77.681	70.147	77.681	1	1	0	0	0	-1	0	0	0	0	y1;y2;y4;y5;y6;y7;y8;y9;y10;y11;y12;y14;y1-NH3;y2-NH3;y20(2+);a2;b2;b3;b3-H2O	11586.2;199414.2;5769.6;14913.9;20249;19339.2;6887.8;12091.4;8575.8;19408.8;3733.3;2842.4;1779.8;6933.4;3511.2;32745.3;39455.1;53484.4;109620.6	0.000681306976559881;0.000531665478149534;-0.00139074097535286;0.00286617136134737;0.00376197425885039;0.00425617322491689;0.00163051924369029;0.0166649000375401;0.0135243529068703;0.0148763828035499;-0.00611926057490564;0.0265825952624255;-0.00067553378124785;-0.000798644671874627;-0.00692714303727371;0.000177796293769461;0.000310924253142275;0.000601354620982875;0.000536869108543669	3.89055335665117;1.95342309798531;-2.54141622613085;4.63584071665119;5.45767517548887;5.18830540156352;1.71384128203989;15.6417604927136;10.3432635950281;10.7910322434159;-4.0968901602214;15.279640065304;-4.27301300710517;-3.13014814900609;-5.68466886284658;1.13149933097719;1.67950829939837;2.10134884047236;2.00201012874187	175.118270874023;272.171184367522;547.230698007375;618.263554882839;689.299772867741;820.339763274975;951.382873535156;1065.41076660156;1307.55179761359;1378.5875593715;1493.63549804688;1739.73962402344;158.093078613281;255.145965576172;1218.56579589844;157.133361816406;185.128143310547;286.175531354279;268.165031153491	19
QE929_MSQ1321_20180329_Heba_ub_s6_10_3	17096	13367	ALTVPELTQQVFDAKNMMAACDPR	24	1	GlyGly (K)	_ALTVPELTQQVFDAK(gl)NMMAACDPR_		ALTVPELTQQVFDAK(1)NMMAACDPR			ALTVPELTQQVFDAK(109.11)NMMAACDPR		0	1	0	Q767L7;F2Z5B2	3	HCD	FTMS	MULTI-MSMS	1	1	940.787	2819.34	-1.0412	-0.00097952	-0.66829	58.959	1.29e-22	109.11	95.925	109.11	1	1	0	0	0	-1	0	0	0	0	y1;y2;y3;y4;y5;y6;y7;y8;y9;y10;y11;y12;y13;y14;y15;y20;y1-NH3;y2-NH3;y20-NH3;y20(2+);a2;b2;b3;b4;b3-H2O;b4-H2O	71695;1072624.7;6011.2;28884.1;84274;124996.7;124828.1;83347.1;124306.2;28706.1;73037.4;37175;54513.5;42628.3;5121.8;67881.7;5074.7;25228.6;22631.3;32135;192844.3;204461.1;299981;7957.2;573184.3;150201.4	-0.000127408843752619;-2.17703749285647E-05;-0.00211608148441655;-0.00116148360007173;0.000998254257524422;-0.00118716887857317;-0.00124374651215931;-0.000143008306054071;0.00242629895933533;-0.00462432256244938;-0.00271050685500995;-0.00550890901240564;-0.0118020240624901;0.00981815653494778;0.0258339347874426;0.0178749522801809;0.00028576992968965;4.05887265628735E-05;0.0127589113662907;-0.0020…	-0.727555467120032;-0.0799876398051743;-5.46507553766132;-2.12247611636981;1.61460470003906;-1.72227005076927;-1.51612567044725;-0.150315969987106;2.27730619000617;-3.53657758468172;-1.96612268738513;-3.68825678737721;-7.19324376502899;5.64340881290076;13.8312181751366;7.33755046184702;1.80761656275414;0.159080940109139;5.27430181220694;-1.67765970114416;-0.422216055098239;-0.710752632234812;-0.0…	175.119079589844;272.171737803375;387.200775146484;547.23046875;618.265422799942;689.304722010878;820.345263194712;951.384647062706;1065.42500520264;1307.56994628906;1378.60514626116;1493.63488769531;1640.70959472656;1739.75638846217;1867.79895019531;2436.09258609192;158.09211730957;255.145126342773;2419.07115303133;1218.56091308594;157.133605957031;185.12858581543;286.176144074855;385.2446899414…	26
QE929_MSQ1321_20180329_Heba_ub_s7_30_1	16538	12432	ALTVPELTQQVFDAKNMMAACDPR	24	1	GlyGly (K)	_ALTVPELTQQVFDAK(gl)NMMAACDPR_		ALTVPELTQQVFDAK(1)NMMAACDPR			ALTVPELTQQVFDAK(109.11)NMMAACDPR		0	1	0	Q767L7;F2Z5B2	3	HCD	FTMS	MULTI-MSMS	1	1	940.787	2819.34	-0.68745	-0.00064674	-1.20033	58.74	1.29e-22	109.11	101.58	109.11	1	1	0	0	0	-1	0	0	0	0	y1;y2;y3;y4;y5;y6;y7;y8;y9;y10;y11;y12;y13;y14;y15;y16;y1-NH3;y2-NH3;y20(2+);a2;b2;b3;b4;b3-H2O;b4-H2O;b8(2+);b10(2+)	72663.3;1152040.2;6056.3;32092.3;81836;131427.6;131638.8;79894.4;122656.5;47354.4;41354.5;47560.4;93552.5;25981.5;6625.3;5296;4301.6;26614.2;27573.3;187182.1;228042.2;304998.4;14391.1;635070.5;157030.4;4420;4977.7	-6.63736875026189E-05;0.000340318932785522;-0.00144469476566655;0.00406885130928458;0.000240076648196919;0.00138375383232869;0.000604328714985058;-0.000420516593635512;0.00165232503991319;0.0169029670616965;0.0117375121126315;0.00828503630009436;0.00230763707099868;-0.0281049047375745;0.0299843254124426;-0.0151979288125403;-0.00084338046093535;0.000193176617187873;-0.00851405709977371;5.572598126…	-0.379020440215014;1.25038473238658;-3.73113217594306;7.43542333878652;0.388306291987909;2.00747064280045;0.736677717949423;-0.442004684723309;1.55085888872544;12.9272207561009;8.5141384804045;5.54694650119952;1.40649931203209;-16.1541537131276;16.053329528264;-7.6145797789504;-5.33470265062174;0.75712491743403;-6.98693992622955;0.354641034431816;-0.298639493725891;0.39438535413552;-0.60966183559…	175.119018554688;272.171375714067;387.200103759766;547.225238415091;618.266180977552;689.302151088168;820.343415119485;951.384924570994;1065.42577917656;1307.54841899944;1378.59069824219;1493.62109375;1640.69548506543;1739.79431152344;1867.79479980469;1995.89855957031;158.093246459961;255.144973754883;1218.5673828125;157.133483886719;185.128509521484;286.176019845269;385.244781494141;268.16533013…	27
QE929_MSQ1321_20180329_Heba_ub_s8_30_2	16922	13193	ALTVPELTQQVFDAKNMMAACDPR	24	1	GlyGly (K)	_ALTVPELTQQVFDAK(gl)NMMAACDPR_		ALTVPELTQQVFDAK(1)NMMAACDPR			ALTVPELTQQVFDAK(56.25)NMMAACDPR		0	1	0	Q767L7;F2Z5B2	3	HCD	FTMS	MULTI-MSMS	1	1	940.787	2819.34	-0.71836	-0.00067582	0.608605	58.659	6.31e-06	56.247	48.714	56.247	1	1	0	0	0	-1	0	0	0	0	y1;y2;y3;y4;y5;y6;y7;y8;y9;y14;y1-NH3;y2-NH3;a2;b2;b3;b4;b3-H2O;b4-H2O;b8(2+)	87902.7;1262914.3;5429.5;38276.1;72294.6;140607.3;88915.4;49634.4;94426.4;22828;5344.1;33077.2;205570.9;229539.6;349377.5;18939.9;713207.7;165454.4;4342.1	-5.11148984401189E-05;-1.49450351045743E-05;-0.00165831781254155;-0.00105529386053149;0.00018570263739548;-0.00184991644357524;-9.67627375985103E-05;-0.00105502763130971;-0.00262220933745994;-0.0274945531750745;0.00161328457812715;0.000238952984375373;-0.000112120698418039;-0.000162098207795225;7.86983255238738E-05;-0.0029814510718893;-1.19928040476225E-06;-9.47764235661452E-05;-0.003855403190641…	-0.291886645527271;-0.0549103136129169;-4.28284207965157;-1.92842709895375;0.300360308839903;-2.68374001491881;-0.117953838744459;-1.10893803383739;-2.46117455418746;-15.8033410263269;10.2047980165064;0.936538250117574;-0.713537152488947;-0.875597792529514;0.274999687852869;-7.73905308822591;-0.00447216400018141;-0.258081778286716;-9.32962019057456	175.119003295898;272.171730978035;387.200317382813;547.23036256026;618.266235351563;689.305384758443;820.344116210938;951.385559082031;1065.43005371094;1739.79370117188;158.090789794922;255.144927978516;157.133651733398;185.128616333008;286.176054010574;385.247528076172;268.16556922188;367.234076715224;413.243316650391	19
QE929_MSQ1321_20180329_Heba_ub_s9_30_3	16797	13081	ALTVPELTQQVFDAKNMMAACDPR	24	1	GlyGly (K)	_ALTVPELTQQVFDAK(gl)NMMAACDPR_		ALTVPELTQQVFDAK(1)NMMAACDPR			ALTVPELTQQVFDAK(89.51)NMMAACDPR		0	1	0	Q767L7;F2Z5B2	3	HCD	FTMS	MULTI-MSMS	1	1	940.787	2819.34	-1.3266	-0.001248	-0.455474	58.362	2.47e-12	89.511	75.639	89.511	1	1	0	0	0	-1	0	0	0	0	y1;y2;y3;y4;y5;y6;y7;y8;y9;y10;y11;y12;y13;y14;y20;y1-NH3;y2-NH3;y9-NH3;y11-NH3;y12(2+);a2;b2;b3;b4;b3-H2O;b4-H2O;b8(2+)	105427.5;1391462.3;7905.1;43573.9;122179;165754.8;148913.1;87628.6;167543.6;62406.3;46676.7;41403.4;134566.2;19489.3;134736.6;6857.7;43988.4;6201.7;4793.7;4777.2;242050.7;295169.2;407758.3;19121.6;790673.2;182653.1;6271.7	0.000116731781247381;0.000280957910831603;0.00188172124995845;0.000974746868678267;-0.000313335395389913;0.00150783526760279;0.00106803705773473;0.00322495676141443;0.00305781123529414;-0.00230872357678891;-0.00327713632486848;-0.00709582307490564;0.000756414358193069;0.0306109155749255;0.00754587958954289;0.00063672207812715;0.000666199078125373;0.0159947047875448;-0.000529362824863711;-0.004060…	0.666586098222605;1.03228287257291;4.85985772626374;1.78124342391113;-0.506796464958226;2.18748126151682;1.30193970204474;3.38976268744033;2.87004062494144;-1.76566284037673;-2.37713821597117;-4.75070286212807;0.461032318254415;17.5951539133473;3.09752085700903;4.02754737199669;2.61106579296427;15.2565197908436;-0.388786717100156;-5.43282113494189;0.257533832231966;0.360742234412264;1.23295056557…	175.118835449219;272.171435075089;387.19677734375;547.228332519531;618.266734389595;689.302027006732;820.342951411142;951.381279097639;1065.42437369036;1307.56763069008;1378.60571289063;1493.63647460938;1640.69703628814;1739.73559570313;2436.10291516461;158.091766357422;255.144500732422;1048.38488769531;1361.57641601563;747.322387695313;157.133499145508;185.128387451172;286.17577986831;385.243988…	27
QE929_MSQ1321_20180329_Heba_ub_s2_ctrl_2	14910	11044	AMGIMNSFVNDIFER	15	0	2 Oxidation (M)	_AM(ox)GIM(ox)NSFVNDIFER_			AM(1)GIM(1)NSFVNDIFER			AM(58.68)GIM(58.68)NSFVNDIFER	0	0	2	A0A287A7G8;F2Z580;A0A287BID4;A0A286ZRQ1;A0A287AWZ3	2	HCD	FTMS	MULTI-MSMS	14	3	888.408	1774.8	0.62074	0.00055147	1692.68	53.504	0.00030523	58.676	46.1	58.676	1	1	0	0	0	-1	0	0	0	0	y1;y3;y4;y6;y7;y8;b2;b3;b12	6205.9;1918.1;2400.4;6587.4;2693.3;10290.2;2223.1;8587;2082.7	0.000605013031247381;0.000131312540645467;-0.000368916043839818;0.00214797996341076;0.00681196373113835;0.00688438006477554;-5.9760464040437E-05;-0.000187223387513313;-0.0209873108999545	3.45488089073311;0.291010328954004;-0.653742043461977;2.70737255441717;7.63291849718716;6.62269208839588;-0.272779373579479;-0.678096380887922;-15.8322219336017	175.118347167969;451.229827880859;564.314392089844;793.381745673036;892.445495605469;1039.51383710534;219.079849243164;276.101440429688;1325.607421875	9
QE929_MSQ1321_20180329_Heba_ub_s4_10_1	15053	11456	AMGIMNSFVNDIFER	15	0	2 Oxidation (M)	_AM(ox)GIM(ox)NSFVNDIFER_			AM(1)GIM(1)NSFVNDIFER			AM(55.43)GIM(55.43)NSFVNDIFER	0	0	2	A0A287A7G8;F2Z580;A0A287BID4;A0A286ZRQ1;A0A287AWZ3	2	HCD	FTMS	MULTI-MSMS	12	0	888.408	1774.8	-0.79458	-0.00070591	0.144598	53.371	0.00044066	55.426	48.736	55.426	1	1	0	0	0	-1	0	0	0	0	y3;y5;y6;y8;y9;y10;b3	2586.5;1990.3;6705.3;2343.8;2463.2;3462.8;2737.5	-0.000631626912479533;-0.00516416529387698;0.00425498112485911;0.000335743212417583;0.00538661404993945;0.00278183468753923;-3.46354968883134E-05	-1.39978743757437;-7.6016702870686;5.36310855164117;0.322978959357177;4.78152470593875;2.24234291330561;-0.125444894368472	451.230590820313;679.346130371094;793.379638671875;1039.52038574219;1126.54736328125;1240.59289550781;276.101287841797	7
QE929_MSQ1321_20180329_Heba_ub_s6_10_3	15266	11670	AMGIMNSFVNDIFER	15	0	2 Oxidation (M)	_AM(ox)GIM(ox)NSFVNDIFER_			AM(1)GIM(1)NSFVNDIFER			AM(53.57)GIM(53.57)NSFVNDIFER	0	0	2	A0A287A7G8;F2Z580;A0A287BID4;A0A286ZRQ1;A0A287AWZ3	2	HCD	FTMS	MULTI-MSMS	3	1	888.408	1774.8	0.20316	0.00018049	566.064	53.707	0.00051802	53.569	43.615	53.569	1	1	0	0	0	-1	0	0	0	0	y1;y3;y6;y7;y8;y9;y10;y11;b2;b3	1876.3;5597.3;2770.6;2587.2;4925.8;2251;2421.4;2986.4;1659.4;2084.9	0.00132217611718488;-0.00319510347497953;0.000470801437359114;0.00644575279363835;0.00901400629686577;0.00709559842493945;0.0210923815625392;0.0193822348624053;-1.3984096852937E-05;0.00197952465936169	7.55021705780289;-7.08082605312599;0.593409723216763;7.22257009575822;8.67138506667274;6.29854493501918;17.0021067803863;13.9680538449778;-0.063831063528667;7.16961197675659	175.117630004883;451.233154296875;793.383422851563;892.445861816406;1039.5117074791;1126.54565429688;1240.57458496094;1387.61169433594;219.079803466797;276.099273681641	10
QE929_MSQ1321_20180329_Heba_ub_s2_ctrl_2	16049	12037	AMGIMNSFVNDIFER	15	0	Oxidation (M)	_AMGIM(ox)NSFVNDIFER_			AMGIM(1)NSFVNDIFER			AM(-33.48)GIM(33.48)NSFVNDIFER	0	0	1	A0A287A7G8;F2Z580;A0A287BID4;A0A286ZRQ1;A0A287AWZ3	2	HCD	FTMS	MULTI-MSMS	6	0	880.411	1758.81	-0.31756	-0.00027958	-1.29584	56.975	0.00056561	80.763	74.38	33.475	0.99955	2	0	0	0	-1	0	0	0	0	y3;y4;y6;y7;y8;y9;y10;a2;b2;b3	2395;2719.9;2954;3304.2;4899.8;2116.1;2407.7;2240.4;1939.8;3375.5	0.00180977933752047;0.00591770504991018;0.00394980534360911;0.00430952232488835;0.00634101952232413;0.00990321561243945;0.0210923815625392;0.000909945531248013;0.000814191654711749;0.000991904512488873	4.01078554135095;10.4866561237758;4.97845373359671;4.82887779940092;6.09998249325063;8.79080244628748;17.0021067803863;5.19704418823131;4.0091361775506;3.81347221481908	451.228149414063;564.30810546875;793.379943847656;892.447998046875;1039.51438046588;1126.54284667969;1240.57458496094;175.089050292969;203.084060668945;260.105346679688	10
QE929_MSQ1321_20180329_Heba_ub_s2_ctrl_2	17114	12874	AMGIMNSFVNDIFER	15	0	Oxidation (M)	_AM(ox)GIMNSFVNDIFER_			AM(0.998)GIM(0.002)NSFVNDIFER			AM(28.17)GIM(-28.17)NSFVNDIFER	0	0	1	A0A287A7G8;F2Z580;A0A287BID4;A0A286ZRQ1;A0A287AWZ3	2	HCD	FTMS	MULTI-MSMS	2	0	880.411	1758.81	-0.45888	-0.000404	0.296147	60.549	0.0095816	51.092	29.046	28.175	0.99848	2	0	0	0	-1	0	0	0	0	y1;y3;y4;y10;y11;b2;b3	1599.5;2063.9;2864.7;1913.4;2703.6;1949;2639.3	0.000772859710934881;0.00715035550939547;0.00402561520616018;0.0121812487500392;0.00847640182496434;0.00128301297345956;0.00136917309686169	4.4133608168511;15.8466180550823;7.13369464226476;9.81896727499162;6.17981243327321;5.85640734061174;4.9589774427324	175.118179321289;451.222808837891;564.309997558594;1240.58349609375;1371.62768554688;219.078506469727;276.099884033203	7
QE929_MSQ1321_20180329_Heba_ub_s3_ctrl_3	15159	10415	AMGIMNSFVNDIFER	15	0	Oxidation (M)	_AMGIM(ox)NSFVNDIFER_			AM(0.055)GIM(0.945)NSFVNDIFER			AM(-12.34)GIM(12.34)NSFVNDIFER	0	0	1	A0A287A7G8;F2Z580;A0A287BID4;A0A286ZRQ1;A0A287AWZ3	2	HCD	FTMS	MULTI-MSMS	4	0	880.411	1758.81	-0.51779	-0.00045587	-0.386134	56.906	0.0067967	55.426	48.736	12.341	0.94489	2	0	0	0	-1	0	0	0	0	y4;y6;y7;y8;y9;y10;b2	2622.2;5971.9;3636.3;3375.9;2661.1;3157.9;2522.3	-0.000368916043839818;0.00394980534360911;0.0109013191998883;0.000701954149917583;-0.00852940157506055;0.0165757800000392;0.00125669653752425	-0.653742043461977;4.97845373359671;12.2151651901666;0.675267562652728;-7.57118297229604;13.3613245452565;6.18807439460241	564.314392089844;793.379943847656;892.44140625;1039.52001953125;1126.56127929688;1240.5791015625;203.083618164063	7
QE929_MSQ1321_20180329_Heba_ub_s3_ctrl_3	16197	11206	AMGIMNSFVNDIFER	15	0	Oxidation (M)	_AM(ox)GIMNSFVNDIFER_			AM(0.994)GIM(0.006)NSFVNDIFER			AM(22.12)GIM(-22.12)NSFVNDIFER	0	0	1	A0A287A7G8;F2Z580;A0A287BID4;A0A286ZRQ1;A0A287AWZ3	2	HCD	FTMS	MULTI-MSMS	3	0	880.411	1758.81	-0.32175	-0.00028327	1.09214	60.455	0.027131	45.359	31.453	22.123	0.9939	2	0	0	0	-1	0	0	0	0	y4;y8;y10;y11;b2;b3	4231.1;2207.7;2633.9;6112;2992.5;5502.6	-6.46107569082233E-05;-0.000762889600082417;0.00803085812503923;0.00749983932496434;0.000428520785959563;0.000514680909361687	-0.11449431851308;-0.733885361244934;6.47343067440449;5.46783508696197;1.95600710207503;1.86410551493094	564.314087784557;1039.521484375;1240.58764648438;1371.62866210938;219.079360961914;276.100738525391	6
QE929_MSQ1321_20180329_Heba_ub_s4_10_1	16419	12733	AMGIMNSFVNDIFER	15	0	Oxidation (M)	_AMGIM(ox)NSFVNDIFER_			AM(0.079)GIM(0.921)NSFVNDIFER			AM(-10.67)GIM(10.67)NSFVNDIFER	0	0	1	A0A287A7G8;F2Z580;A0A287BID4;A0A286ZRQ1;A0A287AWZ3	2	HCD	FTMS	MULTI-MSMS	7	1	880.411	1758.81	-1.9008	-0.0016735	0.296147	57.263	0.0047078	58.676	32.558	10.673	0.92111	2	0	0	0	-1	0	0	0	0	y1;y3;y4;y6;y7;y8;y9;b2;b3	3466.1;1778.5;2292.7;1869.2;2947.3;5924.4;2896.5;1797.4;7369.4	0.000543977874997381;-0.00404959566247953;0.000973857393660182;0.0106026373748591;0.0161503426373883;0.0125427744624176;0.00575282498743945;-0.000543840571850751;0.000900351778113873	3.10634319132461;-8.97449124756151;1.72573963129133;13.3639958578468;18.0969165207055;12.0660661640695;5.10660008184319;-2.67789078767383;3.4614877114155	175.118408203125;451.234008789063;564.313049316406;793.373291015625;892.436157226563;1039.50817871094;1126.54699707031;203.085418701172;260.105438232422	9
QE929_MSQ1321_20180329_Heba_ub_s6_10_3	16464	12790	AMGIMNSFVNDIFER	15	0	Oxidation (M)	_AM(ox)GIMNSFVNDIFER_			AM(0.5)GIM(0.5)NSFVNDIFER			AM(0)GIM(0)NSFVNDIFER	0	0	1	A0A287A7G8;F2Z580;A0A287BID4;A0A286ZRQ1;A0A287AWZ3	2	HCD	FTMS	MULTI-MSMS	9	1	880.411	1758.81	-0.79076	-0.0006962	-0.613561	57.115	0.033468	43.628	28.057	0	0.5	2	0	0	0	-1	0	0	0	0	y1;y4;y6;y7;y9;y10	2502.3;2354.1;2644.7;2866.8;1957.2;2667.6	0.000910188812497381;-0.00732692385633982;0.00559775456235911;0.00925336998113835;0.0210116140499395;0.0157212878125392	5.19757303212645;-12.9836020825225;7.05559326653889;10.3685831130607;18.6515952777299;12.6725308883245	175.118041992188;564.321350097656;793.378295898438;892.443054199219;1126.53173828125;1240.57995605469	6
QE929_MSQ1321_20180329_Heba_ub_s6_10_3	17718	13931	AMGIMNSFVNDIFER	15	0	Oxidation (M)	_AM(ox)GIMNSFVNDIFER_			AM(0.999)GIM(0.001)NSFVNDIFER			AM(30.05)GIM(-30.05)NSFVNDIFER	0	0	1	A0A287A7G8;F2Z580;A0A287BID4;A0A286ZRQ1;A0A287AWZ3	2	HCD	FTMS	MULTI-MSMS	4	0	880.411	1758.81	-1.7195	-0.0015139	1.31957	60.755	0.0012718	68.069	51.815	30.048	0.99901	2	0	0	0	-1	0	0	0	0	y1;y4;y6;y7;y8;y9;y10;y11;b2;b3	2066;5864.7;2435.1;2188.6;1862.6;2406.9;6812.2;8658.2;6407.6;2931.8	0.00109329428124738;0.00341526364366018;0.0105416022186091;0.00229536216863835;-0.00662226460008242;0.00453212186243945;0.00754257687503923;0.00795686493665926;0.00148137723127206;8.74348156116866E-05	6.2431912324523;6.05209896072683;13.287063639534;2.57197841586882;-6.37045734284699;4.02301631739913;6.07983960483726;5.80103624813792;6.76186174743918;0.316676734657659	175.117858886719;564.310607910156;793.373352050781;892.450012207031;1039.52734375;1126.54821777344;1240.58813476563;1371.62820508376;219.078308105469;276.101165771484	10
QE929_MSQ1321_20180329_Heba_ub_s7_30_1	17162	12999	AMGIMNSFVNDIFER	15	0	Oxidation (M)	_AM(ox)GIMNSFVNDIFER_			AM(0.998)GIM(0.002)NSFVNDIFER			AM(27.75)GIM(-27.75)NSFVNDIFER	0	0	1	A0A287A7G8;F2Z580;A0A287BID4;A0A286ZRQ1;A0A287AWZ3	2	HCD	FTMS	MULTI-MSMS	3	0	880.411	1758.81	-1.3735	-0.0012093	-0.499848	60.536	0.010101	50.284	41.095	27.751	0.99832	2	0	0	0	-1	0	0	0	0	y4;y6;y7;y10;y11;b2;b3	2479.1;1954.9;2867.3;2201.1;3469;3564.2;3007.5	-0.00482448245008982;0.0131050787811091;0.00784956138738835;0.0175523425000392;0.00469222213746434;-0.000227607143727937;-0.000583951903138313	-8.54921374702801;16.5182270003418;8.79557413008176;14.1485184579079;3.42090586358429;-1.03892243003887;-2.11498738707673	564.31884765625;793.370788574219;892.444458007813;1240.578125;1371.63146972656;219.080017089844;276.101837158203	7
QE929_MSQ1321_20180329_Heba_ub_s8_30_2	16288	12614	AMGIMNSFVNDIFER	15	0	Oxidation (M)	_AMGIM(ox)NSFVNDIFER_			AM(0.043)GIM(0.957)NSFVNDIFER			AM(-13.45)GIM(13.45)NSFVNDIFER	0	0	1	A0A287A7G8;F2Z580;A0A287BID4;A0A286ZRQ1;A0A287AWZ3	2	HCD	FTMS	MULTI-MSMS	5	0	880.411	1758.81	-0.59864	-0.00052705	-1.40956	56.809	0.00061905	79.741	63.85	13.452	0.95679	2	0	0	0	-1	0	0	0	0	y1;y3;y4;y6;y7;y8;y9;y10;b2;b3	3139.5;1988.2;2195.9;1935.3;7268.8;3176.9;2990.2;5680.2;2336.5;6298.8	-0.00102767739844012;-0.000601109334354533;0.00378147458116018;0.00437705143735911;-0.00216020423761165;-0.00296015522508242;0.00441005154993945;0.000828709687539231;0.000249616459399249;-0.000411904081261127	-5.8684188935557;-1.33215563669102;6.7010560888876;5.51697056171578;-2.4205203913664;-2.84760730069233;3.91465807011097;0.667993816395823;1.22912534170999;-1.58359627532883	175.119979858398;451.230560302734;564.310241699219;793.379516601563;892.454467773438;1039.52368164063;1126.54833984375;1240.59484863281;203.084625244141;260.106750488281	10
QE929_MSQ1321_20180329_Heba_ub_s8_30_2	17550	13766	AMGIMNSFVNDIFER	15	0	Oxidation (M)	_AM(ox)GIMNSFVNDIFER_			AM(1)GIMNSFVNDIFER			AM(43.85)GIM(-43.85)NSFVNDIFER	0	0	1	A0A287A7G8;F2Z580;A0A287BID4;A0A286ZRQ1;A0A287AWZ3	2	HCD	FTMS	MULTI-MSMS	6	0	880.411	1758.81	-0.32223	-0.0002837	0.523573	60.47	2.98e-05	91.855	76.979	43.851	0.99996	2	0	0	0	-1	0	0	0	0	y1;y4;y6;y7;y8;y9;y10;y11;b2;b3;b4	6097;5739.8;2630.5;3138.1;9120.3;9051.9;11396.9;17531.9;13113.9;8171.2;1640.7	0.000254060882809881;0.000119365206160182;-0.00288613215639089;0.00632368248113835;0.0165304968975306;0.00648524686243945;0.0109869322945997;0.00586419509158986;-0.000166571987477937;0.00115555004998669;0.00138774334061509	1.45079243699959;0.211522709886427;-3.63773663732137;7.08578737011946;15.9022898039604;5.75675146769344;8.8562533291998;4.27534671783932;-0.760325090791769;4.18525766486823;3.56577760700434	175.118698120117;564.313903808594;793.386779785156;892.445983886719;1039.5041909885;1126.54626464844;1240.58469041021;1371.63029775361;219.079956054688;276.10009765625;389.183929443359	11
QE929_MSQ1321_20180329_Heba_ub_s9_30_3	17441	13674	AMGIMNSFVNDIFER	15	0	Oxidation (M)	_AM(ox)GIMNSFVNDIFER_			AM(0.999)GIM(0.001)NSFVNDIFER			AM(28.74)GIM(-28.74)NSFVNDIFER	0	0	1	A0A287A7G8;F2Z580;A0A287BID4;A0A286ZRQ1;A0A287AWZ3	2	HCD	FTMS	MULTI-MSMS	5	1	880.411	1758.81	-1.0187	-0.00089684	0.864714	60.206	0.0047078	58.676	35.072	28.741	0.99867	2	0	0	0	-1	0	0	0	0	y1;y4;y6;y7;y8;y9;y11;b2;b3	2495.1;3508.6;2985.4;2274;3162;2706.3;12493;7176.3;5857.2	0.000513460296872381;-6.37402625898176E-05;0.00401084049985911;-0.00154985267511165;0.00888066508741758;0.0134432546749395;0.0265606143339028;0.000474297153147063;-0.000980680418763313	2.93207443272893;-0.112951748091882;5.05538467353224;-1.73661939182926;8.54311104374681;11.9332317973242;19.3645584779105;2.16495634352957;-3.55187426395715	175.118438720703;564.314086914063;793.3798828125;892.453857421875;1039.51184082031;1126.53930664063;1371.60960133437;219.079315185547;276.102233886719	9
QE929_MSQ1321_20180329_Heba_ub_s3_ctrl_3	12979	8639	AMKGIGTNEQAIIDVLTK	18	1	GlyGly (K)	_AMK(gl)GIGTNEQAIIDVLTK_		AMK(1)GIGTNEQAIIDVLTK			AMK(39.35)GIGTNEQAIIDVLTK(-39.35)		0	1	0	F1SEN1	3	HCD	FTMS	MULTI-MSMS	15	1	672.698	2015.07	-0.29853	-0.00020082	497.431	49.917	0.0025164	40.962	31.041	39.352	0.99988	2	0	0	0	-1	0	0	0	0	y1;y3;y5;y6;y7;y8;y12(2+);a2;b3	1998.7;1318.8;3029.3;7701.7;2338.4;7169.7;1503.3;4705.1;4842.2	-4.98333062637357E-05;0.0013825625999857;0.00250122954992094;0.00401969950985404;0.00467460050629143;0.00854361891151711;-0.000764610831197388;-0.000203946070314487;-0.000104547546868616	-0.338742026324991;3.82723532934869;4.34741343033094;5.83902241993926;5.83229061469636;9.79170260003071;-1.13633774278536;-1.16480598018915;-0.234820702041716	147.112854003906;361.2431640625;575.33740234375;688.41994785419;801.503356933594;872.536601702988;672.872863769531;175.09016418457;445.222869873047	9
QE929_MSQ1321_20180329_Heba_ub_s4_10_1	13861	10339	AMKGIGTNEQAIIDVLTK	18	1	GlyGly (K)	_AMK(gl)GIGTNEQAIIDVLTK_		AMK(1)GIGTNEQAIIDVLTK			AMK(73.7)GIGTNEQAIIDVLTK(-73.7)		0	1	0	F1SEN1	3	HCD	FTMS	MULTI-MSMS	4	0	672.698	2015.07	0.012573	8.46e-06	-0.126581	50.011	6.19e-07	79.97	70.564	73.696	1	2	0	0	0	-1	0	0	0	0	y1;y2;y3;y4;y5;y6;y7;y8;y9;y2-H2O;y1-NH3;y5-NH3;y9-NH3;a2;b2;b3;b4;b5;b7;b11	5568.2;15669.4;12445.4;12946.4;18825.5;39821.2;35412.2;36400.9;5814.1;1744.2;2109.3;2101.9;7140.1;20940.1;4749.7;13032.9;2015.3;10369.1;1961.1;1705.8	-0.000355009087513736;0.000311135910919802;-0.0019133358375143;0.000674164346889938;-0.00280801995836555;-0.00313279503041031;-0.00116256371882173;0.00171032109699354;0.00356414189377574;-0.0010830181625181;-2.865470321467E-06;0.000549296018675705;0.00400438829217364;-0.000219204859376987;-0.000406511470288251;-0.00188435037705403;-0.00204780636875057;-0.0012345152817943;-0.00136848373733756;0.01…	-2.41317017113418;1.25377053468382;-5.29648328656616;1.46458038779756;-4.88060403266339;-4.55065616798548;-1.45046835068475;1.96015582535667;3.56200412604067;-4.70568521502277;-0.0220274636765111;0.983849937854752;4.07126629414505;-1.25195405061481;-2.00167864230144;-4.23235860464114;-4.07729526950753;-2.00626692939655;-1.7694412388166;12.7814986365728	147.113159179688;248.160171508789;361.246459960938;460.312286376953;575.342711593258;688.42710034873;801.509194097819;872.543435000803;1000.60015869141;230.151000976563;130.08625793457;558.312805175781;983.573169343508;175.090179443359;203.08528137207;445.224649675877;502.246276855469;615.329527544782;773.398803710938;1215.56311035156	20
QE929_MSQ1321_20180329_Heba_ub_s5_10_2	12625	8040	AMKGIGTNEQAIIDVLTK	18	1	GlyGly (K)	_AMK(gl)GIGTNEQAIIDVLTK_		AMK(1)GIGTNEQAIIDVLTK			AMK(82.96)GIGTNEQAIIDVLTK(-82.96)		0	1	0	F1SEN1	3	HCD	FTMS	MULTI-MSMS	3	1	672.698	2015.07	-0.057596	-3.87e-05	0.766687	50.222	6.91e-09	92.211	86.367	82.957	1	2	0	0	0	-1	0	0	0	0	y1;y2;y3;y4;y5;y6;y7;y8;y9;y2-H2O;y9-NH3;a2;b2;b3;b5;b7	1930.4;9326.3;8354.3;7995.4;12629.3;23822.5;18307.2;26833.4;2099.3;1583.7;1831;11569.7;2340.8;9394.9;6019.2;1596.5	-0.000232938775013736;5.1736496857302E-05;0.000650140724985704;0.000674164346889938;-0.000309956134856293;0.00136241014854477;0.00105898878825883;0.00157084601949009;-0.00241730341872426;-0.000869395115643101;-0.00211093616871949;-0.000310757593751987;-0.000330217524975751;0.000645566723619595;-0.000930603312440326;0.00150016860641244	-1.58339994599222;0.208480041189322;1.79972791599491;1.46458038779756;-0.538735390934803;1.97903168542915;1.32124713138283;1.80030667286005;-2.41583908169299;-3.77750224381242;-2.14617794581968;-1.77484215418754;-1.62600483303902;1.44998798345726;-1.51236651324015;1.93971617693955	147.113037109375;248.160430908203;361.243896484375;460.312286376953;575.340213529435;688.422605143551;801.506972545312;872.543574475881;1000.60614013672;230.150787353516;983.579284667969;175.090270996094;203.085205078125;445.222119758776;615.329223632813;773.395935058594	16
QE929_MSQ1321_20180329_Heba_ub_s6_10_3	14024	10509	AMKGIGTNEQAIIDVLTK	18	1	GlyGly (K)	_AMK(gl)GIGTNEQAIIDVLTK_		AMK(1)GIGTNEQAIIDVLTK			AMK(68.56)GIGTNEQAIIDVLTK(-68.56)		0	1	0	F1SEN1	3	HCD	FTMS	MULTI-MSMS	3	0	672.698	2015.07	0.2585	0.00017389	-1.07103	50.195	8.61e-06	73.464	62.997	68.562	1	2	0	0	0	-1	0	0	0	0	y1;y2;y3;y4;y5;y6;y7;y8;y9;y2-H2O;y1-NH3;a2;b2;b3;b5	2170.7;9552.9;6889.5;7384.9;12861.6;27598.3;26587.3;27907.7;2972.8;1559.5;1723.5;13412.4;4915.1;7758.6;6461.5	-0.000187162407826236;-0.000512838698455198;-0.000265386618764296;0.00107089286251494;-0.00027878225830591;0.000369955344694972;0.00156114630271986;0.00231261228191215;0.00368621220627574;0.000427601954669399;-0.000658993400008967;-0.000509121851564487;-0.000131853267163251;-0.000592828796868616;0.00126666231255967	-1.2722357565456;-2.06655642018291;-0.734644789184369;2.32645057969898;-0.484552038699121;0.537394920780757;1.94776506540805;2.65042837465125;3.68400167036135;1.85793135586417;-5.06579316419448;-2.90776450268501;-0.649251607968398;-1.33153121014636;2.05851889854065	147.112991333008;248.160995483398;361.244812011719;460.311889648438;575.340182355558;688.423597598355;801.506470387797;872.542832709618;1000.60003662109;230.149490356445;130.0869140625;175.090469360352;203.085006713867;445.223358154297;615.327026367188	15
QE929_MSQ1321_20180329_Heba_ub_s7_30_1	13472	9613	AMKGIGTNEQAIIDVLTK	18	1	GlyGly (K)	_AMK(gl)GIGTNEQAIIDVLTK_		AMK(1)GIGTNEQAIIDVLTK			AMK(81.77)GIGTNEQAIIDVLTK(-81.77)		0	1	0	F1SEN1	3	HCD	FTMS	MULTI-MSMS	7	0	672.698	2015.07	-0.2941	-0.00019784	-0.707555	49.917	2.58e-07	86.479	75.664	81.77	1	2	0	0	0	-1	0	0	0	0	y1;y2;y3;y4;y5;y6;y7;y8;y9;y10;y2-H2O;y1-NH3;y9-NH3;a2;b2;b3;b5;b7;b8;b9;b11	3059.4;12232.4;10285;11182.2;21943.7;43948.2;37354.4;37202.3;7947.8;1930;3143.1;2590.2;5384.9;18476.8;2346.3;15906.5;9990;2653;2084.7;1842.1;1747	-0.000171903618763736;-0.000421285964080198;-0.0012724666968893;-2.77399499850617E-05;-0.001891792539368;-0.000666329591922477;-0.00134875783396637;-0.000456302735756253;0.0088629875310744;-0.00712645331236672;-0.000945689060955601;-4.8641837508967E-05;0.00356533336253051;-0.000249722437501987;-0.000116594478100751;-0.000318170593743616;-0.00416546659369033;-0.000758132174837556;-0.00330187638110…	-1.16851431703081;-1.69763229182106;-3.52243992771567;-0.0602632354316986;-3.28811943544806;-0.967904922524081;-1.68277236315702;-0.522955745701589;8.85771843005523;-6.30853060327482;-4.10899635990149;-0.373919744979865;3.6248770118344;-1.42625014589736;-0.574116665467824;-0.714631845332898;-6.76945695969128;-0.980261114322612;-3.72066026610586;8.2711670155675;-2.08105230711162	147.112976074219;248.160903930664;361.245819091797;460.31298828125;575.341795365839;688.424633883292;801.509380291934;872.545601624636;1000.59485984577;1129.65344238281;230.150863647461;130.086303710938;983.573608398438;175.090209960938;203.084991455078;445.223083496094;615.332458496094;773.398193359375;887.443664550781;1016.47454833984;1215.58117675781	21
QE929_MSQ1321_20180329_Heba_ub_s8_30_2	13733	10226	AMKGIGTNEQAIIDVLTK	18	1	GlyGly (K)	_AMK(gl)GIGTNEQAIIDVLTK_		AMK(1)GIGTNEQAIIDVLTK			AMK(77.1)GIGTNEQAIIDVLTK(-77.1)		0	1	0	F1SEN1	3	HCD	FTMS	MULTI-MSMS	5	0	672.698	2015.07	0.032546	2.19e-05	-1.25276	49.556	5.06e-07	82.007	71.539	77.105	1	2	0	0	0	-1	0	0	0	0	y1;y2;y3;y4;y5;y6;y7;y8;y9;y2-H2O;y1-NH3;y9-NH3;a2;b2;b3;b5;b8	4715.1;7786.3;10444.2;8606.2;14842;31178.5;23793.1;27474.5;5655.8;1639.2;2212;2278.3;10134;3148.7;10966.4;7518.8;1594.6	-0.000339750298451236;0.000128030442169802;-0.0010588436500143;-0.000363433309360062;0.00184230461672996;-0.000490028158196765;-0.00210499209981663;-0.00194616265730474;0.00698211064377574;0.000915883204669399;-0.000506405509383967;-0.00320956898121949;0.000360629124998013;-0.000131853267163251;-0.00105059246874362;-0.00166302518744033;-0.00494982559985147	-2.30944896829828;0.515918194785035;-2.93109074265512;-0.789534628765403;3.20212539505466;-0.711811082247172;-2.62628256822778;-2.23043853598036;6.97794661886774;3.97952281526799;-3.89282893696149;-3.26314863097264;2.05968330387743;-0.649251607968398;-2.35969512677009;-2.70265598330877;-5.57761197240136	147.113143920898;248.160354614258;361.24560546875;460.313323974609;575.338061268683;688.424457581858;801.5101365262;872.547091484557;1000.59674072266;230.149002075195;130.086761474609;983.580383300781;175.089599609375;203.085006713867;445.223815917969;615.329956054688;887.4453125	17
QE929_MSQ1321_20180329_Heba_ub_s9_30_3	13651	10157	AMKGIGTNEQAIIDVLTK	18	1	GlyGly (K)	_AMK(gl)GIGTNEQAIIDVLTK_		AMK(1)GIGTNEQAIIDVLTK			AMK(53.19)GIGTNEQAIIDVLTK(-53.19)		0	1	0	F1SEN1	3	HCD	FTMS	MULTI-MSMS	4	0	672.698	2015.07	0.00094338	6.35e-07	-2.61578	49.387	0.00043811	54.805	44.338	53.195	1	2	0	0	0	-1	0	0	0	0	y1;y2;y3;y4;y5;y6;y7;y8;y9;y2-H2O;a2;b3;b5	1568.1;7637.7;8275.5;8021;7515.5;21961.7;20242.9;18650.7;4365.6;1467.5;9719.1;6575.1;4311.5	0.000316377631236264;-0.000146627760955198;0.000619623146860704;-0.00121792549686006;-0.000550528262579064;0.00107306773850269;-0.00028793327362564;0.00620287964750332;-0.00632355341872426;0.000778554103106899;-0.000371792750001987;0.000475286437506384;0.00189038910002637	2.15058310808734;-0.590858273470173;1.71524861885735;-2.64585701208835;-0.956873897280099;1.55873337028388;-0.359239282527947;7.10900035033548;-6.31969810972727;3.38282430741239;-2.12343391944468;1.06752615073402;3.07217290191775	147.112487792969;248.160629272461;361.243927001953;460.314178466797;575.340454101563;688.422894485961;801.508319467374;872.538942442253;1000.61004638672;230.149139404297;175.09033203125;445.222290039063;615.3264026404	13
QE929_MSQ1321_20180329_Heba_ub_s6_10_3	12749	9315	AMKGIGTNEQAIIDVLTKR	19	2	GlyGly (K)	_AMK(gl)GIGTNEQAIIDVLTKR_		AMK(1)GIGTNEQAIIDVLTKR			AMK(45.97)GIGTNEQAIIDVLTK(-45.97)R		0	1	0	F1SEN1	3	HCD	FTMS	MULTI-MSMS	2	0	724.732	2171.17	1.6571	0.001201	0.928724	46.602	0.0034071	46.663	35.017	45.974	0.99997	2	0	0	0	-1	0	0	0	0	y1;y4;y5;y6;y7;y8;y9;y10;y7(2+);y16(2+);a2;b3	6153.3;2073.9;5374.9;10777.8;15414.9;6923.9;6028.6;1913.3;1665.5;3518.1;1678.1;5517.8	-0.000463102203127619;0.00465423523121444;-0.00316475872500632;-0.00411479313129348;0.00190989435884603;0.00684764032496332;0.00660791250015791;0.00366198640017501;-0.000210415253150131;0.00889543785467595;0.00139822678124801;0.000292180968756384	-2.64449377231354;8.99645533693413;-5.13411783203559;-5.62556638349562;2.26150617254751;7.15081862405309;6.42393330861328;3.1658880350566;-0.497710459376127;10.2899617124153;7.98582594535461;0.656258357069801	175.119415283203;517.341003417969;616.417236328125;731.445129394531;844.523168687441;957.602294921875;1028.6396484375;1156.701171875;422.766387939453;864.477254948695;175.088562011719;445.222473144531	12
QE929_MSQ1321_20180329_Heba_ub_s4_10_1	16926	13193	AMKGLGTDEESILTLLTSR	19	1	GlyGly (K)	_AMK(gl)GLGTDEESILTLLTSR_		AMK(1)GLGTDEESILTLLTSR			AMK(48.48)GLGTDEESILTLLTSR		0	1	0	F2Z5C1;A0A287A531	3	HCD	FTMS	MULTI-MSMS	8	1	717.044	2148.11	0.14509	0.00010403	0.948374	58.756	0.00077381	48.477	32.535	48.477	1	1	0	0	0	-1	0	0	0	0	y1;y2;y3;y4;y5;y6;y7;y9;b3	2797.8;2059.4;7666.6;5412.3;8004.8;10301.2;14865.2;2323.8;2399.5	-0.000386808257815119;0.00159704597814425;-0.000101921328109711;0.000557518056268691;-0.00241463435634159;-0.0034422149439024;0.00182537873740785;-0.00567842236876004;-0.00105059246874362	-2.20882662102126;6.09212181447141;-0.280621354084265;1.17056252914993;-4.09698088997519;-4.98569765563512;2.27179368389434;-5.6579389307913;-2.35969512677009	175.119338989258;262.149383544922;363.198760986328;476.282165527344;589.369201660156;690.417907714844;803.496704101563;1003.62030029297;445.223815917969	9
QE929_MSQ1321_20180329_Heba_ub_s6_10_3	16984	13264	AMKGLGTDEESILTLLTSR	19	1	GlyGly (K)	_AMK(gl)GLGTDEESILTLLTSR_		AMK(1)GLGTDEESILTLLTSR			AMK(68.57)GLGTDEESILTLLTSR		0	1	0	F2Z5C1;A0A287A531	3	HCD	FTMS	MULTI-MSMS	14	0	717.044	2148.11	-0.24463	-0.00017541	0.429431	58.641	1.18e-05	68.567	58.371	68.567	1	1	0	0	0	-1	0	0	0	0	y1;y2;y3;y4;y5;y6;y7;y8;y9;y1-NH3;a2;b2;b3;b5;b8;b11;b11-H2O	5647.9;1962.1;11858.1;22715.3;17361.9;42437.6;48855;6766.2;9699.8;1628.1;2186.9;1675.7;7193.9;5289.8;2283.3;3040.1;2582.7	-0.000142667632815119;0.000528930743769251;0.00130188726564029;0.000421397681918734;-0.0010939188929342;0.00235016708347757;0.001182361188512;0.00196601929371809;0.00174071475476012;0.00083508633593965;-0.000264981226564487;0.000112287357836749;-0.00199663739061862;-0.000503357218690326;0.0136116576376253;0.00777938493752117;-0.0047384263625645	-0.814689185884818;2.01766100504355;3.58451745287121;0.884764519825514;-1.85608840980741;3.40400614543773;1.47151847202892;2.14494964748071;1.73444839882422;5.28229523269552;-1.51339817075427;0.552908826905478;-4.4845605213329;-0.818029680466926;15.3213560093311;6.30658426427399;-3.89822043312831	175.119094848633;262.150451660156;363.197357177734;476.282301647718;589.367880944693;690.412115332816;803.497347119111;916.580627441406;1003.61288115585;158.091567993164;175.090225219727;203.084762573242;445.224761962891;615.328796386719;888.410766601563;1233.53381347656;1215.53576660156	17
QE929_MSQ1321_20180329_Heba_ub_s7_30_1	16461	12360	AMKGLGTDEESILTLLTSR	19	1	GlyGly (K)	_AMK(gl)GLGTDEESILTLLTSR_		AMK(1)GLGTDEESILTLLTSR			AMK(69.13)GLGTDEESILTLLTSR		0	1	0	F2Z5C1;A0A287A531	3	HCD	FTMS	MULTI-MSMS	4	0	717.044	2148.11	-0.81659	-0.00058553	-0.448203	58.524	1.1e-05	69.125	52.441	69.125	1	1	0	0	0	-1	0	0	0	0	y1;y3;y4;y5;y6;y7;y9;y10;a2;b3;b11;b11-H2O	6188.7;6288.2;19035.1;17372.7;46267.9;41503.7;9688.3;1901.4;2978.2;5359.5;2045.2;2230.2	0.000238802093747381;0.000996711484390289;0.000474676156784426;0.003858164019789;0.000984040795515284;0.00242923671783046;-0.000917680181260039;0.00206359961271119;0.000497958226560513;-0.000226617859368616;0.0192539943125212;0.0177225111374355	1.36365833861903;2.74426734448568;0.996627857556488;6.54632965673658;1.4252919763902;3.0233335508337;-0.914374225085029;1.82191341311633;2.84402167940529;-0.508998554588228;15.6089547030038;14.5802691380275	175.118713378906;363.197662353516;476.282248369243;589.36292886178;690.413481459104;803.496100243582;1003.61553955078;1132.65515136719;175.089462280273;445.222991943359;1233.52233886719;1215.51330566406	12
QE929_MSQ1321_20180329_Heba_ub_s8_30_2	16823	13103	AMKGLGTDEESILTLLTSR	19	1	GlyGly (K)	_AMK(gl)GLGTDEESILTLLTSR_		AMK(1)GLGTDEESILTLLTSR			AMK(89.26)GLGTDEESILTLLTSR		0	1	0	F2Z5C1;A0A287A531	3	HCD	FTMS	MULTI-MSMS	4	0	717.044	2148.11	0.01847	1.32e-05	0.250086	58.375	2.72e-09	89.261	67.727	89.261	1	1	0	0	0	-1	0	0	0	0	y1;y2;y3;y4;y5;y6;y7;y8;y9;y7-H2O;a2;b2;b3;b5;b11;b11-H2O	7584.2;1899.6;6920.3;15094.7;15914.1;41302.8;40486.2;4736.8;5236.7;4941.1;2239.6;2110.5;3214.2;1668.8;2103.5;7636.7	-0.000524137359377619;-0.00191247550623075;-0.00135314203123471;0.000618553212518691;0.00054930281248744;-0.00114636552268621;-0.00110915054960969;0.00117256226246809;0.00593362812844589;0.00285737212493586;-0.000799038843751987;6.65109906492489E-05;-0.000257135437493616;-0.00294476346869033;-0.0127284275624788;-0.0117475137790279	-2.9930272200264;-7.2952675969374;-3.72561119426228;1.29871184889089;0.932022870209986;-1.66039918997322;-1.38039956246859;1.2792777987129;5.91229250798627;3.63771648620348;-4.56356947134091;0.327503525200913;-0.577542994233135;-4.78565573763558;-10.3184978097905;-9.66441824506699	175.119476318359;262.152893066406;363.200012207031;476.282104492188;589.366237722987;690.415611865423;803.49963863085;916.581420898438;1003.60868824247;785.485107421875;175.090759277344;203.084808349609;445.223022460938;615.331237792969;1233.55432128906;1215.54277568898	16
QE929_MSQ1321_20180329_Heba_ub_s9_30_3	16706	12996	AMKGLGTDEESILTLLTSR	19	1	GlyGly (K)	_AMK(gl)GLGTDEESILTLLTSR_		AMK(1)GLGTDEESILTLLTSR			AMK(87.85)GLGTDEESILTLLTSR		0	1	0	F2Z5C1;A0A287A531	3	HCD	FTMS	MULTI-MSMS	5	1	717.044	2148.11	-0.3365	-0.00024128	1.22769	58.104	4.94e-09	87.85	59.27	87.85	1	1	0	0	0	-1	0	0	0	0	y1;y2;y3;y4;y5;y6;y7;y8;y9;y7-H2O;y2-NH3;a2;b2;b3;b5;b8;b11;b11-H2O	7521.5;1672.7;11805.8;23809.4;20962.7;50701.2;53438.2;5329.8;15528.6;3140.9;2157.6;5253;1585.5;9852.2;3234.1;4086.1;5235.5;5362.5	-0.000371549468752619;-0.000478149334355749;-0.000437614687484711;-0.00044590557263291;-0.00104204703143296;-0.00105294035040515;-0.000649625806431686;0.00440742554371809;0.00771682813694952;0.00755707915618586;-4.97117718509799E-05;0.000101229710935513;-0.000360735103100751;0.00102460284375638;0.000656310750059674;0.00101975413167565;-0.00723526349997883;0.0080789564499355	-2.12169314520927;-1.82394306197451;-1.20488925078647;-0.936219462919568;-1.76807586032014;-1.52508210241841;-0.808495918010017;4.80856473661379;7.68909430393269;9.6209645485255;-0.20280215018663;0.578158618143794;-1.77627439061544;2.30133156142221;1.06660372604011;1.14782453873295;-5.86540502898168;6.64648615242359	175.119323730469;262.151458740234;363.199096679688;476.283168950973;589.367829072831;690.41551844025;803.499179106106;916.578186035156;1003.60690504246;785.480407714844;245.124481201172;175.089859008789;203.085235595703;445.221740722656;615.32763671875;888.423358505068;1233.548828125;1215.52294921875	18
QE929_MSQ1321_20180329_Heba_ub_s2_ctrl_2	7499	4400	AMPNLVSLHLQHCQIR	16	0	Oxidation (M)	_AM(ox)PNLVSLHLQHCQIR_			AM(1)PNLVSLHLQHCQIR			AM(43.18)PNLVSLHLQHCQIR	0	0	1	A0A287A461;F1RT93	4	HCD	FTMS	MULTI-MSMS	2	0	484.003	1931.98	-0.28626	-0.00013855	-0.057502	31.774	0.0024784	43.184	16.455	43.184	1	1	0	0	0	-1	0	0	0	0	y1;y4;y5;y6;y7;y10;y8(2+);y10(2+);y11(2+);y12(2+)	2037.7;1525.4;5077.4;4692.7;9244.3;1979.8;2658.7;1898.7;2182.4;2485.8	-0.000234220367190119;-0.00463312579995545;-0.00089704464994611;0.00512919721882099;0.00275918095132965;-0.00820247202477731;0.000267657606286775;0.00149012228757783;0.00353155304378561;0.00540241043131573	-1.3374911795975;-8.03947756953471;-1.25750623267107;6.09599377792734;2.89073532084223;-6.35025011080516;0.489964379910691;2.30548975225219;5.07502776872603;7.18015246008583	175.119186401367;576.296875;713.35205078125;841.404602050781;954.491036047449;1291.67700195313;546.279724121094;646.336547851563;695.868713378906;752.408874511719	10
QE929_MSQ1321_20180329_Heba_ub_s2_ctrl_2	7541	4439	AMPNLVSLHLQHCQIR	16	0	Oxidation (M)	_AM(ox)PNLVSLHLQHCQIR_			AM(1)PNLVSLHLQHCQIR			AM(54.09)PNLVSLHLQHCQIR	0	0	1	A0A287A461;F1RT93	3	HCD	FTMS	MULTI-MSMS	8	1	645.001	1931.98	-0.75637	-0.00048786	-0.380245	31.894	0.00073182	54.09	31.287	54.09	1	1	0	0	0	-1	0	0	0	0	y1;y5;y6;y7;y8;y10;y14;y9(2+);y10(2+);b2;b6;b14(2+)	5407.9;2512.8;5005.9;8316.8;10259.9;4978.2;13940.3;1670.7;1428.9;3528.2;1302.5;1528.3	-0.000859830718752619;-0.00101911496244611;0.00323710737507099;0.00265627768351351;0.00623421571503968;0.000952801412722692;-0.00314327527803471;-0.0018898053186831;-0.00912999489992217;0.00108464871564706;0.0127120964688174;0.0122646034938043	-4.90995683969259;-1.42862810436574;3.84725741673438;2.78292545118186;5.71136078028729;0.737652032735759;-1.83289895320929;-3.13492095474151;-14.1255278159795;4.9509545734671;19.7910551500414;14.8952861226867	175.119812011719;713.352172851563;841.406494140625;954.491138950717;1091.54647287509;1291.66784667969;1714.92011195218;602.823913574219;646.34716796875;219.078704833984;642.315246582031;823.388244628906	12
QE929_MSQ1321_20180329_Heba_ub_s4_10_1	7559	4436	AMPNLVSLHLQHCQIR	16	0	Oxidation (M)	_AM(ox)PNLVSLHLQHCQIR_			AM(1)PNLVSLHLQHCQIR			AM(61.41)PNLVSLHLQHCQIR	0	0	1	A0A287A461;F1RT93	4	HCD	FTMS	MULTI-MSMS	6	0	484.003	1931.98	-0.033406	-1.62e-05	0.149539	32.295	0.00017258	61.409	34.68	61.409	1	1	0	0	0	-1	0	0	0	0	y1;y3;y4;y5;y6;y7;y8;y10;y11;y1-NH3;y7(2+);y12(2+);y13(2+);b2	7340.1;1865.6;12517.7;16887;18357.1;17261.5;19092.1;12754.9;6665.9;1332.5;1706.6;2085;8852.3;2532.1	-0.000585172515627619;-0.000186112356175272;-0.0020856369210378;0.000759212899197337;0.00110993702639917;0.00208831126678888;0.00328327819465812;-0.001231934830912;0.00342610114125819;-9.56997968728501E-05;-0.0015088302343429;0.00375446121256573;0.00452411140679487;-0.000776923549977937	-3.34156042478758;-0.447104118642191;-3.6190481520878;1.06429169315068;1.31914149473511;2.18787785336953;3.0079061222809;-0.953753513628823;2.46352046132363;-0.605340529195194;-3.15818686942652;4.98991056143908;5.58924750414901;-3.54629149779199	175.119537353516;416.261779785156;576.294327511121;713.350394523701;841.408621310974;954.491706917133;1091.54942381261;1291.67003141593;1390.73378729616;158.092498779297;477.752044677734;752.410522460938;809.431216534343;219.08056640625	14
QE929_MSQ1321_20180329_Heba_ub_s4_10_1	7561	4438	AMPNLVSLHLQHCQIR	16	0	Oxidation (M)	_AM(ox)PNLVSLHLQHCQIR_			AM(1)PNLVSLHLQHCQIR			AM(48.18)PNLVSLHLQHCQIR	0	0	1	A0A287A461;F1RT93	3	HCD	FTMS	MULTI-MSMS	8	0	645.001	1931.98	-0.10164	-6.56e-05	0.240879	32.3	0.0016389	48.177	31.778	48.177	1	1	0	0	0	-1	0	0	0	0	y1;y4;y5;y6;y7;y8;y10;y11;y14;y8(2+);y11(2+);b2	2910.8;2514;3154.4;11638.8;9755.4;8329;6734.7;1726.6;18960.3;3017.1;2264.1;2877.7	-2.05973203151189E-05;-0.00115412189370545;0.00233781863130389;-0.00605774699499761;0.00173963641987029;0.0133488358198974;-0.00186803126052837;0.00076320198763824;0.00572701604983195;-0.00315031114371322;0.00273809601253561;0.000336968051584563	-0.11761901059797;-2.00266375031178;3.27724470712898;-7.19946912599907;1.82257820762203;12.2293673782299;-1.44621327054366;0.548775425804837;3.33954079412615;-5.76681010448445;3.93478372832503;1.53810888112399	175.11897277832;576.293395996094;713.348815917969;841.415788994995;954.49205559198;1091.53935825498;1291.67066751236;1390.73645019531;1714.91124166085;546.283142089844;695.869506835938;219.079452514648	12
QE929_MSQ1321_20180329_Heba_ub_s6_10_3	7672	4590	AMPNLVSLHLQHCQIR	16	0	Oxidation (M)	_AM(ox)PNLVSLHLQHCQIR_			AM(1)PNLVSLHLQHCQIR			AM(56.48)PNLVSLHLQHCQIR	0	0	1	A0A287A461;F1RT93	3	HCD	FTMS	MULTI-MSMS	9	1	645.001	1931.98	-0.63772	-0.00041133	-0.690807	32.195	0.00057014	56.482	45.694	56.482	1	1	0	0	0	-1	0	0	0	0	y1;y4;y5;y6;y7;y8;y14;y10(2+);y11(2+);b2	5608;1793.4;5157.3;6681.3;4242.4;7091.6;15081.7;4726.8;1757.7;1829.4	-0.000386808257815119;0.00916081951254455;0.00361955691255389;0.00659404096882099;0.0108240369937676;0.00708356299401203;0.00175521621213193;0.00246668478757783;0.00334844757503561;0.000855766879709563	-2.20882662102126;15.8963881011027;5.07404419182046;7.83695790665741;11.3402096427731;6.48947954288745;1.02350028640186;3.81641502827739;4.81189429783746;3.90620341807774	175.119338989258;576.283081054688;713.347534179688;841.403137207031;954.482971191406;1091.54562352781;1714.91521346069;646.335571289063;695.868896484375;219.07893371582	10
QE929_MSQ1321_20180329_Heba_ub_s6_10_3	7682	4599	AMPNLVSLHLQHCQIR	16	0	Oxidation (M)	_AM(ox)PNLVSLHLQHCQIR_			AM(1)PNLVSLHLQHCQIR			AM(66.25)PNLVSLHLQHCQIR	0	0	1	A0A287A461;F1RT93	4	HCD	FTMS	MULTI-MSMS	3	0	484.003	1931.98	-0.35928	-0.00017389	0.149539	32.224	5.25e-05	66.246	39.517	66.246	1	1	0	0	0	-1	0	0	0	0	y1;y2;y3;y4;y5;y6;y7;y8;y9;y10;y12;y13;y1-NH3;y6-NH3;y7-NH3;y9(2+);y11(2+);b2	10076.2;1840.8;2020.2;13415.2;29059.9;40658.9;33329.1;36919.9;1749;32120.4;6129.3;14497.8;1339.7;1664.3;1482;4924.2;1870.2;5349.5	-2.05973203151189E-05;-0.00148212961556737;-0.00180354399680027;-0.000472600094326481;0.00287891564505571;0.00182569944740862;-0.00160427172852451;-0.000361404748900895;0.00835310245020082;0.003552221487098;0.0161397478473191;-0.0044116967667378;0.00069775723437715;-0.00341453318742424;0.00496585346252232;0.000490565775066898;-0.00385370086246439;-0.000181830776540437	-0.11761901059797;-5.14263179220328;-4.33269898064315;-0.820069527961317;4.03577852035641;2.16981494394014;-1.68075375676475;-0.331092238510224;6.93417349748885;2.75010997983755;10.7326058699048;-2.72685725014107;4.41362330145526;-4.14190769376488;5.29712348647658;0.813782766617924;-5.53791238129282;-0.829974440156647	175.11897277832;288.204498291016;416.263397216797;576.292714474294;713.348274820955;841.407905548553;954.495399500129;1091.55306849555;1204.62841796875;1291.66524725961;1503.80513762985;1617.86861652167;158.091705322266;824.386596679688;937.462280273438;602.821533203125;695.876098632813;219.079971313477	18
QE929_MSQ1321_20180329_Heba_ub_s8_30_2	7459	4367	AMPNLVSLHLQHCQIR	16	0	Oxidation (M)	_AM(ox)PNLVSLHLQHCQIR_			AM(1)PNLVSLHLQHCQIR			AM(46.96)PNLVSLHLQHCQIR	0	0	1	A0A287A461;F1RT93	4	HCD	FTMS	MULTI-MSMS	3	1	484.003	1931.98	-0.28621	-0.00013853	0.356581	31.789	0.0015056	46.964	36.306	46.964	1	1	0	0	0	-1	0	0	0	0	y1;y4;y5;y6;y7;y8;y10;y11(2+);y12(2+);y13(2+);b2;b7(2+)	4672.9;4285;5787.3;9588.8;7786.8;12055;3616.7;1551.7;1440.2;1858.1;1145.6;1281.6	-0.000127408843752619;0.00165349529379455;0.00618303347505389;0.000578741618483036;0.00251651622613736;0.00204035274782655;0.000324956362419471;0.00786504913753561;0.00717242996256573;0.000865157468865618;0.00203069363752206;-0.00154888656243202	-0.727555467120032;2.86920405631783;8.66766253213987;0.687824249069654;2.63649996837342;1.86922404062457;0.251578767174787;11.3025603334663;9.53264518602137;1.06884135470902;9.26928250839604;-4.24137299223227	175.119079589844;576.290588378906;713.344970703125;841.409152506382;954.491278712174;1091.55066673805;1291.66847452474;695.864379882813;752.407104492188;809.434875488281;219.077758789063;365.185180664063	12
QE929_MSQ1321_20180329_Heba_ub_s8_30_2	7480	4387	AMPNLVSLHLQHCQIR	16	0	Oxidation (M)	_AM(ox)PNLVSLHLQHCQIR_			AM(1)PNLVSLHLQHCQIR			AM(63.13)PNLVSLHLQHCQIR	0	0	1	A0A287A461;F1RT93	3	HCD	FTMS	MULTI-MSMS	8	1	645.001	1931.98	-0.45619	-0.00029424	0.39616	31.847	0.0001208	63.128	46.729	63.128	1	1	0	0	0	-1	0	0	0	0	y1;y3;y4;y5;y6;y7;y8;y10;y11;y13;y14;y8(2+);y12(2+);b2	10277.9;2088.7;8403;7554.8;10852.1;13618.3;14878.8;20576.2;4935.1;8730.8;32679.8;2244.8;1806;1569.5	7.09554140598812E-05;-0.00140681548117527;0.000410240243695625;0.00225512677752704;-0.00768818559367901;0.00680435841172766;0.00333527905559095;-0.0034378672528419;0.00382081932320943;0.00332566918086741;0.00253950993078433;0.00161043104378678;0.0138252619938157;-0.000593818081227937	0.405184258620732;-3.37963133770011;0.71186197890828;3.16132369717237;-9.13718377598406;7.1288121020127;3.05554576066044;-2.66156316860957;2.74734132623856;2.0555965124782;1.48083769521837;2.94800434865074;18.3748720024165;-2.71050320563238	175.118881225586;416.263000488281;576.291831633956;713.348898609823;841.417419433594;954.486990869988;1091.54937181174;1291.67223734835;1390.73339257798;1617.86087915572;1714.91442916697;546.278381347656;752.400451660156;219.080383300781	14
QE929_MSQ1321_20180329_Heba_ub_s9_30_3	7358	4268	AMPNLVSLHLQHCQIR	16	0	Oxidation (M)	_AM(ox)PNLVSLHLQHCQIR_			AM(1)PNLVSLHLQHCQIR			AM(45.86)PNLVSLHLQHCQIR	0	0	1	A0A287A461;F1RT93	4	HCD	FTMS	MULTI-MSMS	15	0	484.003	1931.98	-0.34483	-0.0001669	0.906028	31.61	0.001789	45.863	19.134	45.863	1	1	0	0	0	-1	0	0	0	0	y1;y4;y5;y6;y7;y8;y10;y10(2+)	2008.1;3984.7;6860.1;7703.3;11225.5;14374.9;1585.4;2004.6	-0.000417325835940119;0.000860038262544549;0.00224073530580426;0.00129582431941344;0.0084955368406554;0.00126974224053811;-0.00515071421227731;0.00246668478757783	-2.38309352709169;1.49236703801583;3.14114911365989;1.54006575743556;8.90064712720115;1.16324544780261;-3.98762722705562;3.81641502827739	175.119369506836;576.291381835938;713.348913001294;841.408435423681;954.485299691559;1091.55143734856;1291.67395019531;646.335571289063	8
QE929_MSQ1321_20180329_Heba_ub_s4_10_1	11887	8490	AMSIIKHIAKKNGK	14	3	Oxidation (M),2 GlyGly (K),Deamidation (NQ)	_AM(ox)SIIK(gl)HIAK(gl)KN(de)GK_	AMSIIKHIAKKN(1)GK	AMSIIK(0.999)HIAK(0.979)K(0.022)NGK	AM(1)SIIKHIAKKNGK	AMSIIKHIAKKN(42.79)GK	AMSIIK(30.64)HIAK(16.66)K(-16.66)NGK(-36.21)	AM(42.79)SIIKHIAKKNGK	1	2	1	O02713;F1SB79	3	HCD	FTMS	MULTI-SECPEP	8	1	595.333	1782.98	2.5072	0.0014926	-44.9062	44.464	0.01148	42.789	23.956	42.789	1	6	0	0	0	-1	0	0	0	0	y1;b9;b10;b11;b11-NH3;b9(2+);b10(2+);b12(2+)	1676.2;26593.5;1784.4;12474.8;54740.2;5128.8;11134.6;5379.8	0.000621553412486264;-0.0116843197522485;-0.00795800026253346;0.0153664286731328;0.0176705436160773;-0.00794566725005552;-0.0111439894875502;-0.0157427224499997	4.22503018736156;-10.6646743901629;-5.94882249855291;10.4831949076409;12.1967887517419;-14.4911807648794;-16.6481590379888;-19.9036063427622	147.112182617188;1095.60961026865;1337.74377441406;1465.81541300283;1448.78655978638;548.310546875;669.382690429688;790.9482421875	8
QE929_MSQ1321_20180329_Heba_ub_s1_ctrl_1	3760	858	ANVKAAWGK	9	1	GlyGly (K)	_ANVK(gl)AAWGK_		ANVK(1)AAWGK			ANVK(59.18)AAWGK(-59.18)		0	1	0	P01965;F1RGX4	2	HCD	FTMS	MULTI-MSMS	3	0	529.791	1057.57	0.13205	7e-05	0.727608	21.407	0.023092	84.916	61.879	59.179	1	2	0	0	0	-1	0	0	0	0	y1;y2;y3;y4;y5;y6;y7;y1-NH3;y2-NH3;y3-NH3;a2;b2;b3;b4;b5;b2-NH3	13616.5;37156.9;29323.3;20712.3;46846.5;37886.6;22401.1;8288.9;1397.9;1480.3;4623.1;55540.8;2789;1577.5;1328.2;16025.3	-0.000156644829701236;-0.00019255501877069;0.000150562552846623;-9.56831600547048E-05;-0.000793886322185244;0.00290540728690303;-0.000303348104012002;-0.000231747306258967;0.000357952856234078;-0.00385570497184062;0.00049939297656465;-0.000191453673409114;0.000153004518722355;-0.00117772198746025;-0.000562957624993032;-0.000297073728091846	-1.06479285599972;-0.943275419284688;0.385846670465954;-0.207442809991937;-1.49145842826718;3.75170683425221;-0.347281102663672;-1.78148639363316;1.9130880507714;-10.3317232587709;3.1588776206711;-1.02883677834262;0.536565055000571;-2.23351716705054;-0.940879452730662;-1.75719777293368	147.11296081543;204.134460449219;390.213430285147;461.25079031866;532.288602309622;774.422793480913;873.494416152504;130.086486816406;187.107360839844;373.190887451172;158.091903686523;186.087509155273;285.155578613281;527.294799804688;598.331298828125;169.061065673828	16
QE929_MSQ1321_20180329_Heba_ub_s4_10_1	3813	939	ANVKAAWGK	9	1	GlyGly (K)	_ANVK(gl)AAWGK_		ANVK(1)AAWGK			ANVK(49.35)AAWGK(-49.35)		0	1	0	P01965;F1RGX4	2	HCD	FTMS	MULTI-MSMS	5	0	529.791	1057.57	-0.0023897	-1.27e-06	0.538495	21.764	0.032769	75.243	32.025	49.349	0.99999	2	0	0	0	-1	0	0	0	0	y1;y2;y3;y4;y5;y6;y7;y1-NH3;y2-NH3;y3-NH3;a2;b2;b3;b4;b2-NH3	14380.5;31045.5;25757.1;19088.5;43204.6;27474;13422.1;10166;2042;1280.3;8560.5;52389.1;2499.3;1483.3;17821.9	-9.56096734512357E-05;-0.00051298958908319;0.000193496076235533;0.00033920878746585;-0.000782278845235851;-0.000813995629869169;0.00387123830194014;-0.000369076407821467;0.000739422582796578;-0.00733470887809062;-8.04410078103501E-05;-0.000344041564034114;-0.000304759153152645;0.00162989520003975;-2.24155249668456E-05	-0.649906796712168;-2.51299453656174;0.495872470057447;0.735411438657951;-1.46965172446011;-1.05109473439641;4.431919348062;-2.83715877974232;3.95187066396878;-19.6538574463543;-0.508822469095536;-1.84881448243977;-1.06874522813811;3.09106761374859;-0.13258854896032	147.112899780273;204.134780883789;390.213387351624;461.250355426713;532.288590702145;774.42651288383;873.490241566098;130.086624145508;187.106979370117;373.194366455078;158.092483520508;186.087661743164;285.156036376953;527.2919921875;169.060791015625	15
QE929_MSQ1321_20180329_Heba_ub_s6_10_3	3985	1154	ANVKAAWGK	9	1	GlyGly (K)	_ANVK(gl)AAWGK_		ANVK(1)AAWGK			ANVK(52.15)AAWGK(-52.15)		0	1	0	P01965;F1RGX4	2	HCD	FTMS	MULTI-MSMS	10	0	529.791	1057.57	-0.075381	-3.99e-05	0.160268	21.778	0.021044	86.953	45.505	52.146	0.99999	2	0	0	0	-1	0	0	0	0	y1;y2;y3;y4;y5;y6;y7;y1-NH3;y2-NH3;y3-NH3;a2;b2;b3;b6;b2-NH3	13893.3;38970.8;26133.8;19385.4;51291.6;45018.3;33225.1;10315.2;2191.9;1395.1;4760.1;50990.9;4892.9;3215.3;17048.5	-8.03508843887357E-05;9.73619734168096E-05;-0.000207058882892852;-0.00023004910229929;0.00038311538526159;0.00214429409152217;-8.42577281900958E-05;0.000348086678116033;0.000495281957796578;0.00105762510628438;-0.00033984042187285;-8.46421499716143E-05;0.000214039674972355;0.00342296932490171;0.000328536623470654	-0.546185228099455;0.476950885601189;-0.530629335277158;-0.498750441436177;0.719752838496922;2.76889058810464;-0.0964605471604557;2.67582158736894;2.64704883383694;2.83404302312067;-2.14962695691217;-0.454851585360191;0.75060681550275;5.113760439636;1.9433086968619	147.112884521484;204.134170532227;390.213787906583;461.250924684602;532.287425307915;774.423554594108;873.494197062128;130.085906982422;187.107223510742;373.185974121094;158.092742919922;186.08740234375;285.155517578125;669.364426688975;169.060440063477	15
QE929_MSQ1321_20180329_Heba_ub_s8_30_2	3874	1030	ANVKAAWGK	9	1	GlyGly (K)	_ANVK(gl)AAWGK_		ANVK(1)AAWGK			ANVK(35.24)AAWGK(-35.24)		0	1	0	P01965;F1RGX4	2	HCD	FTMS	MULTI-MSMS	6	0	529.791	1057.57	-0.46933	-0.00024865	0.538495	21.632	0.039122	68.787	29.025	35.236	0.9997	2	0	0	0	-1	0	0	0	0	y1;y2;y3;y4;y5;y6;y7;y1-NH3;y2-NH3;y3-NH3;a2;b2;b3;b2-NH3	16468.9;46419.8;28506.8;29244.7;53406.5;41656.9;18714.3;10149.5;1650.4;1343.9;6630.9;65687.7;2863.8;18915.3	1.12018499862643E-05;-0.00043669564377069;0.00021058049281919;-0.000534843810214625;-0.0008401121742736;0.000563692067203192;0.00743488490013533;-0.000536923087508967;0.000434246801546578;-7.15252843406233E-05;-0.00021777010937285;-0.000313523985909114;0.000305592409347355;5.38784203456544E-05	0.0761446354202778;-2.13925233657902;0.539654734728824;-1.15954988525102;-1.57830187922486;0.727884519218801;8.51173244890694;-4.12742200254437;2.32084390835171;-0.191660654169473;-1.37748433925965;-1.68481904919862;1.07166962805801;0.318692727842498	147.11279296875;204.134704589844;390.213370267207;461.25122947931;532.288648535474;774.425135196133;873.4866779195;130.086791992188;187.107284545898;373.187103271484;158.092620849609;186.087631225586;285.155426025391;169.06071472168	14
QE929_MSQ1321_20180329_Heba_ub_s9_30_3	3802	970	ANVKAAWGK	9	1	GlyGly (K)	_ANVK(gl)AAWGK_		ANVK(1)AAWGK			ANVK(44.8)AAWGK(-44.8)		0	1	0	P01965;F1RGX4	2	HCD	FTMS	MULTI-MSMS	8	0	529.791	1057.57	-0.14647	-7.76e-05	0.916721	21.531	0.03725	70.69	49.162	44.796	0.99997	2	0	0	0	-1	0	0	0	0	y1;y2;y3;y4;y5;y6;y7;y1-NH3;y2-NH3;a2;b2;b3;b4;b2-NH3;b3-NH3	15098.4;36788.8;28638;24548.6;50103.8;39948.4;30020.6;8300.4;1507.9;4551.1;69659.6;8380;1384.2;16110.3;1424.1	-0.000171903618763736;-0.00036040169845819;0.000365003762112792;-0.000629512401019383;-0.00249263044145209;8.22308121541937E-05;0.000195937381818112;-0.000491146720321467;0.000815716528109078;0.00034680508593965;-0.000237230040596614;-0.000854075559402645;-0.00136082745621025;-0.000464920407779346;-0.00112754229377288	-1.16851431703081;-1.76550985722902;0.93539569469316;-1.36479261535416;-4.68284024059351;0.106182970172296;0.224314535035213;-3.77553236289445;4.35962818419905;2.19369077809748;-1.27483023076831;-2.99511076458556;-2.58077072666195;-2.7500119222953;-4.20520266256537	147.112976074219;204.134628295898;390.213215843938;461.251324147901;532.290301053741;774.425616657388;873.493916867018;130.08674621582;187.106903076172;158.092056274414;186.087554931641;285.156585693359;527.294982910156;169.061233520508;268.130310058594	15
QE929_MSQ1321_20180329_Heba_ub_s1_ctrl_1	2868	136	AQLGGTEAGKSEKPGTK	17	2	GlyGly (K)	_AQLGGTEAGKSEK(gl)PGTK_		AQLGGTEAGK(0.126)SEK(0.77)PGTK(0.104)			AQLGGTEAGK(-7.87)SEK(7.87)PGTK(-8.68)		0	1	0	Q5S1U1;A0A2C9F366	3	HCD	FTMS	MULTI-MSMS	9	0	591.643	1771.91	-0.042606	-2.52e-05	-0.265223	18.545	4.3e-08	99.392	70.128	7.874	0.76999	3	0	0	0	-1	0	0	0	0	y1;y2;y3;y4;y5;y6;y7;y8;y9;y10;y11;y12;y13;y14;y15;y2-H2O;y4-H2O;y9-H2O;y11-H2O;y15-H2O;y1-NH3;y10-NH3;y8(2+);a2;b2;b3;b2-NH3	19687.2;8585.3;9488.7;109245.8;15884.2;8021.4;42856.2;15250.6;73809.1;68765.8;9846.8;10059.4;22827.6;102762.7;136402.7;3335.1;12579.4;4272;2155.8;19338.8;14734.9;2148.8;1861.9;12003.4;178437.5;11953.9;95690.8	-0.000202421196888736;-0.0014283660422052;-0.000792889512467809;-0.000729087163108488;-0.00258202192526369;0.00116471872468082;-0.00281392172678352;0.00376965884481706;-0.00200090802559316;-0.000535861999196641;-0.00372615289984424;-0.00457360334530676;-0.00653114001829636;-0.0020366442215618;-0.00477698751001299;-0.0011898296859556;0.000853203859264795;0.00453794813688546;0.0153594896751201;-0.0…	-1.3759571745441;-5.75578273227985;-2.59808111820502;-1.81258808115907;-4.00701640062579;1.50594465695481;-3.2702906719547;3.81336606197455;-1.91370864746576;-0.479904510120984;-2.99133916321852;-3.39616712083805;-4.65274024405802;-1.39425893783513;-3.03527659009649;-5.16977605448308;2.22059379609835;4.41628588083145;12.5116255921792;-3.4595542712867;-3.42364247559079;13.2064099731908;-4.54083630…	147.113006591797;248.161911010742;305.182739257813;402.235439307463;644.375182707125;773.414029062675;860.450036113027;988.538415550155;1045.56564984063;1116.6012985824;1245.6470819695;1346.69560789405;1403.71902915432;1460.73599838212;1573.82280270581;230.151107788086;384.223292330141;1027.54854629816;1227.61743164063;1555.81284345097;130.086700439453;1099.55969238281;494.776977539063;172.107635…	27
QE929_MSQ1321_20180329_Heba_ub_s2_ctrl_2	2914	217	AQLGGTEAGKSEKPGTK	17	2	GlyGly (K)	_AQLGGTEAGKSEKPGTK(gl)_		AQLGGTEAGK(0.013)SEK(0.301)PGTK(0.686)			AQLGGTEAGK(-17.22)SEK(-3.57)PGTK(3.57)		0	1	0	Q5S1U1;A0A2C9F366	3	HCD	FTMS	MULTI-MSMS	9	1	591.643	1771.91	0.24993	0.00014787	0.412013	18.629	5.75e-08	97.579	60.598	3.5688	0.68557	3	0	0	0	-1	0	0	0	0	y1;y4;y5;y6;y7;y8;y9;y10;y11;y13;y14;y15;y14-H2O;y15-H2O;y8(2+);y12(2+);a2;b2;b3;b2-NH3	2035.4;8038.7;7173.1;2333.8;27091;5597.1;30311.8;10303.8;2854.3;8041.7;42638.3;57381.8;13892.4;5137;2322.8;5745.7;2683.4;93119.2;6783.6;43092	-0.000274241574970802;-0.00123196140623349;0.00864804848129097;0.00308440640003482;-0.000707354618839418;-0.000783540999918841;-0.00971015160052957;-0.00172080974834898;0.0011439025377058;0.00566642623857661;-0.00333759115187604;-0.00277740596811782;0.00140614633869518;-0.00431195026772002;-0.00462707235618609;-0.000881242443711017;-0.000406328956273683;-0.000502082832809947;-0.000895499893772467…	-1.05010633038427;-2.3862324776511;13.4210618795533;3.98805030674701;-0.822077193227378;-0.792622096042642;-9.28691565844268;-1.54111223441724;0.918323517591837;4.03675903761613;-2.28486747987408;-1.76475362544723;0.97464816337406;-2.77151153025062;-9.35178940311873;-1.30777234669283;-2.36088892735826;-2.50911607474745;-2.8593052792511;-2.3192306092786	261.156005859375;516.278869628906;644.363952636719;773.412109375;860.447929545919;988.54296875;1045.5733590842;1116.60248353015;1245.64221191406;1403.70683158806;1460.73729932905;1573.82080312427;1442.72199090526;1555.81177298227;494.779357910156;673.850036621094;172.108459472656;200.103469848633;313.187927246094;183.076843261719	20
QE929_MSQ1321_20180329_Heba_ub_s5_10_2	2893	192	AQLGGTEAGKSEKPGTK	17	2	GlyGly (K)	_AQLGGTEAGKSEK(gl)PGTK_		AQLGGTEAGK(0.038)SEK(0.947)PGTK(0.015)			AQLGGTEAGK(-14)SEK(14)PGTK(-17.97)		0	1	0	Q5S1U1;A0A2C9F366	3	HCD	FTMS	MULTI-MSMS	6	0	591.643	1771.91	0.25103	0.00014852	0.0733951	18.703	4.95e-12	123.36	92.633	14.001	0.94719	3	0	0	0	-1	0	0	0	0	y1;y2;y3;y4;y5;y6;y7;y8;y9;y10;y11;y13;y14;y15;y2-H2O;y4-H2O;y7-H2O;y10-H2O;y15-H2O;y1-NH3;y9-NH3;y14-NH3;y9(2+);y12(2+);a2;b2;b3;b2-NH3	11619.4;7298.7;9585.6;105883.5;13917.6;2066;41511.8;10521.2;62735.5;59568.4;9323.1;19265.6;91263.2;133717.4;1896.8;12688;2481.5;3079.9;21684.2;7816.1;2190.9;5160;6816.6;9213.1;13415.5;161225.6;7759;87413.9	-0.000324491509388736;-0.000100851393767698;-0.000731854356217809;-0.000341458205582512;0.0124322281686773;-0.000821843600078864;-0.00182116913811115;-0.00932846287503253;-0.00221515628936686;-0.00134744879437676;-0.000630819110256198;-0.000297878546007269;-0.000749382513959063;-0.00046582586560362;-0.0012661236312681;-0.00165402654681657;0.000195102656221025;-0.0100216924624874;-0.00181368186531…	-2.20572774394616;-0.406395698893437;-2.39808615770735;-0.848902163443054;19.2939116619315;-1.06261518183681;-2.11653339865271;-9.43649647592253;-2.11861955850783;-1.20674032594528;-0.506420066266238;-0.21220761603003;-0.513017530325045;-0.295984491290715;-5.5012692475083;-4.304829474513;0.231593318817965;-9.12223781002135;-1.16574820242557;-1.78148639363316;-1.43347822525546;-9.21212856653749;-3…	147.113128662109;248.160583496094;305.182678222656;402.235051678506;644.360168457031;773.416015625;860.449043360438;988.551513671875;1045.56586408889;1116.60211016919;1245.64398663571;1403.71279589285;1460.73471112041;1573.81849154417;230.151184082031;384.225799560547;842.436462402344;1098.60021972656;1555.80927471387;130.086486816406;1028.53857421875;1443.72071237722;523.287536621094;673.8536376…	28
QE929_MSQ1321_20180329_Heba_ub_s6_10_3	2985	298	AQLGGTEAGKSEKPGTK	17	2	GlyGly (K)	_AQLGGTEAGKSEK(gl)PGTK_		AQLGGTEAGK(0.09)SEK(0.83)PGTK(0.08)			AQLGGTEAGK(-9.66)SEK(9.66)PGTK(-10.18)		0	1	0	Q5S1U1;A0A2C9F366	3	HCD	FTMS	MULTI-MSMS	2	0	591.643	1771.91	0.10309	6.1e-05	-0.265223	18.709	4.59e-10	111.33	73.304	9.6566	0.8304	3	0	0	0	-1	0	0	0	0	y1;y2;y3;y4;y5;y6;y7;y8;y9;y10;y11;y12;y13;y14;y15;y2-H2O;y4-H2O;y5-H2O;y9-H2O;y14-H2O;y15-H2O;y1-NH3;y10-NH3;y11(2+);a2;b2;b3;b2-NH3	30365.7;16700.1;19435.6;237966.6;31556.1;11863.2;87516.4;52314.5;147636.5;59413.9;18681.4;27983.7;50564.5;221633.2;291167;3693.3;23568.7;3766.3;9857.4;37649.9;42028.3;14569.3;6100.4;18322.9;25292.7;355424;22787.4;189356.2	-8.03508843887357E-05;0.000280618332794802;-0.00112858287184281;-0.000526266022745858;0.000767460564134126;0.00522063686867114;-0.00358891562120789;-0.00378574289879907;-0.000115653405600824;-2.76226678579405E-05;0.0098108947252058;-0.00283655196790278;0.000421591550775702;-0.000775495264406345;-0.000854421112080672;0.000549672267169399;-0.000585911312441567;0.0037596317124553;0.00441413083467523…	-0.546185228099455;1.130795069086;-3.69805197101241;-1.30835385617379;1.19102127772022;6.75015457512794;-4.17097128026523;-3.82960733242752;-0.110613440823112;-0.0247381768818681;7.87622873934495;-2.10630792143419;0.300340474273111;-0.530893970437946;-0.542896722655269;2.38832837675235;-1.52491826915353;6.00236614459822;4.29578759921826;3.10710572074344;0.85223226859437;-0.608514461595266;11.9852…	147.112884521484;248.160202026367;305.183074951172;402.235236486323;644.371833224636;773.409973144531;860.450811106921;988.545970951899;1045.56376458601;1116.60079034307;1245.63354492188;1346.69387084267;1403.71207642275;1460.73473723316;1573.81888013941;230.149368286133;384.224731445313;626.358276367188;1027.54867011547;1442.71891437141;1555.80613512381;130.086334228516;1099.56103515625;623.3267…	28
QE929_MSQ1321_20180329_Heba_ub_s7_30_1	2934	248	AQLGGTEAGKSEKPGTK	17	2	GlyGly (K)	_AQLGGTEAGKSEK(gl)PGTK_		AQLGGTEAGK(0.074)SEK(0.801)PGTK(0.125)			AQLGGTEAGK(-10.34)SEK(8.08)PGTK(-8.08)		0	1	0	Q5S1U1;A0A2C9F366	3	HCD	FTMS	MULTI-MSMS	7	1	591.643	1771.91	0.027173	1.61e-05	-0.095914	18.71	2.97e-08	101.05	62.421	8.0784	0.80122	3	0	0	0	-1	0	0	0	0	y1;y2;y3;y4;y5;y6;y7;y8;y9;y10;y11;y13;y14;y15;y4-H2O;y14-H2O;y1-NH3;y7-NH3;y15-NH3;y12(2+);a2;b2;b3;b2-NH3	8829.6;3839.9;3529.2;71818.7;10636.6;2938.6;23697.4;3064.8;41609.1;29291.6;3771.8;6838.8;57435.9;70549.8;3558.5;8883.7;8155.5;11058.2;5763.4;7747;4114.1;104522.3;2051.5;53676.2	-0.000370267876576236;-0.000421285964080198;0.00167903431565719;-0.000211539611655098;0.0117608414499273;-0.00228668735007886;-0.000694187850285743;0.00641860743746747;-0.00662796556002831;-0.00275643313761975;0.0063929259752058;0.0142915931835432;0.000634608838709028;0.00228062062546996;0.00136721368755843;-0.00227585833954436;-0.000124935782821467;-0.00117448357298144;-0.0061630411889837;-0.000…	-2.51689135245385;-1.69763229182106;5.50177876939757;-0.525910606492201;18.2519494089355;-2.95660158688546;-0.80677497971865;6.49304522337485;-6.33909140922709;-2.46858718456245;5.13225455382311;10.1813859404873;0.43444537543091;1.44910268725798;3.55838790593159;-1.5774712977513;-0.960406330138309;-1.3925221125829;-3.95879402177;-0.764312173511236;3.75653495541034;-1.74657245551578;-11.3366409834…	147.113174438477;248.160903930664;305.180267333984;402.234921759912;644.36083984375;773.41748046875;860.44791637915;988.535766601563;1045.57027689816;1116.60351915354;1245.63696289063;1403.69820642112;1460.73332712906;1573.81574509767;384.222778320313;1442.72567290994;130.086380004883;843.421847573373;1556.79763965799;673.849670410156;172.107406616211;200.103317260742;313.190582275391;183.0766601…	24
QE929_MSQ1321_20180329_Heba_ub_s8_30_2	2905	211	AQLGGTEAGKSEKPGTK	17	2	GlyGly (K)	_AQLGGTEAGK(gl)SEKPGTK_		AQLGGTEAGK(0.866)SEK(0.133)PGTK(0.001)			AQLGGTEAGK(8.14)SEK(-8.14)PGTK(-30.78)		0	1	0	Q5S1U1;A0A2C9F366	3	HCD	FTMS	MULTI-MSMS	13	0	591.643	1771.91	0.39358	0.00023286	-0.095914	18.624	1.54e-23	161.08	123.65	8.1421	0.86638	3	0	0	0	-1	0	0	0	0	y1;y2;y3;y4;y5;y6;y7;y8;y9;y10;y11;y12;y13;y14;y15;y2-H2O;y4-H2O;y6-H2O;y7-H2O;y9-H2O;y10-H2O;y11-H2O;y12-H2O;y13-H2O;y14-H2O;y15-H2O;y1-NH3;y10-NH3;y8(2+);a2;b2;b3;b2-NH3;b12(2+)	23048;17780.9;14981;177592.8;15343.2;8887.4;37151.2;25296.7;116283.6;104548.1;36145;23128.7;28551.8;151452.9;198070.1;7367.5;13702.3;1784;3159.5;6660.7;3571.5;9231.4;5799.8;6033.5;28752.8;34521.5;10577.2;3326.3;6474.4;19906.4;269645.9;17490.3;144972.2;2446.9	-0.000538114556263736;-0.000558615065642698;-0.000243573106217809;-0.000963514974955615;-0.00834738445018957;-0.00181813845631496;-0.00145356296479804;0.0021952597364816;-0.00214732819154051;-0.00168884369691114;-0.0029301152651442;-0.005012890074795;0.000696748033988115;-0.00220949792242209;-0.00215324439227516;-0.000747324803143101;-0.00125729803119157;-0.0109790161625369;-0.00550089923126507;0…	-3.65782292690139;-2.25101838228492;-0.798123593859046;-2.39539911019861;-15.7397435703221;-2.75737020779189;-1.94741662707567;2.22070908491449;-2.05374754914507;-1.51248431753438;-2.35228515368806;-3.72236191328338;0.496361171402555;-1.51259205182329;-1.3681641785114;-3.24711120093226;-3.27229283104223;-17.1179978404592;-7.55203876868119;14.5963531719095;5.76717866510532;-3.63179447328073;-1.115…	147.113342285156;248.161041259766;305.182189941406;402.235673735275;530.33802062245;659.374084472656;746.405748307065;988.539989949263;1045.56579626079;1116.6024515641;1245.64628593187;1346.69604718077;1403.71180126627;1460.73617123582;1573.82017896269;230.150665283203;384.225402832031;641.372680664063;728.399230957031;1027.5380859375;1098.58386230469;1227.63724965648;1328.68195232005;1385.707116…	34
QE929_MSQ1321_20180329_Heba_ub_s9_30_3	2887	205	AQLGGTEAGKSEKPGTK	17	2	GlyGly (K)	_AQLGGTEAGKSEK(gl)PGTK_		AQLGGTEAGK(0.016)SEK(0.959)PGTK(0.025)			AQLGGTEAGK(-17.77)SEK(15.88)PGTK(-15.88)		0	1	0	Q5S1U1;A0A2C9F366	3	HCD	FTMS	MULTI-MSMS	2	1	591.643	1771.91	0.58906	0.00034851	0.412013	18.626	6.13e-12	121.27	92.461	15.877	0.95917	3	0	0	0	-1	0	0	0	0	y1;y2;y3;y4;y5;y6;y7;y8;y9;y10;y11;y12;y13;y14;y15;y2-H2O;y4-H2O;y7-H2O;y9-H2O;y15-H2O;y1-NH3;y13-NH3;y8(2+);a2;b2;b3;b2-NH3	12672.3;7272.4;3226.2;91506.2;11229.3;3032.2;36598;14080.3;59730.1;55825.4;10688.1;10159.4;18114.9;71445.6;112080;1571.3;10045.7;2165.7;5910.1;20036.9;5490.2;4357.5;3188.6;10902.6;146185.8;7769.5;71035.3	-0.000339750298451236;-0.000177145339080198;0.000946612440657191;-0.000362605399232052;0.00822080238742728;-0.000882878756328864;-0.0021001726712484;-0.000765248119023454;0.00302485055863144;0.000881474118614278;0.00254070376217896;0.00720844634565765;0.00240562415706336;-0.00133647936058878;-0.00186901313259114;-0.000396372654705601;-0.00104367498431657;0.00507791515622102;0.00987135567493169;0.…	-2.30944896829828;-0.71383328538083;3.10180660465254;-0.901476334932086;12.7580025278901;-1.14153142528586;-2.44078601338014;-0.774117218346042;2.8930417700907;0.789427021638611;2.03967606982179;5.3527384879209;1.71376138855511;-0.914936034078094;-1.18756481529297;-1.72223381861407;-2.71631067829054;6.02768851411449;9.60675478276205;1.35154730194222;-0.256622345396124;-8.22070103644289;5.51297153…	147.113143920898;248.160659790039;305.180999755859;402.235072825699;644.364379882813;773.416076660156;860.449322363971;988.542950457119;1045.56062408204;1116.59988124628;1245.64081511284;1346.68382584435;1403.71009239014;1460.73529821726;1573.81989473143;230.150314331055;384.225189208984;842.431579589844;1027.54321289063;1555.80535828747;130.086288452148;1386.69734853713;494.772003173828;172.1085…	27
QE929_MSQ1321_20180329_Heba_ub_s2_ctrl_2	4437	1571	ARYEAANWKYK	11	2	GlyGly (K)	_ARYEAANWK(gl)YK_		ARYEAANWK(0.88)YK(0.12)			ARYEAANWK(8.65)YK(-8.65)		0	1	0	F2Z5N0;B6VAQ2	3	HCD	FTMS	MULTI-MSMS	5	0	505.256	1512.75	-0.30091	-0.00015204	-0.985316	23.061	0.022109	47.288	35.311	8.6539	0.88002	2	0	0	0	-1	0	0	0	0	y1;y2;y3;y4;y1-NH3;b4;b5;b6;b7	3948.6;4461.4;3941.6;2814.3;2104.7;6773.7;6403.4;4851.8;1884.3	0.000774141303111264;-0.000289410240611687;-0.00108582260872936;0.00920992509065854;7.3428474991033E-05;0.000751530281263513;0.000206626674980726;0.00515488713119794;-7.4403950065971E-05	5.26225695449309;-0.933050418966155;-1.96594768284063;12.4730811021476;0.564460222177063;1.44455417858534;0.349451637162236;7.78307053065832;-0.0958358504575832	147.112030029297;310.176422119141;552.315108996409;738.384126202209;130.086181640625;520.250671386719;591.288330078125;662.320495605469;776.36865234375	9
QE929_MSQ1321_20180329_Heba_ub_s6_10_3	5132	2225	ATAGAYIASQTVKK	14	1	GlyGly (K)	_ATAGAYIASQTVK(gl)K_		ATAGAYIASQTVK(0.5)K(0.5)			ATAGAYIASQTVK(0)K(0)		0	1	0	A0A287AGG3	2	HCD	FTMS	MULTI-MSMS	8	0	761.915	1521.82	-0.028244	-2.15e-05	-0.43322	24.998	0.0067947	51.092	31.305	0	0.5	2	0	0	0	-1	0	0	0	0	y3;y6;y7;y8;y9;b4;b5;b4-H2O;b5-H2O	1441.3;2686.9;14288.5;7789.6;7626.5;1957.9;2068.9;1833.7;1525.5	0.00642544623127606;0.00249792756869738;0.00675900685814668;0.0178865404561748;0.0140613438791206;-0.00197216830315483;0.00105348473124423;-0.00124535069687681;-0.0005695511781596	13.1584668053528;3.10511824113735;7.7202757841978;18.0935179220735;12.2099721943531;-6.54873370711198;2.83052756244157;-4.39833602001077;-1.60809411153279	488.312683105469;804.454895019531;875.487747728042;988.560684174844;1151.62783790972;301.152618408203;372.186706542969;283.141326904297;354.177764892578	9
QE929_MSQ1321_20180329_Heba_ub_s5_10_2	2925	222	ATQVSKGIR	9	1	GlyGly (K)	_ATQVSK(gl)GIR_		ATQVSK(1)GIR			ATQVSK(89.75)GIR		0	1	0	A0A286ZIC1;A0A286ZSM7;A0A287A6P1;P20305;A0A287AMB2;CON__Q3SX14	2	HCD	FTMS	MULTI-MSMS	6	0	537.307	1072.6	0.41508	0.00022303	-0.0549282	18.788	0.018231	89.752	53.183	89.752	1	1	0	0	0	-1	0	0	0	0	y1;y3;y4;y5;y6;y7;y5-H2O;y7-H2O;y5-NH3;y7-NH3;a2;b2;b3;b2-H2O;b3-H2O	15064.6;13962.7;9580;53937.2;51482.2;25050.9;1713.5;18536.5;1520.4;5640.7;11313.8;6321.4;2516.7;10114;9925.4	-0.000371549468752619;-0.00032592527389852;-0.00271164097159726;-0.000839224318383458;0.000353787246467618;4.5433302489073E-05;-0.00849991087500257;0.00195225164759449;-9.22841877581959E-06;0.000212179650020516;-0.000456367232800403;-0.000170651382802589;-0.000415771818779831;-5.41853390529923E-05;5.87000624818756E-06	-2.12169314520927;-0.94409575561508;-4.6166192964794;-1.24441020801399;0.457407133858714;0.0503962582288781;-12.9494365411113;2.20965709197047;-0.0140384392864116;0.239888002805505;-3.14524292516405;-0.985898521008;-1.38060884129856;-0.349398985103634;0.020731809984918	175.119323730469;345.224805810274;587.365081990872;674.395237984118;773.462458888754;901.521344754098;656.392333984375;883.508873249452;657.367858886719;884.49462890625;145.097610473633;173.092239379883;301.151062011719;155.081558227539;283.140075683594	15
QE929_MSQ1321_20180329_Heba_ub_s9_30_3	6298	3284	AVEHINKTIAPALVSK	16	1	GlyGly (K)	_AVEHINK(gl)TIAPALVSK_		AVEHINK(0.997)TIAPALVSK(0.003)			AVEHINK(24.95)TIAPALVSK(-24.95)		0	1	0	I3LK59;A0A0B8RSY9	3	HCD	FTMS	MULTI-MSMS	14	0	602.347	1804.02	0.74324	0.00044769	1.49009	28.604	0.0026854	41.378	29.764	24.95	0.99681	2	0	0	0	-1	0	0	0	0	y2;y6;y7;y6(2+);a2;b2;b4;b5;b6	1637.7;5167.9;6918.4;4558.9;5957.4;2443.8;1521.4;1556;2009.4	0.000453918390604713;-0.00227721513124379;0.00346450235622342;0.000332877687526434;0.00010695572655095;-0.000232938774985314;0.00105229326248946;-0.00198089430625714;0.00591237320622895	1.93862604431668;-3.70646838811458;5.05456234647525;1.08183634011367;0.747326604795726;-1.36131518042322;2.4068192032986;-3.59966024343695;8.89968126249361	234.144378662109;614.389465332031;685.420837402344;307.696899414063;143.117782592773;171.113037109375;437.213256835938;550.300354003906;664.335388183594	9
QE929_MSQ1321_20180329_Heba_ub_s9_30_3	3353	552	AVLHVHGGNGPR	12	0	Deamidation (NQ)	_AVLHVHGGN(de)GPR_	AVLHVHGGN(1)GPR			AVLHVHGGN(49.5)GPR			1	0	0	A0A286ZHV7;F1SU03;A0A287ATP0;A0A287AF47	3	HCD	FTMS	MULTI-MSMS	5	0	405.551	1213.63	0.11952	4.85e-05	-0.356364	20.268	0.0053889	49.5	41.396	49.5	1	1	0	0	0	-1	0	0	0	0	y1;y3;y6;y7;y8;y9(2+);a2;b2;b6;b6(2+)	5161.5;18217.2;5151.4;9610.5;5681.6;2167.7;17434.3;1921.4;11494.3;18217.2	4.04378359348812E-05;0.00030866284998865;-0.00123199076256242;0.00249474314523468;0.00209682449792581;0.00236054084064108;-0.00024399642188655;-0.000370267876547814;0.0126223935625376;0.00232003555004212	0.230916441476;0.937635280384753;-2.20682354538031;3.58790924511937;2.6395461172515;5.06308364919716;-1.70486028459814;-2.16387708172022;19.2013390946351;7.0476482140508	175.118911743164;329.19287109375;558.264282226563;695.319467355055;794.388279189902;466.225921630859;143.118133544922;171.113174438477;657.370483398438;329.19287109375	10
QE929_MSQ1321_20180329_Heba_ub_s1_ctrl_1	2870	138	AVTKYTSAK	9	1	GlyGly (K)	_AVTK(gl)YTSAK_		AVTK(1)YTSAK			AVTK(85.93)YTSAK(-85.93)		0	1	0	A0A287A7G8;A0A286ZK96	2	HCD	FTMS	MULTI-MSMS	11	0	541.796	1081.58	-0.23781	-0.00012884	0.252881	18.549	0.00078859	140.14	70.942	85.934	1	2	0	0	0	-1	0	0	0	0	y1;y2;y3;y4;y5;y6;y7;y8;y3-H2O;y4-H2O;y5-H2O;y6-H2O;y7-H2O;y8-H2O;y1-NH3;y2-NH3;a2;b2;b3;b4;b7;b3-H2O	173871.5;98175.2;175803.4;256383.4;568334.6;268690.6;980814.1;27657.9;30558;16110.2;56932.4;17908.5;127826.3;18284.7;108958.7;29405.7;1083804.8;332477.1;25293.8;9031.1;7677.7;14820.3	-0.000232938775013736;-0.000426890232830601;-0.00051939257656386;-0.00094625694981687;-0.00103334937671207;-0.00130488494482961;-0.00135144186890557;-0.000714001628580263;-0.000335284282471093;0.00112224955040574;-0.00202798916075153;-0.00264197916499143;-0.000882007268614871;-0.00463950250161815;-0.000338558829696467;-0.000425698764075833;-0.00028977278907405;-0.000293973931235314;-0.00257277522…	-1.58339994599222;-1.95686251665935;-1.70190831661615;-2.32935927804766;-1.81514191401782;-1.60812576488503;-1.48106485169305;-0.70585071144459;-1.16753935942257;2.89077201444485;-3.67866222838583;-3.32984981225462;-0.986068188769098;-4.66966380854797;-2.60256510878288;-2.11660069867076;-2.02470986179563;-1.71800951781615;-9.45306561878191;-3.13957497002145;3.40173454404887;-2.52021197024824	147.113037109375;218.150344848633;305.182465760877;406.23057109935;569.293986730077;811.432148730545;912.479873761569;1011.54765023753;287.171716966282;388.21793790655;551.284416683561;793.422921138465;894.468839640669;993.541011052102;130.08659362793;201.123794555664;143.118179321289;171.113098144531;272.163055419922;514.299987792969;865.438464539979;254.15055847168	22
QE929_MSQ1321_20180329_Heba_ub_s4_10_1	2870	165	AVTKYTSAK	9	1	GlyGly (K)	_AVTK(gl)YTSAK_		AVTK(0.999)YTSAK(0.001)			AVTK(30.05)YTSAK(-30.05)		0	1	0	A0A287A7G8;A0A286ZK96	2	HCD	FTMS	MSMS	15		541.796	1081.58	NaN	NaN	0.0679653	18.723	0.0158	51.346	22.197	30.046	0.99901	2	0	0	0	-1	0	0	0	0	y1;y3;y4;y5;y6;y7;y1-NH3;a2;b2	6267.2;1895.5;4906.3;10782.1;5316.8;23076.4;10898.5;29003.8;11104.7	4.17194281112643E-05;0.000488848768725347;0.000956629509346385;-0.00176327434019186;0.000790134662452147;0.000355839429744265;-0.000308041251571467;-0.00022873763282405;-0.000507596978110314	0.283588095391189;1.60182985132398;2.35490398438607;-3.09729616068139;0.973755727728595;0.389970349774894;-2.36797132775472;-1.59824371339721;-2.96643769480529	147.112762451172;305.181457519531;406.228668212891;569.29471665504;811.430053710938;912.47816648027;130.086563110352;143.118118286133;171.113311767578	9
QE929_MSQ1321_20180329_Heba_ub_s5_10_2	2894	193	AVTKYTSAK	9	1	GlyGly (K)	_AVTK(gl)YTSAK_		AVTK(1)YTSAK			AVTK(69.99)YTSAK(-69.99)		0	1	0	A0A287A7G8;A0A286ZK96	2	HCD	FTMS	MULTI-MSMS	7	0	541.796	1081.58	-2.3726	-0.0012854	0.252881	18.705	0.0075726	106.38	60.701	69.986	1	2	0	0	0	-1	0	0	0	0	y1;y2;y3;y4;y5;y6;y7;y8;y3-H2O;y4-H2O;y5-H2O;y6-H2O;y7-H2O;y1-NH3;y2-NH3;a2;b2;b3;b3-H2O	64099.7;31187.3;57106.1;82800.1;185816.8;84780.4;319626;3458.4;3863.5;3731.8;12114.2;3769.1;30402.7;41190.7;10527;370997.4;113240.8;4442.8;3574.4	-0.000248197564076236;-0.000121714451580601;-0.000853103149779599;-0.000177495318268939;-0.000977406174683892;-0.00175588599620369;-0.00162001740579854;0.0145876030874206;-0.00128677503130348;0.0018360350062494;-0.00215720403753039;-0.00153480554376983;-0.00141052420542565;-0.000353817618758967;-0.000685098178138333;-0.00028977278907405;-0.000324491509360314;-0.0038545135031427;-0.000289561131268…	-1.68712129944186;-0.55793916775413;-2.79538411488819;-0.436933275814605;-1.71687439796333;-2.16393326665024;-1.77540017654438;14.4212917235293;-4.48084087603906;4.72940120162392;-3.91305008199488;-1.93441309119066;-1.57693964224956;-2.71986195802119;-3.40634630550631;-2.02470986179563;-1.89635659108937;-14.1624488475952;-1.1393306898868	147.113052368164;218.150039672852;305.18279947145;406.229802337718;569.293930786875;811.432599731596;912.480142337106;1011.53234863281;287.172668457031;388.217224121094;551.284545898438;793.421813964844;894.469368157605;130.086608886719;201.124053955078;143.118179321289;171.113128662109;272.164337158203;254.150207519531	19
QE929_MSQ1321_20180329_Heba_ub_s9_30_3	2893	211	AVTKYTSAK	9	1	GlyGly (K)	_AVTK(gl)YTSAK_		AVTK(1)YTSAK			AVTK(57.24)YTSAK(-57.24)		0	1	0	A0A287A7G8;A0A286ZK96	2	HCD	FTMS	MSMS	8		541.796	1081.58	NaN	NaN	0.0679653	18.638	0.00056531	84.498	41.629	57.244	1	2	0	0	0	-1	0	0	0	0	y1;y2;y3;y4;y5;y6;y7;y3-H2O;y5-H2O;y7-H2O;y1-NH3;y2-NH3;a2;b2;b3	24426.5;9916.6;21739.6;28880.7;59147.5;29703.7;110010.6;1698;2229.2;5618.8;32457.5;2657.6;130025.6;40198.9;2820	-0.000156644829701236;-0.000854136326580601;4.77460420142961E-05;-0.00107663468946839;-0.000593236682220777;0.00094703606805524;-0.000805046617529115;-0.00201919690630348;-0.00295066106878039;-0.000219347232587097;-0.000262264884383967;-0.000440957553138333;-0.00019822005469905;-0.000217679985922814;-0.0024201873312677	-1.06479285599972;-3.91534862966111;0.156451094346832;-2.65030359732452;-1.04205762694072;1.16712000849229;-0.882262856138029;-7.03128110097816;-5.35233001521523;-0.245226424183726;-2.01608044983346;-2.19246817940222;-1.38501050279266;-1.27214155631527;-8.89242180357456	147.11296081543;218.150772094727;305.181898622258;406.230701477089;569.293546617382;811.429896809532;912.479327366317;287.173400878906;551.285339355469;894.468176980633;130.086517333984;201.123809814453;143.118087768555;171.113021850586;272.162902832031	15
QE929_MSQ1321_20180329_Heba_ub_s2_ctrl_2	2850	157	AVTKYTSSK	9	1	GlyGly (K)	_AVTK(gl)YTSSK_		AVTK(1)YTSSK			AVTK(98.33)YTSSK(-98.33)		0	1	0	F2Z580;A0A287BID4;A0A286ZRQ1;A0A287AWZ3;Q29574;F1RTQ6	2	HCD	FTMS	MULTI-MSMS	9	0	549.793	1097.57	-0.065979	-3.63e-05	0.144763	18.471	5.86e-06	167.24	99.261	98.327	1	2	0	0	0	-1	0	0	0	0	y1;y2;y3;y4;y5;y6;y7;y8;y2-H2O;y3-H2O;y4-H2O;y5-H2O;y6-H2O;y7-H2O;y8-H2O;y1-NH3;a2;b2;b3	41258;49739.7;83489.3;111047.9;234714.5;118507.4;369010.7;5988.3;11962.6;9643.1;9586.7;25231.6;7428.9;55981.2;6208;28195.6;439847.4;138606.6;10058.4	-0.000339750298451236;-0.000446350164082787;-0.000454310251654988;-0.000486484839825607;-0.00108514654198189;-0.00037653450488051;-0.00114835394356305;-0.00294001318070514;-0.00083342415939569;-0.00075691855624882;-0.000653243577744433;-0.000604754075197889;-0.0032780227116973;0.00103992394167562;-0.00475275733037961;-0.000338558829696467;-0.00028977278907405;-0.000293973931235314;-0.000701458070…	-2.30944896829828;-1.90629580968388;-1.41451537830345;-1.15219328539748;-1.85403557703062;-0.455067212591136;-1.23681785344428;-2.8612019707798;-3.85603335280597;-2.49670453369784;-1.61608099375671;-1.06606315281125;-4.04984915205965;1.14219388967963;-4.70786296586458;-2.60256510878288;-2.02470986179563;-1.71800951781615;-2.57736265065379	147.113143920898;234.145278930664;321.177315300652;422.22502594934;585.288953149342;827.426135002205;928.474585295744;1027.54479087118;216.135101318359;303.167053222656;404.214628021778;567.277908070575;809.418471804112;910.461832331558;1009.53603892903;130.08659362793;143.118179321289;171.113098144531;272.161184102771	19
QE929_MSQ1321_20180329_Heba_ub_s3_ctrl_3	2856	108	AVTKYTSSK	9	1	GlyGly (K)	_AVTK(gl)YTSSK_		AVTK(1)YTSSK			AVTK(66.78)YTSSK(-66.78)		0	1	0	F2Z580;A0A287BID4;A0A286ZRQ1;A0A287AWZ3;Q29574;F1RTQ6	2	HCD	FTMS	MULTI-MSMS	3	0	549.793	1097.57	0.60139	0.00033064	0.144763	18.631	0.0075739	105.57	55.441	66.776	1	2	0	0	0	-1	0	0	0	0	y1;y2;y3;y4;y5;y6;y7;y2-H2O;y5-H2O;y6-H2O;y7-H2O;y1-NH3;a2;b2;b3	72254.1;71049.4;97927.3;103328.6;309126.9;118924.4;420583.8;24914.2;22057.9;10169.5;31557;37234.9;566592.8;181739.1;7794.4	-0.000309232720326236;-0.000202209539082787;-0.000447828478115753;-0.000159835127590213;-0.000419148330820462;0.00159538174830232;-0.00227219621194763;-0.00010100228439569;-0.00380985455046812;-0.00216461703746518;0.00443476817486044;-0.000155453360946467;-0.00015244368751155;-0.000232938774985314;-3.9816237517698E-05	-2.1020064980778;-0.863608059270234;-1.39433411333643;-0.378554660244515;-0.716139960464016;1.92813047947766;-2.44723280273764;-0.467312463590946;-6.71599047105829;-2.67429035837361;4.87091776215449;-1.19500077158041;-1.065160516379;-1.36131518042322;-0.146296888166111	147.11311340332;234.145034790039;321.177308818878;422.224699299628;585.288287151131;827.424163085952;928.475709138012;216.134368896484;567.28111317105;809.417358398438;910.458437487325;130.086410522461;143.118041992188;171.113037109375;272.160522460938	15
QE929_MSQ1321_20180329_Heba_ub_s7_30_1	2976	287	AVTKYTSSK	9	1	GlyGly (K)	_AVTK(gl)YTSSK_		AVTK(1)YTSSK			AVTK(33.94)YTSSK(-33.94)		0	1	0	F2Z580;A0A287BID4;A0A286ZRQ1;A0A287AWZ3;Q29574;F1RTQ6	2	HCD	FTMS	MULTI-MSMS	1	0	549.793	1097.57	-0.37771	-0.00020766	-0.0374576	18.823	0.038101	69.825	33.429	33.945	0.9996	2	0	0	0	-1	0	0	0	0	y1;y2;y3;y4;y5;y6;y7;y7-H2O;y1-NH3;a2;b2	6135.4;2568.3;4157.4;4670.5;13860.1;7684.8;14057.8;1790.3;1835.6;32829.5;10405.1	-1.93157281387357E-05;-0.000293762273457787;-0.000690279131219995;-0.00232821128122396;-0.000217934700003752;0.00396974168256747;-0.00550592929369031;0.0100524312813377;0.000317569099991033;-9.14085312615498E-05;-0.000110868462485314	-0.131298738485098;-1.25461622048771;-2.14921350664609;-5.51412394488297;-0.372354581000346;4.79772437305487;-5.93005294946655;11.0411336671773;2.44122543984459;-0.638693549547724;-0.647925742250399	147.112823486328;234.145126342773;321.177551269531;422.226867675781;585.2880859375;827.421788726017;928.478942871094;910.452819824219;130.0859375;143.117980957031;171.112915039063	11
QE929_MSQ1321_20180329_Heba_ub_s4_10_1	12478	9044	AVTSEKVELLR	11	1	GlyGly (K)	_AVTSEK(gl)VELLR_		AVTSEK(1)VELLR			AVTSEK(59.8)VELLR		0	1	0		2	HCD	FTMS	MULTI-MSMS	7	0	679.886	1357.76	-0.70252	-0.00047763	0.234379	46.119	0.025985	59.8	8.9217	59.8	1	1	0	0	0	-1	0	0	0	0	y1;y6;y8;y9;y8-H2O;y1-NH3;a2;b2;b3;b3-H2O	9292.6;37123;19918;12887.7;2437.5;1604.1;27548.8;13384.6;7609.3;15233.9	-0.000478360992190119;0.00217056491135281;0.00985963135417478;0.0125250994142334;0.000425063900138412;-0.00035509921093535;6.11793593634502E-05;-0.000217679985922814;0.000265359543732302;0.000778554103106899	-2.73162715701849;2.49051143373243;9.06548790943569;10.5372852995869;0.397404689018903;-2.24614470027741;0.427475458932004;-1.27214155631527;0.975012242344998;3.06337493383515	175.119430541992;871.533807054189;1087.60073949385;1188.64575249989;1069.599609375;158.092758178711;143.117828369141;171.113021850586;272.160217285156;254.149139404297	10
QE929_MSQ1321_20180329_Heba_ub_s8_30_2	12361	8941	AVTSEKVELLR	11	1	GlyGly (K)	_AVTSEK(gl)VELLR_		AVTSEK(1)VELLR			AVTSEK(72.55)VELLR		0	1	0		2	HCD	FTMS	MULTI-MSMS	12	0	679.886	1357.76	-0.28607	-0.00019449	-0.649432	45.683	0.0098252	72.547	44.805	72.547	1	1	0	0	0	-1	0	0	0	0	y1;y6;y8;y9;y6-H2O;y8-H2O;a2;b2;b3;b3-H2O	6210.3;24851.1;18736.2;8298.9;1494.9;2565.6;19635.9;13414.7;10094.3;10224.2	0.000101472992184881;0.00167199632369375;0.0106279082583569;0.00992262504769315;0.00319613592512269;0.0161721342126384;-7.61497421990498E-05;0.000377412787514686;0.000875711106232302;0.000717518946856899	0.579452136504006;1.91845153186366;9.77189089704102;8.34782213441761;3.74464291874821;15.1200245091502;-0.53207675100419;2.2056421889736;3.21763804739023;2.82321937513959	175.118850708008;871.534305622776;1087.59997121694;1188.64835497425;853.522216796875;1069.58386230469;143.117965698242;171.112426757813;272.159606933594;254.149200439453	10
QE929_MSQ1321_20180329_Heba_ub_s9_30_3	12262	8857	AVTSEKVELLR	11	1	GlyGly (K)	_AVTSEK(gl)VELLR_		AVTSEK(1)VELLR			AVTSEK(59.25)VELLR		0	1	0		2	HCD	FTMS	MULTI-MSMS	9	0	679.886	1357.76	-0.43053	-0.00029271	-0.354828	45.471	0.027476	59.245	18.216	59.245	1	1	0	0	0	-1	0	0	0	0	y1;y6;y8;y9;a2;b2;b3;b3-H2O	6647.9;28977;9397;3132.5;21035.7;14220.8;8128.4;11480.7	-0.000142667632815119;0.00133393733631237;0.0188022502002241;0.000684825862663274;-1.51145859490498E-05;1.1201850014686E-05;0.000478982590607302;0.000610707423419399	-0.814689185884818;1.53056145958491;17.2879661783483;0.57613383940568;-0.105609329486978;0.0654647137735152;1.75993012993182;2.40294742498084	175.119094848633;871.534643681764;1087.591796875;1188.65759277344;143.117904663086;171.11279296875;272.160003662109;254.149307250977	8
QE929_MSQ1321_20180329_Heba_ub_s9_30_3	11122	7788	AWIEQEGVSVKGSPHFNPDPDAETLYK	27	1	GlyGly (K)	_AWIEQEGVSVK(gl)GSPHFNPDPDAETLYK_		AWIEQEGVSVK(0.999)GSPHFNPDPDAETLYK(0.001)			AWIEQEGVSVK(31.04)GSPHFNPDPDAETLYK(-31.04)		0	1	0	F1SEN1	4	HCD	FTMS	MULTI-MSMS	5	2	782.879	3127.49	0.41901	0.00032803	0.703669	42.265	0.00030836	42.454	35.423	31.038	0.99921	2	0	0	0	-1	0	0	0	0	y1;y2;y6;y8;y10;y11;y12;y14(2+);y16(2+);y19(2+);a2;b2	1872.7;5340.2;1957.6;28286.1;9043.6;5507.2;2572.5;2703.1;2412;2558.8;22287.5;25428.5	0.000468965521861264;-0.000503033287486687;-0.00133396822513987;0.0045735839956933;0.0105920363400855;0.020496801219906;0.0142942100499113;0.0041231955249259;-0.00257800335009506;0.0120962046498789;0.000172252792140171;-0.00123023041413717	3.18780557189521;-1.62176395486086;-1.84150833295066;4.88389331549267;9.22220341056172;16.2341973362627;10.1402975603737;5.01370759931581;-2.88232508756277;10.9120068163968;0.748506617234043;-4.76602704647734	147.112335205078;310.176635742188;724.388916015625;936.462715347404;1148.53640377906;1262.56942646138;1409.64404296875;822.384521484375;894.41796875;1108.5224609375;230.128616333008;258.124933438314	12
QE929_MSQ1321_20180329_Heba_ub_s2_ctrl_2	11648	8131	AYHEQLSVAEITNACFEPANQMVKCDPR	28	1	GlyGly (K)	_AYHEQLSVAEITNACFEPANQMVK(gl)CDPR_		AYHEQLSVAEITNACFEPANQMVK(1)CDPR			AYHEQLSVAEITNACFEPANQMVK(67.83)CDPR		0	1	0	F2Z5T5;A0A287ADK8;A0A288CFV7;P02550;F1RK98;I3LDR2;A0A287ABY6;Q2HPK3;B6A7R0;F1SR80;Q2XVP4	4	HCD	FTMS	MULTI-MSMS	2	2	848.892	3391.54	-0.32923	-0.00027948	-0.319956	43.937	4.36e-11	67.832	56.416	67.832	1	1	0	0	0	-1	0	0	0	0	y1;y2;y4;y5;y6;y7;y11;y1-NH3;y11(2+);b5;b6;b7;b8;b9;b10;b6-H2O;b7-H2O;b8-H2O;b14(2+)	3590.5;66721.4;1788.3;10414.7;5401.2;2678.3;18717;1694.4;8344.5;6350;6178.8;3088.2;2792.6;10072.6;19448.3;1749.5;4968.9;9004.8;2039.1	0.000406648773434881;0.000794065619288631;-0.00372496016257173;0.00260851836321763;0.002694796999549;0.0121680310437569;0.0190894824784209;-0.00032458163281035;0.00394260075631792;0.00516698535625437;-0.000856924868799069;0.0053536139374728;0.00394331138750204;0.0156618508933661;0.00256603048228499;0.0137859083624789;0.00532994504067119;0.00567607136667903;-0.0024534180062119	2.32213425596347;2.91752555177;-6.80689933393777;3.3045799100496;3.03320256199204;11.935715140967;13.3525715975787;-2.05310919491554;5.51155665748375;8.21117459514854;-1.15433653465499;6.45497041341419;4.24720591828955;15.6700971330208;2.27378247494683;19.0327001027569;6.56908461647242;6.23445354769102;-3.209692110434	175.118545532227;272.170921967381;547.233032226563;789.364589212937;888.4329168505;1019.46392822266;1429.64838936962;158.092727661133;715.333435058594;629.262634277344;742.352722167969;829.378540039063;928.448364257813;999.473759506107;1128.52944842272;724.327514648438;811.367999021659;910.436066811533;764.377990722656	19
QE929_MSQ1321_20180329_Heba_ub_s3_ctrl_3	10952	6875	AYHEQLSVAEITNACFEPANQMVKCDPR	28	1	GlyGly (K)	_AYHEQLSVAEITNACFEPANQMVK(gl)CDPR_		AYHEQLSVAEITNACFEPANQMVK(1)CDPR			AYHEQLSVAEITNACFEPANQMVK(47.24)CDPR		0	1	0	F2Z5T5;A0A287ADK8;A0A288CFV7;P02550;F1RK98;I3LDR2;A0A287ABY6;Q2HPK3;B6A7R0;F1SR80;Q2XVP4	4	HCD	FTMS	MULTI-MSMS	4	1	848.892	3391.54	0.24258	0.00020592	-0.791718	43.856	7.85e-05	47.237	37.936	47.237	1	1	0	0	0	-1	0	0	0	0	y1;y2;y5;y7;y11;y11(2+);b6;b9;b10;b7(2+)	2442.9;39915.8;2651.2;1986.2;2942.5;2082;2596.4;2675.1;10016.2;2279.6	-3.58561093776189E-05;7.47884609495486E-05;-0.000661155418811177;0.00356207401250686;0.0179427192877029;0.00430881169381792;0.00231690325620093;0.00883053668746925;0.0003982422624631;0.00121860472188473	-0.204752835654924;0.27478417886437;-0.837575803686299;3.49403627177956;12.5504320004452;6.02350412900534;3.12104083767862;8.8351257328786;0.352885339446851;2.93502229399005	175.118988037109;272.171641244539;789.367858886719;1019.47253417969;1429.64953613281;715.333068847656;742.349548339844;999.480590820313;1128.53161621094;415.194366455078	10
QE929_MSQ1321_20180329_Heba_ub_s4_10_1	11783	8393	AYHEQLSVAEITNACFEPANQMVKCDPR	28	1	GlyGly (K)	_AYHEQLSVAEITNACFEPANQMVK(gl)CDPR_		AYHEQLSVAEITNACFEPANQMVK(1)CDPR			AYHEQLSVAEITNACFEPANQMVK(73.34)CDPR		0	1	0	F2Z5T5;A0A287ADK8;A0A288CFV7;P02550;F1RK98;I3LDR2;A0A287ABY6;Q2HPK3;B6A7R0;F1SR80;Q2XVP4	4	HCD	FTMS	MULTI-MSMS	3	1	848.892	3391.54	0.027182	2.31e-05	0.0338661	44.172	1.83e-11	73.341	62.236	73.341	1	1	0	0	0	-1	0	0	0	0	y1;y2;y4;y5;y6;y7;y8;y9;y11;y2-NH3;y8-NH3;b3;b4;b5;b6;b7;b8;b9;b10;b7-H2O;b8-H2O;b8-NH3	7235.6;118807.8;3512.4;14512.5;7929.5;9767;2811.3;3055.1;52676.2;1889.9;3554.1;2511.8;2840.9;7020.2;17191.9;10922.7;12243.2;11654.7;38103.9;9338;11979.3;7577	9.92025780988115E-06;0.000581683653535947;0.00219544999367827;0.00485224792646477;0.00818244828121806;0.00952214265782914;0.00452239791252396;0.0124156654251237;0.000345914430454286;-0.000478210101562127;-0.0181204535874713;-0.000483602712506581;0.000880245440612271;0.00559423145000437;0.00238348944367317;0.00201893000541986;0.011480585352956;-0.00526858440628075;-0.00108045537695034;0.0014256896…	0.0566486850697765;2.13719818204279;4.01195398815481;6.14704761916842;9.21003563407906;9.34031865255836;3.9409839533505;9.84147752915493;0.241954523878229;-1.8742632322677;-16.0283351808369;-1.29942354920584;1.75624658291823;8.8901437071789;3.2107376677123;2.4342586532822;12.3654464768122;-5.27124802092707;-0.957398043375829;1.75713460746539;-5.79781288796334;-8.32879516450285	175.118942260742;272.171134349346;547.227111816406;789.362345483373;888.427429199219;1019.46657411104;1147.53015136719;1261.56518554688;1429.66713293767;255.145645141602;1130.52624511719;372.167114257813;501.208343505859;629.26220703125;742.349481753656;829.381874722995;928.440826983847;999.494689941406;1128.53309490858;811.371903277049;910.447021484375;911.433349609375	22
QE929_MSQ1321_20180329_Heba_ub_s5_10_2	10671	6368	AYHEQLSVAEITNACFEPANQMVKCDPR	28	1	GlyGly (K)	_AYHEQLSVAEITNACFEPANQMVK(gl)CDPR_		AYHEQLSVAEITNACFEPANQMVK(1)CDPR			AYHEQLSVAEITNACFEPANQMVK(74.27)CDPR		0	1	0	F2Z5T5;A0A287ADK8;A0A288CFV7;P02550;F1RK98;I3LDR2;A0A287ABY6;Q2HPK3;B6A7R0;F1SR80;Q2XVP4	4	HCD	FTMS	MULTI-MSMS	4	1	848.892	3391.54	0.33703	0.0002861	0.0338661	44.268	1.4e-11	74.274	67.625	74.274	1	1	0	0	0	-1	0	0	0	0	y1;y2;y3;y4;y5;y6;y7;y11;y5-H2O;y1-NH3;b3;b4;b5;b6;b7;b8;b9;b10;b7-H2O;b8-H2O;b10-NH3;b8(2+);b10(2+)	7093.5;120906.6;1697.1;3022.9;15603.2;10694.8;8015.2;44459.5;3025.8;1624.2;3491;5677.3;3557.1;19517;11410.9;11771.6;21014.7;24722.3;11374.3;19845;2271.9;1545.6;2580.3	-0.000234220367190119;0.000155252419290264;0.00249207281245845;0.00408753983742827;0.00449240231625936;0.0072123949056504;0.00655279666875686;2.27600594371324E-05;0.00702366999996684;8.74056718771499E-05;-0.000117391775006581;0.000971798174987271;0.00345800098125437;0.00339741745983702;-0.00181799279914685;0.00321519374392665;0.00124364381463238;-0.0063156249250369;0.000375544868802535;0.00218162…	-1.3374911795975;0.570421166873585;6.43620217580493;7.46957503068066;5.69117629440962;8.1181498832297;6.42765319553957;0.0159198276075658;9.10568944950643;0.552877421679893;-0.315427897905042;1.93891096405603;5.49530736690121;4.57658041618668;-2.1919750649421;3.46297257472729;1.24428066520788;-5.5962874779802;0.462851105917121;2.39623556424222;-9.57964479579061;-0.33983880717661;-0.338130454187347	175.119186401367;272.171560780581;387.196166992188;547.225219726563;789.362705328984;888.428399252594;1019.46954345703;1429.66745609204;771.349609375;158.092315673828;372.166748046875;501.208251953125;629.264343261719;742.34846782564;829.385711645799;928.449092375456;999.488177713185;1128.53833007813;811.372953421831;910.439561255244;1111.51611328125;464.729949951172;564.769836425781	23
QE929_MSQ1321_20180329_Heba_ub_s6_10_3	11937	8557	AYHEQLSVAEITNACFEPANQMVKCDPR	28	1	GlyGly (K)	_AYHEQLSVAEITNACFEPANQMVK(gl)CDPR_		AYHEQLSVAEITNACFEPANQMVK(1)CDPR			AYHEQLSVAEITNACFEPANQMVK(81.84)CDPR		0	1	0	F2Z5T5;A0A287ADK8;A0A288CFV7;P02550;F1RK98;I3LDR2;A0A287ABY6;Q2HPK3;B6A7R0;F1SR80;Q2XVP4	4	HCD	FTMS	MULTI-MSMS	1	1	848.892	3391.54	-0.068084	-5.78e-05	-0.0840745	44.314	9.99e-16	81.839	71.228	81.839	1	1	0	0	0	-1	0	0	0	0	y1;y2;y4;y5;y6;y7;y8;y9;y11;y1-NH3;y2-NH3;y11-NH3;a2;b3;b4;b5;b6;b7;b8;b9;b10;b7-H2O;b8-H2O;b9(2+);b12(2+);b14(2+)	7949.6;167003.1;9033.6;21853.3;9380.4;13416.1;5611.1;8937.2;69776.9;2934.7;1990.9;2384.3;1739.7;7527.2;8537.5;11217.9;22026.4;13229.4;16420.5;29415.4;67613;15671.1;29955.6;1731.5;2507.2;2185.5	-0.000554654937502619;0.000449189054052113;0.000418808417634864;0.00474810285470539;0.00677863968746806;0.00752935916875686;0.00635855958148568;0.016469979082558;0.00237869797251733;-0.00018725253124785;-0.000325622210937127;0.0202022115377076;-0.000278715142201236;-0.00222310466563158;-0.00272082877813773;0.00333593066875437;0.00307063636455496;-0.00250244783649123;0.00397527699499278;0.00259169…	-3.16729385277594;1.65039116458117;0.765325856270143;6.01511112789864;7.6299186109468;7.38557265349781;5.54109166390973;13.0552366229435;1.66381481387556;-1.18444849853226;-1.27622168699915;14.3012283083953;-1.34571480622011;-5.97337644774163;-5.42849947524151;5.30131741507789;4.13637953865292;-3.01722797511015;4.28163512898817;2.5930302548306;3.48091373462072;-0.0623825266134736;5.03123646464361…	175.119506835938;272.171266843946;547.228888457982;789.362449628445;888.428833007813;1019.46856689453;1147.52831520552;1261.56113123322;1429.66510015413;158.092590332031;255.145492553711;1412.62072753906;207.113082885742;372.168853759766;501.211944580078;629.264465332031;742.348794606735;829.386396100836;928.448332292205;999.486829657411;1128.52808614429;811.373379582221;910.437162258251;500.2543…	26
QE929_MSQ1321_20180329_Heba_ub_s8_30_2	11697	8318	AYHEQLSVAEITNACFEPANQMVKCDPR	28	1	GlyGly (K)	_AYHEQLSVAEITNACFEPANQMVK(gl)CDPR_		AYHEQLSVAEITNACFEPANQMVK(1)CDPR			AYHEQLSVAEITNACFEPANQMVK(76.2)CDPR		0	1	0	F2Z5T5;A0A287ADK8;A0A288CFV7;P02550;F1RK98;I3LDR2;A0A287ABY6;Q2HPK3;B6A7R0;F1SR80;Q2XVP4	4	HCD	FTMS	MULTI-MSMS	4	1	848.892	3391.54	0.095097	8.07e-05	0.269747	43.822	5.11e-12	76.198	65.587	76.198	1	1	0	0	0	-1	0	0	0	0	y1;y2;y5;y6;y7;y11;b3;b4;b5;b6;b7;b8;b9;b10;b7-H2O;b8-H2O;b10(2+)	2689.7;76150.8;8349.1;6296.6;5348.7;27953.3;1984.8;3034.7;3175;8144.5;6113.3;5627.3;11448.6;19471.9;2985.5;11703.5;2293.6	0.000162508148434881;0.00025336758432104;-0.000541069680139117;0.00311653031246806;0.0188199721070532;0.00467695818269931;0.00134745197499342;-0.000493045575012729;-0.00319483104999563;0.00845504910250838;0.0072457037812228;0.00132979930288002;0.00328783985332848;0.00831956074398477;0.00229625185625082;0.00456483959112575;-0.00556205963130196	0.927988074486302;0.930911646062279;-0.685446913451241;3.50789770702497;18.4607756940025;3.27137152656109;3.62057407234836;-0.983711126279991;-5.07703528341175;11.3896735478514;8.73632480386214;1.43227734659093;3.28953023265937;7.37207449133586;2.83008853368547;5.01389848878579;-9.8482715906215	175.118789672852;272.171462665416;789.36773880098;888.432495117188;1019.45727628159;1429.66280189392;372.165283203125;501.209716796875;629.27099609375;742.343410193997;829.376647949219;928.450977769897;999.486133517147;1128.52369489246;811.371032714844;910.437178043309;564.775207519531	17
QE929_MSQ1321_20180329_Heba_ub_s1_ctrl_1	3483	603	CGMKNFR	7	1	GlyGly (K)	_CGMK(gl)NFR_		CGMK(1)NFR			CGMK(91.26)NFR		0	1	0	B8Y648	2	HCD	FTMS	MULTI-MSMS	4	0	513.734	1025.45	-0.45648	-0.00023451	-0.0555921	20.621	0.018093	91.26	72.529	91.26	1	1	0	0	0	-1	0	0	0	0	y1;y2;y3;y4;y5;y6;y3-NH3;a2;b2;b3	16690.4;8594.2;25810.5;21986.1;18234.3;20206.5;4510.3;5309.6;14835.6;6206.8	-9.68912656276189E-05;0.00117835305940162;-0.00053295073149684;0.000994198214016251;0.00459920656646773;0.00145918515272569;0.00119927688439248;-0.000437119171863287;0.000199548826572027;0.000690868893741481	-0.553287984036706;3.65736677804881;-1.22171726326358;1.46557532402639;5.68221329777387;1.68413765372516;2.8608530607025;-2.29984151108946;0.91511312882993;1.97900461848225	175.119049072266;322.186187744141;436.230826495132;678.367189811086;809.404069408934;866.428673153947;419.202545166016;190.064910888672;218.059188842773;349.099182128906	10
QE929_MSQ1321_20180329_Heba_ub_s5_10_2	3498	616	CGMKNFR	7	1	GlyGly (K)	_CGMK(gl)NFR_		CGMK(1)NFR			CGMK(94.67)NFR		0	1	0	B8Y648	2	HCD	FTMS	MULTI-MSMS	3	0	513.734	1025.45	-1.8036	-0.00092659	-0.0555921	20.947	0.016346	94.669	76.633	94.669	1	1	0	0	0	-1	0	0	0	0	y1;y2;y3;y4;y5;y6;y1-NH3;y3-NH3;y4-NH3;a2;b2;b3	26807.3;11071.2;27362.8;20933;22050.9;26976.4;4933.8;2232.6;2682.5;6372.1;16844.7;6338.6	-0.000325773101565119;-0.000652701628098384;-0.00134304860432621;1.64014406891511E-05;-0.0022565721067167;-0.00291764322503241;-0.00027880526562285;0.00184014602501748;-0.00528892032502881;-2.51318671757872E-05;-0.000181920899990473;-0.000865527590633519	-1.86029262666617;-2.02584078244674;-3.07875103881852;0.0241777864474209;-2.78791901183403;-3.36741912729659;-1.76355579713723;4.38964137842823;-7.99719501893885;-0.132228097940738;-0.834271569597992;-2.47930610026644	175.119277954102;322.188018798828;436.231636593004;678.368167607859;809.410925187607;866.433049982325;158.092681884766;419.201904296875;661.346923828125;190.064498901367;218.0595703125;349.100738525391	12
QE929_MSQ1321_20180329_Heba_ub_s2_ctrl_2	8896	5700	CKVNNVDLPAPITR	14	1	Deamidation (NQ)	_CKVNN(de)VDLPAPITR_	CKVN(0.447)N(0.553)VDLPAPITR			CKVN(-0.92)N(0.92)VDLPAPITR			1	0	0	L8B0U3;L8B139;L8AXM9;A0A287A1J6;L8B0U8;L8AXK3;K7ZLA7;L8B0V6;L8B165;L8B0T2;L8B149;L8B173	3	HCD	FTMS	MULTI-MSMS	10	1	533.284	1596.83	-0.070884	-3.78e-05	0.121739	35.72	0.00027726	76.588	65.068	0.91912	0.55271	2	0	0	0	-1	0	0	0	0	y1;y2;y3;y4;y5;y6;y8;y2-NH3;y4-NH3;y6(2+);b2;b3;b5;b7;b5-NH3	5561.9;1464.5;1275.8;25427.2;2512.6;60108.5;1478.2;1236;2407.5;4733.4;1434.4;4648.8;6101.7;17107.5;2004.1	-9.68912656276189E-05;0.00104227619380026;0.00148809253130366;-0.000571087548223659;-0.0011635645437309;3.44135282830393E-05;-0.0147608642063233;0.00198951258443003;0.000145469984431656;0.000141502028156992;0.0010212306218591;0.00128939486870649;0.00251677010021467;0.000213378418379762;-0.00140973524378296	-0.553287984036706;3.77409872069301;3.82298154059152;-1.17434262003278;-2.08770395057093;0.0525884482510972;-16.725829661199;7.67742236874669;0.309987614169813;0.431803347567877;3.53205834548773;3.32147044863782;4.07726859052424;0.256659927594861;-2.34859568734989	175.119049072266;276.165588378906;389.249206542969;486.304029575048;557.341735839844;654.393301713772;882.519104003906;259.138092041016;469.276763916016;327.700164794922;289.131866455078;388.200012207031;617.268655311;831.366315650882;600.246032714844	15
QE929_MSQ1321_20180329_Heba_ub_s2_ctrl_2	8911	5713	CKVNNVDLPAPITR	14	1	Deamidation (NQ)	_CKVN(de)NVDLPAPITR_	CKVN(0.993)N(0.007)VDLPAPITR			CKVN(21.31)N(-21.31)VDLPAPITR			1	0	0	L8B0U3;L8B139;L8AXM9;A0A287A1J6;L8B0U8;L8AXK3;K7ZLA7;L8B0V6;L8B165;L8B0T2;L8B149;L8B173	2	HCD	FTMS	MULTI-MSMS	6	0	799.422	1596.83	-0.050524	-4.04e-05	-0.456615	35.764	7.2e-05	110.86	94.966	21.309	0.99266	2	0	0	0	-1	0	0	0	0	y1;y4;y6;y7;y8;y9;y10;y11;y12;b2;b3;b4;b7;b2-NH3	2068.6;3099.5;20556.8;21641.7;14642.7;2735.4;3209.6;19352.3;14453.4;9364.3;9697.7;2422.1;1580.2;6193.3	0.00116958822655988;0.00179222773442689;0.00222371929339715;0.00261829895191568;0.00680782988649753;0.00378732933745596;-0.00577545783744426;-0.00548411983822916;-0.00456067552727291;0.000502431793734104;0.00162508822808149;-0.00112548328758066;-0.00584645898129565;0.000991904512488873	6.67886612794597;3.68542379920521;3.39815020594394;3.41157652860592;7.71427637370969;3.85844444380816;-5.27139897173078;-4.52990409470218;-3.48218767484093;1.73772230078234;4.18621736802056;-2.23652146399677;-7.03229882742004;3.64529592892016	175.117782592773;486.301666259766;654.391112408007;767.474781808748;882.497535309813;981.568969726563;1095.62145996094;1210.64811165494;1309.71560212683;289.132385253906;388.199676513672;503.229370117188;831.372375488281;272.105346679688	14
QE929_MSQ1321_20180329_Heba_ub_s3_ctrl_3	8453	4803	CKVNNVDLPAPITR	14	1	Deamidation (NQ)	_CKVNN(de)VDLPAPITR_	CKVN(0.453)N(0.547)VDLPAPITR			CKVN(-0.81)N(0.81)VDLPAPITR			1	0	0	L8B0U3;L8B139;L8AXM9;A0A287A1J6;L8B0U8;L8AXK3;K7ZLA7;L8B0V6;L8B165;L8B0T2;L8B149;L8B173	3	HCD	FTMS	MULTI-MSMS	12	0	533.284	1596.83	-0.49349	-0.00026317	-1.94486	35.966	0.00078329	61.212	49.189	0.81125	0.54656	2	0	0	0	-1	0	0	0	0	y1;y4;y5;y6;y8;y4-NH3;b2;b3;b5;b7;b5-NH3	2668.2;17146.9;7295.9;43503.9;1338.6;1425.2;1514.3;1455.3;4479.3;9600.4;2320.5	0.000589754242184881;0.00147407007375477;0.0011557713937691;0.000256640442785283;0.00940905766867672;0.00707296021880666;-0.000352060393765896;-0.000175448881293505;0.00797378643039792;-0.00584645898129565;0.000482354599967039	3.36774644310383;3.03118251824668;2.07372986647715;0.392180863200032;10.6618829245337;15.0722668916422;-1.21764067692481;-0.4519531523332;12.9179683033548;-7.03229882742004;0.803597348680139	175.118362426758;486.301984417426;557.339416503906;654.393079486857;882.494934082031;469.269836425781;289.133239746094;388.201477050781;617.26319829467;831.372375488281;600.244140625	11
QE929_MSQ1321_20180329_Heba_ub_s3_ctrl_3	8469	4817	CKVNNVDLPAPITR	14	1	Deamidation (NQ)	_CKVN(de)NVDLPAPITR_	CKVN(0.917)N(0.083)VDLPAPITR			CKVN(10.44)N(-10.44)VDLPAPITR			1	0	0	L8B0U3;L8B139;L8AXM9;A0A287A1J6;L8B0U8;L8AXK3;K7ZLA7;L8B0V6;L8B165;L8B0T2;L8B149;L8B173	2	HCD	FTMS	MULTI-MSMS	9	0	799.422	1596.83	0.32776	0.00026202	-0.0808709	36.014	0.02298	69.979	54.088	10.437	0.91708	2	0	0	0	-1	0	0	0	0	y4;y6;y7;y8;y11;y12;b2;b3;b4;b2-NH3	1904.3;10093.3;10437.2;8531.3;10691.5;5703.3;6328.3;3182.8;2026.7;1580.9	0.000754630078176888;0.00109041014377453;0.00112024133466093;0.00953112798117672;0.015013101068007;0.0215883263001615;-0.000321542815640896;0.00131991244683149;-0.000423578990705664;0.000259482637488873	1.55177027022687;1.6662944142615;1.45964294148086;10.800208512784;12.4010892276116;16.4835459647708;-1.11209229994319;3.400083743145;-0.841722694793829;0.953608380766906	486.302703857422;654.392245717156;767.476279866365;882.494812011719;1210.62761443403;1309.689453125;289.133209228516;388.199981689453;503.228668212891;272.106079101563	10
QE929_MSQ1321_20180329_Heba_ub_s4_10_1	8954	5742	CKVNNVDLPAPITR	14	1	Deamidation (NQ)	_CKVN(de)NVDLPAPITR_	CKVN(0.859)N(0.141)VDLPAPITR			CKVN(7.86)N(-7.86)VDLPAPITR			1	0	0	L8B0U3;L8B139;L8AXM9;A0A287A1J6;L8B0U8;L8AXK3;K7ZLA7;L8B0V6;L8B165;L8B0T2;L8B149;L8B173	3	HCD	FTMS	MULTI-MSMS	6	0	533.284	1596.83	0.7717	0.00041154	-0.62975	36.195	0.00025941	77.776	60.075	7.8556	0.85922	2	0	0	0	-1	0	0	0	0	y1;y3;y4;y5;y6;y7;y8;y4-NH3;b2;b3;b4;b5;b6;b7;b5-NH3;b7-NH3	5211.4;1348.2;31545.4;12547.6;80075;7259.8;4896.9;2802.7;2657.6;7146.3;4302.8;7148.8;1695.5;20140.1;5117.6;1664.7	9.92025780988115E-06;-0.00290643871869634;0.000331168659556624;0.00215965314339428;0.000416856292304146;0.00209929185643887;-0.00237072748757328;-0.00333353392181834;0.000471914215609104;0.000190762056206495;-0.00103393055320566;-0.00037332905628773;-0.0017225964500085;0.00136043258908103;-0.00256940321253296;-0.000413138606290886	0.0566486850697765;-7.46669705989995;0.680992247330329;3.87494042126682;0.637012229240688;2.73532171550964;-2.68635631924502;-7.10350365716798;1.63217332221262;0.49140007815484;-2.05459141041063;-0.604805225615358;-2.40471466512259;1.63638391463687;-4.28057514493846;-0.507329133871413	175.118942260742;389.253601074219;486.303127318841;557.338412622157;654.392919271008;767.475300815844;882.506713867188;469.280242919922;289.132415771484;388.201110839844;503.229278564453;617.271545410156;716.34130859375;831.365168596711;600.247192382813;814.340393066406	16
QE929_MSQ1321_20180329_Heba_ub_s4_10_1	8957	5745	CKVNNVDLPAPITR	14	1	Deamidation (NQ)	_CKVN(de)NVDLPAPITR_	CKVN(0.5)N(0.5)VDLPAPITR			CKVN(0)N(0)VDLPAPITR			1	0	0	L8B0U3;L8B139;L8AXM9;A0A287A1J6;L8B0U8;L8AXK3;K7ZLA7;L8B0V6;L8B165;L8B0T2;L8B149;L8B173	2	HCD	FTMS	MULTI-MSMS	9	0	799.422	1596.83	0.87239	0.00069741	-0.331367	36.203	0.023759	69.01	53.12	0	0.5	2	0	0	0	-1	0	0	0	0	y4;y6;y7;y8;y10;y11;y12;b2;b3;b2-NH3	2851.8;8732.5;11597.9;7350.3;2546.2;11851.6;5509.5;3408.8;3055.2;1819.2	-0.00571509648432311;0.00203974058126732;0.00144795926246388;0.00831042485617672;0.00667571403755574;0.0124222143981569;0.0077943809876615;-0.000138437346890896;0.00327303744683149;0.000198447481238873	-11.7519816502827;3.11700444753764;1.88665098679709;9.41695435231722;6.09315365609686;10.260948672486;5.9512572829737;-0.478801570153321;8.43136030065662;0.729301739163855	486.309173583984;654.391296386719;767.475952148438;882.496032714844;1095.60900878906;1210.6302053207;1309.70324707031;289.133026123047;388.198028564453;272.106140136719	10
QE929_MSQ1321_20180329_Heba_ub_s8_30_2	8864	5682	CKVNNVDLPAPITR	14	1	Deamidation (NQ)	_CKVN(de)NVDLPAPITR_	CKVN(0.5)N(0.5)VDLPAPITR			CKVN(0)N(0)VDLPAPITR			1	0	0	L8B0U3;L8B139;L8AXM9;A0A287A1J6;L8B0U8;L8AXK3;K7ZLA7;L8B0V6;L8B165;L8B0T2;L8B149;L8B173	3	HCD	FTMS	MULTI-MSMS	9	1	533.284	1596.83	1.4237	0.00075924	1.0611	35.744	0.00037518	68.83	50.692	0	0.5	2	0	0	0	-1	0	0	0	0	y1;y4;y5;y6;y7;y8;y4-NH3;y6(2+);b2;b3;b5;b7;b5-NH3	5884.7;18930.8;6706.6;49879.3;1694.9;3474.7;1652.4;4002.5;1225.3;1953.7;2273.7;11182.2;1924.9	-0.000157926421877619;0.00156160171843567;-0.0013466700124809;0.00161613553336792;0.00309590848121388;0.0022852037903931;-0.000281776109318344;0.00136220515315699;0.000441396637484104;-8.38961469185051E-05;-0.00397440327503773;0.00666105027039521;0.000848565537467039	-0.901822889465024;3.21117751840159;-2.41623672418051;2.46967601208074;4.03389203296408;2.5894600129749;-0.600447059062381;4.15687989759101;1.52662436592403;-0.21611501157027;-6.43862513770969;8.01223456526438;1.41370152201142	175.119110107422;486.301896885782;557.341918945313;654.391719991767;767.474304199219;882.50205793591;469.277191162109;327.698944091797;289.132446289063;388.201385498047;617.275146484375;831.35986797903;600.243774414063	13
QE929_MSQ1321_20180329_Heba_ub_s9_30_3	8777	5594	CKVNNVDLPAPITR	14	1	Deamidation (NQ)	_CKVNN(de)VDLPAPITR_	CKVN(0.462)N(0.538)VDLPAPITR			CKVN(-0.67)N(0.67)VDLPAPITR			1	0	0	L8B0U3;L8B139;L8AXM9;A0A287A1J6;L8B0U8;L8AXK3;K7ZLA7;L8B0V6;L8B165;L8B0T2;L8B149;L8B173	3	HCD	FTMS	MULTI-MSMS	9	0	533.284	1596.83	1.5018	0.00080087	-0.0661333	35.607	0.0012659	57.804	45.444	0.66819	0.53839	2	0	0	0	-1	0	0	0	0	y1;y2;y4;y5;y6;y6(2+);b3;b5;b6;b7;b5-NH3	2661.5;2133.9;17227.3;4059.9;31864.9;2656.8;1695.6;4465.7;1682.2;8187.8;1253.1	0.000315096039059881;0.00153055744380026;0.00127859301016997;-0.000370107512480899;0.00142581591649105;0.000507712965656992;-0.00124356411566851;0.00328878031871227;0.0106065051124915;0.00867760688618091;0.00567034288121704	1.79932898236873;5.54218271338063;2.62921504988396;-0.66405943711684;2.17884098813598;1.54932339858266;-3.20338990857644;5.32796279813852;14.8067513895788;10.43787205634;9.44680923540277	175.118637084961;276.165100097656;486.30217989449;557.340942382813;654.391910311384;327.699798583984;388.202545166016;617.267883300781;716.328979492188;831.357851422414;600.238952636719	11
QE929_MSQ1321_20180329_Heba_ub_s7_30_1	9345	5847	DAHKIQHIFLGR	12	1	GlyGly (K)	_DAHK(gl)IQHIFLGR_		DAHK(1)IQHIFLGR			DAHK(43.63)IQHIFLGR		0	1	0		3	HCD	FTMS	MULTI-MSMS	5	0	516.951	1547.83	4.1745	0.002158	6.57486	37.977	0.0078238	43.628	11.13	43.628	1	1	0	0	0	-1	0	0	0	0	y1;y2;y3;y4;y5;y1-NH3;y8(2+)	5172.9;2397.1;6276.9;21809.3;15381.6;1311.3;21809.3	0.000437166351559881;0.000782725889052927;0.000419826406243828;0.0026932099624446;0.00290103920440288;0.00059094571093965;0.00269320996250144	2.49640280197278;3.37178911819142;1.21609833964809;5.47077711319476;4.79214325769721;3.73799062053604;5.47077711331022	175.118515014648;232.139633178711;345.224060058594;492.290200591238;605.374056742396;158.091812133789;492.290200591238	7
QE929_MSQ1321_20180329_Heba_ub_s8_30_2	15980	12327	DCVGPEVEKACADPAAGSVILLENLR	26	1	GlyGly (K)	_DCVGPEVEK(gl)ACADPAAGSVILLENLR_		DCVGPEVEK(1)ACADPAAGSVILLENLR			DCVGPEVEK(48.39)ACADPAAGSVILLENLR		0	1	0	F1RPH0;Q7SIB7;K7GKJ8;D0G784;Q6T4P2	3	HCD	FTMS	MULTI-MSMS	5	1	966.476	2896.41	-0.25082	-0.00024241	0.510576	55.928	9.96e-05	48.389	41.278	48.389	1	1	0	0	0	-1	0	0	0	0	y3;y4;y5;y6;y7;y8;y10;y11;y13;b2	2853.9;3370.2;6972.3;10061.4;14526.7;2938.1;22247.4;8167;12963.8;12944.7	-0.00161498514995628;0.00203768136248073;0.00199521644992728;0.00213585700623753;-0.00163124362575218;0.00849558954382701;-0.000237201669506248;0.00822016318761598;0.0094747561126951;-0.000226294140645678	-4.01490354746276;3.83537200027896;3.09638030194729;2.81978247538771;-1.87382452699832;8.7619470658899;-0.212992347587312;6.93865279788972;7.00391420078084;-0.819712979180485	402.24755859375;531.286499023438;644.37060546875;757.454528808594;870.542359889626;969.600646972656;1113.66287189737;1184.69152832031;1352.78015136719;276.065093994141	10
QE929_MSQ1321_20180329_Heba_ub_s9_30_3	15877	12238	DCVGPEVEKACADPAAGSVILLENLR	26	1	GlyGly (K)	_DCVGPEVEK(gl)ACADPAAGSVILLENLR_		DCVGPEVEK(1)ACADPAAGSVILLENLR			DCVGPEVEK(48.39)ACADPAAGSVILLENLR		0	1	0	F1RPH0;Q7SIB7;K7GKJ8;D0G784;Q6T4P2	3	HCD	FTMS	MULTI-MSMS	10	1	966.476	2896.41	-0.1529	-0.00014777	-0.00730706	55.692	9.96e-05	48.389	40.943	48.389	1	1	0	0	0	-1	0	0	0	0	y1;y4;y5;y6;y7;y9;y10;y11;y13;b2	2126.3;3309.4;2482.1;9526.7;12410.8;3682.8;13216.8;7803.1;19529.5;8492.6	0.000482942718747381;0.00295320870623073;0.000896583637427284;0.00296988511172458;0.00166614600004777;0.00371980022509888;0.0106823822361548;0.015422311625116;0.023646730335031;0.000323022265604322	2.75780573487225;5.55860877458279;1.39140752413605;3.92088009100709;1.91392445419159;3.52041300540067;9.59220896076515;13.0180768702755;17.4802816564341;1.17009689158528	175.118469238281;531.285583496094;644.371704101563;757.453694780488;870.5390625;1056.63745117188;1113.65195231346;1184.68432617188;1352.76597939297;276.064544677734	10
QE929_MSQ1321_20180329_Heba_ub_s7_30_1	9577	6052	DDNMFQIGKMR	11	1	GlyGly (K)	_DDNMFQIGK(gl)MR_		DDNMFQIGK(1)MR			DDNMFQIGK(80.07)MR		0	1	0	A0A287AUW4;A0A286ZNR9	2	HCD	FTMS	MULTI-MSMS	5	0	734.837	1467.66	-0.64738	-0.00047572	0.803342	38.671	0.0061473	80.067	63.127	80.067	1	1	0	0	0	-1	0	0	0	0	y1;y4;y5;y6;y7;y6-NH3;b2;b3	2664.7;13433.9;2526.1;9043.9;8910.9;2447.7;2892.4;10399.9	7.09554140598812E-05;-0.00397256871485752;0.00136569828748634;0.00514830447195891;0.00677509463753267;-0.00328802071874179;0.000615655600000764;0.00182557350308343	0.405184258620732;-6.56272810821864;1.90102374216576;6.08218589463191;6.81926251470157;-3.96415408908011;2.6644773775846;5.28994936105294	175.118881225586;605.322763544415;718.401489257813;846.456284163028;993.523071289063;829.438171386719;231.060546875;345.102264404297	8
QE929_MSQ1321_20180329_Heba_ub_s1_ctrl_1	5806	2630	DFQYVDRDGKDQGVNVR	17	2	GlyGly (K)	_DFQYVDRDGK(gl)DQGVNVR_		DFQYVDRDGK(1)DQGVNVR			DFQYVDRDGK(40.8)DQGVNVR		0	1	0	A0A286ZUG0;A0A286ZY48;A0A287B8Y9	3	HCD	FTMS	MULTI-MSMS	3	1	709.007	2124	-0.35899	-0.00025452	1.33105	27.587	0.0082409	40.801	22.663	40.801	1	1	0	0	0	-1	0	0	0	0	y1;y6;y14;y11(2+);y12(2+);y13(2+);a2;b2;b3	2427.2;11215.5;41955.2;1908.6;2276.5;13004.4;17058.4;3190.7;3063.7	-0.000707242828127619;-0.000322055433684909;-0.00142061283281691;0.00228783077500339;-0.000720145412515194;-0.00242846910362005;0.000251141332796578;-0.000210823481268108;-0.000349132393751006	-4.0386261054559;-0.478978968404207;-0.818866303985758;3.36768653246427;-0.977310658753409;-3.08808264512634;1.06819802580234;-0.801296853625701;-0.892552922886155	175.119659423828;672.379070751034;1734.85320607553;679.347900390625;736.864379882813;786.400295164604;235.107467651367;263.102844238281;391.161560058594	9
QE929_MSQ1321_20180329_Heba_ub_s2_ctrl_2	6219	3221	DFQYVDRDGKDQGVNVR	17	2	GlyGly (K)	_DFQYVDRDGK(gl)DQGVNVR_		DFQYVDRDGK(1)DQGVNVR			DFQYVDRDGK(73.17)DQGVNVR		0	1	0	A0A286ZUG0;A0A286ZY48;A0A287B8Y9	3	HCD	FTMS	MULTI-MSMS	3	1	709.007	2124	-0.1096	-7.77e-05	0.201104	28.112	4.73e-05	73.166	46.437	73.166	1	1	0	0	0	-1	0	0	0	0	y1;y5;y6;y9;y11;y12;y13;y14;y15;a2;b2;b3	3089.3;3014.5;10970;3813.4;7318.6;5552.6;25009;40796.1;13749;23022.6;6360.1;3029	0.000177766937497381;-0.00246065173746501;0.00168468215565554;0.010037526498536;-0.00465920358874428;0.0124715082074545;0.00443778943372308;1.94321360140748E-05;0.00528327616416391;0.000129071020296578;0.000491080815606892;0.00215330901249899	1.01512209694351;-4.52057583783632;2.50556160497148;9.23793680120504;-3.4316942465597;8.46842132735958;2.82340918325752;0.0112010353821391;2.83604152554062;0.54898704227019;1.86650253491098;5.5049447803056	175.118774414063;544.322631835938;672.377064013444;1086.5550083896;1357.69775917979;1472.70757149999;1571.78401913497;1734.85176603056;1862.90507969794;235.10758972168;263.102142333984;391.159057617188	12
QE929_MSQ1321_20180329_Heba_ub_s4_10_1	6245	3205	DFQYVDRDGKDQGVNVR	17	2	GlyGly (K)	_DFQYVDRDGK(gl)DQGVNVR_		DFQYVDRDGK(1)DQGVNVR			DFQYVDRDGK(61.73)DQGVNVR		0	1	0	A0A286ZUG0;A0A286ZY48;A0A287B8Y9	3	HCD	FTMS	MULTI-MSMS	4	1	709.007	2124	0.20672	0.00014657	0.766076	28.606	0.00039802	61.732	34.396	61.732	1	1	0	0	0	-1	0	0	0	0	y1;y4;y5;y6;y9;y14;y11(2+);y12(2+);y13(2+);y15(2+);a2;b2;b3	7014.7;1760.2;7940.5;14377.2;2781.4;63775.3;8317.2;10042.9;22215.7;10073.7;37849.1;10311.1;3027.5	8.62142031223812E-05;0.000337099271916941;0.000524693259876585;-0.00129099409741684;0.00596388485018906;0.00358364541034462;0.000884022181253386;-0.00255120010001519;-0.000740900274649903;-0.00266709605625692;0.000129071020296578;-5.82355906431076E-05;0.000505359793748994	0.49231818997005;0.691771802288163;0.963943269839918;-1.92003632054966;5.48878100493162;2.06568240759663;1.3012778195091;-3.46222972657323;-0.942143421279735;-2.86180930648514;0.54898704227019;-0.221341675669707;1.29194928467374	175.118865966797;487.298370361328;544.31964649094;672.380039689697;1086.55908203125;1734.84820181729;679.349304199219;736.8662109375;786.398607595775;931.961486816406;235.10758972168;263.102691650391;391.160705566406	13
QE929_MSQ1321_20180329_Heba_ub_s6_10_3	6368	3376	DFQYVDRDGKDQGVNVR	17	2	GlyGly (K)	_DFQYVDRDGK(gl)DQGVNVR_		DFQYVDRDGK(1)DQGVNVR			DFQYVDRDGK(78.29)DQGVNVR		0	1	0	A0A286ZUG0;A0A286ZY48;A0A287B8Y9	3	HCD	FTMS	MULTI-MSMS	4	0	709.007	2124	-0.21545	-0.00015276	0.0598609	28.496	1.01e-05	78.285	54.095	78.285	1	1	0	0	0	-1	0	0	0	0	y1;y5;y6;y9;y11;y12;y13;y14;y6-NH3;y15(2+);a2;b2;b3	6019.5;6207.9;17225.2;1834.7;7938.4;12528.4;28231.3;55454.2;2718.9;11970.5;39977.5;6706.9;5698.7	0.000284578460934881;0.00602323498128499;0.00300905087465253;-0.00294724796231094;0.00392805798014706;0.000186238140258865;0.00696463559802396;0.00496793973729837;0.000820199568806856;-0.00608506480625692;0.000266400121859078;0.000613151128106892;1.7078543748994E-05	1.62506067931478;11.0657329117356;4.47525200157054;-2.7124376761077;2.89319386306755;0.126458633257868;4.4310456842714;2.86361867060497;1.25154168373709;-6.52928535722029;1.13309943665354;2.33046909899214;0.0436611402603641	175.118667602539;544.314147949219;672.375739644725;1086.56799316406;1357.68917191822;1472.71985677006;1571.7814922888;1734.84681752296;655.351379394531;931.964904785156;235.107452392578;263.102020263672;391.161193847656	13
QE929_MSQ1321_20180329_Heba_ub_s7_30_1	6128	2972	DFQYVDRDGKDQGVNVR	17	2	GlyGly (K)	_DFQYVDRDGK(gl)DQGVNVR_		DFQYVDRDGK(1)DQGVNVR			DFQYVDRDGK(80.53)DQGVNVR		0	1	0	A0A286ZUG0;A0A286ZY48;A0A287B8Y9	3	HCD	FTMS	MULTI-MSMS	2	0	709.007	2124	-0.17048	-0.00012087	-0.0813821	28.542	8.3e-06	80.534	49.144	80.534	1	1	0	0	0	-1	0	0	0	0	y1;y3;y5;y6;y12;y14;y15;y11(2+);y13(2+);a2;b2;b3	8084.3;1636.2;5584.7;15367.8;7821.5;46220.8;16690;9137.3;15637.9;34675.7;9991.5;5765.8	5.56966249973812E-05;0.000892909634387706;-0.00337617908121501;0.000221051627136148;0.00507366079204985;-0.000312727058826567;0.00782894589929128;0.00491234249375339;-0.00533154668755742;0.000525799535921578;0.000826774174981892;0.000291736746873994	0.318050342456051;2.29995366895906;-6.20252255771282;0.32876068768989;3.44510709651991;-0.180261509988595;4.20255260610042;7.23099529528342;-6.77966048392834;2.23642471005499;3.14241162209576;0.745822838024101	175.118896484375;388.229400634766;544.323547363281;672.378527643973;1472.71496934741;1734.85209818976;1862.9025340282;679.345275878906;786.403198242188;235.107192993164;263.101806640625;391.160919189453	12
QE929_MSQ1321_20180329_Heba_ub_s8_30_2	6120	3126	DFQYVDRDGKDQGVNVR	17	2	GlyGly (K)	_DFQYVDRDGK(gl)DQGVNVR_		DFQYVDRDGK(1)DQGVNVR			DFQYVDRDGK(68.26)DQGVNVR		0	1	0	A0A286ZUG0;A0A286ZY48;A0A287B8Y9	3	HCD	FTMS	MULTI-MSMS	6	1	709.007	2124	0.70341	0.00049872	1.18981	27.972	9.06e-05	68.257	31.244	68.257	1	1	0	0	0	-1	0	0	0	0	y1;y5;y6;y11;y12;y13;y14;y15;y15-H2O;y15-NH3;a2;b2;b3;b2-H2O	2168.7;2005.4;13949.8;9186.6;4351.6;24325.8;48593.2;11951.1;5903.3;17415.6;29166.7;5785.8;1574.4;1545.5	-0.000203702789065119;0.00236112560628499;0.00151156083859405;0.00252524549637201;-0.00237815509194661;-0.000318728955789993;0.00914699513668893;0.00419926952895366;0.00862726049422236;0.00691722179612952;-0.000191363550015922;0.000857291753106892;-0.00141724762812601;0.000592288070293989	-1.1632239090982;4.33777025600323;2.2480844905389;1.85995656401525;-1.61480198696787;-0.202781035675423;5.27252151513219;2.25414978530266;4.67629778368898;3.74739063513947;-0.813939224285324;3.25840351874309;-3.62316726099968;2.41660003397934	175.119155883789;544.317810058594;672.377237134761;1357.6905747307;1472.72242116329;1571.78877565336;1734.84263846756;1862.90616370457;1844.89117102731;1845.8768966508;235.10791015625;263.101776123047;391.162628173828;245.09147644043	14
QE929_MSQ1321_20180329_Heba_ub_s9_30_3	6049	3054	DFQYVDRDGKDQGVNVR	17	2	GlyGly (K)	_DFQYVDRDGK(gl)DQGVNVR_		DFQYVDRDGK(1)DQGVNVR			DFQYVDRDGK(122.93)DQGVNVR		0	1	0	A0A286ZUG0;A0A286ZY48;A0A287B8Y9	3	HCD	FTMS	MULTI-MSMS	4	1	709.007	2124	0.13368	9.48e-05	0.624833	27.893	5.19e-12	122.93	77.816	122.93	1	1	0	0	0	-1	0	0	0	0	y1;y2;y3;y5;y6;y9;y11;y12;y14;y15;y14-H2O;y15-H2O;y3-NH3;y6-NH3;y15-NH3;y13(2+);a2;b2;b3;b4;b2-H2O	9512.1;2587.9;6039.8;17515.1;40191.4;3290;29844.2;31511.4;142684;39755.5;20090;14456.8;2757.8;9188.8;54234.8;57737.1;87942.6;20572.5;14608.6;2304.6;2171.6	-0.000478360992190119;0.000537483918776616;-8.36528656122937E-05;-0.000686607769125658;-0.0019685219180019;0.0174384942251891;-0.00450682989503548;-0.00124294259239832;0.00222967263380269;0.00163039219683014;0.0112623218478802;0.000130223688529441;0.000772030790642475;0.000148812850056856;0.00110732749976705;-0.00100216973442002;-3.87756593909216E-05;-0.000401148548007768;-0.000717129439976816;-0…	-2.73162715701849;1.96028350995187;-0.215472231246316;-1.26140264385766;-2.92768942891185;16.0494525100162;-3.31946515368583;-0.84397679605471;1.2852253536113;0.875186297812077;6.5599518417178;0.0705857834892923;2.07980767402198;0.227073143174658;0.599890499998027;-1.27437840273873;-0.164927179740751;-1.52468233091087;-1.83333138667526;-3.65019585284485;-4.80523832446117	175.119430541992;274.186828613281;388.230377197266;544.320857791969;672.380717217518;1086.54760742188;1357.6976068061;1472.72128595079;1734.84955579007;1862.9087325819;1716.82995845455;1844.89966806411;371.202972412109;655.35205078125;1845.8827065451;786.398868865234;235.107757568359;263.103034563348;391.16192805564;554.2265625;245.093246459961	21
QE929_MSQ1321_20180329_Heba_ub_s6_10_3	6943	3912	DFTVSAMHGDMDQKER	16	1	GlyGly (K)	_DFTVSAMHGDMDQK(gl)ER_		DFTVSAMHGDMDQK(1)ER			DFTVSAMHGDMDQK(95.35)ER		0	1	0	I3LLD5;A6M928	3	HCD	FTMS	MULTI-MSMS	10	1	660.956	1979.85	0.19781	0.00013074	1.319	30.127	4.5e-08	95.347	84.086	95.347	1	1	0	0	0	-1	0	0	0	0	y1;y2;y3;y4;y5;y6;y7;y8;y9;y12;y13;y14;y10(2+);a2;b2;b3;b3-H2O	8512.8;2059.8;1778.7;7490.6;2136.5;4449.2;5592.2;26955.1;20797.6;14011.5;6074;9437.9;1788.1;49550;9468.3;2351.9;6314.8	-0.000188444000002619;0.00184679087186623;-0.00390898446255505;0.000835519124962048;0.00751487924992489;-0.00290383486253631;0.0102452518251539;0.00474672834798184;-0.00225492074446265;0.00825371160840405;0.013454431467153;0.0127833426072357;-0.00637056812502124;-0.000206622339078422;-0.000393928950018108;0.00059265061872793;0.000617563928130949	-1.07609025107171;6.07178032151175;-7.15533686602558;1.23898603373531;9.5200076107285;-3.15487335779406;9.89456720227276;4.34495432775997;-1.83396220359547;5.43495726272287;8.31702635978129;7.43759978089634;-9.35752005261779;-0.878840382405946;-1.49724217921457;1.62749162615756;1.78414942215754	175.119140625;304.159698486328;546.303344726563;674.357177734375;789.37744140625;920.428344726563;1035.44213867188;1092.46910091895;1229.53501443044;1518.63413260199;1617.69734579833;1718.74569536129;680.796630859375;235.107925415039;263.10302734375;364.149719238281;346.139129638672	17
QE929_MSQ1321_20180329_Heba_ub_s8_30_2	6701	3664	DFTVSAMHGDMDQKER	16	1	GlyGly (K)	_DFTVSAMHGDMDQK(gl)ER_		DFTVSAMHGDMDQK(1)ER			DFTVSAMHGDMDQK(46.96)ER		0	1	0	I3LLD5;A6M928	3	HCD	FTMS	MULTI-MSMS	1	1	660.956	1979.85	3.1308	0.0020693	-0.0447435	29.628	0.0013738	46.964	36.11	46.964	1	1	0	0	0	-1	0	0	0	0	y1;y6;y8;y9;y9(2+);y12(2+);y14(2+);a2;b2	3085.9;2467;7889.5;2668.3;4267.5;2184.9;1938.4;21196.3;6455.9	-0.000173185210940119;0.00771628232496369;0.00306030610317976;0.00578197063759944;0.000122503309512467;0.00573959322503015;0.00214028056245752;-0.000145587182828422;0.000613151128106892	-0.988956577860654;8.38345690076587;2.80127042172705;4.70259761942942;0.199104995078514;7.55389445592469;2.48904350290049;-0.619235699377477;2.33046909899214	175.119125366211;920.417724609375;1092.4707873412;1229.52697753906;615.269895484841;759.819091796875;859.880737304688;235.107864379883;263.102020263672	9
QE929_MSQ1321_20180329_Heba_ub_s8_30_2	6262	3259	DGQVINETSQHHDDLE	16	0	Deamidation (NQ)	_DGQVIN(de)ETSQHHDDLE_	DGQVIN(0.5)ETSQ(0.5)HHDDLE			DGQ(-43.14)VIN(0)ETSQ(0)HHDDLE			1	0	0	P02543;A0A0B8RVD8	2	HCD	FTMS	MULTI-MSMS	6	1	919.395	1836.78	0.532	0.00048912	0.562305	28.377	0.017443	58.676	52.573	0	0.49999	3	0	0	0	-1	0	0	0	0	y5;y6;y11;y12;b2;b3;b4;b3-H2O	2650.7;1967.7;2464.3;2678;3047.7;16941.6;6750.9;2163	0.000155042618644075;0.00181592845615342;0.00925803408790671;0.012511467612967;-0.000423345182809953;-0.000668465618787195;-0.0019261802781898;0.000210939878115823	0.246782103215471;2.37278754316205;6.98448202456462;8.69700128217712;-2.44628861244556;-2.21996837076429;-4.81322938012719;0.74509813270502	628.257141113281;765.314392089844;1325.51477050781;1438.59558105469;173.056106567383;301.114929199219;400.184600830078;283.103485107422	8
QE929_MSQ1321_20180329_Heba_ub_s7_30_1	4241	1339	DGVVEITGKHEER	13	1	GlyGly (K)	_DGVVEITGK(gl)HEER_		DGVVEITGK(1)HEER			DGVVEITGK(45.28)HEER		0	1	0	Q5S1U1;A0A2C9F366;Q5IZV0	3	HCD	FTMS	MULTI-MSMS	12	0	528.266	1581.77	1.5305	0.00080849	4.27128	22.844	0.0049609	45.28	29.415	45.28	1	1	0	0	0	-1	0	0	0	0	y1;y2;y4;y6;y7;y8;y6(2+);y7(2+);y9(2+);y10(2+);b2;b3	6058.6;2027.4;5277.8;7277.6;9118.8;4006.1;2348.4;2588.3;1538.7;1849.5;1483;2078.4	-0.00113448892187762;0.000656605324991233;-0.00330718607506242;4.1143049998027E-05;0.00178328851654896;-0.0137601263202214;-0.000888314315602656;-0.00164624523438306;-0.00225203310628785;0.00760189764991992;-0.00144568404999745;-0.00105544949065006	-6.47834833485424;2.15874344613574;-5.79937082386189;0.047322281707536;1.83755462931229;-12.6989053766396;-2.04108964107085;-3.38914672410373;-3.71130075017194;11.5824565561983;-8.35379657073024;-3.87854441462986	175.120086669922;304.160888671875;570.266357421875;869.42236328125;970.468299609883;1083.56790700512;435.215728759766;485.740325927734;606.804260253906;656.32861328125;173.05712890625;272.125152587891	12
QE929_MSQ1321_20180329_Heba_ub_s8_30_2	4221	1355	DGVVEITGKHEER	13	1	GlyGly (K)	_DGVVEITGK(gl)HEER_		DGVVEITGK(1)HEER			DGVVEITGK(63.19)HEER		0	1	0	Q5S1U1;A0A2C9F366;Q5IZV0	3	HCD	FTMS	MULTI-MSMS	1	0	528.266	1581.77	0.96678	0.00051071	2.65064	22.601	0.00041438	63.185	42.232	63.185	1	1	0	0	0	-1	0	0	0	0	y1;y2;y3;y4;y5;y6;y7;y8;y9;y10;y9-H2O;a2;b2;b3	9763;8035.2;5074.5;12139.5;2015;20950.6;53871.8;21156.5;13987.8;12227.3;7262.2;2613.9;8814.9;13050.2	-0.000646207671877619;-0.000747203268758767;0.000403021837485085;-0.000455075012837369;0.00293044679369814;2.00480309331397E-05;-0.0005421336221616;-0.00587906747477973;-0.00215075074493143;-0.00135629181363583;-0.00725212533893682;-0.000113968259370267;0.000125971223440047;0.000531464571849938	-3.69009338659733;-2.45659401980851;0.930328629687406;-0.798008304230056;3.60715653744925;0.0230590232013894;-0.558629605243035;-5.42569616265193;-1.77367038794188;-1.03402183642441;-6.07078958624077;-0.785658113699675;0.727923595411357;1.95302663528582	175.119598388672;304.162292480469;433.203735351563;570.263505310813;812.398010253906;869.422384376269;970.470625032022;1083.56002594627;1212.59889072574;1311.66651018301;1194.59342741404;145.060882568359;173.055557250977;272.123565673828	14
QE929_MSQ1321_20180329_Heba_ub_s6_10_3	20276	15673	DILALMEVKMK	11	1	2 Oxidation (M)	_DILALM(ox)EVKM(ox)K_			DILALM(1)EVKM(1)K			DILALM(42.6)EVKM(42.6)K	0	0	2	F1S2K4	2	HCD	FTMS	MULTI-MSMS	1	0	661.857	1321.7	2.9536	0.0019548	3.40631	70.417	0.011561	42.599	12.029	42.599	1	1	0	0	0	-1	0	0	0	0	y1;y4;y8;y1-NH3;a2;b2;b3;b2-H2O	1224.2;2278.7;2070.4;1729.5;2241;6099;2939.4;1738.7	-0.000202421196888736;0.00420728592496289;-0.000357972937536033;0.000470156990616033;0.000642416470327589;0.000485627437512903;0.000290574634334462;0.0015633971922	-1.3759571745441;8.07064342936998;-0.364716134614257;3.61420727817177;3.19415155958452;2.11955353126921;0.849131758528006;7.40573949286781	147.113006591797;521.307373046875;981.511108398438;130.085784912109;201.12272644043;229.117797851563;342.202056884766;211.106155395508	8
QE929_MSQ1321_20180329_Heba_ub_s2_ctrl_2	4499	1627	DIRTLNVQHYR	11	1	2 Deamidation (NQ)	_DIRTLN(de)VQ(de)HYR_	DIRTLN(1)VQ(1)HYR			DIRTLN(49.47)VQ(49.47)HYR			2	0	0	A0A286ZZ84;F1SC09	3	HCD	FTMS	MULTI-MSMS	10	0	472.913	1415.72	1.6353	0.00077334	1.44375	23.241	0.010412	49.466	22.577	49.466	1	1	0	0	0	-1	0	0	0	0	y1;y6;y1-NH3;y6-NH3;a2;b2;b3;b6;b8;b9;b8-H2O;b9-H2O;b6-NH3;b9-NH3	74891;9307.4;15258.6;10342.9;13288.2;8054.9;20512.2;61240.9;69243.5;150869.5;6069.4;5191.5;4709.1;13380.6	8.62142031223812E-05;-0.00440229577509399;1.11117265646499E-05;-0.00255646561765843;1.68061187650892E-05;7.36401328254033E-05;0.000217261006241642;-0.0113015512837364;-0.010590903469506;-0.0117422405930938;-0.00546882679100236;-0.0099979668659671;-0.00988199976609394;-0.0140028083503694	0.49231818997005;-5.37925744280971;0.0702862827637838;-3.19017805986477;0.0835612503159049;0.32140672222078;0.563993225349857;-15.8198757928016;-11.2370366990441;-10.8768789219867;-5.91554515099849;-9.41829499387277;-14.1705571650639;-13.178674007	175.118865966797;818.383544921875;158.092391967773;801.355149990218;201.123352050781;229.118209838867;385.219177246094;714.389381544884;942.499677909469;1079.55974110899;924.483991146491;1061.54743214897;697.361412891866;1062.53545257525	14
QE929_MSQ1321_20180329_Heba_ub_s9_30_3	5796	2817	DKNLYNK	7	1	GlyGly (K),Deamidation (NQ)	_DK(gl)N(de)LYNK_	DKN(1)LYNK	DK(1)NLYNK		DKN(44.66)LYN(-44.66)K	DK(36.11)NLYNK(-36.11)		1	1	0	F1SP27;A0A287BQJ9;A0A287AKW7	2	HCD	FTMS	MULTI-SECPEP	6	1	505.251	1008.49	1.1497	0.0005809	987.244	27.179	0.028983	60.294	17.819	44.662	0.99995	4	0	0	0	-1	0	0	0	0	y1;y2;y1-NH3;y2-NH3;b2;b3;b4;b4-H2O;b3-NH3;b4-NH3	14909.6;8236.7;10841.2;6432.1;3956.8;2392.1;2282.1;1906.4;1431.9;1988.9	0.000285860053111264;-0.0011897689187208;2.7652107803533E-05;-1.36506921535329E-05;0.00176084240621321;-0.00160008067194894;-0.00148995769370686;0.000335492725071163;0.000873034624930824;-0.00405224278745209	1.9431388735242;-4.55576253695763;0.212567528112673;-0.0559158526217215;4.91621489755952;-3.38139996542096;-2.54135564209964;0.590373266816038;1.91382928238244;-7.11843160100886	147.112518310547;261.156921386719;130.086227416992;244.129196166992;358.170349121094;473.200653076172;586.284606933594;568.272216796875;456.171630859375;569.260620117188	10
QE929_MSQ1321_20180329_Heba_ub_s6_10_3	8036	4930	DLAGSIIGKGGQR	13	1	GlyGly (K)	_DLAGSIIGK(gl)GGQR_		DLAGSIIGK(1)GGQR			DLAGSIIGK(64.3)GGQR		0	1	0	A0A287A699;I3LQS0;A0A287BKQ9	2	HCD	FTMS	MULTI-MSMS	2	0	693.378	1384.74	-0.39637	-0.00027484	-0.598443	33.217	0.0040495	64.297	31.977	64.297	1	1	0	0	0	-1	0	0	0	0	y1;y4;y6;y7;y10;y11;a2;b2;b4;b6	5497.5;5075.8;11367.9;16723;2523.6;2680.9;9975.9;2919;14887.7;1457.8	0.000254060882809881;0.000364366162500573;0.0016279906934642;0.00584637520557862;-0.00135178072491726;0.00255888207516364;3.20649078275892E-05;0.000653474117200403;0.00063362038139303;0.00248707210619159	1.45079243699959;0.873318828147701;2.27252969357588;7.0484280115984;-1.244043127639;2.21043756879059;0.159429076401769;2.85213371483668;1.77397131398845;4.46279320488932	175.118698120117;417.220092773438;716.378183337407;829.458028933294;1086.60278320313;1157.63598632813;201.123336791992;229.117630004883;357.176227370019;557.290466308594	10
QE929_MSQ1321_20180329_Heba_ub_s4_10_1	11001	7660	DLPNALDEKQLIEK	14	1	GlyGly (K)	_DLPNALDEK(gl)QLIEK_		DLPNALDEK(1)QLIEK			DLPNALDEK(33.87)QLIEK(-33.87)		0	1	0	A0A287B0I4;F1SFL1	2	HCD	FTMS	MULTI-MSMS	5	1	870.462	1738.91	0.36674	0.00031923	0.0679285	41.969	0.00011859	90.653	63.98	33.87	0.99959	2	0	0	0	-1	0	0	0	0	y1;y2;y3;y4;y5;y6;y7;y8;y9;y12;y2-H2O;y1-NH3;a2;b5	5824.7;8813.8;8376.3;2416.4;5953.5;6347.8;7345.8;20287.1;15514.6;20237.9;7307.2;1929;16142.4;7891.2	8.74957952987643E-05;3.2276565605116E-05;0.000142399543733518;-0.00188370794688808;0.00429512181244718;0.00552787186870773;0.00765465947495159;0.00254069637662724;0.0191027845983172;-0.00100044662758592;-0.000644714421923709;7.3428474991033E-05;-0.000242593295297411;-0.00058990079691057	0.594753446720553;0.116878285548635;0.365840594303505;-3.74997544097909;6.81356761064072;6.33556472511218;7.64277548153316;2.27541284511253;15.5350830216675;-0.661755345521855;-2.49748486272005;0.564460222177063;-1.20619003183266;-1.15383640143664	147.112716674805;276.155364990234;389.239318847656;502.325408935547;630.377807617188;872.514465332031;1001.55493164063;1116.58698863572;1229.6544905279;1511.80739884613;258.145477294922;130.086181640625;201.123611450195;511.251678466797	14
QE929_MSQ1321_20180329_Heba_ub_s6_10_3	11149	7824	DLPNALDEKQLIEK	14	1	GlyGly (K)	_DLPNALDEK(gl)QLIEK_		DLPNALDEK(0.958)QLIEK(0.042)			DLPNALDEK(13.62)QLIEK(-13.62)		0	1	0	A0A287B0I4;F1SFL1	2	HCD	FTMS	MULTI-MSMS	11	0	870.462	1738.91	0.2795	0.0002433	2.59825	42.077	0.0011626	82.171	48.21	13.619	0.95835	2	0	0	0	-1	0	0	0	0	y1;y2;y3;y6;y7;y8;y9;y10;y12;y2-H2O;y1-NH3;a2;b5	2669.8;9276.7;1867.9;1814.7;5230.2;11141.2;8103.9;6467.7;10235.6;3268.5;2343.4;12155.6;6525.8	-0.000690702446888736;6.2794143730116E-05;0.00441486048123352;0.00113334061870773;-0.00601721552504841;0.00713187116252811;0.0111511783829883;0.0161270221751693;0.000499237253279716;-0.000217468328173709;-0.000384335196883967;0.000169394009390089;-0.00345855314066057	-4.69503118993118;0.227387038711482;11.342402289354;1.29892965165856;-6.00779168189505;6.38723230703412;9.06848741646128;12.398777101232;0.330225760831046;-0.842426876411439;-2.9544555739463;0.842240029208287;-6.7648359513849	147.113494873047;276.155334472656;389.235046386719;872.518859863281;1001.56860351563;1116.58239746094;1229.66244213412;1300.69458007813;1511.80589916225;258.145050048828;130.086639404297;201.123199462891;511.254547119141	13
QE929_MSQ1321_20180329_Heba_ub_s7_30_1	10613	6975	DLPNALDEKQLIEK	14	1	GlyGly (K)	_DLPNALDEK(gl)QLIEK_		DLPNALDEK(0.999)QLIEK(0.001)			DLPNALDEK(31.89)QLIEK(-31.89)		0	1	0	A0A287B0I4;F1SFL1	2	HCD	FTMS	MULTI-MSMS	6	1	870.462	1738.91	-0.33807	-0.00029428	0.643001	41.755	0.0011626	82.171	62.409	31.887	0.99935	2	0	0	0	-1	0	0	0	0	y1;y2;y3;y5;y6;y7;y8;y9;y10;y2-H2O;y1-NH3;a2;b5	5387.5;6166.9;1869.8;2175.5;3531.3;3223.4;11640.7;2811.2;2727.6;6606.3;1835.1;10932.8;5710.6	-0.000889066704701236;6.2794143730116E-05;0.00136310266873352;-0.00211356959380282;9.57429624577344E-05;0.00295495244370159;0.00418314319244928;0.0158784687500884;0.0144180378001693;0.000179260187451291;-9.4418204696467E-05;0.00111543893126509;0.00135062826547028	-6.04339871521755;0.227387038711482;3.50197649004896;-3.35282759168602;0.109731551952396;2.95035098382063;3.74637120819026;12.9129176017133;11.0848611789008;0.694417587757901;-0.725811778626945;5.54607415295315;2.64181703235371	147.113693237305;276.155334472656;389.238098144531;630.384216308594;872.519897460938;1001.55963134766;1116.58534618891;1229.65771484375;1300.6962890625;258.144653320313;130.086349487305;201.122253417969;511.249737937734	13
QE929_MSQ1321_20180329_Heba_ub_s8_30_2	10880	7555	DLPNALDEKQLIEK	14	1	GlyGly (K)	_DLPNALDEK(gl)QLIEK_		DLPNALDEK(1)QLIEK			DLPNALDEK(41.38)QLIEK(-41.38)		0	1	0	A0A287B0I4;F1SFL1	2	HCD	FTMS	MULTI-MSMS	10	0	870.462	1738.91	-0.07368	-6.41e-05	0.527987	41.503	3.87e-05	99.215	66.692	41.379	0.99993	2	0	0	0	-1	0	0	0	0	y1;y2;y3;y4;y6;y7;y8;y9;y10;y11;y12;y2-H2O;y1-NH3;a2;b5	7382.9;10236.6;6091.4;3135.6;7255.6;4303.7;12548.9;5929.3;11294.4;5465.6;17098;7710.9;2440.7;12717.3;10239.3	-0.000278715142201236;-0.000913768356269884;-0.00242107701876648;0.00080183892811192;-0.000575643756292266;-0.00375891474379841;-0.0138642225874719;0.0114839375000884;0.00807352231549885;0.014620875625269;-0.0056079517175931;-0.000278503484423709;-0.000430111564071467;0.000199911587515089;2.04507655894304E-05	-1.89456394179235;-3.30888094805683;-6.21998075929005;1.59626250372014;-0.659748064223314;-3.75303619351557;-12.4164252656759;9.33910007678882;6.20704695068552;10.3346804491674;-3.70942398527974;-1.07886406701346;-3.30634579145536;0.993975923129211;0.0400014139135663	147.113082885742;276.156311035156;389.241882324219;502.322723388672;872.520568847656;1001.56634521484;1116.60339355469;1229.662109375;1300.70263357798;1414.73901367188;1511.81200635122;258.145111083984;130.086685180664;201.123168945313;511.251068115234	15
QE929_MSQ1321_20180329_Heba_ub_s9_30_3	10772	7461	DLPNALDEKQLIEK	14	1	GlyGly (K)	_DLPNALDEK(gl)QLIEK_		DLPNALDEK(1)QLIEK			DLPNALDEK(50.56)QLIEK(-50.56)		0	1	0	A0A287B0I4;F1SFL1	2	HCD	FTMS	MULTI-MSMS	9	0	870.462	1738.91	-0.080491	-7.01e-05	0.527987	41.269	8.88e-06	109.24	81.031	50.559	0.99999	2	0	0	0	-1	0	0	0	0	y1;y2;y3;y4;y5;y7;y8;y9;y10;y11;y12;y2-H2O;y1-NH3;y5-NH3;a2;b2;b5	8120.8;10357.5;6887.1;7354.2;5183.8;6061.2;19486.6;15093.7;10532.7;3134.7;22755.4;14667;2565.9;2569.9;17781.3;2369.2;11434.2	-0.000599149712513736;-8.9793746894884E-05;-0.00260418248751648;-0.00054093450938808;8.36960311971779E-05;0.00643395634995159;-0.00788277727497189;0.000741750000088359;0.00562897530016926;0.023898219375269;-0.00740071311997781;-0.000461608953173709;-0.000170712150008967;0.00460148906245195;-0.000379922396859911;-0.000902922367174597;-0.00058990079691057	-4.07270649030664;-0.325156482859226;-6.69039325089827;-1.07686361420221;0.132770333970254;6.4239596900238;-7.05964136176928;0.603209218733133;4.32763383094004;16.8924274097015;-4.8952543787613;-1.78817496798889;-1.31229795102551;7.50221230819633;-1.88899818726439;-3.94084136451529;-1.15383640143664	147.113403320313;276.155487060547;389.242065429688;502.324066162109;630.382019042969;1001.55615234375;1116.59741210938;1229.6728515625;1300.705078125;1414.72973632813;1511.81379911262;258.145294189453;130.08642578125;613.350952148438;201.123748779297;229.119186401367;511.251678466797	17
QE929_MSQ1321_20180329_Heba_ub_s7_30_1	4670	1709	DLQEMKEESR	10	1	GlyGly (K)	_DLQEMK(gl)EESR_		DLQEMK(1)EESR			DLQEMK(48.8)EESR		0	1	0	A7LGJ4;A0A140H1A1;I3L5Z2;P20303;I3LGB8	2	HCD	FTMS	MULTI-SECPEP	7	-1	689.817	1377.62	-0.71814	-0.00049538	-613.329	24.134	0.026969	48.796	29.01	48.796	1	1	0	0	0	-1	0	0	0	0	y1;y5;y6;y7;y8;a2	1344.1;1536.3;1961.9;2453;1726.3;5577.1	-0.000249479156252619;0.00363488491871067;0.000662459868749465;-0.000994932212506683;0.00667925887501042;-0.000456216342172411	-1.42462479207031;4.7678724306261;0.741492698992337;-0.973078685012476;5.80548147146201;-2.2683356484806	175.119201660156;762.370422363281;893.413879394531;1022.45812988281;1150.50903320313;201.123825073242	6
QE929_MSQ1321_20180329_Heba_ub_s2_ctrl_2	10188	6872	DLSHIGDAVVISCAKDGVK	19	1	GlyGly (K)	_DLSHIGDAVVISCAK(gl)DGVK_		DLSHIGDAVVISCAK(0.978)DGVK(0.022)			DLSHIGDAVVISCAK(16.57)DGVK(-16.57)		0	1	0	Q1KLJ4;A0A287B4Z7;A0A287ABG2;I3L813	3	HCD	FTMS	MULTI-MSMS	7	1	700.025	2097.05	-0.090756	-6.35e-05	0.199203	39.477	8.59e-06	70.942	55.058	16.574	0.97846	2	0	0	0	-1	0	0	0	0	y1;y4;y5;y6;y7;y8;y9;a2;b4;b5;b7;b8;b9;b10	5278.7;2959.6;2355.9;6398.3;10277.9;35482;9081.6;3167.6;6183.8;3006.2;5270.9;28276;39989.4;17190	0.000362153998423764;0.00211629747815323;-0.000709790356268059;0.00423847009994915;0.00773936362520544;-0.00185427057397192;0.0108423430501716;0.000856039517202589;0.00149059700311227;0.00208900123129752;0.00777114745631025;-0.00152596841098784;0.000860307991729314;0.00186437885690793	2.46174962130596;5.06015849009109;-1.07484026228411;5.79500661235261;8.68198849134973;-1.89507308949375;9.93306503841532;4.25630878021032;3.28899287030654;3.68891700238448;10.5252477377141;-1.88535395095075;0.947010222976514;1.85047481158409	147.112442016602;418.227508544922;660.368225097656;731.400390625;891.427537932875;978.469159976974;1091.54052734375;201.122512817383;453.207733154297;566.291198730469;738.333923339844;809.380334243511;908.446361883308;1007.51377172864	14
QE929_MSQ1321_20180329_Heba_ub_s3_ctrl_3	9658	5802	DLSHIGDAVVISCAKDGVK	19	1	GlyGly (K)	_DLSHIGDAVVISCAK(gl)DGVK_		DLSHIGDAVVISCAK(0.997)DGVK(0.003)			DLSHIGDAVVISCAK(24.63)DGVK(-24.63)		0	1	0	Q1KLJ4;A0A287B4Z7;A0A287ABG2;I3L813	3	HCD	FTMS	MULTI-MSMS	5	1	700.025	2097.05	0.001626	1.14e-06	0.342261	39.794	1.96e-13	104.44	82.606	24.633	0.99657	2	0	0	0	-1	0	0	0	0	y1;y3;y4;y5;y6;y7;y8;y9;y1-NH3;y8-NH3;y7(2+);y8(2+);a2;b4;b5;b7;b8;b9;b10;b4-H2O;b9-H2O	3048.9;3302;6835;10830.1;11198.2;22274.9;52046;23766;1497;1746.9;3028.6;2621.4;3214.8;9017.8;9218.3;9981.7;43426.3;58592;27033;2475.3;1905.6	0.000377412787486264;0.000838548681258544;0.00129232286877823;0.00195780333979201;0.00216756782651828;0.00260964972528654;0.000706869754026229;0.00116811890643476;0.000744815193741033;-0.00376243806874754;-0.00119626298123876;0.000200022046897175;0.000108358853140089;-0.00168323112188773;0.000196911387547516;-0.000102387699939754;-0.000517673217359516;0.00118046524096371;-0.00125375808329409;0.00…	2.5654718354119;2.76564506415194;3.08999359510843;2.96472660868638;2.96357742902873;2.92747822690362;0.722426043839071;1.07014675528151;5.72558152162583;-3.91331792342288;-2.68086672732705;0.408427400224931;0.53876837950895;-3.71401282704128;0.347719918783182;-0.138672496089353;-0.639592834611853;1.29943352355943;-1.2444040352131;6.98855662887467;13.2428717994804	147.112426757813;303.201843261719;418.228332519531;660.36555750396;731.402461527273;891.432667646775;978.466598836646;1091.55020156789;130.085510253906;961.444519042969;446.222473144531;489.737091064453;201.123260498047;453.210906982422;566.293090820313;738.341796875;809.379325948317;908.446041726059;1007.51688986558;435.195617675781;890.424865722656	21
QE929_MSQ1321_20180329_Heba_ub_s4_10_1	10274	6979	DLSHIGDAVVISCAKDGVK	19	1	GlyGly (K)	_DLSHIGDAVVISCAK(gl)DGVK_		DLSHIGDAVVISCAK(0.998)DGVK(0.002)			DLSHIGDAVVISCAK(26.35)DGVK(-26.35)		0	1	0	Q1KLJ4;A0A287B4Z7;A0A287ABG2;I3L813	3	HCD	FTMS	MULTI-MSMS	14	0	700.025	2097.05	-0.30593	-0.00021416	0.628377	39.921	3.84e-09	88.551	72.667	26.348	0.99769	2	0	0	0	-1	0	0	0	0	y1;y3;y4;y5;y6;y7;y8;y9;y10;y8-H2O;y1-NH3;a2;b4;b5;b7;b8;b9;b10	5899.9;5211.7;5199.4;4697.4;8494.1;15405.1;43784.8;18267.7;2707.4;1615.5;1943.4;2783.8;5395.4;7141.5;2564.3;33784.4;52386.2;27616.4	0.000392671576548764;0.000991136571883544;0.000437830681278228;-0.00145723403909415;0.00375018884994915;0.00581543131761464;0.00160666089459482;0.0079546353290425;-0.00692538137491283;-0.0108493119312243;1.2393318741033E-05;-0.000181558139047411;0.000208858721862271;0.00385813837544902;0.00453628417506025;0.000797258906004572;0.00285857314497662;0.00195019821046571	2.66919407103439;3.26890186423719;1.04686782959019;-2.20669671000166;5.12740544632275;6.52371451292032;1.64202066169731;7.2875116274394;-5.81658493182998;-11.2958646813618;0.0952700184593795;-0.902719441222805;0.460844146958938;6.81301499521137;6.14391965061071;0.985026644106125;3.14666837008211;1.93565431193686	147.112411499023;303.201690673828;418.229187011719;660.368972541339;731.40087890625;891.429461865182;978.465699045505;1091.54341505147;1190.62670898438;960.467590332031;130.086242675781;201.123550415039;453.209014892578;566.289429593325;738.337158203125;809.378011016194;908.444363618155;1007.51368590929	18
QE929_MSQ1321_20180329_Heba_ub_s5_10_2	9290	5206	DLSHIGDAVVISCAKDGVK	19	1	GlyGly (K)	_DLSHIGDAVVISCAK(gl)DGVK_		DLSHIGDAVVISCAK(0.961)DGVK(0.039)			DLSHIGDAVVISCAK(13.91)DGVK(-13.91)		0	1	0	Q1KLJ4;A0A287B4Z7;A0A287ABG2;I3L813	3	HCD	FTMS	MULTI-MSMS	5	1	700.025	2097.05	-0.00012262	-8.58e-08	0.771435	39.975	0.00036656	53.773	40.736	13.91	0.96094	2	0	0	0	-1	0	0	0	0	y1;y3;y5;y6;y7;y8;y9;y1-NH3;a2;b5;b7;b8;b9;b10	1947.1;1629.9;5800.6;6811.2;10818.2;17000.6;5796.6;1320.1;1537.6;5003.4;2310.8;21639.6;30120.2;12551.6	0.000362153998423764;-0.000199048974991456;0.00325749479998194;0.00216291170181648;0.00288877266427789;-0.00278706703750231;0.00339605398767162;-0.000216488517196467;-0.000578286654672411;-0.00200035423745248;-0.00431381348118975;0.00150307073158729;-0.00246282636271644;0.012267044145915	2.46174962130596;-0.656487743214335;4.9328756991976;2.95721138746357;3.24059648434083;-2.84839266737573;3.1112274217038;-1.66418932425714;-2.87527498781461;-3.53235190109673;-5.84253647028918;1.85707051819023;-2.71102120825608;12.1756854841282	147.112442016602;303.202880859375;660.3642578125;731.402466183398;891.432388523836;978.470092773438;1091.54797363281;130.086471557617;201.123947143555;566.295288085938;738.346008300781;809.377305204368;908.449685017663;1007.50336906335	14
QE929_MSQ1321_20180329_Heba_ub_s6_10_3	10433	7159	DLSHIGDAVVISCAKDGVK	19	1	GlyGly (K)	_DLSHIGDAVVISCAK(gl)DGVK_		DLSHIGDAVVISCAK(0.997)DGVK(0.003)			DLSHIGDAVVISCAK(25.27)DGVK(-25.27)		0	1	0	Q1KLJ4;A0A287B4Z7;A0A287ABG2;I3L813	3	HCD	FTMS	MULTI-MSMS	2	1	700.025	2097.05	-0.83687	-0.00058583	0.485319	40.032	6.13e-09	87.088	71.204	25.267	0.99704	2	0	0	0	-1	0	0	0	0	y1;y3;y4;y5;y6;y7;y8;y9;y8-H2O;y1-NH3;y7-NH3;y7(2+);y8(2+);a2;b4;b5;b7;b8;b9;b10;b4-H2O;b8-H2O;b9-H2O	8501.9;3265;8405.1;13337.1;20957.3;28888.9;82464.6;33581.8;1865;7839.5;2078.5;1665;3281;4950.7;16243.9;15008.1;19008.1;64230.2;87726.1;40291.9;3316;1755.2;2312.9	0.000163789740611264;-0.000138013818741456;-0.000142003303096772;0.00227951504120938;0.000632696767979724;0.000644764476305681;0.00121984617192084;0.00360435523998603;0.00788848103752571;-0.000170712150008967;0.00418717937498059;0.00353396162813624;0.00374006110939717;4.73236968900892E-05;0.00107349099454268;0.00320698087205074;0.0011580299291154;-0.000428352576705038;0.000156986801698622;-0.0015…	1.11336279593126;-0.455186461727068;-0.339534185162771;3.45190042972898;0.865044176809705;0.723288565168595;1.24669233767913;3.30205910768477;8.21332756728435;-1.31229795102551;4.788606621504;7.91981422569842;7.63693053409622;0.235296913999487;2.36864891755832;5.66314152598027;1.56842252583305;-0.529235934553736;0.172807869287665;-1.57132323579612;4.95495584140388;-4.14142688578087;-0.05507181847…	147.112640380859;303.202819824219;418.229766845703;660.365235792259;731.403996398332;891.434632532024;978.466085860228;1091.54776533156;960.448852539063;130.08642578125;874.404541015625;446.217742919922;489.733551025391;201.123321533203;453.208150260305;566.290080750828;738.340536457371;809.379236627677;908.447065204498;1007.51721924272;435.196502685547;791.371520996094;890.436706542969	23
QE929_MSQ1321_20180329_Heba_ub_s7_30_1	9922	6348	DLSHIGDAVVISCAKDGVK	19	1	GlyGly (K)	_DLSHIGDAVVISCAK(gl)DGVK_		DLSHIGDAVVISCAK(0.997)DGVK(0.003)			DLSHIGDAVVISCAK(25.36)DGVK(-25.36)		0	1	0	Q1KLJ4;A0A287B4Z7;A0A287ABG2;I3L813	3	HCD	FTMS	MULTI-MSMS	2	1	700.025	2097.05	-0.19967	-0.00013977	0.628377	39.74	4.84e-18	120.24	98.088	25.361	0.9971	2	0	0	0	-1	0	0	0	0	y1;y3;y4;y5;y6;y7;y8;y9;y10;y1-NH3;y7-NH3;y8(2+);a2;b4;b5;b6;b7;b8;b9;b10;b11;b4-H2O	6902.8;6373.5;6483;5907.5;17104.6;23047.6;66640.6;23776;5255.5;3154.1;1455;2595.5;4957.7;7423.1;14399.9;1801.9;9989.1;49062.3;77380.6;35211.3;2349.3;2250.1	0.000285860053111264;0.00102165415000854;0.000285242790653228;-0.000465649731268059;0.00330493088915773;-0.00116050371275378;0.00117468551354705;-0.000797290237414927;0.00894375925008717;-2.865470321467E-06;0.00864274578123059;0.00319074470314717;0.000703451626577589;-0.000523563153137729;0.00162095341852364;0.0055473537375974;0.00131968649407099;0.00249729304584889;-0.000131924819015694;-0.00188…	1.9431388735242;3.36955328503825;0.682024821420479;-0.705136749048948;4.51862852850909;-1.30183562567573;1.20053773585544;-0.730418812344036;7.51190813218272;-0.0220274636765111;9.88420052222481;6.51525940488988;3.4976248209524;-1.15523365558698;2.86240026759618;8.89984248763558;1.78736872465768;3.08545359181418;-0.145220103749492;-1.86735897483593;-3.07809786576521;4.53421188353872	147.112518310547;303.20166015625;418.229339599609;660.367980957031;731.401324164211;891.436437800213;978.466131020886;1091.55216697704;1190.61083984375;130.08625793457;874.400085449219;489.734100341797;201.122665405273;453.209747314453;566.291666778282;623.309204101563;738.340374800806;809.376310982054;908.447354116119;1007.51751750438;1120.60314941406;435.196685791016	22
QE929_MSQ1321_20180329_Heba_ub_s8_30_2	10150	6876	DLSHIGDAVVISCAKDGVK	19	1	GlyGly (K)	_DLSHIGDAVVISCAK(gl)DGVK_		DLSHIGDAVVISCAK(0.982)DGVK(0.018)			DLSHIGDAVVISCAK(17.3)DGVK(-17.3)		0	1	0	Q1KLJ4;A0A287B4Z7;A0A287ABG2;I3L813	3	HCD	FTMS	MULTI-MSMS	1	0	700.025	2097.05	-0.38936	-0.00027256	0.485319	39.426	1.63e-08	80.638	64.754	17.301	0.98173	2	0	0	0	-1	0	0	0	0	y3;y4;y5;y6;y7;y8;y9;a2;b4;b5;b7;b8;b9;b10	2146.3;1866;6614.8;5684.7;13359;32966.4;17263.9;2615.2;5397.7;6520.6;2710.6;24106.4;44889.5;27626.5	0.00199821665000854;0.00107869982190323;0.00228093229998194;-0.000278131462550846;-0.00122524517371403;0.00232134847692578;0.00239908895559893;0.000199911587515089;-0.00113391471563773;-0.000108264393702484;-0.00156723144993975;0.00295137275247725;0.000742554384601135;0.00312806289832679	6.59040944869998;2.57921137103704;3.45404661125252;-0.380270161989344;-1.37446152386692;2.37243898763436;2.19787569794962;0.993975923129211;-2.50196116760717;-0.191180745648729;-2.12263256292403;3.64647984901944;0.817389247738531;3.10473852517999	303.20068359375;418.228546142578;660.365234375;731.404907226563;891.436502541674;978.464984357923;1091.54897059784;201.123168945313;453.210357666016;566.293395996094;738.34326171875;809.375856902348;908.446479636915;1007.5125080446	14
QE929_MSQ1321_20180329_Heba_ub_s8_30_2	10199	6922	DLSHIGDAVVISCAKDGVK	19	1	GlyGly (K)	_DLSHIGDAVVISCAK(gl)DGVK_		DLSHIGDAVVISCAK(0.989)DGVK(0.011)			DLSHIGDAVVISCAK(19.5)DGVK(-19.5)		0	1	0	Q1KLJ4;A0A287B4Z7;A0A287ABG2;I3L813	3	HCD	FTMS	MULTI-MSMS	2	4	700.025	2097.05	-0.38936	-0.00027256	1911.11	39.564	1.2e-05	68.41	57.556	19.503	0.98891	2	0	0	0	-1	0	0	0	0	y1;y3;y4;y5;y6;y7;y8;y9;y1-NH3;a2;b4;b5;b7;b8;b9;b10;b4-H2O	2690.9;3013.3;2311.3;2314;3763.9;7387.2;9490;2377.3;1429.6;1720.3;7034.7;3030;4983.2;27526.7;33311.6;13100.6;1646.5	0.000194307318736264;0.000838548681258544;-0.00206461072497177;-0.00376154816876806;-0.00670017991240002;0.0076166445094259;0.000997112649997689;-0.00405023507482838;-0.000765804923446467;-0.000227334506234911;0.000391964190612271;-0.000535510487452484;0.00227798339381025;-0.0021943629777752;0.00267066421270101;-0.000321567598689398;0.00243103765626529	1.32080668623066;2.76564506415194;-4.93652388624935;-5.69611111294794;-9.16061816958913;8.54432148073023;1.019056702556;-3.71051712163022;-5.88686648599689;-1.13032240144791;0.864864413755273;-0.945640700063687;3.08527940252286;-2.71116195045713;2.93982082694167;-0.319168739948729;5.58607244204457	147.112609863281;303.201843261719;418.231689453125;660.371276855469;731.411329275012;891.427660651991;978.46630859375;1091.55541992188;130.087020874023;201.123596191406;453.208831787109;566.293823242188;738.339416503906;809.381002638078;908.444551527087;1007.5159576751;435.196228027344	17
QE929_MSQ1321_20180329_Heba_ub_s9_30_3	10033	6769	DLSHIGDAVVISCAKDGVK	19	1	GlyGly (K)	_DLSHIGDAVVISCAK(gl)DGVK_		DLSHIGDAVVISCAK(0.995)DGVK(0.005)			DLSHIGDAVVISCAK(23.18)DGVK(-23.18)		0	1	0	Q1KLJ4;A0A287B4Z7;A0A287ABG2;I3L813	3	HCD	FTMS	MULTI-MSMS	8	1	700.025	2097.05	-0.26549	-0.00018585	-0.229971	39.175	1.77e-12	102.58	80.746	23.185	0.99522	2	0	0	0	-1	0	0	0	0	y1;y3;y4;y5;y6;y7;y8;y9;y10;y8-H2O;y9-H2O;y1-NH3;y7(2+);y8(2+);a2;b4;b5;b7;b8;b9;b10;b8-H2O;b8(2+)	10944.4;8106.6;6095.4;14719.4;18376.4;26268.9;66690.7;28204;8064.8;2206.3;1759.2;2824.6;1769.3;4733.1;5493.2;13923;14489.6;15518.3;64729.4;85941.8;43393.6;4572;1927	0.000346895209361264;0.000350267431258544;-0.000538731818721772;-0.000785566492709222;0.00140666294487346;0.00429300199778027;0.00130346117532554;0.00441704779314023;0.00672529843427583;0.00642363728752571;0.00271906300008595;-0.000185970939071467;-0.00412595048123876;0.00135969001564717;3.20649078275892E-05;0.000528836465662152;0.0020997781192591;-1.71802262229903E-05;0.00314249322082105;0.00166…	2.35802742871656;1.1552267077765;-1.28812282241371;-1.18958843371156;1.92323864830106;4.81585459044577;1.33214763960584;4.04659440664576;5.64860127088868;6.68815155897897;2.53280534310196;-1.42959510295333;-9.24633706430168;2.77637381388376;0.159429076401769;1.16687184424282;3.70794772005391;-0.0232686653774297;3.88261391301568;1.83533206232264;0.536973044233159;7.19614629664805;8.25565222317129	147.112457275391;303.202331542969;418.230163574219;660.368300873793;731.403222432155;891.430984294502;978.466002245225;1091.54695263901;1190.61305830457;960.450317382813;1073.5380859375;130.086441040039;446.225402832031;489.735931396484;201.123336791992;453.208694914834;566.291187953581;738.341711667526;809.375665781879;908.445554892046;1007.51509509905;791.362548828125;405.189697265625	23
QE929_MSQ1321_20180329_Heba_ub_s6_10_3	20695	15778	DLTDYLMKILTER	13	1	GlyGly (K)	_DLTDYLMK(gl)ILTER_		DLTDYLMK(1)ILTER			DLTDYLMK(70.98)ILTER		0	1	0	Q6QAQ1;I3LVD5;A0A0B8RTY2;A0A0B8RTA2;A0A287AAR4;A0A2C9F377;A0A140H1A5;A0SNU5;A0A287A5G1;Q28937;Q8SPK6;A1BPP7;A0A286ZWJ1;C7AI81;F1SLG5;A0A287BGY0;A0A287AVS8;A0A287B0H6;B2ZFN7;A0A287A4R1;B6VNT8;P68137;A0A287BF33;A0A287AER8	2	HCD	FTMS	MULTI-MSMS	2	0	862.948	1723.88	-0.39855	-0.00034393	0.333963	72.792	0.0031406	70.977	45.76	70.977	1	1	0	0	0	-1	0	0	0	0	y1;y3;y4;y5;y6;y7;y8;y10;a2;b2	2748.9;2447.2;3078.3;2841.1;3420.1;13736.4;7264.1;1918.9;8786.2;2616.1	0.000940706390622381;0.00231457161248727;0.00587318091868383;0.00534243475624407;0.00492723559375463;-0.0029779331255213;0.00587963078760367;0.0224207323376504;0.000688192837515089;0.000638215328137903	5.37184258033204;5.71207341250167;11.3318995480034;8.46162749970326;5.64072971947119;-2.96441921367078;5.26078417005457;16.0640607455031;3.42175648834248;2.78553547197745	175.118011474609;405.206909179688;518.287414550781;631.372009277344;873.510314941406;1004.55870471633;1117.63391113281;1395.70764160156;201.122680664063;229.117645263672	10
QE929_MSQ1321_20180329_Heba_ub_s8_30_2	20472	15519	DLTDYLMKILTER	13	1	GlyGly (K)	_DLTDYLMK(gl)ILTER_		DLTDYLMK(1)ILTER			DLTDYLMK(83.31)ILTER		0	1	0	Q6QAQ1;I3LVD5;A0A0B8RTY2;A0A0B8RTA2;A0A287AAR4;A0A2C9F377;A0A140H1A5;A0SNU5;A0A287A5G1;Q28937;Q8SPK6;A1BPP7;A0A286ZWJ1;C7AI81;F1SLG5;A0A287BGY0;A0A287AVS8;A0A287B0H6;B2ZFN7;A0A287A4R1;B6VNT8;P68137;A0A287BF33;A0A287AER8	2	HCD	FTMS	MULTI-MSMS	1	0	862.948	1723.88	-0.85862	-0.00074095	-0.36214	72.528	0.0014676	83.31	47.35	83.31	1	1	0	0	0	-1	0	0	0	0	y3;y4;y5;y6;y7;y8;y11;a2;b2	2771.8;1928.7;2827.3;3436.4;10274.6;2963.8;1950.2;8600.6;5788.1	-0.00125598502813773;-0.00261070580006617;0.00253481756874407;0.00181444262500463;-0.00463698633120657;0.0216267011001037;0.0152896361250896;0.000856039517202589;0.0016300366172004	-3.09958673565156;-5.03709523447249;4.01475874697027;2.07717771404011;-4.61593598398274;19.3507065252872;10.2151387570678;4.25630878021032;7.11443970881112	405.210479736328;518.2958984375;631.374816894531;873.513427734375;1004.56036376953;1117.6181640625;1496.76245117188;201.122512817383;229.116653442383	9
QE929_MSQ1321_20180329_Heba_ub_s9_30_3	20463	15583	DLTDYLMKILTER	13	1	GlyGly (K)	_DLTDYLMK(gl)ILTER_		DLTDYLMK(1)ILTER			DLTDYLMK(83)ILTER		0	1	0	Q6QAQ1;I3LVD5;A0A0B8RTY2;A0A0B8RTA2;A0A287AAR4;A0A2C9F377;A0A140H1A5;A0SNU5;A0A287A5G1;Q28937;Q8SPK6;A1BPP7;A0A286ZWJ1;C7AI81;F1SLG5;A0A287BGY0;A0A287AVS8;A0A287B0H6;B2ZFN7;A0A287A4R1;B6VNT8;P68137;A0A287BF33;A0A287AER8	2	HCD	FTMS	MULTI-MSMS	1	1	862.948	1723.88	-1.4022	-0.00121	0.798032	72.233	0.0015095	83	45.888	83	1	1	0	0	0	-1	0	0	0	0	y1;y3;y4;y5;y6;y7;y8;a2;b2;b4;b5	2059.4;3054.4;2661.2;6077.4;6639;14244.5;11662.3;9138.9;6156.9;1831.9;2294.7	0.000788118499997381;0.00185680794061227;0.00361488013743383;0.00113100897499407;0.0146928605937546;0.00628758477944302;0.0110327771860739;0.000489828579702589;0.000378815914075403;0.000979936271789938;-0.00591247269380801	4.50049544669792;4.58236471518006;6.97463277156426;1.79133920142659;16.8206655453773;6.25910934205508;9.87159386087306;2.43546921200156;1.65336670057474;2.20115464062485;-9.72027066409946	175.1181640625;405.207366943359;518.289672851563;631.376220703125;873.500549316406;1004.54943919842;1117.62875798641;201.12287902832;229.117904663086;445.191925048828;608.262145996094	11
QE929_MSQ1321_20180329_Heba_ub_s1_ctrl_1	4858	1825	DLYDAGVKR	9	1	GlyGly (K)	_DLYDAGVK(gl)R_		DLYDAGVK(1)R			DLYDAGVK(73.26)R		0	1	0	P19620;F1S073;A0A286ZJV6;A0A287BI04	2	HCD	FTMS	MULTI-MSMS	4	0	575.796	1149.58	-0.62199	-0.00035814	0.00946191	24.665	0.01621	73.26	28.179	73.26	1	1	0	0	0	-1	0	0	0	0	y1;y2;y3;y4;y5;y6;y7;a2;b2;b3	8795.6;2389.7;1452.5;16596.6;26647.1;30057.4;22654.3;42207.3;9040.1;1592.9	0.000101472992184881;-0.000969854099992062;-0.00250222696251967;0.00191739478077579;0.00324598723966574;0.00202520818641005;0.00835905804308368;-1.37114593599108E-05;0.0012790844687629;-0.00353812918439189	0.579452136504006;-2.32435216534636;-4.8461987950989;3.34422632089435;5.03737589194914;2.66682228951175;9.06164600043128;-0.0681743673202714;5.58266930969631;-9.02157866780619	175.118850708008;417.2578125;516.327758789063;573.344802890919;644.38058808626;759.408751897314;922.465746585757;201.123382568359;229.117004394531;392.185150146484	10
QE929_MSQ1321_20180329_Heba_ub_s4_10_1	5103	2143	DLYDAGVKR	9	1	GlyGly (K)	_DLYDAGVK(gl)R_		DLYDAGVK(1)R			DLYDAGVK(74.13)R		0	1	0	P19620;F1S073;A0A286ZJV6;A0A287BI04	2	HCD	FTMS	MULTI-MSMS	9	0	575.796	1149.58	-0.75248	-0.00043328	-0.512469	25.382	0.015811	74.127	30.881	74.127	1	1	0	0	0	-1	0	0	0	0	y1;y2;y3;y4;y5;y6;y7;y1-NH3;a2;b2;b2-H2O	12047.1;1694.7;2271.7;10598.2;20338.6;20102.4;17203;1427.4;32993.9;8329.2;1149.3	0.000391389984372381;-0.00173279355311706;-0.00152566446251967;0.00101716070003022;-0.00256511877103094;0.000380157879362741;-0.0031662082069488;-0.00124010897656035;-7.47466156099108E-05;-0.000323088382799597;-0.000664386010925	2.23500000573589;-4.15280513118778;-2.95484277600424;1.77407922390666;-3.98071525756328;0.500596095195365;-3.43228858158443;-7.84414193733213;-0.371645464450492;-1.41013594504634;-3.14713229726445	175.118560791016;417.258575439453;516.326782226563;573.345703125;644.386399192271;759.410396947621;922.477271852007;158.093643188477;201.123443603516;229.118606567383;211.108383178711	11
QE929_MSQ1321_20180329_Heba_ub_s5_10_2	4890	1718	DLYDAGVKR	9	1	GlyGly (K)	_DLYDAGVK(gl)R_		DLYDAGVK(1)R			DLYDAGVK(65.25)R		0	1	0	P19620;F1S073;A0A286ZJV6;A0A287BI04	2	HCD	FTMS	MULTI-MSMS	1	0	575.796	1149.58	-1.3008	-0.00074897	-0.164515	25.506	0.019888	65.252	27.694	65.252	1	1	0	0	0	-1	0	0	0	0	y1;y2;y4;y5;y6;y7;y6-NH3;a2;b2	9067.6;2762.4;21116.4;33106.3;37156.2;17091.3;1378.6;47081.7;10505.9	-6.63736875026189E-05;6.7084000079376E-06;-0.000701280306770968;-5.98119004280306E-06;0.00125952110215621;-0.00349445385631952;-0.00566457412503496;-0.000349404818734911;0.000653474117200403	-0.379020440215014;0.016077387906336;-1.22313327032244;-0.00928202985707312;1.65855322193303;-3.78811784258999;-7.63018756271504;-1.73726312219545;2.85213371483668	175.119018554688;417.2568359375;573.347421566007;644.38384005469;759.409517584398;922.477600097656;742.389892578125;201.123718261719;229.117630004883	9
QE929_MSQ1321_20180329_Heba_ub_s6_10_3	5256	2341	DLYDAGVKR	9	1	GlyGly (K)	_DLYDAGVK(gl)R_		DLYDAGVK(1)R			DLYDAGVK(127.12)R		0	1	0	P19620;F1S073;A0A286ZJV6;A0A287BI04	2	HCD	FTMS	MULTI-MSMS	4	0	575.796	1149.58	-0.45207	-0.0002603	-0.338492	25.346	0.0017254	127.12	60.086	127.12	1	1	0	0	0	-1	0	0	0	0	y1;y2;y3;y4;y5;y6;y7;y6-H2O;y7-H2O;y2-NH3;y4-NH3;y5-NH3;y6-NH3;a2;b2;b3	20146.1;9154.1;7371.5;44205.8;85901.2;87913.9;45574.8;1686.6;1979;6337.5;1932.7;1809.4;5377.9;107596.2;24610.6;2152	-0.000310514312502619;-0.00182434628749206;0.000366425381230329;0.000128264654449595;-0.000150052246681298;-0.000863705442043283;0.000486585940166151;0.00598634498123829;0.0124911528124585;0.000557216275012706;0.00309354748128499;-0.000564149093747801;-0.00346730850003496;-0.000135781771859911;-0.000231535648424597;0.00125313058123311	-1.77315909011608;-4.37221903775631;0.709679870620419;0.223712247067628;-0.232861539668585;-1.13733500466357;0.527479518236099;8.07444240958927;13.8107560549086;1.39224106665547;5.56076310730318;-0.899246091426375;-4.6704821778807;-0.675116377391341;-1.010549707909;3.1952915357372	175.119262695313;417.258666992188;516.324890136719;573.346592021046;644.383984125747;759.411640810942;922.47361905786;741.394226074219;904.451049804688;400.229736328125;556.317077636719;627.357849121094;742.3876953125;201.123504638672;229.118515014648;392.180358886719	16
QE929_MSQ1321_20180329_Heba_ub_s7_30_1	5073	2057	DLYDAGVKR	9	1	GlyGly (K)	_DLYDAGVK(gl)R_		DLYDAGVK(1)R			DLYDAGVK(86.95)R		0	1	0	P19620;F1S073;A0A286ZJV6;A0A287BI04	2	HCD	FTMS	MULTI-MSMS	4	0	575.796	1149.58	-0.82555	-0.00047535	0.00946191	25.351	0.0098244	86.953	43.707	86.953	1	1	0	0	0	-1	0	0	0	0	y1;y2;y3;y4;y5;y6;y7;y2-NH3;a2;b2	14958.4;6463.8;2618.6;28763.3;44920.4;49386.8;37046.6;1619.3;66225.7;16621.3	-0.000432584625002619;0.000220331446882938;-0.000671172275019671;0.00143190296546436;-0.0015704462409758;-0.000417216179130264;0.00140514627230459;-0.00334903372498729;-0.000181558139047411;-0.000170500492174597	-2.47022695735014;0.528047813024023;-1.29990039036923;2.49745309585329;-2.43712261320731;-0.549394296857752;1.52323886825782;-8.367696686901;-0.902719441222805;-0.744158705740297	175.119384765625;417.256622314453;516.325927734375;573.345288382735;644.385404519741;759.411194321679;922.472700497528;400.233642578125;201.123550415039;229.118453979492	10
QE929_MSQ1321_20180329_Heba_ub_s8_30_2	5065	2142	DLYDAGVKR	9	1	GlyGly (K)	_DLYDAGVK(gl)R_		DLYDAGVK(1)R			DLYDAGVK(99)R		0	1	0	P19620;F1S073;A0A286ZJV6;A0A287BI04	2	HCD	FTMS	MULTI-MSMS	5	0	575.796	1149.58	-0.22837	-0.00013149	0.00946191	24.987	0.005358	98.997	45.83	98.997	1	1	0	0	0	-1	0	0	0	0	y1;y2;y3;y4;y5;y6;y7;y1-NH3;y2-NH3;y5-NH3;y6-NH3;a2;b2;b3	19041.2;5337.3;6455.6;32343.1;50908.1;57534.3;33624.4;1168.5;1740.2;2161.8;1772.5;70939.7;19437.1;2082.3	-0.000295255523440119;0.00101378847813294;-0.00170876993126967;0.00018446664307703;0.000488466485194294;-0.000748673529756161;-0.0020721511133388;-0.00014147616406035;0.00263241158751271;0.0042576282500022;0.00019480087496504;3.20649078275892E-05;8.88989218879033E-05;-0.00137138113751689	-1.68602553838145;2.42965683884875;-3.3094725745552;0.321736736079707;0.758037104038055;-0.985860109231482;-2.24629227639469;-0.894894597705312;6.57728548811912;6.78665450620243;0.262399063358816;0.159429076401769;0.388004636868036;-3.49678898771505	175.119247436523;417.255828857422;516.326965332031;573.346535819057;644.383345607015;759.41152577903;922.476177794913;158.092544555664;400.227661132813;627.35302734375;742.384033203125;201.123336791992;229.118194580078;392.182983398438	14
QE929_MSQ1321_20180329_Heba_ub_s3_ctrl_3	7670	4147	DNSQNTAYLQMNSLR	15	0	Oxidation (M)	_DNSQNTAYLQM(ox)NSLR_			DNSQNTAYLQM(1)NSLR			DNSQNTAYLQM(85.84)NSLR	0	0	1	L8AXL3;L8B0U3;L8B0W0;A0A287BB38;A0A287BAU5;A0A287AP10;L8B0W5;L8B0X5;A0A287A6A0;A0A287A3D9;A0A286ZV80;A0A287ALH1;L8B173;L8B130;L8B0V9;A0A286ZI90;A0A286ZTC9;A0A287BF37;A0A287AH00;A0A287B0L7;A0A287BAG6	2	HCD	FTMS	MULTI-MSMS	4	1	885.907	1769.8	0.644	0.00057053	0.444201	33.589	0.00030008	85.845	70.873	85.845	1	1	0	0	0	-1	0	0	0	0	y1;y3;y4;y5;y6;y7;y8;y9;y10;y11;b2;b3;b2-H2O;b3-H2O	6809.1;2201.5;2912.8;1910.6;10498;9967.4;18756.3;3398.1;8184.5;2400.7;10107.2;2259.6;1933.8;3110.9	-8.16324765651189E-05;0.0018902744250795;0.000323092718815587;0.0051437077376022;-0.0114130582061307;0.00632419284988828;0.00130181799931961;0.00274412720045802;0.00916283567539722;0.019375439125497;0.000410495604711514;0.00178399827808562;-0.000190201437476389;0.000160962368681794	-0.466154219718158;5.03759969883674;0.660346368825439;8.08367315553284;-14.9310657142115;7.20747061905024;1.2511248723728;2.46873108645698;7.55638601245735;14.6050314919441;1.78416823467232;5.62584892912451;-0.896894102122596;0.538158485406587	175.119033813477;375.233154296875;489.277648925781;636.308227539063;764.383361816406;877.44968854575;1040.5180394589;1111.5537109375;1212.59497070313;1326.62768554688;230.076736450195;317.107391357422;212.066772460938;299.098449707031	14
QE929_MSQ1321_20180329_Heba_ub_s4_10_1	8118	4960	DNSQNTAYLQMNSLR	15	0	Oxidation (M)	_DNSQNTAYLQM(ox)NSLR_			DNSQNTAYLQM(1)NSLR			DNSQNTAYLQM(67.46)NSLR	0	0	1	L8AXL3;L8B0U3;L8B0W0;A0A287BB38;A0A287BAU5;A0A287AP10;L8B0W5;L8B0X5;A0A287A6A0;A0A287A3D9;A0A286ZV80;A0A287ALH1;L8B173;L8B130;L8B0V9;A0A286ZI90;A0A286ZTC9;A0A287BF37;A0A287AH00;A0A287B0L7;A0A287BAG6	2	HCD	FTMS	MULTI-MSMS	5	0	885.907	1769.8	0.020339	1.8e-05	0.218187	33.85	0.0013067	67.456	52.484	67.456	1	1	0	0	0	-1	0	0	0	0	y1;y3;y4;y5;y6;y7;y8;y9;y10;b2;b3;b3-H2O	2496.5;2121.6;3324.2;5905;9828.6;13078.3;8196;3289.3;5924.4;11737.6;3100.1;2301.2	-0.000554654937502619;-0.000581649403045503;0.00117758490631559;0.0060592350813522;0.00169759097479982;0.00523418089551342;5.41675253771245E-05;0.013364244387958;-0.00585181276210278;0.000242648925024014;0.000807435778085619;0.000588208462431794	-3.16729385277594;-1.55009109583692;2.40678675079779;9.52249796123765;2.22090141813804;5.96521311898203;0.052058165618059;12.023145569728;-4.8257995833724;1.0546426889981;2.54624557334141;1.96660766123459	175.119506835938;375.235626220703;489.276794433594;636.307312011719;764.370251167225;877.450778557705;1040.51928710938;1111.54309082031;1212.60998535156;230.076904296875;317.108367919922;299.098022460938	12
QE929_MSQ1321_20180329_Heba_ub_s4_10_1	11993	8589	DNSQNTAYLQMNSLR	15	0	Deamidation (NQ)	_DNSQNTAYLQMN(de)SLR_	DNSQNTAYLQ(0.094)MN(0.906)SLR			DN(-83.06)SQ(-65.21)N(-56.62)TAYLQ(-9.85)MN(9.85)SLR			1	0	0	L8AXL3;L8B0U3;L8B0W0;A0A287BB38;A0A287BAU5;A0A287AP10;L8B0W5;L8B0X5;A0A287A6A0;A0A287A3D9;A0A286ZV80;A0A287ALH1;L8B173;L8B130;L8B0V9;A0A286ZI90;A0A286ZTC9;A0A287BF37;A0A287AH00;A0A287B0L7;A0A287BAG6	2	HCD	FTMS	MULTI-MSMS	2	1	878.402	1754.79	-0.64719	-0.00056849	0.732387	44.764	0.00011406	97.214	65.206	9.8511	0.90622	5	0	0	0	-1	0	0	0	0	y1;y3;y5;y6;y7;y8;y9;y10;y11;b2;b3;b3-H2O	2946.2;7568;2939.1;12654.8;13547.5;18252.2;21812.5;6442.3;10245;7209;2071.3;2361.2	0.00106277670312238;5.92197375794967E-05;-0.00837984128122571;0.000913847702690873;-0.00154837369427696;-0.00675898785266327;-0.00317259735174957;0.0231661421253193;0.0107918350067848;-9.30444343509862E-05;0.00102105882496062;0.00165632369680679	6.06892138054916;0.157820405589348;-13.4873570187388;1.21950402609288;-1.79532690236364;-6.59082171046645;-2.893257060932;19.3442895220787;8.22783338343735;-0.40440520911558;3.21990718663358;5.53774845494541	175.117889404297;375.234985351563;621.310852050781;749.360135873197;862.446662074994;1025.51520122745;1096.54872862475;1197.57006835938;1311.62537011369;230.077239990234;317.108154296875;299.096954345703	12
QE929_MSQ1321_20180329_Heba_ub_s1_ctrl_1	4527	1533	DQALKALR	8	1	GlyGly (K)	_DQALK(gl)ALR_		DQALK(1)ALR			DQALK(60.76)ALR		0	1	0	F1SLU6	2	HCD	FTMS	MULTI-SECPEP	5	-1	514.796	1027.58	0.22606	0.00011638	-1029.99	23.676	0.034514	60.76	30.953	60.76	1	1	0	0	0	-1	0	0	0	0	y1;y3;y4;y5;y6;y6-NH3;b2;b3;b2-H2O;b2-NH3	9440;5561.8;16274.4;12044.2;30612.2;1493.4;14162.8;8245.9;2061;2645.1	0.000360872406247381;-0.000195978534350161;0.00125422782980422;-0.000562089874961202;-0.000547475354892413;-0.00360824341873922;-0.000495226328126819;8.90204561869723E-05;-5.8325714064722E-05;0.00036045732812795	2.0607315508349;-0.545536010869738;2.08559409063658;-0.786730947694821;-0.696977125605613;-4.69532192354631;-2.0288403814364;0.28248820021188;-0.257984444058768;1.58745698076494	175.118591308594;359.240325927734;601.37676618627;714.462646484375;785.499745657655;768.476257324219;244.093292236328;315.129821777344;226.082290649414;227.065887451172	10
QE929_MSQ1321_20180329_Heba_ub_s3_ctrl_3	4534	1466	DQALKALR	8	1	GlyGly (K)	_DQALK(gl)ALR_		DQALK(1)ALR			DQALK(58.92)ALR		0	1	0	F1SLU6	2	HCD	FTMS	MULTI-SECPEP	1	-1	514.796	1027.58	-0.028285	-1.46e-05	-1031.68	24.092	0.036176	58.917	26.562	58.917	1	1	0	0	0	-1	0	0	0	0	y1;y2;y3;y4;y5;y6;b2;b3;b2-NH3	7826.6;1391.5;4411.2;8947;7044.3;17562.8;11103.6;5341.5;1721.3	-0.000341031890627619;-0.00267231516244237;-0.000714777362475161;-0.00228964449377145;0.0012689648125388;-0.00141216926249399;5.40900781231812E-05;-0.000155120168813028;0.00013157549219045	-1.94742614803173;-9.27224988711384;-1.98968845822422;-3.80731536346503;1.77611533779585;-1.79779524533018;0.221596420590539;-0.492241729970021;0.579458944889363	175.119293212891;288.205688476563;359.240844726563;601.380310058594;714.460815429688;785.500610351563;244.092742919922;315.130065917969;227.066116333008	9
QE929_MSQ1321_20180329_Heba_ub_s2_ctrl_2	13257	9578	DQRAGKINER	10	2	GlyGly (K),2 Deamidation (NQ)	_DQ(de)RAGK(gl)IN(de)ER_	DQ(1)RAGKIN(1)ER	DQRAGK(1)INER		DQ(55.57)RAGKIN(55.57)ER	DQRAGK(55.57)INER		2	1	0	A0A287A6D7;A0A287A572;A0A287AHV4;A0A286ZW79;F1SJE1;Q6PQZ2;A0A286ZZ96	2	HCD	FTMS	MULTI-MSMS	6	0	651.823	1301.63	-1.9716	-0.0012851	-1.95438	48.625	0.0069698	55.567	17.274	55.567	1	1	0	0	0	-1	0	0	0	0	y2;y3;y4;y2-H2O;y3-H2O;b3;b6;b7;b8;b3-H2O	2237.8;15098.5;1882.5;16458.1;10243.8;10243.8;15069.3;14007.5;19349.3;2050.6	-0.00379896108125877;-0.00340622205004593;-0.00497456586879252;-0.00401818839691259;-0.00307613295944975;-0.00307613295939291;0.00896113049475389;0.0044650242523403;0.0132288753165994;0.00122124128745327	-12.4897893636518;-8.12568681428071;-9.34581232121657;-14.0419996647052;-7.66769353813303;-7.66769353799134;11.6172311342872;5.04833976670365;13.2358616049209;3.18723699019661	304.165344238281;419.19189453125;532.277526855469;286.154998779297;401.180999755859;401.180999755859;771.365430468705;884.453990555348;999.472169736283;383.166137695313	10
QE929_MSQ1321_20180329_Heba_ub_s5_10_2	12212	7696	DQRAGKINER	10	2	GlyGly (K),2 Deamidation (NQ)	_DQ(de)RAGK(gl)IN(de)ER_	DQ(1)RAGKIN(1)ER	DQRAGK(1)INER		DQ(46)RAGKIN(46)ER	DQRAGK(46)INER		2	1	0	A0A287A6D7;A0A287A572;A0A287AHV4;A0A286ZW79;F1SJE1;Q6PQZ2;A0A286ZZ96	2	HCD	FTMS	MULTI-MSMS	2	0	651.823	1301.63	-1.6085	-0.0010484	-1.95438	48.927	0.015754	45.997	7.7038	45.997	1	1	0	0	0	-1	0	0	0	0	y2;y3;y2-H2O;y3-H2O;b3;b6;b7;b8	1723.2;9301.6;10813.1;5075.3;5075.3;8017.1;7585.4;15742.4	-0.00434827748750877;-0.00676315564379593;-0.00456750480316259;-0.00487667006882475;-0.00487667006876791;0.0116596656063166;0.0155844858501268;0.0101002964452164	-14.2957431442818;-16.1336647306061;-15.9616153995903;-12.1557306675747;-12.155730667433;15.1156714261901;17.6206811762236;10.1055988699698	304.165893554688;419.195251464844;286.155548095703;401.182800292969;401.182800292969;771.362731933594;884.44287109375;999.475298315155	8
QE929_MSQ1321_20180329_Heba_ub_s7_30_1	13031	9207	DQRAGKINER	10	2	GlyGly (K),2 Deamidation (NQ)	_DQ(de)RAGK(gl)IN(de)ER_	DQ(1)RAGKIN(1)ER	DQRAGK(1)INER		DQ(55.57)RAGKIN(55.57)ER	DQRAGK(55.57)INER		2	1	0	A0A287A6D7;A0A287A572;A0A287AHV4;A0A286ZW79;F1SJE1;Q6PQZ2;A0A286ZZ96	2	HCD	FTMS	MULTI-MSMS	5	0	651.823	1301.63	-1.1194	-0.00072968	-1.64708	48.656	0.0069698	55.567	15.566	55.567	1	1	0	0	0	-1	0	0	0	0	y2;y3;y4;y2-H2O;y3-H2O;b3;b6;b7;b8	1939.9;24094.6;5728.6;27620.1;11666.1;11666.1;24929.3;18579.1;33192.2	-0.00379896108125877;-0.00471344150770392;-0.00436421430629252;-0.00445427756955041;-0.00319820327194975;-0.00319820327189291;0.00852566007620226;0.00964853892958217;0.00782499396598269	-12.4897893636518;-11.2440790738467;-8.19914253459928;-15.565937343101;-7.97196851484827;-7.97196851470658;11.0526799961811;10.9090982460204;7.829084086059	304.165344238281;419.193201750708;532.276916503906;286.15543486847;401.181121826172;401.181121826172;771.365865939124;884.448807040671;999.477573617634	9
QE929_MSQ1321_20180329_Heba_ub_s4_10_1	4041	1153	DSQEEEKTEALTSAKR	16	2	GlyGly (K)	_DSQEEEKTEALTSAK(gl)R_		DSQEEEKTEALTSAK(1)R			DSQEEEK(-52.69)TEALTSAK(52.69)R		0	1	0	A0A286ZIC1;A0A286ZSM7;A0A287A6P1;P20305;CON__Q3SX14	3	HCD	FTMS	MULTI-MSMS	9	0	645.98	1934.92	-0.41341	-0.00026706	-0.287789	22.399	0.00078062	59.261	44.789	52.691	0.99999	2	0	0	0	-1	0	0	0	0	y1;y3;y4;y5;y6;y7;y8;y9;a2;b2;b4;b10	5183.8;5346.3;15877.5;23506.6;6461.2;1665.2;2240.3;2877.5;1739.3;1380.5;1770.2;2821.4	-0.000844571929690119;-0.00081285340939985;0.00126183059546747;-0.00176711172082378;0.00220257568332727;-0.00412131644384317;0.0157056664749007;0.0129691015124536;-1.68112562732858E-05;-0.00121119794530955;0.00201324266248548;0.00827827961234107	-4.82282383459875;-1.6646776916873;2.19324938594539;-2.61261962117971;2.78999337435978;-4.78944963784415;15.8719773627009;11.8920161211721;-0.0960251706741759;-5.9645102698343;4.37504132082502;7.21439654336814	175.11979675293;488.294769287109;575.324723013004;676.375430429421;789.455524722417;860.498962402344;989.521728515625;1090.57214355469;175.071350097656;203.067459106445;460.165405273438;1147.46667480469	12
QE929_MSQ1321_20180329_Heba_ub_s6_10_3	4226	1380	DSQEEEKTEALTSAKR	16	2	GlyGly (K)	_DSQEEEKTEALTSAK(gl)R_		DSQEEEKTEALTSAK(1)R			DSQEEEK(-52.97)TEALTSAK(52.97)R		0	1	0	A0A286ZIC1;A0A286ZSM7;A0A287A6P1;P20305;CON__Q3SX14	3	HCD	FTMS	MSMS	11		645.98	1934.92	NaN	NaN	-0.132744	22.453	3.15e-06	61.097	44.604	52.973	0.99999	2	0	0	0	-1	0	0	0	0	y1;y2;y3;y4;y5;y6;y7;y8;y9;y10(2+);a2;b2	7304.2;2248.6;3586.9;21662;35344.7;12216;9030.5;1988.6;2126.2;1740.5;6336.6;2083.6	4.04378359348812E-05;0.000617059962507938;-0.00273546083127485;-0.00221868770847777;0.000740127965968895;0.000435752768794373;-0.00308371878759317;0.00606211178740068;0.00430210932495356;0.00230644134364866;-9.31052015857858E-05;0.00043675127344045	0.230916441476;1.4788514219085;-5.60204661772661;-3.85638613726858;1.09426019373824;0.551964968163641;-3.58364465352209;6.12624516867761;3.94478729439248;3.78203490040721;-0.531812663578391;2.15078683581201	175.118911743164;417.256225585938;488.296691894531;575.328203531308;676.372923189734;789.457291545331;860.497924804688;989.531372070313;1090.58081054688;609.841369628906;175.071426391602;203.065811157227	12
QE929_MSQ1321_20180329_Heba_ub_s8_30_2	4070	1214	DSQEEEKTEALTSAKR	16	2	GlyGly (K)	_DSQEEEKTEALTSAK(gl)R_		DSQEEEKTEALTSAK(1)R			DSQEEEK(-55.25)TEALTSAK(55.25)R		0	1	0	A0A286ZIC1;A0A286ZSM7;A0A287A6P1;P20305;CON__Q3SX14	3	HCD	FTMS	MULTI-MSMS	10	1	645.98	1934.92	-0.15006	-9.69e-05	-1.6832	22.182	0.00069763	59.862	48.592	55.245	1	2	0	0	0	-1	0	0	0	0	y1;y2;y3;y4;y5;y6;y7;y8;y9;y5-H2O;a2;b2;b10	1643.7;2116.9;8080;19418.6;30676.5;6944;2674.2;1571.4;2453.8;1388.3;6924.3;2696.6;4277	-0.000890348296877619;0.00131896425938294;-0.00338078398715425;-0.000239743802126213;0.00132308707452466;-0.00296606127506038;-0.00119162894384317;0.00618418209990068;-0.00277796880004644;0.00695849468115739;-0.000199916725023286;-0.00021937665624705;0.00959373560544918	-5.08422280432708;3.16104685144752;-6.92361749588461;-0.416709323998131;1.95615195333613;-3.75707277133579;-1.38481631354372;6.24960768030386;-2.54722138758979;10.5694991767106;-1.14191451554454;-1.08031945982982;8.36080629997809	175.119842529297;417.255523681641;488.297337217687;575.326224587402;676.372340230625;789.460693359375;860.496032714844;989.53125;1090.587890625;658.356140136719;175.071533203125;203.066467285156;1147.46535934869	13
QE929_MSQ1321_20180329_Heba_ub_s9_30_3	3996	1150	DSQEEEKTEALTSAKR	16	2	GlyGly (K)	_DSQEEEKTEALTSAK(gl)R_		DSQEEEKTEALTSAK(1)R			DSQEEEK(-44.53)TEALTSAK(44.53)R		0	1	0	A0A286ZIC1;A0A286ZSM7;A0A287A6P1;P20305;CON__Q3SX14	3	HCD	FTMS	MULTI-MSMS	2	1	645.98	1934.92	-0.33534	-0.00021662	-1.21806	22.079	0.0015307	53.828	42.789	44.526	0.99996	2	0	0	0	-1	0	0	0	0	y1;y2;y3;y4;y5;y6;y7;y8;y9;y13(2+);a2;b2;b2-H2O	6459.6;1610;5883;22929.6;33792.1;8354.7;9442.7;1631.1;2336.5;1954.1;6367.7;1715.9;2302.2	-0.000173185210940119;6.7084000079376E-06;-4.99139562748496E-05;-0.000126321877246482;-0.000490423395717698;0.00448022778743962;0.00436226899955727;0.00679453366240068;0.0176077733874536;-0.00222432451255372;-0.000337245826585786;-0.00082972821874705;-0.000408086393747453	-0.988956577860654;0.016077387906336;-0.102221111924343;-0.219565694646787;-0.725077079017753;5.67510210904305;5.06951454658163;6.86642069498187;16.1455144304392;-2.76860518770324;-1.92633008847486;-4.08598098915576;-2.20520378908761	175.119125366211;417.2568359375;488.294006347656;575.326111165477;676.374153741096;789.453247070313;860.4904788169;989.530639648438;1090.56750488281;803.409790039063;175.071670532227;203.067077636719;185.056091308594	13
QE929_MSQ1321_20180329_Heba_ub_s5_10_2	15188	10234	DSTLIMQLLR	10	0	Oxidation (M)	_DSTLIM(ox)QLLR_			DSTLIM(1)QLLR			DSTLIM(65.25)QLLR	0	0	1	F1SDR7;A0A0B8RVD2;A0A287AXR5;F2Z558;A0SNV3;F2Z4Y1;F1SA98;A4IE76;A0A287ARU7;A0A287A2R9;Q1W2G0;F2Z4Z1	2	HCD	FTMS	MULTI-MSMS	3	0	603.332	1204.65	-2.6215	-0.0015816	0.903811	58.161	0.025401	65.252	12.536	65.252	1	1	0	0	0	-1	0	0	0	0	y1;y4;y5;y6;y7;a2;b3;b4;b3-H2O	5490.7;2422.3;7181;6269.9;2052.1;1272.7;1772.1;1607.9;10645	0.000543977874997381;-0.000716858518785557;0.0049582486875579;0.00699097908761814;0.0131130649564284;0.00272977077497671;0.000675650178095566;5.33512812239678E-05;0.000517458018748584	3.10634319132461;-1.35423335891703;7.33060895791589;8.85541464834353;14.5291311521822;15.592577539085;2.22170581672564;0.127880021665757;1.80864339229574	175.118408203125;529.346374511719;676.376098632813;789.458129882813;902.536071777344;175.068603515625;304.113250732422;417.197937011719;286.102844238281	9
QE929_MSQ1321_20180329_Heba_ub_s1_ctrl_1	3481	601	DSYVGDEAQSKR	12	1	GlyGly (K)	_DSYVGDEAQSK(gl)R_		DSYVGDEAQSK(1)R			DSYVGDEAQSK(65.35)R		0	1	0	Q6QAQ1;I3LVD5;A0A0B8RTY2;A0A0B8RTA2;A0A287AAR4;A0A2C9F377;A0A286ZWJ1;C7AI81;F1SLG5;A0A287BGY0;A0A287AVS8;A0A287B0H6;Q27HS3;B6VNT8;O62788;P68137;A0A287BF33;A0A287AER8	2	HCD	FTMS	MULTI-MSMS	2	0	734.837	1467.66	0.64162	0.00047148	0.0323169	20.616	0.0023682	65.347	47.035	65.347	1	1	0	0	0	-1	0	0	0	0	y1;y5;y6;y7;y8;y9;b3;b3-H2O	1696.2;2355.7;2125.6;1984.2;19463.7;1927.7;1758.6;8987.9	-0.00104293618750262;0.00211606593745728;0.00906463088745113;-0.000552395706336029;-0.00272556009576874;-0.0119320801250069;-0.00158810398130527;-0.00116646215633409	-5.95555171643708;3.0084144815119;10.889516923543;-0.583031288963117;-2.71340867091121;-10.8123929529184;-4.33752746301661;-3.35074560253737	175.119995117188;703.382446289063;832.418090820313;947.454650878906;1004.4782877669;1103.55590820313;366.131164550781;348.120178222656	8
QE929_MSQ1321_20180329_Heba_ub_s4_10_1	3531	675	DSYVGDEAQSKR	12	1	GlyGly (K)	_DSYVGDEAQSK(gl)R_		DSYVGDEAQSK(1)R			DSYVGDEAQSK(52.79)R		0	1	0	Q6QAQ1;I3LVD5;A0A0B8RTY2;A0A0B8RTA2;A0A287AAR4;A0A2C9F377;A0A286ZWJ1;C7AI81;F1SLG5;A0A287BGY0;A0A287AVS8;A0A287B0H6;Q27HS3;B6VNT8;O62788;P68137;A0A287BF33;A0A287AER8	2	HCD	FTMS	MULTI-MSMS	11	0	734.837	1467.66	0.73955	0.00054345	-0.512769	20.979	0.012209	52.79	34.478	52.79	1	1	0	0	0	-1	0	0	0	0	y3;y5;y6;y7;y8;y9;b3;b3-H2O	1819.5;2760.8;2097.3;2050.2;33624.9;6904.5;3224.5;10637.2	-0.00589823130934519;-0.00276674656254272;-0.00106720505004887;-0.00305483711258603;0.00158413909207411;-9.12598125069053E-05;0.000273468284319733;-0.00113594457820909	-11.6959993808446;-3.93346090848223;-1.28203852416663;-3.22424829648551;1.57708325617503;-0.082697026067422;0.746917228681312;-3.26308197240984	504.294769287109;703.387329101563;832.42822265625;947.457153320313;1004.47397806771;1103.54406738281;366.129302978516;348.120147705078	8
QE929_MSQ1321_20180329_Heba_ub_s5_10_2	3508	623	DSYVGDEAQSKR	12	1	GlyGly (K)	_DSYVGDEAQSK(gl)R_		DSYVGDEAQSK(1)R			DSYVGDEAQSK(74.16)R		0	1	0	Q6QAQ1;I3LVD5;A0A0B8RTY2;A0A0B8RTA2;A0A287AAR4;A0A2C9F377;A0A286ZWJ1;C7AI81;F1SLG5;A0A287BGY0;A0A287AVS8;A0A287B0H6;Q27HS3;B6VNT8;O62788;P68137;A0A287BF33;A0A287AER8	2	HCD	FTMS	MULTI-MSMS	2	0	734.837	1467.66	0.75085	0.00055175	0.577403	20.982	0.0015064	74.162	55.85	74.162	1	1	0	0	0	-1	0	0	0	0	y3;y4;y5;y6;y7;y8;y9;b3;b3-H2O	2018.1;1519.9;5156.5;6122.7;2417;32780.2;5441.5;1967.6;12901.1	0.000754600721904808;-0.000756999206259934;0.00522885890620728;0.00100799026245113;0.00555111991866397;-0.00187204169708366;0.0143130370624931;0.000517608909319733;0.000634074953040908	1.49636824125327;-1.19712398896092;7.4339103485137;1.21090653570374;5.85901992684728;-1.8636971157886;12.9702331901689;1.4137334822935;1.82143487297779	504.288116455078;632.348205566406;703.379333496094;832.426147460938;947.448547363281;1004.4774342485;1103.52966308594;366.129058837891;348.118377685547	9
QE929_MSQ1321_20180329_Heba_ub_s6_10_3	3711	897	DSYVGDEAQSKR	12	1	GlyGly (K)	_DSYVGDEAQSK(gl)R_		DSYVGDEAQSK(1)R			DSYVGDEAQSK(86.9)R		0	1	0	Q6QAQ1;I3LVD5;A0A0B8RTY2;A0A0B8RTA2;A0A287AAR4;A0A2C9F377;A0A286ZWJ1;C7AI81;F1SLG5;A0A287BGY0;A0A287AVS8;A0A287B0H6;Q27HS3;B6VNT8;O62788;P68137;A0A287BF33;A0A287AER8	2	HCD	FTMS	MULTI-MSMS	8	0	734.837	1467.66	0.64475	0.00047379	-0.376497	21.021	0.00067632	86.898	64.812	86.898	1	1	0	0	0	-1	0	0	0	0	y1;y3;y4;y5;y6;y7;y8;y9;y6-H2O;y8-NH3;a2;b2;b3;b3-H2O	5226.8;9645.6;7179.9;12900.9;20260.1;12651.6;94447.2;29147.7;2343.5;5514.7;2344.1;5213;14833.5;35189.1	0.000299837249997381;2.21788469048079E-05;0.00259993438749007;-0.00139016917000845;0.00228287662332605;0.00368454327087875;-0.00117801112014604;-0.000621459455487638;-0.00265972338127085;-0.0108867970437814;0.000227329368726714;0.00023838701562795;-0.000637036595207974;-0.00088850023280429	1.71219482324941;0.0439804428636484;4.11157676560719;-1.9763959814945;2.7424416287147;3.88890354225161;-1.17276097392805;-0.563148473427422;-3.26579139635541;-11.025052303246;1.29849735902456;1.17393854436643;-1.73991812679743;-2.55228222270208	175.11865234375;504.288848876953;632.344848632813;703.38595252417;832.424872574577;947.450413939929;1004.47674021792;1103.54459758246;814.419250488281;987.459899902344;175.071105957031;203.066009521484;366.130213483395;348.119900260733	14
QE929_MSQ1321_20180329_Heba_ub_s7_30_1	3602	757	DSYVGDEAQSKR	12	1	GlyGly (K)	_DSYVGDEAQSK(gl)R_		DSYVGDEAQSK(1)R			DSYVGDEAQSK(79.97)R		0	1	0	Q6QAQ1;I3LVD5;A0A0B8RTY2;A0A0B8RTA2;A0A287AAR4;A0A2C9F377;A0A286ZWJ1;C7AI81;F1SLG5;A0A287BGY0;A0A287AVS8;A0A287B0H6;Q27HS3;B6VNT8;O62788;P68137;A0A287BF33;A0A287AER8	2	HCD	FTMS	MULTI-MSMS	4	0	734.837	1467.66	0.69829	0.00051313	-0.240226	21.015	0.0010536	79.974	59.67	79.974	1	1	0	0	0	-1	0	0	0	0	y1;y3;y4;y5;y6;y7;y8;y9;y8-NH3;b3;b3-H2O	2210;5262.9;4341.2;10032.4;12315;6765.2;59445.3;15103.4;2956.8;8011.7;26019.7	0.000131990570309881;-0.00235819224684519;-0.0022641325931545;0.000651222187457279;-0.00643829880004887;0.00518490898116397;-0.000261015709952517;0.00764603907532546;0.00742374983121863;-0.000184295387555267;-0.000728460838558931	0.753720075125852;-4.67625076557749;-3.58050703223675;0.925841744671802;-7.7343091970198;5.47249451329685;-0.259852655403033;6.92867001011555;7.51816604773992;-0.503360849939318;-2.09255826198126	175.11882019043;504.291229248047;632.349712699793;703.383911132813;832.43359375;947.448913574219;1004.47582322251;1103.53633008392;987.441589355469;366.129760742188;348.119740221338	11
QE929_MSQ1321_20180329_Heba_ub_s8_30_2	3570	746	DSYVGDEAQSKR	12	1	GlyGly (K)	_DSYVGDEAQSK(gl)R_		DSYVGDEAQSK(1)R			DSYVGDEAQSK(84.17)R		0	1	0	Q6QAQ1;I3LVD5;A0A0B8RTY2;A0A0B8RTA2;A0A287AAR4;A0A2C9F377;A0A286ZWJ1;C7AI81;F1SLG5;A0A287BGY0;A0A287AVS8;A0A287B0H6;Q27HS3;B6VNT8;O62788;P68137;A0A287BF33;A0A287AER8	2	HCD	FTMS	MULTI-MSMS	10	0	734.837	1467.66	0.68115	0.00050054	-0.512769	20.783	0.00082497	84.17	65.39	84.17	1	1	0	0	0	-1	0	0	0	0	y1;y3;y4;y5;y6;y7;y8;y9;y8-H2O;b2;b3;b3-H2O	2935.8;2701.6;3060.4;12009.9;14233.2;2734.6;57014.4;12476.6;1995.6;1646.9;8463.8;21078.6	-0.000691984039065119;-0.00391458873122019;-0.00582291717500993;-0.000225110635938108;-0.00296414531612754;-0.00970766914383603;-0.00234792761182234;-0.00883152932988196;-0.0159595107500081;-0.00028041181249705;0.000120880393694733;-0.000861286375084092	-3.95149294851792;-7.76253169320477;-9.20832932727828;-0.320039102280281;-3.56083381216946;-10.2459524900048;-2.33746067298599;-8.00281533302419;-16.1782248671452;-1.3808864258256;0.330157521764344;-2.47410860961712	175.119644165039;504.292785644531;632.353271484375;703.384787465636;832.430119596516;947.463806152344;1004.47791013441;1103.55280765233;986.48095703125;203.066528320313;366.129455566406;348.119873046875	12
QE929_MSQ1321_20180329_Heba_ub_s9_30_3	3520	706	DSYVGDEAQSKR	12	1	GlyGly (K)	_DSYVGDEAQSK(gl)R_		DSYVGDEAQSK(1)R			DSYVGDEAQSK(86.9)R		0	1	0	Q6QAQ1;I3LVD5;A0A0B8RTY2;A0A0B8RTA2;A0A287AAR4;A0A2C9F377;A0A286ZWJ1;C7AI81;F1SLG5;A0A287BGY0;A0A287AVS8;A0A287B0H6;Q27HS3;B6VNT8;O62788;P68137;A0A287BF33;A0A287AER8	2	HCD	FTMS	MULTI-MSMS	4	0	734.837	1467.66	0.64726	0.00047563	-0.376497	20.742	0.00067632	86.898	65.434	86.898	1	1	0	0	0	-1	0	0	0	0	y1;y3;y4;y5;y6;y7;y8;y9;y3-NH3;y8-NH3;b2;b3;b3-H2O	7013.8;6136.3;2361.6;9868.9;16152.7;7288.6;74682.7;12775.9;1486.8;3078.7;1856.1;14117.9;25628.4	-0.000417325835940119;0.000205284315654808;0.00339339141874007;-0.00282778171879272;0.000589921818345829;0.00372006523116397;-0.00190593402726336;-0.0115658691875069;-0.00321149296559042;0.00699650373746863;5.528154687795E-05;-0.00167965671568027;-0.000207213414000762	-2.38309352709169;0.407076996943317;5.36636881609768;-4.02023374095899;0.708677308935555;3.92639584711091;-1.89743830769148;-10.4805501376285;-6.59084779272201;7.08548311681956;0.272234123084713;-4.58758078607028;-0.595236926623949	175.119369506836;504.288665771484;632.344055175781;703.387390136719;832.426565529382;947.450378417969;1004.47746814083;1103.55554199219;487.265533447266;987.442016601563;203.066192626953;366.131256103516;348.119218973914	13
QE929_MSQ1321_20180329_Heba_ub_s9_30_3	11562	8201	DTDWVVVKEPVIK	13	1	GlyGly (K)	_DTDWVVVK(gl)EPVIK_		DTDWVVVK(0.989)EPVIK(0.011)			DTDWVVVK(19.56)EPVIK(-19.56)		0	1	0	A0A287AVH6;F1S8X7	2	HCD	FTMS	MULTI-MSMS	13	0	821.446	1640.88	1.1173	0.00091781	-1.17327	43.507	0.018858	52.79	44.06	19.565	0.98907	2	0	0	0	-1	0	0	0	0	y2;y4;y6;y7;y8;y9;b4	1558.2;6289.1;5377.6;1814.9;6090.1;1954.9;2323.7	0.00076219396879651;-0.00296848509680103;0.00548748811252153;-0.00721431834369923;0.00278895332508;0.0144401742124955;0.00144741523126868	2.92930582490108;-6.50525617514292;6.63146133447892;-7.78601289883962;2.71925191449534;12.8392559738734;2.79323111340498	260.196105957031;456.321014404297;827.493041992188;926.574157714844;1025.63256835938;1124.68933105469;518.186706542969	7
QE929_MSQ1321_20180329_Heba_ub_s1_ctrl_1	5426	2310	DTGKTPVEPEVAIHR	15	1	GlyGly (K)	_DTGK(gl)TPVEPEVAIHR_		DTGK(1)TPVEPEVAIHR			DTGK(84.57)TPVEPEVAIHR		0	1	0	A1XQU9;A0A287BQP4	3	HCD	FTMS	MULTI-MSMS	1	0	588.308	1761.9	0.33951	0.00019974	0.00531114	26.409	3.45e-05	84.566	66.649	84.566	1	1	0	0	0	-1	0	0	0	0	y1;y2;y3;y4;y5;y6;y7;y8;y10;y8-NH3;a2;b2;b5	6598.4;1681.3;4918.2;14382.4;18948.9;7912.5;50743.1;4236.9;1984.7;1568.3;7437.4;1882.2;1793.5	-0.000234220367190119;0.00189968793125672;-4.34924686487648E-06;-0.00157495399423624;0.00220437567350018;0.0038144397852875;-0.000417029190316498;0.0080302839187425;0.00756498571263364;-0.0117439152375027;0.000267652357820225;0.000705956098443039;0.000417451706312022	-1.3374911795975;6.085311324909;-0.0102272188827408;-3.17338713882779;3.70256018216356;5.26560872095474;-0.507666290146867;8.44850719826265;6.59764541684412;-12.5806464790661;1.41550059099532;3.2520371382015;0.676266765696098	175.119186401367;312.175964355469;425.261932373047;496.300616765594;595.365251352127;724.406234384215;821.46322970519;950.497375488281;1146.61901855469;933.490600585938;189.086715698242;217.081192016602;617.288513183594	13
QE929_MSQ1321_20180329_Heba_ub_s2_ctrl_2	5736	2774	DTGKTPVEPEVAIHR	15	1	GlyGly (K)	_DTGK(gl)TPVEPEVAIHR_		DTGK(1)TPVEPEVAIHR			DTGK(86.94)TPVEPEVAIHR		0	1	0	A1XQU9;A0A287BQP4	3	HCD	FTMS	MULTI-MSMS	12	0	588.308	1761.9	0.053489	3.15e-05	0.175582	26.738	2.28e-05	86.944	55.117	86.944	1	1	0	0	0	-1	0	0	0	0	y1;y2;y3;y4;y5;y6;y7;y8;y10;y8-H2O;y2-NH3;y7(2+);y11(2+);a2;b2;b5	8044;1755.5;1747.1;14827.4;17579.9;6425.4;33970.7;6562.8;1780.3;1830.2;1470.6;9617.3;2036.8;6005.9;2799.1;1322.1	-0.000264737945315119;0.000434844181256722;0.000117721065635124;-0.000571892749235303;0.00234297337874523;0.00172362868750042;0.00340929279934699;0.00404253343344863;0.0102505325876336;0.0113205780875205;0.00061914111876149;0.00149354590939765;0.00287861555000291;-0.000449510728117275;4.05180156803908E-06;0.00322506889381202	-1.51175838935857;1.39293920887286;0.276820214708018;-1.1523135087024;3.93535551303233;2.37936068312813;4.1502876287078;4.25305379854899;8.9398103729644;12.1402446676543;2.09771187251205;3.63186784170107;4.6106693078026;-2.37726390017117;0.0186648526731368;5.22459675435506	175.119216918945;312.177429199219;425.261810302734;496.299613704349;595.365112754421;724.408325195313;821.459403383201;950.501363238767;1146.61633300781;932.483520507813;295.150695800781;411.233551025391;624.337890625;189.087432861328;217.081893920898;617.285705566406	16
QE929_MSQ1321_20180329_Heba_ub_s3_ctrl_3	5459	2272	DTGKTPVEPEVAIHR	15	1	GlyGly (K)	_DTGK(gl)TPVEPEVAIHR_		DTGK(1)TPVEPEVAIHR			DTGK(42.57)TPVEPEVAIHR		0	1	0	A1XQU9;A0A287BQP4	3	HCD	FTMS	MULTI-MSMS	2	0	588.308	1761.9	0.25326	0.000149	0.00531114	26.872	0.0035132	42.568	24.156	42.568	1	1	0	0	0	-1	0	0	0	0	y1;y2;y3;y4;y5;y6;y7;y8;a2;b2	7711.6;2464.1;2276.2;10572;12475.4;6417.9;42836.7;1469;4787.5;1886.6	-0.000234220367190119;0.000648467228131722;-4.34924686487648E-06;0.00173956550628418;-0.000289370544464873;-0.000168461156249577;0.000924620383443653;0.0100444440749925;-2.2264634367275E-05;-0.00101828706561946	-1.3374911795975;2.07724073307168;-0.0102272188827408;3.50508757233099;-0.486036650200246;-0.232549392912917;1.12557916184305;10.5675887370533;-0.11774809323799;-4.69077476553226	175.119186401367;312.177215576172;425.261932373047;496.297302246094;595.367745098344;724.410217285156;821.461888055617;950.495361328125;189.087005615234;217.082916259766	10
QE929_MSQ1321_20180329_Heba_ub_s5_10_2	5407	2128	DTGKTPVEPEVAIHR	15	1	GlyGly (K)	_DTGK(gl)TPVEPEVAIHR_		DTGK(1)TPVEPEVAIHR			DTGK(65.47)TPVEPEVAIHR		0	1	0	A1XQU9;A0A287BQP4	3	HCD	FTMS	MULTI-MSMS	1	0	588.308	1761.9	0.30187	0.00017759	0.00531114	27.199	0.00013354	65.472	38.443	65.472	1	1	0	0	0	-1	0	0	0	0	y1;y2;y3;y4;y5;y6;y7;y8;y10;y10(2+);a2;b2;b5	2931.8;1580.6;1883.9;9609.1;12425.8;7060;39596.8;2050;3610.3;2091.7;2771.5;1725.2;1649.6	0.000376131195309881;0.000526396915631722;-0.00165229846561488;0.00207029213811438;0.00123125992581663;0.00121420217942614;0.000425067405217305;0.0022929792312425;0.00853881311400073;0.00327033553128331;0.000466016615632725;-0.00106406343280696;-0.00159670844993798	2.14786577069304;1.68621117599454;-3.8853514433631;4.17147848348939;2.06807150828401;1.67612834271964;0.517452060653371;2.41238476800437;7.44695511575663;5.69929885108635;2.46456818922524;-4.90164415865051;-2.58664013006767	175.118576049805;312.177337646484;425.263580322266;496.296971519462;595.366224467874;724.408834621821;821.462387608595;950.503112792969;1146.61804472729;573.813659667969;189.086517333984;217.082962036133;617.29052734375	13
QE929_MSQ1321_20180329_Heba_ub_s7_30_1	5662	2577	DTGKTPVEPEVAIHR	15	1	GlyGly (K)	_DTGK(gl)TPVEPEVAIHR_		DTGK(1)TPVEPEVAIHR			DTGK(65.47)TPVEPEVAIHR		0	1	0	A1XQU9;A0A287BQP4	3	HCD	FTMS	MULTI-MSMS	1	0	588.308	1761.9	0.098557	5.8e-05	0.00531114	27.104	0.00013354	65.472	43.258	65.472	1	1	0	0	0	-1	0	0	0	0	y1;y2;y3;y4;y5;y6;y7;y8;a2;b2;b5;b7;b2-H2O	7122.1;2843.2;6948.4;18305.5;23261.7;13231.1;63435;5964.9;8629.1;5758.1;2315.2;2165.7;1752	-5.11148984401189E-05;0.00101467816563172;-0.00156074573123988;0.0014661189582057;0.00146752634020686;-0.000461631700090948;0.00012189908181881;0.0077251081374925;-0.000617357407804775;0.000217674848443039;0.000905732956312022;-0.00389306134366052;-0.00117647922499486	-0.291886645527271;3.25033123915153;-3.67006755213287;2.95411267354985;2.4649146395482;-0.637251521655245;0.148392718485512;8.12743502129892;-3.26492803067563;1.00273246523785;1.46727770469111;-4.7860761391489;-5.9098025457155	175.119003295898;312.176849365234;425.263488769531;496.297575692642;595.36598820146;724.4105104557;821.462690776918;950.497680664063;189.087600708008;217.081680297852;617.288024902344;813.414001464844;199.072509765625	13
QE929_MSQ1321_20180329_Heba_ub_s3_ctrl_3	5613	2396	DTLMISR	7	0	Oxidation (M)	_DTLM(ox)ISR_			DTLM(1)ISR			DTLM(88.03)ISR	0	0	1	L8B0R9;K7ZMG0;A0A287B9X9;A0A287A2V7;A0A286ZIB9;L8B180;L8B0Z4;L8AXL3;A0A286ZJL9;A0A287ATT2;A0A286ZS17;L8AXL9;L8AXM5;L8B0T7;L8B0U1;L8B157;L8B0W0;L8B0Y6;L8B0W4;L8B0W5;L8B0S7;L8B0W9;K7ZPU9;L8B0X5;L8B0Y0	2	HCD	FTMS	MULTI-MSMS	4	0	426.218	850.422	-0.63833	-0.00027207	-0.241942	27.368	0.023475	88.029	29.861	88.029	1	1	0	0	0	-1	0	0	0	0	y1;y2;y3;y4;y5;y3-H2O;y4-H2O;y1-NH3;y2-NH3;a2;b2;b3;b2-H2O;b3-H2O	14171.3;14094.5;25545.7;35380.9;13448.5;1888.5;1408.8;2089.5;5766.3;24197.8;11591.8;1527.5;7193.6;7209.1	-0.000585172515627619;-9.72621738242196E-05;0.000438990848692811;3.34340381868969E-06;0.000288913743702324;0.00179311742192567;0.00026607619065544;1.11117265646499E-05;0.00040805190002402;-5.2782212492275E-05;0.000355003950005539;-0.0015795508062979;0.000166294212505136;0.000459522659298273	-3.34156042478758;-0.371015731160684;1.16991034985628;0.00640167154734868;0.454728614563809;5.01960678407958;0.527657150753929;0.0702862827637838;1.66467527050878;-0.279142418072498;1.63534838176751;-4.784088705701;0.835350568430947;1.47209799921513	175.119537353516;262.151077853074;375.234605580451;522.270440456196;635.354218866256;357.222686767578;504.259613037109;158.092391967773;245.1240234375;189.087036132813;217.08154296875;330.167541503906;199.071166992188;312.154937744141	14
QE929_MSQ1321_20180329_Heba_ub_s4_10_1	5894	2881	DTLMISR	7	0	Oxidation (M)	_DTLM(ox)ISR_			DTLM(1)ISR			DTLM(85.26)ISR	0	0	1	L8B0R9;K7ZMG0;A0A287B9X9;A0A287A2V7;A0A286ZIB9;L8B180;L8B0Z4;L8AXL3;A0A286ZJL9;A0A287ATT2;A0A286ZS17;L8AXL9;L8AXM5;L8B0T7;L8B0U1;L8B157;L8B0W0;L8B0Y6;L8B0W4;L8B0W5;L8B0S7;L8B0W9;K7ZPU9;L8B0X5;L8B0Y0	2	HCD	FTMS	MULTI-MSMS	3	0	426.218	850.422	-0.50713	-0.00021615	-0.477119	27.611	0.029593	85.265	40.498	85.265	1	1	0	0	0	-1	0	0	0	0	y1;y2;y3;y4;y5;y1-NH3;y2-NH3;y3-NH3;a2;b2;b3;b4;b2-H2O;b3-H2O;b4-H2O	40864.4;34222.1;75932.3;73452.4;32123.7;8257;15030.5;2075.9;58432.4;25572.8;5062.6;1314.8;20777.3;22741.8;1403.9	-0.000249479156252619;-9.88581743399664E-05;-0.000138753057456142;0.000377833879042555;0.00056533832491823;-1.94058515603501E-05;-0.00044644028747598;0.000640245190652422;9.9805678132725E-05;0.000187157270318039;-0.0016100683844229;-0.00304555688126129;0.000257846946880136;0.000203664325340469;-0.00176942286873327	-1.42462479207031;-0.377103823290457;-0.36977624599824;0.723445404331011;0.889800609004842;-0.122750042382001;-1.82127693951994;1.78735664590874;0.527829727063083;0.86215125915037;-4.87651883728343;-6.38208037951251;1.29525068526874;0.652445736974772;-3.85333518018967	175.119201660156;262.151079449074;375.235183324357;522.270065965721;635.353942441675;158.092422485352;245.124877929688;358.207855224609;189.086883544922;217.08171081543;330.167572021484;477.204406738281;199.071075439453;312.155193602475;459.192565917969	15
QE929_MSQ1321_20180329_Heba_ub_s5_10_2	5541	2232	DTLMISR	7	0	Oxidation (M)	_DTLM(ox)ISR_			DTLM(1)ISR			DTLM(80.46)ISR	0	0	1	L8B0R9;K7ZMG0;A0A287B9X9;A0A287A2V7;A0A286ZIB9;L8B180;L8B0Z4;L8AXL3;A0A286ZJL9;A0A287ATT2;A0A286ZS17;L8AXL9;L8AXM5;L8B0T7;L8B0U1;L8B157;L8B0W0;L8B0Y6;L8B0W4;L8B0W5;L8B0S7;L8B0W9;K7ZPU9;L8B0X5;L8B0Y0	2	HCD	FTMS	MULTI-MSMS	2	0	426.218	850.422	-0.49156	-0.00020951	-0.241942	27.653	0.040224	80.462	37.396	80.462	1	1	0	0	0	-1	0	0	0	0	y1;y2;y3;y4;y5;y1-NH3;y2-NH3;y3-NH3;a2;b2;b3;b2-H2O;b3-H2O	19044.2;14454;33975.4;34054.1;15689;4862.2;5972.4;1654.3;28157.9;12855.6;1858.7;10383.9;10901.6	-9.68912656276189E-05;-0.000142455974980749;-9.99207547920378E-05;-0.000124246528002914;-0.000569641074775973;-0.00072131014843535;-0.00030911118591348;-0.00140443254372258;-6.8041001554775E-05;0.000385521528130539;-0.000999716821922902;0.000105259056255136;-0.000150828903201727	-0.553287984036706;-0.543411652504255;-0.266288369463094;-0.237896859606188;-0.896571216662284;-4.56256495163922;-1.26103625915572;-3.92069717812226;-0.359839560953654;1.77592980524887;-3.02791295914808;0.528750725547731;-0.483185079111537	175.119049072266;262.151123046875;375.235144492055;522.270568046128;635.355077421075;158.093124389648;245.124740600586;358.209899902344;189.087051391602;217.081512451172;330.166961669922;199.071228027344;312.155548095703	13
QE929_MSQ1321_20180329_Heba_ub_s1_ctrl_1	3485	605	DTYKSEIAHR	10	1	GlyGly (K)	_DTYK(gl)SEIAHR_		DTYK(1)SEIAHR			DTYK(51.27)SEIAHR		0	1	0	A0A286ZT13;F1RUN2;A0A287BAY9;P08835;A0A287AFS2;A2THZ2	3	HCD	FTMS	MULTI-MSMS	6	0	445.221	1332.64	-0.49955	-0.00022241	-1.0181	20.627	0.0064096	51.268	40.438	51.268	1	1	0	0	0	-1	0	0	0	0	y1;y2;y3;y4;y5;y6;y7(2+);a2;b2	5393.2;2145;7129.6;1603.6;1218.7;6303.8;1193.9;4097.5;1747.2	4.04378359348812E-05;0.00199124066563172;-0.00194111411252607;0.00512701667810234;0.0091153765498575;0.00327101259699703;0.00108382577184329;-6.8041001554775E-05;0.000385521528130539	0.230916441476;6.37858604431611;-5.06531422951886;10.3306055650933;14.5768471415662;4.5917301341127;2.26856488069359;-0.359839560953654;1.77592980524887	175.118911743164;312.175872802734;383.216918945313;496.293914794922;625.33251953125;712.370392305103;477.758331298828;189.087051391602;217.081512451172	9
QE929_MSQ1321_20180329_Heba_ub_s5_10_2	9515	5388	DVIEEYFKCK	10	1	GlyGly (K)	_DVIEEYFK(gl)CK_		DVIEEYFK(0.931)CK(0.069)			DVIEEYFK(11.32)CK(-11.32)		0	1	0	P46405;A0A287AKH7	2	HCD	FTMS	MULTI-MSMS	4	0	722.842	1443.67	-0.45109	-0.00032607	-0.39405	40.698	0.034247	62.2	51.049	11.322	0.93131	2	0	0	0	-1	0	0	0	0	y2;y4;y5;y6;y7;a2;b2	2413;2389.6;5428.2;4723.6;6603.4;15331.1;7152.3	-0.00110939557811207;0.000818764818745876;0.0101922249937161;0.0125631532249599;0.00498535098745378;-0.000145587182828422;-7.34943796771859E-05	-3.61196555696002;1.17579675085202;11.859658695527;12.7100417123964;4.46119099713435;-0.77809226945607;-0.341671105553388	307.144561767578;696.348937988281;859.402893066406;988.443115234375;1117.49328613281;187.107864379883;215.10270690918	7
QE929_MSQ1321_20180329_Heba_ub_s6_10_3	10686	7392	DVIEEYFKCK	10	1	GlyGly (K)	_DVIEEYFK(gl)CK_		DVIEEYFK(0.937)CK(0.063)			DVIEEYFK(11.73)CK(-11.73)		0	1	0	P46405;A0A287AKH7	2	HCD	FTMS	MULTI-MSMS	9	0	722.842	1443.67	-0.30782	-0.00022251	-0.116979	40.759	0.017911	73.931	62.083	11.731	0.9371	2	0	0	0	-1	0	0	0	0	y2;y3;y4;y5;y6;y7;a2;b2	1721.2;2238.9;2048.3;1929;2033.6;2320.9;5993.9;7121.3	0.00145408098438793;0.00131354002496664;0.0113778468499959;0.0108636117124661;0.00670377822495993;0.0162158197374538;0.000846234106234078;0.000216422612510314	4.73423039661998;2.39138500383508;16.3395372058442;12.6408932143942;6.78211864968467;14.5110336718719;4.52273128539987;1.00613752061268	307.141998291016;549.280029296875;696.33837890625;859.402221679688;988.448974609375;1117.48205566406;187.106872558594;215.102416992188	8
QE929_MSQ1321_20180329_Heba_ub_s7_30_1	10185	6588	DVIEEYFKCK	10	1	GlyGly (K)	_DVIEEYFK(gl)CK_		DVIEEYFK(0.944)CK(0.056)			DVIEEYFK(12.24)CK(-12.24)		0	1	0	P46405;A0A287AKH7	2	HCD	FTMS	MULTI-MSMS	10	0	722.842	1443.67	0.34414	0.00024876	-0.116979	40.5	0.010039	87.616	75.769	12.237	0.94362	2	0	0	0	-1	0	0	0	0	y2;y3;y4;y5;y6;y7;y7-H2O;a2;b2	2702.8;5584.4;5414.1;5024.9;1828.7;2995.4;1846.9;11192;7725.9	0.000691141531262929;0.00418219236871664;0.00570157731874588;0.00219661952496608;-0.00104768661879007;0.00840331973745378;0.000402109999868117;0.000342694067171578;-7.34943796771859E-05	2.25022894400666;7.61399284071667;8.18787390567527;2.55595961596521;-1.05992158397372;7.51981738434882;0.365725004876164;1.83153691915881;-0.341671105553388	307.142761230469;549.277160644531;696.344055175781;859.410888671875;988.456726074219;1117.48986816406;1099.4873046875;187.107376098633;215.10270690918	9
QE929_MSQ1321_20180329_Heba_ub_s9_30_3	10292	7012	DVIEEYFKCK	10	1	GlyGly (K)	_DVIEEYFKCK(gl)_		DVIEEYFK(0.34)CK(0.66)			DVIEEYFK(-2.88)CK(2.88)		0	1	0	P46405;A0A287AKH7	2	HCD	FTMS	MULTI-MSMS	11	0	722.842	1443.67	0.94493	0.00068303	-0.116979	39.905	0.011317	84.476	65.381	2.8813	0.66003	2	0	0	0	-1	0	0	0	0	y3;y4;y5;y6;y7;y8;a2;b2;b3	9823.8;6303.4;12166.4;9647.2;11829.7;2969.4;21694.5;16133.8;1686.1	-0.000456479506283358;8.63429437458763E-05;0.000107934805441801;0.00914518447495993;0.00160664900340635;0.00884913607501403;6.80358640465784E-05;0.000246940190635314;2.13698093602943E-05	-0.831047937236328;0.123993659241656;0.125591314403687;9.25207805153038;1.43772151986142;7.19106674516345;0.363618824625175;1.14801232418899;0.0651147987453367	549.281799316406;696.349670410156;859.412977356595;988.446533203125;1117.4966648348;1230.57348632813;187.107650756836;215.102386474609;328.186676025391	9
QE929_MSQ1321_20180329_Heba_ub_s2_ctrl_2	8149	5003	DVIEEYFKCKK	11	2	GlyGly (K)	_DVIEEYFK(gl)CKK_		DVIEEYFK(0.804)CK(0.084)K(0.112)			DVIEEYFK(8.58)CK(-9.82)K(-8.58)		0	1	0	P46405;A0A287AKH7	3	HCD	FTMS	MULTI-MSMS	13	0	524.929	1571.77	-0.49576	-0.00026024	-1.61627	33.616	0.0013364	85.958	59.834	8.5791	0.80448	3	0	0	0	-1	0	0	0	0	y1;y3;y4;y5;y6;y7;y8;y9;y7-H2O;y8-H2O;y1-NH3;y7(2+);y8(2+);a2;b2	14133.7;14584.1;11130.1;28830.8;21082.6;17749.3;7097.1;14323.1;8683.7;18953;8359.9;5223.4;9169.7;100938;15158.5	7.22370062362643E-05;-0.000308630705319501;0.00149126494363827;0.00151622964210674;-0.00110601014091571;0.0038464074921194;0.00736964077009361;0.00594045413095046;-0.000399021501380048;0.000518547007914094;0.000180239998428533;-3.27632687913137E-05;0.00142735905001246;0.000129071020296578;2.79956563531414E-06	0.49103164142769;-0.709106723015372;2.20153585801925;1.83909532590506;-1.11999988666248;3.44491382658704;5.91660597474556;4.37225241840201;-0.363228765977946;0.42241328401394;1.38554413810487;-0.0586336803602482;2.29000759444105;0.689822473201488;0.0130150227698604	147.112731933594;435.238724020405;677.374814589656;824.443203541158;987.509154319241;1116.54679499781;1245.58586486073;1358.67135802777;1098.5404757405;1227.58215126819;130.086074829102;558.778991699219;623.298828125;187.10758972168;215.102630615234	15
QE929_MSQ1321_20180329_Heba_ub_s6_10_3	8357	5231	DVIEEYFKCKK	11	2	GlyGly (K)	_DVIEEYFK(gl)CKK_		DVIEEYFK(0.93)CK(0.035)K(0.035)			DVIEEYFK(14.27)CK(-14.27)K(-14.27)		0	1	0	P46405;A0A287AKH7	2	HCD	FTMS	MULTI-MSMS	5	0	786.89	1571.77	1.3101	0.0010309	0.0433292	34.11	0.008441	93.178	67.06	14.273	0.93044	3	0	0	0	-1	0	0	0	0	y3;y4;y5;y6;y7;y8;a2;b2;b3	2452.9;1679.5;5836.6;4392.7;4912.3;12240.1;10478.8;11570.8;1930.7	-0.00148329194064445;-0.00314971180637258;0.00874564970615666;0.0108852367969803;0.0020574209249844;0.0148819808557619;8.32946531090784E-05;-0.000241341059364686;-0.00113829815938971	-3.4079870552709;-4.6498484423902;10.6080398971917;11.0230562719938;1.84266135347424;11.9478480222827;0.445169716817611;-1.1219797022174;-3.46843494971358	435.239898681641;677.379455566406;824.435974121094;987.497163072303;1116.54858398438;1245.57835252064;187.107635498047;215.102874755859;328.187835693359	9
QE929_MSQ1321_20180329_Heba_ub_s4_10_1	8883	5676	DVNAAIAAIKTK	12	1	GlyGly (K)	_DVNAAIAAIKTK(gl)_		DVNAAIAAIK(0.441)TK(0.559)			DVNAAIAAIK(-1.03)TK(1.03)		0	1	0	F1SR80	2	HCD	FTMS	MULTI-MSMS	15	0	664.88	1327.75	-0.22765	-0.00015136	-0.540076	35.993	0.0052628	64.439	49.745	1.0304	0.55904	2	0	0	0	-1	0	0	0	0	y3;y4;y5;y6;y7;y8;y9;a2;b3;b4;b5	2367.5;1749.8;5028.5;8188;5633.3;2091.7;1728.7;6175;7368.3;2898.2;1457.9	-0.0038119489937003;-0.000314374843696896;0.00115488170627032;0.00201378669373753;0.00447376318754777;0.00441714083126499;0.0030177450374822;-0.000267657495328422;-0.00107610089065702;0.0014917884718102;0.00354087900615241	-7.77469305637451;-0.521020600827058;1.71241133564365;2.70142079248313;5.21091935501131;4.75179336142582;3.01589949254127;-1.43049743843867;-3.26936620281598;3.72778265370647;7.51433980576426	490.302185058594;603.382751464844;674.418395996094;745.454650878906;858.536254882813;929.573425292969;1000.61193847656;187.107986450195;329.146636962891;400.181182861328;471.216247558594	11
QE929_MSQ1321_20180329_Heba_ub_s5_10_2	8076	4246	DVNAAIAAIKTK	12	1	GlyGly (K)	_DVNAAIAAIK(gl)TK_		DVNAAIAAIK(0.5)TK(0.5)			DVNAAIAAIK(0)TK(0)		0	1	0	F1SR80	2	HCD	FTMS	MULTI-MSMS	2	0	664.88	1327.75	0.53567	0.00035616	-0.238813	35.941	0.0020361	81.865	68.357	0	0.5	2	0	0	0	-1	0	0	0	0	y3;y4;y5;y6;y7;y8;a2;b2;b3;b4;b5	2787.6;4641.2;2257.4;7924.2;6958.5;4447.1;6883.2;4829.6;6817;2202.9;1482.3	0.000643617412492858;-0.00238957015631058;0.00139902233115663;-0.00104758872555522;0.0020323569373204;0.00682884814352747;-0.000649127221890922;-0.00114160961405219;-0.000648854796907017;-0.000705477153189804;-0.00115882802509759	1.31270730778107;-3.96027551693218;2.07441381479371;-1.40529597901298;2.36722811226219;7.34623610646635;-3.4692581048472;-5.30725048373797;-1.97132695972803;-1.76288468792982;-2.45920312291288	490.297729492188;603.384826660156;674.418151855469;745.457712254325;858.538696289063;929.571013585656;187.108367919922;215.103775024414;329.146209716797;400.183380126953;471.220947265625	11
QE929_MSQ1321_20180329_Heba_ub_s6_10_3	9053	5880	DVNAAIAAIKTK	12	1	GlyGly (K)	_DVNAAIAAIKTK(gl)_		DVNAAIAAIK(0.361)TK(0.639)			DVNAAIAAIK(-2.49)TK(2.49)		0	1	0	F1SR80	2	HCD	FTMS	MULTI-MSMS	11	0	664.88	1327.75	0.27325	0.00018168	0.062449	36.074	0.0017101	84.658	62.51	2.4875	0.6394	2	0	0	0	-1	0	0	0	0	y3;y4;y5;y6;y7;y8;y10;a2;b2;b3;b4;b5	7277;2059.7;4791.4;13128.8;12292.3;9757.6;1660.2;10489.6;5068.9;8757.9;8363.6;3074	0.0012539689750497;-0.000253339687446896;0.00103281139377032;-0.00170935783751247;0.00607338984366379;0.00837125448811094;0.0131082781751957;0.000220623754671578;0.000369010503135314;0.00124323504684298;0.0011866126905602;0.00198448252177741	2.55756953507623;-0.419865686346563;1.53141019426845;-2.29302922480649;7.07413475563395;9.0055178743022;11.7600498962568;1.17912834509908;1.71551194106324;3.77717305225377;2.96518636176934;4.21139121892473	490.297119140625;603.382690429688;674.418518066406;745.458374023438;858.534655256156;929.569471179312;1114.64477539063;187.107498168945;215.102264404297;329.144317626953;400.181488037109;471.217803955078	12
QE929_MSQ1321_20180329_Heba_ub_s7_30_1	8624	5203	DVNAAIAAIKTK	12	1	GlyGly (K)	_DVNAAIAAIK(gl)TK_		DVNAAIAAIK(0.5)TK(0.5)			DVNAAIAAIK(0)TK(0)		0	1	0	F1SR80	2	HCD	FTMS	MULTI-MSMS	10	0	664.88	1327.75	0.016613	1.1e-05	-0.389445	35.84	0.0010188	94.297	80.789	0	0.5	2	0	0	0	-1	0	0	0	0	y3;y4;y5;y6;y7;y8;a2;b2;b3;b4;b5	5971.1;2309.4;7682.2;10337.4;7870;4891.4;8073.5;2164.4;4521.3;6158.8;1802.1	-2.77693062571416E-05;0.00163875015618942;0.00464397330085831;0.00401806121419668;0.00469442028986578;-0.000856894704725164;0.000586834692171578;0.000948844487510314;0.00176203387496798;0.000179532612435196;-0.00192176747822259	-0.0566375623648017;2.71594681285568;6.88592920072557;5.39009584646237;5.4679362341495;-0.921809746010913;3.13635662110026;4.41114391737902;5.35338621368983;0.448626850563822;-4.07826599794442	490.298400878906;603.380798339844;674.414906904499;745.452646604386;858.53603422571;929.578699328505;187.107131958008;215.101684570313;329.143798828125;400.182495117188;471.221710205078	11
QE929_MSQ1321_20180329_Heba_ub_s8_30_2	8766	5590	DVNAAIAAIKTK	12	1	GlyGly (K)	_DVNAAIAAIK(gl)TK_		DVNAAIAAIK(0.5)TK(0.5)			DVNAAIAAIK(0)TK(0)		0	1	0	F1SR80	2	HCD	FTMS	MULTI-MSMS	7	0	664.88	1327.75	-0.093253	-6.2e-05	-0.540076	35.464	0.0009839	91.855	75.652	0	0.5	2	0	0	0	-1	0	0	0	0	y3;y4;y5;y6;y7;y8;y9;a2;b2;b3;b4;b5;b5-NH3	8560.6;5613.8;7495.3;26553.4;14376.6;15385.1;1561.4;15459.6;6666.1;15293.3;7735.1;2697.2;2865.4	0.00296295334999286;0.000234941562439417;0.000572887361158791;0.00573846713348303;-0.0010804360314296;0.00405473270006951;0.00576432706850483;0.000327435278109078;-4.29768015521859E-05;0.000439509286707107;0.000972989643685196;0.000885849709277409;0.000276689615532177	6.04320025971405;0.389374366036768;0.849453203208812;7.69798109011302;-1.25845476597677;4.36192667404827;5.76081762510174;1.74998580084736;-0.199796684416633;1.3353054874422;2.43136964945859;1.87991123533543;0.609189569825051	490.29541015625;603.382202148438;674.418977990439;745.450926198466;858.541809082031;929.5737877011;1000.60919189453;187.107391357422;215.102676391602;329.145121352713;400.181701660156;471.218902587891;454.192962646484	13
QE929_MSQ1321_20180329_Heba_ub_s9_30_3	8676	5499	DVNAAIAAIKTK	12	1	GlyGly (K)	_DVNAAIAAIKTK(gl)_		DVNAAIAAIK(0.43)TK(0.57)			DVNAAIAAIK(-1.23)TK(1.23)		0	1	0	F1SR80	2	HCD	FTMS	MULTI-MSMS	4	0	664.88	1327.75	0.34344	0.00022835	0.062449	35.319	0.0011282	101.95	70.582	1.2322	0.57046	2	0	0	0	-1	0	0	0	0	y3;y4;y5;y6;y7;y8;y9;y10;a2;b2;b3;b4;b5	11933.3;7154.5;7620.6;18926;14127.3;14968.7;2539.7;2085.5;15435.1;8608.8;13355.7;10550.6;1771.7	0.000584707134862583;0.0035308400000531;0.00487802623752032;0.00421105231873753;-3.34238228560935E-05;0.000302875041029438;0.0130275106624822;-0.0175313702623043;0.000449505590609078;-5.82355906146859E-05;-0.000648854796907017;-0.0019872154344398;0.000946884865527409	1.19255511383751;5.85177897914476;7.23297762324036;5.64898847448438;-0.0389309679082834;0.325820093688153;13.0196737470468;-15.7277805052244;2.40239511977126;-0.2707339000171;-1.97132695972803;-4.96574612624463;2.00943761587989	490.297788402465;603.37890625;674.414672851563;745.452453613281;858.540762069823;929.577539558759;1000.60192871094;1114.67541503906;187.107269287109;215.102691650391;329.146209716797;400.184661865234;471.218841552734	13
QE929_MSQ1321_20180329_Heba_ub_s1_ctrl_1	7186	3708	DVNAAIATIKTK	12	1	GlyGly (K)	_DVNAAIATIK(gl)TK_		DVNAAIATIK(0.5)TK(0.5)			DVNAAIATIK(0)TK(0)		0	1	0	F2Z5T5;A0A287ADK8;A0A288CFV7;P02550;F1RK98;I3LDR2;A0A287ABY6;B6A7R0;F1RYV9;F1SHC1;Q2XVP4;F1SHQ8	2	HCD	FTMS	MULTI-MSMS	3	0	679.886	1357.76	0.091575	6.23e-05	-0.207526	32.174	0.0034561	73.067	60.841	0	0.5	2	0	0	0	-1	0	0	0	0	y3;y5;y6;y7;y8;a2;b3;b4;b5	5685.6;2893.2;12887.9;8172.9;5196.6;10289.2;6375.9;6485.3;2278.3	0.00238311936561786;0.0043343140999923;0.00115415117659268;0.00240417214365607;0.00607069431862328;0.000327435278109078;8.35670780929831E-05;0.0010340247999352;-0.000731581931347591	4.86057282594811;6.15297482766897;1.4883322604331;2.70572860197761;6.32639231484313;1.74998580084736;0.253891011293177;2.58388865196381;-1.55252562285969	490.295989990234;704.42578125;775.466075200723;888.548889160156;959.582336425781;187.107391357422;329.145477294922;400.181640625;471.220520019531	9
QE929_MSQ1321_20180329_Heba_ub_s2_ctrl_2	7814	4693	DVNAAIATIKTK	12	1	GlyGly (K)	_DVNAAIATIK(gl)TK_		DVNAAIATIK(0.5)TK(0.5)			DVNAAIATIK(0)TK(0)		0	1	0	F2Z5T5;A0A287ADK8;A0A288CFV7;P02550;F1RK98;I3LDR2;A0A287ABY6;B6A7R0;F1RYV9;F1SHC1;Q2XVP4;F1SHQ8	2	HCD	FTMS	MULTI-MSMS	8	0	679.886	1357.76	0.05588	3.8e-05	0.0870775	32.666	0.00053501	114.83	93.932	0	0.5	2	0	0	0	-1	0	0	0	0	y3;y4;y5;y6;y7;y8;y9;y10;y7-H2O;a2;b2;b3;b4;b5;b5-NH3	18357;7040.7;14799.8;35469.6;26781.6;21924.5;1762.2;4207.9;2061.6;25363.7;13094.7;18562;15290;6368.8;1510.1	0.000216371318742858;0.00133357437493942;-0.00143777070422857;0.00277884207991974;0.00165606075995584;0.00425467028651383;-0.00887850616254582;0.0121168825398854;-0.00626842431256591;-0.000115069604703422;-0.000287117426552186;0.000317319312443942;-0.000810421253106597;0.00112999033427741;-0.00600993147821782	0.441305592870822;2.21016927306687;-2.04103677273131;3.58345515141645;1.86377968150556;4.43386885418197;-8.6146029742394;10.5856074061089;-7.20055819348214;-0.614990844200051;-1.3347909263239;0.964070782334694;-2.02512418263014;2.39801695883795;-13.2319273708822	490.298156738281;603.381103515625;704.431553334804;775.46445050982;888.54963727154;959.584152449813;1030.63439941406;1144.65633147256;870.546997070313;187.107833862305;215.102920532227;329.145243542688;400.183485071053;471.218658447266;454.199249267578	15
QE929_MSQ1321_20180329_Heba_ub_s3_ctrl_3	7390	3911	DVNAAIATIKTK	12	1	GlyGly (K)	_DVNAAIATIK(gl)TK_		DVNAAIATIK(0.5)TK(0.5)			DVNAAIATIK(0)TK(0)		0	1	0	F2Z5T5;A0A287ADK8;A0A288CFV7;P02550;F1RK98;I3LDR2;A0A287ABY6;B6A7R0;F1RYV9;F1SHC1;Q2XVP4;F1SHQ8	2	HCD	FTMS	MULTI-MSMS	6	0	679.886	1357.76	0.20266	0.00013778	-0.796733	32.745	0.0032268	74.162	60.583	0	0.5	2	0	0	0	-1	0	0	0	0	y3;y5;y6;y7;y8;a2;b2;b3;b4	5814.1;5114;17528.1;8906.6;8798.4;10841.2;2899.8;9755;6157.4	-2.77693062571416E-05;0.0023201539437423;0.00370098481664627;0.00573334165017059;0.00378432434570186;0.000418988012484078;-0.000668587153114686;0.000480295593717983;0.000210050190560196	-0.0566375623648017;3.29367176999508;4.77260977629669;6.45250160299143;3.94371090970197;2.23929271023333;-3.10821427143231;1.45922154720183;0.524886043596027	490.298400878906;704.427795410156;775.463528367083;888.54555999065;959.584622795754;187.107299804688;215.103302001953;329.145080566406;400.182464599609	9
QE929_MSQ1321_20180329_Heba_ub_s4_10_1	7855	4714	DVNAAIATIKTK	12	1	GlyGly (K)	_DVNAAIATIKTK(gl)_		DVNAAIATIK(0.256)TK(0.744)			DVNAAIATIK(-4.64)TK(4.64)		0	1	0	F2Z5T5;A0A287ADK8;A0A288CFV7;P02550;F1RK98;I3LDR2;A0A287ABY6;B6A7R0;F1RYV9;F1SHC1;Q2XVP4;F1SHQ8	2	HCD	FTMS	MULTI-MSMS	14	0	679.886	1357.76	-0.040644	-2.76e-05	-0.796733	33.118	0.00041496	116.77	93.337	4.6404	0.74431	2	0	0	0	-1	0	0	0	0	y3;y4;y5;y6;y7;y8;y9;y10;y3-H2O;y6-H2O;y7-H2O;a2;b2;b3;b4;b5;b3-H2O;b5-NH3	26087.4;9409.4;21028;51298.7;44074.6;26656.8;5535.8;1683.2;1780.5;3119.3;2912.5;32895.1;15089.4;28457.8;24671.5;9972.6;2768.1;2827.1	0.000552517648429784;-0.0020233592186969;-0.000672753292406014;0.000897967729770244;0.000688381265717908;0.000506238642287826;-0.00716952178754582;0.012198355100054;-0.00174235794997912;-0.000488654712512471;0.00630481787493409;6.80358640465784E-05;0.000506339604697814;2.61230632077059E-05;-5.82744058874596E-05;-0.00146400380634759;-0.00111222273756084;-0.000638837728217823	1.12690210974773;-3.35334989765979;-0.955031074114402;1.15797126635713;0.774723760112507;0.527558383992551;-6.95642769157335;10.6567846024114;-3.68917319279446;-0.645125219783658;7.24246819236512;0.363618824625175;2.35394977996107;0.0793662998601074;-0.145619491030106;-3.10682890205516;-3.57471443377617;-1.40653090875287	490.297820591952;603.384460449219;704.430788317392;775.46633138417;888.550604951034;959.587900881458;1030.63269042969;1144.65625;472.28955078125;757.457153320313;870.534423828125;187.107650756836;215.102127075195;329.145534738937;400.182732924206;471.221252441406;311.136108398438;454.193878173828	18
QE929_MSQ1321_20180329_Heba_ub_s5_10_2	7158	3475	DVNAAIATIKTK	12	1	GlyGly (K)	_DVNAAIATIK(gl)TK_		DVNAAIATIK(0.5)TK(0.5)			DVNAAIATIK(0)TK(0)		0	1	0	F2Z5T5;A0A287ADK8;A0A288CFV7;P02550;F1RK98;I3LDR2;A0A287ABY6;B6A7R0;F1RYV9;F1SHC1;Q2XVP4;F1SHQ8	2	HCD	FTMS	MULTI-MSMS	5	0	679.886	1357.76	-0.15428	-0.0001049	-0.354828	33.125	0.0010851	98.943	82.74	0	0.5	2	0	0	0	-1	0	0	0	0	y3;y5;y6;y7;y8;y9;a2;b2;b3;b4;b5;b3-H2O;b5-NH3	9038;9255;27888.5;20109.2;14867.3;1501.2;16840.8;7540.2;15050.9;8528.9;2390.9;1631.6;2045.3	-0.00466644118125714;0.000508864192624969;0.00221897750827793;0.00389037178069884;0.00353329233212207;0.00259610321245418;-2.35168703284216E-05;3.33171437603141E-05;0.000419260437467983;0.000210050190560196;-0.00173866200947259;-0.00178360945631084;0.00622761734990718	-9.51746329276801;0.722377634024899;2.86147985865489;4.37835029142694;3.68210507323634;2.51896513261256;-0.125686249206689;0.154889544548454;1.27378589101433;0.524886043596027;-3.68969138607512;-5.7325574223094;13.7115707609965	490.303039550781;704.429606699907;775.465010374392;888.547402960519;959.584873827768;1030.62292480469;187.10774230957;215.102600097656;329.145141601563;400.182464599609;471.221527099609;311.136779785156;454.18701171875	13
QE929_MSQ1321_20180329_Heba_ub_s6_10_3	8009	4906	DVNAAIATIKTK	12	1	GlyGly (K)	_DVNAAIATIKTK(gl)_		DVNAAIATIK(0.286)TK(0.714)			DVNAAIATIK(-3.98)TK(3.98)		0	1	0	F2Z5T5;A0A287ADK8;A0A288CFV7;P02550;F1RK98;I3LDR2;A0A287ABY6;B6A7R0;F1RYV9;F1SHC1;Q2XVP4;F1SHQ8	2	HCD	FTMS	MULTI-MSMS	10	0	679.886	1357.76	-0.13068	-8.89e-05	-0.354828	33.139	0.00053501	114.83	93.932	3.9769	0.71417	2	0	0	0	-1	0	0	0	0	y3;y4;y5;y6;y7;y8;y9;y10;y3-H2O;y6-H2O;a2;b2;b3;b4;b5;b5-NH3	30185.9;9551;17938.8;62866.1;45933.9;33922;10987.6;2535.3;2438.9;7032.6;38833.5;18046.6;32969.1;24301.3;12532;2455	-0.000544593876156796;-0.00213160010707725;0.000678570389595734;-0.00219952129509693;0.00139880153483318;0.00195071782286504;0.00431318551954973;0.016959097287554;-0.00201701615310412;0.00445519294373753;8.32946531090784E-05;0.000109611089072814;-0.000132506667853249;-0.000966256116782915;0.000702744240527409;-0.00250040999384282	-1.11073848318416;-3.53273884962746;0.963290791043124;-2.83637396034163;1.57425209708891;2.03287344235637;4.18503470259617;14.8159483010415;-4.27071692943489;5.88181391250976;0.445169716817611;0.509576025118321;-0.402577553110598;-2.414531774951;1.49133229502659;-5.50513748816889	490.298917703476;603.384568690107;704.42943699371;775.469428873195;888.549894530765;959.586456402277;1030.62120772238;1144.65148925781;472.289825439453;757.452209472656;187.107635498047;215.102523803711;329.145693368668;400.183640905917;471.219085693359;454.195739746094	16
QE929_MSQ1321_20180329_Heba_ub_s7_30_1	7618	4299	DVNAAIATIKTK	12	1	GlyGly (K)	_DVNAAIATIKTK(gl)_		DVNAAIATIK(0.35)TK(0.65)			DVNAAIATIK(-2.69)TK(2.69)		0	1	0	F2Z5T5;A0A287ADK8;A0A288CFV7;P02550;F1RK98;I3LDR2;A0A287ABY6;B6A7R0;F1RYV9;F1SHC1;Q2XVP4;F1SHQ8	2	HCD	FTMS	MULTI-MSMS	5	0	679.886	1357.76	-0.0056224	-3.82e-06	0.0870775	32.925	0.00053501	114.83	93.932	2.6863	0.64989	2	0	0	0	-1	0	0	0	0	y3;y4;y5;y6;y7;y8;y9;y10;y6-H2O;y7-H2O;y8-H2O;a2;b2;b3;b4;b5;b5-NH3	24841.3;12094.1;30429.7;62860.8;41623.5;23315.5;10668.6;5389.5;5769.2;3077;1648.1;36796.1;19692.9;32942.2;28152.9;13140.3;2743.3	0.000272151557908273;-0.000127057570352918;-0.00079541611660261;0.00142372391917434;0.00114479578337523;0.00179823338112328;-0.00887850616254582;-0.010872933962446;0.00237999763123753;0.00392444678118409;-0.0047991677625987;0.000220623754671578;-0.000424446528114686;0.000284569832899706;0.000967246508082553;0.00235380109137395;0.00122273453740718	0.555073652899102;-0.210575475498564;-1.12916129063074;1.83595963721623;1.28838623825651;1.8739667315799;-8.6146029742394;-9.49867247553809;3.14210069097544;4.50807681220792;-5.09691613944334;1.17912834509908;-1.97322405517971;0.864572130900358;2.41701829491119;4.99514856276412;2.69210926813761	490.298100958042;603.38256414757;704.430910980217;775.465805627981;888.550148536517;959.586608886719;1030.63439941406;1144.67932128906;757.454284667969;870.536804199219;941.582641601563;187.107498168945;215.103057861328;329.145276292167;400.181707403292;471.217434636509;454.192016601563	17
QE929_MSQ1321_20180329_Heba_ub_s8_30_2	7759	4648	DVNAAIATIKTK	12	1	GlyGly (K)	_DVNAAIATIKTK(gl)_		DVNAAIATIK(0.221)TK(0.779)			DVNAAIATIK(-5.47)TK(5.47)		0	1	0	F2Z5T5;A0A287ADK8;A0A288CFV7;P02550;F1RK98;I3LDR2;A0A287ABY6;B6A7R0;F1RYV9;F1SHC1;Q2XVP4;F1SHQ8	2	HCD	FTMS	MULTI-MSMS	11	0	679.886	1357.76	-0.10617	-7.22e-05	-0.354828	32.633	7.41e-05	129.89	104.97	5.4662	0.77879	2	0	0	0	-1	0	0	0	0	y3;y4;y5;y6;y7;y8;y9;y10;y6-H2O;y7-H2O;y10-NH3;a2;b2;b3;b4;b5;b6;b3-H2O;b5-NH3	31345.8;11643.9;23134.6;61296.4;58018;40968.6;11897;1997.8;6650;2550.1;2212.2;45561.2;23393.1;39185.1;30732.2;16204.4;1708.7;2413.4;2958.5	0.000246889165964603;0.0010283985938031;0.000815056866144914;0.00140383904988539;0.000851657341058853;0.00103167093629963;0.00152969168925665;0.00719347228755396;0.00415001716248753;-0.00272838525006591;0.00835433172505873;6.80358640465784E-05;9.43523000103141E-05;0.000587829881226298;-0.000128858535106247;0.000275498146777409;-0.0051685780937305;-0.00132584578443584;-0.00204264632196782	0.503549070986259;1.70439224508667;1.15704566172648;1.8103171070846;0.958479452729144;1.07511933013576;1.48423838596218;6.28436776108964;5.47891396784617;-3.1341172322061;7.40872933647742;0.363618824625175;0.438638708875952;1.78592999859954;-0.321999181315553;0.584649275363958;-8.8456243323429;-4.26130184936843;-4.49728652629834	490.298126220434;603.381408691406;704.429300507234;775.46582551285;888.550441674959;959.587375449164;1030.62399121621;1144.66125488281;757.452514648438;870.54345703125;1127.63354492188;187.107650756836;215.1025390625;329.144973032119;400.182803508335;471.219512939453;584.309020996094;311.136322021484;454.195281982422	19
QE929_MSQ1321_20180329_Heba_ub_s9_30_3	7656	4547	DVNAAIATIKTK	12	1	GlyGly (K)	_DVNAAIATIKTK(gl)_		DVNAAIATIK(0.261)TK(0.739)			DVNAAIATIK(-4.52)TK(4.52)		0	1	0	F2Z5T5;A0A287ADK8;A0A288CFV7;P02550;F1RK98;I3LDR2;A0A287ABY6;B6A7R0;F1RYV9;F1SHC1;Q2XVP4;F1SHQ8	2	HCD	FTMS	MULTI-MSMS	9	0	679.886	1357.76	-0.053065	-3.61e-05	0.0870775	32.449	1.49e-05	138.71	117.81	4.5175	0.73889	2	0	0	0	-1	0	0	0	0	y3;y4;y5;y6;y7;y8;y9;y10;y3-H2O;y5-H2O;y6-H2O;y7-H2O;a2;b2;b3;b4;b5;b6;b5-NH3	37902.3;7086.8;28412.3;63565.1;47119.2;36184.4;15218.6;7464.2;4930.6;1737.5;5133.1;2777.1;47342.9;23360.2;39724.6;31440.2;12500.7;1494.3;5878.9	0.000394122293016608;0.0020049610938031;0.00201982671831047;0.00112507158439712;0.000805878872029098;0.00247476631341215;0.00200602319205245;0.00777088989593722;0.000912671346895877;0.00597665905002032;0.00543175544373753;0.00606067724993409;9.85534421715784E-05;-0.000409187739052186;0.000391164984591796;0.00065327381366842;-0.000426406150097591;0.0057567148750195;-0.00118815413446782	0.803842377304213;3.32288053613042;2.8673284477618;1.4508327033085;0.906959011793167;2.57899394933995;1.94641706023645;6.78881527855528;1.93245113320954;8.70708166985585;7.17109591711736;6.96201710619485;0.52672062231114;-1.90228708111893;1.1884269331732;1.63244168596631;-0.9048978304952;9.85235946745994;-2.61595929530282	490.297978987307;603.380432128906;704.428095737382;775.466104280316;888.550487453428;959.585932353786;1030.62351488471;1144.6606774652;472.286895751953;686.41357421875;757.451232910156;870.53466796875;187.107620239258;215.103042602539;329.145169697015;400.182021375986;471.22021484375;584.298095703125;454.194427490234	19
QE929_MSQ1321_20180329_Heba_ub_s1_ctrl_1	6182	2927	DVNAAIATIKTKR	13	2	GlyGly (K)	_DVNAAIATIK(gl)TKR_		DVNAAIATIK(0.5)TK(0.5)R			DVNAAIATIK(0)TK(0)R		0	1	0	F2Z5T5;A0A287ADK8;A0A288CFV7;P02550;F1RK98;I3LDR2;A0A287ABY6;B6A7R0;F1RYV9;F1SHC1;Q2XVP4;F1SHQ8	2	HCD	FTMS	MULTI-MSMS	2	0	757.936	1513.86	0.077412	5.87e-05	0.268983	28.818	0.005424	74.944	61.175	0	0.5	2	0	0	0	-1	0	0	0	0	y1;y4;y6;y7;y8;y9;a2;b2;b3;b4;b5	2142.2;2336.9;5129.2;18199;9204.3;3182.1;6302.6;2442.4;5360.3;2398;3253.6	-0.000600431304690119;-0.000235100581335246;0.00516458048116419;0.00378311490226224;-0.00714153803755835;0.00629060913752255;-0.000389727807828422;-0.000226082270302186;0.000266672546842983;0.000118497456185196;0.00103843759990241	-3.42869368801671;-0.363707740486473;6.00165492848706;4.06103352983799;-6.83623489164254;5.6383469628724;-2.08290175615615;-1.05104260738693;0.810197051425833;0.296108499392176;2.20372724961052	175.119552612305;646.399719238281;860.526062011719;931.564557265098;1044.65954589844;1115.68322753906;187.108108520508;215.10285949707;329.145294189453;400.182556152344;471.21875	11
QE929_MSQ1321_20180329_Heba_ub_s1_ctrl_1	6189	2931	DVNAAIATIKTKR	13	2	GlyGly (K)	_DVNAAIATIKTK(gl)R_		DVNAAIATIK(0.431)TK(0.569)R			DVNAAIATIK(-1.2)TK(1.2)R		0	1	0	F2Z5T5;A0A287ADK8;A0A288CFV7;P02550;F1RK98;I3LDR2;A0A287ABY6;B6A7R0;F1RYV9;F1SHC1;Q2XVP4;F1SHQ8	3	HCD	FTMS	MULTI-MSMS	2	0	505.626	1513.86	0.073363	3.71e-05	-0.177867	28.847	0.017772	43.991	31.224	1.2026	0.56879	2	0	0	0	-1	0	0	0	0	y4;y5;y6;y7;y6(2+);a2;b2	4315.1;3023.6;6432.8;9061.7;1760;19088.7;2525.2	0.000863532231278441;0.0026337653647488;0.00306641420672804;0.00670530534966929;0.00179547471248043;0.000220623754671578;0.000521598393760314	1.33591286205034;3.46784930993745;3.56340948341979;7.19791916842084;4.1680834688043;1.17912834509908;2.42488736793764	646.398620605469;759.480914352735;860.528160177993;931.56163507465;430.767456054688;187.107498168945;215.102111816406	7
QE929_MSQ1321_20180329_Heba_ub_s2_ctrl_2	6640	3610	DVNAAIATIKTKR	13	2	GlyGly (K)	_DVNAAIATIK(gl)TKR_		DVNAAIATIK(0.5)TK(0.5)R			DVNAAIATIK(0)TK(0)R		0	1	0	F2Z5T5;A0A287ADK8;A0A288CFV7;P02550;F1RK98;I3LDR2;A0A287ABY6;B6A7R0;F1RYV9;F1SHC1;Q2XVP4;F1SHQ8	2	HCD	FTMS	MULTI-MSMS	7	0	757.936	1513.86	-0.092864	-7.04e-05	0.533209	29.317	0.00098072	90.685	76.916	0	0.5	2	0	0	0	-1	0	0	0	0	y1;y5;y6;y7;y8;y9;y11;a2;b2;b3;b4;b5	2330.5;4957.1;12224.2;24165.8;19927.2;12016;1773.1;8532.7;5160.7;8395.3;7261.6;6133.4	-0.000447843414065119;-0.002230690493775;0.000920324436265219;0.00333481620157272;0.000826499803451952;-0.00192835868142538;0.0139441488252032;-0.000481280542203422;0.000475822026572814;-0.000954030578157017;-0.0021092857469398;0.000489121193652409	-2.55736037242409;-2.93710633696695;1.06948521110987;3.57979977957033;0.791172694291612;-1.72839783567659;10.720037385878;-2.57220443580253;2.21207463420069;-2.89849819150714;-5.27077947891073;1.03799057967696	175.119400024414;759.485778808594;860.530306267764;931.565005563798;1044.6515778606;1115.69144650688;1300.75561523438;187.108200073242;215.102157592773;329.146514892578;400.184783935547;471.219299316406	12
QE929_MSQ1321_20180329_Heba_ub_s3_ctrl_3	6282	2969	DVNAAIATIKTKR	13	2	GlyGly (K)	_DVNAAIATIK(gl)TKR_		DVNAAIATIK(0.5)TK(0.5)R			DVNAAIATIK(0)TK(0)R		0	1	0	F2Z5T5;A0A287ADK8;A0A288CFV7;P02550;F1RK98;I3LDR2;A0A287ABY6;B6A7R0;F1RYV9;F1SHC1;Q2XVP4;F1SHQ8	2	HCD	FTMS	MULTI-MSMS	4	0	757.936	1513.86	0.24394	0.00018489	0.401096	29.401	0.0034681	81.865	71.342	0	0.5	2	0	0	0	-1	0	0	0	0	y4;y6;y7;y8;y9;a2;b2;b3;b4;b5	1810.2;9290;15739.4;11370.8;6225.1;2916.7;1838.3;5752.1;6320.9;2140.3	-0.00298168261258525;0.000731596540276769;-0.00223822212262803;0.00443517883695677;0.00922029663752255;-5.40344484534216E-05;0.000750480229697814;-9.95383906570169E-05;0.000759366596810196;0.00216758799052741	-4.61273397031579;0.850169220650872;-2.40263290193924;4.24562050355733;8.26428203068374;-0.288787834075387;3.48895239529863;-0.302414409887504;1.89755350706641;4.59997227314893	646.402465820313;860.53049499566;931.570578602123;1044.64796918156;1115.68029785156;187.107772827148;215.10188293457;329.145660400391;400.181915283203;471.217620849609	10
QE929_MSQ1321_20180329_Heba_ub_s3_ctrl_3	6295	2980	DVNAAIATIKTKR	13	2	GlyGly (K)	_DVNAAIATIK(gl)TKR_		DVNAAIATIK(0.897)TK(0.103)R			DVNAAIATIK(9.4)TK(-9.4)R		0	1	0	F2Z5T5;A0A287ADK8;A0A288CFV7;P02550;F1RK98;I3LDR2;A0A287ABY6;B6A7R0;F1RYV9;F1SHC1;Q2XVP4;F1SHQ8	3	HCD	FTMS	MULTI-MSMS	2	0	505.626	1513.86	-0.11765	-5.95e-05	1.01115	29.44	0.00042837	82.362	68.104	9.4039	0.89709	2	0	0	0	-1	0	0	0	0	y1;y3;y4;y6;y7;y8;y9;y1-NH3;y6(2+);y7(2+);y9(2+);a2;b2	2565.8;1722.1;1552.7;7601.5;16733;2019;1432.8;1761;2546.8;4603.8;1640.6;26483;4307.5	-0.000646207671877619;0.000119063425017885;0.00690601269991475;0.00574617973336444;0.0027477724727305;0.0122676416499417;0.0152017419500226;0.00048413418750215;0.00112408799373043;5.81791593390335E-05;0.000496916774977763;0.000113812231234078;-0.00114160961405219	-3.69009338659733;0.294520829947825;10.6839294472519;6.67752421533199;2.94962855491396;11.7434140415806;13.6256089492044;3.06235885257122;2.60949666914093;0.124770936634239;0.889976974266609;0.608271541105765;-5.30725048373797	175.119598388672;404.261474609375;646.392578125;860.525480412467;931.565592607527;1044.64013671875;1115.67431640625;158.091918945313;430.768127441406;466.287750244141;558.347900390625;187.107604980469;215.103775024414	13
QE929_MSQ1321_20180329_Heba_ub_s5_10_2	6146	2701	DVNAAIATIKTKR	13	2	GlyGly (K)	_DVNAAIATIK(gl)TKR_		DVNAAIATIK(0.5)TK(0.5)R			DVNAAIATIK(0)TK(0)R		0	1	0	F2Z5T5;A0A287ADK8;A0A288CFV7;P02550;F1RK98;I3LDR2;A0A287ABY6;B6A7R0;F1RYV9;F1SHC1;Q2XVP4;F1SHQ8	2	HCD	FTMS	MULTI-MSMS	2	0	757.936	1513.86	-0.299	-0.00022662	0.13687	29.682	0.0081038	65.5	47.189	0	0.5	2	0	0	0	-1	0	0	0	0	y5;y6;y7;y8;y9;a2;b2;b3;b4;b5	1585.2;5536.6;13639.5;8087.2;2895.3;2557;1931.5;5991.1;5891.9;1709.9	-0.005221413150025;0.00479836954366419;0.000408251093631407;0.00823932133744165;0.0137368982000226;-0.000801715112515922;0.000231681401572814;0.000114084656217983;0.0022852455030602;0.00149620127177741	-6.87490501439226;5.57608620292443;0.438240819108525;7.88720371317401;12.312625613;-4.28476004374396;1.07707491736872;0.346608641665816;5.71053845607473;3.17517655071638	759.48876953125;860.526428222656;931.567932128906;1044.64416503906;1115.67578125;187.108520507813;215.102401733398;329.145446777344;400.180389404297;471.218292236328	10
QE929_MSQ1321_20180329_Heba_ub_s6_10_3	6815	3792	DVNAAIATIKTKR	13	2	GlyGly (K)	_DVNAAIATIKTK(gl)R_		DVNAAIATIK(0.345)TK(0.655)R			DVNAAIATIK(-2.79)TK(2.79)R		0	1	0	F2Z5T5;A0A287ADK8;A0A288CFV7;P02550;F1RK98;I3LDR2;A0A287ABY6;B6A7R0;F1RYV9;F1SHC1;Q2XVP4;F1SHQ8	2	HCD	FTMS	MULTI-MSMS	10	0	757.936	1513.86	0.51539	0.00039064	0.13687	29.767	0.00094679	103.34	85.03	2.7879	0.65519	2	0	0	0	-1	0	0	0	0	y1;y4;y5;y6;y7;y8;y9;y10;y1-NH3;a2;b2;b3;b4;b5;b5-NH3	3125.9;2630.5;2670.9;18150.2;47132.3;30944.2;15015.6;3094.8;2389.1;13599.7;7735.7;14563.3;14891.8;11335.4;2229.2	-5.11148984401189E-05;0.00324390332502844;0.003872825131225;-0.00159491530291689;0.00242426397051076;0.0017003320222102;-0.00628263304997745;0.00751572506260345;0.00031628750781465;-8.45520265784216E-05;-0.000104011957802186;0.000419260437467983;-0.0010411705125648;0.00247276377177741;-0.00155436507196782	-0.291886645527271;5.01844398700748;5.09931372387426;-1.85340438279028;2.60235365911435;1.62765603435999;-5.63113444146525;6.33319625506693;2.00065363316256;-0.451889365739832;-0.483545486433439;1.27378589101433;-2.60173133339664;5.24760803461015;-3.42224326109402	175.119003295898;646.396240234375;759.479675292969;860.532821507503;931.565916116029;1044.65070402838;1115.69580078125;1186.71911621094;158.092086791992;187.107803344727;215.102737426758;329.145141601563;400.183715820313;471.217315673828;454.194793701172	15
QE929_MSQ1321_20180329_Heba_ub_s6_10_3	6829	3805	DVNAAIATIKTKR	13	2	GlyGly (K)	_DVNAAIATIK(gl)TKR_		DVNAAIATIK(0.83)TK(0.17)R			DVNAAIATIK(6.89)TK(-6.89)R		0	1	0	F2Z5T5;A0A287ADK8;A0A288CFV7;P02550;F1RK98;I3LDR2;A0A287ABY6;B6A7R0;F1RYV9;F1SHC1;Q2XVP4;F1SHQ8	3	HCD	FTMS	MULTI-MSMS	8	0	505.626	1513.86	0.13684	6.92e-05	0.0203027	29.806	0.00077314	72.891	59.691	6.8869	0.83002	2	0	0	0	-1	0	0	0	0	y1;y3;y4;y5;y6;y7;y8;y9;y10;y1-NH3;y7(2+);y11(2+);a2;b2;b3;b3-H2O	8754.8;2779.5;9411.7;9910.3;17096;36038.4;12005.1;7302.7;5874;6255.4;4999.1;2570.2;62216.4;8946.1;2705.5;1623	-0.00140914712500262;0.000149581003142885;-0.00221033622119649;0.00106850030397254;0.00113532955447226;0.00115983829834931;0.00789196876121423;0.0122107982958823;0.00351814084979196;-4.14706249785013E-06;0.000607495565589034;-0.0034888133811819;-6.92932375159216E-05;0.000506339604697814;-0.00119817120315702;-0.00321793562818584	-8.04673491029569;0.370010559574706;-3.4194468239991;1.40687946417178;1.31933742468716;1.24503988823959;7.55469316844075;10.9447402178386;2.96458441644481;-0.0262318891248646;1.30283560084932;-5.36005033257346;-0.370338606558139;2.35394977996107;-3.64023393903796;-10.3424635169836	175.120361328125;404.261444091797;646.401694473921;759.482479617796;860.530091262645;931.567180541702;1044.64451239164;1115.6773073499;1186.72311379515;158.092407226563;466.287200927734;650.891906738281;187.107788085938;215.102127075195;329.146759033203;311.138214111328	16
QE929_MSQ1321_20180329_Heba_ub_s7_30_1	6500	3311	DVNAAIATIKTKR	13	2	GlyGly (K)	_DVNAAIATIK(gl)TKR_		DVNAAIATIK(0.869)TK(0.131)R			DVNAAIATIK(8.21)TK(-8.21)R		0	1	0	F2Z5T5;A0A287ADK8;A0A288CFV7;P02550;F1RK98;I3LDR2;A0A287ABY6;B6A7R0;F1RYV9;F1SHC1;Q2XVP4;F1SHQ8	2	HCD	FTMS	MULTI-MSMS	10	0	757.936	1513.86	0.28772	0.00021808	1.59011	29.619	0.0060744	72.652	54.341	8.2136	0.8689	2	0	0	0	-1	0	0	0	0	y1;y3;y6;y7;y8;y9;y10;a2;b2;b3;b4;b5	1363.6;1612.2;8838.3;24905.5;10129.4;11476.6;2633.8;5234.7;1530.9;9253.2;3296.4;2745.5	-0.000203702789065119;-0.00574031157498212;-0.00154928670633581;0.000752802379906825;-0.00592083491255835;0.0162070780554586;0.0164268578751035;0.000586834692171578;-0.00103479809061469;0.000369422259154817;-9.51255906898041E-05;0.000702744240527409	-1.1632239090982;-14.1992960905518;-1.80038082193144;0.808102804289657;-5.66772385741661;14.5267238130066;13.8423498886335;3.13635662110026;-4.81069476504945;1.12236869552582;-0.237705363334846;1.49133229502659	175.119155883789;404.267333984375;860.532775878906;931.56758757762;1044.65832519531;1115.67331107014;1186.71020507813;187.107131958008;215.103668212891;329.145191439741;400.182769775391;471.219085693359	12
QE929_MSQ1321_20180329_Heba_ub_s8_30_2	6559	3534	DVNAAIATIKTKR	13	2	GlyGly (K)	_DVNAAIATIK(gl)TKR_		DVNAAIATIK(0.5)TK(0.5)R			DVNAAIATIK(0)TK(0)R		0	1	0	F2Z5T5;A0A287ADK8;A0A288CFV7;P02550;F1RK98;I3LDR2;A0A287ABY6;B6A7R0;F1RYV9;F1SHC1;Q2XVP4;F1SHQ8	2	HCD	FTMS	MULTI-MSMS	5	0	757.936	1513.86	-0.035664	-2.7e-05	0.00475738	29.22	0.0034681	81.865	71.107	0	0.5	2	0	0	0	-1	0	0	0	0	y1;y6;y7;y8;y9;y11;a2;b3;b4;b5	3199.6;9233.6;23901.6;16437;7914.5;1574.1;7779.5;7937.2;6802.9;3027.3	5.56966249973812E-05;0.0028794049650287;0.00779717300383709;0.00522231681839003;0.00592439820002255;0.00613164882520323;0.000281658910921578;0.00106012957809298;-0.000735994731314804;-0.000853652243847591	0.318050342456051;3.34608961394527;8.37001208423286;4.99912018924314;5.31010604907226;4.71388470375672;1.50533252571987;3.22086371102647;-1.83914353203552;-1.81157650492915	175.118896484375;860.528347187235;931.560543206996;1044.64718204358;1115.68359375;1300.76342773438;187.107437133789;329.144500732422;400.183410644531;471.220642089844	10
QE929_MSQ1321_20180329_Heba_ub_s9_30_3	6490	3460	DVNAAIATIKTKR	13	2	GlyGly (K)	_DVNAAIATIK(gl)TKR_		DVNAAIATIK(0.5)TK(0.5)R			DVNAAIATIK(0)TK(0)R		0	1	0	F2Z5T5;A0A287ADK8;A0A288CFV7;P02550;F1RK98;I3LDR2;A0A287ABY6;B6A7R0;F1RYV9;F1SHC1;Q2XVP4;F1SHQ8	2	HCD	FTMS	MULTI-MSMS	5	0	757.936	1513.86	-0.21703	-0.0001645	-0.127355	29.152	0.00093597	100.72	75.93	0	0.5	2	0	0	0	-1	0	0	0	0	y1;y4;y5;y6;y7;y8;y9;y10;a2;b2;b3;b4;b5	3125.1;1777.8;1843.8;10742.5;35765;20171.1;20791.8;3016.8;7773.1;6199.2;10889.7;10146.4;3129.5	-0.000447843414065119;-0.00560619433133525;-0.001437233462525;0.000671141521593199;0.000801398097223682;0.00205853312832005;0.00299352713977896;0.0222862328751035;-0.000450762964078422;-0.000500740473427186;-0.000160573546907017;0.0014307533155602;-0.00186073232197259	-2.55736037242409;-8.67288085317456;-1.89237903348374;0.779915968517478;0.860268379573981;1.97054750093427;2.68312565735766;18.7799370212121;-2.409103595791;-2.32790877452173;-0.487849412736359;3.57526330227084;-3.94874116087483	175.119400024414;646.405090332031;759.484985351563;860.530555450678;931.567538981903;1044.65034582727;1115.68652462106;1186.70434570313;187.108169555664;215.103134155273;329.145721435547;400.181243896484;471.221649169922	13
QE929_MSQ1321_20180329_Heba_ub_s6_10_3	7147	4103	DVNAAIATIKTKR	13	2	2 GlyGly (K)	_DVNAAIATIK(gl)TK(gl)R_		DVNAAIATIK(1)TK(1)R			DVNAAIATIK(78.91)TK(78.91)R		0	2	0	F2Z5T5;A0A287ADK8;A0A288CFV7;P02550;F1RK98;I3LDR2;A0A287ABY6;B6A7R0;F1RYV9;F1SHC1;Q2XVP4;F1SHQ8	2	HCD	FTMS	MULTI-MSMS	6	0	814.958	1627.9	2.7666	0.0022547	3.98044	30.698	0.0016402	78.908	53.249	78.908	1	1	0	0	0	-1	0	0	0	0	y3;y4;y5;y6;y7;y8;y9;a2;b3;b4;b5	1610.1;2559.4;3081.5;8619.1;18434.1;16285.9;5629.1;2175.7;3309.3;3131.6;5957	0.00172570984375398;0.00796334271251453;0.00627292858132478;0.00713743783751397;0.00247095242707474;0.00620181783733642;0.0095452047753497;9.85534421715784E-05;0.000907541687467983;0.0012476478468102;-0.00106727529072259	3.32953991187399;10.4720962219985;7.18120606986531;7.32370141399112;2.36317103916893;5.35244327129505;7.76207775940225;0.52672062231114;2.75727306615184;3.1177055271086;-2.26491522559619	518.302795410156;760.434448242188;873.520202636719;974.567016601563;1045.60879687477;1158.68912998976;1229.72290039063;187.107620239258;329.144653320313;400.181427001953;471.220855712891	11
QE929_MSQ1321_20180329_Heba_ub_s8_30_2	6915	3865	DVNAAIATIKTKR	13	2	2 GlyGly (K)	_DVNAAIATIK(gl)TK(gl)R_		DVNAAIATIK(1)TK(1)R			DVNAAIATIK(101.95)TK(101.95)R		0	2	0	F2Z5T5;A0A287ADK8;A0A288CFV7;P02550;F1RK98;I3LDR2;A0A287ABY6;B6A7R0;F1RYV9;F1SHC1;Q2XVP4;F1SHQ8	2	HCD	FTMS	MULTI-MSMS	7	0	814.958	1627.9	2.9605	0.0024127	5.70044	30.228	0.00035879	101.95	84.518	101.95	1	1	0	0	0	-1	0	0	0	0	y4;y5;y6;y7;y8;y9;y10;a2;b2;b3;b4;b5	2682.2;2156.8;11381.5;22087.3;14821.7;10006.5;1746;6067.6;2336.8;7993.2;7925.9;2934.6	0.00179879193126453;0.0123764442063248;0.000950619775494488;0.00525478525628387;0.0106507767588937;0.0022561822111129;0.0212683675754306;0.000342694067171578;0.000369010503135314;-0.000404714171907017;-3.57285631480408E-06;-0.00244056630634759	2.36546010431752;14.1685683365359;0.975421622674328;5.02558821462427;9.19212701545176;1.83469693639832;16.3508710504046;1.83153691915881;1.71551194106324;-1.22958873640928;-0.0089280633801351;-5.17922575831489	760.440612792969;873.514099121094;974.573203419625;1045.60601304194;1158.68468103084;1229.73018941319;1300.74829101563;187.107376098633;215.102264404297;329.145965576172;400.182678222656;471.222229003906	12
QE929_MSQ1321_20180329_Heba_ub_s9_30_3	6831	3777	DVNAAIATIKTKR	13	2	2 GlyGly (K)	_DVNAAIATIK(gl)TK(gl)R_		DVNAAIATIK(1)TK(1)R			DVNAAIATIK(69.01)TK(69.01)R		0	2	0	F2Z5T5;A0A287ADK8;A0A288CFV7;P02550;F1RK98;I3LDR2;A0A287ABY6;B6A7R0;F1RYV9;F1SHC1;Q2XVP4;F1SHQ8	2	HCD	FTMS	MULTI-MSMS	2	0	814.958	1627.9	2.8505	0.002323	6.56045	30.116	0.0027099	69.01	53.439	69.01	1	1	0	0	0	-1	0	0	0	0	y4;y5;y6;y7;y8;y9;a2;b3;b4;b5	2776.1;1801.3;9341.8;19450.8;12762.6;9750.1;2182;5679.5;6223.7;6227.7	0.00619332318126453;0.00938572155007478;0.011898180025014;0.0011769661409744;0.000920631091958057;0.0131969024398586;0.00122770383279658;-0.000648854796907017;0.000606778706185196;0.00155723642802741	8.14443477642589;10.7447486250711;12.2087429032659;1.12562622650779;0.794541755857157;10.7316385051997;6.56152453959213;-1.97132695972803;1.5162566114298;3.3047032668025	760.436218261719;873.51708984375;974.562255859375;1045.61009086106;1158.69441117651;1229.71924869296;187.106491088867;329.146209716797;400.182067871094;471.218231201172	10
QE929_MSQ1321_20180329_Heba_ub_s2_ctrl_2	4274	1421	DYFMSCPNRGHAHR	14	1	Deamidation (NQ)	_DYFMSCPN(de)RGHAHR_	DYFMSCPN(1)RGHAHR			DYFMSCPN(51.87)RGHAHR			1	0	0	CON__Q3SZV7	3	HCD	FTMS	MULTI-MSMS	11	0	583.584	1747.73	0.54232	0.00031649	0.0166121	22.603	0.0021054	51.875	31.779	51.875	1	1	0	0	0	-1	0	0	0	0	y1;y10;y11;y12;y6(2+);y8(2+);a2;b2	12982.7;22390.1;17401.3;29089;2444.1;4185;42224.1;8485.9	0.000208284515622381;-0.000138236536486147;-0.00294720606893861;-0.00275841583174952;-0.00317715147184572;-0.00128757665936519;0.000333804500542101;0.00230267557185471	1.18939018741193;-0.115917834207907;-2.22668897432572;-1.87564334462781;-8.65225435365585;-2.72075155500583;1.32935660509741;8.25050089575539	175.118743896484;1192.53898617714;1323.58227975287;1470.65050487883;367.205047607422;473.243011474609;251.102299610299;279.095245361328	8
QE929_MSQ1321_20180329_Heba_ub_s2_ctrl_2	2844	151	EALEKQQAEGLR	12	1	2 Deamidation (NQ)	_EALEKQ(de)Q(de)AEGLR_	EALEKQ(1)Q(1)AEGLR			EALEKQ(42.81)Q(42.81)AEGLR			2	0	0	A0A287BL22;F1S0R9	3	HCD	FTMS	MULTI-MSMS	3	0	458.568	1372.68	0.57542	0.00026387	0.180032	18.457	0.0079484	42.809	13.276	42.809	1	1	0	0	0	-1	0	0	0	0	y1;y2;y5;y6;y7;y5-H2O;y6-H2O;y7-H2O;y1-NH3;y2-NH3;a2;b2;b5;b7(2+);b10(2+)	441936;106601.1;408334.1;348319.8;281186.3;67113.6;76780.9;802220;150064.1;64042.2;20121.9;22022.4;429482.9;59600.9;20652.5	-0.000234220367190119;-0.00119904500388657;-0.00107948913102973;-0.00198243708416612;0.000950634710306986;-0.000352296648770789;0.000927646057107268;-0.00154340358210447;-0.00027880526562285;-0.000260235021812605;-0.000246945328115089;-0.000327440415617275;-0.00263814576305776;-0.00323281719056467;-0.00272685909385473	-1.3374911795975;-4.16040064864369;-1.9796051823177;-2.93978011822534;1.18328156578838;-0.668121893836279;1.41337221192887;-1.96516704142851;-1.76355579713723;-0.959651015810006;-1.42666834835365;-1.628349468344;-4.61770322550026;-7.78609795071935;-5.01487781254643	175.119186401367;288.204215206404;545.305266258131;674.348762302284;803.38842232669;527.293974379349;656.335287532843;785.380351678682;158.092681884766;271.176727294922;173.092315673828;201.087310791016;571.311241590663;415.203765869141;543.753845214844	15
QE929_MSQ1321_20180329_Heba_ub_s2_ctrl_2	3023	318	EALEKQQAEGLR	12	1	2 Deamidation (NQ)	_EALEKQ(de)Q(de)AEGLR_	EALEKQ(1)Q(1)AEGLR			EALEKQ(41.11)Q(41.11)AEGLR			2	0	0	A0A287BL22;F1S0R9	3	HCD	FTMS	MULTI-MSMS	1	0	458.568	1372.68	0.57542	0.00026387	0.398582	18.919	0.0092252	41.109	7.0225	41.109	1	1	0	0	0	-1	0	0	0	0	y1;y2;y5;y6;y7;y5-H2O;y6-H2O;y7-H2O;y1-NH3;y5-NH3;b6(2+);b7(2+)	22570.3;5286.3;22583.5;27986;1819.1;5141.1;2168.6;13647.3;8074.7;4978.7;2302.6;1801.7	0.000284578460934881;0.000470995384432626;3.63709045814176E-05;0.000665337345367334;0.00125040280624944;-0.00136082745621025;-0.00155337578746639;-0.00386279244924026;0.00016369961718965;0.00499362453126651;0.0003119433031884;-0.00579629375306467	1.62506067931478;1.63425130115112;0.0666983820953228;0.986640733939976;1.55641186512344;-2.58077072666195;-2.36673228616275;-4.91835711627005;1.03546902638461;9.45274109416185;0.889541062609655;-13.960032262029	175.118667602539;288.202545166016;545.304150398095;674.346114527855;803.388122558594;527.294982910156;656.337768554688;785.382671067549;158.092239379883;528.272644042969;350.678924560547;415.206329345703	12
QE929_MSQ1321_20180329_Heba_ub_s8_30_2	2857	166	EALEKQQAEGLR	12	1	2 Deamidation (NQ)	_EALEKQ(de)Q(de)AEGLR_	EALEKQ(1)Q(1)AEGLR			EALEKQ(44.61)Q(44.61)AEGLR			2	0	0	A0A287BL22;F1S0R9	3	HCD	FTMS	MULTI-MSMS	4	0	458.568	1372.68	-0.20764	-9.52e-05	0.398582	18.498	0.0065934	44.614	10.527	44.614	1	1	0	0	0	-1	0	0	0	0	y1;y2;y5;y6;y7;y5-H2O;y6-H2O;y7-H2O;y1-NH3;y2-NH3;y6-NH3;a2;b2;b5;b7(2+);b10(2+)	82317.2;13875.9;52949.8;49112;39857.9;4333.6;8586.2;117358.3;21517.7;9509;3681.9;4113;2020.4;76530.5;8491.3;2634.1	-0.000264737945315119;0.00102031179068263;-0.00136892389537024;-0.000826395333660912;-0.00104126952999195;-0.00410740948746025;-0.00198062188121639;-0.000234846695548185;-0.00021777010937285;0.000289081384437395;-0.00942011520623964;8.87480312599109E-05;-5.2782212492275E-05;-0.00291195572822289;-0.00332436992493967;-0.00443584346885473	-1.51175838935857;3.54026622083162;-2.51037951306184;-1.22547381497138;-1.29609404288043;-7.78954518051097;-3.01768492811833;-0.299023379354121;-1.37748433925965;1.06602794755924;-14.3308843494952;0.512721798375205;-0.262484412259246;-5.09696662805913;-8.00659691743155;-8.1577897174537	175.119216918945;288.201995849609;545.305555692895;674.347606260534;803.39041423093;527.297729492188;656.338195800781;785.379043121796;158.092620849609;271.176177978516;657.329650878906;173.091979980469;201.087036132813;571.311515400628;415.203857421875;543.755554199219	16
QE929_MSQ1321_20180329_Heba_ub_s3_ctrl_3	15455	10633	EAVSQVLKGYDWTLVPMPVR	20	1	GlyGly (K)	_EAVSQVLK(gl)GYDWTLVPMPVR_		EAVSQVLK(1)GYDWTLVPMPVR			EAVSQVLK(49.61)GYDWTLVPMPVR		0	1	0	O18896;F1RV30	3	HCD	FTMS	MULTI-MSMS	3	1	801.423	2401.25	-0.18827	-0.00015088	0.819973	57.961	0.00034497	49.606	41.111	49.606	1	1	0	0	0	-1	0	0	0	0	y1;y3;y4;y5;y6;y7;y8;y3-NH3;b2	2116.5;3162.8;1553.6;40571.2;8282.4;7741.1;1909.4;2262.9;6447.6	7.09554140598812E-05;0.000811101543774839;-0.00524359889681136;0.00109865782303586;-0.000307285774965749;-0.00110620821919838;0.00338341091253369;0.000201941450029608;-0.000602098618742275	0.405184258620732;2.18484816288462;-10.4394714915517;1.83313640889645;-0.43998403661389;-1.36318668111901;3.70772506252482;0.570112429556355;-2.99421079325817	175.118881225586;371.239318847656;502.285858154297;599.332279749577;698.402099609375;811.486962512219;912.530151367188;354.21337890625;201.087585449219	9
QE929_MSQ1321_20180329_Heba_ub_s4_10_1	16732	13019	EAVSQVLKGYDWTLVPMPVR	20	1	GlyGly (K)	_EAVSQVLK(gl)GYDWTLVPMPVR_		EAVSQVLK(1)GYDWTLVPMPVR			EAVSQVLK(48.48)GYDWTLVPMPVR		0	1	0	O18896;F1RV30	3	HCD	FTMS	MULTI-MSMS	5	1	801.423	2401.25	-0.64925	-0.00052033	0.445168	58.187	0.00052655	48.477	39.983	48.477	1	1	0	0	0	-1	0	0	0	0	y1;y3;y5;y6;y7;y8;y10;y12;y3-NH3;a2;b2;b2-H2O	6999.3;5672.2;64207.6;12481.1;17700.3;6320.4;2383.1;3169.8;4920.5;3086.9;14668.8;1591.9	-0.000127408843752619;0.00221491013752484;0.000801364118387937;0.00118268309006453;-0.00359102795323452;0.00802208278753369;0.00868724797510367;0.0212138848751238;-0.000457152031799524;0.000546511703134911;-5.2782212492275E-05;0.00131490453438232	-0.727555467120032;5.96628212743782;1.33709420959786;1.69341646289985;-4.42523062381309;8.79107781199343;7.15806306375851;14.7965648485848;-1.29060958278528;3.15735684876817;-0.262484412259246;7.18232303234285	175.119079589844;371.237915039063;599.332577043282;698.40060964051;811.489447331953;912.525512695313;1213.63110351563;1433.70336914063;354.214037999732;173.091522216797;201.087036132813;183.075103759766	12
QE929_MSQ1321_20180329_Heba_ub_s7_30_1	16259	12174	EAVSQVLKGYDWTLVPMPVR	20	1	GlyGly (K)	_EAVSQVLK(gl)GYDWTLVPMPVR_		EAVSQVLK(1)GYDWTLVPMPVR			EAVSQVLK(48.48)GYDWTLVPMPVR		0	1	0	O18896;F1RV30	3	HCD	FTMS	MULTI-MSMS	3	1	801.423	2401.25	0.016396	1.31e-05	0.819973	57.946	0.00052655	48.477	39.768	48.477	1	1	0	0	0	-1	0	0	0	0	y1;y3;y5;y6;y7;y8;y9;y3-NH3;a2;b2;b6;b2-H2O;b6-H2O	3117.6;13215.5;89812;20626.2;24371.5;12873.9;3214.4;6469.4;6936.5;17272.1;2548.7;2580.7;2604.5	-0.000157926421877619;0.000292302715649839;0.000677584861819014;0.00121479096117127;-0.000474978338843357;0.00563549693936238;0.00335066128764083;0.00145316215315461;0.000592288070322411;0.000176099623445225;0.00136778789385517;2.6486750073218E-06;-0.000957152312366816	-0.901822889465024;0.787368935141563;1.13056547872172;1.73938997224627;-0.585318964144202;6.17569823761193;3.0499110890413;4.10251947794588;3.42182112315767;0.875739318022166;2.22653237690003;0.014467592631351;-1.60513934653072	175.119110107422;371.239837646484;599.332700822538;698.400577532639;811.486331282339;912.527899281161;1098.60949707031;354.212127685547;173.09147644043;201.086807250977;614.313049316406;183.076416015625;596.304809570313	13
QE929_MSQ1321_20180329_Heba_ub_s8_30_2	16639	12936	EAVSQVLKGYDWTLVPMPVR	20	1	GlyGly (K)	_EAVSQVLK(gl)GYDWTLVPMPVR_		EAVSQVLK(1)GYDWTLVPMPVR			EAVSQVLK(59)GYDWTLVPMPVR		0	1	0	O18896;F1RV30	3	HCD	FTMS	MULTI-MSMS	8	1	801.423	2401.25	-0.24305	-0.00019478	1.06984	57.839	0.00010435	59.003	50.508	59.003	1	1	0	0	0	-1	0	0	0	0	y1;y3;y5;y6;y7;y8;y9;y12;y3-NH3;a2;b2;b2-H2O	2332.2;2517.4;51472.7;11224.3;10929.4;12963.8;4468.6;5334.3;1866.8;2939.9;9547.9;1405.7	0.000513460296872381;-0.000531671893725161;0.00011865455314819;0.000869741287147008;0.00190279235675916;0.00195312282710347;0.0170470339805888;0.00461232237512377;0.000873328168779608;2.77128750099109E-05;-0.000174852524992275;0.000338342034382322	2.93207443272893;-1.43214886915542;0.197977587956858;1.24533238577516;2.34483053980914;2.14033450059957;15.5171119075494;3.21703154686601;2.46554725519398;0.160104848537833;-0.869536008936237;1.84809524972757	175.118438720703;371.240661621094;599.333259752847;698.400922582313;811.483953511643;912.531581655273;1098.59580069762;1433.71997070313;354.212707519531;173.092041015625;201.087158203125;183.076080322266	12
QE929_MSQ1321_20180329_Heba_ub_s6_10_3	8485	5350	EGAKDIDLSSPEFK	14	1	GlyGly (K)	_EGAK(gl)DIDLSSPEFK_		EGAK(1)DIDLSSPEFK			EGAK(47.67)DIDLSSPEFK(-47.67)		0	1	0	A0A286ZM70;A0A287A608	3	HCD	FTMS	MULTI-MSMS	7	0	550.605	1648.79	-1.3329	-0.00073388	-0.582174	34.473	0.0024738	47.666	36.722	47.666	0.99998	2	0	0	0	-1	0	0	0	0	y1;y2;y4;y5;y6;y7;y8;y1-NH3	1849.1;13039.7;17993.8;7424.3;12843.6;4878.8;6432.9;1214.3	-0.000766996392201236;-0.000330985465609501;-0.00143909158748556;0.00239028911585137;0.000694179420975161;0.012037143793691;0.0121956660046862;-0.000811581290633967	-5.21363451459281;-1.12510613481131;-2.76600499811899;3.93588780103296;0.999768821161641;14.9082921404774;13.2211020404363;-6.23875463972982	147.113571166992;294.181549072266;520.278014126587;607.306213155784;694.339937675379;807.412658691406;922.439443201195;130.087066650391	8
QE929_MSQ1321_20180329_Heba_ub_s4_10_1	3518	663	EGDKNTLSKSELK	13	2	GlyGly (K)	_EGDKNTLSK(gl)SELK_		EGDK(0.001)NTLSK(0.976)SELK(0.023)			EGDK(-28.76)NTLSK(16.25)SELK(-16.25)		0	1	0	I3L7Z6	3	HCD	FTMS	MULTI-MSMS	14	0	521.606	1561.79	-0.16246	-8.47e-05	-0.0603385	20.944	0.020127	42.789	20.068	16.248	0.97555	3	0	0	0	-1	0	0	0	0	y1;y2;y4;y5;y6;y1-NH3;b2;b6;b6-H2O	6841.5;2616;5329.8;1933.4;13532.9;5227.3;1277.2;1859.1;3992.8	-0.000324491509388736;-0.00055006189057849;0.000798739131312232;0.00685326653126594;-0.00326121025773318;-0.000460629142196467;0.000593540306255136;-0.00436275041249701;0.00521416485003101	-2.20572774394616;-2.11401748086692;1.67706967181359;9.53959135035826;-4.04895628495149;-3.54093913220911;3.17281209803699;-6.7609331123004;8.31249848235389	147.113128662109;260.197418212891;476.270690917969;718.402526855469;805.444669742158;130.086715698242;187.070739746094;645.288208007813;627.26806640625	9
QE929_MSQ1321_20180329_Heba_ub_s5_10_2	3500	618	EGDKNTLSKSELK	13	2	GlyGly (K)	_EGDKNTLSK(gl)SELK_		EGDKNTLSK(1)SELK			EGDK(-36.94)NTLSK(36.94)SELK(-36.94)		0	1	0	I3L7Z6	3	HCD	FTMS	MULTI-MSMS	5	0	521.606	1561.79	-0.63939	-0.00033351	0.708008	20.952	0.0035455	56.951	34.231	36.942	0.9996	3	0	0	0	-1	0	0	0	0	y1;y2;y3;y4;y5;y6;y6-H2O;y1-NH3;b6;b6-H2O	6525;6182.8;1385.3;7300.2;1768;20177;1649.9;4570.5;4143.8;5358.5	-3.45745172012357E-05;2.97720937965096E-05;0.00456744837191536;0.00101236217818723;7.83641875159447E-05;0.00193887584748609;0.00475741981881583;-0.000384335196883967;0.00210697615000299;0.00149102031878101	-0.235020393163226;0.114421427954304;11.7344268067498;2.12560346788059;0.109080140421626;2.40722725981388;6.04173509212822;-2.9544555739463;3.26520343751717;2.37699246741002	147.112838745117;260.196838378906;389.234893798828;476.270477294922;718.409301757813;805.439469656053;787.426086425781;130.086639404297;645.28173828125;627.271789550781	10
QE929_MSQ1321_20180329_Heba_ub_s8_30_2	3562	738	EGDKNTLSKSELK	13	2	GlyGly (K)	_EGDKNTLSK(gl)SELK_		EGDK(0.002)NTLSK(0.998)SELK			EGDK(-27.91)NTLSK(27.91)SELK(-34.2)		0	1	0	I3L7Z6	3	HCD	FTMS	MULTI-MSMS	2	0	521.606	1561.79	0.17151	8.95e-05	0.348596	20.761	0.010087	47.915	17.365	27.905	0.998	3	0	0	0	-1	0	0	0	0	y1;y2;y3;y4;y5;y6;y1-NH3;b6;b6-H2O	8072.7;5718.5;1295.9;8257.5;2053.8;23163.6;5670.5;4635.8;7200	-0.000156644829701236;-0.00021436853120349;-0.00324505162808464;-0.000757657353062768;0.00282494621876594;-0.000279839661175174;-0.000170712150008967;-0.00155513322499701;0.00105252325568017	-1.06479285599972;-0.823869849453055;-8.33683348608043;-1.59080726902513;3.93223892295182;-0.347436276536608;-1.31229795102551;-2.40999288695452;1.67793696040994	147.11296081543;260.197082519531;389.242706298828;476.272247314453;718.406555175781;805.441688371561;130.08642578125;645.285400390625;627.272228047844	9
QE929_MSQ1321_20180329_Heba_ub_s6_10_3	6008	3041	EGFVVKVR	8	1	GlyGly (K)	_EGFVVK(gl)VR_		EGFVVK(1)VR			EGFVVK(108.24)VR		0	1	0	A0A286ZWW2	2	HCD	FTMS	MULTI-MSMS	4	0	524.301	1046.59	0.58666	0.00030759	0.925296	27.475	0.011535	108.24	74.5	108.24	1	1	0	0	0	-1	0	0	0	0	y1;y2;y3;y4;y5;y6;y7;y1-NH3;y3-NH3;y4-NH3;a2;b2;b3;b2-H2O;b3-H2O	20991.2;9228.9;50801.3;95189.7;46826.8;7995.5;1901.7;2076.4;1932;1478.3;2082.4;14070.3;6992;7950.4;4143.2	9.92025780988115E-06;0.00154456399690162;-6.73746174015832E-05;0.000406091708327949;0.000876485935577875;0.00863992746792519;0.00697912414386792;-3.46646406228501E-05;0.0034498922406101;0.00927225570626433;-1.26101140835999E-05;0.000166294212505136;0.000831186974949105;0.000389571779692233;0.00143593426867028	0.0566486850697765;5.63327450071875;-0.130488694391137;0.659889751527799;1.2267789011857;10.0286805074676;7.59802108085822;-0.219268177007631;6.90952334979422;15.496171262538;-0.0792707881524378;0.888935559546067;2.48754914530888;2.30433518445486;4.54225952702849	175.118942260742;274.185821533203;516.325323936717;615.393264386592;714.461207908564;861.521858383232;918.544982910156;158.092437744141;499.295257568359;598.357849121094;159.076431274414;187.071166992188;334.138916015625;169.06037902832;316.127746582031	15
QE929_MSQ1321_20180329_Heba_ub_s8_30_2	5804	2830	EGFVVKVR	8	1	GlyGly (K)	_EGFVVK(gl)VR_		EGFVVK(1)VR			EGFVVK(97.07)VR		0	1	0	A0A286ZWW2	2	HCD	FTMS	MULTI-MSMS	4	0	524.301	1046.59	0.75369	0.00039516	0.925296	27.081	0.016483	97.068	56.382	97.068	1	1	0	0	0	-1	0	0	0	0	y1;y2;y3;y4;y5;y6;y7;y1-NH3;y3-NH3;a2;b2;b3;b2-H2O;b3-H2O	14830.4;10170.8;31981.3;60477.4;34270.7;4859.8;1719;2708.2;1883.8;1245.9;11828;5732.3;7215.4;2021.1	0.000330354828122381;0.000506966340651616;0.000129571578213472;0.000564805299859472;0.00181748739066734;0.00352077163756803;0.00795568664386792;-0.00084338046093535;-0.0018601663531399;-0.0005619265203336;0.000242588157817636;-0.00134014295736051;-0.000678543454682767;-0.00024253252820472	1.88646315667275;1.84898117385582;0.250949588621998;0.917795949699169;2.54386069436054;4.08666441023711;8.66119270159039;-5.33470265062174;-3.72554423877544;-3.53241882167096;1.29676989059173;-4.01070987111077;-4.01359071596375;-0.767193778836814	175.118621826172;274.186859130859;516.325126990522;615.393105673;714.460266907109;861.526977539063;918.544006347656;158.093246459961;499.300567626953;159.07698059082;187.071090698242;334.141087345557;169.061447143555;316.129425048828	14
QE929_MSQ1321_20180329_Heba_ub_s9_30_3	5743	2767	EGFVVKVR	8	1	GlyGly (K)	_EGFVVK(gl)VR_		EGFVVK(1)VR			EGFVVK(97.07)VR		0	1	0	A0A286ZWW2	2	HCD	FTMS	MULTI-MSMS	1	0	524.301	1046.59	0.31884	0.00016717	0.734199	27.029	0.016483	97.068	52.095	97.068	1	1	0	0	0	-1	0	0	0	0	y1;y2;y3;y4;y5;y6;y7;y3-NH3;a2;b2;b3;b2-H2O;b3-H2O	15456.4;11216.1;43561.2;73739.7;40707.5;6807.1;2034.8;1669.2;1371.4;10661.6;7544.1;8511.1;2478.2	-0.000310514312502619;-1.18324874733844E-05;0.000106500339029481;-0.000164420091095963;0.000559516894441003;0.00535182632506803;0.000448362425117921;-0.0076890237750149;0.0002315305109164;2.89651109426359E-05;-0.000938832556300895;8.10205312973267E-06;0.00024574872179528	-1.77315909011608;-0.0431547489994915;0.206266030265505;-0.267178645237989;0.783130896428404;6.21203727703971;0.488118976937514;-15.3994097194698;1.45546932629001;0.154834601959525;-2.80969243057733;0.0479239127155486;0.777368640492274	175.119262695313;274.187377929688;516.325150061761;615.393834898391;714.461524877606;861.525146484375;918.551513671875;499.306396484375;159.076187133789;187.071304321289;334.140686035156;169.060760498047;316.128936767578	13
QE929_MSQ1321_20180329_Heba_ub_s9_30_3	5581	2617	EGQEDQGLTKDYGNSPLHR	19	1	GlyGly (K)	_EGQEDQGLTK(gl)DYGNSPLHR_		EGQEDQGLTK(1)DYGNSPLHR			EGQEDQGLTK(40.51)DYGNSPLHR		0	1	0	F1S6R7;A0A287AU26;A0A287B5K1;A0A286ZKQ3;Q29099;A0A286ZPA4	3	HCD	FTMS	MULTI-MSMS	6	1	753.353	2257.04	-0.34311	-0.00025848	-0.523064	26.565	0.0022431	40.515	23.83	40.515	1	1	0	0	0	-1	0	0	0	0	y1;y4;y5;y7;y8;y9	3057.7;5152;1671.1;6194.1;7753.8;5177.4	-0.000844571929690119;-0.00018849529385534;0.00144440679366653;0.00534973774995251;0.00933704412045699;0.00675412055011293	-4.82282383459875;-0.360884403142828;2.37042420913685;6.85507208220805;9.89654422962276;6.38087371032956	175.11979675293;522.314880371094;609.345275878906;780.40576171875;943.465102950679;1058.49462890625	6
QE929_MSQ1321_20180329_Heba_ub_s4_10_1	3864	987	EGVKTENNDHINLK	14	1	GlyGly (K)	_EGVK(gl)TENNDHINLK_		EGVK(1)TENNDHINLK			EGVK(37.43)TENNDHINLK(-37.43)		0	1	0	P61958;C7S2Z6;A0A287AF11;C7S2Z7;A7WLI0	3	HCD	FTMS	MULTI-MSMS	8	0	575.624	1723.85	0.30174	0.00017369	0.200092	21.907	0.0020532	48.532	28.426	37.427	0.99982	2	0	0	0	-1	0	0	0	0	y1;y2;y3;y4;y5;y6;y8;y10;y1-NH3;y3-NH3;y8(2+);y9(2+);a2;b2;b2-H2O	18724.3;6313.3;12099.3;9566.8;7857.3;1872.5;7896.4;19553.5;12864.9;1404.2;2074.5;1505.4;1207.1;8298.9;5007.5	-0.000171903618763736;0.00015184240629651;-0.000287149432040223;-0.00153021579751567;-4.10589999546573E-05;0.000351680031258184;0.00626248763285275;-0.000800679938947724;-0.000369076407821467;-0.00150570056558763;0.00102618848438851;0.0036764963499536;0.0004909299249789;-7.78464124948641E-05;-0.000358108884370267	-1.16851431703081;0.583567726951728;-0.767286683810034;-3.1400288791874;-0.0657593372730088;0.475622907897438;6.47292697533763;-0.668577880817213;-2.83715877974232;-4.21511305545448;2.11912781346429;6.69953306779908;3.08613585959187;-0.416132064346254;-2.11822132823415	147.112976074219;260.196716308594;374.240082747632;487.325389794398;624.3828125;739.409362792969;967.489306879767;1197.58664161764;130.086624145508;357.214752197266;484.250396728516;548.76904296875;159.075927734375;187.071411132813;169.061126708984	15
QE929_MSQ1321_20180329_Heba_ub_s6_10_3	4037	1203	EGVKTENNDHINLK	14	1	GlyGly (K)	_EGVK(gl)TENNDHINLK_		EGVK(1)TENNDHINLK			EGVK(34.51)TENNDHINLK(-34.51)		0	1	0	P61958;C7S2Z6;A0A287AF11;C7S2Z7;A7WLI0	3	HCD	FTMS	MULTI-MSMS	14	1	575.624	1723.85	-0.16183	-9.32e-05	0.54815	21.924	0.0056657	41.092	20.985	34.511	0.99965	2	0	0	0	-1	0	0	0	0	y1;y2;y3;y4;y5;y9;y10;y1-NH3;y11(2+);b2;b2-H2O	13404.8;1673.3;9750;7176;5007.8;1765;11133;11394;1340.9;6297.6;4533.2	-0.000126127251576236;0.00027391271879651;-0.0023308666437174;-0.00161506227078689;0.00258345271879534;0.0121614870374742;-8.90863700533373E-05;-0.000277523673446467;-0.00565085055632153;5.94826890676359E-05;-0.000480179196870267	-0.85734986938859;1.05271446614581;-6.22823161501131;-3.31413471043576;4.13762763216284;11.0909244529024;-0.074388290493315;-2.13337743665776;-7.8443598397646;0.317968054945996;-2.84026765647001	147.112930297852;260.196594238281;374.242126464844;487.325474640871;624.380187988281;1096.52600097656;1197.58593002407;130.086532592773;720.371154785156;187.071273803711;169.061248779297	11
QE929_MSQ1321_20180329_Heba_ub_s7_30_1	3934	1061	EGVKTENNDHINLK	14	1	GlyGly (K)	_EGVK(gl)TENNDHINLK_		EGVK(1)TENNDHINLK			EGVK(40.01)TENNDHINLK(-40.01)		0	1	0	P61958;C7S2Z6;A0A287AF11;C7S2Z7;A7WLI0	3	HCD	FTMS	MULTI-MSMS	3	0	575.624	1723.85	0.14792	8.51e-05	0.374121	21.958	0.0010549	53.754	33.629	40.008	0.9999	2	0	0	0	-1	0	0	0	0	y1;y2;y3;y4;y5;y7;y8;y10;y1-NH3;y3-NH3;y8(2+);b2;b2-H2O	11160.2;2456.2;7754.9;5428.7;2608.2;1490.4;1614.9;12983.3;10068.8;1322.7;1615;5433.8;1963.6	0.000224824896861264;-0.00091627282807849;-0.0004387767999674;0.000281697740661002;-0.000407269937454657;-0.000177904018755726;-0.00546823025626964;1.5293642263714E-05;-7.9159415633967E-05;-0.00565609119058763;0.00352862989063851;-0.000672939185932364;-0.000251297360932767	1.52825066259591;-3.52144746392614;-1.17244689283657;0.57805071095877;-0.652275639929124;-0.208452083844972;-5.65191151613384;0.0127703935168814;-0.608514461595266;-15.8336839109347;7.28682547155568;-3.59722012667615;-1.48642993568349	147.112579345703;260.197784423828;374.240234375;487.323577880859;624.383178710938;853.452819824219;967.501037597656;1197.58582564406;130.086334228516;357.218902587891;484.247894287109;187.072006225586;169.061019897461	13
QE929_MSQ1321_20180329_Heba_ub_s8_30_2	3922	1075	EGVKTENNDHINLK	14	1	GlyGly (K)	_EGVK(gl)TENNDHINLK_		EGVK(1)TENNDHINLK			EGVK(81.3)TENNDHINLK(-81.3)		0	1	0	P61958;C7S2Z6;A0A287AF11;C7S2Z7;A7WLI0	3	HCD	FTMS	MULTI-MSMS	6	0	575.624	1723.85	-0.0056452	-3.25e-06	0.200092	21.767	2.43e-06	101.53	53.82	81.296	1	2	0	0	0	-1	0	0	0	0	y1;y2;y3;y4;y5;y6;y7;y8;y9;y10;y9-H2O;y1-NH3;y3-NH3;y8-NH3;y10-NH3;y6(2+);y8(2+);y11(2+);a2;b2;b2-H2O	23730.4;7781.5;15515.3;12056.8;13130.7;5952;2562.1;5173.4;2422.4;25236.6;4315.8;17210.4;1860.3;1756.1;4796.8;1924.7;4818.9;1668.2;2819;9042.6;6899.5	-0.000187162407826236;-0.00167921228120349;-0.000584232265794071;-0.00226732645302263;0.00262190072828616;-0.00105212856249182;0.00824494754374427;0.000181501177507926;0.000564807349974217;0.00127078714740492;0.00733184189834901;-0.000201229728133967;-0.00205501697183763;0.0115617698062351;-0.00427750668109184;-0.000885633715597578;4.96259843885127E-05;0.00368752834992847;-7.36452703335999E-05;-0…	-1.2722357565456;-6.45358053770771;-1.56111498726763;-4.65258546144886;4.19920577266375;-1.42292837758848;9.66079052483185;0.187599010583627;0.51508252081957;1.06112518404037;6.7980566799921;-1.54689222736387;-5.75288058246569;12.1644264063426;-3.62327518159209;-2.39225087424228;0.102479801040625;5.11899474117723;-0.462955080693398;-1.31336407979589;-3.74282410046365	147.112991333008;260.198547363281;374.240379830466;487.326126905053;624.380149540272;739.410766601563;853.444396972656;967.495387866222;1096.53759765625;1197.58457015055;1078.5202659354;130.086456298828;357.215301513672;950.457458496094;1180.56356934288;370.209381103516;484.251373291016;720.36181640625;159.07649230957;187.071578979492;169.061401367188	21
QE929_MSQ1321_20180329_Heba_ub_s9_30_3	3847	1012	EGVKTENNDHINLK	14	1	GlyGly (K)	_EGVK(gl)TENNDHINLK_		EGVK(1)TENNDHINLK			EGVK(59.41)TENNDHINLK(-59.41)		0	1	0	P61958;C7S2Z6;A0A287AF11;C7S2Z7;A7WLI0	3	HCD	FTMS	MULTI-MSMS	5	1	575.624	1723.85	-0.14063	-8.09e-05	0.374121	21.659	0.00014114	78.486	39.267	59.411	1	2	0	0	0	-1	0	0	0	0	y1;y2;y3;y4;y5;y6;y7;y8;y9;y10;y1-NH3;y3-NH3;y8-NH3;y9-NH3;y8(2+);a2;b2;b2-H2O	27249.9;9694.7;17072.1;16124.6;19104.3;2883.9;2501.1;7501.5;10063.1;25097.7;22886.1;1282.8;5438.6;2052.8;2720.7;2855.3;14201.1;11901.5	-0.000232938775013736;-6.17806405784904E-05;-7.07447117633819E-05;-0.00175088928534706;-0.00104830909310749;-0.00111316371874182;0.00293488894999427;0.00771536349373037;-0.00237889527534207;-0.00217837804575538;-0.000460629142196467;-0.00217708728433763;0.0174211448062351;0.00135945584997899;-0.00248333299998649;-0.0001651980047086;-0.000230434303119864;-0.000266556149995267	-1.58339994599222;-0.237438007415082;-0.189035744520492;-3.59285300779906;-1.67894980610976;-1.50547392212212;3.43885401308927;7.97463602442208;-2.16945492265526;-1.81897114084359;-3.54093913220911;-6.09460605730474;18.3293339948556;1.2593264816705;-5.12816307299842;-1.03848096745398;-1.23179759946788;-1.57668589778189	147.113037109375;260.196929931641;374.239866342912;487.325610467885;624.383819750093;739.410827636719;853.44970703125;967.487854003906;1096.54054135888;1197.58801931575;130.086715698242;357.215423583984;950.451599121094;1079.51025390625;484.25390625;159.076583862305;187.071563720703;169.06103515625	18
QE929_MSQ1321_20180329_Heba_ub_s7_30_1	4345	1433	EIHKPGYLANDR	12	1	GlyGly (K)	_EIHK(gl)PGYLANDR_		EIHK(1)PGYLANDR			EIHK(42.56)PGYLANDR		0	1	0	A0A287AN48;A0A287AB04;A0A287BHA1;A0A287AQS9;A0A286ZYV1;P26044;F1SV14	3	HCD	FTMS	MULTI-MSMS	7	0	509.595	1525.76	0.74059	0.0003774	0.21702	23.143	0.0086831	42.556	29.355	42.556	1	1	0	0	0	-1	0	0	0	0	y1;y3;y4;y5;a2	7879.5;1702.2;15364.9;6483.1;2308.3	-0.000722501617190119;-0.000142183549996844;0.00187603611431086;0.00165081902503061;0.000606445514051757	-4.12575924720945;-0.351774942821135;3.94768756591337;2.80604384779976;2.81886208545197	175.119674682617;404.18896484375;475.224060411886;588.308349609375;215.138412475586	5
QE929_MSQ1321_20180329_Heba_ub_s9_30_3	5457	2502	EILTKESNVQEVR	13	1	GlyGly (K)	_EILTK(gl)ESNVQEVR_		EILTK(1)ESNVQEVR			EILTK(47.91)ESNVQEVR		0	1	0	P11493;P67776;F1RX68;A0A1B2TT50	3	HCD	FTMS	MULTI-MSMS	12	0	553.628	1657.86	0.91489	0.00050651	0.456911	26.214	0.0032819	47.915	33.885	47.915	1	1	0	0	0	-1	0	0	0	0	y1;y2;y3;y4;y5;y7;y8;y4-NH3;a2	7777.4;4804.7;1736.2;5218.2;1716.3;3726.7;2127.8;1991.6;12232.8	-0.000188444000002619;-0.00101891256559838;-0.000753697224979533;-0.00101407645001927;-0.00395025790624004;-0.00163133178637054;0.0118530899250118;-0.000158392793764506;-0.000614257610948243	-1.07609025107171;-3.71610404124921;-1.86914637423457;-1.90870768779114;-6.26666073471916;-1.96207118450826;12.3410212447076;-0.308000102666917;-2.85515784271137	175.119140625;274.188385009766;403.230712890625;531.28955078125;630.360900878906;831.433537809886;960.462646484375;514.262145996094;215.139633178711	9
QE929_MSQ1321_20180329_Heba_ub_s2_ctrl_2	6635	3605	EITALAPSTMK	11	0	Oxidation (M)	_EITALAPSTM(ox)K_			EITALAPSTM(1)K			EITALAPSTM(98.05)K	0	0	1	Q6QAQ1;I3LVD5;A0A0B8RTY2;A0A0B8RTA2;A0A287AAR4;A0A2C9F377;A0A140H1A5;A0SNU5;A0A287A5G1;Q28937;Q7M3B0;A0A286ZWJ1;C7AI81;F1SLG5;A0A287BGY0;A0A287AVS8;A0A287B0H6;B2ZFN7;B6VNT8;P68137;A0A287BF33;A0A287AER8	2	HCD	FTMS	MULTI-MSMS	2	0	589.31	1176.61	0.16817	9.91e-05	1.20881	29.303	0.0038962	98.048	55.45	98.048	1	1	0	0	0	-1	0	0	0	0	y1;y2;y3;y4;y5;y6;y7;y8;y9;y5-H2O;y6-H2O;a2;b2;b3;b4;b2-H2O;b3-H2O;b4-H2O	1578.6;2154.4;1836.7;1800;41154.1;21765.9;12193.8;2476.2;6756.1;2531.3;1681.2;40737;9934.8;1539.8;1945.6;4928.1;18064.3;12165.4	0.000209566107798764;0.000345732884397876;0.000569373000018913;0.000767948915665784;0.00109858840608013;0.000309847672838259;-0.00140033765831049;0.00317467527497683;0.00513781734377972;0.00845173375626018;-0.0032015682875226;5.71291078017566E-05;0.000297068590640492;0.000520708706233108;0.000769262131200321;0.000260946743765089;0.000240243127450412;0.000427964503046496	1.42452866365505;1.17537107746143;1.44073824260988;1.59250454453663;1.89647357244335;0.476456013077527;-1.834335463204;3.8045770677128;5.49216345691214;15.0584556063764;-5.0632856298574;0.265545149636783;1.22183254833815;1.5128916706416;1.85267067350618;1.15912909246629;0.73655619151008;1.07743245492215	147.112594604492;294.147857666016;395.1953125;482.227142333984;579.279575546494;650.317478075027;763.403252240758;834.435791015625;935.481506347656;561.261657714844;632.310424804688;215.138961791992;243.133636474609;344.181091308594;415.217956542969;225.123107910156;326.170807087873;397.207733154297	18
QE929_MSQ1321_20180329_Heba_ub_s4_10_1	6632	3567	EITALAPSTMK	11	0	Oxidation (M)	_EITALAPSTM(ox)K_			EITALAPSTM(1)K			EITALAPSTM(98.05)K	0	0	1	Q6QAQ1;I3LVD5;A0A0B8RTY2;A0A0B8RTA2;A0A287AAR4;A0A2C9F377;A0A140H1A5;A0SNU5;A0A287A5G1;Q28937;Q7M3B0;A0A286ZWJ1;C7AI81;F1SLG5;A0A287BGY0;A0A287AVS8;A0A287B0H6;B2ZFN7;B6VNT8;P68137;A0A287BF33;A0A287AER8	2	HCD	FTMS	MULTI-MSMS	7	0	589.31	1176.61	0.050197	2.96e-05	-0.151035	29.691	0.0038962	98.048	55.45	98.048	1	1	0	0	0	-1	0	0	0	0	y1;y2;y3;y4;y5;y6;y7;y8;y9;y5-H2O;y6-H2O;a2;b2;b3;b4;b2-H2O;b3-H2O;b4-H2O	2732.9;8609.2;7489.2;2656.5;80670.9;36535.3;16211.5;10615.3;23924.9;5269.9;5555.9;83937.4;17934.5;5049.6;4807.4;11371.5;31267.2;25364	-0.000187162407826236;-0.00105807570935212;0.00142386518751891;0.00204968719691578;-0.000311453508857085;0.000895620194910407;-0.00231172091866938;0.001285680242745;0.00284068595556164;0.00387409703751018;0.0046719668687274;-0.000110717571885743;0.000113963121890492;0.00107002511248311;0.000403051193700321;0.000367758267202589;0.00021696447231534;-0.000405780661992594	-1.2722357565456;-3.59707076620845;3.60294826677647;4.25047133387613;-0.537655328943213;1.37720579845217;-3.02817436532599;1.54077443234416;3.03659555087666;6.90242311669354;7.38881546396905;-0.514632424476638;0.46872591434347;3.10890646603548;0.970697032412039;1.63358815140113;0.665186620371694;-1.02158084142053	147.112991333008;294.149261474609;395.194458007813;482.225860595703;579.280985588409;650.316892302505;763.404163624019;834.437680010657;935.483803479044;561.266235351563;632.302551269531;215.139129638672;243.133819580078;344.180541992188;415.218322753906;225.123001098633;326.170830366528;397.208566899462	18
QE929_MSQ1321_20180329_Heba_ub_s6_10_3	6794	3772	EITALAPSTMK	11	0	Oxidation (M)	_EITALAPSTM(ox)K_			EITALAPSTM(1)K			EITALAPSTM(96.14)K	0	0	1	Q6QAQ1;I3LVD5;A0A0B8RTY2;A0A0B8RTA2;A0A287AAR4;A0A2C9F377;A0A140H1A5;A0SNU5;A0A287A5G1;Q28937;Q7M3B0;A0A286ZWJ1;C7AI81;F1SLG5;A0A287BGY0;A0A287AVS8;A0A287B0H6;B2ZFN7;B6VNT8;P68137;A0A287BF33;A0A287AER8	2	HCD	FTMS	MULTI-MSMS	5	0	589.31	1176.61	0.36496	0.00021508	0.528887	29.708	0.003842	96.143	56.141	96.143	1	1	0	0	0	-1	0	0	0	0	y1;y2;y3;y4;y5;y6;y7;y8;y9;y3-H2O;y5-H2O;a2;b2;b3;b4;b2-H2O;b3-H2O;b4-H2O	2032.9;5949;6502;2048.5;52211.5;33093.4;15087.1;8476.9;11906.5;1831.8;2084.9;65239.7;13366.5;7005.6;5227.1;5496.7;24353.9;20654.3	-1.93157281387357E-05;0.000528838353147876;8.10917500189134E-05;0.00122571258754078;0.000207757664043129;0.000681550300896561;0.00248523220716379;0.00167365813251763;-0.000372477484802403;0.000441698418740089;0.00430134313126018;-9.54587828232434E-05;0.000403880114077992;0.000490191128108108;0.000372533615575321;-0.000517251498422411;0.00077663024251251;0.000417900088848455	-0.131298738485098;1.79786685017298;0.205193855447365;2.54177677586;0.358647798608548;1.04802763792942;3.25548109635149;2.00573266379364;-0.398164248328368;1.17103958150043;7.66364718666758;-0.443707240770205;1.66114527534584;1.42422433138468;0.897199299212445;-2.29763046189311;2.38105772437189;1.05209451724699	147.112823486328;294.147674560547;395.19580078125;482.226684570313;579.280466377236;650.317106372399;763.399366670893;834.437292032767;935.487016642485;377.184875488281;561.265808105469;215.139114379883;243.133529663086;344.181121826172;415.218353271484;225.123886108398;326.170270700757;397.207743218711	18
QE929_MSQ1321_20180329_Heba_ub_s7_30_1	6478	3291	EITALAPSTMK	11	0	Oxidation (M)	_EITALAPSTM(ox)K_			EITALAPSTM(1)K			EITALAPSTM(64.71)K	0	0	1	Q6QAQ1;I3LVD5;A0A0B8RTY2;A0A0B8RTA2;A0A287AAR4;A0A2C9F377;A0A140H1A5;A0SNU5;A0A287A5G1;Q28937;Q7M3B0;A0A286ZWJ1;C7AI81;F1SLG5;A0A287BGY0;A0A287AVS8;A0A287B0H6;B2ZFN7;B6VNT8;P68137;A0A287BF33;A0A287AER8	2	HCD	FTMS	MULTI-MSMS	10	0	589.31	1176.61	-0.0061816	-3.64e-06	1.54877	29.555	0.013906	64.711	30.459	64.711	1	1	0	0	0	-1	0	0	0	0	y2;y3;y5;y6;y7;y9;y5-H2O;a2;b2;b3;b3-H2O	1986.6;1875.1;21573.6;14930.5;4792.4;4939.2;1413.8;23503.7;4395.8;1496.7;9362.8	0.00120022507189788;0.000844031203143913;0.000573714090251087;0.00201175263282494;-0.00592397580624038;0.0100206298437797;0.00222614781876018;7.23878968642566E-05;-0.000343800549984508;0.000581743862483108;-0.000583528375045717	4.0803579806951;2.13573330210131;0.990391504618096;3.09350119825301;-7.75991022546259;10.7117907510204;3.96628398843765;0.336470444011795;-1.41403570792461;1.69022639632677;-1.78902246497734	294.147003173828;395.195037841797;579.28010042081;650.315776170067;763.407775878906;935.476623535156;561.267883300781;215.138946533203;243.13427734375;344.181030273438;326.171630859375	11
QE929_MSQ1321_20180329_Heba_ub_s8_30_2	6545	3521	EITALAPSTMK	11	0	Oxidation (M)	_EITALAPSTM(ox)K_			EITALAPSTM(1)K			EITALAPSTM(63.18)K	0	0	1	Q6QAQ1;I3LVD5;A0A0B8RTY2;A0A0B8RTA2;A0A287AAR4;A0A2C9F377;A0A140H1A5;A0SNU5;A0A287A5G1;Q28937;Q7M3B0;A0A286ZWJ1;C7AI81;F1SLG5;A0A287BGY0;A0A287AVS8;A0A287B0H6;B2ZFN7;B6VNT8;P68137;A0A287BF33;A0A287AER8	2	HCD	FTMS	MULTI-MSMS	7	0	589.31	1176.61	0.023626	1.39e-05	2.22869	29.18	0.01568	63.184	23.183	63.184	1	1	0	0	0	-1	0	0	0	0	y1;y2;y3;y5;y6;y7;y8;y9;y5-H2O;a2;b2;b4;b2-H2O;b4-H2O	1234.5;1841.8;1353.5;29419.2;12510.7;6107;1806.9;4074.5;2476;37431.6;6178;2470.2;2024.1;8337.7	0.000102754584361264;-0.000600312037477124;0.000721960890643913;0.000605588502367027;-0.000157409994926638;-0.000858057837490378;0.0113533862124768;0.00125203051095468;-0.000154223274989818;-1.91648375107434E-05;-0.000282765393734508;-0.000176782790674679;0.000199911587515089;-0.0014336077625785	0.698475273529834;-2.04084473539813;1.82684648973048;1.04541574145067;-0.242050824610275;-1.12399108137078;13.6061966850771;1.33837526644637;-0.27477542455372;-0.0890811713264608;-1.16300123457577;-0.425758050928952;0.888009832358269;-3.60919721379186	147.112701416016;294.148803710938;395.195159912109;579.280068546398;650.317945332695;763.402709960938;834.427612304688;935.485392134489;561.270263671875;215.139038085938;243.134216308594;415.218902587891;225.123168945313;397.209594726563	14
[truncated: 2,069 more rows]
[truncated: 16 more columns]

## Sheet: All GlyGly (K)Sites
Proteins	Positions within proteins	Leading proteins	Protein	Protein Name	Fasta headers	Localization prob	Score diff	PEP	Score	Delta score	Score for localization	Localization prob 1_ctrl_1	Score diff 1_ctrl_1	PEP 1_ctrl_1	Score 1_ctrl_1	Localization prob 2_ctrl_2	Score diff 2_ctrl_2	PEP 2_ctrl_2	Score 2_ctrl_2	Localization prob 3_ctrl_3	Score diff 3_ctrl_3	PEP 3_ctrl_3	Score 3_ctrl_3	Localization prob 4_10_1	Score diff 4_10_1	PEP 4_10_1	Score 4_10_1	Localization prob 5_10_2	Score diff 5_10_2	PEP 5_10_2	Score 5_10_2	Localization prob 6_10_3	Score diff 6_10_3	PEP 6_10_3	Score 6_10_3	Localization prob 7_30_1	Score diff 7_30_1	PEP 7_30_1	Score 7_30_1	Localization prob 8_30_2	Score diff 8_30_2	PEP 8_30_2	Score 8_30_2	Localization prob 9_30_3	Score diff 9_30_3	PEP 9_30_3	Score 9_30_3	Diagnostic peak	Number of GlyGly (K)
[truncated: 464 more rows]
[truncated: 90 more columns]
