# Supplementary material for: The Mechano-Ubiquitinome of Articular Cartilage: Differential Ubiquitination and Activation of a Group of ER-Associated DUBs and ER Stress Regulators
Source: Mol Cell Proteomics. 2022 Sep 28;21(12):100419. doi: 10.1016/j.mcpro.2022.100419 (PMC9708921; doi:10.1016/j.mcpro.2022.100419)
Supplement: Supplementary Table S3 [file mmc9.xlsx]

## Sheet: Sheet1
Injury 10 min: Significant Class A	Injury 10 min: Significant Class B	Injury 10 min: -Log(P-value)	Injury 10 min: Difference	Injury 30 min: Significant Class A	Injury 30 min: Significant Class B	Injury 30 min: -Log(P-value)	Injury 30 min: Difference	Injury 10 min: Profile correlation	Injury 30 min: Profile correlation	Proteins	Positions within proteins	Leading proteins	Protein	Sequence window	id	Symbol color	Symbol type	Symbol size	Show label	Amino acid	Charge	Reverse	Potential contaminant	Protein group IDs	Student's T-test Significant Injury 30 min_CTRL	Student's T-test significant	Localization prob	PEP	Score	Delta score	Score for localization	Mass error [ppm]	Intensity	Position	-Log Student's T-test p-value Injury 30 min_CTRL	Student's T-test q-value Injury 30 min_CTRL	Student's T-test Difference Injury 30 min_CTRL	Student's T-test Test statistic Injury 30 min_CTRL	Intensity 1_ctrl_1	Intensity 2_ctrl_2	Intensity 3_ctrl_3	Intensity 4_10_1	Intensity 5_10_2	Intensity 6_10_3	Intensity 7_30_1	Intensity 8_30_2	Intensity 9_30_3
		0.521203	2.61812	+	+	1.15564	4.25065	0	0	A0A287BIA9;F1SA73;A0A287AT97	333;377;409	A0A287BIA9	A0A287BIA9	IQKLRKQLSDLKLSNKNMKIQLTRVNVLKDK	255	Color2 [Red]	9	5		K	2			522	+	Injury 30 min_CTRL	1	0.0119649	48.423	6.8836	48.423	-0.57288	50911000	333	1.15564	0.0327463	4.25065	1.90639	17.1762	18.275	17.4722	17.7738	18.3945	24.6094	23.4694	18.498	23.7079
		0.760895	3.52092	+	+	1.23225	4.77367	0	0	A0A287BIA9;F1SA73;A0A287AT97	336;380;412	A0A287BIA9	A0A287BIA9	LRKQLSDLKLSNKNMKIQLTRVNVLKDKTIE	256	Color2 [Red]	9	5		K	2			522	+	Injury 30 min_CTRL	1	0.0119649	48.423	6.8836	48.423	-0.57288	50911000	336	1.23225	0.0252231	4.77367	2.05802	16.7546	17.6306	16.6821	19.4655	17.5552	24.6094	23.4694	18.2111	23.7079
		0.305541	0.899371			0.380149	0.980624	0	0	A0A287ABK7;A0A286ZSQ7;A0A287B6A6;K9IVJ9;F1RLT0	431;431;455;497;497	A0A287ABK7	ABCC1	AMMAMKTKTYQVAHMKSKDNRIKLMNEILNG	112	Color2 [Red]	9	5		K	2			218			0.5	0.0085852	92.062	86.697	92.062	0.35724	8175800	431	0.380149	0.438452	0.980624	0.619172	16.8852	20.5636	19.212	18.9792	19.5891	20.7907	19.738	20.1544	19.7103
		0.326656	1.0645			0.390348	1.14575	0	0	A0A287ABK7;A0A286ZSQ7;A0A287B6A6;K9IVJ9;F1RLT0	433;433;457;499;499	A0A287ABK7	ABCC1	MAMKTKTYQVAHMKSKDNRIKLMNEILNGIK	113	Color2 [Red]	9	5		K	2			218			0.5	0.0085852	92.062	86.697	92.062	0.35724	8175800	433	0.390348	0.403732	1.14575	0.65928	16.3899	20.5636	19.212	18.9792	19.5891	20.7907	19.738	20.1544	19.7103
		1.08671	1.78922	+	+	2.8197	3.27082	0	0	Q6QAQ1;I3LVD5;A0A0B8RTY2;A0A0B8RTA2;A0A287AAR4;A0A2C9F377;A0A140H1A5;A0SNU5;A0A287A5G1;Q28937;Q8SPK6;A1BPP7;A0A286ZWJ1;C7AI81;F1SLG5;A0A287BGY0;A0A287AVS8;A0A287B0H6;B2ZFN7;A0A287A4R1;B6VNT8;P68137;A0A287BF33;A0A287AER8	191;191;191;191;191;148;124;79;69;69;63;81;192;193;206;233;193;206;103;192;193;193;159;148	Q6QAQ1;A0A286ZWJ1;A0A287A4R1;B6VNT8;P68137	ACTB	LRLDLAGRDLTDYLMKILTERGYNFTTTAER	10	Color2 [Red]	9	5		K	2			1206;24;259;329;720	+	Injury 30 min_CTRL	1	0.00146762	83.31	47.35	83	-1.4038	13539000	191	2.8197	0.0201429	3.27082	3.54136	17.4675	18.6288	18.4754	19.7123	18.9534	21.2737	21.2827	21.2096	21.8919
		1.69242	1.60743	+	+	3.19118	1.96052	0	0	Q6QAQ1;I3LVD5;A0A0B8RTY2;A0A0B8RTA2;A0A287AAR4;A0A2C9F377;A0A286ZWJ1;C7AI81;F1SLG5;A0A287BGY0;A0A287AVS8;A0A287B0H6;Q27HS3;B6VNT8;O62788;P68137;A0A287BF33;A0A287AER8	61;61;61;61;61;18;62;63;76;103;63;76;50;63;27;63;63;18	Q6QAQ1;A0A286ZWJ1;B6VNT8;P68137	ACTB	GMGQKDSYVGDEAQSKRGILTLKYPIEHGII	11	Color2 [Red]	9	5		K	2			1206;24;259;720	+	Injury 30 min_CTRL	1	0.000676322	86.898	65.434	86.898	0.64815	21934000	61	3.19118	0.0216552	1.96052	2.78851	20.0638	19.8649	19.3811	20.748	21.322	22.0621	21.7399	21.7445	21.7069
		1.07057	0.922852	+	+	2.0581	1.3476	0	0	Q6QAQ1;I3LVD5;A0A0B8RTY2;A0A0B8RTA2;A0A287AAR4;A0A2C9F377;A0A140H1A5;A0SNU5;A0A287A5G1;Q28937;Q7M3B0;A0A286ZWJ1;C7AI81;F1SLG5;A0A287BGY0;A0A287AVS8;A0A287B0H6;B2ZFN7;B6VNT8;P68137;A0A287BF33;A0A287AER8	326;326;326;326;326;283;259;214;204;204;151;327;328;341;368;328;277;238;328;328;294;283	Q6QAQ1;A0A286ZWJ1;B6VNT8;P68137	ACTB	DRMQKEITALAPSTMKIKIIAPPERKYSVWI	12	Color2 [Red]	9	5		K	2			1206;24;259;720	+	Injury 30 min_CTRL	0.5	0.000445275	98.943	63.432	98.943	-0.028126	78736000	326	2.0581	0.0452903	1.3476	1.724	22.389	22.3388	21.7366	22.5984	22.8831	23.7513	23.1371	23.6067	23.7633
		1.07057	0.922852	+	+	2.0581	1.3476	0	0	Q6QAQ1;I3LVD5;A0A0B8RTY2;A0A0B8RTA2;A0A287AAR4;A0A2C9F377;A0A140H1A5;A0SNU5;A0A287A5G1;Q28937;A0A286ZWJ1;C7AI81;F1SLG5;A0A287BGY0;A0A287AVS8;A0A287B0H6;B2ZFN7;B6VNT8;P68137;A0A287BF33;A0A287AER8	328;328;328;328;328;285;261;216;206;206;329;330;343;370;330;279;240;330;330;296;285	Q6QAQ1;A0A286ZWJ1;B6VNT8;P68137	ACTB	MQKEITALAPSTMKIKIIAPPERKYSVWIGG	13	Color2 [Red]	9	5		K	3			1206;24;259;720	+	Injury 30 min_CTRL	0.579842	0.000445275	98.943	63.432	47.189	0.88987	98286000	328	2.0581	0.045	1.3476	1.724	22.389	22.3388	21.7366	22.5984	22.8831	23.7513	23.1371	23.6067	23.7633
		0.702893	1.04918	+	+	1.76564	1.76011	0	0	Q6QAQ1;I3LVD5;A0A0B8RTY2;A0A0B8RTA2;A0A287AAR4;A0A2C9F377;A0A140H1A5;A0SNU5;A0A287A5G1;Q28937;Q7M3B0;A0A286ZWJ1;C7AI81;F1SLG5;A0A287BGY0;A0A287AVS8;A0A287B0H6;B2ZFN7;B6VNT8;P68137;A0A287BF33;A0A287AER8	315;315;315;315;315;272;248;203;193;193;140;316;317;330;357;317;266;227;317;317;283;272	Q6QAQ1;A0A286ZWJ1;B6VNT8;P68137	ACTB	SGGTTMYPGIADRMQKEITALAPSTMKIKII	14	Color2 [Red]	9	5		K	2			1206;24;259;720	+	Injury 30 min_CTRL	1	1.9e-08	132.32	85.125	132.32	0.37878	258810000	315	1.76564	0.0348169	1.76011	1.85614	22.3391	22.2869	21.0323	22.2662	22.5573	23.9824	23.3773	23.7459	23.8155
		0.328401	-0.672159		+	1.82389	1.26354	0	0	A0A287A4Q7;A0A0B8S0C5;F1RI39;A0A287AA30;A0A287BAZ5;A0A287BQV2;I3LCP0;F1RHL9;F1RU49;F1RUT3;A0A287BIH3	350;350;350;350;350;321;338;338;346;291;166	A0A287A4Q7	ACTN4	FRDYRRVHKPPKVQEKCQLEINFNTLQTKLR	55	Color2 [Red]	9	5		K	3			86			0.999961	0.000173515	60.768	45.84	60.768	-0.41297	16375000	350	1.82389	0.0569663	1.26354	1.56168	20.1897	20.5013	20.2793	21.2985	18.5698	19.0855	21.0561	22.0749	21.6299
		0.189907	0.606982			0.848125	1.63385	0	0	A0A287AW94;A0A287ATB9;A0A0B8S0C3	21;25;21	A0A287AW94	ADMR1	ALFPSLVPGSRGSSNKYLVEFRAGKMSLKGT	53	Color2 [Red]	9	5		K	2			85			1	0.0131026	67.563	35.342	67.563	-0.022976	15666000	21	0.848125	0.123441	1.63385	1.17146	20.5825	20.5598	17.8959	20.4674	18.754	21.6377	21.271	21.2147	21.4541
		0.472323	0.432138	+	+	2.76718	1.31931	0	0	A0A287AW94;A0A287ATB9;A0A0B8S0C3	34;38;34	A0A287AW94	ADMR1	SNKYLVEFRAGKMSLKGTTVTPDKRKGLVYI	54	Color2 [Red]	9	5		K	3			85	+	Injury 30 min_CTRL	1	4.35e-08	105.19	88.659	105.19	-0.3646	72640000	34	2.76718	0.0310229	1.31931	1.95045	20.3929	20.1593	19.8261	19.8419	20.841	20.9918	21.3188	21.4941	21.5233
		1.0685	1.00268			0.0355446	-0.084013	0	0	A0A286ZM70;A0A287A608	77;77	A0A286ZM70;A0A287A608	AHNAK	RVTAYTVDVTSREGAKDIDLSSPEFKIKIPR	85	Color2 [Red]	9	5		K	3			157;343			0.999983	0.00247382	47.666	36.722	47.666	-1.3353	9523100	77	0.0355446	0.974128	-0.084013	-0.0646269	19.5708	19.9486	19.1982	19.9557	20.4913	21.2786	18.4738	20.9993	18.9925
		0.109399	0.430728			0.00199335	-0.00778262	0	0	A0A286ZM70;A0A287A608;A0A286ZP76;A0A286ZPY1;A0A287A4Q2	637;392;84;84;84	A0A286ZM70;A0A287A608	AHNAK	KMPKVKMPKFSMPGFKGEGPEVDVNLPKADI	86	Color2 [Red]	9	5		K	3			157;343			0.999982	0.000384062	53.278	43.996	53.278	0.72224	16890000	637	0.00199335	0.997817	-0.00778262	-0.00438551	19.5423	20.1297	20.3796	21.3342	17.7011	22.3085	18.3608	22.4618	19.2057
		0.364751	0.927059			0.596249	1.03155	0	0	A0A286ZM70;A0A287A608	34;34	A0A286ZM70;A0A287A608	AHNAK	LQSGDDEEYQRIYTTKIKPRLKSEDGVEGGP	87	Color2 [Red]	9	5		K	3			157;343			0.96934	0.02394	53.775	45.864	53.775	-0.27664	10860000	34	0.596249	0.279003	1.03155	0.809812	20.3348	17.8227	19.7613	18.8212	20.5498	21.329	20.0692	20.3757	20.5687
		0.0298752	0.096049			0.0879476	-0.2716	0	0	A0A286ZT13;F1RUN2;A0A287BAY9;P08835;A0A287AFS2;A2THZ2	16;28;69;28;28;28	A0A286ZT13	ALB	KSSAYSRGVFRRDTYKSEIAHRFKDLGEQYF	114	Color2 [Red]	9	5		K	3			220			1	0.00640965	51.268	40.438	51.268	-0.50068	5289300	16	0.0879476	0.892032	-0.2716	-0.170046	20.516	20.4053	17.3035	19.2431	20.0015	19.2682	19.4795	19.41	18.5204
		0.86204	2.37742			0.564568	1.62492	0	0	A0A286ZT13;F1RUN2;A0A287BAY9;A0A287AMK0;P08835;A0A287AFS2;A2THZ2;A0A287AT05;A0A287BPE8;A0A287BEH9	509;521;562;500;521;521;521;431;492;431	A0A286ZT13	ALB	NRRPCFSALTPDETYKPKEFVEGTFTFHADL	115	Color2 [Red]	9	5		K	3			220			0.910213	0.00153778	53.777	25.48	45.014	-1.4333	9058700	509	0.564568	0.207914	1.62492	0.913785	16.8567	17.8642	18.6561	21.118	17.8391	21.5522	17.7139	18.8861	21.6518
		0.304104	-0.675368			0.0223538	-0.0539862	0	0	A0A286ZYX8;A0A287B8F3;A0A287A1V5	111;163;185	A0A286ZYX8	ALDOA	QVIKAKGGVVGIKVDKGVVPLAGTNGETTTQ	162	Color2 [Red]	9	5		K	3			283			1	1.36e-06	57.278	43.117	57.278	0.88019	7738400	111	0.0223538	0.985778	-0.0539862	-0.0413273	19.8335	20.3842	19.7858	21.051	18.1344	18.792	18.4881	21.1698	20.1836
		0.0462837	-0.0477168			0.193068	-0.436187	0	0	F1RIT7;A0A286ZV10;A0A287AXV3;A0A287ACL0;A0A287AZY2;A0A287AJ61	257;257;257;209;257;257	F1RIT7	ANKRD13A	AFERTKSGFWGWRTDKAEVVNGYEAKVYTVN	143	Color2 [Red]	9	5		K	2			241			0.999996	0.00848052	60.434	43.493	60.434	0.37736	14927000	257	0.193068	0.754711	-0.436187	-0.319224	20.8605	20.8104	20.427	20.2692	20.3875	21.298	18.5579	20.994	21.2374
		0.184897	1.5282			0.842932	3.79523	0	0	A0A287ASG7	166	A0A287ASG7	ANKRD66	KAEPQCRDHRQAARQKGLQLDQRDEDWDAKK	254	Color2 [Red]	9	5		K	2			515			1	0.0043387	66.993	14.998	66.993	0.039998	201660000	166	0.842932	0.0744171	3.79523	1.46529	23.116	23.444	17.059	25.701	18.0413	24.4613	24.5159	25.277	25.2118
		0.559548	1.05039	+	+	3.55867	1.52924	0	0	F1SJB5	287	F1SJB5	ANXA1	TSKPMFFAEKLHQAMKGIGTRHKTLIRIMVS	397	Color2 [Red]	9	5		K	3			965	+	Injury 30 min_CTRL	1	0.00762849	46.844	33.752	46.844	-0.74715	6840000	287	3.55867	0.0194943	1.52924	2.43735	18.3843	18.6532	18.2367	18.8116	18.501	21.1128	19.9826	19.8805	19.9988
		0.816463	2.37723			0.843349	2.29737	0	0	P19620;F1S073;A0A286ZJV6;A0A287BI04	204;204;279;204	P19620	ANXA2 ANX2	ELIDQDARDLYDAGVKRKGTDVPKWISIMTE	74	Color2 [Red]	9	5		K	2			129			1	0.00172545	127.12	60.086	98.997	-0.22877	26837000	204	0.843349	0.105536	2.29737	1.30191	20.7349	20.716	16.9414	21.2868	21.4494	22.7877	21.5803	21.856	21.848
		0.631885	1.38033			0.931667	1.19922	0	0	P19620;F1S073;A0A286ZJV6;A0A287AC54	302;302;377;142	P19620	ANXA2 ANX2	VLIXIMVSRSEVDMLKIRSEFKRKYGKSLYN	75	Color2 [Red]	9	5		K	2			129			1	0.00941727	101.99	39.789	101.99	-1.9364	3231400	302	0.931667	0.143762	1.19922	1.08852	19.0061	17.6782	17.4934	17.9343	19.4672	20.9171	18.843	19.9912	18.9412
		0.239084	1.2071			0.120552	0.478141	0	0	P19620;F1S073;A0A286ZJV6;A0A287AC54	324;324;399;164	P19620	ANXA2 ANX2	RKYGKSLYNYIQQDTKGDYQKALLYLCGGDD	76	Color2 [Red]	9	5		K	3			129			0.996609	0.00030709	58.079	41.335	40.801	0.5811	24662000	324	0.120552	0.827108	0.478141	0.245609	21.1966	17.6473	21.2551	18.0736	22.5462	23.1005	22.1448	19.6026	19.786
		0.103308	0.303381			0.37664	0.367084	0	0	P19620;F1S073;A0A286ZJV6;A0A287BI04	227;227;302;227	P19620	ANXA2 ANX2	KWISIMTERSVCHLQKVFERYKSYSPYDMLE	77	Color2 [Red]	9	5		K	3			129			1	0.00719317	47.288	31.749	47.288	-2.5332	6223800	227	0.37664	0.650265	0.367084	0.403865	18.5919	19.6699	18.5617	17.4669	19.3708	20.8959	18.9413	19.4455	19.538
		0.303299	0.970009			0.846722	1.14566	0	0	P19620;F1S073;A0A286ZJV6;A0A287BI04;A0A287AC54	115;115;190;115;115	P19620	ANXA2 ANX2	LGLLKTPAQYDASELKASMKGLGTDEDSLIE	78	Color2 [Red]	9	5		K	3			129			0.99706	0.00026317	61.649	51.461	61.649	-0.36826	22246000	115	0.846722	0.160702	1.14566	1.01536	20.48	20.8618	18.915	21.0947	19.0327	23.0395	20.8386	21.4955	21.3597
		0.12959	-0.746299		+	1.48955	1.20338	0	0	P19620;F1S073;A0A286ZJV6;A0A287BI04	148;148;223;148	P19620	ANXA2 ANX2	CSRTNQELQEINRVYKEMYKTDLEKDIISDT	79	Color2 [Red]	9	5		K	2			129			1	0.0130814	98.133	52.415	94.262	0.053561	59974000	148	1.48955	0.0881188	1.20338	1.37663	22.4629	22.0325	21.2197	17.0092	22.905	23.5621	23.1696	22.9416	23.2142
+		1.6228	3.71601	+	+	5.10518	5.22367	0	0	F2Z5C1;A0A287A531	29;29	F2Z5C1	ANXA5	GFDERADAETLRKAMKGLGTDEESILTLLTS	184	Color2 [Red]	9	5		K	3			332	+	Injury 30 min_CTRL	1	2.72e-09	89.261	67.727	87.85	-0.33697	29301000	29	5.10518	0	5.22367	7.71591	17.4924	17.6038	17.1145	21.4767	19.1722	22.7099	22.7263	22.7222	22.4333
+	+	2.62404	2.61394	+	+	2.08542	3.73672	0	0	F2Z5C1;A0A287A531	108;108	F2Z5C1	ANXA5	AYELKHALKGAGTDEKILTEIIASRTPEELR	185	Color2 [Red]	9	5		K	2			332	+	Injury 30 min_CTRL	1	0.000527624	58.487	39.741	58.487	-0.24993	53324000	108	2.08542	0.021	3.73672	2.94891	17.2243	18.3723	18.1834	20.8162	20.3726	20.433	20.6264	21.4202	22.9436
		0.692025	2.23365	+	+	2.02518	3.62398	0	0	F2Z5C1;A0A287A531	310;310	F2Z5C1	ANXA5	SLYSMIKGDTSGDYKKALLLLCGGEDD____	186	Color2 [Red]	9	5		K	2			332	+	Injury 30 min_CTRL	1	0.00203702	68.735	57.905	57.598	-0.96566	14376000	310	2.02518	0.0183273	3.62398	2.84436	18.4108	18.3378	16.4668	20.9493	17.3503	21.6168	20.4846	21.727	21.8758
		1.48184	1.37202	+	+	2.02664	1.86075	0	0	F2Z5C1;A0A287A531	86;86	F2Z5C1	ANXA5	SELTGKFEKLIVALMKPSRLYDAYELKHALK	187	Color2 [Red]	9	5		K	3			332	+	Injury 30 min_CTRL	1	0.00646458	51.092	30.81	51.092	1.0416	5481400	86	2.02664	0.0258644	1.86075	2.07423	18.1123	18.3904	17.2305	18.7951	19.4435	19.6106	19.4786	20.123	19.7137
		1.70757	2.3968	+	+	2.43872	2.97018	0	0	F2Z5C1;A0A287A531	97;97	F2Z5C1	ANXA5	VALMKPSRLYDAYELKHALKGAGTDEKILTE	188	Color2 [Red]	9	5		K	3			332	+	Injury 30 min_CTRL	0.998227	0.000425792	66.289	55.184	57.836	-1.1294	18955000	97	2.43872	0.016766	2.97018	3.01094	18.7156	19.1367	18.0823	21.2406	19.9929	21.8916	20.8731	21.8625	22.1097
		1.39282	4.25717	+	+	1.63268	5.09453	0	0	F1SEN1	35	F1SEN1	ANXA8	HFNPDPDAETLYKAMKGIGTNEQAIIDVLTK	388	Color2 [Red]	9	5		K	3			945	+	Injury 30 min_CTRL	1	6.91e-09	92.211	86.367	92.211	-0.057683	161060000	35	1.63268	0.0174444	5.09453	2.64575	20.9911	16.967	21.4565	24.0531	24.1	24.033	24.8444	24.9197	24.9341
	+	1.96023	1.95712	+	+	2.11545	2.50461	0	0	F1SEN1	50	F1SEN1	ANXA8	KGIGTNEQAIIDVLTKRSNAQRQQIAKSFKA	389	Color2 [Red]	9	5		K	3			945	+	Injury 30 min_CTRL	1	0.00348844	44.294	16.325	44.294	0.25524	4156300	50	2.11545	0.0206829	2.50461	2.49411	17.7855	16.8354	17.793	19.6713	18.8336	19.7803	19.3798	19.8347	20.7131
		0.0106753	-0.0355543			0.228042	0.820817	0	0	F1SEN1	16	F1SEN1	ANXA8	MAWWKAWIEQEGVSVKGSPHFNPDPDAETLY	390	Color2 [Red]	9	5		K	4			945			0.999213	0.000308365	42.454	35.423	42.454	0.41955	31169000	16	0.228042	0.628331	0.820817	0.429927	19.9837	21.2278	21.369	21.9956	21.6558	18.8224	22.5673	19.0498	23.4257
		0.775986	0.602986		+	1.60665	1.00591	0	0	F1SEN1	297	F1SEN1	ANXA8	SRSEIDLNLIKGQFNKMYGKTLSSMIMEDTS	391	Color2 [Red]	9	5		K	2			945			0.999032	0.0303697	77.674	51.072	75.854	0.25773	55610000	297	1.60665	0.10813	1.00591	1.27844	22.2878	21.6158	21.517	22.051	22.2543	22.9242	22.8542	23.0558	22.5283
		1.38154	1.53199	+	+	2.15297	2.21961	0	0	F1SEN1	267	F1SEN1	ANXA8	RNLHSYFAERLYYAMKGAGTRDGTLIRNIVS	392	Color2 [Red]	9	5		K	2			945	+	Injury 30 min_CTRL	1	0.0123321	68.735	38.165	66.435	-0.15011	15137000	267	2.15297	0.0207826	2.21961	2.3712	19.6761	18.3434	18.439	19.8376	20.3788	20.8381	20.8849	21.1177	21.1147
		0.765872	0.936856			1.18097	0.918355	0	0	A0A286ZPR1;A0A0B8RTX5;A0A286ZU22;I3LL07	222;222;224;146	A0A286ZPR1	AP2M1	MPECKFGMNDKIVIEKQGKGTADETSKSGKQ	15	Color2 [Red]	9	5		K	2			29			0.994663	0.0276014	68.422	12.411	68.422	0.21519	8820100	222	1.18097	0.150902	0.918355	1.06095	19.8123	18.9144	18.7145	19.2448	20.2189	20.7881	19.811	20.2955	20.0899
		1.22702	2.7065	+	+	1.7657	4.11648	0	0	Q56P20;A0A287A1L1	142;118	Q56P20	ARF4	KQDLPNAMAISEMTDKLGLQSLRNRTWYVQA	458	Color2 [Red]	9	5		K	3			1231	+	Injury 30 min_CTRL	1	0.000756457	44.105	22.302	44.105	-0.58632	14287000	142	1.7657	0.0190303	4.11648	2.65863	16.9122	17.5867	17.0059	21.8236	18.4116	19.3892	21.9366	19.2721	22.6455
		1.29093	1.68953	+	+	1.95619	2.41192	0	0	E7EI20	141	E7EI20	ARHGDIA	MKYIQHTYRKGVKIDKTDYMVGSYGPRAEEY	321	Color2 [Red]	9	5		K	3			762	+	Injury 30 min_CTRL	1	0.00592771	40.552	23.867	40.552	1.1475	9739200	141	1.95619	0.0216596	2.41192	2.32051	18.5774	18.939	17.3804	20.0714	19.2697	20.6243	20.2859	20.6551	21.1916
+	+	4.33509	2.48081	+	+	2.90093	2.49717	0	0	A0A287B0I4;F1SFL1	141;199	A0A287B0I4	ARL8B	LVLGNKRDLPNALDEKQLIEKMELSAIQDRE	271	Color2 [Red]	9	5		K	2			552	+	Injury 30 min_CTRL	0.999991	8.88e-06	109.24	81.031	109.24	-0.080584	58441000	141	2.90093	0.0157273	2.49717	3.09105	20.7702	20.6207	20.3401	23.0756	22.9871	23.1106	22.5813	23.0871	23.554
		0.671234	2.27206			0.812254	2.93651	0	0	Q06AV3	200	Q06AV3	ATXN3	QMQRPKLIGEELAQLKEQRVQKTDLERVLEA	453	Color2 [Red]	9	5		K	3			1212			1	0.00071758	60.628	38.755	60.628	-0.48339	16081000	200	0.812254	0.092878	2.93651	1.35133	17.17	20.8226	16.5765	21.1785	21.2891	18.9177	19.0953	22.013	22.2703
		1.13478	2.97203	+	+	1.48478	3.8601	0	0	Q06AV3	117	Q06AV3	ATXN3	LRIDPINERSFICNYKEHWFTVRKLGKQWFN	454	Color2 [Red]	9	5		K	3			1212	+	Injury 30 min_CTRL	1	6.16e-06	92.468	81.363	92.468	-0.068819	18224000	117	1.48478	0.0201584	3.8601	2.26468	18.086	17.4012	16.822	21.0453	18.1287	22.0513	19.0051	22.5608	22.3236
		0.931269	3.30958	+	+	1.1863	4.1781	0	0	A0A287B053;A0A287A659;I3LB42;F1RXQ4;F1RTH5	1468;1495;1365;1464;1495	A0A287B053	BCORL1	TARQIPPEARRLIVNKNAGETLLQRAARLGY	192	Color2 [Red]	9	5		K	3			344	+	Injury 30 min_CTRL	1	0.000102632	82.069	64.403	70.332	0.33471	29123000	1468	1.1863	0.0307879	4.1781	1.93815	16.7662	21.5023	16.3886	21.1666	21.4647	21.9546	22.045	22.4701	22.6764
		1.29308	1.22908		+	1.60763	0.912547	0	0	K7GRH5	65	K7GRH5	BRCC3	PKFTYTGTEMRTVAEKVDAVRIVHIHSVIIL	448	Color2 [Red]	9	5		K	2			1142			1	0.0235678	68.735	24.6	68.735	-0.49454	6638200	65	1.60763	0.119511	0.912547	1.2007	18.6176	19.0218	18.2656	19.15	19.9567	20.4855	19.5255	19.3151	19.8021
		0.199199	0.206077			0.826488	0.916622	0	0	A0A287AQ79;A0A286ZZ90;F1S8U2;A0A287AC16;A0A287AQ55;A0A286ZU41	254;218;228;254;224;283	A0A287AQ79	BTRC	WRGLAERRGWGQYLFKNKPPDGNAPPNSFYR	117	Color2 [Red]	9	5		K	2			225			0.5	0.0198684	40.432	11.345	40.432	1.7565	3072600	254	0.826488	0.212043	0.916622	0.90396	18.2742	18.3695	18.2556	17.8164	18.5106	19.1905	18.3827	20.1505	19.1159
		0.0522782	-0.0861225			0.846442	0.934322	0	0	A0A287AQ79;A0A286ZZ90;F1S8U2;A0A287AC16;A0A287AQ55;A0A286ZU41	256;220;230;256;226;285	A0A287AQ79	BTRC	GLAERRGWGQYLFKNKPPDGNAPPNSFYRAL	118	Color2 [Red]	9	5		K	2			225			0.5	0.0198684	40.432	11.345	40.432	1.7565	3072600	256	0.846442	0.204058	0.934322	0.922715	18.2742	18.3695	18.2556	17.2308	18.2196	19.1905	18.3827	20.1505	19.169
		0.755669	-0.451718			0.606036	0.473932	0	0	F1RWU4	48	F1RWU4	CAPN6	LPENDSLFYNRLLPGKVVWKRPQDICDDPRL	357	Color2 [Red]	9	5		K	2			845			0.999988	0.0319906	76.035	34.382	76.035	-1.1793	54840000	48	0.606036	0.498429	0.473932	0.557237	22.4533	22.5882	22.2584	21.5247	22.004	22.4161	22.3892	22.7924	23.5401
		0.357114	0.28888			0.0452362	-0.128039	0	0	D2JYW3;A9XFX6;A0A286ZU64;D2JYW4;A0PFK7;A0A288CG52;A0A287AP52;A0PFK4	237;237;241;237;237;237;266;237	D2JYW3	CAPZB	NKIRSTLNEIYFGKTKDIVNGLRSVQTFADK	121	Color2 [Red]	9	5		K	2			228			0.640728	0.0024107	78.655	59.384	78.655	-0.37599	22997000	237	0.0452362	0.956515	-0.128039	-0.0872641	20.9652	21.1531	21.083	20.8619	21.218	21.988	21.6928	22.1023	19.0222
		0.368456	-2.04652			0.668383	0.328281	0	0	A0A286ZNI3;A0A286ZZ97;A0A287A2G4	112;177;112	A0A286ZNI3	CAVIN1	SKLGKAHATTSNTVSKLLEKVRKVSVNVKTV	97	Color2 [Red]	9	5		K	3			176			0.999991	3.84e-16	138.77	107.77	136.33	-0.18061	162710000	112	0.668383	0.60422	0.328281	0.454195	24.0842	24.1972	23.8877	17.3849	23.9721	24.6727	23.9784	24.564	24.6116
		0.40427	2.49285			0.340219	2.08485	0	0	A0A286ZNI3;A0A286ZZ97;A0A287A2G4	116;181;116	A0A286ZNI3	CAVIN1	KAHATTSNTVSKLLEKVRKVSVNVKTVRGSL	98	Color2 [Red]	9	5		K	2			176			0.999997	0.0207543	120.52	28.621	118.69	-0.12807	201670000	116	0.340219	0.381616	2.08485	0.687178	17.0222	24.7259	24.3311	23.3393	24.3159	25.9025	24.8695	23.8354	23.6289
		0.156711	0.682127			0.821118	1.60336	0	0	A0A286ZNI3;A0A286ZZ97	257;322	A0A286ZNI3	CAVIN1	EKMEKTKVRTRENLEKTRLKTKENLEKTRHT	99	Color2 [Red]	9	5		K	2			176			1	0.0144858	98.299	28.876	89.046	-1.8684	18568000	257	0.821118	0.130533	1.60336	1.1416	21.1799	18.2416	19.6931	17.604	21.7177	21.8392	21.4759	21.7484	20.7003
		1.26332	1.20407	+	+	3.41159	1.85347	0	0	A0A286ZNI3;A0A286ZZ97;A0A287A2G4	140;205;140	A0A286ZNI3	CAVIN1	KTVRGSLELQAGQIKKLEVNEAELLRRRNFK	100	Color2 [Red]	9	5		K	2			176	+	Injury 30 min_CTRL	1	6.29e-11	170.99	107.43	170.99	0.32845	172750000	140	3.41159	0.0212881	1.85347	2.77285	21.1401	21.5087	21.5232	21.9207	22.4711	23.3924	23.0829	23.1889	23.4606
		0.309607	1.34563	+	+	3.19239	3.95416	0	0	A0A286ZNI3;A0A286ZZ97	302;367	A0A286ZNI3	CAVIN1	AERREKLKTSRDKLRKSFTPDHVVYARSKTA	101	Color2 [Red]	9	5		K	3			176	+	Injury 30 min_CTRL	1	0.000794985	64.64	47.524	45.257	0.028453	13882000	302	3.19239	0.017	3.95416	4.34868	17.0194	18.2169	17.2529	17.4072	16.8231	22.2957	21.1162	21.4923	21.7431
		0.393055	0.890649			0.43054	-1.87453	0	0	A0A286ZNI3;A0A286ZZ97;A0A287A2G4	119;184;119	A0A286ZNI3	CAVIN1	ATTSNTVSKLLEKVRKVSVNVKTVRGSLELQ	102	Color2 [Red]	9	5		K	2			176			1	0.00604883	101.28	28.245	101.28	0.23327	40388000	119	0.43054	0.294041	-1.87453	-0.793545	22.2249	22.1898	20.2348	21.1136	22.747	23.4609	23.0139	17.1419	18.8702
		0.386076	-0.412127			0.521936	-1.91889	0	0	A0A286ZNI3;A0A286ZZ97;A0A287A2G4	125;190;125	A0A286ZNI3	CAVIN1	VSKLLEKVRKVSVNVKTVRGSLELQAGQIKK	103	Color2 [Red]	9	5		K	3			176			0.99979	0.00233487	90.913	61.572	84.06	0.0094145	53399000	125	0.521936	0.210918	-1.91889	-0.907014	23.119	22.8546	22.5592	21.6409	22.5866	23.0689	22.4315	17.7124	22.6322
		0.232448	0.913342			0.498088	1.57158	0	0	A0A286ZNI3;A0A286ZZ97;A0A287A2G4	101;166;101	A0A286ZNI3	CAVIN1	EGAVQSIQGELSKLGKAHATTSNTVSKLLEK	104	Color2 [Red]	9	5		K	2			176			0.999982	0.0289201	47.559	28.288	47.559	-0.26136	29244000	101	0.498088	0.256623	1.57158	0.837	22.473	18.1309	20.1216	19.4671	21.4766	22.5219	22.4782	22.2798	20.6823
	+	2.30145	1.50661	+	+	1.88186	1.83953	0	0	A0A286ZNI3;A0A286ZZ97	155;220	A0A286ZNI3	CAVIN1	KLEVNEAELLRRRNFKVMIYQDEVKLPAKVS	105	Color2 [Red]	9	5		K	3			176	+	Injury 30 min_CTRL	1	1.36e-05	81.619	75.608	81.619	-0.48651	69470000	155	1.88186	0.0304127	1.83953	1.97264	18.6139	19.3179	18.6322	20.1984	20.2522	20.6333	20.0292	20.7651	21.2884
		1.22303	0.93127	+	+	3.25573	1.48519	0	0	A0A286ZNI3;A0A286ZZ97	164;229	A0A286ZNI3	CAVIN1	LRRRNFKVMIYQDEVKLPAKVSVGKSLKESE	106	Color2 [Red]	9	5		K	3			176	+	Injury 30 min_CTRL	0.996865	3.95e-05	102.62	88.019	102.62	0.28288	179190000	164	3.25573	0.0212083	1.48519	2.29183	20.7708	20.5591	20.5643	21.0739	21.371	22.2431	21.8743	22.3222	22.1533
		0.976269	1.16502			0.276161	-1.0668	0	0	A0A286ZNI3;A0A286ZZ97;A0A287A2G4	98;163;98	A0A286ZNI3	CAVIN1	AEMEGAVQSIQGELSKLGKAHATTSNTVSKL	107	Color2 [Red]	9	5		K	3			176			0.967716	8.84e-09	80.238	68.988	80.238	-0.79408	36660000	98	0.276161	0.532473	-1.0668	-0.520047	20.7421	21.3927	21.6605	21.7442	22.1713	23.3749	23.2131	18.2665	19.1153
		0.635533	0.745182			0.869268	0.700441	0	0	A0A286ZNI3;A0A286ZZ97	173;238	A0A286ZNI3	CAVIN1	IYQDEVKLPAKVSVGKSLKESEALPEKEGDE	108	Color2 [Red]	9	5		K	2			176			0.999977	0.0170414	95.815	15.361	95.815	0.068717	41071000	173	0.869268	0.28732	0.700441	0.800556	22.1571	21.574	20.8899	21.611	22.3148	22.9307	22.3086	22.0805	22.3332
		0.99974	5.5989			0.403666	3.4263	0	0	F1RMM0	84	F1RMM0	CAVIN3	RSHDTTSNTLAQLLAKAERVGSHADAAQERA	343	Color2 [Red]	9	5		K	3			799			1	2.49e-11	112.82	87.764	92.307	-1.0826	385940000	84	0.403666	0.256179	3.4263	0.836296	17.3981	17.8443	25.4372	25.3558	25.7072	26.4133	25.6321	18.7308	26.5956
		0.133563	0.761175			0.719846	3.21812	0	0	F2Z5T3	125	F2Z5T3	CBX5	SNDIARGFERGLEPEKIIGATDSCGDLMFLM	422	Color2 [Red]	9	5		K	3			1044			1	1.25e-11	89.668	80.959	89.668	-0.94961	29845000	125	0.719846	0.110936	3.21812	1.26467	18.2343	21.3707	16.4188	17.2777	22.3727	18.6569	23.0949	19.0152	23.568
		0.173234	0.529032			0.132008	0.572236	0	0	F1S1V4	101	F1S1V4	CCDC173	QEVVKHWTNTYAGMRKQKLEAKKKRDEEIEA	367	Color2 [Red]	9	5		K	2			875			1	0.015156	40.432	14.773	40.432	-2.1025	15557000	101	0.132008	0.801211	0.572236	0.273155	20.5763	17.9925	21.2236	21.5515	20.3563	19.4719	18.0091	21.5409	21.9592
		0.956146	1.8386			0.425208	1.02315	0	0	A0A287AUT7;A0A287A152;A0A286ZUX4	214;390;390	A0A287AUT7	CCDC50	VAQDEEIARLLMAEEKKAYKKAREREKSSLD	139	Color2 [Red]	9	5		K	2			239			0.917968	0.0191835	77.282	35.406	65.038	0.98861	15143000	214	0.425208	0.3984	1.02315	0.669888	17.8191	20.3028	20.1724	20.6532	21.1409	22.016	21.1297	21.05	19.1841
		0.886489	0.730156		+	1.63079	0.986481	0	0	A0A287AEV6	182	A0A287AEV6	CD99	QGANAEPPVQQTLLEK_______________	222	Color2 [Red]	9	5		K	2			413			1	0.00140157	63.624	40.248	54.471	0.25263	39320000	182	1.63079	0.109567	0.986481	1.27056	21.2358	21.7641	21.1528	21.5823	22.0346	22.7263	22.3731	22.0242	22.7149
		0.099987	0.922885			0.120205	0.913963	0	0	A0A287A6D7;A0A287A572;A0A287AHV4;A0A286ZW79;F1SJE1;Q6PQZ2;A0A286ZZ96	173;173;173;254;217;254;254	A0A287A6D7	CFTR	GLGKMMMKYRDQRAGKINERLVITSEMIENI	147	Color2 [Red]	9	5		K	2			256			1	0.00696983	55.567	15.566	55.567	-1.1212	234750000	173	0.120205	0.798424	0.913963	0.279269	23.5629	24.8347	17.2793	27.0947	22.3538	18.9971	23.6522	19.9008	24.8658
		0.477105	1.20366		+	1.39136	1.18953	0	0	A0A287A0J5;A0A286ZJL1	33;33	A0A287A0J5	CHD3	TSGEKARALALREADKDDIRLLPSALGVKKR	72	Color2 [Red]	9	5		K	2			125			1	0.0370307	70.912	13.632	70.912	-0.014696	12286000	33	1.39136	0.100966	1.18953	1.32355	19.2785	19.7336	18.5638	21.9089	18.4016	20.8764	19.997	20.4383	20.7092
		0.68098	1.99013	+	+	1.93185	3.30074	0	0	A0A287ADH9;A0A0B8RZN4	199;199	A0A287ADH9	CLIC4	MTLADCNLLPKLHIVKVVAKKYRNFDIPKGM	43	Color2 [Red]	9	5		K	2			63	+	Injury 30 min_CTRL	0.99997	0.00772451	104.45	30.032	104.45	0.78906	7612600	199	1.93185	0.0172055	3.30074	2.63993	16.6996	17.7265	16.877	18.3703	17.3061	21.5971	19.0433	21.1415	21.0205
		1.10561	-2.22174	+	+	1.81845	-2.02319	0	0	B7STY5	197	B7STY5	CLIC5	LTLADCNLLPKLHVVKIVAKKYRNYDFPAEM	311	Color2 [Red]	9	5		K	2			721	+	Injury 30 min_CTRL	0.999789	0.00503515	91.906	40.94	85.265	0.42024	12400000	197	1.81845	0.024813	-2.02319	-2.02974	21.5265	21.7321	21.186	21.0224	17.8563	18.9007	20.3963	19.0557	18.923
		1.61543	1.22526	+	+	2.65471	2.14165	0	0	A0A287AP85;A0A287BKR6;F1RQF6	609;625;643	A0A287AP85	CLINT1	AQPKQDAFANFANFSK_______________	246	Color2 [Red]	9	5		K	2			495	+	Injury 30 min_CTRL	1	0.00112172	114.89	90.102	114.89	-0.63909	88692000	609	2.65471	0.0179429	2.14165	2.65456	21.3666	21.9538	22.1688	22.7789	22.8298	23.5563	23.6556	23.9419	24.3167
		0.71395	0.881723	+	+	2.06864	1.33517	0	0	A0A287AP85;A0A287BKR6	467;467	A0A287AP85	CLINT1	LGLPMSRSQNTDMVQKSVSKTLPSTWSDPSV	247	Color2 [Red]	9	5		K	3			495	+	Injury 30 min_CTRL	0.997142	0.00028927	78.653	62.428	68.809	-0.6526	40715000	467	2.06864	0.0484841	1.33517	1.71805	20.1019	20.1035	19.4404	19.7849	20.9519	21.5542	21.3279	21.4355	20.8878
		0.0521696	0.0622787			0.666603	1.09245	0	0	I3LGD4;C0MHR2	619;619	I3LGD4	CLTC	MFTHYDRAHIAQLCEKAGLLQRALEHFTDLY	316	Color2 [Red]	9	5		K	3			726			1	0.00383164	41.644	29.083	41.644	-0.66077	2727500	619	0.666603	0.226202	1.09245	0.878812	18.2684	18.0205	18.8924	18.6071	17.8448	18.9163	18.7198	18.8624	20.8765
		1.23294	1.44594	+	+	2.53269	1.90482	0	0	F1RSI7	848	F1RSI7	COL22A1	PGFLGPRGPQGEPGEKGGAGKEGAPGKPGEP	349	Color2 [Red]	9	5		K	2			820	+	Injury 30 min_CTRL	0.999984	0.0152407	50.353	17.091	50.353	0.048334	57381000	848	2.53269	0.0188444	1.90482	2.39836	20.9046	21.2936	20.5941	22.4294	21.4642	23.2365	23.2255	22.4895	22.7917
		0.15624	0.471803			0.621381	1.54805	0	0	Q9GJX4;A0A287AB74;Q29101;F1SF43	56;185;243;243	Q9GJX4	connexin 43	LFYVFFKGVKDRVKGKSDPYHATTGPLSPSK	202	Color2 [Red]	9	5		K	3			382			0.999995	0.000513347	53.328	41.163	53.328	-0.1651	9577300	56	0.621381	0.18557	1.54805	0.955519	16.9745	20.5028	19.9165	19.5358	20.1425	19.131	20.1891	20.8296	21.0194
		0.295104	1.84688			0.478017	2.3064	0	0	Q9GJX4;A0A287AB74;Q29101;F1SF43	71;200;258;258	Q9GJX4	connexin 43	KSDPYHATTGPLSPSKDCGSPKYAYFNGCSS	203	Color2 [Red]	9	5		K	3			382			0.997759	7.74e-07	71.073	62.364	71.073	-0.085764	35068000	71	0.478017	0.223761	2.3064	0.888931	22.6383	17.718	16.7883	21.1324	17.7144	23.8385	22.0323	22.7288	19.3027
		0.580261	1.79718			0.632809	1.94493	0	0	F1SJ86	2260	F1SJ86	CSPG4	KRNKTGKHNVQVLTAKPRNGLAGDNETFRKV	395	Color2 [Red]	9	5		K	3			963			1	0.0154371	45.829	28.915	45.829	-0.97109	15308000	2260	0.632809	0.157282	1.94493	1.03181	16.343	20.6112	20.3383	20.795	20.9629	20.9261	21.1263	20.8004	21.2005
+	+	2.03016	4.83741			1.09244	1.27705	0	0	F1SJ86	2274	F1SJ86	CSPG4	AKPRNGLAGDNETFRKVDPGQAIPLTAVHGQ	396	Color2 [Red]	9	5		K	4			963			1	9.19e-06	46.785	36.547	46.785	-0.81104	25079000	2274	NaN	1	0	NaN	17.4684	18.3541	17.1357	22.9971	20.6265	23.8469	18.9808	18.1917	19.6168
		0.510765	0.628608			0.863257	0.688709	0	0	A0A287BEQ9;A0A287ACZ3;A0A287BBS6;F1SJY6	254;293;355;355	A0A287BEQ9	CTNND1	AQHERGSLASLDSLRKGGPPPPNWRQPELPE	206	Color2 [Red]	9	5		K	2			393			1	0.016324	61.999	37.844	61.999	-0.21868	4450300	254	0.863257	0.294976	0.688709	0.790676	18.416	18.1662	19.3565	19.0523	18.7219	20.0503	19.4939	19.263	19.2479
		1.74656	2.21025	+	+	2.94454	2.97816	0	0	A0A286ZMU8;I3LFR2	606;724	A0A286ZMU8	CUL5	QLRILRTQEAIIQIMKMRKKISNAQLQTELV	92	Color2 [Red]	9	5		K	2			165	+	Injury 30 min_CTRL	1	5.46e-05	113.38	96.262	103.7	0.52603	126550000	606	2.94454	0.0181935	2.97816	3.47255	18.46	19.4507	18.5706	20.2525	20.9613	21.8983	21.4928	21.836	22.087
+	+	2.47705	2.66094	+	+	2.55587	3.06099	0	0	A0A287BB12;I3L7H0	148;149	A0A287BB12	DCUN1D1	IEKLKAQIPKMEQELKEPGRFKDFYQFTFNF	281	Color2 [Red]	9	5		K	2			601	+	Injury 30 min_CTRL	1	0.00172876	122.13	103.04	78.334	-0.072621	21676000	148	2.55587	0.0134286	3.06099	3.16856	18.5123	17.1147	17.8595	20.7419	20.4439	20.2834	20.4487	20.9813	21.2395
		1.47742	-0.339011			0.529314	0.260878	0	0	A0A287B2R9;A0A287BT90;A0A287A5S7;A0A0D5CDB2	105;105;105;105	A0A287B2R9	DDAH2	RPWSPARRPEVDGVRKALQDLGLRIVEMGDE	191	Color2 [Red]	9	5		K	2			340			1	0.0274402	60.436	36.464	60.436	-0.79806	8998100	105	0.529314	0.697689	0.260878	0.363846	19.7209	20.0697	19.9804	19.5932	19.5479	19.6127	20.5643	19.9787	20.0106
		1.47268	1.71139	+	+	1.64971	2.54364	0	0	A0A287ABI0	128	A0A287ABI0	DDIT4	PARLLMPGQLVSQVGKELLRLAYSEPCGLRG	205	Color2 [Red]	9	5		K	3			384	+	Injury 30 min_CTRL	1	0.00191263	44.294	27.075	44.294	0.28641	5088100	128	1.64971	0.0239316	2.54364	2.11423	17.3875	18.2405	17.7245	20.2715	19.5926	18.6226	21.5317	19.266	20.1857
		1.35904	1.18103			0.149106	0.29051	0	0	A0A287BEU6	48	A0A287BEU6	DNAJB6	EVEEDGQLKSLTINGKEQLLRLDNK______	284	Color2 [Red]	9	5		K	3			609			1	0.00513262	52.928	27.751	41.052	-0.29834	8194100	48	0.149106	0.835303	0.29051	0.237004	18.7373	19.7287	18.977	20.3138	19.8597	20.8125	19.54	18.245	20.5296
		1.14572	1.23079	+	+	1.8828	1.51987	0	0	F1S569	13	F1S569	DPH5	___MLYMIGLGLGDAKDITVKGLEVVRRCSR	368	Color2 [Red]	9	5		K	2			892	+	Injury 30 min_CTRL	1	0.025201	40.432	21.817	40.432	-0.92878	2341500	13	1.8828	0.0390464	1.51987	1.7732	16.8535	17.6593	16.8418	18.9084	17.5113	18.6272	18.4464	18.3658	19.102
+	+	2.49099	3.84215			0.991536	2.83185	0	0	A0A286ZUI3;A0A288CG57;Q0PY11;A0A287A391;A0A287BJG5;A0A287AJQ9;A0A287ANW5;Q4QZ00;A0A287AVL5;A0A287AB82	150;179;179;179;179;219;131;123;156;157	A0A286ZUI3	EEF1A1	QKRYEEIVKEVSTYIKKIGYNPDTVAFVPIS	125	Color2 [Red]	9	5		K	2			232			0.5	0.0300597	66.682	31.874	66.682	0.54037	12797000	150	0.991536	0.0596464	2.83185	1.53969	16.7986	17.19	17.5775	20.0708	20.9915	22.0304	17.3851	21.478	21.1986
+	+	2.22363	3.25517	+	+	1.43314	2.71567	0	0	A0A286ZUI3;A0A288CG57;Q0PY11;A0A287A391;A0A287BJG5;A0A287AJQ9;A0A287ANW5;Q4QZ00;A0A287AVL5;A0A287AB82	151;180;180;180;180;220;132;124;157;158	A0A286ZUI3	EEF1A1	KRYEEIVKEVSTYIKKIGYNPDTVAFVPISG	126	Color2 [Red]	9	5		K	2			232	+	Injury 30 min_CTRL	0.583336	0.00832502	66.682	31.874	56.011	1.7893	12797000	151	1.43314	0.0311496	2.71567	1.96596	17.4614	18.224	17.6418	20.0708	20.9915	22.0304	18.7975	21.478	21.1986
+		1.55988	3.97811	+	+	1.76942	4.34978	0	0	A0A286ZUI3;A0A288CG57;Q0PY11;A0A287BJG5;A0A287AJQ9;A0A287ANW5;A0A287AVL5	363;392;392;392;432;344;364	A0A286ZUI3	EEF1A1	EKIDRRSGKKLEDGPKFLKSGDAAIVDMVPG	127	Color2 [Red]	9	5		K	3			232	+	Injury 30 min_CTRL	0.997799	0.00662769	67.704	32.983	58.699	0.1628	32245000	363	1.76942	0.019625	4.34978	2.71031	20.102	17.6236	16.4178	21.4241	21.7496	22.904	22.021	22.4194	22.7523
		0.989641	2.30135	+	+	2.4518	5.17231	0	0	A0A286ZUI3;A0A288CG57;Q0PY11;A0A287A391;A0A287BJG5;A0A287AJQ9;A0A287ANW5;B9W5V0;A0A286ZNV2;F1STM4;Q4QZ00;A0A286ZIH3;Q762C2	226;255;255;255;255;295;207;255;380;255;199;255;62	A0A286ZUI3	EEF1A1	RPTDKPLRLPLQDVYKIGGIGTVPVGRVETG	128	Color2 [Red]	9	5		K	3			232	+	Injury 30 min_CTRL	1	3.78e-06	74.519	62.998	53.278	1.5478	17891000	226	2.4518	0.0184444	5.17231	3.8593	16.6124	18.1836	16.1386	17.7153	20.8269	19.2964	21.0577	22.4203	22.9734
		1.53546	2.35434		+	1.15875	1.76749	0	0	A0A286ZUI3;A0A288CG57;Q0PY11;A0A287A391;A0A287BJG5;A0A287AJQ9;B9W5V0;A0A286ZNV2;F1STM4;A0A287AVL5	41;41;41;41;41;81;41;166;41;40	A0A286ZUI3	EEF1A1	HLIYKCGGIDKRTIEKFEKEAAEMGKGSFKY	129	Color2 [Red]	9	5		K	2			232			0.999938	0.0190068	81.635	29.947	81.635	-0.41782	21539000	41	1.15875	0.0763404	1.76749	1.45199	18.8209	17.5966	18.8667	20.0803	20.3511	21.9159	20.3198	21.1399	19.127
		1.44477	2.50664			0.947516	1.80761	0	0	A0A286ZUI3;A0A288CG57;Q0PY11;A0A287A391;A0A287BJG5;A0A287AJQ9;B9W5V0;A0A286ZNV2;F1STM4;A0A287AVL5	44;44;44;44;44;84;44;169;44;43	A0A286ZUI3	EEF1A1	YKCGGIDKRTIEKFEKEAAEMGKGSFKYYVT	130	Color2 [Red]	9	5		K	3			232			0.499929	0.0190068	40.025	25.672	40.025	0.0051476	10963000	44	0.947516	0.105547	1.80761	1.29799	18.8209	17.1398	18.8667	20.0803	20.3511	21.9159	20.3198	21.1399	18.7905
+		1.46248	5.87726	+	+	1.67958	6.317	0	0	A0A286ZUI3;A0A288CG57;Q0PY11;A0A287A391;A0A287BJG5;A0A287AJQ9;A0A287ANW5;Q4QZ00;Q762C2	244;273;273;273;273;313;225;217;80	A0A286ZUI3	EEF1A1	GIGTVPVGRVETGVLKPGMVVTFAPVNVTTE	131	Color2 [Red]	9	5		K	3			232	+	Injury 30 min_CTRL	0.999519	0.000636911	43.162	31.206	43.162	1.7797	182940000	244	1.67958	0.0193846	6.317	2.85932	21.4737	18.0589	15.7683	23.0096	24.0009	25.9222	23.9167	25.162	25.1732
		1.1047	2.37933	+	+	1.60629	2.8698	0	0	A0A287ANN7;I3LT08;A0A287BF97;F1SEV8;F1SHD6;P29412	187;444;444;544;132;131	A0A287ANN7;F1SHD6	EEF1D	RLREERLAQYESKKAKKPALVAKSSILLDVK	241	Color2 [Red]	9	5		K	2			490;956	+	Injury 30 min_CTRL	0.991378	0.00835337	67.032	39.778	67.032	0.12625	12944000	187	1.60629	0.0236697	2.8698	2.17656	19.5444	17.7819	17.0223	19.5202	20.1526	21.8137	21.5867	20.9408	20.4304
		0.0793364	-0.430452	+	+	1.68461	3.32349	0	0	A0A287ANN7;I3LT08;A0A287BF97;F1SEV8	231;488;488;588	A0A287ANN7	EEF1D	CVRSIQLDGLTWGGSKLVPVGYGIRKLQIQC	242	Color2 [Red]	9	5		K	3			490	+	Injury 30 min_CTRL	1	8.24e-08	74.662	52.349	74.662	0.12222	36150000	231	1.68461	0.0196484	3.32349	2.38062	18.0757	20.5459	20.2982	16.7517	18.2928	22.5838	22.2088	22.9783	23.7031
		0.216761	0.56742			0.431563	0.863773	0	0	F1RPW9;Q29387;A0A287A623	421;429;339	F1RPW9	EEF1G	WEGAYQHVGKAFNQGKIFK____________	346	Color2 [Red]	9	5		K	2			809			0.999754	0.00687476	119.89	92.362	119.89	0.23739	26288000	421	0.431563	0.425262	0.863773	0.636832	21.1331	21.6461	19.294	20.669	20.4042	22.7023	20.6434	21.7928	22.2283
		0.622232	1.17555			0.303437	0.887408	0	0	F1RPW9;Q29387	388;396	F1RPW9	EEF1G	LSPDWQVDYESYTWRKLDPGSEETQTLVREY	347	Color2 [Red]	9	5		K	3			809			1	8.76e-05	86.944	68.982	48.823	-0.60992	21036000	388	0.303437	0.528475	0.887408	0.525127	20.1926	20.9692	18.9913	20.7973	20.4244	22.4581	18.8553	21.979	21.9809
		0.148202	-0.324155			0.151118	-0.437762	0	0	A0A286ZV41;F1RPE8;A0A0B8RZL6	353;391;482	A0A286ZV41	EEF2K	SDEDSLGSVGRVCVEKWNLFNASRLHLPRPS	42	Color2 [Red]	9	5		K	3			60			1	0.00196053	50.675	38.51	50.145	-0.051722	10458000	353	0.151118	0.799263	-0.437762	-0.276961	20.0507	20.2627	20.0898	18.2231	20.309	20.8987	17.6469	20.1392	21.3039
		0.849481	2.2377			0.609384	1.7515	0	0	I3LLD5;A6M928	293;309	I3LLD5	EIF4A1	ARDFTVSAMHGDMDQKERDVIMREFRSGSSR	306	Color2 [Red]	9	5		K	3			695			1	4.5e-08	95.347	84.086	46.964	3.1355	14502000	293	0.609384	0.175161	1.7515	0.97897	18.8025	20.2612	16.9333	20.7216	19.6966	22.2919	18.7055	21.1997	21.3463
		0.424953	-0.79349			0.0265102	0.0530179	0	0	I3LLD5;A6M928	353;369	I3LLD5	EIF4A1	ENYIHRIGRGGRFGRKGVAINMVTEEDKRTL	307	Color2 [Red]	9	5		K	3			695			0.999984	0.00361394	52.265	39.285	52.265	1.1224	9837300	353	0.0265102	0.986609	0.0530179	0.0452903	20.1396	21.0284	19.2439	20.1684	19.7062	18.1568	19.3519	20.4488	20.7702
		0.978725	0.874803	+	+	4.02457	1.51911	0	0	F1SP27;A0A287BQJ9;A0A287AKW7	854;997;1058	F1SP27	ELP1	CGPEYFPECLNLIKDKNLYNKALELYPPDSQ	234	Color2 [Red]	9	5		K	2			462	+	Injury 30 min_CTRL	0.999721	0.0289831	60.294	17.819	60.294	1.152	3137400	854	4.02457	0.0196316	1.51911	2.5474	17.3303	17.6332	17.3672	18.009	17.8193	19.1267	18.9892	18.9514	18.9474
		0.235034	0.536273	+	+	2.95184	1.72153	0	0	I3LK59;A0A0B8RSY9	71;71	I3LK59	ENO1	RYMGKGVSKAVEHINKTIAPALVSKKLNVVE	2	Color2 [Red]	9	5		K	3			16	+	Injury 30 min_CTRL	0.996812	0.00268544	41.378	29.764	41.378	0.74448	6364600	71	2.95184	0.0197209	1.72153	2.43904	18.6554	18.4919	18.029	19.1137	17.3253	20.3461	20.0658	19.9969	20.2782
		1.40479	1.58722	+	+	2.84176	2.24839	0	0	I3LK59;A0A0B8RSY9	64;64	I3LK59	ENO1	LRDNDKTRYMGKGVSKAVEHINKTIAPALVS	3	Color2 [Red]	9	5		K	3			16	+	Injury 30 min_CTRL	0.999155	0.00551683	48.998	27.999	48.998	0.43713	6749400	64	2.84176	0.0186667	2.24839	2.85576	17.5442	17.9273	18.1957	19.2372	18.7702	20.4214	20.5293	20.1006	19.7824
+	+	2.24173	2.42377	+	+	2.16033	2.96945	0	0	A0A286ZUG0;A0A286ZY48;A0A287B8Y9	128;128;128	A0A286ZUG0	EPN1	DRDGKDQGVNVREKAKQLVALLRDEDRLREE	122	Color2 [Red]	9	5		K	2			231	+	Injury 30 min_CTRL	1	0.0399154	67.981	35.853	67.981	-0.77836	10998000	128	2.16033	0.0202581	2.96945	2.74795	18.2109	17.0636	18.5077	20.1744	20.3985	20.4806	20.3666	20.6942	21.6298
		0.495503	2.24917			0.535384	2.38645	0	0	A0A286ZUG0;A0A286ZY48;A0A287B8Y9	117;117;117	A0A286ZUG0	EPN1	AVQTLKDFQYVDRDGKDQGVNVREKAKQLVA	123	Color2 [Red]	9	5		K	3			231			1	5.19e-12	122.93	77.816	122.93	0.13387	44916000	117	0.535384	0.180537	2.38645	0.967897	22.1511	22.0366	16.2353	21.8629	22.3164	22.9912	22.2275	22.3963	22.9586
+	+	2.68217	2.72453	+	+	3.22137	2.975	0	0	A0A286ZUG0;A0A286ZY48	107;107	A0A286ZUG0	EPN1	VSQQCKENMYAVQTLKDFQYVDRDGKDQGVN	124	Color2 [Red]	9	5		K	3			231	+	Injury 30 min_CTRL	1	8.96e-40	139.36	120.65	62.165	-0.75054	576250000	107	3.22137	0.0144348	2.975	3.70643	21.4587	21.5669	22.1135	25.0867	24.1638	24.0622	24.2716	24.7494	25.0431
		1.93472	1.29395	+	+	2.1825	1.8849	0	0	A0A287B9W9;A0A287AI69;A0A286ZW64;A0A286ZKT9;A0A287AJQ5;A0A287AWG7;A0A287AXF1;A0A287B5N2;A0A287BFQ9;F1S9W6	531;434;541;549;549;549;471;499;531;549	A0A287B9W9	EPS15L1	EQSIQAGKVQLETIIKSLKSTQDEINQARSK	82	Color2 [Red]	9	5		K	2			141	+	Injury 30 min_CTRL	0.886964	0.00484606	86.624	59.509	86.624	-0.35717	11227000	531	2.1825	0.0241121	1.8849	2.18336	18.9017	18.6067	19.3565	20.272	19.8976	20.5772	20.3275	20.8586	21.3335
		1.37113	1.06634		+	1.37508	0.94953	0	0	A0A287AN48;A0A287AB04;A0A287BHA1;A0A287AQS9;A0A286ZYV1;P26044;F1SV14;F1SB42	3;3;3;3;3;3;31;3	A0A287AN48;F1SB42	EZR	_____________MPKPINVRVTTMDAELEF	160	Color2 [Red]	9	5		K	2			282;922			1	0.0212917	89.703	46.703	89.703	-0.40819	19938000	3	1.37508	0.128824	0.94953	1.15462	20.7271	20.0899	20.0481	20.8564	21.3497	21.858	21.7093	21.0192	20.9851
		1.13	1.08364	+	+	2.55884	1.61148	0	0	F1SB42	344	F1SB42	EZR	RRETVEREKEQMMREKEELMLRLQDYEEKTR	379	Color2 [Red]	9	5		K	2			922	+	Injury 30 min_CTRL	1	0.0191698	91.041	43.974	91.041	0.51354	13414000	344	2.55884	0.0241429	1.61148	2.16333	19.7686	19.2015	19.254	20.0568	20.1007	21.3175	20.8583	20.8507	21.3496
		0.242721	-0.777222			0.465158	-0.917961	0	0	F1SB42	143	F1SB42	EZR	YAVQAKFGDYNKELHKSGYLGSERLIPQRVM	380	Color2 [Red]	9	5		K	3			922			1	0.0094964	41.54	21.434	41.54	0.076267	12743000	143	0.465158	0.391429	-0.917961	-0.678257	20.9398	20.6601	20.3659	20.3232	17.5198	21.7911	18.8061	18.9979	21.408
		0.098791	-0.119604			0.507123	-0.497054	0	0	F1SB42	139	F1SB42	EZR	LLGSYAVQAKFGDYNKELHKSGYLGSERLIP	381	Color2 [Red]	9	5		K	3			922			0.999418	0.00840149	48.602	29.822	48.602	0.12574	23824000	139	0.507123	0.519475	-0.497054	-0.535031	21.7357	21.3908	21.436	20.7453	21.2737	22.1846	21.4855	21.3905	20.1953
		0.0397812	-0.0860074			0.0264162	-0.0298729	0	0	F1SB42	162	F1SB42	EZR	LGSERLIPQRVMDQHKLTRDQWEDRIQVWHA	382	Color2 [Red]	9	5		K	3			922			1	0.00295481	81.548	68.495	74.162	-0.30292	30166000	162	0.0264162	0.985216	-0.0298729	-0.0339786	20.6698	20.1014	19.4387	18.9943	19.7674	21.19	20.0939	19.7907	20.2356
		1.44209	1.25651	+	+	1.8598	1.52597	0	0	I3L651;F1RX37	40;81	I3L651	FGB	VAPPISAGGYQPRPAKVAIGQKKVERKPPDA	359	Color2 [Red]	9	5		K	2			850	+	Injury 30 min_CTRL	1	0.000868175	139.28	91.431	139.28	-0.18297	8884100	40	1.8598	0.0404474	1.52597	1.76572	19.3376	19.1482	18.5027	19.6652	20.7504	20.3425	21.0224	20.4087	20.1353
		0.441008	0.448498			0.0544759	0.0516459	0	0	A0A287AG37;I3LPH5	209;209	A0A287AG37	G3BP2	EPEPEPESETKTEELKPQVEEKNLEELEEKS	223	Color2 [Red]	9	5		K	2			419			0.998902	0.0290055	58.676	30.934	58.676	-0.17393	6512900	209	0.0544759	0.974286	0.0516459	0.0624592	19.674	18.7387	19.2847	18.9986	20.0617	19.9826	19.6106	18.9799	19.2618
		1.27726	2.87277			0.865857	2.61492	0	0	G3CKJ2;P00355;A0A286ZQE4;A0A287BBI5;A0A286ZVK5;A0A287BG23;A0SNU7;A0A076KRX0;Q9TUY2;Q0QES9;Q9TT74;Q0Q4G7	109;111;111;103;121;171;38;111;56;88;62;93	G3CKJ2;P00355	GAPDH GAPD	STGVFTTMEKAGAHLKGGAKRVIISAPSADA	423	Color2 [Red]	9	5		K	2			1053;1182			0.999665	0.0093561	89.296	55.745	89.296	-0.018311	24308000	111	0.865857	0.0883153	2.61492	1.37276	18.328	19.2398	17.8007	19.4328	22.6119	21.9421	23.1326	21.5247	18.5559
		0.463992	2.65021			0.219804	1.44566	0	0	G3CKJ2;P00355;A0A286ZQE4;A0A287BBI5;A0A286ZVK5;A0A287BG23;A0SNU7;A0A076KRX0;Q71UN0	255;257;257;249;267;317;184;257;82	G3CKJ2;P00355	GAPDH GAPD	DLTCRLEKPAKYDDIKKVVKQASEGPLKGIL	424	Color2 [Red]	9	5		K	3			1053;1182			0.963824	0.0028616	92.19	63.426	76.522	-0.037807	38347000	257	0.219804	0.588164	1.44566	0.471989	23.409	17.4311	16.5594	22.8327	23.1462	19.3712	19.6298	23.3178	18.7888
		0.138561	-1.24368			0.140126	1.07954	0	0	G3CKJ2;P00355;A0A286ZQE4;A0A287BBI5;A0A286ZVK5;A0A287BG23;A0SNU7;A0A076KRX0;Q71UN0	256;258;258;250;268;318;185;258;83	G3CKJ2;P00355	GAPDH GAPD	LTCRLEKPAKYDDIKKVVKQASEGPLKGILG	425	Color2 [Red]	9	5		K	3			1053;1182			0.548088	0.00313498	98.803	70.178	98.803	0.27098	67487000	258	0.140126	0.750961	1.07954	0.322113	16.0164	23.6044	23.6529	17.5789	17.8423	24.1216	23.381	19.5713	23.5601
		0.6622	0.563471		+	2.28411	1.1889	0	0	G3CKJ2;O46599;P00355;A0A286ZQE4;A0A287BBI5;A0A286ZVK5;A0A287BG23;A0SNU7;A0A076KRX0;Q9TUY2;Q0QES9;Q71UN0;Q9TT74	190;49;192;192;184;202;252;119;192;137;169;17;143	G3CKJ2;P00355	GAPDH GAPD	HAITATQKTVDGPSGKLWRDGRGAAQNIIPA	426	Color2 [Red]	9	5		K	3			1053;1182			1	0.00232996	98.033	59.947	59.542	1.4194	24990000	192	2.28411	0.0507407	1.1889	1.66351	20.1449	20.0846	19.5208	19.9362	20.4277	21.0769	21.0626	20.9916	21.2628
		0.19359	0.784996			0.62952	1.70402	0	0	G3CKJ2;P00355;A0A286ZQE4;A0A287BBI5;A0A286ZVK5;A0A287BG23;A0SNU7;A0A076KRX0;Q71UN0	259;261;261;253;271;321;188;261;86	G3CKJ2;P00355	GAPDH GAPD	RLEKPAKYDDIKKVVKQASEGPLKGILGYTE	427	Color2 [Red]	9	5		K	2			1053;1182			1	0.00405888	105.52	73.166	105.52	1.0987	19249000	261	0.62952	0.168075	1.70402	0.991296	21.3328	20.6134	17.3789	18.692	21.0398	21.9484	21.3466	21.6411	21.4496
		0.233625	1.12126	+	+	1.42037	3.86615	0	0	P00355;A0A286ZQE4;A0A287BBI5;A0A286ZVK5;A0A287BG23;A0SNU7;A0A076KRX0;Q9TUY2;Q0QES9;Q71UN0	213;213;205;223;273;140;213;158;190;38	P00355	GAPDH GAPD	RGAAQNIIPASTGAAKAVGKVIPELNGKLTG	450	Color2 [Red]	9	5		K	3			1182	+	Injury 30 min_CTRL	0.978913	2.12e-08	77.468	65.183	65.716	0.68933	24313000	213	1.42037	0.0233208	3.86615	2.18782	21.0408	17.1804	17.3299	18.3911	18.0918	22.4319	22.1716	22.4663	22.5115
		0.769258	1.51799		+	1.19422	2.28516	0	0	F1SII4	222	F1SII4	GARS	KDVKNGECFRADHLLKAHLQKLMSDKKCSAE	394	Color2 [Red]	9	5		K	3			959			0.997588	0.0126665	41.704	25.033	41.704	-0.2034	11982000	222	1.19422	0.0511479	2.28516	1.63289	16.9524	19.6032	19.6556	20.5068	20.3288	19.9296	20.801	21.1624	21.1034
	+	2.12233	1.8422			0.227038	0.912011	0	0	A0A287AYM2;A0A287BHN3;A0A287A1W4;A0A287AFQ9;F1RR02	364;364;364;364;364	A0A287AYM2	GFAP	LNVKLALDIEIATYRKLLEGEENR_______	165	Color2 [Red]	9	5		K	2			304			1	0.00414032	101.64	45.633	100.02	-0.0032535	36659000	364	0.227038	0.618143	0.912011	0.440202	20.6592	20.2356	20.438	22.0558	21.8324	22.9711	23.1339	18.2321	22.7028
		1.2986	1.74181			0.902873	3.04599	0	0	E1U317;A0A286ZUW0;F1SPM6;E1U318	48;48;48;48	E1U317	GFAT1	RGYDSAGVGVDGGNDKDWEANACKIQLIKKK	138	Color2 [Red]	9	5		K	3			238			0.999856	0.00011982	49.089	45.494	45.696	0.068719	12110000	48	0.902873	0.0729247	3.04599	1.46867	18.0765	17.7393	17.0876	18.3682	19.4674	20.2932	17.5869	22.2711	22.1834
		0.288983	0.478806			0.194803	-0.896703	0	0	F1SDC3	130	F1SDC3	GJA5	KEVRGAGSYEYPVAEKTELSCWEEVNGRIVL	387	Color2 [Red]	9	5		K	3			939			1	3.85e-08	70.352	62.263	70.352	-0.60305	49624000	130	0.194803	0.654353	-0.896703	-0.395519	21.6386	22.8041	21.5949	22.1827	21.7495	23.5418	22.4434	17.6995	23.2045
		0.24156	0.300798		+	2.06384	1.23096	0	0	I3LSK5;A0A0B8RZJ8	23;23	I3LSK5	GNB1	RQEAEQLKNQIRDARKACADATLSQITNNID	41	Color2 [Red]	9	5		K	3			59			1	1.57e-05	64.83	49.409	64.83	-1.0428	17454000	23	2.06384	0.0508471	1.23096	1.62756	20.0423	20.1112	20.4801	19.9097	20.1836	21.4427	21.2522	21.1986	21.8757
		0.429084	1.11835			0.30702	1.13118	0	0	F2Z4Z8	23	F2Z4Z8	GNB2	RQEAEQLRNQIRDARKACGDSTLTQITAGLD	417	Color2 [Red]	9	5		K	3			1027			1	0.000487315	50.425	33.143	50.425	0.43509	12726000	23	0.30702	0.493817	1.13118	0.56516	19.8276	20.6651	17.1812	19.8602	20.0917	21.077	18.299	20.8516	21.9169
		0.96598	2.41094			0.879125	2.21408	0	0	A0A286ZIC1;A0A286ZSM7;A0A287A6P1;P20305;A0A287AMB2;CON__Q3SX14	194;205;211;235;223;244	A0A286ZIC1	GSN	SNSNRYERLKATQVSKGIRDNERSGRAHVHV	62	Color2 [Red]	9	5		K	2		+	109			1	0.0182309	89.752	53.183	89.752	0.41586	19383000	194	0.879125	0.100481	2.21408	1.32353	20.9425	17.14	18.909	20.6093	21.8196	21.7954	22.0195	20.9345	20.6798
		0.0426245	0.186782			0.442144	1.56021	0	0	A0A286ZIC1;A0A286ZSM7;A0A287A6P1;P20305;CON__Q3SX14	677;688;694;718;727	A0A286ZIC1	GSN	KDSQEEEKTEALTSAKRYIETDPANRDRRTP	63	Color2 [Red]	9	5		K	3		+	109			0.999997	3.15e-06	61.097	44.604	59.862	-0.15029	14092000	677	0.442144	0.310819	1.56021	0.774283	21.0691	17.2742	19.697	21.5023	18.2433	18.855	18.8534	22.109	21.7585
		0.353822	0.418985		+	1.71806	0.795767	0	0	A0A286ZIC1;A0A286ZSM7;A0A287A6P1;P20305;A0A287AMB2;CON__Q3SX14	142;153;159;183;171;192	A0A286ZIC1	GSN	HVVPNEVAVQRLFQVKGRRVVRATEVPVSWE	64	Color2 [Red]	9	5		K	2		+	109			1	0.0105566	121.87	38.644	121.87	0.1608	27998000	142	1.71806	0.135554	0.795767	1.12154	21.2759	21.2286	20.7078	20.7157	21.4542	22.2994	21.7955	21.7331	22.0711
		0.134114	0.304977			0.266059	0.662291	0	0	A0A286ZIC1;A0A286ZSM7;A0A287A6P1;P20305;A0A287AMB2	322;333;339;363;351	A0A286ZIC1	GSN	ALKTASDFISKMNYPKQTQVSVLPEGGETPL	65	Color2 [Red]	9	5		K	3		+	109			0.99968	0.000975105	42.309	33.145	42.309	-0.051683	9284600	322	0.266059	0.615414	0.662291	0.443117	19.1726	19.7292	19.8852	21.1738	18.3977	20.1303	22.0984	19.8733	18.8021
		0.0922201	-0.597493			0.392174	-1.83916	0	0	A0A287ALI7;F1RHC5;A0A287B3D7	117;117;117	A0A287ALI7	H2AFY	SGGVLPNIHPELLAKKRGSKGKLEAIITPPP	236	Color2 [Red]	9	5		K	3			468			0.538406	5.67e-05	58.693	53.6	58.693	-0.72574	21048000	117	0.392174	0.33802	-1.83916	-0.741859	22.6084	23.0036	17.0531	22.574	18.1337	20.1649	18.2188	19.8678	19.061
		0.0358589	0.0775979			0.74847	0.340639	0	0	A0A287AKA3	117	A0A287AKA3	H2AFY2	SGGVLPRIHPELLAKKRGTKGKSETILSPPP	232	Color2 [Red]	9	5		K	2			458			0.588747	0.0199868	65.038	44.517	65.038	-0.062562	22301000	117	0.74847	0.581478	0.340639	0.480454	20.7882	21.1011	20.971	19.9466	20.7344	22.4121	21.016	21.2133	21.6529
		0.181811	0.281473			0.57317	0.691348	0	0	P01965;F1RGX4	11;12	P01965	HBA	_____VLSAADKANVKAAWGKVGGQAGAHGA	325	Color2 [Red]	9	5		K	2			772			0.999999	0.000160484	86.953	45.505	84.916	0.1323	68661000	11	0.57317	0.399781	0.691348	0.666843	23.0999	22.2857	21.3219	21.9655	22.6452	22.9412	22.8764	22.6878	23.2173
		0.422177	-2.28648			0.0469777	-0.367858	0	0	F1RII7;P02067;A7YB43;F1RII5	60;60;60;60	F1RII7	HBB	SFGDLSNADAVMGNPKVKAHGKKVLQSFSDG	327	Color2 [Red]	9	5		K	3			778			0.838287	6.32e-05	53.779	46.747	53.278	-0.30214	29919000	60	0.0469777	0.940888	-0.367858	-0.115661	23.0025	23.1717	16.4627	17.9938	17.8411	19.9426	23.5244	18.673	19.3359
		0.414435	2.3075	+	+	1.12121	4.3167	0	0	F1RII7;P02067;A7YB43;F1RII5	62;62;62;62	F1RII7	HBB	GDLSNADAVMGNPKVKAHGKKVLQSFSDGLK	328	Color2 [Red]	9	5		K	3			778	+	Injury 30 min_CTRL	0.572648	1.36e-09	78.661	71.128	78.661	1.15	69726000	62	1.12121	0.0342609	4.3167	1.86823	23.0025	17.4048	17.7796	18.6446	23.0901	23.3748	23.5244	23.6804	23.9323
		0.180103	0.230155			0.219895	-0.605602	0	0	F1RII7;P02067;A7YB43;F1RII5	67;67;67;67	F1RII7	HBB	ADAVMGNPKVKAHGKKVLQSFSDGLKHLDNL	329	Color2 [Red]	9	5		K	2			778			1	7.19e-06	123.86	55.963	123.86	-0.11279	27001000	67	0.219895	0.672624	-0.605602	-0.38494	21.9887	21.7651	20.5794	21.2744	21.7522	21.9971	18.8995	21.561	22.0558
		1.37513	1.80726			0.825898	1.7778	0	0	B8XZY6;F1SI06;A0A0B8S073;A0A287AWK8;A0A286ZIF3	349;349;349;402;258	B8XZY6	HDLBP	SDSASETVILRGEPEKLGQALTEVYAKANSF	45	Color2 [Red]	9	5		K	3			77			0.999991	0.000479778	54.234	43.129	54.234	1.3984	7420600	349	0.825898	0.122087	1.7778	1.18712	18.2641	19.1506	17.1974	20.3491	20.138	19.5468	19.4298	18.916	21.5996
		0.457005	0.874884			0.385601	0.654152	0	0	B8XZY6;F1SI06;A0A0B8S073;A0A287AWK8;A0A286ZIF3	494;494;494;547;403	B8XZY6	HDLBP	SLIRIEGDPQGVQQAKRELLELASRMENERT	46	Color2 [Red]	9	5		K	3			77			1	6.59e-05	105.65	83.776	81.431	0.1661	34174000	494	0.385601	0.515126	0.654152	0.538754	19.544	20.3261	18.2268	19.8934	19.5031	21.325	19.2858	20.3619	20.4116
		0.619564	1.19612			0.840674	0.961939	0	0	B8XZY6;F1SI06;A0A0B8S073;A0A287AWK8;A0A286ZIF3	202;202;202;255;111	B8XZY6	HDLBP	PRPDDASNQIRITGTKEGIEKARHEVLLISA	47	Color2 [Red]	9	5		K	2			77			0.999998	0.00949761	88.948	35.781	88.948	0.43652	7266400	202	0.840674	0.199062	0.961939	0.93296	18.6265	19.4837	17.7177	19.1546	19.0533	21.2084	19.4766	19.8623	19.3747
		0.522517	1.00303			1.10748	1.28462	0	0	B8XZY6;F1SI06;A0A0B8S073;A0A287AWK8;A0A286ZIF3	1071;1071;1071;1124;980	B8XZY6	HDLBP	SVTVDPKYHPKIIGRKGAVITQIRLEHDVNI	48	Color2 [Red]	9	5		K	2			77			1	0.0186295	67.993	37.738	67.993	0.68064	5757900	1071	1.10748	0.114232	1.28462	1.22876	18.5129	19.0076	17.4548	18.5417	18.7004	20.7423	19.0342	20.0196	19.7754
		0.384501	1.83569	+	+	2.4608	4.90044	0	0	B8XZY6;F1SI06;A0A0B8S073;A0A287AWK8;A0A286ZIF3	231;231;231;284;140	B8XZY6	HDLBP	SAEQDKRAVERLEVEKAFHPFIAGPYNRLVS	49	Color2 [Red]	9	5		K	3			77	+	Injury 30 min_CTRL	1	1.12e-08	100.45	74.945	100.45	1.6663	24785000	231	2.4608	0.0174737	4.90044	3.79411	17.172	18.5353	16.3338	17.5063	17.06	22.9818	21.3213	22.7529	22.6683
		0.553894	0.96456			0.787685	1.24381	0	0	B8XZY6;F1SI06;A0A0B8S073;A0A287AWK8;A0A286ZIF3	172;172;172;225;81	B8XZY6	HDLBP	IPKEHHRFVIGKNGEKLQDLELKTATKIQIP	50	Color2 [Red]	9	5		K	2			77			0.999999	0.0138445	66.435	30.491	66.435	0.31075	12181000	172	0.787685	0.160943	1.24381	1.01227	19.5532	20.2391	18.3184	19.9766	19.6527	21.3751	19.6871	21.042	21.1131
		0.57571	0.958757			0.731022	0.843648	0	0	B8XZY6;F1SI06;A0A0B8S073;A0A287AWK8;A0A286ZIF3	1039;1039;1039;1092;948	B8XZY6	HDLBP	AANLDRAKAGLLERVKELQAEQEDRALRSFK	51	Color2 [Red]	9	5		K	2			77			1	0.00427072	100.48	33.855	100.48	1.5606	15401000	1039	0.731022	0.271493	0.843648	0.82013	20.3609	20.3896	18.9619	20.5555	20.0613	21.9719	20.2683	20.9823	20.9928
		0.285635	0.545502			0.807243	1.02237	0	0	B8XZY6;F1SI06;A0A0B8S073;A0A287AWK8;A0A286ZIF3	991;991;991;1044;900	B8XZY6	HDLBP	EVEVPLDLHRYIIGQKGSGIRRMMDEFEVNI	52	Color2 [Red]	9	5		K	3			77			1	0.00576882	48.741	31.355	48.741	-0.31728	7104500	991	0.807243	0.193926	1.02237	0.941598	18.9329	19.7426	18.1187	19.0539	18.6947	20.6823	19.2532	20.3492	20.259
		0.0607914	-0.198547			0.103742	-0.278804	0	0	F2Z580;A0A287BID4;A0A286ZRQ1;A0A287AWZ3;Q29574;F1RTQ6	121;121;133;121;64;122	F2Z580	HIST1H2BB	ELAKHAVSEGTKAVTKYTSSK__________	111	Color2 [Red]	9	5		K	2			206			1	5.85e-06	167.24	99.261	167.24	-0.0661	1763200000	121	0.103742	0.871831	-0.278804	-0.189997	27.8256	28.4626	25.8694	25.5742	27.726	28.2617	27.996	27.2861	26.039
		0.362515	-2.30046			0.812853	-3.69693	0	0	A0A287A7G8;A0A286ZK96	144;110	A0A287A7G8	HIST1H2BJ	ELAKHAVSEGTKAVTKYTSAK__________	199	Color2 [Red]	9	5		K	2			352			1	0.000565311	140.14	70.942	140.14	-0.23825	180860000	144	0.812853	0.0797306	-3.69693	-1.41924	25.1384	25.4587	22.9456	17.2463	23.8865	25.5084	18.3056	24.6594	19.4868
		0.190576	0.80382			0.731131	1.72574	0	0	A0A287BKD9;A0A286ZYY2;A0A287AW32;A0A286ZI52;A0A287A453;M3UZ37	75;59;67;75;75;47	A0A287BKD9	HNRNPA2B1	WGKLTDCVVMRDPASKRSRGFGFVTFSSMAE	59	Color2 [Red]	9	5		K	3			106			1	0.00188687	59.185	40.772	49.31	1.0009	8473300	75	0.731131	0.14312	1.72574	1.09134	19.6756	16.7402	18.5507	17.6905	17.8224	21.8651	20.6138	20.8014	18.7286
		1.88249	1.45709	+	+	1.88767	1.70671	0	0	A0A287A9H4;F1RG16	224;224	A0A287A9H4	HNRNPF	PYDRPGTARRYIGIVKQAGLERMRSGAYSAG	201	Color2 [Red]	9	5		K	2			369	+	Injury 30 min_CTRL	1	0.00237814	78.934	41.459	76.465	0.383	14083000	224	1.88767	0.0329343	1.70671	1.89695	19.4017	19.7947	18.7525	20.7184	20.5315	21.0703	20.5458	21.0841	21.4391
		0.989557	2.40879	+	+	2.50297	3.28456	0	0	I3L816;F2Z5H9;A0A286ZQN9;A0A287BL05	35;35;35;35	I3L816	HNRNPH1	WSCSADEVQRFFSDCKIQNGAQGIRFIYTRE	110	Color2 [Red]	9	5		K	3			197	+	Injury 30 min_CTRL	1	5.44e-05	80.522	67.118	49.31	-0.61412	13268000	35	2.50297	0.0152432	3.28456	3.23031	17.3471	17.6422	18.5166	20.5613	18.2246	21.9462	20.43	21.1919	21.7376
		0.437516	0.676037			0.519427	0.671157	0	0	A0A286ZWW2	14	A0A286ZWW2	HNRNPH2	__MMLSTEGREGFVVKVRGLPWSCSADEVMR	151	Color2 [Red]	9	5		K	2			266			1	0.0115353	108.24	74.5	97.068	0.31945	17885000	14	0.519427	0.428548	0.671157	0.628755	20.2693	21.1853	19.5104	20.4862	20.6079	21.899	20.4147	21.1728	21.391
		0.796152	2.37597			0.51024	1.83039	0	0	A0A287A699;I3LQS0;A0A287BKQ9	381;381;299	A0A287A699	HNRNPK	TQVTIPKDLAGSIIGKGGQRIKQIRHESGAS	193	Color2 [Red]	9	5		K	2			346			1	0.00404952	64.297	31.977	64.297	-0.39695	25319000	381	0.51024	0.225389	1.83039	0.883594	20.7193	21.0007	16.8122	21.6697	21.565	22.4253	21.6574	19.8218	22.5441
		0.0191891	-0.0937513			0.316401	1.15933	0	0	A0A287A699;I3LQS0;A0A287B646;A0A287BKQ9	195;195;195;113	A0A287A699	HNRNPK	ECIKIILDLISESPIKGRAQPYDPNFYDETY	194	Color2 [Red]	9	5		K	3			346			1	0.000648969	58.752	23.338	58.752	-0.60018	14867000	195	0.316401	0.478924	1.15933	0.579781	18.5566	20.5331	18.8778	17.3736	18.1016	22.2111	17.7572	21.6126	22.0757
		1.6489	2.45107		+	1.11453	2.41249	0	0	A0A287A699;I3LQS0;A0A287B646	52;52;52	A0A287A699	HNRNPK	RNTDEMVELRILLQSKNAGAVIGKGGKNIKA	195	Color2 [Red]	9	5		K	3			346			0.999967	0.000245437	64.65	46.383	64.65	0.10876	8433000	52	1.11453	0.055093	2.41249	1.58934	17.0922	17.4105	18.4216	19.5881	19.5045	21.185	18.1837	20.9313	21.0468
		0.367897	0.921589			0.375619	0.842848	0	0	A0A287A699;I3LQS0;A0A287B646	63;63;63	A0A287A699	HNRNPK	LLQSKNAGAVIGKGGKNIKALRTDYNASVSV	196	Color2 [Red]	9	5		K	2			346			0.598842	0.000540266	71.501	18.818	63.419	1.0435	16318000	63	0.375619	0.471583	0.842848	0.58486	21.186	20.4528	18.1867	20.0858	20.625	21.8796	20.3763	21.2844	20.6934
		1.08046	1.38927		+	1.42956	1.60323	0	0	A0A287AJ89;A0A286ZJK2;A0A287BL93;F1SA50;A0A287BPD5;A0A287ASN3;A0A287AR13	239;200;239;271;80;119;271	A0A287AJ89	HNRNPM	FSMAGVVVRADILEDKDGKSRGIGTVTFEQS	68	Color2 [Red]	9	5		K	2			124			0.981941	0.0101651	87.308	49.015	87.308	-0.049955	15139000	239	1.42956	0.0569091	1.60323	1.5691	19.8562	19.9815	18.5208	20.5887	20.3423	21.5953	20.6055	21.1869	21.3758
		0.066344	-0.317537			0.207401	0.754445	0	0	A0A287AJ89;A0A286ZJK2;A0A287BL93;F1SA50;A0A287AR13	83;83;83;154;154	A0A287AJ89	HNRNPM	TKRYRAFITNIPFDVKWQSLKDLVKEKVGEV	69	Color2 [Red]	9	5		K	3			124			0.969719	0.000179523	60.918	43.84	60.918	-0.12406	17011000	83	0.207401	0.656191	0.754445	0.395574	18.8822	21.1006	19.1931	17.873	17.9075	22.4428	19.1951	22.9277	19.3165
		0.768868	-1.40761			0.586687	0.57796	0	0	A0A287AJ89;A0A286ZJK2;A0A287BL93;F1SA50;A0A287BPD5;A0A287ASN3	388;349;373;420;229;268	A0A287AJ89	HNRNPM	NEILSNALKRGEIIAKQGGGGGGGSVPGIER	70	Color2 [Red]	9	5		K	3			124			1	1.06e-09	81.356	70.54	53.779	0.36874	23655000	388	0.586687	0.441469	0.57796	0.615042	20.273	21.2221	20.2878	20.6769	18.0288	18.8544	20.5729	21.3496	21.5943
		0.49207	0.450292			0.707309	0.620443	0	0	A0A287AJ89;A0A286ZJK2;A0A287BL93;F1SA50;A0A287BPD5;A0A287ASN3	381;342;366;413;222;261	A0A287AJ89	HNRNPM	GMNMGRINEILSNALKRGEIIAKQGGGGGGG	71	Color2 [Red]	9	5		K	3			124			1	0.00114857	122.13	36.124	48.004	-0.10248	36341000	381	0.707309	0.381752	0.620443	0.689058	20.3217	21.0181	20.0378	20.4343	20.9158	21.3784	20.5615	21.4975	21.18
		0.362858	1.3097			0.467855	1.78429	0	0	A0A286ZJR3;F1S8L9;A0A286ZP67;A0A286ZVL0	331;445;445;464	A0A286ZJR3	HNRNPU	LCHNCAVEFNFGQKEKPYFPIPEEYTFIQNV	73	Color2 [Red]	9	5		K	3			127			1	0.000356265	47.392	29.144	47.392	-0.21069	9227300	331	0.467855	0.260619	1.78429	0.829668	17.7384	19.7845	16.3838	17.7622	18.57	21.5035	18.0305	22.3514	18.8776
		0.842746	-0.974449		+	1.30927	-1.06742	0	0	F1RMB8;A3RGC0	628;629	F1RMB8	HR	SHRLCVACGRVAGAGKAREKAGSQEQSTEKC	305	Color2 [Red]	9	5		K	2			688			1	0.0361336	80.377	10.988	80.377	4.1997	4122200	628	1.30927	0.120212	-1.06742	-1.21037	19.3719	20.3759	19.2502	18.1609	18.436	19.4779	18.5153	18.4152	18.8653
+		1.57756	3.95796			0.71465	3.08459	0	0	Q6S4N2;A5A8V6;A0A287BQU9;P34930	524;524;524;524	Q6S4N2	HSPA1B	RLSKEEIERMVQEAEKYKAEDEIQRERVSAK	291	Color2 [Red]	9	5		K	3			650			0.998413	9.08e-10	110.77	95.139	90.367	0.58193	95720000	524	0.71465	0.112887	3.08459	1.24756	20.5229	20.6869	17.2024	23.2333	23.2229	23.8299	19.3351	23.9939	24.3369
		1.62348	1.67862	+	+	1.96662	1.58397	0	0	Q04967;A0A0B8S070;Q6S4N2;A5A8V6;A0A287BQU9;P34930;A5A8V7;F1S9Q1;F1S9Q3;A0A286ZPN4;A0A287APM9;F1SA70	509;509;507;507;507;507;509;507;516;479;452;503	Q04967;Q6S4N2;F1S9Q1;F1SA70	HSPA8	DKSTGKANKITITNDKGRLSKEEIERMVQEA	44	Color2 [Red]	9	5		K	2			650;76;914;918	+	Injury 30 min_CTRL	1	9.27e-09	174.27	79.864	174.27	0.41118	79854000	507	1.96662	0.0337714	1.58397	1.85962	22.3552	21.7851	21.1775	22.8392	23.5502	23.9644	23.5066	23.368	23.1951
+	+	2.7589	3.24599	+	+	2.47753	3.3047	0	0	F1S9Q1;F1S9Q3;A0A286ZPN4;A0A287APM9	524;533;496;469	F1S9Q1	HSPA8	RLSKEDIERMVQEAEKYKAEDEKQRDKVSSK	371	Color2 [Red]	9	5		K	4			914	+	Injury 30 min_CTRL	0.985437	0.00015476	63.709	46.77	60.549	1.4225	47127000	524	2.47753	0.0148421	3.3047	3.21383	18.9846	17.5434	18.4307	21.7694	21.3578	21.5695	21.0126	21.7624	22.0977
		0.0562062	-0.143036			1.06755	-0.805752	0	0	F1S9Q1;F1S9Q3;A0A286ZPN4	71;80;71	F1S9Q1	HSPA8	KNQVAMNPTNTVFDAKRLIGRRFDDAVVQSD	373	Color2 [Red]	9	5		K	3			914			1	9.89e-05	63.894	48.369	63.894	0.4123	10950000	71	1.06755	0.194244	-0.805752	-0.942689	20.3422	20.6766	19.9909	18.6847	20.2463	21.6496	19.0375	19.4992	20.0558
		0.10332	0.659208			0.186164	1.18796	0	0	Q5S1U1;A0A2C9F366	200;224	Q5S1U1	HSPB1 HSP27	VTFEARAQLGGTEAGKSEKPGTK________	300	Color2 [Red]	9	5		K	3			672			0.866384	1.54e-23	161.08	123.65	161.08	0.39425	33556000	200	0.186164	0.65122	1.18796	0.404538	17.2524	18.0982	22.3092	23.2268	17.9363	18.4745	18.4797	24.1444	18.5997
		0.443373	3.28966			0.471087	3.14596	0	0	Q5S1U1;A0A2C9F366	203;227	Q5S1U1	HSPB1 HSP27	EARAQLGGTEAGKSEKPGTK___________	301	Color2 [Red]	9	5		K	3			672			0.959173	4.95e-12	123.36	92.633	121.27	0.59006	130520000	203	0.471087	0.20272	3.14596	0.927162	24.3512	17.7745	16.6102	18.7253	24.5243	25.3552	24.3769	19.5234	24.2734
		0.0778381	-0.509326			0.0939417	0.583027	0	0	Q5S1U1;A0A2C9F366;Q5IZV0	125;149;82	Q5S1U1	HSPB1 HSP27	ELTVKTKDGVVEITGKHEERQDEHGFISRCF	303	Color2 [Red]	9	5		K	3			672			1	0.00041438	63.185	42.232	63.185	0.96862	25389000	125	0.0939417	0.845873	0.583027	0.214649	22.2771	22.3783	16.6654	20.7133	17.3522	21.7273	21.8554	22.4849	18.7296
		1.59435	2.90424			0.867709	2.21882	0	0	Q5S1U1;A0A2C9F366;Q5IZV0	116;140;73	Q5S1U1	HSPB1 HSP27	LDVNHFAPEELTVKTKDGVVEITGKHEERQD	304	Color2 [Red]	9	5		K	2			672			1	0.0122279	68.893	37.819	68.893	-0.65895	18107000	116	0.867709	0.101676	2.21882	1.31314	18.9263	19.6999	17.1066	21.5399	20.8878	22.0179	21.1222	19.0863	22.1808
+	+	2.6702	1.84552	+	+	2.54435	2.51804	0	0	K7GL83;K7GP99;A0A0B8RSR5	100;100;100	K7GL83	ILF3	MTRTLRGVMRVGLVAKGLLLKGDLDLELVLL	1	Color2 [Red]	9	5		K	2			13	+	Injury 30 min_CTRL	0.998788	0.0108959	70.919	51.132	61.999	0.16421	7496100	100	2.54435	0.018	2.51804	2.84161	17.3803	18.2396	17.9209	19.7306	19.5472	19.7994	19.8448	20.389	20.861
		0.244724	0.355722	+	+	2.38068	1.67225	0	0	A0A287BMK8;F1SKI5	293;293	A0A287BMK8	IMPDH2 IMPDH	GNSIFQINMIKYIKEKYPSLQVIGGNVVTAA	287	Color2 [Red]	9	5		K	3			638	+	Injury 30 min_CTRL	0.999931	0.00114377	44.641	34.853	44.641	-0.28299	13215000	293	2.38068	0.023513	1.67225	2.13282	19.7187	19.3464	19.7236	20.6339	20.3817	18.8403	20.9006	21.1463	21.7586
		0.892734	2.30579		+	1.13363	2.81895	0	0	I3LC25;A0A287ADV8;A0A286ZTL8;F1RKM0;F1RLQ2;A0A287B1C7;Q3ZD69	399;399;399;379;378;378;378	I3LC25;F1RKM0;F1RLQ2;Q3ZD69	LMNA	LDIKLALDMEIHAYRKLLEGEEERLRLSPSP	218	Color2 [Red]	9	5		K	2			1228;404;787;793	+	Injury 30 min_CTRL	1	0.000639476	133.86	28.746	123.35	0.57749	54292000	378	1.13363	0.049434	2.81895	1.68856	21.9144	18.0633	20.9644	22.0646	22.5919	23.203	23.2647	22.8127	23.3215
		1.68095	1.16877			0.358689	0.749933	0	0	F1RLQ2;A0A287B1C7;Q3ZD69	78;78;78	F1RLQ2;Q3ZD69	LMNA	ITESEEVVSREVSGIKSAYEAELGDARKTLD	332	Color2 [Red]	9	5		K	3			1228;793			1	0.000533509	52.887	34.522	52.887	1.0768	7697700	78	0.358689	0.508468	0.749933	0.546958	19.1954	18.5033	19.3672	20.2892	19.8533	20.4297	18.7042	19.2047	21.4068
		1.27088	0.790129	+	+	1.87646	1.53018	0	0	F1RLQ2;A0A287B1C7;Q3ZD69	171;171;171	F1RLQ2;Q3ZD69	LMNA	RTLEGELHDLRGQVAKLEAALGEAKKQLQDE	333	Color2 [Red]	9	5		K	2			1228;793	+	Injury 30 min_CTRL	0.999999	0.000390859	88.441	65.8	88.441	-0.034265	35912000	171	1.87646	0.0384533	1.53018	1.77699	20.2627	20.8042	20.2904	20.7776	21.4821	21.468	21.3523	22.2831	22.3125
		1.64142	1.16899			0.113951	0.439943	0	0	F1RLQ2;A0A287B1C7;Q3ZD69	180;180;180	F1RLQ2;Q3ZD69	LMNA	LRGQVAKLEAALGEAKKQLQDEMLRRVDAEN	334	Color2 [Red]	9	5		K	2			1228;793			0.995618	0.00208891	123.35	60.809	110.87	-0.070085	27233000	180	0.113951	0.837326	0.439943	0.231414	20.8022	20.3059	20.4365	21.1071	21.9368	22.0078	18.1684	22.3565	22.3395
		0.216887	0.344084	+	+	2.52439	1.62615	0	0	F1RLQ2;A0A287B1C7;Q3ZD69	311;311;311	F1RLQ2;Q3ZD69	LMNA	RIRIDSLSAQLSQLQKQLAAKEAKLRDLEDS	335	Color2 [Red]	9	5		K	3			1228;793	+	Injury 30 min_CTRL	0.895506	0.000586502	51.606	33.689	51.606	0.15144	35548000	311	2.52439	0.0239292	1.62615	2.16108	20.821	21.3674	20.9794	21.9169	22.0706	20.2124	22.3728	22.6356	23.0378
		0.468449	0.460104		+	1.88951	0.810883	0	0	F1RLQ2;A0A287B1C7;Q3ZD69	181;181;181	F1RLQ2;Q3ZD69	LMNA	RGQVAKLEAALGEAKKQLQDEMLRRVDAENR	336	Color2 [Red]	9	5		K	2			1228;793			1	0.00344952	107.15	46.564	98.392	0.32159	22796000	181	1.88951	0.123536	0.810883	1.17575	20.7494	20.437	20.182	20.2501	20.8904	21.6082	21.2987	21.0887	21.4137
		0.927918	0.616564		+	1.86059	1.34314	0	0	F1RLQ2;A0A287B1C7;Q3ZD69	135;135;135	F1RLQ2;Q3ZD69	LMNA	NTKKEGDLMAAQARLKDLEALLNSKEAALST	337	Color2 [Red]	9	5		K	2			1228;793			1	0.00418926	97.813	63.938	97.813	-0.33542	42836000	135	1.86059	0.0514524	1.34314	1.63715	21.3295	21.3249	21.4542	21.4851	21.9274	22.5459	22.1953	22.6522	23.2905
+	+	3.10991	1.89844		+	1.21395	1.56422	0	0	F1RLQ2;A0A287B1C7;Q3ZD69	32;32;32	F1RLQ2;Q3ZD69	LMNA	SSTPLSPTRITRLQEKEDLQELNDRLAVYID	338	Color2 [Red]	9	5		K	3			1228;793			1	0.00557532	43.382	23.001	43.382	0.24568	8736200	32	1.21395	0.0814769	1.56422	1.41499	18.5934	18.6573	18.2961	20.1292	20.3837	20.7292	20.5033	20.8314	18.9047
	+	3.02972	1.41442			0.130206	0.419551	0	0	F1RLQ2;A0A287B1C7;Q3ZD69	201;201;201	F1RLQ2;Q3ZD69	LMNA	EMLRRVDAENRLQTLKEELDFQKNIYSEELR	339	Color2 [Red]	9	5		K	3			1228;793			0.999986	0.000598034	62.89	41.332	62.89	0.38741	12348000	201	0.130206	0.825358	0.419551	0.249146	19.4353	19.4093	19.3337	21.0585	20.5143	20.8488	18.433	18.836	22.168
		0.870602	1.07951			0.296465	0.615515	0	0	F1RLQ2;A0A287B1C7;Q3ZD69	233;233;233	F1RLQ2;Q3ZD69	LMNA	TKRRHETRLVEIDNGKQREFESRLADALQDL	340	Color2 [Red]	9	5		K	2			1228;793			1	0.000336688	121.62	44.72	43.083	-2.7334	51167000	233	0.296465	0.600023	0.615515	0.458657	20.4758	19.5725	19.5321	20.0364	21.0712	21.7113	21.1557	21.3585	18.9128
		0.199098	0.267429		+	1.71401	0.768729	0	0	F1RLQ2;A0A287B1C7;Q3ZD69	270;270;270	F1RLQ2;Q3ZD69	LMNA	QVEQYKKELEKTYSAKLDNARQSAERNSNLV	341	Color2 [Red]	9	5		K	2			1228;793			1	0.00433939	92.062	60.989	66.435	-0.21434	43299000	270	1.71401	0.142442	0.768729	1.09351	22.1252	21.726	21.4422	21.0947	22.3407	22.6602	22.4917	22.4862	22.6217
		0.817858	-0.546986			0.00122282	0.000736237	0	0	F1RLQ2;A0A287B1C7;Q3ZD69	114;114;114	F1RLQ2;Q3ZD69	LMNA	RARLQLELSKVREEFKELKARNTKKEGDLMA	342	Color2 [Red]	9	5		K	3			1228;793			0.999865	0.0205236	56.563	26.309	56.563	0.26574	20577000	114	0.00122282	1	0.000736237	0.00105722	21.3154	21.3471	21.1129	20.2256	20.6469	21.2619	20.9321	21.2839	21.5617
+	+	2.47072	2.01524	+	+	2.38548	2.22489	0	0	F2Z587;A0A287BFK0;A0A287B959	96;96;96	F2Z587	LOC100155734	PRHLQLAIRNDEELNKLLGRVTIAQGGVLPN	280	Color2 [Red]	9	5		K	2			595	+	Injury 30 min_CTRL	1	0.0131026	67.563	55.516	67.563	1.0741	10031000	96	2.38548	0.0191282	2.22489	2.53755	17.8674	18.3985	18.8034	20.3864	20.0585	20.6701	20.0862	20.6817	20.9762
	+	2.446	1.68898	+	+	2.65768	2.1415	0	0	A0A287B0L6;A0A287ANS6;F1RPL1;A0A287ARN9;F2Z5L5;F2Z5L2	96;96;96;96;96;96	A0A287B0L6;F2Z5L5	LOC100157763	PRHLQLAIRNDEELNKLLGKVTIAQGGVLPN	243	Color2 [Red]	9	5		K	2			1039;491	+	Injury 30 min_CTRL	0.998371	0.00300306	64.297	25.994	64.297	-0.2426	14424000	96	2.65768	0.0182029	2.1415	2.65628	18.6628	19.5115	19.0239	20.6158	20.6471	21.0022	20.8632	21.2754	21.4842
		0.57221	1.75162	+	+	1.81527	3.27286	0	0	A0A287AUW4;A0A286ZNR9	68;87	A0A287AUW4	LOC100512195	KQSSSSRDDNMFQIGKMRYVSVRDFKGKVLI	109	Color2 [Red]	9	5		K	2			177	+	Injury 30 min_CTRL	1	0.00614728	80.067	63.127	80.067	-0.64827	12652000	68	1.81527	0.02	3.27286	2.50721	19.3089	18.103	16.6571	17.6022	20.3489	21.3727	20.8698	21.292	21.7258
		1.00565	2.4058	+	+	1.28871	2.56061	0	0	A0A286ZV11	86	A0A286ZV11	LOC100518170	RLTGPALQWVIPYIRKQSPLLNDYRGFLAEM	144	Color2 [Red]	9	5		K	3			242	+	Injury 30 min_CTRL	1	0.000741471	130.96	57.032	96.015	0.43142	49930000	86	1.28871	0.0364295	2.56061	1.78871	20.3232	17.7218	20.5775	23.2458	21.1718	21.4223	21.798	22.0626	22.4439
		0.219008	-0.315613			0.955582	-1.38247	0	0	I3LMQ4	127	I3LMQ4	LOC100621260	NRDYVFVQQHRELEFKGQKVHVILAESTSAP	441	Color2 [Red]	9	5		K	2			1103			0.97524	0.025773	86.866	12.451	86.866	0.70347	18095000	127	0.955582	0.124085	-1.38247	-1.17435	21.7541	21.5249	20.6584	20.1459	21.1613	21.6833	20.7309	20.2784	18.7807
		0.65809	-0.966928		+	1.40443	-1.61026	0	0	A0A287AG44;A0A287A641;A0A287B1R5;A0A286ZWM4	490;540;542;561	A0A287AG44	LOC110261312	CGKAFSHRHILVEHQKIHTGERPYECSKCQK	149	Color2 [Red]	9	5		K	3			260			1	0.0119186	47.915	19.588	42.209	0.34639	22276000	490	1.40443	0.0573408	-1.61026	-1.55684	21.1886	22.8608	21.3418	20.1587	20.7984	21.5332	20.1652	20.157	20.2382
		0.431859	1.63387			0.567696	1.52297	0	0	A0A287B142;I3LAV4;A0A286ZLD6;A0A287A173;A0A287B0U5	546;546;546;546;546	A0A287B142	MCF2L2	TRPVQPVAPHPESSPKWVSPKISQPSTLAPC	83	Color2 [Red]	9	5		K	2			146			1	0.0062842	53.683	24.94	53.683	2.2297	30916000	546	0.567696	0.214375	1.52297	0.899942	18.5649	20.5507	19.5466	24.0079	20.7333	18.8227	21.3896	22.7112	19.1304
		0.124989	0.115217			0.619512	0.389338	0	0	F1RQM4;A0A286ZRG9;Q29558	516;497;502	F1RQM4	ME1	PPLNTIRDVSLKIAEKIVRDAYQEKTATIYP	348	Color2 [Red]	9	5		K	2			812			1	0.0120876	102.98	27.669	83.614	0.11969	34621000	516	0.619512	0.560956	0.389338	0.497585	22.0258	21.8648	21.1294	21.5475	21.6454	22.1728	21.9723	22.1776	22.0381
		0.345791	-0.869704			0.00764154	0.0204411	0	0	F1SBI0;A0A287BR82	56;56	F1SBI0	MGME1	NPYEEVDQEKYSDLVKSVLSFRGHAQTPESL	292	Color2 [Red]	9	5		K	4			653			1	0.00964269	46.706	33.75	46.706	-2.5171	8509300	56	0.00764154	0.98896	0.0204411	0.0148243	19.4372	21.5341	18.7029	20.0088	17.9195	19.1367	19.4824	19.9837	20.2693
		0.167261	-0.656161			0.52526	-1.54078	0	0	Q31068;Q31069	90;90	Q31068	MHC class 1 antigen	WIQTEGQEYWDRNTRKPMGNAQIYRGNLRTA	456	Color2 [Red]	9	5		K	2			1227			1	0.00735584	44.395	6.9192	44.395	3.1496	22421000	90	0.52526	0.240944	-1.54078	-0.860688	19.3061	23.5743	20.6038	20.6462	19.106	21.7634	19.7124	20.0217	19.1276
		0.981246	1.26288	+	+	3.42242	1.83691	0	0	A0A287AN48;A0A287AB04;A0A287BHA1;A0A287AQS9;A0A286ZYV1;P26044;F1SV14;F1RTN3;A0A287BED9;A0A287AK19;P26042;F1SB42	263;263;263;263;263;263;291;235;263;264;263;263	A0A287AN48;F1RTN3;F1SB42	MSN	ISFNDKKFVIKPIDKKAPDFVFYAPRLRINK	157	Color2 [Red]	9	5		K	3			282;453;922	+	Injury 30 min_CTRL	1	0.00476073	71.223	40.653	57.836	-0.24473	15492000	235	3.42242	0.0205902	1.83691	2.75869	18.1912	18.3838	18.4611	18.6566	19.4572	20.711	20.0856	19.9936	20.4677
		0.305507	0.185595			0.6373	0.383099	0	0	F1RTN3;A0A287BED9;A0A287AK19;P26042	51;79;80;79	F1RTN3	MSN	KVTAQDVRKESPLLFKFRAKFYPEDVSEELI	229	Color2 [Red]	9	5		K	2			453			1	0.00416155	76.143	60.755	66.258	-1.4144	56295000	51	0.6373	0.560906	0.383099	0.496813	21.3203	21.633	20.9362	21.2002	21.6704	21.5757	21.7381	21.3403	21.9605
		0.406845	-1.00744			0.247721	-0.920801	0	0	F1RTN3;A0A287BED9;A0A287AK19	181;209;210	F1RTN3	MSN	IAQDLEMYGVNYFSIKNKKGSELWLGVDALG	230	Color2 [Red]	9	5		K	3			453			0.5	0.00060566	51.193	33.276	51.193	0.043502	16600000	181	0.247721	0.589302	-0.920801	-0.467156	20.1322	21.3543	21.1812	18.5075	21.7761	19.3618	17.9182	22.6972	19.2899
		0.443516	-1.2307			0.2408	0.619553	0	0	F1RTN3;A0A287BED9;A0A287AK19	183;211;212	F1RTN3	MSN	QDLEMYGVNYFSIKNKKGSELWLGVDALGLN	231	Color2 [Red]	9	5		K	3			453			0.519937	0.00060566	51.193	33.276	41.202	0.71638	21338000	183	0.2408	0.650198	0.619553	0.409093	20.1322	21.3543	21.1812	17.9204	21.7761	19.2791	22.1759	22.6972	19.6533
		0.113229	0.14284			0.671792	0.08918	0	0	A0A286ZWP7	80	A0A286ZWP7	MTURN	PFLQLAQDYISSCGKKTLHEVLEKVFKSFRP	150	Color2 [Red]	9	5		K	2			262			1	0.00621457	96.331	53.085	96.331	0.2886	16400000	80	0.671792	0.899265	0.08918	0.15918	20.6686	20.7263	20.6082	20.0073	20.8371	21.5872	20.6594	20.7888	20.8224
		0.172853	-0.26578			0.132044	0.27807	0	0	A0A287B4C9;I3LLG6	358;413	A0A287B4C9	MXRA8	YRSENIQLDYKNNILKERAELVHSPPPPKNI	276	Color2 [Red]	9	5		K	3			568			0.558708	0.00134796	50.145	33.266	50.145	0.27261	9356200	358	0.132044	0.846404	0.27807	0.218122	19.8519	20.1773	19.6085	20.1167	20.2251	18.4986	20.2037	18.8234	21.4449
		0.0132358	0.069046	+	+	1.52599	1.78626	0	0	P60662;A0A2C9F331	50;59	P60662	MYL6	VMRALGQNPTNAEVLKVLGNPKSDEMNVKVL	298	Color2 [Red]	9	5		K	3			667	+	Injury 30 min_CTRL	0.999877	1.06e-11	92.211	81.726	62.646	-0.40925	24273000	50	1.52599	0.0481772	1.78626	1.71685	20.1084	20.481	19.602	16.862	20.9288	22.6077	20.9147	22.1587	22.4768
		0.361895	0.262495			0.169717	0.457045	0	0	P60662;A0A2C9F331	81;90	P60662	MYL6	DFEHFLPMLQTVAKNKDQGTYEDYVEGLRVF	299	Color2 [Red]	9	5		K	3			667			1	0.00237835	45.864	36.284	45.864	-0.078843	4681900	81	0.169717	0.77303	0.457045	0.301209	18.6011	19.3712	18.5361	19.268	19.2072	18.8206	17.5319	19.4236	20.924
		0.0472492	-0.135321			0.744812	-0.784622	0	0	F1SV23	85	F1SV23	NDUFS5	QKTMKRLSAIKRQRDKLIKEGKYTPPPHHLG	408	Color2 [Red]	9	5		K	2			1019			1	0.006693	81.297	9.7955	81.297	2.2851	157580000	85	0.744812	0.289098	-0.784622	-0.797773	23.1546	24.2447	24.7666	25.6192	22.8632	23.2775	23.116	23.265	23.4311
		1.99822	1.19737	+	+	2.18638	1.71205	0	0	A0A287AE63	38	A0A287AE63	NEDD8	KEGIPPQQQRLIYSGKQMNDEKTAADYKILG	219	Color2 [Red]	9	5		K	3			408	+	Injury 30 min_CTRL	0.999995	8.86e-05	90.614	69.064	90.614	-1.0309	62084000	38	2.18638	0.0254333	1.71205	2.0648	20.5479	19.9819	19.7871	21.4804	21.0607	21.3679	21.3557	21.9549	22.1425
+	+	4.34907	2.56896	+	+	2.86925	2.32625	0	0	K9IVQ3;A0A287B3Y2;I3LSU1	197;207;270	K9IVQ3	NONO	DRGRPSGKGIVEFSGKPAARKALDRCSEGSF	273	Color2 [Red]	9	5		K	2			566	+	Injury 30 min_CTRL	1	0.00405717	57.598	29.856	57.598	-3.699	2982900	197	2.86925	0.0205714	2.32625	2.93588	17.1417	17.226	17.1928	19.8833	19.8934	19.4906	19.9908	18.9853	19.5631
		0.394194	1.06041			0.708444	0.738524	0	0	K9IVQ3;A0A287B3Y2;I3LSU1	242;252;315	K9IVQ3	NONO	DQLDDEEGLPEKLVIKNQQFHKEREQPPRFA	274	Color2 [Red]	9	5		K	3			566			0.948412	0.00619653	51.949	40.736	51.949	0.07711	7064700	242	0.708444	0.326595	0.738524	0.756724	18.9572	19.4127	18.1864	17.8671	20.3435	21.5269	20.2032	19.1665	19.4022
		0.126623	-0.17119			0.66488	-0.718938	0	0	F1RWJ6	501	F1RWJ6	NPEPPS	NASGKPIAAVMNTWTKQMGFPLIYVEAEQVE	356	Color2 [Red]	9	5		K	2			841			1	0.00703163	45.081	19.345	45.081	1.7365	150190000	501	0.66488	0.35538	-0.718938	-0.726089	23.8211	25.1325	23.5923	23.9861	23.8107	24.2356	23.2917	23.638	23.4595
		0.478877	1.49226			0.230245	0.902908	0	0	F1S062;K9IVP8	190;190	F1S062	OLA1	GDKKLKPEYDIMCKVKSWVIDQKKPVRFYHW	365	Color2 [Red]	9	5		K	2			863			1	0.00155673	81.548	26.998	81.548	0.21417	9268200	190	0.230245	0.617187	0.902908	0.443209	16.3975	20.1706	20.6101	20.1402	20.8139	20.7008	18.4945	20.3637	21.0287
		0.445632	1.22329			0.967147	2.64143	0	0	D6NLB3;A0A287AHG5;I3LJ82	14;50;118	D6NLB3	PACSIN1	__LLNEDLEKVKNWQKDAYHKQIMGGFKETK	226	Color2 [Red]	9	5		K	2			433			1	0.025514	43.027	20.287	43.027	-1.7425	11206000	14	0.967147	0.0688696	2.64143	1.48459	17.2229	18.7176	18.4492	17.9558	18.6106	21.4931	22.1956	21.7185	18.4
		0.522918	1.52887	+	+	1.48831	3.36778	0	0	D6NLB3;A0A287AHG5;I3LJ82	19;55;123	D6NLB3	PACSIN1	EDLEKVKNWQKDAYHKQIMGGFKETKEAEDG	227	Color2 [Red]	9	5		K	2			433	+	Injury 30 min_CTRL	1	0.025514	43.027	20.287	43.027	-1.7425	11206000	19	1.48831	0.0234545	3.36778	2.17548	17.8791	18.1806	16.8392	17.3768	18.6157	21.4931	22.1956	21.7185	19.0883
		1.02825	2.61713	+	+	2.92733	5.15234	0	0	A0A287BJG3;M3VH94	162;183	A0A287BJG3	PAPSS1	RDVKGLYKKARAGEIKGFTGIDSEYEKPEAP	286	Color2 [Red]	9	5		K	4			625	+	Injury 30 min_CTRL	0.994221	0.000583101	43.176	29.445	43.176	0.12967	23327000	162	2.92733	0.0204	5.15234	4.57915	16.4195	18.161	17.4634	17.8324	20.7073	21.3557	21.821	23.0813	22.5986
		0.101869	0.453808			0.952205	3.24555	0	0	F1SCZ4;K7GL09;K7GRA6;K7GRA7	166;173;173;213	F1SCZ4	PAPSS2	RDVKGLYKRARAGEIKGFTGIDSDYEKPETP	385	Color2 [Red]	9	5		K	4			938			0.999641	3.65e-06	52.359	44.462	52.359	-0.2026	25751000	166	0.952205	0.0599778	3.24555	1.54903	19.8473	20.5478	16.5913	17.6691	21.2649	19.4139	22.7772	23.6936	20.2523
		0.342137	0.336068		+	1.36862	0.792774	0	0	F1SCZ4;K7GL09;K7GRA6;K7GRA7	387;394;399;434	F1SCZ4	PAPSS2	WNDGLDQYRLTPLEIKRKCKEMNADAVFAFQ	386	Color2 [Red]	9	5		K	2			938			1	0.0409578	44.447	9.6393	44.447	-0.55345	8084200	387	1.36862	0.157154	0.792774	1.02887	19.5496	19.4915	18.9139	19.1994	19.4162	20.3477	19.7961	20.1217	20.4156
		0.262856	0.562812			0.05446	0.0958697	0	0	I3LEC2	351	I3LEC2	PCBP1	ISLAQYLINARLSSEKGMGCS__________	432	Color2 [Red]	9	5		K	2			1085			1	0.00743903	106.6	71.792	106.6	-0.50593	35663000	351	0.05446	0.954334	0.0958697	0.0866078	21.9916	22.1812	20.3087	21.4507	21.4373	23.2821	21.618	21.781	21.3702
		1.30316	2.9536	+	+	1.32144	3.16868	0	0	I3LEC2;Q29181	119;86	I3LEC2	PCBP1	VPATQCGSLIGKGGCKIKEIRESTGAQVQVA	434	Color2 [Red]	9	5		K	3			1085	+	Injury 30 min_CTRL	0.529537	2.66e-05	64.65	45.575	64.65	1.8819	8808000	119	1.32144	0.0315039	3.16868	1.9528	16.2136	17.6759	16.9286	20.0072	18.151	21.5208	20.7141	18.0815	21.5287
		0.474581	1.92969			0.653164	2.21258	0	0	F1SFQ4;A0A287BHL0	119;81	F1SFQ4	PCBP2	VPASQCGSLIGKGGCKIKEIRESTGAQVQVA	393	Color2 [Red]	9	5		K	3			951			0.525387	0.000506623	53.328	40.768	53.328	-0.21901	10743000	119	0.653164	0.144335	2.21258	1.0887	16.6128	20.8566	16.7776	18.9644	18.8848	22.1869	20.4968	19.083	21.3049
		0.747971	2.25434			0.84234	1.44673	0	0	A0A287AWY5	326	A0A287AWY5	PCDHGC4	LDFEDVKLHEIYIQAKDKGANPEGAHCKVLV	262	Color2 [Red]	9	5		K	2			537			1	0.00310218	66.621	8.2514	66.621	-0.003732	6454400	326	0.84234	0.136131	1.44673	1.11523	17.0726	17.6556	16.8699	22.1664	17.8514	18.3434	17.9395	17.8307	20.1682
		0.547543	1.77925		+	1.35617	1.75261	0	0	A0A287AWY5	328	A0A287AWY5	PCDHGC4	FEDVKLHEIYIQAKDKGANPEGAHCKVLVEV	263	Color2 [Red]	9	5		K	2			537			1	0.00310218	66.621	8.2514	66.621	-0.003732	6454400	328	1.35617	0.0553064	1.75261	1.58755	17.6178	18.4873	16.9183	22.1664	17.8514	18.3434	18.8023	19.3107	20.1682
		0.53025	2.4013			0.620195	2.7648	0	0	Q1KLJ4;A0A287B4Z7;A0A287ABG2;I3L813	106;156;164;173	Q1KLJ4	PCNA	RDLSHIGDAVVISCAKDGVKFSASGELGNGN	204	Color2 [Red]	9	5		K	3			383			0.997687	4.84e-18	120.24	98.088	88.551	-0.30637	101250000	106	0.620195	0.139628	2.7648	1.10421	17.1263	23.1143	23.037	23.2396	23.3303	23.9116	23.3047	24.001	24.2664
		0.653519	0.745784			0.991103	1.19779	0	0	F1S843;F1S842	1002;1085	F1S843	PDCD11	VPVGTSPTTKLKVGKKVTARVIGGRDMKTFK	369	Color2 [Red]	9	5		K	2			909			1	0.00994758	56.011	16.468	56.011	2.0686	1276100	1002	0.991103	0.136116	1.19779	1.1229	16.5461	18.2718	17.712	18.1678	18.4364	18.163	18.9034	18.2103	19.0095
+	+	2.52336	2.75542	+	+	2.83	2.80887	0	0	F1RFY1;CON__P02584	70;70	F1RFY1	PFN1	DRSSFFVNGLTLGGQKCSVIRDSLLQDGEFT	323	Color2 [Red]	9	5		K	3		+	769	+	Injury 30 min_CTRL	1	1.33e-05	67.449	51.857	67.449	0.79019	57109000	70	2.83	0.0161143	2.80887	3.2604	19.7614	20.6707	20.2812	22.6737	22.638	23.6677	22.5692	23.1714	23.3992
		0.326141	1.42231	+	+	1.3993	4.55729	0	0	F1RFY1	54	F1RFY1	PFN1	TFVNITPAEVGVLVGKDRSSFFVNGLTLGGQ	324	Color2 [Red]	9	5		K	3		+	769	+	Injury 30 min_CTRL	1	4.56e-09	96.487	74.646	68.187	0.30717	27003000	54	1.3993	0.0208155	4.55729	2.25806	16.6163	21.1499	16.7578	21.4619	18.0427	19.2863	22.1703	23.199	22.8266
+	+	2.61677	4.5244	+	+	2.67065	5.23017	0	0	A0A287AJQ2;F1S8Y5	106;106	A0A287AJQ2	PGAM1	HYGGLTGLNKAETAAKHGEAQVKIWRRSYDV	228	Color2 [Red]	9	5		K	3			449	+	Injury 30 min_CTRL	0.999894	0.000239227	73.927	53.918	73.927	-0.0032039	44908000	106	2.67065	0.0237143	5.23017	4.21143	18.1154	17.5675	17.2158	21.1067	22.1469	23.2183	23.8913	23.1568	21.541
		0.523656	0.339189	+	+	2.9966	4.54715	0	0	F1RPH0;Q7SIB7;K7GKJ8;D0G784;Q6T4P2	106;106;89;93;64	F1RPH0	PGK1	KDVLFLKDCVGPEVEKACADPAAGSVILLEN	344	Color2 [Red]	9	5		K	3			807	+	Injury 30 min_CTRL	1	9.96e-05	48.389	40.943	48.389	-0.15306	24034000	106	2.9966	0.0185455	4.54715	4.4182	17.9817	18.2269	18.3278	18.9923	18.0737	18.488	21.7384	22.9423	23.4972
		0.214418	1.11295	+	+	1.38123	3.3514	0	0	F1RPH0;Q7SIB7;D0G784	30;30;17	F1RPH0	PGK1	KGKRVVMRVDFNVPMKNNQITNNQRIKAAIP	345	Color2 [Red]	9	5		K	3			807	+	Injury 30 min_CTRL	1	2.12e-10	108.34	88.246	108.34	0.32112	37595000	30	1.38123	0.0250164	3.3514	2.05309	20.7401	20.5516	17.2939	21.8688	17.3236	22.7321	22.6244	22.7985	23.2169
		0.26313	0.845029	+	+	1.25325	2.46303	0	0	A0A287BBZ9;A0A287A2H4;I3LI25	1264;1384;1431	A0A287BBZ9	PHLDB1	LHVVLSSKVCRGYLVKMGGKIKSWKKRWFVF	172	Color2 [Red]	9	5		K	2			309	+	Injury 30 min_CTRL	0.997067	0.00503515	88.029	36.341	88.029	-3.7152	21241000	1264	1.25325	0.0428312	2.46303	1.73144	20.538	17.8498	20.1042	18.4707	20.8149	21.7415	21.3952	22.7234	21.7625
		0.873285	0.957946	+	+	3.03267	1.97544	0	0	A0A287AVH6;F1S8X7	269;336	A0A287AVH6	PI4K2A	PMDSSSSRDTDWVVVKEPVIKVAAIDNGLAF	257	Color2 [Red]	9	5		K	2			528	+	Injury 30 min_CTRL	0.989067	0.0188582	52.79	44.06	52.79	1.1187	6474400	269	3.03267	0.0199365	1.97544	2.72487	18.3385	18.0295	18.4373	19.3698	18.3053	20.004	20.0009	20.1158	20.615
	+	2.04023	1.27642		+	1.63054	1.20167	0	0	A0A286ZU42;A0A287B808;F8T0U2;F1STS9;A0A286ZVR5;A0A287BDW0	324;324;324;324;324;324	A0A286ZU42	PICALM	LASTGLSLTKVDEREKQAALEEEQARLKALK	119	Color2 [Red]	9	5		K	3			226			1	0.000361301	96.89	60.93	62.338	-0.1687	29084000	324	1.63054	0.078375	1.20167	1.43608	20.3728	19.5038	20.0185	21.1238	21.4317	21.1688	21.6114	20.913	20.9758
+	+	2.18421	3.04224	+	+	1.39531	2.90416	0	0	A0A287AST2;F1SSZ7;A0A287A4F0	55;89;102	A0A287AST2	PIP5K1A	AIQLGITHTVGSLSTKPERDVLMQDFYVVES	176	Color2 [Red]	9	5		K	3			324	+	Injury 30 min_CTRL	1	0.00022123	53.278	38.664	53.278	0.25384	6746600	55	1.39531	0.030656	2.90416	1.97492	16.5166	17.7975	16.9639	19.287	20.2995	20.8183	18.9951	21.7824	19.213
		1.65059	1.37118	+	+	2.2529	1.94063	0	0	A0A287BNK7;A0A287B217;A0A287BN04;A0A287B0Y8;A0A287BSB3;A0A287B2H9;A0A287AYV2;A0A287A8C7;A0A287AA88;A0A287B9H1;K9IVQ6	1057;1057;1065;1065;1079;1084;1844;1778;1857;1948;93	A0A287BNK7	PLEC	PAAPTLRSELELTLGKLEQVRSLSAIYLEKL	200	Color2 [Red]	9	5		K	2			362	+	Injury 30 min_CTRL	1	1.37e-05	104.52	59.386	83.31	-1.1353	16439000	1057	2.2529	0.0199608	1.94063	2.26313	19.3065	19.9713	19.0681	20.4079	20.7358	21.3157	21.0419	21.2911	21.8347
		0.355047	1.55047	+	+	1.16586	3.26497	0	0	A0A287AM78;A0A287A2Y1;F1S8H8	95;102;108	A0A287AM78	PNP	MMQGRFHLYEGYPLWKVTFPVRVFQLLGVDT	173	Color2 [Red]	9	5		K	3			313	+	Injury 30 min_CTRL	1	2.95e-05	68.257	59.325	68.257	1.7319	35596000	95	1.16586	0.0366757	3.26497	1.79705	16.843	20.9933	20.4067	21.1992	18.653	23.0421	23.079	22.2854	22.6735
+	+	2.80845	3.45764	+	+	3.45082	4.65426	0	0	F8SIP3;A0A287AMV5	315;315	F8SIP3	PNPT1	TDHEHDKISRDEAVNKIRLDTEEQLKEKYPE	237	Color2 [Red]	9	5		K	2			482	+	Injury 30 min_CTRL	1	0.0318455	51.787	15.392	51.787	0.60244	13273000	315	3.45082	0.0216	4.65426	5.09628	16.7871	16.3414	17.3789	20.8889	20.266	19.7254	21.2367	21.177	22.0565
		0.327626	0.697424			0.48116	0.857141	0	0	P62936;F2Q9A3;Q9GK25;Q29564	44;44;36;41	P62936	PPIA	VPKTAENFRALSTGEKGFGYKGSCFHRIIPG	411	Color2 [Red]	9	5		K	2			1024			0.999991	0.000327251	118.18	53.341	118.18	0.33375	56165000	44	0.48116	0.396414	0.857141	0.67277	21.8653	22.5912	20.2628	21.8294	21.6342	23.348	21.7276	22.8697	22.6935
		0.148005	-0.677743			0.0985749	0.186363	0	0	P62936;F2Q9A3;Q9GK25;Q29564	49;49;41;46	P62936	PPIA	ENFRALSTGEKGFGYKGSCFHRIIPGFMCQG	412	Color2 [Red]	9	5		K	3			1024			1	0.000356506	94.309	85.305	48.741	-0.30629	35974000	49	0.0985749	0.897686	0.186363	0.158244	21.1778	22.7315	20.8235	21.4708	17.8866	23.3422	21.0863	22.0445	22.1611
		0.454714	1.00086			0.83838	1.30911	0	0	P62936;F2Q9A3;I3LE53	155;155;148	P62936	PPIA	EAMERFGSRNGKTSKKITIADCGQI______	413	Color2 [Red]	9	5		K	2			1024			1	0.00608845	80.239	64.545	68.735	-0.27338	55842000	155	0.83838	0.149433	1.30911	1.06906	21.5012	22.654	20.3469	22.4126	21.3781	23.714	22.2396	23.114	23.0759
		1.05959	1.82071		+	1.25973	2.14083	0	0	P62936;F2Q9A3;Q9GK25	82;82;74	P62936	PPIA	FTRHNGTGGKSIYGEKFDDENFILKHTGPGI	414	Color2 [Red]	9	5		K	3			1024			0.999987	0.000124739	67.115	54.135	67.115	0.35346	130320000	82	1.25973	0.0514634	2.14083	1.64988	22.2413	23.1877	20.8071	23.6131	23.3659	24.7193	23.4289	24.5611	24.6686
		1.12343	1.51206		+	1.50426	1.70056	0	0	P62936;F2Q9A3	125;125	P62936	PPIA	SQFFICTAKTEWLDGKHVVFGKVKEGMNIVE	415	Color2 [Red]	9	5		K	3			1024			0.999936	0.000195682	77.593	57.487	77.593	1.1529	44493000	125	1.50426	0.0504294	1.70056	1.66247	20.7255	21.5833	20.2857	21.7006	22.0643	23.3657	21.8909	22.6939	23.1114
		0.666974	1.24874			0.950285	1.55038	0	0	P62936;F2Q9A3	133;133	P62936	PPIA	KTEWLDGKHVVFGKVKEGMNIVEAMERFGSR	416	Color2 [Red]	9	5		K	3			1024			1	3.95e-05	102.73	81.174	90.759	0.36222	49495000	133	0.950285	0.114133	1.55038	1.22707	19.2459	20.6654	18.228	20.5628	19.8487	21.4741	20.3726	21.079	21.3389
		0.268368	0.446648			0.693654	1.54726	0	0	P11493;P67776;F1RX68;A0A1B2TT50	25;41;41;41	P11493	PPP2CB	NQVRTLCEKAKEILTKESNVQEVRCPVTVCG	57	Color2 [Red]	9	5		K	3			97			1	0.0032819	47.915	33.885	47.915	0.91656	2800800	25	0.693654	0.160843	1.54726	1.0206	17.0182	18.3656	17.6657	17.0571	18.5536	18.7787	17.661	19.1233	20.9071
		0.510673	0.369333		+	2.34587	0.688336	0	0	P54612;P54613;A0A287APB4;I3L7S2;A0A287BB72;A0A287A5F7	188;201;200;298;188;298	P54612	PPP2R1A	LCSDDTPMVRRAAASKLGEFAKVLELDNVKS	189	Color2 [Red]	9	5		K	2			335			0.999978	0.00414392	96.331	55.302	96.331	0.70598	12784000	188	2.34587	0.137789	0.688336	1.11108	20.1713	20.1202	19.813	19.9323	20.3293	20.951	20.7418	20.643	20.7848
		1.28198	1.15786	+	+	3.16087	2.78166	0	0	K7GL74;F2Z572;A0A1B2TT56;A0A287BHA2	212;212;212;212	K7GL74	PRPS2	KKANEVDRMVLVGDVKDRVAILVDDMADTCG	58	Color2 [Red]	9	5		K	2			98	+	Injury 30 min_CTRL	1	0.00675322	63.486	30.365	60.973	1.4462	7859200	212	3.16087	0.0194483	2.78166	3.50608	18.4965	17.5916	17.7865	18.4951	19.2777	19.5754	20.5357	20.8535	20.8305
		0.643942	1.51028			0.882524	1.99975	0	0	I3LAB6	70	I3LAB6	PSMA2	ILYDERSVHKVEPITKHIGLVYSGMGPDYRV	431	Color2 [Red]	9	5		K	3			1073			1	0.00118532	44.382	33.915	44.382	0.69287	8013400	70	0.882524	0.106598	1.99975	1.28557	17.7428	17.5871	19.3475	17.9742	20.9124	20.3216	18.9711	19.7517	21.9539
	+	1.92774	-1.79839		+	1.48301	-0.788451	0	0	F2Z5N0;B6VAQ2	102;102	F2Z5N0	PSMA6	SRSQVQRARYEAANWKYKYGYEIPVDMLCKR	310	Color2 [Red]	9	5		K	3			719			0.880021	0.0221095	47.288	35.311	47.288	-0.30151	6666900	102	1.48301	0.151752	-0.788451	-1.05641	20.2551	20.8861	20.358	17.9838	19.0017	19.1185	19.4211	19.9222	19.7905
		0.355109	-0.481874			0.0183335	-0.0113627	0	0	A0A287AGG3	103	A0A287AGG3	PSMB5	DSRATAGAYIASQTVKKVIEINPYLLGTMAG	224	Color2 [Red]	9	5		K	2			421			0.5	0.00679469	51.092	31.305	51.092	-0.028281	11221000	103	0.0183335	0.993025	-0.0113627	-0.0160937	20.5325	20.5067	19.9628	18.942	19.8261	20.7883	20.1555	20.3524	20.46
		0.355109	-0.481874			0.0183335	-0.0113627	0	0	A0A287AGG3	104	A0A287AGG3	PSMB5	SRATAGAYIASQTVKKVIEINPYLLGTMAGG	225	Color2 [Red]	9	5		K	2			421			0.5	0.00679469	51.092	31.305	51.092	-0.028281	11221000	104	0.0183335	0.990561	-0.0113627	-0.0160937	20.5325	20.5067	19.9628	18.942	19.8261	20.7883	20.1555	20.3524	20.46
		0.632139	1.23651			0.901466	2.35838	0	0	Q32YV9;A0A288CG47	126;126	Q32YV9	PSMD4	AFVGSPVEDNEKDLVKLAKRLKKEKVNVDII	296	Color2 [Red]	9	5		K	3			666			0.703296	7.55e-06	73.983	56.066	73.983	-0.018442	20308000	126	0.901466	0.0893529	2.35838	1.3708	18.6799	19.3137	19.2651	21.103	21.2552	18.61	21.9694	19.1481	23.2163
		0.135009	-0.41857			0.0231883	-0.0580082	0	0	Q32YV9;A0A288CG47;A0A287ADL8	74;74;74	Q32YV9	PSMD4	EVLTTLTPDTGRILSKLHTVQPKGKITFCTG	297	Color2 [Red]	9	5		K	3			666			0.999922	0.00450334	50.284	23.611	50.284	-1.1158	11686000	74	0.0231883	0.986187	-0.0580082	-0.0434214	20.2098	20.4891	19.8535	20.3695	17.5805	21.3466	18.5006	20.8241	21.0536
		0.46888	0.838692	+	+	1.97754	1.72563	0	0	A0A286ZLP7	211	A0A286ZLP7	PSMD9	GEKHQLRLVPTRWAGKGLLGCNIIPLQR___	84	Color2 [Red]	9	5		K	3			152	+	Injury 30 min_CTRL	1	0.00110439	48.112	36.672	48.112	-0.03098	14651000	211	1.97754	0.03175	1.72563	1.95995	18.9286	20.0158	19.697	21.3318	20.8159	19.0097	21.0872	21.0556	21.6755
		0.647488	0.916852			0.472649	0.830794	0	0	F1S6R7;A0A287AU26;A0A287B5K1;A0A286ZKQ3;Q29099;A0A286ZPA4	424;428;454;454;454;354	F1S6R7	PTBP1	NVQLPREGQEDQGLTKDYGNSPLHRFKKPGS	80	Color2 [Red]	9	5		K	3			138			1	0.0022431	40.515	23.83	40.515	-0.34357	8613900	424	0.472649	0.403452	0.830794	0.658394	19.4968	19.8053	18.1602	19.5913	19.7713	20.8503	19.8246	19.0866	21.0435
		0.670333	1.34118			0.443203	1.03802	0	0	F1S6R7;A0A287AU26;A0A287B5K1;A0A286ZKQ3;Q29099;A0A286ZPA4	478;482;508;508;508;408	F1S6R7	PTBP1	EEDLKILFSSNGGIVKGFKFFQKDRKMALIQ	81	Color2 [Red]	9	5		K	3			138			0.961139	0.00109566	53.252	44.063	43.991	0.020663	10908000	478	0.443203	0.38198	1.03802	0.689301	19.935	17.5512	20.2423	20.3111	20.2239	21.217	19.2441	20.5552	21.0431
		1.64852	2.12481	+	+	3.12187	3.15444	0	0	I3LFK8	586	I3LFK8	RAB11FIP5	APAPQVGQTADTKRLKDSGVLDQSAKYYHLT	436	Color2 [Red]	9	5		K	2			1090	+	Injury 30 min_CTRL	1	3.28e-08	151.15	77.216	151.15	-0.068763	72339000	586	3.12187	0.0166	3.15444	3.75287	21.1079	20.4613	19.959	21.8441	22.5428	23.5158	23.8052	23.6279	23.5585
		1.12091	3.37961	+	+	2.2081	5.1903	0	0	I3LFK8	583	I3LFK8	RAB11FIP5	QPVAPAPQVGQTADTKRLKDSGVLDQSAKYY	437	Color2 [Red]	9	5		K	3			1090	+	Injury 30 min_CTRL	1	3.84e-11	77.847	65.292	44.632	-0.27322	34334000	583	2.2081	0.0188	5.1903	3.49744	19.5589	17.3075	16.2597	21.1441	19.2752	22.8457	22.6841	22.8377	23.1751
		0.461662	1.92596			0.687669	2.69755	0	0	F1SD96;A0A287ARC6	53;53	F1SD96	RAD23A	RDAFPVAGQKLIYAGKILSDDVPIRDYRIDE	249	Color2 [Red]	9	5		K	3			506			1	4.72e-08	91.855	68.937	83.418	0.13203	217990000	53	0.687669	0.123654	2.69755	1.18051	17.0714	22.2848	22.4715	21.9943	22.448	23.1632	22.9275	23.261	23.7319
		0.0698771	-0.046491			0.978541	0.383138	0	0	F1SD96;A0A287ARC6	16;16	F1SD96	RAD23A	MAVTITLKTLQQQTFKIRMEPDETVKVLKEK	250	Color2 [Red]	9	5		K	3			506			1	0.00154225	74.162	51.476	74.162	-0.65682	38165000	16	0.978541	0.496657	0.383138	0.560559	21.5314	21.4312	20.9421	21.1882	21.0443	21.5327	21.6457	21.6835	21.7248
+	+	4.08815	2.70503	+	+	1.49169	2.893	0	0	F1SP32	51	F1SP32	RAD23B	KDAFPVAGQKLIYAGKILNDDTALKEYKIDE	402	Color2 [Red]	9	5		K	3			987	+	Injury 30 min_CTRL	0.998293	0.00207444	46.746	25.495	46.746	-0.55813	14210000	51	1.49169	0.0256471	2.893	2.06936	18.0758	17.9825	18.1875	21.0936	20.6641	20.6031	21.3037	19.2848	22.3362
		0.350329	0.480296	+	+	3.6933	1.83054	0	0	F1SP32;A0A287AIN0;A0A287A0B4;A0A287AZP3	78;76;76;76	F1SP32	RAD23B	KIDEKNFVVVMVTKPKAVTTPAPATTQQSNS	404	Color2 [Red]	9	5		K	2			987	+	Injury 30 min_CTRL	0.582825	0.00405137	101.11	81.318	101.11	0.65756	15560000	78	3.6933	0.0190189	1.83054	2.85614	19.7011	19.9919	19.5201	20.5732	20.9464	19.1343	21.5504	21.5254	21.6289
		0.718676	1.6374	+	+	3.2101	5.24819	0	0	F1RFQ7;Q8MJ37	71;14	F1RFQ7	RAN	RGPIKFNVWDTAGQEKFGGLRDGYYIQAQCA	322	Color2 [Red]	9	5		K	3			766	+	Injury 30 min_CTRL	1	5.35e-06	79.652	64.413	64.52	1.1485	26926000	71	3.2101	0.0154286	5.24819	5.05842	18.0301	17.5798	17.0826	18.4398	17.9712	21.1938	21.9218	23.0401	23.4752
		0.172032	0.258408		+	1.8233	0.631624	0	0	P79298;A0A287B7B8;F1SGE6;A0A286ZJ80;A0A287BAX0;F1RXC9;A0A286ZM53	19;64;125;136;131;134;232	P79298	RARA	NMVYTCHRDKNCIINKVTRNRCQYCRLQKCF	67	Color2 [Red]	9	5		K	2			119			1	0.0145797	48.796	6.817	48.796	-4.3439	4394300	19	1.8233	0.181591	0.631624	0.964941	18.9119	18.9222	19.192	20.1078	18.2035	19.4901	19.4479	19.5999	19.8732
		0.71301	1.88324			0.990114	3.13845	0	0	A0A287B299;A0A287A0N9;I3LG34	1317;1471;1471	A0A287B299	RB1CC1	EEKQRIMLLERTLQLKEEENKRLNQRLMSQS	163	Color2 [Red]	9	5		K	2			295			1	0.00423337	43.512	6.0866	43.512	0.1901	12945000	1317	0.990114	0.0563218	3.13845	1.58007	19.2217	17.6392	16.303	17.9707	19.9399	20.903	21.41	18.5194	22.6499
		0.27945	0.865076	+	+	1.34468	2.80705	0	0	A0A287B299;A0A287A0N9;I3LG34	1322;1476;1476	A0A287B299	RB1CC1	IMLLERTLQLKEEENKRLNQRLMSQSLSSVS	164	Color2 [Red]	9	5		K	2			295	+	Injury 30 min_CTRL	1	0.00423337	43.512	6.0866	43.512	0.1901	12945000	1322	1.34468	0.0322647	2.80705	1.90153	19.2217	17.8063	18.2245	17.0049	19.9399	20.903	21.41	19.6138	22.6499
		1.23356	2.42358			0.791437	1.84542	0	0	A0A287AN48;A0A287AB04;A0A287BHA1;A0A287AQS9;A0A286ZYV1;P26044;F1SV14	143;143;143;143;143;143;171	A0A287AN48	RDX	YAVQAKYGDYNKEIHKPGYLANDRLLPQRVL	154	Color2 [Red]	9	5		K	3			282			1	0.00868306	42.556	29.355	42.556	0.74206	6102100	143	0.791437	0.123983	1.84542	1.17054	16.2043	17.346	19.2806	19.9101	19.7428	20.4488	20.1319	18.2717	19.9635
		0.443657	2.18105			0.554368	2.56612	0	0	A0A287AN48;A0A287AB04;A0A287BHA1;A0A287AQS9;A0A286ZYV1;P26044;F1SV14	211;211;211;211;211;211;239	A0A287AN48	RDX	QDLEMYGVNYFEIKNKKGTELWLGVDALGLN	156	Color2 [Red]	9	5		K	3			282			0.542022	2.27e-08	90.714	68.493	90.714	-0.010039	52874000	211	0.554368	0.163727	2.56612	1.00601	20.6947	22.1173	16.5988	23.2745	19.3596	23.3199	23.0444	20.0158	24.0491
		0.188819	0.538574			0.113689	0.426331	0	0	A0A287AN48;A0A287AB04;A0A287BHA1;A0A287AQS9;A0A286ZYV1;P26044;F1SV14	508;508;526;526;526;526;554	A0A287AN48	RDX	NAEASAETQKNERVKKQLQALSSELAQARDE	159	Color2 [Red]	9	5		K	3			282			1	0.000208939	80.469	60.891	80.469	-1.0686	7902100	508	0.113689	0.83744	0.426331	0.229136	19.3891	20.2086	17.8393	18.137	19.886	21.0298	17.4343	19.817	21.4646
		0.853135	1.12971		+	1.5421	1.493	0	0	A0A287AN48;A0A287AB04;A0A287BHA1;A0A287AQS9;A0A286ZYV1;P26044;F1SV14	162;162;162;162;162;162;190	A0A287AN48	RDX	LANDRLLPQRVLEQHKLTKEQWEERIQNWHE	161	Color2 [Red]	9	5		K	2			282			1	1.51e-06	171.56	95.71	171.56	0.076013	205110000	162	1.5421	0.056	1.493	1.57767	23.8898	22.6736	22.5551	23.4419	24.0932	24.9725	24.6663	24.2694	24.6617
		0.0266711	0.0305163			0.102011	0.0832539	0	0	F1RZA6	1786	F1RZA6	RNF213	LHSRLKRQSKGDVPLKIIRLIDPQLDESEVL	364	Color2 [Red]	9	5		K	2			861			1	0.040849	67.032	41.295	67.032	0.47317	26737000	1786	0.102011	0.949288	0.0832539	0.104937	21.4302	21.8366	21.0084	20.8601	21.6878	21.8189	21.4666	21.237	21.8214
		0.375032	-0.770268	+	+	2.21495	-1.48499	0	0	A0A287A5S4;F2Z546;A0A287B3K6	160;178;180	A0A287A5S4	RPL19	KTKEARKRREERLQAKKEEIIKTLSKEEETK	190	Color2 [Red]	9	5		K	2			339	+	Injury 30 min_CTRL	0.878778	0.0307782	76.827	35.84	76.827	-0.0049314	14554000	160	2.21495	0.0325037	-1.48499	-1.9031	21.262	21.3392	20.6216	18.9755	20.1044	21.8321	19.637	19.2847	19.8462
		0.539593	2.51152			0.0427613	-0.130629	0	0	A0A287ANI9	10	A0A287ANI9	RPL29	______MFLRNMRFAKEHNKKGLKKMQANNA	238	Color2 [Red]	9	5		K	3			488			1	0.0217539	51.346	27.495	51.346	-0.41192	23379000	10	0.0427613	0.954041	-0.130629	-0.0847467	20.6382	17.6822	17.4989	24.2164	21.105	18.0325	18.7651	18.0374	18.6249
		0.670165	3.25552			0.14679	0.556562	0	0	A0A287ANI9	14	A0A287ANI9	RPL29	__MFLRNMRFAKEHNKKGLKKMQANNAKAMS	239	Color2 [Red]	9	5		K	3			488			1	0.0217539	51.346	27.495	51.346	-0.41192	23379000	14	0.14679	0.784098	0.556562	0.291386	20.6382	17.3634	15.8871	24.2164	21.105	18.3339	18.3592	18.4192	18.7801
		0.849088	2.88592			0.0244392	0.0745468	0	0	A0A287ANI9	15	A0A287ANI9	RPL29	_MFLRNMRFAKEHNKKGLKKMQANNAKAMSA	240	Color2 [Red]	9	5		K	3			488			1	0.0217539	51.346	27.495	51.346	-0.41192	23379000	15	0.0244392	0.98459	0.0745468	0.0490237	20.6382	18.0367	17.8448	24.2164	21.105	19.856	17.9621	19.2896	19.4916
		0.51115	1.52198	+	+	1.98853	3.48372	0	0	I3LP78;A0A287AW71	121;121	I3LP78	RPL9	QENGSLVEIRNFLGEKYIRRVRMRPGVACSV	260	Color2 [Red]	9	5		K	2			535	+	Injury 30 min_CTRL	1	0.0219912	86.011	53.79	86.011	-1.9141	10576000	121	1.98853	0.0209333	3.48372	2.7595	18.0716	18.8826	16.3422	17.211	19.8906	20.7608	21.0546	21.1682	21.5248
		0.201415	1.22076			0.886341	3.22614	0	0	I3LP78;A0A287AW71	21;21	I3LP78	RPL9	SNQTVDIPENVDITLKGRTVIVKGPRGTLRR	261	Color2 [Red]	9	5		K	3			535			1	1.42e-09	78.088	64.661	72.876	0.3041	77150000	21	0.886341	0.0727351	3.22614	1.46907	17.2112	22.4584	22.0414	23.156	18.5649	23.6523	23.3951	24.0461	23.9482
		0.0367976	-0.154612			0.804494	1.93894	0	0	Q29214;A0A287BGL3	26;26	Q29214	RPLP0	SNYFLKIIQLLDDYPKCFIVGADNVGSKQMQ	285	Color2 [Red]	9	5		K	3			615			0.99997	8.24e-08	74.662	60.501	74.662	0.10378	12952000	26	0.804494	0.120035	1.93894	1.20103	19.3858	17.9036	20.0663	17.9633	17.4374	21.4912	19.231	21.9948	21.9467
		0.930765	2.76686			0.765141	2.7054	0	0	F1RZ28	139	F1RZ28	RPS10	RDTYRRSAVPPGADKKAEAGAGSATEFQFRG	362	Color2 [Red]	9	5		K	2			858			0.589512	0.00120376	79.906	31.112	79.906	-0.033199	26287000	139	0.765141	0.10863	2.7054	1.27178	21.0468	17.8417	17.3163	22.0534	22.4452	20.0068	23.4308	19.4992	21.3909
	+	2.36806	1.25755			0.434971	0.544095	0	0	P46405;A0A287AKH7	129;112	P46405	RPS12	YGKESQAKDVIEEYFKCKK____________	451	Color2 [Red]	9	5		K	2			1197			0.943619	0.00133635	93.178	67.06	87.616	0.34462	71637000	129	0.434971	0.5295	0.544095	0.525289	19.7826	19.7396	19.9533	21.4842	20.9555	20.8084	20.697	21.0817	19.3291
		0.295879	-1.33661			1.30583	0.349	0	0	I3LJ87	58	I3LJ87	RPS2	GRGRGRGARGGKAEDKEWLPVTKLGRLVKDM	439	Color2 [Red]	9	5		K	2			1098			1	0.0035368	114.4	67.939	114.4	0.13121	65754000	58	1.30583	0.498327	0.349	0.558209	22.5931	22.8491	22.5957	17.7309	22.6408	23.6564	22.959	22.9153	23.2106
		0.0172399	-0.0909793			0.0502046	0.273026	0	0	A1XQU9;A0A287BQP4	8;8	A1XQU9	RPS20	________MAFKDTGKTPVEPEVAIHRIRIT	289	Color2 [Red]	9	5		K	3			648			1	2.28e-05	86.944	55.117	65.472	0.098726	76692000	8	0.0502046	0.939042	0.273026	0.115327	22.1876	21.8251	21.9865	23.5154	23.7966	18.4143	23.8321	18.5597	24.4266
		0.0215975	0.15616			0.000212133	0.00136948	0	0	P0CG68;A0A0B8RT13;A0A2C9F3G2;P63053;A4US66;A7U5U2;A0A286ZNL1;A0A287AZA7	105;105;105;29;29;29;16;29	P0CG68;A0A287AZA7	RPS27A	TLEVEPSDTIENVKAKIQDKEGIPPDQQRLI	4	Color2 [Red]	9	5		K	3			18;546			0.987513	0.000189846	79.022	8.7412	75.462	-0.20155	53978000	29	0.000212133	0.99943	0.00136948	0.000526058	23.3802	17.879	23.0932	18.4994	22.3718	23.9498	22.8109	22.2887	19.2569
	+	2.12126	1.58517	+	+	1.89186	1.76786	0	0	P0CG68;A0A0B8RT13;A0A2C9F3G2;P63053;A4US66;A7U5U2;A0A287AZA7	48;48;48;48;48;48;48	P0CG68;A0A287AZA7	RPS27A	KEGIPPDQQRLIFAGKQLEDGRTLSDYNIQK	5	Color2 [Red]	9	5		K	3			18;546	+	Injury 30 min_CTRL	1	1.17e-19	182.39	143.62	121.68	-0.31388	41136000000	48	1.89186	0.0305564	1.76786	1.93662	29.3641	29.1202	28.6196	30.4138	30.3661	31.0797	30.1921	30.8113	31.4042
	+	2.02409	1.79321	+	+	2.4816	1.82813	0	0	P0CG68;A0A0B8RT13;A0A2C9F3G2;P63053;A4US66;A7U5U2;A0A287BGF7;A0A287AZA7	63;63;63;63;63;63;53;63	P0CG68;A0A287AZA7	RPS27A	KQLEDGRTLSDYNIQKESTLHLVLRLRGGAK	6	Color2 [Red]	9	5		K	3			18;546	+	Injury 30 min_CTRL	1	1.08e-13	129.34	107.12	110.22	-0.22622	2946400000	63	2.4816	0.0214316	1.82813	2.30972	25.1898	25.8524	25.3462	26.8476	27.0179	27.9027	26.925	27.2881	27.6598
		0.684485	0.798522			1.22622	0.813888	0	0	P0CG68;A0A0B8RT13;A0A2C9F3G2;P63053;A4US66;A7U5U2;A0A287BGF7;A0A287A8V5;A0A287AZA7	6;6;6;6;6;6;6;6;6	P0CG68;A0A287AZA7	RPS27A	__________MQIFVKTLTGKTITLEVEPSD	7	Color2 [Red]	9	5		K	2			18;546			0.999974	0.000739582	111.61	85.564	103.7	-0.44716	325820000	6	1.22622	0.166008	0.813888	1.00258	22.667	23.3977	22.5068	23.0513	23.3704	24.5453	23.4451	23.6173	23.9508
		0.267541	0.517503			0.764016	1.00262	0	0	A0A287AZA7	113	A0A287AZA7	RPS27A	VKLAVLKYYKVDENGKISRLRRECPSDECGA	267	Color2 [Red]	9	5		K	2			546			1	3.41e-20	182.02	156.37	155.1	-0.42436	1438400000	113	0.764016	0.210771	1.00262	0.908286	25.2392	24.3333	23.335	24.2122	24.3425	25.9052	25.3946	25.6854	24.8352
		0.930762	-2.0893	+	+	2.46046	-2.10964	0	0	A0A287AZA7	107	A0A287AZA7	RPS27A	KHKRKKVKLAVLKYYKVDENGKISRLRRECP	268	Color2 [Red]	9	5		K	4			546	+	Injury 30 min_CTRL	0.995574	0.0013449	59.198	43.654	59.198	-0.88656	12154000	107	2.46046	0.0202532	-2.10964	-2.50893	21.2566	22.0163	20.8976	19.354	17.5496	20.9989	19.3918	19.3387	19.1109
		0.267541	0.517503			0.764016	1.00262	0	0	A0A287BNS9	87	A0A287BNS9	RPS27A	NKRKLAVLNKVDENGKISRCRDFMASRFDRL	288	Color2 [Red]	9	5		K	2			643			1	9.5e-05	155.1	74.726	155.1	-0.42436	302880000	87	0.764016	0.211527	1.00262	0.908286	25.2392	24.3333	23.335	24.2122	24.3425	25.9052	25.3946	25.6854	24.8352
+		1.46347	6.42012	+	+	1.53319	6.80522	0	0	Q0Z8U2	214	Q0Z8U2	RPS3	GPKKPLPDHVSIVEPKDEILPTTPISEQKGG	455	Color2 [Red]	9	5		K	4			1216	+	Injury 30 min_CTRL	0.999998	9.88e-21	95.666	84.143	82.177	0.31089	274030000	214	1.53319	0.0193231	6.80522	2.6709	16.7435	22.7368	16.639	25.3571	24.5548	25.4677	24.9275	25.4297	26.1778
		1.15762	2.60599	+	+	1.78695	2.68056	0	0	P79284;F1RHM3	17;4510	P79284	RYR2	AALDFSDAREKKKPKKDSSLSAVLNSIDVKY	326	Color2 [Red]	9	5		K	3			775	+	Injury 30 min_CTRL	0.999964	0.000470257	53.779	27.633	53.779	1.2246	118290000	17	1.78695	0.0209897	2.68056	2.28589	20.4235	21.4618	21.1381	25.6111	22.319	22.9113	22.5597	24.5987	23.9067
+		1.64008	4.74105			0.783325	2.97357	0	0	K7GQ50	50	K7GQ50	S100A1	KELLQTELSGFLDAQKDADAVDKVMKELDEN	447	Color2 [Red]	9	5		K	4			1139			0.983618	0.000490676	44.258	32.062	40.986	-2.8983	26808000	50	0.783325	0.10111	2.97357	1.32102	16.5698	17.2759	16.8802	19.0424	22.9703	22.9364	17.7026	18.6248	23.3192
		0.833489	1.77644			0.110117	-0.374839	0	0	F2Z5M4;K7GQD4	61;61	F2Z5M4	S100A16	LNHMLTDTGNRKAADKLIQNLDANHDGRISF	421	Color2 [Red]	9	5		K	3			1043			1	0.00173302	45.434	40.451	45.434	0.71576	8075300	61	0.110117	0.845973	-0.374839	-0.216469	17.1509	19.9376	20.0593	20.4758	20.6363	21.3651	17.5311	18.3169	20.1753
+	+	2.46686	2.19552		+	1.24219	1.58289	0	0	I3L7Z6;Q2EN75	31;31	I3L7Z6	S100A6	FHKYSGREGDKNTLSKSELKELIQKELTIGA	428	Color2 [Red]	9	5		K	3			1064			0.999596	0.00354554	56.951	34.231	56.951	-0.64063	11643000	31	1.24219	0.0762723	1.58289	1.44115	19.257	18.9321	18.2015	20.676	21.0661	21.2351	20.3065	21.2983	19.5344
+	+	3.15538	2.78024	+	+	2.84633	2.87333	0	0	I3L7Z6;Q2EN75	47;47	I3L7Z6	S100A6	SELKELIQKELTIGAKLQDAEIAKLMDDLDR	429	Color2 [Red]	9	5		K	3			1064	+	Injury 30 min_CTRL	0.999978	0.000916339	50.843	30.737	50.843	-2.2352	16081000	47	2.84633	0.017625	2.87333	3.31733	17.1757	17.5973	18.1771	20.3569	20.5201	20.4139	20.2468	20.3583	20.9651
		1.10774	7.86009			0.742587	5.40817	0	0	I3LFY0	148	I3LFY0	S100PBP	PKPLNRRFALEKNLIKVTVAPFDPRVCDVVL	438	Color2 [Red]	9	5		K	2			1091			1	0.000472619	94.692	37.102	89.247	-0.11014	1218900000	148	0.742587	0.0835533	5.40817	1.40776	16.1267	18.1065	17.0916	28.3986	28.1106	18.3958	29.0995	19.3607	19.0891
		0.0294762	0.136049			0.178234	0.702689	0	0	I3LSQ7;I3LG77;A0A023VTS2	72;72;72	I3LSQ7	SAMHD1	SGFGDSELLERCREKKITGSILPFLDESLLE	0	Color2 [Red]	9	5		K	4			0			0.999938	0.0005404	42.106	30.254	42.106	0.14618	13575000	72	0.178234	0.713186	0.702689	0.351738	17.499	20.4913	20.4648	19.0651	17.889	21.9092	18.3959	19.916	22.2513
		1.78908	1.33687	+	+	2.12417	2.17674	0	0	I3LF36	74	I3LF36	SAP18	YTWMDATLKELTSLVKEVYPEARKKGTHFNF	435	Color2 [Red]	9	5		K	2			1088	+	Injury 30 min_CTRL	1	0.0377399	45.973	31.815	45.973	0.99474	3588800	74	2.12417	0.0218925	2.17674	2.32627	17.3094	17.5426	16.9528	18.2947	18.3407	19.18	18.7528	19.4418	20.1403
		0.574618	0.883873	+	+	2.40773	1.82692	0	0	Q52NJ3	166	Q52NJ3	SAR1A	FGLYGQTTGKGNVTLKELNARPMEVFMCSVL	457	Color2 [Red]	9	5		K	2			1229	+	Injury 30 min_CTRL	1	0.0346854	56.563	35.661	56.563	-0.01845	3602000	166	2.40773	0.02036	1.82692	2.26921	18.153	17.681	17.9018	17.5869	19.9049	18.8955	19.28	19.7122	20.2243
		0.295012	0.496103			0.608703	0.830769	0	0	F1S762;D0G7F1;I3LEB7	447;448;47	F1S762	SCP2	EIEKRLEEEGEQFVKKIGGIFAFKVKDGPEG	320	Color2 [Red]	9	5		K	2			748			0.999911	0.0333399	44.447	15.935	44.447	-1.5625	10868000	447	0.608703	0.334267	0.830769	0.747058	18.6306	20.7133	19.5504	19.7986	19.8199	20.7642	20.567	20.2477	20.5719
		0.378271	0.308223	+	+	2.63881	1.57596	0	0	F1RZ70	160	F1RZ70	SEC14L1	EKIAMKQYTSNIKKGKEIIEYYLRQLEEEGI	363	Color2 [Red]	9	5		K	2			859	+	Injury 30 min_CTRL	1	0.00847052	93.551	62.981	93.551	0.83003	10861000	160	2.63881	0.0243604	1.57596	2.16487	19.1472	19.6376	19.3316	19.2087	19.5657	20.2667	20.6413	20.9467	21.2563
+	+	1.94662	3.71986	+	+	3.66078	4.47174	0	0	F1SV40	92	F1SV40	SF3A3	GPNEFAEFYNRLKQIKEFHRKHPNEICVPMS	409	Color2 [Red]	9	5		K	2			1020	+	Injury 30 min_CTRL	0.499985	0.0353655	42.109	14.096	42.109	0.0041445	16518000	92	3.66078	0.027	4.47174	5.25549	16.9276	17.1136	17.167	22.3634	20.4805	19.5239	20.8958	21.6609	22.0667
		1.15258	3.1338	+	+	2.57122	4.27373	0	0	F1SV40	97	F1SV40	SF3A3	AEFYNRLKQIKEFHRKHPNEICVPMSVEFEE	410	Color2 [Red]	9	5		K	2			1020	+	Injury 30 min_CTRL	0.499985	0.0353655	42.109	14.096	42.109	0.0041445	16518000	97	2.57122	0.0150909	4.27373	3.73402	16.2064	17.5779	18.0179	22.3634	20.4805	18.3598	20.8958	21.6609	22.0667
		0.355902	2.07864			0.966437	4.01102	0	0	F1S8G6	160	F1S8G6	SGTA	VQDCERAICIDPSYSKAYGRMGLALSSLNKH	370	Color2 [Red]	9	5		K	3			910			1	0.000725998	57.804	44.4	46.797	-0.87494	32868000	160	0.966437	0.0511138	4.01102	1.64125	16.8271	22.3186	16.2986	17.7007	21.297	22.6825	21.9951	22.5465	22.9357
		0.947658	1.60553			0.9844	1.49361	0	0	A0A286ZYS7;F1RSN0	141;184	A0A286ZYS7	SHARPIN	ELAGRLAQAIESGDEKRAAEAAATLAQHHAA	153	Color2 [Red]	9	5		K	2			280			1	0.00973047	55.567	42.94	52.79	0.31943	10368000	141	0.9844	0.114332	1.49361	1.23311	20.1999	17.9415	18.448	19.8329	20.365	21.2082	20.5028	19.9717	20.5958
		1.64383	1.56692		+	1.38808	1.1985	0	0	A0A287ARU4	155	A0A287ARU4	SKP1	NIKNDFTEEEEAQVRKENQWCEEK_______	253	Color2 [Red]	9	5		K	2			511			0.999977	0.031191	58.676	38.89	58.676	0.16885	6298600	155	1.38808	0.0990097	1.1985	1.32756	18.6155	18.1499	18.0264	19.5489	19.3304	20.6132	20.1273	19.3722	18.8878
+	+	1.92904	3.52096	+	+	2.76949	4.31134	0	0	O02713;F1SB79	303;303	O02713	SLC22A2 OCT2	WLISQNKNAKAMSIIKHIAKKNGKSLPASLQ	383	Color2 [Red]	9	5		K	3			924	+	Injury 30 min_CTRL	0.999052	0.0114803	42.789	23.956	42.789	2.5114	18911000	303	2.76949	0.02075	4.31134	4.00798	16.4144	17.9247	18.0452	21.0543	19.898	21.995	21.5437	21.5281	22.2466
+	+	1.83778	3.63537	+	+	2.53789	4.42575	0	0	O02713;F1SB79	307;307	O02713	SLC22A2 OCT2	QNKNAKAMSIIKHIAKKNGKSLPASLQSLRP	384	Color2 [Red]	9	5		K	3			924	+	Injury 30 min_CTRL	0.97864	0.0114803	42.789	23.956	42.789	2.5114	18911000	307	2.53789	0.0158095	4.42575	3.7462	16.0712	17.9247	18.0452	21.0543	19.898	21.995	21.5437	21.5281	22.2466
		1.50123	0.644562		+	1.78786	0.867768	0	0	A7LGJ4;A0A140H1A1;I3L5Z2;P20303;I3LGB8	20;169;233;245;245	A7LGJ4	Slc2a1	KLRGTADVTRDLQEMKEESRQMMREKKVTIL	56	Color2 [Red]	9	5		K	2			89			1	0.0269694	48.796	29.01	48.796	-0.71919	7390100	20	1.78786	0.119683	0.867768	1.20923	19.3513	18.7878	19.1162	19.6897	19.5571	19.9422	19.7918	19.8273	20.2396
		0.284446	0.685916			0.501687	0.99665	0	0	F1SML4	886	F1SML4	SND1	FQKVITEYLNAQESAKSARLNLWRYGDFRAD	401	Color2 [Red]	9	5		K	3			977			1	0.000490536	53.995	35.892	53.777	0.03545	7072900	886	0.501687	0.353272	0.99665	0.72841	19.2328	20.0106	17.4364	19.2633	18.7279	20.7463	19.378	19.5784	20.7133
		0.304975	0.613182			0.523957	0.756931	0	0	F1RT25	119	F1RT25	SNX3	RGDDGIFDDNFIEERKQGLEQFINKVAGHPL	350	Color2 [Red]	9	5		K	2			822			1	0.00608845	80.239	39.252	80.239	1.3161	15020000	119	0.523957	0.398846	0.756931	0.666795	19.8796	20.9543	19.1392	20.0564	19.9021	21.854	20.0543	20.9659	21.2236
		0.851172	1.46916			1.13244	1.72043	0	0	F1RT25	95	F1RT25	SNX3	ELERESKVVVPPLPGKAFLRQLPFRGDDGIF	351	Color2 [Red]	9	5		K	3			822			1	0.00368133	47.288	41.904	47.288	-0.23084	21815000	95	1.13244	0.0812371	1.72043	1.41661	19.4217	20.9114	19.0568	21.1328	20.3573	22.3071	20.6581	21.8334	22.0596
		0.146692	0.58825			0.298868	-0.639966	0	0	F1RUF9	226	F1RUF9	SOX4	GKPHAKLILAGGGGGKTAAASSASLAAEQAG	352	Color2 [Red]	9	5		K	2			826			1	0.0179313	93.262	11.628	93.262	0.94794	6452800	226	0.298868	0.590706	-0.639966	-0.46734	18.8605	20.7969	17.8704	21.9007	17.6801	19.7117	18.2759	18.6351	18.697
		0.469872	1.96829			0.634902	2.72151	0	0	O18896;F1RV30	82;82	O18896	SOX9	DKFPVCIREAVSQVLKGYDWTLVPMPVRVNG	353	Color2 [Red]	9	5		K	3			832			1	0.000104346	59.003	50.508	59.003	-0.24335	45036000	82	0.634902	0.135787	2.72151	1.11887	19.4287	17.2122	22.2973	22.6795	22.6699	19.4937	23.5669	23.6714	19.8644
		1.88127	1.30443	+	+	2.70843	1.91981	0	0	O18896;F1RV30;A0A287A240;A0A286ZU14;A5A763;A0A287ASS7;I3LI81;F1SKN9;A0A286ZW65	141;141;135;135;143;144;144;144;216	O18896	SOX9	QYPHLHNAELSKTLGKLWRLLNESEKRPFVE	354	Color2 [Red]	9	5		K	2			832	+	Injury 30 min_CTRL	1	0.023945	88.591	67.437	88.591	-0.48741	13504000	141	2.70843	0.0197531	1.91981	2.50598	19.3306	19.5007	18.8171	20.2692	20.3169	20.9755	20.8577	21.1085	21.4415
		0.247898	1.73004			0.670994	4.15996	0	0	I3LKU1	308	I3LKU1	SPATA1	LQIERKKIIEQMKQVKEERRYLERIGEELIK	440	Color2 [Red]	9	5		K	2			1101			0.988904	0.00846132	67.032	9.4336	54.549	-2.5295	84413000	308	0.670994	0.111361	4.15996	1.25553	16.8936	22.7672	16.4301	18.7832	24.1444	18.3534	24.5676	18.9899	25.0133
+	+	2.0727	2.63296	+	+	2.70053	2.87462	0	0	F1RY92	85	F1RY92	SRSF3	TLCGCRVRVELSNGEKRSRNRGPPPSWGRRP	360	Color2 [Red]	9	5		K	3			852	+	Injury 30 min_CTRL	1	0.0127181	51.841	21.271	51.841	0.54267	10122000	85	2.70053	0.0137561	2.87462	3.19274	17.4338	17.3845	18.5436	19.9038	20.1669	21.19	20.6645	20.887	20.4342
		0.188733	-0.22634			0.102578	0.0679245	0	0	A0A287B8B1;F1SRB9;A0A0B8RVG5	153;153;153	A0A287B8B1	ST13	TDAIKLNPRLAILYAKRASVFIKLQKPNAAI	36	Color2 [Red]	9	5		K	2			35			1	0.0036419	145.87	73.636	145.87	0.73237	24763000	153	0.102578	0.955028	0.0679245	0.0920214	21.5363	21.4886	21.1337	20.3907	21.1716	21.9173	21.7157	21.0579	21.5887
		1.74482	1.92767	+	+	2.3887	2.12572	0	0	A0A287B8B1;F1SRB9;A0A0B8RVG5	356;364;364	A0A287B8B1	ST13	QSNPKVMNLISKLSAKFGGQA__________	37	Color2 [Red]	9	5		K	2			35	+	Injury 30 min_CTRL	1	0.00756087	113.91	81.95	110.67	0.27734	144180000	356	2.3887	0.0201905	2.12572	2.47388	22.5937	22.5185	21.6536	23.6458	23.9464	24.9566	23.9907	24.582	24.5702
		0.0849124	0.394133	+	+	2.12265	2.08964	0	0	A0A287B8B1;F1SRB9;A0A0B8RVG5	345;353;353	A0A287B8B1	ST13	VAQNPANMSKYQSNPKVMNLISKLSAKFGGQ	38	Color2 [Red]	9	5		K	3			35	+	Injury 30 min_CTRL	0.999651	0.000324114	66.784	55.344	52.527	-1.3012	64365000	345	2.12265	0.0207755	2.08964	2.27456	21.4233	21.6498	20.8128	18.4921	22.776	23.8003	22.7751	23.4459	23.9339
		0.383627	1.70841	+	+	1.20952	3.3857	0	0	P61958;C7S2Z6;A0A287AF11;C7S2Z7;A7WLI0	11;11;11;11;11	P61958	SUMO2 SMT3A SMT3H2	_____MADEKPKEGVKTENNDHINLKVAGQD	318	Color2 [Red]	9	5		K	3			730	+	Injury 30 min_CTRL	1	2.43e-06	101.53	53.82	101.53	-0.0056551	37525000	11	1.20952	0.0340144	3.3857	1.86496	16.8922	21.0813	20.1472	22.1805	18.3445	22.7209	22.1145	22.874	23.2893
		0.0990066	0.425216			0.951687	2.20313	0	0	P61958;C7S2Z6;A0A287AD21	33;33;32	P61958	SUMO2 SMT3A SMT3H2	INLKVAGQDGSVVQFKIKRHTPLSKLMKAYC	319	Color2 [Red]	9	5		K	3			730			0.867978	0.000726182	57.802	42.926	43.382	-0.039142	17935000	33	0.951687	0.0879596	2.20313	1.39138	20.9351	17.4593	20.0159	17.684	20.5492	21.4527	21.0964	21.794	22.1292
		1.31522	2.36699	+	+	1.98159	3.19507	0	0	A0A287A506;F1SRR5;I3LTM2;A0A287BGF1	3715;3662;3715;3715	A0A287A506	SYNE2	RNVEKMLQQKSKNIDKAQEIQKKMWDELDLW	179	Color2 [Red]	9	5		K	3			331	+	Injury 30 min_CTRL	0.999942	0.0157189	48.44	26.412	48.44	2.2809	27796000	3715	1.98159	0.0184706	3.19507	2.65699	17.8754	19.5229	19.6818	22.6079	20.6289	20.9443	21.8422	23.0216	21.8015
		1.31522	2.36699	+	+	1.98159	3.19507	0	0	A0A287A506;F1SRR5;I3LTM2;A0A287BGF1	3722;3669;3722;3722	A0A287A506	SYNE2	QQKSKNIDKAQEIQKKMWDELDLWHSKLNEL	181	Color2 [Red]	9	5		K	3			331	+	Injury 30 min_CTRL	0.500029	0.0157189	48.44	26.412	48.44	2.2809	27796000	3722	1.98159	0.0187463	3.19507	2.65699	17.8754	19.5229	19.6818	22.6079	20.6289	20.9443	21.8422	23.0216	21.8015
		0.169935	-0.585864			0.165307	-0.427876	0	0	A0A287A506;F1SRR5;I3LTM2;A0A287BGF1	1880;1827;1880;1880	A0A287A506	SYNE2	KECFESSETKKSVEQKLQKLSDFLTLEGRGS	182	Color2 [Red]	9	5		K	2			331			0.961192	0.00812125	62.714	17.633	55.441	0.0066864	23855000	1880	0.165307	0.782899	-0.427876	-0.29009	21.3251	21.2158	21.2927	18.1675	21.3999	22.5087	21.5499	18.9249	22.0753
		0.632286	1.80981	+	+	1.52066	2.03713	0	0	A0A287BDJ4	212	A0A287BDJ4	TBX10	HRYQPRFHVVFVDPRKDSERYAQENFKSFVF	283	Color2 [Red]	9	5		K	2			605	+	Injury 30 min_CTRL	0.999932	0.00819588	60.563	24.039	60.563	2.2203	12377000	212	1.52066	0.0336327	2.03713	1.82086	17.6207	18.614	19.024	22.3304	18.1025	20.2553	19.5426	20.8784	20.9491
		1.44339	4.13375			0.88123	3.79011	0	0	F1RYD0;K7GS97	153;176	F1RYD0	TCEAL2	KRKTNKGLAQCLKEYKEAIHDMHLSNEEMIR	361	Color2 [Red]	9	5		K	3			853			1	7.37e-09	91.371	74.491	91.371	-0.11565	88049000	153	0.88123	0.0634754	3.79011	1.51406	19.5174	16.611	20.7752	23.7983	22.1291	23.3774	19.6128	24.0885	24.5725
		1.26531	3.5901	+	+	1.53818	3.56992	0	0	A0A287A3L5;F1S1Z1;K7GS27;K7GQG7;A0A287A3V5;A0A286ZI80	458;473;575;579;599;603	A0A287A3L5	TCF4	FKELGRMVQLHLKSDKPQTKLLILHQAVAVI	60	Color2 [Red]	9	5		K	2			107	+	Injury 30 min_CTRL	1	0.0264442	61.997	10.425	61.997	0.42867	51200000	458	1.53818	0.0205657	3.56992	2.27335	20.1203	20.202	17.0092	24.2487	21.4721	22.381	22.2797	22.9352	22.8263
		1.24525	3.64324	+	+	1.49417	3.62306	0	0	A0A287A3L5;F1S1Z1;K7GS27;K7GQG7;A0A287A3V5;A0A286ZI80	462;477;579;583;603;607	A0A287A3L5	TCF4	GRMVQLHLKSDKPQTKLLILHQAVAVILSLE	61	Color2 [Red]	9	5		K	2			107	+	Injury 30 min_CTRL	1	0.0264442	61.997	10.425	61.997	0.42867	51200000	462	1.49417	0.0206154	3.62306	2.23295	20.1203	20.202	16.8497	24.2487	21.4721	22.381	22.2797	22.9352	22.8263
		1.13462	4.35008	+	+	3.12285	5.62351	0	0	A8U4R4	319	A8U4R4	tkt TKT	PTPPSYKVGDKIATRKAYGQALAKLGHASDR	308	Color2 [Red]	9	5		K	2			701	+	Injury 30 min_CTRL	1	0.00340761	75.109	48.725	75.109	-2.0456	40706000	319	3.12285	0.018	5.62351	5.08116	16.2508	18.2713	16.8883	18.0923	22.9757	23.3927	22.9836	22.6494	22.6479
		0.0342268	-0.206148	+	+	1.42708	2.35961	0	0	F1RLI7	5	F1RLI7	TMEM232	___________MPVNKSPVINKSGVGPSSYR	331	Color2 [Red]	9	5		K	2			792	+	Injury 30 min_CTRL	1	0.00758542	76.827	18.867	76.827	0.20554	213360000	5	1.42708	0.0350638	2.35961	1.85888	21.8363	24.2768	22.7287	24.8728	24.414	18.9366	24.7317	25.5406	25.6484
		0.763125	1.55764			0.438602	0.849551	0	0	A0A287A3T1;G9M4N3	96;96	A0A287A3T1	TOLLIP	LGYAVYETPTAHNGAKNPRWNKVIQCTVPPV	174	Color2 [Red]	9	5		K	3			321			1	0.00211624	41.202	30.863	41.202	0.38846	5996600	96	0.438602	0.424127	0.849551	0.638443	19.4097	17.0424	19.2741	19.5898	19.5938	21.2155	19.3118	18.9399	20.0231
		0.297303	1.30584			0.331626	1.43994	0	0	A0A287A3T1;G9M4N3	145;146	A0A287A3T1	TOLLIP	IAWTHVTIPESLKQGKVEDEWYSLSGRQGDD	175	Color2 [Red]	9	5		K	3			321			1	0.00111603	53.001	41.233	49.298	0.48499	24401000	145	0.331626	0.429887	1.43994	0.629089	20.3209	17.2928	21.0884	18.1945	21.8696	22.5555	22.4847	22.2526	18.2846
		0.169517	0.456961			0.526247	0.878573	0	0	A0A287BPM9;A0A286ZMJ5;A0A287ATA0;A0A287B6X7;A0A287BAN7;A0A287BKF0	106;106;106;106;106;106	A0A287BPM9	TOM1L2	NRDFVDSVLVKVISPKNSPPAIVQDKVLALI	91	Color2 [Red]	9	5		K	3			163			0.999381	0.00197414	47.037	27.199	43.184	-0.35104	11800000	106	0.526247	0.366737	0.878573	0.711694	19.7653	19.4879	19.5351	20.5078	18.113	21.5384	19.0733	20.8239	21.5267
		0.0364224	-0.250465			0.708003	1.7429	0	0	A0A287BNA2;F1S2V2;A0A286ZTW5	98;98;98	A0A287BNA2	TPD52L1	FSRSWHDVQTTTAYKKTQETLSHAGQKATAA	116	Color2 [Red]	9	5		K	2			224			1	2.65e-05	100.48	61.455	100.48	-0.35314	115800000	98	0.708003	0.150024	1.7429	1.07331	23.0675	22.6206	20.232	17.4862	23.1389	24.5436	24.9795	23.6025	22.5668
+	+	3.56978	3.43516	+	+	2.41606	2.20414	0	0	A0A287B1X5;A0A286ZMW9;A0A287B0P4	161;175;184	A0A287B1X5	TPD52L2	AISRKLGDMRNSATFKSFEDRVGTIKSKVVG	93	Color2 [Red]	9	5		K	2			168	+	Injury 30 min_CTRL	1	0.00876348	74.162	51.332	74.162	-0.19738	6522200	161	2.41606	0.0193766	2.20414	2.54472	17.4118	17.0816	16.6172	20.5428	20.1547	20.7185	18.6779	19.5936	19.4515
		0.874877	2.8232	+	+	2.75805	4.16124	0	0	A0A287B1X5;A0A286ZMW9;A0A287B0P4	66;66;66	A0A287B1X5	TPD52L2	KVEEEIVTLRQVLAAKERHCGELRRKLGLSA	94	Color2 [Red]	9	5		K	2			168	+	Injury 30 min_CTRL	1	0.0111971	109.01	53.571	109.01	-0.51119	13285000	66	2.75805	0.0195294	4.16124	3.92743	16.324	17.9471	16.988	17.1164	20.8032	21.8092	21.639	21.4501	20.6538
		1.15298	1.51179			0.878062	2.81206	0	0	A0A287B1X5;A0A286ZMW9;A0A287B0P4	104;104;104	A0A287B1X5	TPD52L2	LSRSWQDVQGSSAYMKTSEKLGEWNEKVTQS	95	Color2 [Red]	9	5		K	3			168			0.975658	1.27e-05	74.12	63.064	74.12	-0.67865	25089000	104	0.878062	0.0816939	2.81206	1.41217	18.8894	18.7773	19.1157	20.9864	21.1071	19.2242	18.7675	23.3574	23.0937
+	+	3.31293	2.86522	+	+	4.08825	4.41498	0	0	A0A287B1X5;A0A286ZMW9;A0A287B0P4	108;108;108	A0A287B1X5	TPD52L2	WQDVQGSSAYMKTSEKLGEWNEKVTQSDLYK	96	Color2 [Red]	9	5		K	2			168	+	Injury 30 min_CTRL	0.999998	0.00561495	82.749	59.321	82.749	0.61672	18765000	108	4.08825	0.036	4.41498	5.73537	17.5971	17.3062	18.1249	20.3163	20.5182	20.7894	21.8492	22.259	22.165
+	+	1.93227	-2.57282			0.00923731	0.0268879	0	0	D0G7F6;A0A288CFT0;A0A286ZRV2;Q1W5B8;Q1PC32	69;106;106;69;51	D0G7F6	TPI1	QKLDPKIAVAAQNCYKVANGAFTGEISPGMI	293	Color2 [Red]	9	5		K	3			661			0.999955	6.07e-06	49.902	42.005	49.902	0.41113	15653000	69	0.00923731	0.993446	0.0268879	0.0184408	20.9377	21.2073	21.1562	17.4293	18.76	19.3935	19.221	21.9932	22.1677
+	+	2.44115	2.33427	+	+	2.74134	2.83329	0	0	D0G7F6;A0A288CFT0;A0A286ZRV2;Q1W5B8;Q1PC32;Q29371	156;193;193;156;138;156	D0G7F6	TPI1	EKVVFEQTKVIADNVKDWNKVVLAYEPVWAI	294	Color2 [Red]	9	5		K	2			661	+	Injury 30 min_CTRL	0.990928	0.0290055	58.676	37.17	58.676	0.054687	8999800	156	2.74134	0.0144615	2.83329	3.20189	18.3224	17.1031	17.9105	19.8557	20.1889	20.2942	20.5132	20.4326	20.8902
		1.13833	2.71518			0.821284	2.37812	0	0	P61288;A0A287B4E6;A0A287AMB0	112;112;102	P61288	TPT1	KSIKGKLEEQRPERVKPFMTGAAEQIKHILA	277	Color2 [Red]	9	5		K	3			569			0.999999	0.000883677	59.227	47.968	59.227	1.7073	13418000	112	0.821284	0.106516	2.37812	1.29155	19.7708	18.4146	16.3331	20.3893	20.3691	21.9056	20.8799	18.864	21.9089
		0.168355	0.5776			0.221488	0.634727	0	0	A0A287BJI8;A0A287A849;A0A287BNE9;A0A286ZVA8	185;320;320;320	A0A287BJI8	TRIM28	KELNKRGRVLVNDAQKVTEGQQERLERQHWT	145	Color2 [Red]	9	5		K	3			245			1	0.000458881	54.7	43.594	45.33	-0.17169	8556800	185	0.221488	0.663218	0.634727	0.392343	19.3713	19.9388	17.8596	18.7499	18.2626	21.8899	18.1881	19.4948	21.3908
		0.792688	1.70987			1.03344	2.4764	0	0	F1RVZ0	238	F1RVZ0	TRIM47	VPLEQERALQEAEQPKVLSAVEDRMDELGAG	355	Color2 [Red]	9	5		K	3			837			1	0.000662963	50.053	39.714	50.053	0.79002	5871800	238	1.03344	0.0614066	2.4764	1.52364	19.2809	17.8314	15.9737	19.5072	19.8234	18.885	20.6588	20.8623	18.994
		0.374627	1.22747			0.363574	1.11435	0	0	A0A287A4K8;A0A287AUN9;I3LAL1	738;807;923	A0A287A4K8	TRPM4	NKQLGPKIVIVSKMMKDVFFFLFFLGVWLVA	178	Color2 [Red]	9	5		K	2			328			0.841691	0.0197979	45.718	22.789	45.718	0.61669	12951000	738	0.363574	0.430025	1.11435	0.626221	19.5695	21.4268	17.1757	21.3799	19.4102	21.0642	20.434	21.1452	19.9358
		0.598446	2.8881			0.785706	3.5971	0	0	F2Z5T5;A0A287ADK8;A0A288CFV7;P02550;F1RK98;I3LDR2;A0A287ABY6;Q2HPK3;B6A7R0;F1SR80;Q2XVP4	269;304;304;304;316;326;316;261;304;300;304	F2Z5T5;B6A7R0;F1SR80;Q2XVP4	TUBA1B	AEITNACFEPANQMVKCDPRHGKYMACCLLY	208	Color2 [Red]	9	5		K	4			1225;403;716;999			1	9.99e-16	81.839	71.228	76.198	0.09521	197220000	304	0.785706	0.0885572	3.5971	1.37698	17.208	23.5385	23.5193	24.0362	23.6614	25.2325	24.7776	24.9852	25.2943
		1.16301	-0.713426			1.01683	0.449786	0	0	F2Z5T5;A0A287ADK8;A0A288CFV7;P02550;F1RK98;I3LDR2;A0A287ABY6;B6A7R0;F1RYV9;F1SHC1;Q2XVP4;F1SHQ8	301;336;336;336;348;358;348;336;301;336;336;320	F2Z5T5;B6A7R0;F1RYV9;Q2XVP4	TUBA1B	GDVVPKDVNAAIATIKTKRSIQFVDWCPTGF	209	Color2 [Red]	9	5		K	2			1225;403;716;855			1	0.000358785	114.83	93.932	69.01	2.854	185970000	336	1.01683	0.425975	0.449786	0.635632	22.5725	22.8006	22.4612	21.6544	22.4383	21.6013	22.7615	23.0323	23.3899
		1.71124	1.12798	+	+	2.78348	1.86137	0	0	F2Z5T5;A0A287ADK8;A0A288CFV7;P02550;F1RK98;I3LDR2;A0A287ABY6;B6A7R0;F1RYV9;F1SHC1;Q2XVP4;F1SHQ8	303;338;338;338;350;360;350;338;303;338;338;322	F2Z5T5;B6A7R0;F1RYV9;Q2XVP4	TUBA1B	VVPKDVNAAIATIKTKRSIQFVDWCPTGFKV	210	Color2 [Red]	9	5		K	2			1225;403;716;855	+	Injury 30 min_CTRL	1	1.49e-05	138.71	117.81	69.01	2.854	475920000	338	2.78348	0.0204337	1.86137	2.49368	24.3666	24.4912	24.1046	24.9968	25.4007	25.9488	25.7451	26.4016	26.3998
+	+	3.04984	1.98582	+	+	3.55369	3.11566	0	0	F2Z5T5;A0A287ADK8;A0A288CFV7;P02550;F1RK98;I3LDR2;A0A287ABY6;B6A7R0;A0A287B5H5;A0A287BMB7;F1RYV9;F1SHC1;F1SR80;Q2XVP4;F1SHQ8	366;401;401;401;413;423;413;401;395;401;366;401;392;401;385	F2Z5T5;B6A7R0;F1RYV9;F1SR80;Q2XVP4	TUBA1B	EAWARLDHKFDLMYAKRAFVHWYVGEGMEEG	211	Color2 [Red]	9	5		K	2			1225;403;716;855;999	+	Injury 30 min_CTRL	1	0.000588253	168.38	29.766	168.38	-0.082686	316430000	401	3.55369	0.0221333	3.11566	4.0976	22.7296	22.7212	22.486	24.4538	24.3924	25.0481	25.2837	25.885	26.115
	+	2.68777	1.42765	+	+	3.4214	2.09082	0	0	F2Z5T5;A0A287ADK8;A0A288CFV7;P02550;F1RK98;I3LDR2;A0A287ABY6;B6A7R0;F1RYV9;F1SHC1;Q2XVP4	291;326;326;326;338;348;338;326;291;326;326	F2Z5T5;B6A7R0;F1RYV9;Q2XVP4	TUBA1B	KYMACCLLYRGDVVPKDVNAAIATIKTKRSI	212	Color2 [Red]	9	5		K	2			1225;403;716;855	+	Injury 30 min_CTRL	0.999898	0.00178979	61.435	43.571	53.569	0.071023	316930000	326	3.4214	0.0153778	2.09082	3.03499	22.9517	22.8463	23.028	24.1044	24.2586	24.746	24.8256	24.8785	25.3944
		0.0131657	-0.0604146			0.781401	2.38358	0	0	F2Z5T5;A0A287ADK8;P02550;Q2HPK3;B6A7R0;F1RYV9;F1SHC1;F1SR80;Q2XVP4	276;311;311;268;311;276;311;307;311	F2Z5T5;B6A7R0;F1RYV9;F1SR80;Q2XVP4	TUBA1B	FEPANQMVKCDPRHGKYMACCLLYRGDVVPK	213	Color2 [Red]	9	5		K	3			1225;403;716;855;999			1	0.000425792	66.289	46.45	44.543	-1.3208	25968000	311	0.781401	0.112836	2.38358	1.25012	19.4381	22.6453	17.9225	18.8266	20.8944	20.1036	21.9972	22.4874	22.6719
		1.41618	1.25833	+	+	2.19659	1.55426	0	0	F2Z5T5;A0A287ADK8;A0A288CFV7;P02550;F1RK98;I3LDR2;A0A287ABY6;B6A7R0;A0A287B5H5;A0A287BMB7;F1RYV9;F1SHC1;F1SR80;Q2XVP4;F1SHQ8	359;394;394;394;406;416;406;394;388;394;359;394;385;394;378	F2Z5T5;B6A7R0;F1RYV9;F1SR80;Q2XVP4	TUBA1B	SNTTAIAEAWARLDHKFDLMYAKRAFVHWYV	214	Color2 [Red]	9	5		K	2			1225;403;716;855;999	+	Injury 30 min_CTRL	1	0.000523571	109.42	81.02	109.42	-0.50321	350500000	394	2.19659	0.0312615	1.55426	1.95047	20.8472	21.2698	21.1497	21.6313	22.4192	22.9911	22.1475	22.7102	23.0718
		0.727218	3.09429			0.991556	4.06158	0	0	F2Z5T5;A0A287ADK8;A0A288CFV7;P02550;F1RK98;I3LDR2;A0A287ABY6;Q2HPK3;A7E1S4;A7E1S5;A7E1S6;B6A7R0;A0A287B5H5;A0A287BMB7;Q2XVP3;F1RYV9;F1SHC1;F1SR80;Q2XVP4;F1SHQ8	61;96;96;96;108;118;108;53;96;96;96;96;90;96;19;61;96;92;96;96	F2Z5T5;B6A7R0;F1RYV9;F1SR80;Q2XVP4	TUBA1B	GTYRQLFHPEQLITGKEDAANNYARGHYTIG	215	Color2 [Red]	9	5		K	3			1225;403;716;855;999	+	Injury 30 min_CTRL	1	1.86e-51	197.45	177.87	118.46	0.18389	452180000	96	0.991556	0.049125	4.06158	1.67782	16.9923	22.562	22.9051	23.3195	23.8897	24.5331	24.6901	24.8233	25.1308
+	+	2.09389	3.11002	+	+	2.57531	3.9384	0	0	F2Z5T5;A0A287ADK8;A0A288CFV7;P02550;F1RK98;I3LDR2;A7E1S4;A7E1S5;B6A7R0;F1RYV9;F1SHC1;F1SR80;Q2XVP4;F1SHQ8	25;60;60;60;72;82;60;60;60;25;60;56;60;60	F2Z5T5;B6A7R0;F1RYV9;F1SR80;Q2XVP4	TUBA1B	GDDSFNTFFSETGAGKHVPRAVFVDLEPTVI	216	Color2 [Red]	9	5		K	3			1225;403;716;855;999	+	Injury 30 min_CTRL	1	4.73e-17	96.79	88.701	62.663	-0.058027	259710000	60	2.57531	0.0176	3.9384	3.60505	20.52	21.8096	22.1975	24.6258	23.9537	25.2777	24.8379	25.6961	25.8083
		1.88116	0.809353	+	+	2.6815	1.81838	0	0	F2Z5T5;A0A287ADK8;A0A288CFV7;F1RK98;I3LDR2;A0A287ABY6;B6A7R0;A0A287B5H5;A0A287BMB7;F1RYV9;F1SHC1;Q2XVP4;F1SHQ8	335;370;370;382;392;382;370;364;370;335;370;370;354	F2Z5T5;B6A7R0;F1RYV9;Q2XVP4	TUBA1B	INYQPPTVVPGGDLAKVQRAVCMLSNTTAIA	217	Color2 [Red]	9	5		K	3			1225;403;716;855	+	Injury 30 min_CTRL	1	6.83e-13	91.725	77.111	63.69	-0.12892	1548100000	370	2.6815	0.0190562	1.81838	2.40454	26.4506	26.26	26.0825	26.8564	26.9838	27.381	27.734	27.9891	28.5251
		0.115763	-0.275246		+	1.75462	1.38255	0	0	F1SR80	332	F1SR80	TUBA4A	GDVVPKDVNAAIAAIKTKRSIQFVDWCPTGF	406	Color2 [Red]	9	5		K	2			999			0.5	0.0009839	94.297	80.789	91.855	-0.093395	7259600	332	1.75462	0.0511813	1.38255	1.61735	19.194	19.2388	19.3116	17.4005	20.3773	19.1408	20.4343	21.3164	20.1413
	+	2.44063	1.25221	+	+	2.23457	1.85999	0	0	F1SR80	334	F1SR80	TUBA4A	VVPKDVNAAIAAIKTKRSIQFVDWCPTGFKV	407	Color2 [Red]	9	5		K	2			999	+	Injury 30 min_CTRL	0.639401	0.0009839	101.95	70.582	84.658	0.27366	13559000	334	2.23457	0.0235429	1.85999	2.19678	19.194	19.2388	19.3116	20.2287	20.3773	20.895	20.4343	21.3164	21.5736
		0.23079	1.31916	+	+	1.82938	4.40795	0	0	A0A287A275;A0A287A217;F2Z5K5;Q767L7;F2Z5B2	122;142;122;122;122	A0A287A275;Q767L7	TUBB TUBB5	TEGAELVDSVLDVVRKEAESCDCLQGFQLTH	167	Color2 [Red]	9	5		K	4			1030;305	+	Injury 30 min_CTRL	0.999997	9.24e-09	55.366	48.085	55.366	0.45791	126960000	122	1.82938	0.0220351	4.40795	2.80007	18.2805	21.6119	21.2432	17.9466	22.4864	24.6601	24.4147	25.1236	24.8212
		1.22217	0.98332	+	+	3.40779	1.66294	0	0	A0A287A275;A0A287A217;F2Z5K5;CON__ENSEMBL:ENSBTAP00000025008;A5GFX6;A0A287A6Y9;A0A287AZ37;A0A287AHL4;A0A287AGU7;A0A287A0J1;A0A287B749;F1S6M7;Q767L7;F2Z5B2;P02554	252;272;252;338;252;252;204;252;252;180;252;252;252;252;252	A0A287A275;A0A287A6Y9;A0A287B749;F1S6M7;Q767L7;P02554	TUBB TUBB5	TTCLRFPGQLNADLRKLAVNMVPFPRLHFFM	168	Color2 [Red]	9	5		K	2			1030;1183;305;347;586;902	+	Injury 30 min_CTRL	1	1.8e-07	157.91	106.84	42.599	-0.020796	641020000	252	3.40779	0.0181867	1.66294	2.55263	24.5741	24.4216	24.5489	24.8934	25.4164	26.1848	25.9944	26.0775	26.4616
		1.23667	0.926336	+	+	1.70557	1.66144	0	0	A0A287A275;A0A287A217;A0A287A6Y9;A0A287AZ37;A0A287AHL4;A0A287AGU7;A0A287A0J1;Q767L7;F2Z5B2;P02554	324;344;324;276;324;324;252;324;324;324	A0A287A275;A0A287A6Y9;Q767L7;P02554	TUBB TUBB5	RYLTVAAIFRGRMSMKEVDEQMLNVQNKNSS	169	Color2 [Red]	9	5		K	3			1030;1183;305;347	+	Injury 30 min_CTRL	0.999997	4.46e-05	67.136	40.988	67.136	0.26949	277070000	324	1.70557	0.040183	1.66144	1.76496	21.3418	21.9973	21.1947	22.3057	22.0845	22.9226	22.5566	23.1387	23.8229
		0.190872	1.22443	+	+	1.10535	4.10141	0	0	A0A287A275;A0A287A217;F2Z5K5;A0A287A6Y9;A0A287AZ37;A0A287AHL4;A0A287AGU7;A0A287A0J1;Q767L7;F2Z5B2;P02554	350;370;350;350;302;350;350;278;350;350;350	A0A287A275;A0A287A6Y9;Q767L7;P02554	TUBB TUBB5	NKNSSYFVEWIPNNVKTAVCDIPPRGLKMAV	170	Color2 [Red]	9	5		K	3			1030;1183;305;347	+	Injury 30 min_CTRL	1	5.34e-22	106.69	36.376	85.248	-0.23653	101230000	350	1.10535	0.0340966	4.10141	1.82707	16.8882	22.2491	21.7721	18.1248	22.4423	24.0155	23.7693	24.5574	24.8868
		0.130082	1.03394	+	+	1.25921	5.54254	0	0	A0A287A275;A0A287A217;F2Z5K5;A0A287A6Y9;A0A287AZ37;A0A287AHL4;A0A287AGU7;A0A287A0J1;Q767L7;F2Z5B2;P02554	216;236;216;216;168;216;216;144;216;216;216	A0A287A275;A0A287A6Y9;Q767L7;P02554	TUBB TUBB5	CIDNEALYDICFRTLKLTTPTYGDLNHLVSA	171	Color2 [Red]	9	5		K	4			1030;1183;305;347	+	Injury 30 min_CTRL	1	1.93e-11	73.109	64.384	54.605	-0.99332	155000000	216	1.25921	0.0237193	5.54254	2.1602	17.9438	23.6589	17.1568	18.046	19.0759	24.7395	24.6553	25.5669	25.1649
		0.745687	2.6908	+	+	1.14036	3.86937	0	0	Q767L7;F2Z5B2	297;297	Q767L7	TUBB TUBB5	RALTVPELTQQVFDAKNMMAACDPRHGRYLT	418	Color2 [Red]	9	5		K	3			1030	+	Injury 30 min_CTRL	1	1.29e-22	109.11	101.58	89.511	-1.328	881410000	297	1.14036	0.0345734	3.86937	1.84632	20.3843	25.4051	24.8555	26.2847	25.4127	27.02	27.26	27.3055	27.6876
		1.14658	1.06527	+	+	2.35157	1.68083	0	0	Q767L7;F2Z5B2	58;58	Q767L7	TUBB TUBB5	QLDRISVYYNEATGGKYVPRAILVDLEPGTM	419	Color2 [Red]	9	5		K	2			1030	+	Injury 30 min_CTRL	1	2.75e-05	78.692	62.438	71.555	-0.10683	674550000	58	2.35157	0.0241379	1.68083	2.12546	21.3106	21.7299	21.5873	21.9576	22.4746	23.3914	22.7207	23.3378	23.6117
		0.263924	0.668403			0.680398	1.80083	0	0	Q767L7;F2Z5B2	379;379	Q767L7	TUBB TUBB5	AVTFIGNSTAIQELFKRISEQFTAMFRRKAF	420	Color2 [Red]	9	5		K	3			1030			1	5.32e-07	85.619	68.338	85.619	0.34223	8190100	379	0.680398	0.151502	1.80083	1.05747	16.9317	20.1635	19.3451	18.9139	19.7541	19.7775	20.7784	19.3083	21.7561
		0.716993	2.96841			0.192854	1.40687	0	0	A0A287A6Y9;P02554	58;58	A0A287A6Y9;P02554	TUBB2A	QLERINVYYNEAAGNKYVPRAILVDLEPGTM	198	Color2 [Red]	9	5		K	3			1183;347			1	6.48e-08	91.207	80.74	44.925	0.040455	86481000	58	0.192854	0.629276	1.40687	0.426687	22.3556	22.5602	16.8604	23.1961	23.3038	24.1815	17.8429	23.8243	24.3297
		0.605242	-1.99227			0.0102977	0.0777562	0	0	A0A287A6Y9;A0A287AZ37;A0A287AHL4;A0A287AGU7;A0A287A0J1	297;249;297;297;225	A0A287A6Y9	TUBB2B	RALTVPELTQQMFDSKNMMAACDPRHGRYLT	197	Color2 [Red]	9	5		K	3			347			1	1.11e-05	50.539	6.039	50.539	-0.89932	26828000	297	0.0102977	0.98856	0.0777562	0.0260208	17.3521	22.0141	21.0482	18.0393	17.5177	18.8807	17.8525	24.2838	18.5115
		0.719779	2.90231			0.292389	1.77185	0	0	A0A287A275;A0A287A217	58;78	A0A287A275	TUBB4B	QLERINVYYNEATGGKYVPRAVLVDLEPGTM	166	Color2 [Red]	9	5		K	3			305			1	2.95e-05	73.834	55.47	68.919	-0.65213	163460000	58	0.292389	0.456185	1.77185	0.600044	16.7446	22.3172	22.0577	23.1449	22.7951	23.8864	23.2898	24.2512	18.894
+	+	2.78378	2.52166	+	+	2.44147	2.98945	0	0	A0A287B749	324	A0A287B749	TUBB6	RYLTVATVFRGPMSMKEVDEQMLAIQNKNSS	278	Color2 [Red]	9	5		K	3			586	+	Injury 30 min_CTRL	0.999954	0.000530049	52.823	35.023	52.823	0.73839	5920200	324	2.44147	0.0171304	2.98945	3.02339	17.3056	17.306	16.8439	19.2421	19.5377	20.2407	19.9254	21.0307	19.4678
		0.125585	-0.354564	+	+	1.55943	2.42685	0	0	A0A287B749	58	A0A287B749	TUBB6	QLERINVYYNESSSQKYVPRAALVDLEPGTM	279	Color2 [Red]	9	5		K	3			586	+	Injury 30 min_CTRL	1	0.000171494	61.097	50.31	61.097	-0.11561	14624000	58	1.55943	0.0289032	2.42685	1.99529	19.8721	17.9881	20.2329	20.4161	17.7871	18.8263	21.4525	21.9541	21.9672
		0.449168	0.457646			0.572631	0.481999	0	0	K7GRY0;A0A0B8RZ10;A0A287A3T5;Q9N1Y0	593;593;593;35	K7GRY0	UBA1	VDARMYMDRRCVYYRKPLLESGTLGTKGNVQ	39	Color2 [Red]	9	5		K	2			48			0.999963	0.0389064	44.309	32.819	44.309	0.33473	8235700	593	0.572631	0.503373	0.481999	0.551159	19.6943	19.6862	18.8608	19.3611	19.7367	20.5164	19.5444	19.757	20.3858
		0.0906605	0.300755			0.18307	0.461076	0	0	K7GRY0;A0A0B8RZ10	528;528	K7GRY0	UBA1	LNRQFLFRPWDVTKLKSDTAAAAVRQMNPHI	40	Color2 [Red]	9	5		K	2			48			1	0.0123321	68.735	38.925	68.735	0.44513	8614500	528	0.18307	0.756945	0.461076	0.315851	20.5131	20.0026	17.4544	18.9079	18.9253	21.0392	19.5031	20.0642	19.7861
		1.33992	1.28355	+	+	2.69338	2.79905	0	0	P0CG68;A0A0B8RT13;A0A2C9F3G2	27;27;27	P0CG68	UBC	TITLEVEPSDTIENVKGKIQEKEGIPPDQQR	8	Color2 [Red]	9	5		K	3			18	+	Injury 30 min_CTRL	0.847415	0.000514	53.169	33.078	53.169	-0.74971	8984500	27	2.69338	0.016093	2.79905	3.13953	18.6909	17.5935	18.3062	18.8833	19.6213	19.9366	20.6314	20.954	21.4023
		1.49869	1.13766		+	1.99005	1.18574	0	0	B8Y648	20	B8Y648	UBE2L3	RRLMKELEEIRKCGMKNFRNIQVDEANLLTW	312	Color2 [Red]	9	5		K	2			723			1	0.0163459	94.669	76.633	94.669	-1.8072	34250000	20	1.99005	0.0572881	1.18574	1.56173	21.2881	21.068	20.5287	21.5881	22.2078	22.5018	22.2432	21.8943	22.3045
		1.47759	2.57293	+	+	1.91402	2.80548	0	0	B8Y648	146	B8Y648	UBE2L3	KDRKKFCKNAEEFTKKYGEKRPVD_______	314	Color2 [Red]	9	5		K	2			723	+	Injury 30 min_CTRL	0.953182	0.00743889	98.299	62.419	98.299	1.6234	13236000	146	1.91402	0.0199529	2.80548	2.44926	17.6346	17.554	19.4349	19.7367	21.2236	21.382	21.3644	21.0004	20.6752
		0.152132	1.09665			0.194626	1.3291	0	0	B8Y648	73	B8Y648	UBE2L3	PAEYPFKPPKITFKTKIYHPNIDEKGQVCLP	315	Color2 [Red]	9	5		K	3			723			1	0.000655635	76.073	48.591	76.073	-0.12017	58259000	73	0.194626	0.629739	1.3291	0.425805	16.3388	22.505	22.9392	18.4086	23.2185	23.4458	23.2321	18.8814	23.6568
		0.358801	1.03735	+	+	2.64129	2.48689	0	0	A0A287ARG2;A0A287ANG7	74;60	A0A287ARG2	UBE2N	PEEYPMAAPKVRFMTKIYHPNVDKLGRICLD	251	Color2 [Red]	9	5		K	3			507	+	Injury 30 min_CTRL	1	8.2e-05	76.588	65.801	71.176	0.14084	57729000	74	2.64129	0.02016	2.48689	2.89446	19.8467	19.6314	20.3147	21.9854	22.3186	18.6008	21.8592	22.5212	22.8731
		1.23566	0.480732		+	1.71445	0.736259	0	0	A0A287ARG2;A0A287ANG7	82;68	A0A287ARG2	UBE2N	PKVRFMTKIYHPNVDKLGRICLDILKVVPST	252	Color2 [Red]	9	5		K	2			507			1	0.000292299	116.55	85.982	101.64	0.65185	290680000	82	1.71445	0.150312	0.736259	1.06035	24.2049	24.3346	24.4408	24.5028	24.8312	25.0885	24.7045	25.1878	25.2968
		1.50086	3.81156	+	+	1.58507	4.1233	0	0	A0A287A4Y0;I3LSM3;A0A287A8H1;A0A287AYH3;A0A287B231;A0A286ZWA5	47;47;47;47;47;43	A0A287A4Y0	UBQLN1	AEPKIMKVTVKTPKEKEEFAVPENSSVQQFK	148	Color2 [Red]	9	5		K	3			257	+	Injury 30 min_CTRL	1	1.06e-13	131.56	121.05	131.56	0.1616	93609000	47	1.58507	0.0192727	4.1233	2.43359	21.1608	20.8211	17.4947	23.5366	23.5112	23.8634	23.6522	23.7659	24.4284
		0.721229	0.674018		+	1.73663	1.08258	0	0	A0A287AZM3;I3LUD5	70;105	A0A287AZM3	UBXN1	ERQEQTKRMLELLAQKQREREEREEREALER	269	Color2 [Red]	9	5		K	2			549			1	9.32e-10	179.21	135.07	63.486	1.4022	96780000	70	1.73663	0.08754	1.08258	1.38551	22.2899	22.4792	21.6305	22.3122	22.6474	23.4621	22.9985	23.2646	23.3843
		0.206369	0.267076			1.36172	0.669945	0	0	F1SLU6	743	F1SLU6	USP5	VTTIVSMGFSRDQALKALRATNNSLERAVDW	399	Color2 [Red]	9	5		K	2			974			1	0.0345139	60.76	30.953	58.917	-0.028341	14655000	743	1.36172	0.206484	0.669945	0.917907	20.4827	20.3495	19.8861	19.6241	20.6852	21.2103	20.6453	20.9512	21.1316
		0.0812685	-0.441387			0.62726	1.39143	0	0	F1SLU6	360	F1SLU6	USP5	FSIPDFQRKYVDKLEKIFQNAPTDPTQDFST	400	Color2 [Red]	9	5		K	4			974			0.977843	3.13e-06	50.498	41.626	50.498	-2.2503	50130000	360	0.62726	0.203066	1.39143	0.928539	19.5603	22.1313	22.7428	17.7939	22.1062	23.2101	22.7281	23.2925	22.588
		0.261643	0.665155			0.403533	0.940311	0	0	A0A287BGB3;A0A287A9H6;F1SL42;A0A286ZY50;A0A287BEC7;A0A287BBQ2	53;52;55;52;90;130	A0A287BGB3	VAMP1	AQVEEVVDIIRVNVDKVLERDQKLSELDDRA	152	Color2 [Red]	9	5		K	2			274			1	0.0190393	88.948	35.781	88.948	1.046	14334000	53	0.403533	0.427034	0.940311	0.632169	20.7988	17.9415	20.9597	20.105	20.5968	20.9937	20.9342	20.6057	20.981
		1.11226	2.15061		+	1.23004	2.21308	0	0	I3LS87	616	I3LS87	VASN	FCVRRGRAAAAVAQGKGQVGPGAGPLELEGV	445	Color2 [Red]	9	5		K	4			1117			0.937407	4.77e-05	41.661	35.695	41.661	0.66745	20222000	616	1.23004	0.0511515	2.21308	1.64528	17.7423	19.4275	20.5392	21.0996	20.8709	22.1904	21.1791	21.2609	21.9083
		0.316453	0.911318	+	+	1.82351	2.34079	0	0	I3LS87	632	I3LS87	VASN	GQVGPGAGPLELEGVKAPLEPGPKGTEGGGE	446	Color2 [Red]	9	5		K	3			1117	+	Injury 30 min_CTRL	0.996756	1.03e-05	51.503	36.889	51.503	1.5524	20918000	632	1.82351	0.0238889	2.34079	2.18202	18.6106	19.5855	20.4867	20.8032	18.5166	22.0971	22.1691	21.544	21.9922
		0.151249	0.884555			0.654696	2.24801	0	0	I3L9V2	262	I3L9V2	VAT1	YHTTDYVEEIKKISPKGVDIVMDPLGGSDTA	430	Color2 [Red]	9	5		K	3			1071			0.99999	0.000193051	54.658	36.741	53.059	1.2972	39824000	262	0.654696	0.143016	2.24801	1.09465	17.2023	21.714	21.9648	22.6176	18.1041	22.813	22.2915	22.7723	22.5613
+	+	3.26737	2.42905	+	+	2.74232	3.4104	0	0	P03974;F1SIH8;A0A286ZUM8	18;18;18	P03974	VCP	SGADSKGDDLSTAILKQKNRPNRLIVDEAIN	132	Color2 [Red]	9	5		K	2			234	+	Injury 30 min_CTRL	0.5	0.00460864	67.563	53.793	67.563	-0.13527	8154400	18	2.74232	0.0208889	3.4104	3.54145	17.5294	17.4862	16.8672	19.9429	19.61	19.617	19.9662	20.7626	21.3851
+	+	4.05771	2.37985	+	+	2.86912	3.3612	0	0	P03974;F1SIH8;A0A286ZUM8	20;20;20	P03974	VCP	ADSKGDDLSTAILKQKNRPNRLIVDEAINED	133	Color2 [Red]	9	5		K	2			234	+	Injury 30 min_CTRL	0.5	0.00460864	67.563	53.793	67.563	-0.13527	8154400	20	2.86912	0.0183333	3.3612	3.64377	17.1683	17.512	17.35	19.9429	19.61	19.617	19.9662	20.7626	21.3851
		0.0942637	-0.258805			0.0137916	0.0872421	0	0	P03974;F1SIH8;A0A286ZUM8;A0A286ZSB5	668;668;668;623	P03974	VCP	RVAILKANLRKSPVAKDVDLEFLAKMTNGFS	135	Color2 [Red]	9	5		K	3			234			0.919116	0.00174712	56.599	39.318	55.885	-0.21706	16869000	668	0.0137916	0.983218	0.0872421	0.0336511	18.9117	21.232	20.4784	21.075	18.6557	20.115	16.3491	22.0225	22.5123
+	+	3.03679	2.08098			0.897725	1.75325	0	0	P03974;F1SIH8;A0A286ZUM8;A0A286ZSB5	651;651;651;606	P03974	VCP	PGRLDQLIYIPLPDEKSRVAILKANLRKSPV	136	Color2 [Red]	9	5		K	3			234			1	0.00237862	45.863	27.499	45.863	0.8849	6271900	651	0.897725	0.112937	1.75325	1.24272	17.779	17.8891	18.0496	19.779	20.4325	19.7492	18.1656	21.2988	19.5131
		0.189242	-0.181267		+	1.78225	0.564477	0	0	P03974;F1SIH8;A0A286ZUM8;A0A286ZSB5	658;658;658;613	P03974	VCP	IYIPLPDEKSRVAILKANLRKSPVAKDVDLE	137	Color2 [Red]	9	5		K	2			234			1	0.00191067	119.89	63.877	105.39	0.19801	30149000	658	1.78225	0.226993	0.564477	0.879094	21.6493	21.429	21.376	20.5961	21.5762	21.7382	21.9333	21.9355	22.279
+	+	2.25192	2.77322	+	+	2.59449	3.12687	0	0	P02543;A0A0B8RVD8;A0A2C9F3D9;Q3HWE5	188;188;188;58	P02543	VIM	VERDNLAEDIMRLREKLQEETLQREEAESTL	19	Color2 [Red]	9	5		K	3			32	+	Injury 30 min_CTRL	1	1.42e-06	164.57	54.704	114.72	-0.03851	193440000	188	2.59449	0.0156667	3.12687	3.24081	18.8617	20.216	20.0679	22.1568	22.2673	23.0411	22.754	22.5851	23.1871
		0.888249	0.600973	+	+	2.40823	1.31241	0	0	P02543;A0A0B8RVD8	439;439	P02543	VIM	RETNLESLPLVDTHSKRTLLIKTVETRDGQV	20	Color2 [Red]	9	5		K	3			32	+	Injury 30 min_CTRL	1	4.44e-08	99.451	82.512	60.489	-0.30101	215230000	439	2.40823	0.033863	1.31241	1.82507	24.0623	23.6099	23.5706	23.824	24.4798	24.7419	24.9557	24.8648	25.3595
	+	2.17357	1.7328	+	+	4.11484	2.28827	0	0	P02543;A0A0B8RVD8;A0A2C9F3D9	120;120;120	P02543	VIM	VELQELNDRFANYIDKVRFLEQQNKILLAEL	21	Color2 [Red]	9	5		K	3			32	+	Injury 30 min_CTRL	1	0.00288968	127.56	78.206	74.464	-0.017279	53262000	120	4.11484	0.0169231	2.28827	3.58845	20.1701	20.0211	19.7373	21.371	21.4257	22.3302	22.1716	22.2653	22.3564
		1.12115	3.68204	+	+	3.59608	6.36183	0	0	P02543;A0A0B8RVD8;A0A2C9F3D9	129;129;129	P02543	VIM	FANYIDKVRFLEQQNKILLAELEQLKGQGKS	22	Color2 [Red]	9	5		K	4			32	+	Injury 30 min_CTRL	1	1.4e-09	79.511	63.211	79.511	-0.28239	89504000	129	3.59608	0.054	6.36183	6.2461	18.4756	17.5205	16.9952	19.0581	20.8564	24.123	24.4443	23.4817	24.1507
		0.135572	0.868004			1.03789	3.21585	0	0	P02543;A0A0B8RVD8;A0A2C9F3D9	139;139;139	P02543	VIM	LEQQNKILLAELEQLKGQGKSRLGDLYEEEM	23	Color2 [Red]	9	5		K	3			32			0.990832	9.75e-05	82.543	62.939	71.548	-1.0234	74438000	139	1.03789	0.0508434	3.21585	1.64472	21.8079	17.7095	22.2355	23.0444	17.7254	23.5871	23.4446	23.8578	24.0981
		0.866256	1.61131			0.0196399	0.0663745	0	0	P02543;A0A0B8RVD8;A0A2C9F3D9	143;143;143	P02543	VIM	NKILLAELEQLKGQGKSRLGDLYEEEMRELR	24	Color2 [Red]	9	5		K	4			32			0.886856	0.0021363	44.601	26.684	44.601	-0.17426	15358000	143	0.0196399	0.983526	0.0663745	0.0408444	19.7167	18.6243	20.905	20.5296	21.121	22.4293	21.5594	19.4055	18.4802
		1.48742	1.82226	+	+	2.41906	2.35774	0	0	P02543;A0A0B8RVD8;A0A2C9F3D9;Q3HWE5;Q6EEI0;A0A287AQY1;F1SHC0;P02540;A0A287BSR0;A0A287B1I2;A0A287ASI0;CON__Q9DCV7;A0A287AG48;CON__Q3KNV1;CON__P08729;CON__P05787;A0A287A8E9;A0A287AZ82;F1SGG2;A0A287ARG4;A0A287A784;CON__Q9H552	402;402;402;272;32;361;397;408;408;397;397;388;397;394;394;393;318;348;390;401;401;409	P02543	VIM	LNVKMALDIEIATYRKLLEGEESRISLPLPN	25	Color2 [Red]	9	5		K	3			32	+	Injury 30 min_CTRL	1	4e-07	172.21	87.855	103.01	-0.1415	326930000	402	2.41906	0.0176901	2.35774	2.64634	23.8981	22.5579	23.313	24.4191	24.9743	25.8424	25.6921	25.525	25.6252
		0.172726	0.633076			0.918278	1.46925	0	0	P02543;A0A0B8RVD8;A0A2C9F3D9;Q3HWE5	223;223;223;93	P02543	VIM	QDVDNASLARLDLERKVESLQEEIAFLKKLH	26	Color2 [Red]	9	5		K	3			32			0.999999	0.000753852	64.675	53.154	64.675	-0.47293	16323000	223	0.918278	0.123534	1.46925	1.17796	18.2504	20.4978	20.2549	18.0199	20.848	22.0343	21.0024	20.8294	21.5789
		0.762764	1.22237		+	1.21408	1.65101	0	0	P02543;A0A0B8RVD8;A0A2C9F3D9;Q3HWE5	235;235;235;105	P02543	VIM	LERKVESLQEEIAFLKKLHDEEIQELQAQIQ	27	Color2 [Red]	9	5		K	3			32			0.499983	0.0165905	41.644	34.274	41.644	0.28324	10578000	235	1.21408	0.0759365	1.65101	1.44954	17.757	19.4925	19.6195	19.6514	19.8598	21.025	20.2641	20.5473	21.0107
		0.762764	1.22237		+	1.21408	1.65101	0	0	P02543;A0A0B8RVD8;A0A2C9F3D9;Q3HWE5	236;236;236;106	P02543	VIM	ERKVESLQEEIAFLKKLHDEEIQELQAQIQE	28	Color2 [Red]	9	5		K	3			32			0.499983	0.0165905	41.644	34.274	41.644	0.28324	10578000	236	1.21408	0.0755368	1.65101	1.44954	17.757	19.4925	19.6195	19.6514	19.8598	21.025	20.2641	20.5473	21.0107
		1.57262	2.4942		+	1.16882	2.51668	0	0	P02543;A0A0B8RVD8;A0A2C9F3D9	373;373;373	P02543	VIM	YQDTIGRLQDEIQNMKEEMARHLREYQDLLN	29	Color2 [Red]	9	5		K	3			32			1	0.000648969	58.752	46.96	57.804	0.36939	9920100	373	1.16882	0.0510559	2.51668	1.66398	18.5942	18.6693	16.641	20.0679	20.2653	21.0538	18.959	21.3289	21.1666
		1.78444	1.29489			0.837761	1.47168	0	0	P02543;A0A0B8RVD8;A0A2C9F3D9;Q3HWE5;F1SHC0;A0A287B1I2	292;292;292;162;287;287	P02543	VIM	ESVAAKNLQEAEEWYKSKFADLSEAANRNND	30	Color2 [Red]	9	5		K	2			32			0.927993	0.00108618	99.015	62.322	99.015	0.0044948	22372000	292	0.837761	0.136346	1.47168	1.11909	20.381	19.9827	19.8234	21.1549	21.0061	21.9108	21.9911	22.6299	19.9812
+	+	3.08933	2.49062	+	+	4.23387	3.42572	0	0	P02543;A0A0B8RVD8;A0A2C9F3D9;Q3HWE5;F1SHC0;A0A287B1I2	294;294;294;164;289;289	P02543	VIM	VAAKNLQEAEEWYKSKFADLSEAANRNNDAL	31	Color2 [Red]	9	5		K	2			32	+	Injury 30 min_CTRL	1	0.00175563	84.268	58.609	61.353	-0.32291	24148000	294	4.23387	0.0135	3.42572	4.94821	17.7097	17.9113	17.4535	19.7595	20.1963	20.5907	20.8392	21.2384	21.2742
		1.59959	1.36445		+	1.59386	1.15926	0	0	P02543;A0A0B8RVD8;A0A2C9F3D9;Q3HWE5	168;168;168;38	P02543	VIM	EMRELRRQVDQLTNDKARVEVERDNLAEDIM	32	Color2 [Red]	9	5		K	3			32			1	4.81e-11	164.64	135.1	93.623	-0.30303	234410000	168	1.59386	0.0875176	1.15926	1.39061	22.0955	21.8107	21.4834	22.6584	22.9933	23.8312	23.5132	22.7615	22.5927
	+	2.24417	1.73531	+	+	3.51003	2.2993	0	0	P02543;A0A0B8RVD8;A0A2C9F3D9;Q3HWE5	334;334;334;204	P02543	VIM	YRRQVQSLTCEVDALKGTNESLERQMREMEE	33	Color2 [Red]	9	5		K	3			32	+	Injury 30 min_CTRL	1	2.93e-07	74.953	58.857	74.953	0.5778	84438000	334	3.51003	0.0165882	2.2993	3.29814	21.5613	21.1758	21.8049	23.0721	22.9068	23.769	23.6675	23.8796	23.8927
		1.64276	1.32842	+	+	3.60585	2.15956	0	0	P02543;A0A0B8RVD8	445;445	P02543	VIM	SLPLVDTHSKRTLLIKTVETRDGQVINETSQ	34	Color2 [Red]	9	5		K	3			32	+	Injury 30 min_CTRL	1	0.0017835	108.98	60.183	67.726	-0.25194	101030000	445	3.60585	0.0141	2.15956	3.1993	22.2502	21.6691	21.928	22.6946	23.3065	23.8315	24.031	24.1984	24.0965
+	+	3.53738	2.29838	+	+	4.17365	2.82439	0	0	P02543;A0A0B8RVD8;A0A2C9F3D9;A0A287AQY1;P02540;A0A287BSR0	104;104;104;110;110;110	P02543	VIM	ADAINTEFKNTRTNEKVELQELNDRFANYID	35	Color2 [Red]	9	5		K	2			32	+	Injury 30 min_CTRL	1	0.000126571	69.979	47.1	60.434	0.42785	65325000	104	4.17365	0.0255385	2.82439	4.25225	19.5762	19.1949	19.1978	21.5693	21.397	21.8977	21.9665	22.1468	22.3288
		0.190954	0.802345	+	+	1.18508	3.37159	0	0	A0A287B6V1;A0A286ZW46;F1RMD6	78;78;58	A0A287B6V1	VPS36	LSQIVFIEEQAAGIGKSAKIVVHLHPAPSNK	146	Color2 [Red]	9	5		K	4			252	+	Injury 30 min_CTRL	0.591087	0.000116662	45.901	39.178	45.901	-1.077	32252000	78	1.18508	0.0343333	3.37159	1.83487	16.8847	20.4815	20.9563	22.1577	19.0351	19.5367	22.8827	22.1398	23.4147
		0.392226	0.221808		+	1.59134	0.861514	0	0	F1RWX5	634	F1RWX5	WRNIP1	DQEYLPEELRGVDFFKQRRC___________	358	Color2 [Red]	9	5		K	2			847			1	0.0309652	83.614	67.46	83.614	0.5198	10655000	634	1.59134	0.128803	0.861514	1.15114	19.7579	19.671	19.7766	19.5525	19.9471	20.3714	20.2014	20.5398	21.0488
		1.2254	-2.77184	+	+	2.51538	-3.4323	0	0	F1RTR7;A0A287AKB2	213;257	F1RTR7	YOD1	QTVRIDRFGEDAGYTKRVLLIYDGIHYDPLQ	233	Color2 [Red]	9	5		K	3			459	+	Injury 30 min_CTRL	1	0.00568102	51.092	24.551	42.789	1.6705	16033000	213	2.51538	0.0170909	-3.4323	-3.3134	22.7098	22.126	21.1425	18.0446	21.1214	18.4968	18.0999	18.5168	19.0647
		1.10348	1.84463	+	+	3.75319	3.62296	0	0	F1SDR7;A0A0B8RVD2;A0A286ZYR4;A0A286ZP65	11;11;11;9	F1SDR7	YWHAB	_____MTMDKSELVQKAKLAEQAERYDDMAA	17	Color2 [Red]	9	5		K	2			31	+	Injury 30 min_CTRL	0.925754	0.0164815	97.071	30.039	97.071	-0.06552	5997000	11	3.75319	0.0226667	3.62296	4.70962	16.7661	17.108	17.1062	19.9927	17.358	19.1635	20.8614	20.8595	20.1282
+	+	1.87119	3.37273	+	+	2.04815	3.66002	0	0	F1SA98	9	F1SA98	YWHAQ	_______MEKTELIQKAKLAEQAERYDDMAT	377	Color2 [Red]	9	5		K	2			919	+	Injury 30 min_CTRL	0.934671	0.00875406	86.866	40.203	86.866	-0.22317	16326000	9	2.04815	0.0197647	3.66002	2.88184	17.4886	16.6219	19.1759	20.8634	20.8558	21.6854	21.3916	21.7395	21.1353
		0.178139	0.282417			0.0582713	-0.139043	0	0	A0A287AXR5;F2Z558;G9F6X7;A0SNV3	138;138;138;69	A0A287AXR5	YWHAZ	GDYYRYLAEVAAGDDKKGIVDQSQQAYQEAF	265	Color2 [Red]	9	5		K	2			540			0.907368	0.000166682	117.7	87.531	117.7	-0.12954	71706000	138	0.0582713	0.94715	-0.139043	-0.104887	20.0739	20.4469	19.9428	20.3672	19.4638	21.4798	20.6913	20.9559	18.3992
		0.361526	-1.10402		+	1.87532	0.811415	0	0	A0A287AXR5;F2Z558;G9F6X7;A0SNV3	139;139;139;70	A0A287AXR5	YWHAZ	DYYRYLAEVAAGDDKKGIVDQSQQAYQEAFE	266	Color2 [Red]	9	5		K	2			540			0.596147	0.000310268	112.75	83.661	112.75	0.27923	82989000	139	1.87532	0.123966	0.811415	1.17319	23.0471	22.4352	22.5427	22.7711	22.8894	19.0525	23.4246	23.541	23.4937
		0.532702	1.77952	+	+	2.09268	2.80882	0	0	A0A287B0L4	1266	A0A287B0L4	ZZEF1	AALVYRTPDLYEKLQKYVNSGGKTALSEEFA	272	Color2 [Red]	9	5		K	2			553	+	Injury 30 min_CTRL	0.884145	0.012872	49.813	6.5668	49.813	3.1288	35224000	1266	2.09268	0.016973	2.80882	2.61548	18.9095	19.5241	19.5059	24.0049	19.7714	19.5018	21.0938	22.9063	22.3658
		0.169697	-0.671773			0.401488	1.01385	0	0	Q29376;F2Z5G3;A0A287BCG9;Q9TSA7;B4DCU2;O46391	95;95;95;19;23;58	Q29376		TDSEEEIREAFRVFDKDGNGYISAAELRHVM	282	Color2 [Red]	9	5		K	3			604			1	0.00234844	42.813	31.543	42.813	0.63386	16050000	95	0.401488	0.415683	1.01385	0.646053	19.7666	19.8364	20.056	17.5968	17.85	22.1969	18.8079	21.5941	22.2986
