# Supplementary material for: The Mechano-Ubiquitinome of Articular Cartilage: Differential Ubiquitination and Activation of a Group of ER-Associated DUBs and ER Stress Regulators
Source: Mol Cell Proteomics. 2022 Sep 28;21(12):100419. doi: 10.1016/j.mcpro.2022.100419 (PMC9708921; doi:10.1016/j.mcpro.2022.100419)
Supplement: Supplementary Table S4 [file mmc10.xlsx]

## Sheet: KEGG enriched pathways
#term ID	term description	observed gene count	background gene count	false discovery rate	matching proteins in your network (IDs)	matching proteins in your network (labels)
hsa05130	Pathogenic Escherichia coli infection	7	53	7.75e-06	ENSP00000248437,ENSP00000318697,ENSP00000336799,ENSP00000349960,ENSP00000356042,ENSP00000371267,ENSP00000379287	ACTB,EZR,TUBA1B,TUBA4A,TUBB6,YWHAQ,YWHAZ
hsa04530	Tight junction	9	167	6.23e-05	ENSP00000248437,ENSP00000252699,ENSP00000324804,ENSP00000336799,ENSP00000349960,ENSP00000353408,ENSP00000356042,ENSP00000384136,ENSP00000446955	ACTB,ACTN4,EZR,MSN,MYL6,PPP2R1A,RDX,TUBA1B,TUBA4A
hsa04141	Protein processing in endoplasmic reticulum	8	161	0.0003	ENSP00000231487,ENSP00000326813,ENSP00000350708,ENSP00000351777,ENSP00000362339,ENSP00000365576,ENSP00000432083,ENSP00000478320	ATXN3,HSPA8,RAD23B,SAR1A,SKP1,UBQLN1,VCP,YOD1
hsa04810	Regulation of actin cytoskeleton	8	205	0.0012	ENSP00000225655,ENSP00000252699,ENSP00000349960,ENSP00000353408,ENSP00000356042,ENSP00000357883,ENSP00000362924,ENSP00000384136	ACTB,ACTN4,EZR,GSN,MSN,PFN1,PIP5K1A,RDX
hsa01230	Biosynthesis of amino acids	5	72	0.0024	ENSP00000229270,ENSP00000234590,ENSP00000359991,ENSP00000362413,ENSP00000381504	ENO1,PGAM1,PGK1,PRPS2,TPI1
hsa05134	Legionellosis	4	54	0.0082	ENSP00000339063,ENSP00000351777,ENSP00000362339,ENSP00000432083	EEF1A1,HSPA8,SAR1A,VCP
hsa04670	Leukocyte transendothelial migration	5	112	0.0119	ENSP00000252699,ENSP00000349960,ENSP00000353408,ENSP00000356042,ENSP00000370588	ACTB,ACTN4,CD99,EZR,MSN
hsa00010	Glycolysis / Gluconeogenesis	4	68	0.0121	ENSP00000229270,ENSP00000234590,ENSP00000359991,ENSP00000362413	ENO1,PGAM1,PGK1,TPI1
hsa01200	Carbon metabolism	5	116	0.0121	ENSP00000229270,ENSP00000234590,ENSP00000359991,ENSP00000362413,ENSP00000381504	ENO1,PGAM1,PGK1,PRPS2,TPI1
hsa04114	Oocyte meiosis	5	116	0.0121	ENSP00000231487,ENSP00000324804,ENSP00000361930,ENSP00000371267,ENSP00000379287	PPP2R1A,SKP1,YWHAB,YWHAQ,YWHAZ
hsa03010	Ribosome	5	130	0.014	ENSP00000225430,ENSP00000230050,ENSP00000272317,ENSP00000278572,ENSP00000400467	RPL19,RPL9,RPS12,RPS27A,RPS3
hsa03040	Spliceosome	5	130	0.014	ENSP00000305556,ENSP00000325376,ENSP00000362110,ENSP00000362820,ENSP00000432083	HNRNPM,HSPA8,PCBP1,SF3A3,SRSF3
hsa05169	Epstein-Barr virus infection	6	194	0.014	ENSP00000361930,ENSP00000371267,ENSP00000379287,ENSP00000432083,ENSP00000446007,ENSP00000446215	HSPA8,RAN,VIM,YWHAB,YWHAQ,YWHAZ
hsa04390	Hippo signaling pathway	5	152	0.022	ENSP00000324804,ENSP00000349960,ENSP00000361930,ENSP00000371267,ENSP00000379287	ACTB,PPP2R1A,YWHAB,YWHAQ,YWHAZ
hsa04144	Endocytosis	6	242	0.0302	ENSP00000258098,ENSP00000357883,ENSP00000367299,ENSP00000393313,ENSP00000406209,ENSP00000432083	EPN1,EPS15L1,HSPA8,PIP5K1A,RAB11FIP5,VPS36
hsa05203	Viral carcinogenesis	5	183	0.0416	ENSP00000252699,ENSP00000361930,ENSP00000362924,ENSP00000371267,ENSP00000379287	ACTN4,GSN,YWHAB,YWHAQ,YWHAZ

## Sheet: Reactome enriched pathways
#term ID	term description	observed gene count	background gene count	false discovery rate	matching proteins in your network (IDs)	matching proteins in your network (labels)
HSA-392499	Metabolism of proteins	35	1948	8.71e-07	ENSP00000225430,ENSP00000229268,ENSP00000230050,ENSP00000231487,ENSP00000248437,ENSP00000250495,ENSP00000254066,ENSP00000261479,ENSP00000272317,ENSP00000278572,ENSP00000292782,ENSP00000294119,ENSP00000306010,ENSP00000316176,ENSP00000318697,ENSP00000326813,ENSP00000336799,ENSP00000339063,ENSP00000349960,ENSP00000350708,ENSP00000351777,ENSP00000357283,ENSP00000358474,ENSP00000359127,ENSP00000362924…	ACTB,ARF4,ATXN3,BRCC3,CHD3,CUL5,DCUN1D1,DPH5,EEF1A1,EEF1D,GARS,GNB1,GSN,HSPA8,LMNA,NEDD8,PSMA6,PSMD9,RAD23B,RARA,RPL19,RPL9,RPS12,RPS27A,RPS3,SKP1,TUBA1B,TUBA4A,TUBB6,UBC,UBE2N,UBXN1,USP5,VCP,YOD1
HSA-5653656	Vesicle-mediated transport	20	649	8.71e-07	ENSP00000248437,ENSP00000250495,ENSP00000272317,ENSP00000306010,ENSP00000318697,ENSP00000333994,ENSP00000336799,ENSP00000349960,ENSP00000361930,ENSP00000365576,ENSP00000367299,ENSP00000371267,ENSP00000377015,ENSP00000379287,ENSP00000393313,ENSP00000406209,ENSP00000429824,ENSP00000432083,ENSP00000441543,ENSP00000484060	ACTB,ARF4,CLINT1,EPN1,EPS15L1,HBB,HSPA8,NEDD8,PACSIN1,PICALM,RPS27A,TUBA1B,TUBA4A,TUBB6,UBC,UBQLN1,VPS36,YWHAB,YWHAQ,YWHAZ
HSA-199991	Membrane Trafficking	19	612	9.85e-07	ENSP00000248437,ENSP00000250495,ENSP00000272317,ENSP00000306010,ENSP00000318697,ENSP00000336799,ENSP00000349960,ENSP00000361930,ENSP00000365576,ENSP00000367299,ENSP00000371267,ENSP00000377015,ENSP00000379287,ENSP00000393313,ENSP00000406209,ENSP00000429824,ENSP00000432083,ENSP00000441543,ENSP00000484060	ACTB,ARF4,CLINT1,EPN1,EPS15L1,HSPA8,NEDD8,PACSIN1,PICALM,RPS27A,TUBA1B,TUBA4A,TUBB6,UBC,UBQLN1,VPS36,YWHAB,YWHAQ,YWHAZ
HSA-422475	Axon guidance	18	541	9.85e-07	ENSP00000225430,ENSP00000225655,ENSP00000230050,ENSP00000248437,ENSP00000261479,ENSP00000272317,ENSP00000278572,ENSP00000318697,ENSP00000336799,ENSP00000349960,ENSP00000353408,ENSP00000356042,ENSP00000384136,ENSP00000400467,ENSP00000432083,ENSP00000440485,ENSP00000441543,ENSP00000446955	ACTB,EZR,HSPA8,MSN,MYL6,PFN1,PSMA6,PSMD9,RDX,RPL19,RPL9,RPS12,RPS27A,RPS3,TUBA1B,TUBA4A,TUBB6,UBC
HSA-8953854	Metabolism of RNA	19	652	1.69e-06	ENSP00000225430,ENSP00000230050,ENSP00000261479,ENSP00000272317,ENSP00000278572,ENSP00000305556,ENSP00000324804,ENSP00000325376,ENSP00000349168,ENSP00000361930,ENSP00000362110,ENSP00000362820,ENSP00000379287,ENSP00000400433,ENSP00000400467,ENSP00000432083,ENSP00000440485,ENSP00000441543,ENSP00000446215	HNRNPF,HNRNPH1,HNRNPM,HSPA8,PCBP1,PPP2R1A,PSMA6,PSMD9,RAN,RPL19,RPL9,RPS12,RPS27A,RPS3,SF3A3,SRSF3,UBC,YWHAB,YWHAZ
HSA-8856828	Clathrin-mediated endocytosis	10	137	1.83e-06	ENSP00000250495,ENSP00000272317,ENSP00000349960,ENSP00000365576,ENSP00000377015,ENSP00000393313,ENSP00000406209,ENSP00000432083,ENSP00000441543,ENSP00000484060	ACTB,EPN1,EPS15L1,HSPA8,NEDD8,PACSIN1,PICALM,RPS27A,UBC,UBQLN1
HSA-437239	Recycling pathway of L1	7	45	2.16e-06	ENSP00000248437,ENSP00000318697,ENSP00000336799,ENSP00000349960,ENSP00000353408,ENSP00000356042,ENSP00000384136	ACTB,EZR,MSN,RDX,TUBA1B,TUBA4A,TUBB6
HSA-5689877	Josephin domain DUBs	5	12	3.31e-06	ENSP00000272317,ENSP00000350708,ENSP00000351777,ENSP00000441543,ENSP00000478320	ATXN3,RAD23B,RPS27A,UBC,VCP
HSA-109581	Apoptosis	10	162	5.45e-06	ENSP00000261479,ENSP00000272317,ENSP00000323856,ENSP00000361930,ENSP00000362924,ENSP00000371267,ENSP00000379287,ENSP00000440485,ENSP00000441543,ENSP00000446007	GSN,PLEC,PSMA6,PSMD9,RPS27A,UBC,VIM,YWHAB,YWHAQ,YWHAZ
HSA-5357801	Programmed Cell Death	10	165	5.78e-06	ENSP00000261479,ENSP00000272317,ENSP00000323856,ENSP00000361930,ENSP00000362924,ENSP00000371267,ENSP00000379287,ENSP00000440485,ENSP00000441543,ENSP00000446007	GSN,PLEC,PSMA6,PSMD9,RPS27A,UBC,VIM,YWHAB,YWHAQ,YWHAZ
HSA-597592	Post-translational protein modification	26	1366	6.13e-06	ENSP00000229268,ENSP00000231487,ENSP00000248437,ENSP00000250495,ENSP00000254066,ENSP00000261479,ENSP00000272317,ENSP00000292782,ENSP00000294119,ENSP00000306010,ENSP00000316176,ENSP00000318697,ENSP00000326813,ENSP00000336799,ENSP00000339063,ENSP00000349960,ENSP00000350708,ENSP00000351777,ENSP00000358474,ENSP00000359127,ENSP00000369716,ENSP00000376808,ENSP00000432083,ENSP00000440485,ENSP00000441543…	ACTB,ARF4,ATXN3,BRCC3,CHD3,CUL5,DCUN1D1,DPH5,EEF1A1,HSPA8,NEDD8,PSMA6,PSMD9,RAD23B,RARA,RPS27A,SKP1,TUBA1B,TUBA4A,TUBB6,UBC,UBE2N,UBXN1,USP5,VCP,YOD1
HSA-5688426	Deubiquitination	12	279	8.38e-06	ENSP00000229268,ENSP00000250495,ENSP00000261479,ENSP00000272317,ENSP00000326813,ENSP00000349960,ENSP00000350708,ENSP00000351777,ENSP00000358474,ENSP00000440485,ENSP00000441543,ENSP00000478320	ACTB,ATXN3,BRCC3,NEDD8,PSMA6,PSMD9,RAD23B,RPS27A,UBC,USP5,VCP,YOD1
HSA-5358351	Signaling by Hedgehog	9	143	1.51e-05	ENSP00000231487,ENSP00000248437,ENSP00000261479,ENSP00000272317,ENSP00000318697,ENSP00000336799,ENSP00000351777,ENSP00000440485,ENSP00000441543	PSMA6,PSMD9,RPS27A,SKP1,TUBA1B,TUBA4A,TUBB6,UBC,VCP
HSA-1445148	Translocation of SLC2A4 (GLUT4) to the plasma membrane	7	69	1.57e-05	ENSP00000248437,ENSP00000318697,ENSP00000336799,ENSP00000349960,ENSP00000361930,ENSP00000371267,ENSP00000379287	ACTB,TUBA1B,TUBA4A,TUBB6,YWHAB,YWHAQ,YWHAZ
HSA-69481	G2/M Checkpoints	9	148	1.72e-05	ENSP00000261479,ENSP00000272317,ENSP00000316176,ENSP00000358474,ENSP00000361930,ENSP00000371267,ENSP00000379287,ENSP00000440485,ENSP00000441543	BRCC3,PSMA6,PSMD9,RPS27A,UBC,UBE2N,YWHAB,YWHAQ,YWHAZ
HSA-449147	Signaling by Interleukins	14	439	1.81e-05	ENSP00000231487,ENSP00000261479,ENSP00000272317,ENSP00000316176,ENSP00000324804,ENSP00000353408,ENSP00000366109,ENSP00000379287,ENSP00000400433,ENSP00000419425,ENSP00000432083,ENSP00000440485,ENSP00000441543,ENSP00000446007	ANXA1,HNRNPF,HSPA8,MSN,PPIA,PPP2R1A,PSMA6,PSMD9,RPS27A,SKP1,UBC,UBE2N,VIM,YWHAZ
HSA-5610787	Hedgehog 'off' state	8	108	1.81e-05	ENSP00000231487,ENSP00000248437,ENSP00000261479,ENSP00000272317,ENSP00000318697,ENSP00000336799,ENSP00000440485,ENSP00000441543	PSMA6,PSMD9,RPS27A,SKP1,TUBA1B,TUBA4A,TUBB6,UBC
HSA-8852276	The role of GTSE1 in G2/M progression after G2 checkpoint	7	73	1.81e-05	ENSP00000248437,ENSP00000261479,ENSP00000272317,ENSP00000318697,ENSP00000336799,ENSP00000440485,ENSP00000441543	PSMA6,PSMD9,RPS27A,TUBA1B,TUBA4A,TUBB6,UBC
HSA-1643685	Disease	21	1018	2.15e-05	ENSP00000225430,ENSP00000230050,ENSP00000231487,ENSP00000261479,ENSP00000265174,ENSP00000272317,ENSP00000278572,ENSP00000306099,ENSP00000312506,ENSP00000324804,ENSP00000349960,ENSP00000351777,ENSP00000357283,ENSP00000361930,ENSP00000376808,ENSP00000400467,ENSP00000416293,ENSP00000419425,ENSP00000440485,ENSP00000441543,ENSP00000446215	ACTB,CSPG4,CUL5,FGB,LMNA,PAPSS1,PPIA,PPP2R1A,PSMA6,PSMD9,RAN,RPL19,RPL9,RPS12,RPS27A,RPS3,SKP1,SLC2A1,UBC,VCP,YWHAB
HSA-373760	L1CAM interactions	8	116	2.42e-05	ENSP00000248437,ENSP00000318697,ENSP00000336799,ENSP00000349960,ENSP00000353408,ENSP00000356042,ENSP00000384136,ENSP00000432083	ACTB,EZR,HSPA8,MSN,RDX,TUBA1B,TUBA4A,TUBB6
HSA-71387	Metabolism of carbohydrates	11	266	2.42e-05	ENSP00000229270,ENSP00000234590,ENSP00000265174,ENSP00000272317,ENSP00000312506,ENSP00000324804,ENSP00000359991,ENSP00000362413,ENSP00000381504,ENSP00000416293,ENSP00000441543	CSPG4,ENO1,PAPSS1,PGAM1,PGK1,PPP2R1A,PRPS2,RPS27A,SLC2A1,TPI1,UBC
HSA-162909	Host Interactions of HIV factors	8	121	2.95e-05	ENSP00000231487,ENSP00000261479,ENSP00000272317,ENSP00000376808,ENSP00000419425,ENSP00000440485,ENSP00000441543,ENSP00000446215	CUL5,PPIA,PSMA6,PSMD9,RAN,RPS27A,SKP1,UBC
HSA-450531	Regulation of mRNA stability by proteins that bind AU-rich elements	7	83	2.95e-05	ENSP00000261479,ENSP00000272317,ENSP00000361930,ENSP00000379287,ENSP00000432083,ENSP00000440485,ENSP00000441543	HSPA8,PSMA6,PSMD9,RPS27A,UBC,YWHAB,YWHAZ
HSA-9604323	Negative regulation of NOTCH4 signaling	6	50	2.95e-05	ENSP00000231487,ENSP00000261479,ENSP00000272317,ENSP00000379287,ENSP00000440485,ENSP00000441543	PSMA6,PSMD9,RPS27A,SKP1,UBC,YWHAZ
HSA-156842	Eukaryotic Translation Elongation	7	90	4.68e-05	ENSP00000225430,ENSP00000230050,ENSP00000272317,ENSP00000278572,ENSP00000339063,ENSP00000400467,ENSP00000410059	EEF1A1,EEF1D,RPL19,RPL9,RPS12,RPS27A,RPS3
HSA-168256	Immune System	29	1925	5.12e-05	ENSP00000231487,ENSP00000248437,ENSP00000261479,ENSP00000272317,ENSP00000292169,ENSP00000306099,ENSP00000316176,ENSP00000318697,ENSP00000324804,ENSP00000333994,ENSP00000336799,ENSP00000339063,ENSP00000349960,ENSP00000351777,ENSP00000353408,ENSP00000354532,ENSP00000359991,ENSP00000361930,ENSP00000362924,ENSP00000366109,ENSP00000370588,ENSP00000376808,ENSP00000379287,ENSP00000400433,ENSP00000419425…	ACTB,ANXA1,CD99,CUL5,EEF1A1,FGB,GSN,HBB,HNRNPF,HSPA8,MSN,PGAM1,PNP,PPIA,PPP2R1A,PSMA6,PSMD9,RPS27A,S100A1,SKP1,TUBA1B,TUBA4A,TUBB6,UBC,UBE2N,VCP,VIM,YWHAB,YWHAZ
HSA-5663202	Diseases of signal transduction	12	360	5.12e-05	ENSP00000231487,ENSP00000261479,ENSP00000265174,ENSP00000272317,ENSP00000306099,ENSP00000324804,ENSP00000349960,ENSP00000351777,ENSP00000357283,ENSP00000361930,ENSP00000440485,ENSP00000441543	ACTB,FGB,LMNA,PAPSS1,PPP2R1A,PSMA6,PSMD9,RPS27A,SKP1,UBC,VCP,YWHAB
HSA-5663205	Infectious disease	12	363	5.27e-05	ENSP00000225430,ENSP00000230050,ENSP00000231487,ENSP00000261479,ENSP00000272317,ENSP00000278572,ENSP00000376808,ENSP00000400467,ENSP00000419425,ENSP00000440485,ENSP00000441543,ENSP00000446215	CUL5,PPIA,PSMA6,PSMD9,RAN,RPL19,RPL9,RPS12,RPS27A,RPS3,SKP1,UBC
HSA-1640170	Cell Cycle	15	586	5.63e-05	ENSP00000231487,ENSP00000248437,ENSP00000261479,ENSP00000272317,ENSP00000316176,ENSP00000318697,ENSP00000324804,ENSP00000336799,ENSP00000350719,ENSP00000358474,ENSP00000361930,ENSP00000371267,ENSP00000379287,ENSP00000440485,ENSP00000441543	BRCC3,PPP2R1A,PSMA6,PSMD9,RPS27A,SKP1,SYNE2,TUBA1B,TUBA4A,TUBB6,UBC,UBE2N,YWHAB,YWHAQ,YWHAZ
HSA-1266738	Developmental Biology	20	1023	5.9e-05	ENSP00000225430,ENSP00000225655,ENSP00000230050,ENSP00000248437,ENSP00000254066,ENSP00000261479,ENSP00000272317,ENSP00000278572,ENSP00000318697,ENSP00000336799,ENSP00000349960,ENSP00000353408,ENSP00000356042,ENSP00000381382,ENSP00000384136,ENSP00000400467,ENSP00000432083,ENSP00000440485,ENSP00000441543,ENSP00000446955	ACTB,EZR,HSPA8,MSN,MYL6,PFN1,PSMA6,PSMD9,RARA,RDX,RPL19,RPL9,RPS12,RPS27A,RPS3,TCF4,TUBA1B,TUBA4A,TUBB6,UBC
HSA-69275	G2/M Transition	9	189	5.9e-05	ENSP00000231487,ENSP00000248437,ENSP00000261479,ENSP00000272317,ENSP00000318697,ENSP00000324804,ENSP00000336799,ENSP00000440485,ENSP00000441543	PPP2R1A,PSMA6,PSMD9,RPS27A,SKP1,TUBA1B,TUBA4A,TUBB6,UBC
HSA-453274	Mitotic G2-G2/M phases	9	191	6.08e-05	ENSP00000231487,ENSP00000248437,ENSP00000261479,ENSP00000272317,ENSP00000318697,ENSP00000324804,ENSP00000336799,ENSP00000440485,ENSP00000441543	PPP2R1A,PSMA6,PSMD9,RPS27A,SKP1,TUBA1B,TUBA4A,TUBB6,UBC
HSA-8856825	Cargo recognition for clathrin-mediated endocytosis	7	98	6.08e-05	ENSP00000250495,ENSP00000272317,ENSP00000365576,ENSP00000377015,ENSP00000393313,ENSP00000406209,ENSP00000441543	EPN1,EPS15L1,NEDD8,PICALM,RPS27A,UBC,UBQLN1
HSA-532668	N-glycan trimming in the ER and Calnexin/Calreticulin cycle	5	35	7.45e-05	ENSP00000272317,ENSP00000294119,ENSP00000350708,ENSP00000351777,ENSP00000441543	RAD23B,RPS27A,UBC,UBXN1,VCP
HSA-5654738	Signaling by FGFR2	6	66	8.26e-05	ENSP00000272317,ENSP00000324804,ENSP00000325376,ENSP00000349168,ENSP00000400433,ENSP00000441543	HNRNPF,HNRNPH1,HNRNPM,PPP2R1A,RPS27A,UBC
HSA-69620	Cell Cycle Checkpoints	10	265	9.98e-05	ENSP00000261479,ENSP00000272317,ENSP00000316176,ENSP00000324804,ENSP00000358474,ENSP00000361930,ENSP00000371267,ENSP00000379287,ENSP00000440485,ENSP00000441543	BRCC3,PPP2R1A,PSMA6,PSMD9,RPS27A,UBC,UBE2N,YWHAB,YWHAQ,YWHAZ
HSA-376176	Signaling by ROBO receptors	9	210	0.00011	ENSP00000225430,ENSP00000225655,ENSP00000230050,ENSP00000261479,ENSP00000272317,ENSP00000278572,ENSP00000400467,ENSP00000440485,ENSP00000441543	PFN1,PSMA6,PSMD9,RPL19,RPL9,RPS12,RPS27A,RPS3,UBC
HSA-195258	RHO GTPase Effectors	10	273	0.00012	ENSP00000225655,ENSP00000248437,ENSP00000318697,ENSP00000324804,ENSP00000336799,ENSP00000349960,ENSP00000361930,ENSP00000371267,ENSP00000379287,ENSP00000446955	ACTB,MYL6,PFN1,PPP2R1A,TUBA1B,TUBA4A,TUBB6,YWHAB,YWHAQ,YWHAZ
HSA-9010553	Regulation of expression of SLITs and ROBOs	8	164	0.00014	ENSP00000225430,ENSP00000230050,ENSP00000261479,ENSP00000272317,ENSP00000278572,ENSP00000400467,ENSP00000440485,ENSP00000441543	PSMA6,PSMD9,RPL19,RPL9,RPS12,RPS27A,RPS3,UBC
HSA-1168372	Downstream signaling events of B Cell Receptor (BCR)	6	78	0.00017	ENSP00000231487,ENSP00000261479,ENSP00000272317,ENSP00000419425,ENSP00000440485,ENSP00000441543	PPIA,PSMA6,PSMD9,RPS27A,SKP1,UBC
HSA-190236	Signaling by FGFR	6	77	0.00017	ENSP00000272317,ENSP00000324804,ENSP00000325376,ENSP00000349168,ENSP00000400433,ENSP00000441543	HNRNPF,HNRNPH1,HNRNPM,PPP2R1A,RPS27A,UBC
HSA-9013694	Signaling by NOTCH4	6	78	0.00017	ENSP00000231487,ENSP00000261479,ENSP00000272317,ENSP00000379287,ENSP00000440485,ENSP00000441543	PSMA6,PSMD9,RPS27A,SKP1,UBC,YWHAZ
HSA-195253	Degradation of beta-catenin by the destruction complex	6	79	0.00018	ENSP00000231487,ENSP00000261479,ENSP00000272317,ENSP00000324804,ENSP00000440485,ENSP00000441543	PPP2R1A,PSMA6,PSMD9,RPS27A,SKP1,UBC
HSA-2871837	FCERI mediated NF-kB activation	6	79	0.00018	ENSP00000231487,ENSP00000261479,ENSP00000272317,ENSP00000316176,ENSP00000440485,ENSP00000441543	PSMA6,PSMD9,RPS27A,SKP1,UBC,UBE2N
HSA-195721	Signaling by WNT	10	293	0.00019	ENSP00000225655,ENSP00000231487,ENSP00000245479,ENSP00000261479,ENSP00000272317,ENSP00000324804,ENSP00000379287,ENSP00000440485,ENSP00000441543,ENSP00000481878	GNB1,PFN1,PPP2R1A,PSMA6,PSMD9,RPS27A,SKP1,SOX9,UBC,YWHAZ
HSA-9006934	Signaling by Receptor Tyrosine Kinases	12	437	0.0002	ENSP00000272317,ENSP00000324804,ENSP00000325376,ENSP00000349168,ENSP00000349960,ENSP00000361930,ENSP00000376808,ENSP00000393313,ENSP00000400433,ENSP00000406209,ENSP00000441543,ENSP00000468500	ACTB,CUL5,EPN1,EPS15L1,GFAP,HNRNPF,HNRNPH1,HNRNPM,PPP2R1A,RPS27A,UBC,YWHAB
HSA-2467813	Separation of Sister Chromatids	8	178	0.00021	ENSP00000248437,ENSP00000261479,ENSP00000272317,ENSP00000318697,ENSP00000324804,ENSP00000336799,ENSP00000440485,ENSP00000441543	PPP2R1A,PSMA6,PSMD9,RPS27A,TUBA1B,TUBA4A,TUBB6,UBC
HSA-109582	Hemostasis	14	601	0.00022	ENSP00000225655,ENSP00000248437,ENSP00000252699,ENSP00000296511,ENSP00000306099,ENSP00000318697,ENSP00000324804,ENSP00000333994,ENSP00000336799,ENSP00000349960,ENSP00000370588,ENSP00000379287,ENSP00000419425,ENSP00000481878	ACTB,ACTN4,ANXA5,CD99,FGB,GNB1,HBB,PFN1,PPIA,PPP2R1A,TUBA1B,TUBA4A,TUBB6,YWHAZ
HSA-180534	Vpu mediated degradation of CD4	5	49	0.00023	ENSP00000231487,ENSP00000261479,ENSP00000272317,ENSP00000440485,ENSP00000441543	PSMA6,PSMD9,RPS27A,SKP1,UBC
HSA-156902	Peptide chain elongation	6	86	0.00024	ENSP00000225430,ENSP00000230050,ENSP00000272317,ENSP00000278572,ENSP00000339063,ENSP00000400467	EEF1A1,RPL19,RPL9,RPS12,RPS27A,RPS3
HSA-180585	Vif-mediated degradation of APOBEC3G	5	50	0.00024	ENSP00000261479,ENSP00000272317,ENSP00000376808,ENSP00000440485,ENSP00000441543	CUL5,PSMA6,PSMD9,RPS27A,UBC
HSA-174113	SCF-beta-TrCP mediated degradation of Emi1	5	52	0.00026	ENSP00000231487,ENSP00000261479,ENSP00000272317,ENSP00000440485,ENSP00000441543	PSMA6,PSMD9,RPS27A,SKP1,UBC
HSA-182971	EGFR downregulation	4	24	0.00026	ENSP00000272317,ENSP00000393313,ENSP00000406209,ENSP00000441543	EPN1,EPS15L1,RPS27A,UBC
HSA-202424	Downstream TCR signaling	6	89	0.00026	ENSP00000231487,ENSP00000261479,ENSP00000272317,ENSP00000316176,ENSP00000440485,ENSP00000441543	PSMA6,PSMD9,RPS27A,SKP1,UBC,UBE2N
HSA-2262752	Cellular responses to stress	11	384	0.00026	ENSP00000216218,ENSP00000248437,ENSP00000261479,ENSP00000272317,ENSP00000318697,ENSP00000336799,ENSP00000339063,ENSP00000351777,ENSP00000432083,ENSP00000440485,ENSP00000441543	EEF1A1,HSPA8,PSMA6,PSMD9,RPS27A,ST13,TUBA1B,TUBA4A,TUBB6,UBC,VCP
HSA-2555396	Mitotic Metaphase and Anaphase	8	187	0.00026	ENSP00000248437,ENSP00000261479,ENSP00000272317,ENSP00000318697,ENSP00000324804,ENSP00000336799,ENSP00000440485,ENSP00000441543	PPP2R1A,PSMA6,PSMD9,RPS27A,TUBA1B,TUBA4A,TUBB6,UBC
HSA-450408	AUF1 (hnRNP D0) binds and destabilizes mRNA	5	51	0.00026	ENSP00000261479,ENSP00000272317,ENSP00000432083,ENSP00000440485,ENSP00000441543	HSPA8,PSMA6,PSMD9,RPS27A,UBC
HSA-68882	Mitotic Anaphase	8	186	0.00026	ENSP00000248437,ENSP00000261479,ENSP00000272317,ENSP00000318697,ENSP00000324804,ENSP00000336799,ENSP00000440485,ENSP00000441543	PPP2R1A,PSMA6,PSMD9,RPS27A,TUBA1B,TUBA4A,TUBB6,UBC
HSA-8854050	FBXL7 down-regulates AURKA during mitotic entry and in early mitosis	5	52	0.00026	ENSP00000231487,ENSP00000261479,ENSP00000272317,ENSP00000440485,ENSP00000441543	PSMA6,PSMD9,RPS27A,SKP1,UBC
HSA-8953897	Cellular responses to external stimuli	12	459	0.00026	ENSP00000025008,ENSP00000216218,ENSP00000248437,ENSP00000261479,ENSP00000272317,ENSP00000318697,ENSP00000336799,ENSP00000339063,ENSP00000351777,ENSP00000432083,ENSP00000440485,ENSP00000441543	EEF1A1,HSPA8,PSMA6,PSMD9,RB1CC1,RPS27A,ST13,TUBA1B,TUBA4A,TUBB6,UBC,VCP
HSA-5362768	Hh mutants that don't undergo autocatalytic processing are degraded by ERAD	5	53	0.00027	ENSP00000261479,ENSP00000272317,ENSP00000351777,ENSP00000440485,ENSP00000441543	PSMA6,PSMD9,RPS27A,UBC,VCP
HSA-5689603	UCH proteinases	6	93	0.00029	ENSP00000250495,ENSP00000261479,ENSP00000272317,ENSP00000349960,ENSP00000440485,ENSP00000441543	ACTB,NEDD8,PSMA6,PSMD9,RPS27A,UBC
HSA-5607764	CLEC7A (Dectin-1) signaling	6	94	0.00031	ENSP00000231487,ENSP00000261479,ENSP00000272317,ENSP00000316176,ENSP00000440485,ENSP00000441543	PSMA6,PSMD9,RPS27A,SKP1,UBC,UBE2N
HSA-168249	Innate Immune System	18	1012	0.00032	ENSP00000231487,ENSP00000261479,ENSP00000272317,ENSP00000292169,ENSP00000306099,ENSP00000316176,ENSP00000324804,ENSP00000333994,ENSP00000339063,ENSP00000349960,ENSP00000351777,ENSP00000354532,ENSP00000359991,ENSP00000362924,ENSP00000419425,ENSP00000432083,ENSP00000440485,ENSP00000441543	ACTB,EEF1A1,FGB,GSN,HBB,HSPA8,PGAM1,PNP,PPIA,PPP2R1A,PSMA6,PSMD9,RPS27A,S100A1,SKP1,UBC,UBE2N,VCP
HSA-5387390	Hh mutants abrogate ligand secretion	5	56	0.00032	ENSP00000261479,ENSP00000272317,ENSP00000351777,ENSP00000440485,ENSP00000441543	PSMA6,PSMD9,RPS27A,UBC,VCP
HSA-5676590	NIK-->noncanonical NF-kB signaling	5	56	0.00032	ENSP00000231487,ENSP00000261479,ENSP00000272317,ENSP00000440485,ENSP00000441543	PSMA6,PSMD9,RPS27A,SKP1,UBC
HSA-1280215	Cytokine Signaling in Immune system	14	654	0.00033	ENSP00000231487,ENSP00000261479,ENSP00000272317,ENSP00000316176,ENSP00000324804,ENSP00000353408,ENSP00000366109,ENSP00000379287,ENSP00000400433,ENSP00000419425,ENSP00000432083,ENSP00000440485,ENSP00000441543,ENSP00000446007	ANXA1,HNRNPF,HSPA8,MSN,PPIA,PPP2R1A,PSMA6,PSMD9,RPS27A,SKP1,UBC,UBE2N,VIM,YWHAZ
HSA-1280218	Adaptive Immune System	15	733	0.00033	ENSP00000231487,ENSP00000248437,ENSP00000261479,ENSP00000272317,ENSP00000316176,ENSP00000318697,ENSP00000324804,ENSP00000336799,ENSP00000361930,ENSP00000370588,ENSP00000376808,ENSP00000379287,ENSP00000419425,ENSP00000440485,ENSP00000441543	CD99,CUL5,PPIA,PPP2R1A,PSMA6,PSMD9,RPS27A,SKP1,TUBA1B,TUBA4A,TUBB6,UBC,UBE2N,YWHAB,YWHAZ
HSA-162582	Signal Transduction	32	2605	0.00033	ENSP00000225655,ENSP00000231487,ENSP00000245479,ENSP00000248437,ENSP00000250495,ENSP00000254066,ENSP00000261479,ENSP00000269321,ENSP00000272317,ENSP00000306099,ENSP00000318697,ENSP00000324804,ENSP00000325376,ENSP00000336799,ENSP00000349168,ENSP00000349960,ENSP00000351777,ENSP00000357883,ENSP00000361930,ENSP00000366109,ENSP00000369716,ENSP00000371267,ENSP00000376808,ENSP00000379287,ENSP00000393313…	ACTB,ANXA1,ARHGDIA,CHD3,CUL5,EPN1,EPS15L1,FGB,GFAP,GNB1,HNRNPF,HNRNPH1,HNRNPM,MYL6,NEDD8,PFN1,PIP5K1A,PPP2R1A,PSMA6,PSMD9,RARA,RPS27A,SKP1,SOX9,TUBA1B,TUBA4A,TUBB6,UBC,VCP,YWHAB,YWHAQ,YWHAZ
HSA-187577	SCF(Skp2)-mediated degradation of p27/p21	5	57	0.00033	ENSP00000231487,ENSP00000261479,ENSP00000272317,ENSP00000440485,ENSP00000441543	PSMA6,PSMD9,RPS27A,SKP1,UBC
HSA-194315	Signaling by Rho GTPases	11	402	0.00033	ENSP00000225655,ENSP00000248437,ENSP00000269321,ENSP00000318697,ENSP00000324804,ENSP00000336799,ENSP00000349960,ENSP00000361930,ENSP00000371267,ENSP00000379287,ENSP00000446955	ACTB,ARHGDIA,MYL6,PFN1,PPP2R1A,TUBA1B,TUBA4A,TUBB6,YWHAB,YWHAQ,YWHAZ
HSA-5607761	Dectin-1 mediated noncanonical NF-kB signaling	5	57	0.00033	ENSP00000231487,ENSP00000261479,ENSP00000272317,ENSP00000440485,ENSP00000441543	PSMA6,PSMD9,RPS27A,SKP1,UBC
HSA-5610780	Degradation of GLI1 by the proteasome	5	57	0.00033	ENSP00000231487,ENSP00000261479,ENSP00000272317,ENSP00000440485,ENSP00000441543	PSMA6,PSMD9,RPS27A,SKP1,UBC
HSA-5610783	Degradation of GLI2 by the proteasome	5	57	0.00033	ENSP00000231487,ENSP00000261479,ENSP00000272317,ENSP00000440485,ENSP00000441543	PSMA6,PSMD9,RPS27A,SKP1,UBC
HSA-5610785	GLI3 is processed to GLI3R by the proteasome	5	57	0.00033	ENSP00000231487,ENSP00000261479,ENSP00000272317,ENSP00000440485,ENSP00000441543	PSMA6,PSMD9,RPS27A,SKP1,UBC
HSA-5678895	Defective CFTR causes cystic fibrosis	5	58	0.00033	ENSP00000261479,ENSP00000272317,ENSP00000351777,ENSP00000440485,ENSP00000441543	PSMA6,PSMD9,RPS27A,UBC,VCP
HSA-9020702	Interleukin-1 signaling	6	98	0.00033	ENSP00000231487,ENSP00000261479,ENSP00000272317,ENSP00000316176,ENSP00000440485,ENSP00000441543	PSMA6,PSMD9,RPS27A,SKP1,UBC,UBE2N
HSA-6802952	Signaling by BRAF and RAF fusions	5	59	0.00034	ENSP00000265174,ENSP00000306099,ENSP00000349960,ENSP00000357283,ENSP00000361930	ACTB,FGB,LMNA,PAPSS1,YWHAB
HSA-168898	Toll-like Receptor Cascades	7	151	0.00036	ENSP00000231487,ENSP00000272317,ENSP00000292169,ENSP00000306099,ENSP00000316176,ENSP00000324804,ENSP00000441543	FGB,PPP2R1A,RPS27A,S100A1,SKP1,UBC,UBE2N
HSA-5626467	RHO GTPases activate IQGAPs	4	29	0.00036	ENSP00000248437,ENSP00000318697,ENSP00000336799,ENSP00000349960	ACTB,TUBA1B,TUBA4A,TUBB6
HSA-5358346	Hedgehog ligand biogenesis	5	61	0.00038	ENSP00000261479,ENSP00000272317,ENSP00000351777,ENSP00000440485,ENSP00000441543	PSMA6,PSMD9,RPS27A,UBC,VCP
HSA-389958	Cooperation of Prefoldin and TriC/CCT in actin and tubulin folding	4	30	0.0004	ENSP00000248437,ENSP00000318697,ENSP00000336799,ENSP00000349960	ACTB,TUBA1B,TUBA4A,TUBB6
HSA-450294	MAP kinase activation	5	63	0.00042	ENSP00000231487,ENSP00000272317,ENSP00000316176,ENSP00000324804,ENSP00000441543	PPP2R1A,RPS27A,SKP1,UBC,UBE2N
HSA-1169091	Activation of NF-kappaB in B cells	5	64	0.00045	ENSP00000231487,ENSP00000261479,ENSP00000272317,ENSP00000440485,ENSP00000441543	PSMA6,PSMD9,RPS27A,SKP1,UBC
HSA-983705	Signaling by the B Cell Receptor (BCR)	6	107	0.00045	ENSP00000231487,ENSP00000261479,ENSP00000272317,ENSP00000419425,ENSP00000440485,ENSP00000441543	PPIA,PSMA6,PSMD9,RPS27A,SKP1,UBC
HSA-202403	TCR signaling	6	109	0.00049	ENSP00000231487,ENSP00000261479,ENSP00000272317,ENSP00000316176,ENSP00000440485,ENSP00000441543	PSMA6,PSMD9,RPS27A,SKP1,UBC,UBE2N
HSA-70171	Glycolysis	5	66	0.0005	ENSP00000229270,ENSP00000234590,ENSP00000324804,ENSP00000359991,ENSP00000362413	ENO1,PGAM1,PGK1,PPP2R1A,TPI1
HSA-70263	Gluconeogenesis	4	33	0.00052	ENSP00000229270,ENSP00000234590,ENSP00000359991,ENSP00000362413	ENO1,PGAM1,PGK1,TPI1
HSA-162906	HIV Infection	8	224	0.00054	ENSP00000231487,ENSP00000261479,ENSP00000272317,ENSP00000376808,ENSP00000419425,ENSP00000440485,ENSP00000441543,ENSP00000446215	CUL5,PPIA,PSMA6,PSMD9,RAN,RPS27A,SKP1,UBC
HSA-2408522	Selenoamino acid metabolism	6	112	0.00055	ENSP00000225430,ENSP00000230050,ENSP00000265174,ENSP00000272317,ENSP00000278572,ENSP00000400467	PAPSS1,RPL19,RPL9,RPS12,RPS27A,RPS3
HSA-68949	Orc1 removal from chromatin	5	68	0.00055	ENSP00000231487,ENSP00000261479,ENSP00000272317,ENSP00000440485,ENSP00000441543	PSMA6,PSMD9,RPS27A,SKP1,UBC
HSA-8939902	Regulation of RUNX2 expression and activity	5	68	0.00055	ENSP00000231487,ENSP00000261479,ENSP00000272317,ENSP00000440485,ENSP00000441543	PSMA6,PSMD9,RPS27A,SKP1,UBC
HSA-8951664	Neddylation	8	227	0.00055	ENSP00000231487,ENSP00000250495,ENSP00000261479,ENSP00000272317,ENSP00000292782,ENSP00000376808,ENSP00000440485,ENSP00000441543	CUL5,DCUN1D1,NEDD8,PSMA6,PSMD9,RPS27A,SKP1,UBC
HSA-927802	Nonsense-Mediated Decay (NMD)	6	112	0.00055	ENSP00000225430,ENSP00000230050,ENSP00000272317,ENSP00000278572,ENSP00000324804,ENSP00000400467	PPP2R1A,RPL19,RPL9,RPS12,RPS27A,RPS3
HSA-975957	Nonsense Mediated Decay (NMD) enhanced by the Exon Junction Complex (EJC)	6	112	0.00055	ENSP00000225430,ENSP00000230050,ENSP00000272317,ENSP00000278572,ENSP00000324804,ENSP00000400467	PPP2R1A,RPL19,RPL9,RPS12,RPS27A,RPS3
HSA-5673001	RAF/MAP kinase cascade	8	229	0.00058	ENSP00000261479,ENSP00000272317,ENSP00000306099,ENSP00000324804,ENSP00000349960,ENSP00000361930,ENSP00000440485,ENSP00000441543	ACTB,FGB,PPP2R1A,PSMA6,PSMD9,RPS27A,UBC,YWHAB
HSA-8878166	Transcriptional regulation by RUNX2	6	115	0.00058	ENSP00000231487,ENSP00000245479,ENSP00000261479,ENSP00000272317,ENSP00000440485,ENSP00000441543	PSMA6,PSMD9,RPS27A,SKP1,SOX9,UBC
HSA-446203	Asparagine N-linked glycosylation	9	298	0.0006	ENSP00000248437,ENSP00000272317,ENSP00000294119,ENSP00000306010,ENSP00000318697,ENSP00000336799,ENSP00000350708,ENSP00000351777,ENSP00000441543	ARF4,RAD23B,RPS27A,TUBA1B,TUBA4A,TUBB6,UBC,UBXN1,VCP
HSA-264870	Caspase-mediated cleavage of cytoskeletal proteins	3	12	0.00061	ENSP00000323856,ENSP00000362924,ENSP00000446007	GSN,PLEC,VIM
HSA-448424	Interleukin-17 signaling	5	71	0.00061	ENSP00000231487,ENSP00000272317,ENSP00000316176,ENSP00000324804,ENSP00000441543	PPP2R1A,RPS27A,SKP1,UBC,UBE2N
HSA-5684996	MAPK1/MAPK3 signaling	8	234	0.00064	ENSP00000261479,ENSP00000272317,ENSP00000306099,ENSP00000324804,ENSP00000349960,ENSP00000361930,ENSP00000440485,ENSP00000441543	ACTB,FGB,PPP2R1A,PSMA6,PSMD9,RPS27A,UBC,YWHAB
HSA-5619084	ABC transporter disorders	5	73	0.00067	ENSP00000261479,ENSP00000272317,ENSP00000351777,ENSP00000440485,ENSP00000441543	PSMA6,PSMD9,RPS27A,UBC,VCP
HSA-8852135	Protein ubiquitination	5	73	0.00067	ENSP00000229268,ENSP00000272317,ENSP00000316176,ENSP00000351777,ENSP00000441543	RPS27A,UBC,UBE2N,USP5,VCP
HSA-5689896	Ovarian tumor domain proteases	4	38	0.00072	ENSP00000272317,ENSP00000326813,ENSP00000351777,ENSP00000441543	RPS27A,UBC,VCP,YOD1
HSA-5696394	DNA Damage Recognition in GG-NER	4	38	0.00072	ENSP00000272317,ENSP00000349960,ENSP00000350708,ENSP00000441543	ACTB,RAD23B,RPS27A,UBC
HSA-6802957	Oncogenic MAPK signaling	5	75	0.00072	ENSP00000265174,ENSP00000306099,ENSP00000349960,ENSP00000357283,ENSP00000361930	ACTB,FGB,LMNA,PAPSS1,YWHAB
HSA-75035	Chk1/Chk2(Cds1) mediated inactivation of Cyclin B:Cdk1 complex	3	13	0.00072	ENSP00000361930,ENSP00000371267,ENSP00000379287	YWHAB,YWHAQ,YWHAZ
HSA-72163	mRNA Splicing - Major Pathway	7	178	0.00073	ENSP00000305556,ENSP00000325376,ENSP00000349168,ENSP00000362110,ENSP00000362820,ENSP00000400433,ENSP00000432083	HNRNPF,HNRNPH1,HNRNPM,HSPA8,PCBP1,SF3A3,SRSF3
HSA-176408	Regulation of APC/C activators between G1/S and early anaphase	5	76	0.00075	ENSP00000231487,ENSP00000261479,ENSP00000272317,ENSP00000440485,ENSP00000441543	PSMA6,PSMD9,RPS27A,SKP1,UBC
HSA-114608	Platelet degranulation	6	125	0.0008	ENSP00000225655,ENSP00000248437,ENSP00000252699,ENSP00000296511,ENSP00000306099,ENSP00000419425	ACTN4,ANXA5,FGB,PFN1,PPIA,TUBA4A
HSA-1295596	Spry regulation of FGF signaling	3	14	0.00081	ENSP00000272317,ENSP00000324804,ENSP00000441543	PPP2R1A,RPS27A,UBC
HSA-2454202	Fc epsilon receptor (FCERI) signaling	6	126	0.00081	ENSP00000231487,ENSP00000261479,ENSP00000272317,ENSP00000316176,ENSP00000440485,ENSP00000441543	PSMA6,PSMD9,RPS27A,SKP1,UBC,UBE2N
HSA-5675221	Negative regulation of MAPK pathway	4	40	0.00081	ENSP00000272317,ENSP00000324804,ENSP00000361930,ENSP00000441543	PPP2R1A,RPS27A,UBC,YWHAB
HSA-69473	G2/M DNA damage checkpoint	5	78	0.00081	ENSP00000316176,ENSP00000358474,ENSP00000361930,ENSP00000371267,ENSP00000379287	BRCC3,UBE2N,YWHAB,YWHAQ,YWHAZ
HSA-937039	IRAK1 recruits IKK complex	3	14	0.00081	ENSP00000272317,ENSP00000316176,ENSP00000441543	RPS27A,UBC,UBE2N
HSA-975110	TRAF6 mediated IRF7 activation in TLR7/8 or 9 signaling	3	14	0.00081	ENSP00000272317,ENSP00000316176,ENSP00000441543	RPS27A,UBC,UBE2N
HSA-975144	IRAK1 recruits IKK complex upon TLR7/8 or 9 stimulation	3	14	0.00081	ENSP00000272317,ENSP00000316176,ENSP00000441543	RPS27A,UBC,UBE2N
HSA-3769402	Deactivation of the beta-catenin transactivating complex	4	41	0.00084	ENSP00000245479,ENSP00000272317,ENSP00000379287,ENSP00000441543	RPS27A,SOX9,UBC,YWHAZ
HSA-69206	G1/S Transition	6	128	0.00084	ENSP00000231487,ENSP00000261479,ENSP00000272317,ENSP00000324804,ENSP00000440485,ENSP00000441543	PPP2R1A,PSMA6,PSMD9,RPS27A,SKP1,UBC
HSA-69202	Cyclin E associated events during G1/S transition	5	80	0.00085	ENSP00000231487,ENSP00000261479,ENSP00000272317,ENSP00000440485,ENSP00000441543	PSMA6,PSMD9,RPS27A,SKP1,UBC
HSA-72172	mRNA Splicing	7	186	0.00085	ENSP00000305556,ENSP00000325376,ENSP00000349168,ENSP00000362110,ENSP00000362820,ENSP00000400433,ENSP00000432083	HNRNPF,HNRNPH1,HNRNPM,HSPA8,PCBP1,SF3A3,SRSF3
HSA-111447	Activation of BAD and translocation to mitochondria	3	15	0.00088	ENSP00000361930,ENSP00000371267,ENSP00000379287	YWHAB,YWHAQ,YWHAZ
HSA-177929	Signaling by EGFR	4	42	0.00088	ENSP00000272317,ENSP00000393313,ENSP00000406209,ENSP00000441543	EPN1,EPS15L1,RPS27A,UBC
HSA-5696395	Formation of Incision Complex in GG-NER	4	42	0.00088	ENSP00000272317,ENSP00000316176,ENSP00000350708,ENSP00000441543	RAD23B,RPS27A,UBC,UBE2N
HSA-76005	Response to elevated platelet cytosolic Ca2+	6	130	0.00088	ENSP00000225655,ENSP00000248437,ENSP00000252699,ENSP00000296511,ENSP00000306099,ENSP00000419425	ACTN4,ANXA5,FGB,PFN1,PPIA,TUBA4A
HSA-5663220	RHO GTPases Activate Formins	6	131	0.00089	ENSP00000225655,ENSP00000248437,ENSP00000318697,ENSP00000324804,ENSP00000336799,ENSP00000349960	ACTB,PFN1,PPP2R1A,TUBA1B,TUBA4A,TUBB6
HSA-174143	APC/C-mediated degradation of cell cycle proteins	5	82	0.0009	ENSP00000231487,ENSP00000261479,ENSP00000272317,ENSP00000440485,ENSP00000441543	PSMA6,PSMD9,RPS27A,SKP1,UBC
HSA-453276	Regulation of mitotic cell cycle	5	82	0.0009	ENSP00000231487,ENSP00000261479,ENSP00000272317,ENSP00000440485,ENSP00000441543	PSMA6,PSMD9,RPS27A,SKP1,UBC
HSA-69231	Cyclin D associated events in G1	4	43	0.0009	ENSP00000231487,ENSP00000272317,ENSP00000324804,ENSP00000441543	PPP2R1A,RPS27A,SKP1,UBC
HSA-69236	G1 Phase	4	43	0.0009	ENSP00000231487,ENSP00000272317,ENSP00000324804,ENSP00000441543	PPP2R1A,RPS27A,SKP1,UBC
HSA-69656	Cyclin A:Cdk2-associated events at S phase entry	5	82	0.0009	ENSP00000231487,ENSP00000261479,ENSP00000272317,ENSP00000440485,ENSP00000441543	PSMA6,PSMD9,RPS27A,SKP1,UBC
HSA-76002	Platelet activation, signaling and aggregation	8	256	0.0009	ENSP00000225655,ENSP00000248437,ENSP00000252699,ENSP00000296511,ENSP00000306099,ENSP00000379287,ENSP00000419425,ENSP00000481878	ACTN4,ANXA5,FGB,GNB1,PFN1,PPIA,TUBA4A,YWHAZ
HSA-5696399	Global Genome Nucleotide Excision Repair (GG-NER)	5	83	0.00091	ENSP00000272317,ENSP00000316176,ENSP00000349960,ENSP00000350708,ENSP00000441543	ACTB,RAD23B,RPS27A,UBC,UBE2N
HSA-168142	Toll Like Receptor 10 (TLR10) Cascade	5	84	0.00094	ENSP00000231487,ENSP00000272317,ENSP00000316176,ENSP00000324804,ENSP00000441543	PPP2R1A,RPS27A,SKP1,UBC,UBE2N
HSA-168176	Toll Like Receptor 5 (TLR5) Cascade	5	84	0.00094	ENSP00000231487,ENSP00000272317,ENSP00000316176,ENSP00000324804,ENSP00000441543	PPP2R1A,RPS27A,SKP1,UBC,UBE2N
HSA-175474	Assembly Of The HIV Virion	3	16	0.00094	ENSP00000272317,ENSP00000419425,ENSP00000441543	PPIA,RPS27A,UBC
HSA-446652	Interleukin-1 family signaling	6	134	0.00094	ENSP00000231487,ENSP00000261479,ENSP00000272317,ENSP00000316176,ENSP00000440485,ENSP00000441543	PSMA6,PSMD9,RPS27A,SKP1,UBC,UBE2N
HSA-5621481	C-type lectin receptors (CLRs)	6	134	0.00094	ENSP00000231487,ENSP00000261479,ENSP00000272317,ENSP00000316176,ENSP00000440485,ENSP00000441543	PSMA6,PSMD9,RPS27A,SKP1,UBC,UBE2N
HSA-5684264	MAP3K8 (TPL2)-dependent MAPK1/3 activation	3	16	0.00094	ENSP00000231487,ENSP00000272317,ENSP00000441543	RPS27A,SKP1,UBC
HSA-975871	MyD88 cascade initiated on plasma membrane	5	84	0.00094	ENSP00000231487,ENSP00000272317,ENSP00000316176,ENSP00000324804,ENSP00000441543	PPP2R1A,RPS27A,SKP1,UBC,UBE2N
HSA-2565942	Regulation of PLK1 Activity at G2/M Transition	5	85	0.00095	ENSP00000231487,ENSP00000248437,ENSP00000272317,ENSP00000324804,ENSP00000441543	PPP2R1A,RPS27A,SKP1,TUBA4A,UBC
HSA-70326	Glucose metabolism	5	85	0.00095	ENSP00000229270,ENSP00000234590,ENSP00000324804,ENSP00000359991,ENSP00000362413	ENO1,PGAM1,PGK1,PPP2R1A,TPI1
HSA-168255	Influenza Life Cycle	6	137	0.00099	ENSP00000225430,ENSP00000230050,ENSP00000272317,ENSP00000278572,ENSP00000400467,ENSP00000446215	RAN,RPL19,RPL9,RPS12,RPS27A,RPS3
HSA-192823	Viral mRNA Translation	5	86	0.00099	ENSP00000225430,ENSP00000230050,ENSP00000272317,ENSP00000278572,ENSP00000400467	RPL19,RPL9,RPS12,RPS27A,RPS3
HSA-69052	Switching of origins to a post-replicative state	5	86	0.00099	ENSP00000231487,ENSP00000261479,ENSP00000272317,ENSP00000440485,ENSP00000441543	PSMA6,PSMD9,RPS27A,SKP1,UBC
HSA-190828	Gap junction trafficking	4	46	0.001	ENSP00000248437,ENSP00000318697,ENSP00000336799,ENSP00000349960	ACTB,TUBA1B,TUBA4A,TUBB6
HSA-190840	Microtubule-dependent trafficking of connexons from Golgi to the plasma membrane	3	17	0.001	ENSP00000248437,ENSP00000318697,ENSP00000336799	TUBA1B,TUBA4A,TUBB6
HSA-201681	TCF dependent signaling in response to WNT	7	198	0.001	ENSP00000245479,ENSP00000261479,ENSP00000272317,ENSP00000324804,ENSP00000379287,ENSP00000440485,ENSP00000441543	PPP2R1A,PSMA6,PSMD9,RPS27A,SOX9,UBC,YWHAZ
HSA-8876725	Protein methylation	3	17	0.001	ENSP00000339063,ENSP00000351777,ENSP00000432083	EEF1A1,HSPA8,VCP
HSA-157858	Gap junction trafficking and regulation	4	47	0.0011	ENSP00000248437,ENSP00000318697,ENSP00000336799,ENSP00000349960	ACTB,TUBA1B,TUBA4A,TUBB6
HSA-168927	TICAM1, RIP1-mediated IKK complex recruitment	3	18	0.0011	ENSP00000272317,ENSP00000316176,ENSP00000441543	RPS27A,UBC,UBE2N
HSA-190872	Transport of connexons to the plasma membrane	3	18	0.0011	ENSP00000248437,ENSP00000318697,ENSP00000336799	TUBA1B,TUBA4A,TUBB6
HSA-211733	Regulation of activated PAK-2p34 by proteasome mediated degradation	4	47	0.0011	ENSP00000261479,ENSP00000272317,ENSP00000440485,ENSP00000441543	PSMA6,PSMD9,RPS27A,UBC
HSA-2408557	Selenocysteine synthesis	5	90	0.0011	ENSP00000225430,ENSP00000230050,ENSP00000272317,ENSP00000278572,ENSP00000400467	RPL19,RPL9,RPS12,RPS27A,RPS3
HSA-3858494	Beta-catenin independent WNT signaling	6	140	0.0011	ENSP00000225655,ENSP00000261479,ENSP00000272317,ENSP00000440485,ENSP00000441543,ENSP00000481878	GNB1,PFN1,PSMA6,PSMD9,RPS27A,UBC
HSA-4086400	PCP/CE pathway	5	89	0.0011	ENSP00000225655,ENSP00000261479,ENSP00000272317,ENSP00000440485,ENSP00000441543	PFN1,PSMA6,PSMD9,RPS27A,UBC
HSA-5619115	Disorders of transmembrane transporters	6	141	0.0011	ENSP00000261479,ENSP00000272317,ENSP00000351777,ENSP00000416293,ENSP00000440485,ENSP00000441543	PSMA6,PSMD9,RPS27A,SLC2A1,UBC,VCP
HSA-5683057	MAPK family signaling cascades	8	273	0.0011	ENSP00000261479,ENSP00000272317,ENSP00000306099,ENSP00000324804,ENSP00000349960,ENSP00000361930,ENSP00000440485,ENSP00000441543	ACTB,FGB,PPP2R1A,PSMA6,PSMD9,RPS27A,UBC,YWHAB
HSA-72764	Eukaryotic Translation Termination	5	90	0.0011	ENSP00000225430,ENSP00000230050,ENSP00000272317,ENSP00000278572,ENSP00000400467	RPL19,RPL9,RPS12,RPS27A,RPS3
HSA-975138	TRAF6 mediated induction of NFkB and MAP kinases upon TLR7/8 or 9 activation	5	91	0.0011	ENSP00000231487,ENSP00000272317,ENSP00000316176,ENSP00000324804,ENSP00000441543	PPP2R1A,RPS27A,SKP1,UBC,UBE2N
HSA-110320	Translesion Synthesis by POLH	3	19	0.0012	ENSP00000272317,ENSP00000351777,ENSP00000441543	RPS27A,UBC,VCP
HSA-166058	MyD88:MAL(TIRAP) cascade initiated on plasma membrane	5	94	0.0012	ENSP00000231487,ENSP00000272317,ENSP00000316176,ENSP00000324804,ENSP00000441543	PPP2R1A,RPS27A,SKP1,UBC,UBE2N
HSA-168164	Toll Like Receptor 3 (TLR3) Cascade	5	95	0.0012	ENSP00000231487,ENSP00000272317,ENSP00000316176,ENSP00000324804,ENSP00000441543	PPP2R1A,RPS27A,SKP1,UBC,UBE2N
HSA-168181	Toll Like Receptor 7/8 (TLR7/8) Cascade	5	92	0.0012	ENSP00000231487,ENSP00000272317,ENSP00000316176,ENSP00000324804,ENSP00000441543	PPP2R1A,RPS27A,SKP1,UBC,UBE2N
HSA-168188	Toll Like Receptor TLR6:TLR2 Cascade	5	94	0.0012	ENSP00000231487,ENSP00000272317,ENSP00000316176,ENSP00000324804,ENSP00000441543	PPP2R1A,RPS27A,SKP1,UBC,UBE2N
HSA-168254	Influenza Infection	6	148	0.0012	ENSP00000225430,ENSP00000230050,ENSP00000272317,ENSP00000278572,ENSP00000400467,ENSP00000446215	RAN,RPL19,RPL9,RPS12,RPS27A,RPS3
HSA-169911	Regulation of Apoptosis	4	50	0.0012	ENSP00000261479,ENSP00000272317,ENSP00000440485,ENSP00000441543	PSMA6,PSMD9,RPS27A,UBC
HSA-349425	Autodegradation of the E3 ubiquitin ligase COP1	4	49	0.0012	ENSP00000261479,ENSP00000272317,ENSP00000440485,ENSP00000441543	PSMA6,PSMD9,RPS27A,UBC
HSA-390466	Chaperonin-mediated protein folding	5	92	0.0012	ENSP00000248437,ENSP00000318697,ENSP00000336799,ENSP00000349960,ENSP00000481878	ACTB,GNB1,TUBA1B,TUBA4A,TUBB6
HSA-453279	Mitotic G1-G1/S phases	6	145	0.0012	ENSP00000231487,ENSP00000261479,ENSP00000272317,ENSP00000324804,ENSP00000440485,ENSP00000441543	PPP2R1A,PSMA6,PSMD9,RPS27A,SKP1,UBC
HSA-69229	Ubiquitin-dependent degradation of Cyclin D1	4	49	0.0012	ENSP00000261479,ENSP00000272317,ENSP00000440485,ENSP00000441543	PSMA6,PSMD9,RPS27A,UBC
HSA-69601	Ubiquitin Mediated Degradation of Phosphorylated Cdc25A	4	50	0.0012	ENSP00000261479,ENSP00000272317,ENSP00000440485,ENSP00000441543	PSMA6,PSMD9,RPS27A,UBC
HSA-69610	p53-Independent DNA Damage Response	4	50	0.0012	ENSP00000261479,ENSP00000272317,ENSP00000440485,ENSP00000441543	PSMA6,PSMD9,RPS27A,UBC
HSA-69613	p53-Independent G1/S DNA damage checkpoint	4	50	0.0012	ENSP00000261479,ENSP00000272317,ENSP00000440485,ENSP00000441543	PSMA6,PSMD9,RPS27A,UBC
HSA-75815	Ubiquitin-dependent degradation of Cyclin D	4	49	0.0012	ENSP00000261479,ENSP00000272317,ENSP00000440485,ENSP00000441543	PSMA6,PSMD9,RPS27A,UBC
HSA-8941858	Regulation of RUNX3 expression and activity	4	51	0.0012	ENSP00000261479,ENSP00000272317,ENSP00000440485,ENSP00000441543	PSMA6,PSMD9,RPS27A,UBC
HSA-975155	MyD88 dependent cascade initiated on endosome	5	92	0.0012	ENSP00000231487,ENSP00000272317,ENSP00000316176,ENSP00000324804,ENSP00000441543	PPP2R1A,RPS27A,SKP1,UBC,UBE2N
HSA-975956	Nonsense Mediated Decay (NMD) independent of the Exon Junction Complex (EJC)	5	92	0.0012	ENSP00000225430,ENSP00000230050,ENSP00000272317,ENSP00000278572,ENSP00000400467	RPL19,RPL9,RPS12,RPS27A,RPS3
HSA-166166	MyD88-independent TLR4 cascade	5	96	0.0013	ENSP00000231487,ENSP00000272317,ENSP00000316176,ENSP00000324804,ENSP00000441543	PPP2R1A,RPS27A,SKP1,UBC,UBE2N
HSA-168138	Toll Like Receptor 9 (TLR9) Cascade	5	96	0.0013	ENSP00000231487,ENSP00000272317,ENSP00000316176,ENSP00000324804,ENSP00000441543	PPP2R1A,RPS27A,SKP1,UBC,UBE2N
HSA-168179	Toll Like Receptor TLR1:TLR2 Cascade	5	97	0.0013	ENSP00000231487,ENSP00000272317,ENSP00000316176,ENSP00000324804,ENSP00000441543	PPP2R1A,RPS27A,SKP1,UBC,UBE2N
HSA-181438	Toll Like Receptor 2 (TLR2) Cascade	5	97	0.0013	ENSP00000231487,ENSP00000272317,ENSP00000316176,ENSP00000324804,ENSP00000441543	PPP2R1A,RPS27A,SKP1,UBC,UBE2N
HSA-3371497	HSP90 chaperone cycle for steroid hormone receptors (SHR)	4	53	0.0013	ENSP00000248437,ENSP00000318697,ENSP00000336799,ENSP00000432083	HSPA8,TUBA1B,TUBA4A,TUBB6
HSA-389977	Post-chaperonin tubulin folding pathway	3	20	0.0013	ENSP00000248437,ENSP00000318697,ENSP00000336799	TUBA1B,TUBA4A,TUBB6
HSA-391251	Protein folding	5	98	0.0013	ENSP00000248437,ENSP00000318697,ENSP00000336799,ENSP00000349960,ENSP00000481878	ACTB,GNB1,TUBA1B,TUBA4A,TUBB6
HSA-4641257	Degradation of AXIN	4	52	0.0013	ENSP00000261479,ENSP00000272317,ENSP00000440485,ENSP00000441543	PSMA6,PSMD9,RPS27A,UBC
HSA-5668541	TNFR2 non-canonical NF-kB pathway	5	96	0.0013	ENSP00000231487,ENSP00000261479,ENSP00000272317,ENSP00000440485,ENSP00000441543	PSMA6,PSMD9,RPS27A,SKP1,UBC
HSA-69541	Stabilization of p53	4	53	0.0013	ENSP00000261479,ENSP00000272317,ENSP00000440485,ENSP00000441543	PSMA6,PSMD9,RPS27A,UBC
HSA-72689	Formation of a pool of free 40S subunits	5	98	0.0013	ENSP00000225430,ENSP00000230050,ENSP00000272317,ENSP00000278572,ENSP00000400467	RPL19,RPL9,RPS12,RPS27A,RPS3
HSA-72766	Translation	8	288	0.0013	ENSP00000225430,ENSP00000230050,ENSP00000272317,ENSP00000278572,ENSP00000339063,ENSP00000373918,ENSP00000400467,ENSP00000410059	EEF1A1,EEF1D,GARS,RPL19,RPL9,RPS12,RPS27A,RPS3
HSA-8866654	E3 ubiquitin ligases ubiquitinate target proteins	4	53	0.0013	ENSP00000272317,ENSP00000316176,ENSP00000351777,ENSP00000441543	RPS27A,UBC,UBE2N,VCP
HSA-937061	TRIF(TICAM1)-mediated TLR4 signaling	5	96	0.0013	ENSP00000231487,ENSP00000272317,ENSP00000316176,ENSP00000324804,ENSP00000441543	PPP2R1A,RPS27A,SKP1,UBC,UBE2N
HSA-382556	ABC-family proteins mediated transport	5	100	0.0014	ENSP00000261479,ENSP00000272317,ENSP00000351777,ENSP00000440485,ENSP00000441543	PSMA6,PSMD9,RPS27A,UBC,VCP
HSA-4641258	Degradation of DVL	4	54	0.0014	ENSP00000261479,ENSP00000272317,ENSP00000440485,ENSP00000441543	PSMA6,PSMD9,RPS27A,UBC
HSA-937041	IKK complex recruitment mediated by RIP1	3	21	0.0014	ENSP00000272317,ENSP00000316176,ENSP00000441543	RPS27A,UBC,UBE2N
HSA-450321	JNK (c-Jun kinases) phosphorylation and activation mediated by activated human TAK1	3	22	0.0015	ENSP00000272317,ENSP00000316176,ENSP00000441543	RPS27A,UBC,UBE2N
HSA-68827	CDT1 association with the CDC6:ORC:origin complex	4	56	0.0015	ENSP00000261479,ENSP00000272317,ENSP00000440485,ENSP00000441543	PSMA6,PSMD9,RPS27A,UBC
HSA-917937	Iron uptake and transport	4	56	0.0015	ENSP00000231487,ENSP00000250495,ENSP00000272317,ENSP00000441543	NEDD8,RPS27A,SKP1,UBC
HSA-389960	Formation of tubulin folding intermediates by CCT/TriC	3	23	0.0017	ENSP00000248437,ENSP00000318697,ENSP00000336799	TUBA1B,TUBA4A,TUBB6
HSA-450302	activated TAK1 mediates p38 MAPK activation	3	23	0.0017	ENSP00000272317,ENSP00000316176,ENSP00000441543	RPS27A,UBC,UBE2N
HSA-5654732	Negative regulation of FGFR3 signaling	3	23	0.0017	ENSP00000272317,ENSP00000324804,ENSP00000441543	PPP2R1A,RPS27A,UBC
HSA-156827	L13a-mediated translational silencing of Ceruloplasmin expression	5	107	0.0018	ENSP00000225430,ENSP00000230050,ENSP00000272317,ENSP00000278572,ENSP00000400467	RPL19,RPL9,RPS12,RPS27A,RPS3
HSA-174084	Autodegradation of Cdh1 by Cdh1:APC/C	4	59	0.0018	ENSP00000261479,ENSP00000272317,ENSP00000440485,ENSP00000441543	PSMA6,PSMD9,RPS27A,UBC
HSA-5693565	Recruitment and ATM-mediated phosphorylation of repair and signaling proteins at DNA double strand breaks	4	59	0.0018	ENSP00000272317,ENSP00000316176,ENSP00000358474,ENSP00000441543	BRCC3,RPS27A,UBC,UBE2N
HSA-1799339	SRP-dependent cotranslational protein targeting to membrane	5	109	0.0019	ENSP00000225430,ENSP00000230050,ENSP00000272317,ENSP00000278572,ENSP00000400467	RPL19,RPL9,RPS12,RPS27A,RPS3
HSA-5693606	DNA Double Strand Break Response	4	60	0.0019	ENSP00000272317,ENSP00000316176,ENSP00000358474,ENSP00000441543	BRCC3,RPS27A,UBC,UBE2N
HSA-5696398	Nucleotide Excision Repair	5	109	0.0019	ENSP00000272317,ENSP00000316176,ENSP00000349960,ENSP00000350708,ENSP00000441543	ACTB,RAD23B,RPS27A,UBC,UBE2N
HSA-72203	Processing of Capped Intron-Containing Pre-mRNA	7	234	0.0019	ENSP00000305556,ENSP00000325376,ENSP00000349168,ENSP00000362110,ENSP00000362820,ENSP00000400433,ENSP00000432083	HNRNPF,HNRNPH1,HNRNPM,HSPA8,PCBP1,SF3A3,SRSF3
HSA-72706	GTP hydrolysis and joining of the 60S ribosomal subunit	5	108	0.0019	ENSP00000225430,ENSP00000230050,ENSP00000272317,ENSP00000278572,ENSP00000400467	RPL19,RPL9,RPS12,RPS27A,RPS3
HSA-4608870	Asymmetric localization of PCP proteins	4	61	0.002	ENSP00000261479,ENSP00000272317,ENSP00000440485,ENSP00000441543	PSMA6,PSMD9,RPS27A,UBC
HSA-1234176	Oxygen-dependent proline hydroxylation of Hypoxia-inducible Factor Alpha	4	62	0.0021	ENSP00000261479,ENSP00000272317,ENSP00000440485,ENSP00000441543	PSMA6,PSMD9,RPS27A,UBC
HSA-69563	p53-Dependent G1 DNA Damage Response	4	62	0.0021	ENSP00000261479,ENSP00000272317,ENSP00000440485,ENSP00000441543	PSMA6,PSMD9,RPS27A,UBC
HSA-69580	p53-Dependent G1/S DNA damage checkpoint	4	62	0.0021	ENSP00000261479,ENSP00000272317,ENSP00000440485,ENSP00000441543	PSMA6,PSMD9,RPS27A,UBC
HSA-1257604	PIP3 activates AKT signaling	7	242	0.0022	ENSP00000261479,ENSP00000272317,ENSP00000324804,ENSP00000357883,ENSP00000369716,ENSP00000440485,ENSP00000441543	CHD3,PIP5K1A,PPP2R1A,PSMA6,PSMD9,RPS27A,UBC
HSA-174154	APC/C:Cdc20 mediated degradation of Securin	4	63	0.0022	ENSP00000261479,ENSP00000272317,ENSP00000440485,ENSP00000441543	PSMA6,PSMD9,RPS27A,UBC
HSA-389957	Prefoldin mediated transfer of substrate to CCT/TriC	3	26	0.0022	ENSP00000248437,ENSP00000318697,ENSP00000349960	ACTB,TUBA4A,TUBB6
HSA-5625740	RHO GTPases activate PKNs	4	63	0.0022	ENSP00000361930,ENSP00000371267,ENSP00000379287,ENSP00000446955	MYL6,YWHAB,YWHAQ,YWHAZ
HSA-5654726	Negative regulation of FGFR1 signaling	3	26	0.0022	ENSP00000272317,ENSP00000324804,ENSP00000441543	PPP2R1A,RPS27A,UBC
HSA-6803529	FGFR2 alternative splicing	3	26	0.0022	ENSP00000325376,ENSP00000349168,ENSP00000400433	HNRNPF,HNRNPH1,HNRNPM
HSA-69239	Synthesis of DNA	5	114	0.0022	ENSP00000231487,ENSP00000261479,ENSP00000272317,ENSP00000440485,ENSP00000441543	PSMA6,PSMD9,RPS27A,SKP1,UBC
HSA-69615	G1/S DNA Damage Checkpoints	4	64	0.0022	ENSP00000261479,ENSP00000272317,ENSP00000440485,ENSP00000441543	PSMA6,PSMD9,RPS27A,UBC
HSA-5654733	Negative regulation of FGFR4 signaling	3	27	0.0023	ENSP00000272317,ENSP00000324804,ENSP00000441543	PPP2R1A,RPS27A,UBC
HSA-5658442	Regulation of RAS by GAPs	4	65	0.0023	ENSP00000261479,ENSP00000272317,ENSP00000440485,ENSP00000441543	PSMA6,PSMD9,RPS27A,UBC
HSA-68867	Assembly of the pre-replicative complex	4	65	0.0023	ENSP00000261479,ENSP00000272317,ENSP00000440485,ENSP00000441543	PSMA6,PSMD9,RPS27A,UBC
HSA-72613	Eukaryotic Translation Initiation	5	115	0.0023	ENSP00000225430,ENSP00000230050,ENSP00000272317,ENSP00000278572,ENSP00000400467	RPL19,RPL9,RPS12,RPS27A,RPS3
HSA-72737	Cap-dependent Translation Initiation	5	115	0.0023	ENSP00000225430,ENSP00000230050,ENSP00000272317,ENSP00000278572,ENSP00000400467	RPL19,RPL9,RPS12,RPS27A,RPS3
HSA-8863795	Downregulation of ERBB2 signaling	3	27	0.0023	ENSP00000272317,ENSP00000376808,ENSP00000441543	CUL5,RPS27A,UBC
HSA-8948751	Regulation of PTEN stability and activity	4	66	0.0024	ENSP00000261479,ENSP00000272317,ENSP00000440485,ENSP00000441543	PSMA6,PSMD9,RPS27A,UBC
HSA-162588	Budding and maturation of HIV virion	3	28	0.0025	ENSP00000272317,ENSP00000419425,ENSP00000441543	PPIA,RPS27A,UBC
HSA-5654727	Negative regulation of FGFR2 signaling	3	28	0.0025	ENSP00000272317,ENSP00000324804,ENSP00000441543	PPP2R1A,RPS27A,UBC
HSA-114452	Activation of BH3-only proteins	3	29	0.0026	ENSP00000361930,ENSP00000371267,ENSP00000379287	YWHAB,YWHAQ,YWHAZ
HSA-174178	APC/C:Cdh1 mediated degradation of Cdc20 and other APC/C:Cdh1 targeted proteins in late mitosis/early G1	4	68	0.0026	ENSP00000261479,ENSP00000272317,ENSP00000440485,ENSP00000441543	PSMA6,PSMD9,RPS27A,UBC
HSA-174184	Cdc20:Phospho-APC/C mediated degradation of Cyclin A	4	68	0.0026	ENSP00000261479,ENSP00000272317,ENSP00000440485,ENSP00000441543	PSMA6,PSMD9,RPS27A,UBC
HSA-69017	CDK-mediated phosphorylation and removal of Cdc6	4	68	0.0026	ENSP00000261479,ENSP00000272317,ENSP00000440485,ENSP00000441543	PSMA6,PSMD9,RPS27A,UBC
HSA-179419	APC:Cdc20 mediated degradation of cell cycle proteins prior to satisfation of the cell cycle checkpoint	4	69	0.0027	ENSP00000261479,ENSP00000272317,ENSP00000440485,ENSP00000441543	PSMA6,PSMD9,RPS27A,UBC
HSA-69306	DNA Replication	5	122	0.0028	ENSP00000231487,ENSP00000261479,ENSP00000272317,ENSP00000440485,ENSP00000441543	PSMA6,PSMD9,RPS27A,SKP1,UBC
HSA-8866652	Synthesis of active ubiquitin: roles of E1 and E2 enzymes	3	30	0.0029	ENSP00000229268,ENSP00000272317,ENSP00000441543	RPS27A,UBC,USP5
HSA-1234174	Regulation of Hypoxia-inducible Factor (HIF) by oxygen	4	71	0.003	ENSP00000261479,ENSP00000272317,ENSP00000440485,ENSP00000441543	PSMA6,PSMD9,RPS27A,UBC
HSA-176409	APC/C:Cdc20 mediated degradation of mitotic proteins	4	71	0.003	ENSP00000261479,ENSP00000272317,ENSP00000440485,ENSP00000441543	PSMA6,PSMD9,RPS27A,UBC
HSA-2262749	Cellular response to hypoxia	4	71	0.003	ENSP00000261479,ENSP00000272317,ENSP00000440485,ENSP00000441543	PSMA6,PSMD9,RPS27A,UBC
HSA-382551	Transport of small molecules	12	706	0.003	ENSP00000231487,ENSP00000250495,ENSP00000261479,ENSP00000272317,ENSP00000333994,ENSP00000351777,ENSP00000355533,ENSP00000375836,ENSP00000416293,ENSP00000440485,ENSP00000441543,ENSP00000481878	GNB1,HBB,HDLBP,NEDD8,PSMA6,PSMD9,RPS27A,RYR2,SKP1,SLC2A1,UBC,VCP
HSA-166016	Toll Like Receptor 4 (TLR4) Cascade	5	126	0.0031	ENSP00000231487,ENSP00000272317,ENSP00000316176,ENSP00000324804,ENSP00000441543	PPP2R1A,RPS27A,SKP1,UBC,UBE2N
HSA-176814	Activation of APC/C and APC/C:Cdc20 mediated degradation of mitotic proteins	4	72	0.0031	ENSP00000261479,ENSP00000272317,ENSP00000440485,ENSP00000441543	PSMA6,PSMD9,RPS27A,UBC
HSA-2173789	TGF-beta receptor signaling activates SMADs	3	31	0.0031	ENSP00000250495,ENSP00000272317,ENSP00000441543	NEDD8,RPS27A,UBC
HSA-5689901	Metalloprotease DUBs	3	31	0.0031	ENSP00000272317,ENSP00000358474,ENSP00000441543	BRCC3,RPS27A,UBC
HSA-68886	M Phase	8	343	0.0031	ENSP00000248437,ENSP00000261479,ENSP00000272317,ENSP00000318697,ENSP00000324804,ENSP00000336799,ENSP00000440485,ENSP00000441543	PPP2R1A,PSMA6,PSMD9,RPS27A,TUBA1B,TUBA4A,TUBB6,UBC
HSA-917729	Endosomal Sorting Complex Required For Transport (ESCRT)	3	31	0.0031	ENSP00000272317,ENSP00000367299,ENSP00000441543	RPS27A,UBC,VPS36
HSA-168273	Influenza Viral RNA Transcription and Replication	5	128	0.0032	ENSP00000225430,ENSP00000230050,ENSP00000272317,ENSP00000278572,ENSP00000400467	RPL19,RPL9,RPS12,RPS27A,RPS3
HSA-445989	TAK1 activates NFkB by phosphorylation and activation of IKKs complex	3	32	0.0032	ENSP00000272317,ENSP00000316176,ENSP00000441543	RPS27A,UBC,UBE2N
HSA-74160	Gene expression (Transcription)	18	1366	0.0032	ENSP00000231487,ENSP00000245479,ENSP00000254066,ENSP00000261479,ENSP00000272317,ENSP00000307305,ENSP00000324804,ENSP00000349541,ENSP00000349960,ENSP00000361930,ENSP00000362820,ENSP00000369716,ENSP00000371267,ENSP00000379287,ENSP00000440485,ENSP00000441543,ENSP00000446215,ENSP00000481842	ACTB,CHD3,DDIT4,PPP2R1A,PSMA6,PSMD9,PTRF,RAN,RARA,RPS27A,SAP18,SKP1,SOX9,SRSF3,UBC,YWHAB,YWHAQ,YWHAZ
HSA-1253288	Downregulation of ERBB4 signaling	2	7	0.0034	ENSP00000272317,ENSP00000441543	RPS27A,UBC
HSA-5654741	Signaling by FGFR3	3	33	0.0035	ENSP00000272317,ENSP00000324804,ENSP00000441543	PPP2R1A,RPS27A,UBC
HSA-157118	Signaling by NOTCH	6	197	0.0036	ENSP00000231487,ENSP00000261479,ENSP00000272317,ENSP00000379287,ENSP00000440485,ENSP00000441543	PSMA6,PSMD9,RPS27A,SKP1,UBC,YWHAZ
HSA-71291	Metabolism of amino acids and derivatives	8	354	0.0037	ENSP00000225430,ENSP00000230050,ENSP00000261479,ENSP00000265174,ENSP00000272317,ENSP00000278572,ENSP00000400467,ENSP00000440485	PAPSS1,PSMA6,PSMD9,RPL19,RPL9,RPS12,RPS27A,RPS3
HSA-9006925	Intracellular signaling by second messengers	7	274	0.0038	ENSP00000261479,ENSP00000272317,ENSP00000324804,ENSP00000357883,ENSP00000369716,ENSP00000440485,ENSP00000441543	CHD3,PIP5K1A,PPP2R1A,PSMA6,PSMD9,RPS27A,UBC
HSA-6807070	PTEN Regulation	5	135	0.0039	ENSP00000261479,ENSP00000272317,ENSP00000369716,ENSP00000440485,ENSP00000441543	CHD3,PSMA6,PSMD9,RPS27A,UBC
HSA-168638	NOD1/2 Signaling Pathway	3	35	0.004	ENSP00000272317,ENSP00000316176,ENSP00000441543	RPS27A,UBC,UBE2N
HSA-190861	Gap junction assembly	3	35	0.004	ENSP00000248437,ENSP00000318697,ENSP00000336799	TUBA1B,TUBA4A,TUBB6
HSA-3700989	Transcriptional Regulation by TP53	8	359	0.004	ENSP00000272317,ENSP00000307305,ENSP00000324804,ENSP00000361930,ENSP00000369716,ENSP00000371267,ENSP00000379287,ENSP00000441543	CHD3,DDIT4,PPP2R1A,RPS27A,UBC,YWHAB,YWHAQ,YWHAZ
HSA-6802948	Signaling by high-kinase activity BRAF mutants	3	35	0.004	ENSP00000306099,ENSP00000349960,ENSP00000361930	ACTB,FGB,YWHAB
HSA-6804757	Regulation of TP53 Degradation	3	35	0.004	ENSP00000272317,ENSP00000324804,ENSP00000441543	PPP2R1A,RPS27A,UBC
HSA-1236974	ER-Phagosome pathway	4	80	0.0041	ENSP00000261479,ENSP00000272317,ENSP00000440485,ENSP00000441543	PSMA6,PSMD9,RPS27A,UBC
HSA-5654743	Signaling by FGFR4	3	36	0.0042	ENSP00000272317,ENSP00000324804,ENSP00000441543	PPP2R1A,RPS27A,UBC
HSA-6806003	Regulation of TP53 Expression and Degradation	3	36	0.0042	ENSP00000272317,ENSP00000324804,ENSP00000441543	PPP2R1A,RPS27A,UBC
HSA-5693607	Processing of DNA double-strand break ends	4	81	0.0043	ENSP00000272317,ENSP00000316176,ENSP00000358474,ENSP00000441543	BRCC3,RPS27A,UBC,UBE2N
HSA-111465	Apoptotic cleavage of cellular proteins	3	37	0.0044	ENSP00000323856,ENSP00000362924,ENSP00000446007	GSN,PLEC,VIM
HSA-5632684	Hedgehog 'on' state	4	82	0.0044	ENSP00000261479,ENSP00000272317,ENSP00000440485,ENSP00000441543	PSMA6,PSMD9,RPS27A,UBC
HSA-69002	DNA Replication Pre-Initiation	4	82	0.0044	ENSP00000261479,ENSP00000272317,ENSP00000440485,ENSP00000441543	PSMA6,PSMD9,RPS27A,UBC
HSA-5628897	TP53 Regulates Metabolic Genes	4	83	0.0046	ENSP00000307305,ENSP00000361930,ENSP00000371267,ENSP00000379287	DDIT4,YWHAB,YWHAQ,YWHAZ
HSA-8950505	Gene and protein expression by JAK-STAT signaling after Interleukin-12 stimulation	3	38	0.0047	ENSP00000353408,ENSP00000400433,ENSP00000419425	HNRNPF,MSN,PPIA
HSA-73894	DNA Repair	7	290	0.0048	ENSP00000272317,ENSP00000316176,ENSP00000349960,ENSP00000350708,ENSP00000351777,ENSP00000358474,ENSP00000441543	ACTB,BRCC3,RAD23B,RPS27A,UBC,UBE2N,VCP
HSA-8849469	PTK6 Regulates RTKs and Their Effectors AKT1 and DOK1	2	9	0.0048	ENSP00000272317,ENSP00000441543	RPS27A,UBC
HSA-8876493	InlA-mediated entry of Listeria monocytogenes into host cells	2	9	0.0048	ENSP00000272317,ENSP00000441543	RPS27A,UBC
HSA-8948747	Regulation of PTEN localization	2	9	0.0048	ENSP00000272317,ENSP00000441543	RPS27A,UBC
HSA-3371556	Cellular response to heat stress	4	85	0.0049	ENSP00000216218,ENSP00000339063,ENSP00000351777,ENSP00000432083	EEF1A1,HSPA8,ST13,VCP
HSA-110313	Translesion synthesis by Y family DNA polymerases bypasses lesions on DNA template	3	39	0.005	ENSP00000272317,ENSP00000351777,ENSP00000441543	RPS27A,UBC,VCP
HSA-5674135	MAP2K and MAPK activation	3	39	0.005	ENSP00000306099,ENSP00000349960,ENSP00000361930	ACTB,FGB,YWHAB
HSA-5687128	MAPK6/MAPK4 signaling	4	86	0.005	ENSP00000261479,ENSP00000272317,ENSP00000440485,ENSP00000441543	PSMA6,PSMD9,RPS27A,UBC
HSA-6802946	Signaling by moderate kinase activity BRAF mutants	3	39	0.005	ENSP00000306099,ENSP00000349960,ENSP00000361930	ACTB,FGB,YWHAB
HSA-6802955	Paradoxical activation of RAF signaling by kinase inactive BRAF	3	39	0.005	ENSP00000306099,ENSP00000349960,ENSP00000361930	ACTB,FGB,YWHAB
HSA-8955332	Carboxyterminal post-translational modifications of tubulin	3	39	0.005	ENSP00000248437,ENSP00000318697,ENSP00000336799	TUBA1B,TUBA4A,TUBB6
HSA-937042	IRAK2 mediated activation of TAK1 complex	2	10	0.0055	ENSP00000272317,ENSP00000441543	RPS27A,UBC
HSA-1236394	Signaling by ERBB4	3	42	0.0059	ENSP00000272317,ENSP00000441543,ENSP00000468500	GFAP,RPS27A,UBC
HSA-380320	Recruitment of NuMA to mitotic centrosomes	4	91	0.0059	ENSP00000248437,ENSP00000318697,ENSP00000324804,ENSP00000336799	PPP2R1A,TUBA1B,TUBA4A,TUBB6
HSA-5654736	Signaling by FGFR1	3	42	0.0059	ENSP00000272317,ENSP00000324804,ENSP00000441543	PPP2R1A,RPS27A,UBC
HSA-8878159	Transcriptional regulation by RUNX3	4	91	0.0059	ENSP00000261479,ENSP00000272317,ENSP00000440485,ENSP00000441543	PSMA6,PSMD9,RPS27A,UBC
HSA-983168	Antigen processing: Ubiquitination & Proteasome degradation	7	303	0.0059	ENSP00000231487,ENSP00000261479,ENSP00000272317,ENSP00000316176,ENSP00000376808,ENSP00000440485,ENSP00000441543	CUL5,PSMA6,PSMD9,RPS27A,SKP1,UBC,UBE2N
HSA-69278	Cell Cycle, Mitotic	9	483	0.006	ENSP00000231487,ENSP00000248437,ENSP00000261479,ENSP00000272317,ENSP00000318697,ENSP00000324804,ENSP00000336799,ENSP00000440485,ENSP00000441543	PPP2R1A,PSMA6,PSMD9,RPS27A,SKP1,TUBA1B,TUBA4A,TUBB6,UBC
HSA-983231	Factors involved in megakaryocyte development and platelet production	5	153	0.006	ENSP00000248437,ENSP00000318697,ENSP00000333994,ENSP00000336799,ENSP00000349960	ACTB,HBB,TUBA1B,TUBA4A,TUBB6
HSA-109606	Intrinsic Pathway for Apoptosis	3	43	0.0062	ENSP00000361930,ENSP00000371267,ENSP00000379287	YWHAB,YWHAQ,YWHAZ
HSA-3785653	Myoclonic epilepsy of Lafora	2	11	0.0063	ENSP00000272317,ENSP00000441543	RPS27A,UBC
HSA-69242	S Phase	5	156	0.0064	ENSP00000231487,ENSP00000261479,ENSP00000272317,ENSP00000440485,ENSP00000441543	PSMA6,PSMD9,RPS27A,SKP1,UBC
HSA-2122947	NOTCH1 Intracellular Domain Regulates Transcription	3	45	0.0069	ENSP00000231487,ENSP00000272317,ENSP00000441543	RPS27A,SKP1,UBC
HSA-1236975	Antigen processing-Cross presentation	4	96	0.007	ENSP00000261479,ENSP00000272317,ENSP00000440485,ENSP00000441543	PSMA6,PSMD9,RPS27A,UBC
HSA-6811434	COPI-dependent Golgi-to-ER retrograde traffic	4	96	0.007	ENSP00000248437,ENSP00000306010,ENSP00000318697,ENSP00000336799	ARF4,TUBA1B,TUBA4A,TUBB6
HSA-8939236	RUNX1 regulates transcription of genes involved in differentiation of HSCs	4	96	0.007	ENSP00000261479,ENSP00000272317,ENSP00000440485,ENSP00000441543	PSMA6,PSMD9,RPS27A,UBC
HSA-1358803	Downregulation of ERBB2:ERBB3 signaling	2	12	0.0072	ENSP00000272317,ENSP00000441543	RPS27A,UBC
HSA-3371511	HSF1 activation	2	12	0.0072	ENSP00000339063,ENSP00000351777	EEF1A1,VCP
HSA-9013973	TICAM1-dependent activation of IRF3/IRF7	2	12	0.0072	ENSP00000272317,ENSP00000441543	RPS27A,UBC
HSA-1227986	Signaling by ERBB2	3	47	0.0075	ENSP00000272317,ENSP00000376808,ENSP00000441543	CUL5,RPS27A,UBC
HSA-512988	Interleukin-3, Interleukin-5 and GM-CSF signaling	3	47	0.0075	ENSP00000272317,ENSP00000379287,ENSP00000441543	RPS27A,UBC,YWHAZ
HSA-6807878	COPI-mediated anterograde transport	4	99	0.0075	ENSP00000248437,ENSP00000306010,ENSP00000318697,ENSP00000336799	ARF4,TUBA1B,TUBA4A,TUBB6
HSA-9020591	Interleukin-12 signaling	3	47	0.0075	ENSP00000353408,ENSP00000400433,ENSP00000419425	HNRNPF,MSN,PPIA
HSA-209543	p75NTR recruits signalling complexes	2	13	0.0081	ENSP00000272317,ENSP00000441543	RPS27A,UBC
HSA-209560	NF-kB is activated and signals survival	2	13	0.0081	ENSP00000272317,ENSP00000441543	RPS27A,UBC
HSA-6811436	COPI-independent Golgi-to-ER retrograde traffic	3	49	0.0083	ENSP00000248437,ENSP00000318697,ENSP00000336799	TUBA1B,TUBA4A,TUBB6
HSA-72695	Formation of the ternary complex, and subsequently, the 43S complex	3	49	0.0083	ENSP00000230050,ENSP00000272317,ENSP00000278572	RPS12,RPS27A,RPS3
HSA-73893	DNA Damage Bypass	3	49	0.0083	ENSP00000272317,ENSP00000351777,ENSP00000441543	RPS27A,UBC,VCP
HSA-1430728	Metabolism	22	2032	0.0085	ENSP00000225430,ENSP00000229270,ENSP00000230050,ENSP00000234590,ENSP00000261479,ENSP00000265174,ENSP00000272317,ENSP00000278572,ENSP00000312506,ENSP00000324804,ENSP00000354532,ENSP00000357883,ENSP00000359665,ENSP00000359991,ENSP00000362413,ENSP00000381504,ENSP00000400467,ENSP00000416293,ENSP00000440485,ENSP00000441543,ENSP00000446215,ENSP00000481878	CSPG4,ENO1,GNB1,PAPSS1,PGAM1,PGK1,PI4K2A,PIP5K1A,PNP,PPP2R1A,PRPS2,PSMA6,PSMD9,RAN,RPL19,RPL9,RPS12,RPS27A,RPS3,SLC2A1,TPI1,UBC
HSA-5620924	Intraflagellar transport	3	50	0.0086	ENSP00000248437,ENSP00000318697,ENSP00000336799	TUBA1B,TUBA4A,TUBB6
HSA-174490	Membrane binding and targetting of GAG proteins	2	14	0.009	ENSP00000272317,ENSP00000441543	RPS27A,UBC
HSA-174495	Synthesis And Processing Of GAG, GAGPOL Polyproteins	2	14	0.009	ENSP00000272317,ENSP00000441543	RPS27A,UBC
HSA-75153	Apoptotic execution phase	3	51	0.009	ENSP00000323856,ENSP00000362924,ENSP00000446007	GSN,PLEC,VIM
HSA-8875360	InlB-mediated entry of Listeria monocytogenes into host cell	2	14	0.009	ENSP00000272317,ENSP00000441543	RPS27A,UBC
HSA-6802949	Signaling by RAS mutants	3	52	0.0094	ENSP00000306099,ENSP00000349960,ENSP00000361930	ACTB,FGB,YWHAB
HSA-2691230	Signaling by NOTCH1 HD Domain Mutants in Cancer	2	15	0.01	ENSP00000272317,ENSP00000441543	RPS27A,UBC
HSA-2691232	Constitutive Signaling by NOTCH1 HD Domain Mutants	2	15	0.01	ENSP00000272317,ENSP00000441543	RPS27A,UBC
HSA-3134975	Regulation of innate immune responses to cytosolic DNA	2	15	0.01	ENSP00000272317,ENSP00000441543	RPS27A,UBC
HSA-392517	Rap1 signalling	2	15	0.01	ENSP00000361930,ENSP00000379287	YWHAB,YWHAZ
HSA-168643	Nucleotide-binding domain, leucine rich repeat containing receptor (NLR) signaling pathways	3	54	0.0103	ENSP00000272317,ENSP00000316176,ENSP00000441543	RPS27A,UBC,UBE2N
HSA-432722	Golgi Associated Vesicle Biogenesis	3	54	0.0103	ENSP00000377015,ENSP00000429824,ENSP00000432083	CLINT1,HSPA8,PICALM
HSA-6791226	Major pathway of rRNA processing in the nucleolus and cytosol	5	179	0.0103	ENSP00000225430,ENSP00000230050,ENSP00000272317,ENSP00000278572,ENSP00000400467	RPL19,RPL9,RPS12,RPS27A,RPS3
HSA-72649	Translation initiation complex formation	3	55	0.0107	ENSP00000230050,ENSP00000272317,ENSP00000278572	RPS12,RPS27A,RPS3
HSA-72702	Ribosomal scanning and start codon recognition	3	55	0.0107	ENSP00000230050,ENSP00000272317,ENSP00000278572	RPS12,RPS27A,RPS3
HSA-110312	Translesion synthesis by REV1	2	16	0.0109	ENSP00000272317,ENSP00000441543	RPS27A,UBC
HSA-193639	p75NTR signals via NF-kB	2	16	0.0109	ENSP00000272317,ENSP00000441543	RPS27A,UBC
HSA-205043	NRIF signals cell death from the nucleus	2	16	0.0109	ENSP00000272317,ENSP00000441543	RPS27A,UBC
HSA-2173791	TGF-beta receptor signaling in EMT (epithelial to mesenchymal transition)	2	16	0.0109	ENSP00000272317,ENSP00000441543	RPS27A,UBC
HSA-3229121	Glycogen storage diseases	2	16	0.0109	ENSP00000272317,ENSP00000441543	RPS27A,UBC
HSA-3322077	Glycogen synthesis	2	16	0.0109	ENSP00000272317,ENSP00000441543	RPS27A,UBC
HSA-5693567	HDR through Homologous Recombination (HRR) or Single Strand Annealing (SSA)	4	113	0.0109	ENSP00000272317,ENSP00000316176,ENSP00000358474,ENSP00000441543	BRCC3,RPS27A,UBC,UBE2N
HSA-72662	Activation of the mRNA upon binding of the cap-binding complex and eIFs, and subsequent binding to 43S	3	56	0.0109	ENSP00000230050,ENSP00000272317,ENSP00000278572	RPS12,RPS27A,RPS3
HSA-9014325	TICAM1,TRAF6-dependent induction of TAK1 complex	2	16	0.0109	ENSP00000272317,ENSP00000441543	RPS27A,UBC
HSA-936964	Activation of IRF3/IRF7 mediated by TBK1/IKK epsilon	2	16	0.0109	ENSP00000272317,ENSP00000441543	RPS27A,UBC
HSA-937072	TRAF6-mediated induction of TAK1 complex within TLR4 complex	2	16	0.0109	ENSP00000272317,ENSP00000441543	RPS27A,UBC
HSA-975163	IRAK2 mediated activation of TAK1 complex upon TLR7/8 or 9 stimulation	2	16	0.0109	ENSP00000272317,ENSP00000441543	RPS27A,UBC
HSA-2644602	Signaling by NOTCH1 PEST Domain Mutants in Cancer	3	57	0.0112	ENSP00000231487,ENSP00000272317,ENSP00000441543	RPS27A,SKP1,UBC
HSA-2644603	Signaling by NOTCH1 in Cancer	3	57	0.0112	ENSP00000231487,ENSP00000272317,ENSP00000441543	RPS27A,SKP1,UBC
HSA-2644606	Constitutive Signaling by NOTCH1 PEST Domain Mutants	3	57	0.0112	ENSP00000231487,ENSP00000272317,ENSP00000441543	RPS27A,SKP1,UBC
HSA-2894858	Signaling by NOTCH1 HD+PEST Domain Mutants in Cancer	3	57	0.0112	ENSP00000231487,ENSP00000272317,ENSP00000441543	RPS27A,SKP1,UBC
HSA-2894862	Constitutive Signaling by NOTCH1 HD+PEST Domain Mutants	3	57	0.0112	ENSP00000231487,ENSP00000272317,ENSP00000441543	RPS27A,SKP1,UBC
HSA-447115	Interleukin-12 family signaling	3	57	0.0112	ENSP00000353408,ENSP00000400433,ENSP00000419425	HNRNPF,MSN,PPIA
HSA-5655862	Translesion synthesis by POLK	2	17	0.0115	ENSP00000272317,ENSP00000441543	RPS27A,UBC
HSA-5656121	Translesion synthesis by POLI	2	17	0.0115	ENSP00000272317,ENSP00000441543	RPS27A,UBC
HSA-5675482	Regulation of necroptotic cell death	2	17	0.0115	ENSP00000272317,ENSP00000441543	RPS27A,UBC
HSA-983189	Kinesins	3	58	0.0115	ENSP00000248437,ENSP00000318697,ENSP00000336799	TUBA1B,TUBA4A,TUBB6
HSA-8868773	rRNA processing in the nucleus and cytosol	5	189	0.0118	ENSP00000225430,ENSP00000230050,ENSP00000272317,ENSP00000278572,ENSP00000400467	RPL19,RPL9,RPS12,RPS27A,RPS3
HSA-2500257	Resolution of Sister Chromatid Cohesion	4	118	0.0119	ENSP00000248437,ENSP00000318697,ENSP00000324804,ENSP00000336799	PPP2R1A,TUBA1B,TUBA4A,TUBB6
HSA-5693538	Homology Directed Repair	4	119	0.0123	ENSP00000272317,ENSP00000316176,ENSP00000358474,ENSP00000441543	BRCC3,RPS27A,UBC,UBE2N
HSA-1236382	Constitutive Signaling by Ligand-Responsive EGFR Cancer Variants	2	18	0.0125	ENSP00000272317,ENSP00000441543	RPS27A,UBC
HSA-1643713	Signaling by EGFR in Cancer	2	18	0.0125	ENSP00000272317,ENSP00000441543	RPS27A,UBC
HSA-5637815	Signaling by Ligand-Responsive EGFR Variants in Cancer	2	18	0.0125	ENSP00000272317,ENSP00000441543	RPS27A,UBC
HSA-983169	Class I MHC mediated antigen processing & presentation	7	365	0.0128	ENSP00000231487,ENSP00000261479,ENSP00000272317,ENSP00000316176,ENSP00000376808,ENSP00000440485,ENSP00000441543	CUL5,PSMA6,PSMD9,RPS27A,SKP1,UBC,UBE2N
HSA-5617833	Cilium Assembly	5	195	0.0132	ENSP00000248437,ENSP00000306010,ENSP00000318697,ENSP00000324804,ENSP00000336799	ARF4,PPP2R1A,TUBA1B,TUBA4A,TUBB6
HSA-5213460	RIPK1-mediated regulated necrosis	2	19	0.0135	ENSP00000272317,ENSP00000441543	RPS27A,UBC
HSA-5218859	Regulated Necrosis	2	19	0.0135	ENSP00000272317,ENSP00000441543	RPS27A,UBC
HSA-5686938	Regulation of TLR by endogenous ligand	2	19	0.0135	ENSP00000292169,ENSP00000306099	FGB,S100A1
HSA-6804760	Regulation of TP53 Activity through Methylation	2	19	0.0135	ENSP00000272317,ENSP00000441543	RPS27A,UBC
HSA-8876384	Listeria monocytogenes entry into host cells	2	19	0.0135	ENSP00000272317,ENSP00000441543	RPS27A,UBC
HSA-72312	rRNA processing	5	199	0.0141	ENSP00000225430,ENSP00000230050,ENSP00000272317,ENSP00000278572,ENSP00000400467	RPL19,RPL9,RPS12,RPS27A,RPS3
HSA-6798695	Neutrophil degranulation	8	471	0.0143	ENSP00000333994,ENSP00000339063,ENSP00000351777,ENSP00000354532,ENSP00000359991,ENSP00000362924,ENSP00000419425,ENSP00000432083	EEF1A1,GSN,HBB,HSPA8,PGAM1,PNP,PPIA,VCP
HSA-6807004	Negative regulation of MET activity	2	20	0.0145	ENSP00000272317,ENSP00000441543	RPS27A,UBC
HSA-5689880	Ub-specific processing proteases	5	202	0.0148	ENSP00000229268,ENSP00000261479,ENSP00000272317,ENSP00000440485,ENSP00000441543	PSMA6,PSMD9,RPS27A,UBC,USP5
HSA-8856688	Golgi-to-ER retrograde transport	4	129	0.0154	ENSP00000248437,ENSP00000306010,ENSP00000318697,ENSP00000336799	ARF4,TUBA1B,TUBA4A,TUBB6
HSA-4641263	Regulation of FZD by ubiquitination	2	21	0.0157	ENSP00000272317,ENSP00000441543	RPS27A,UBC
HSA-901032	ER Quality Control Compartment (ERQC)	2	21	0.0157	ENSP00000272317,ENSP00000441543	RPS27A,UBC
HSA-912631	Regulation of signaling by CBL	2	21	0.0157	ENSP00000272317,ENSP00000441543	RPS27A,UBC
HSA-400253	Circadian Clock	3	67	0.0158	ENSP00000231487,ENSP00000272317,ENSP00000441543	RPS27A,SKP1,UBC
HSA-1169408	ISG15 antiviral mechanism	3	69	0.0169	ENSP00000272317,ENSP00000316176,ENSP00000441543	RPS27A,UBC,UBE2N
HSA-174048	APC/C:Cdc20 mediated degradation of Cyclin B	2	22	0.0169	ENSP00000272317,ENSP00000441543	RPS27A,UBC
HSA-2173795	Downregulation of SMAD2/3:SMAD4 transcriptional activity	2	22	0.0169	ENSP00000272317,ENSP00000441543	RPS27A,UBC
HSA-2979096	NOTCH2 Activation and Transmission of Signal to the Nucleus	2	22	0.0169	ENSP00000272317,ENSP00000441543	RPS27A,UBC
HSA-5205685	Pink/Parkin Mediated Mitophagy	2	22	0.0169	ENSP00000272317,ENSP00000441543	RPS27A,UBC
HSA-162599	Late Phase of HIV Life Cycle	4	135	0.0175	ENSP00000272317,ENSP00000419425,ENSP00000441543,ENSP00000446215	PPIA,RAN,RPS27A,UBC
HSA-170834	Signaling by TGF-beta Receptor Complex	3	71	0.0181	ENSP00000250495,ENSP00000272317,ENSP00000441543	NEDD8,RPS27A,UBC
HSA-1980143	Signaling by NOTCH1	3	71	0.0181	ENSP00000231487,ENSP00000272317,ENSP00000441543	RPS27A,SKP1,UBC
HSA-199992	trans-Golgi Network Vesicle Budding	3	72	0.0186	ENSP00000377015,ENSP00000429824,ENSP00000432083	CLINT1,HSPA8,PICALM
HSA-421837	Clathrin derived vesicle budding	3	72	0.0186	ENSP00000377015,ENSP00000429824,ENSP00000432083	CLINT1,HSPA8,PICALM
HSA-179409	APC-Cdc20 mediated degradation of Nek2A	2	24	0.0192	ENSP00000272317,ENSP00000441543	RPS27A,UBC
HSA-5673000	RAF activation	2	24	0.0192	ENSP00000324804,ENSP00000361930	PPP2R1A,YWHAB
HSA-2173788	Downregulation of TGF-beta receptor signaling	2	25	0.0206	ENSP00000272317,ENSP00000441543	RPS27A,UBC
HSA-5696397	Gap-filling DNA repair synthesis and ligation in GG-NER	2	25	0.0206	ENSP00000272317,ENSP00000441543	RPS27A,UBC
HSA-9013507	NOTCH3 Activation and Transmission of Signal to the Nucleus	2	25	0.0206	ENSP00000272317,ENSP00000441543	RPS27A,UBC
HSA-1169410	Antiviral mechanism by IFN-stimulated genes	3	77	0.0218	ENSP00000272317,ENSP00000316176,ENSP00000441543	RPS27A,UBC,UBE2N
HSA-901042	Calnexin/calreticulin cycle	2	26	0.0218	ENSP00000272317,ENSP00000441543	RPS27A,UBC
HSA-5693532	DNA Double-Strand Break Repair	4	147	0.0224	ENSP00000272317,ENSP00000316176,ENSP00000358474,ENSP00000441543	BRCC3,RPS27A,UBC,UBE2N
HSA-977225	Amyloid fiber formation	3	78	0.0224	ENSP00000272317,ENSP00000362924,ENSP00000441543	GSN,RPS27A,UBC
HSA-162587	HIV Life Cycle	4	148	0.0228	ENSP00000272317,ENSP00000419425,ENSP00000441543,ENSP00000446215	PPIA,RAN,RPS27A,UBC
HSA-5205647	Mitophagy	2	27	0.0231	ENSP00000272317,ENSP00000441543	RPS27A,UBC
HSA-8982491	Glycogen metabolism	2	27	0.0231	ENSP00000272317,ENSP00000441543	RPS27A,UBC
HSA-199977	ER to Golgi Anterograde Transport	4	151	0.0242	ENSP00000248437,ENSP00000306010,ENSP00000318697,ENSP00000336799	ARF4,TUBA1B,TUBA4A,TUBB6
HSA-73857	RNA Polymerase II Transcription	14	1233	0.0258	ENSP00000231487,ENSP00000245479,ENSP00000254066,ENSP00000261479,ENSP00000272317,ENSP00000307305,ENSP00000324804,ENSP00000361930,ENSP00000362820,ENSP00000369716,ENSP00000371267,ENSP00000379287,ENSP00000440485,ENSP00000441543	CHD3,DDIT4,PPP2R1A,PSMA6,PSMD9,RARA,RPS27A,SKP1,SOX9,SRSF3,UBC,YWHAB,YWHAQ,YWHAZ
HSA-212436	Generic Transcription Pathway	13	1112	0.0263	ENSP00000231487,ENSP00000245479,ENSP00000254066,ENSP00000261479,ENSP00000272317,ENSP00000307305,ENSP00000324804,ENSP00000361930,ENSP00000369716,ENSP00000371267,ENSP00000379287,ENSP00000440485,ENSP00000441543	CHD3,DDIT4,PPP2R1A,PSMA6,PSMD9,RARA,RPS27A,SKP1,SOX9,UBC,YWHAB,YWHAQ,YWHAZ
HSA-5357956	TNFR1-induced NFkappaB signaling pathway	2	30	0.0276	ENSP00000272317,ENSP00000441543	RPS27A,UBC
HSA-5633007	Regulation of TP53 Activity	4	159	0.0283	ENSP00000272317,ENSP00000324804,ENSP00000369716,ENSP00000441543	CHD3,PPP2R1A,RPS27A,UBC
HSA-110314	Recognition of DNA damage by PCNA-containing replication complex	2	31	0.0291	ENSP00000272317,ENSP00000441543	RPS27A,UBC
HSA-2122948	Activated NOTCH1 Transmits Signal to the Nucleus	2	31	0.0291	ENSP00000272317,ENSP00000441543	RPS27A,UBC
HSA-2173796	SMAD2/SMAD3:SMAD4 heterotrimer regulates transcription	2	32	0.0307	ENSP00000272317,ENSP00000441543	RPS27A,UBC
HSA-445355	Smooth Muscle Contraction	2	32	0.0307	ENSP00000366109,ENSP00000446955	ANXA1,MYL6
HSA-5357905	Regulation of TNFR1 signaling	2	32	0.0307	ENSP00000272317,ENSP00000441543	RPS27A,UBC
HSA-5656169	Termination of translesion DNA synthesis	2	32	0.0307	ENSP00000272317,ENSP00000441543	RPS27A,UBC
HSA-1980145	Signaling by NOTCH2	2	33	0.0321	ENSP00000272317,ENSP00000441543	RPS27A,UBC
HSA-2559585	Oncogene Induced Senescence	2	33	0.0321	ENSP00000272317,ENSP00000441543	RPS27A,UBC
HSA-936440	Negative regulators of DDX58/IFIH1 signaling	2	33	0.0321	ENSP00000272317,ENSP00000441543	RPS27A,UBC
HSA-5663084	Diseases of carbohydrate metabolism	2	34	0.0336	ENSP00000272317,ENSP00000441543	RPS27A,UBC
HSA-193704	p75 NTR receptor-mediated signalling	3	96	0.0363	ENSP00000269321,ENSP00000272317,ENSP00000441543	ARHGDIA,RPS27A,UBC
HSA-6783310	Fanconi Anemia Pathway	2	37	0.0389	ENSP00000272317,ENSP00000441543	RPS27A,UBC
HSA-9006936	Signaling by TGF-beta family members	3	100	0.0401	ENSP00000250495,ENSP00000272317,ENSP00000441543	NEDD8,RPS27A,UBC
HSA-948021	Transport to the Golgi and subsequent modification	4	181	0.0414	ENSP00000248437,ENSP00000306010,ENSP00000318697,ENSP00000336799	ARF4,TUBA1B,TUBA4A,TUBB6
HSA-2672351	Stimuli-sensing channels	3	104	0.044	ENSP00000272317,ENSP00000355533,ENSP00000441543	RPS27A,RYR2,UBC
HSA-5696400	Dual Incision in GG-NER	2	41	0.0461	ENSP00000272317,ENSP00000441543	RPS27A,UBC
HSA-6785807	Interleukin-4 and Interleukin-13 signaling	3	106	0.0461	ENSP00000366109,ENSP00000432083,ENSP00000446007	ANXA1,HSPA8,VIM
HSA-68877	Mitotic Prometaphase	4	190	0.0477	ENSP00000248437,ENSP00000318697,ENSP00000324804,ENSP00000336799	PPP2R1A,TUBA1B,TUBA4A,TUBB6
HSA-75893	TNF signaling	2	42	0.0479	ENSP00000272317,ENSP00000441543	RPS27A,UBC
HSA-163685	Integration of energy metabolism	3	109	0.0489	ENSP00000324804,ENSP00000416293,ENSP00000481878	GNB1,PPP2R1A,SLC2A1
HSA-1852241	Organelle biogenesis and maintenance	5	287	0.0497	ENSP00000248437,ENSP00000306010,ENSP00000318697,ENSP00000324804,ENSP00000336799	ARF4,PPP2R1A,TUBA1B,TUBA4A,TUBB6
HSA-2173793	Transcriptional activity of SMAD2/SMAD3:SMAD4 heterotrimer	2	43	0.0497	ENSP00000272317,ENSP00000441543	RPS27A,UBC
