# Supplementary material for: The Mechano-Ubiquitinome of Articular Cartilage: Differential Ubiquitination and Activation of a Group of ER-Associated DUBs and ER Stress Regulators
Source: Mol Cell Proteomics. 2022 Sep 28;21(12):100419. doi: 10.1016/j.mcpro.2022.100419 (PMC9708921; doi:10.1016/j.mcpro.2022.100419)
Supplement: Supplementary Table S5 [file mmc11.xlsx]

## Sheet: proteinGroups
Protein IDs	Majority protein IDs	Peptide counts (all)	Peptide counts (razor+unique)	Peptide counts (unique)	Fasta headers	Number of proteins	Peptides	Razor + unique peptides	Unique peptides	Peptides 0_ctrl_	Peptides 1_ctrl_	Peptides 2_ctrl_	Peptides 3_10	Peptides 4_10	Peptides 5_10	Peptides 6_30	Peptides 7_30	Peptides 8_30	Razor + unique peptides 0_ctrl_	Razor + unique peptides 1_ctrl_	Razor + unique peptides 2_ctrl_	Razor + unique peptides 3_10	Razor + unique peptides 4_10	Razor + unique peptides 5_10	Razor + unique peptides 6_30	Razor + unique peptides 7_30	Razor + unique peptides 8_30	Unique peptides 0_ctrl_	Unique peptides 1_ctrl_	Unique peptides 2_ctrl_	Unique peptides 3_10	Unique peptides 4_10	Unique peptides 5_10	Unique peptides 6_30	Unique peptides 7_30	Unique peptides 8_30	Sequence coverage [%]	Unique + razor sequence coverage [%]	Unique sequence coverage [%]	Mol. weight [kDa]	Sequence length	Sequence lengths	Q-value	Score	Identification type 0_ctrl_	Identification type 1_ctrl_	Identification type 2_ctrl_	Identification type 3_10	Identification type 4_10
A0A287BA36;A0A287BIN0;A0A286ZW08;O02839;A0A024CBD6;A0A287AMZ5;A0A287BES2;A0A287AH22	A0A287BA36;A0A287BIN0;A0A286ZW08;O02839;A0A024CBD6;A0A287AMZ5;A0A287BES2;A0A287AH22	1;1;1;1;1;1;1;1	1;1;1;1;1;1;1;1	1;1;1;1;1;1;1;1	;;;;;;;	8	1	1	1	1	1	1	0	1	1	0	0	0	1	1	1	0	1	1	0	0	0	1	1	1	0	1	1	0	0	0	5.2	5.2	5.2	37.92	346	346;361;361;363;363;369;378;381	0.0098967	2.7001	By MS/MS	By MS/MS	By matching		By matching
A5D9M3;A5D9M4;A0A2C9F3E5;A0A2C9F3H8;A5D9M6;A0A2C9F389;A0A068C697	A5D9M3;A5D9M4;A0A2C9F3E5;A0A2C9F3H8;A5D9M6;A0A2C9F389;A0A068C697	1;1;1;1;1;1;1	1;1;1;1;1;1;1	1;1;1;1;1;1;1	;;;;;;	7	1	1	1	1	1	1	0	0	0	1	0	1	1	1	1	0	0	0	1	0	1	1	1	1	0	0	0	1	0	1	3	3	3	46.927	439	439;737;1077;1127;1128;1163;1164	0.0014451	3.8164	By matching	By MS/MS	By matching
A0A287AG70;A0A068F143;Q8MJ14;O77732;Q5XPL9	A0A287AG70;A0A068F143;Q8MJ14;O77732	14;14;13;7;4	14;14;13;7;4	14;14;13;7;4	;;;	5	14	14	14	9	10	11	13	10	14	11	13	11	9	10	11	13	10	14	11	13	11	9	10	11	13	10	14	11	13	11	84	84	84	22.616	206	206;206;206;116;85	0	67.046	By MS/MS	By MS/MS	By MS/MS	By MS/MS	By MS/MS
A0A075B7H9;A0A075B7I9	A0A075B7H9;A0A075B7I9	2;2	1;1	1;1	;	2	2	1	1	2	2	2	2	2	2	2	2	2	1	1	1	1	1	1	1	1	1	1	1	1	1	1	1	1	1	1	20.7	13.2	13.2	12.617	121	121;124	0	13.653	By MS/MS	By matching	By MS/MS	By matching	By MS/MS
A0A287BPP0;A0A287BMT4;A0A075B7I2;A0A075B7I3;A0A287A556;A0A287BLH9	A0A287BPP0;A0A287BMT4;A0A075B7I2;A0A075B7I3;A0A287A556;A0A287BLH9	2;2;2;2;2;2	2;2;2;2;2;2	2;2;2;2;2;2	;;;;;	6	2	2	2	2	2	2	1	2	1	1	0	1	2	2	2	1	2	1	1	0	1	2	2	2	1	2	1	1	0	1	35	35	35	13.308	123	123;126;140;146;152;221	0	15.415	By MS/MS	By MS/MS	By MS/MS	By matching	By MS/MS
A0A075B7I5	A0A075B7I5	3	2	2		1	3	2	2	3	3	3	2	2	1	3	2	2	2	2	2	1	1	0	2	1	1	2	2	2	1	1	0	2	1	1	37.2	29.2	29.2	11.866	113	113	0	17.415	By MS/MS	By matching	By MS/MS	By matching	By MS/MS
A0A287ATE3;A0A075B7I6	A0A287ATE3;A0A075B7I6	6;6	3;3	3;3	;	2	6	3	3	6	6	6	5	5	5	5	5	5	3	3	3	3	3	3	3	3	3	3	3	3	3	3	3	3	3	3	40.2	24.6	24.6	13.028	122	122;137	0	27.046	By MS/MS	By MS/MS	By MS/MS	By MS/MS	By MS/MS
A0A075B7J0	A0A075B7J0	3	2	2		1	3	2	2	3	3	3	3	3	3	3	3	3	2	2	2	2	2	2	2	2	2	2	2	2	2	2	2	2	2	2	48	38.8	38.8	10.249	98	98	0	30.088	By MS/MS	By MS/MS	By MS/MS	By MS/MS	By MS/MS
P50667;V5KX18;Q69GF7;Q69G32;Q1HBI1;Q1HB16;M4M7D4;E3T1V8;B5KN62;A9LGF2;A9LFQ5;A0A077ES84;A0A076E9V3;B6EDQ0;B6EDE6;Q9G1G3;B9ZUV0;A0A077ERI3;A9LG09;Q2NNN0;B5KN75;A0A076J9Y9	P50667;V5KX18;Q69GF7;Q69G32;Q1HBI1;Q1HB16;M4M7D4;E3T1V8;B5KN62;A9LGF2;A9LFQ5;A0A077ES84;A0A076E9V3;B6EDQ0;B6EDE6;Q9G1G3;B9ZUV0;A0A077ERI3;A9LG09;Q2NNN0;B5KN75;A0A076J9Y9	3;3;3;3;3;3;3;3;3;3;3;3;3;3;3;3;3;2;2;2;2;2	3;3;3;3;3;3;3;3;3;3;3;3;3;3;3;3;3;2;2;2;2;2	3;3;3;3;3;3;3;3;3;3;3;3;3;3;3;3;3;2;2;2;2;2	;;;;;;;;;;;;;;;;;;;;;	22	3	3	3	2	3	3	2	3	3	3	2	3	2	3	3	2	3	3	3	2	3	2	3	3	2	3	3	3	2	3	28.9	28.9	28.9	26.184	228	228;229;229;229;229;229;229;229;229;229;229;229;229;230;230;231;231;227;229;229;229;229	0	12.171	By MS/MS	By matching	By matching	By MS/MS	By MS/MS
W5QT72;V5KX42;Q9G7T1;Q9G7S1;Q9G1R3;Q71K73;Q71K48;Q71JZ7;Q69GF5;Q35915;Q2NNL5;Q2NNI9;Q1WF06;Q1HBH9;Q1HB14;Q079S3;M4MCD9;L7X8Y7;E9KPG7;E9JE40;E3T1W0;C7FE61;B9ZUV2;B6EDL3;B6EDK0;B6EDE8;B5KN77;B5KN64;A9LG89;A9LG63;A9LG37;A9LFZ8;A9LFL8;A0ST08;A0S0C8;A0A1W6CFW0;A0A1W6CFJ6;A0A1W6CF87;A0A160EDW5;A0A077EVR6;A0A077EVJ4;A0A076JFS8;A0A076E9W7	W5QT72;V5KX42;Q9G7T1;Q9G7S1;Q9G1R3;Q71K73;Q71K48;Q71JZ7;Q69GF5;Q35915;Q2NNL5;Q2NNI9;Q1WF06;Q1HBH9;Q1HB14;Q079S3;M4MCD9;L7X8Y7;E9KPG7;E9JE40;E3T1W0;C7FE61;B9ZUV2;B6EDL3;B6EDK0;B6EDE8;B5KN77;B5KN64;A9LG89;A9LG63;A9LG37;A9LFZ8;A9LFL8;A0ST08;A0S0C8;A0A1W6CFW0;A0A1W6CFJ6;A0A1W6CF87;A0A160EDW5;A0A077EVR6;A0A077EVJ4;A0A076JFS8;A0A076E9W7	1;1;1;1;1;1;1;1;1;1;1;1;1;1;1;1;1;1;1;1;1;1;1;1;1;1;1;1;1;1;1;1;1;1;1;1;1;1;1;1;1;1;1	1;1;1;1;1;1;1;1;1;1;1;1;1;1;1;1;1;1;1;1;1;1;1;1;1;1;1;1;1;1;1;1;1;1;1;1;1;1;1;1;1;1;1	1;1;1;1;1;1;1;1;1;1;1;1;1;1;1;1;1;1;1;1;1;1;1;1;1;1;1;1;1;1;1;1;1;1;1;1;1;1;1;1;1;1;1	;;;;;;;;;;;;;;;;;;;;;;;;;;;;;;;;;;;;;;;;;;	43	1	1	1	1	1	1	1	1	1	1	1	1	1	1	1	1	1	1	1	1	1	1	1	1	1	1	1	1	1	1	6.2	6.2	6.2	25	226	226;226;226;226;226;226;226;226;226;226;226;226;226;226;226;226;226;226;226;226;226;226;226;226;226;226;226;226;226;226;226;226;226;226;226;226;226;226;226;226;226;226;226	0	8.3729	By matching	By matching	By matching	By matching	By MS/MS
V5KY76;Q94PW4;Q71KK3;Q71K49;Q2NNM9;Q1P9R2;Q1HBI0;E3T1V9;A0A1W6CF28;A0A077EVP8;A0A077ES32;A0A076ED84;A0A076EBU5;Q9G7T2;A9LGH7;A9LG62;A9LG36;A0A167NIX1;A0A076JDJ0	V5KY76;Q94PW4;Q71KK3;Q71K49;Q2NNM9;Q1P9R2;Q1HBI0;E3T1V9;A0A1W6CF28;A0A077EVP8;A0A077ES32;A0A076ED84;A0A076EBU5;Q9G7T2;A9LGH7;A9LG62;A9LG36;A0A167NIX1;A0A076JDJ0	2;2;2;2;2;2;2;2;2;2;2;2;2;1;1;1;1;1;1	1;1;1;1;1;1;1;1;1;1;1;1;1;0;0;0;0;0;0	1;1;1;1;1;1;1;1;1;1;1;1;1;0;0;0;0;0;0	;;;;;;;;;;;;;;;;;;	19	2	1	1	2	1	2	1	2	2	2	1	2	1	0	1	0	1	1	1	0	1	1	0	1	0	1	1	1	0	1	26.9	14.9	14.9	7.9253	67	67;67;67;67;67;67;67;67;67;67;67;67;67;67;67;67;67;67;67	0.0032558	3.3917	By MS/MS	By matching	By matching	By matching	By matching
A0A077EVQ4;W8EMY4;W5QTX2;V5KY81;Q69GF1;Q69G26;Q2NNM4;Q2NNL1;Q2NNJ8;Q2NNI5;Q1WF02;Q1WEY9;Q1HBH5;Q1HB10;Q079R9;Q079Q6;Q079P3;O79881;M4M6G5;L7X918;E3T1W4;C7FE65;C5MTR7;B9ZUV6;B5KN68;A9Z1B6;A9LGH1;A2TN86;A0ST12;A0S0D2;A0EPJ4;A0A1W5PQ41;A0A1S5QIR1;A0A0E3M1T0;A0A077ES37;A0A076JFW0;A0A076JEJ8;A0A076JEC0;A0A076JDJ4;A0A076JA93;A0A076J9X4;A0A076ED45;Q9G7S7;Q9G207;Q7IIB7;B6EDQ6;A0A167NIX5;A9X897;A9LGI2;A0A0…	A0A077EVQ4;W8EMY4;W5QTX2;V5KY81;Q69GF1;Q69G26;Q2NNM4;Q2NNL1;Q2NNJ8;Q2NNI5;Q1WF02;Q1WEY9;Q1HBH5;Q1HB10;Q079R9;Q079Q6;Q079P3;O79881;M4M6G5;L7X918;E3T1W4;C7FE65;C5MTR7;B9ZUV6;B5KN68;A9Z1B6;A9LGH1;A2TN86;A0ST12;A0S0D2;A0EPJ4;A0A1W5PQ41;A0A1S5QIR1;A0A0E3M1T0;A0A077ES37;A0A076JFW0;A0A076JEJ8;A0A076JEC0;A0A076JDJ4;A0A076JA93;A0A076J9X4;A0A076ED45;Q9G7S7;Q9G207;Q7IIB7;B6EDQ6;A0A167NIX5;A9X897;A9LGI2;A0A0…	2;2;2;2;2;2;2;2;2;2;2;2;2;2;2;2;2;2;2;2;2;2;2;2;2;2;2;2;2;2;2;2;2;2;2;2;2;2;2;2;2;2;2;2;2;2;2;1;1;1	2;2;2;2;2;2;2;2;2;2;2;2;2;2;2;2;2;2;2;2;2;2;2;2;2;2;2;2;2;2;2;2;2;2;2;2;2;2;2;2;2;2;2;2;2;2;2;1;1;1	2;2;2;2;2;2;2;2;2;2;2;2;2;2;2;2;2;2;2;2;2;2;2;2;2;2;2;2;2;2;2;2;2;2;2;2;2;2;2;2;2;2;2;2;2;2;2;1;1;1	;;;;;;;;;;;;;;;;;;;;;;;;;;;;;;;;;;;;;;;;;;;;;;;;;	50	2	2	2	0	0	1	2	1	1	1	2	1	0	0	1	2	1	1	1	2	1	0	0	1	2	1	1	1	2	1	7.9	7.9	7.9	51.757	457	457;459;459;459;459;459;459;459;459;459;459;459;459;459;459;459;459;459;459;459;459;459;459;459;459;459;459;459;459;459;459;459;459;459;459;459;459;459;459;459;459;459;460;460;460;460;460;256;459;459	0	10.27			By matching	By matching	By matching
F5A0T5;D2KQK1;D2KQK0;D2KQJ8;D2KQJ7;B6DU36;B6DU35;B6DU32;B6DU29;B6DU23;B6DU21;B6DU19;B6DU17;B6DU16;B6DU14;A8W783;A7UAU7;A7UAU4;A7UAU1;A7UAU0;A7UAT9;A7UAT2;A7UAT1;A7UAT0;A0A1Y0K5A8;Q31082;Q31063;Q9TSH0;Q9TSG8;Q9TSG5;Q9TSG3;T2HQR9;Q8HX75;A0A1J0AHX9;A0A287A8D7;Q8HX71;Q8SPB6;V9PR71;Q8SPA2;Q8MHS8;Q8MGX0;Q8MGQ2;Q8HX73;Q31072;Q31071;G0KXQ3;F1RQ24;B1A9N6;A7XP09;A0A287BK23;A0A287ARX3;A0A221ZTV7;A0A1C9J6B7;…	F5A0T5;D2KQK1;D2KQK0;D2KQJ8;D2KQJ7;B6DU36;B6DU35;B6DU32;B6DU29;B6DU23;B6DU21;B6DU19;B6DU17;B6DU16;B6DU14;A8W783;A7UAU7;A7UAU4;A7UAU1;A7UAU0;A7UAT9;A7UAT2;A7UAT1;A7UAT0;A0A1Y0K5A8;Q31082;Q31063;Q9TSH0;Q9TSG8;Q9TSG5;Q9TSG3;T2HQR9;Q8HX75;A0A1J0AHX9;A0A287A8D7;Q8HX71;Q8SPB6;V9PR71;Q8SPA2;Q8MHS8;Q8MGX0;Q8MGQ2;Q8HX73;Q31072;Q31071;G0KXQ3;F1RQ24;B1A9N6;A7XP09;A0A287BK23;A0A287ARX3;A0A221ZTV7;A0A1C9J6B7;…	1;1;1;1;1;1;1;1;1;1;1;1;1;1;1;1;1;1;1;1;1;1;1;1;1;1;1;1;1;1;1;1;1;1;1;1;1;1;1;1;1;1;1;1;1;1;1;1;1;1;1;1;1;1;1;1	1;1;1;1;1;1;1;1;1;1;1;1;1;1;1;1;1;1;1;1;1;1;1;1;1;1;1;1;1;1;1;1;1;1;1;1;1;1;1;1;1;1;1;1;1;1;1;1;1;1;1;1;1;1;1;1	1;1;1;1;1;1;1;1;1;1;1;1;1;1;1;1;1;1;1;1;1;1;1;1;1;1;1;1;1;1;1;1;1;1;1;1;1;1;1;1;1;1;1;1;1;1;1;1;1;1;1;1;1;1;1;1	;;;;;;;;;;;;;;;;;;;;;;;;;;;;;;;;;;;;;;;;;;;;;;;;;;;;;;;	56	1	1	1	1	1	1	1	1	0	1	1	1	1	1	1	1	1	0	1	1	1	1	1	1	1	1	0	1	1	1	10.1	10.1	10.1	10.764	89	89;89;89;89;89;89;89;89;89;89;89;89;89;89;89;89;89;89;89;89;89;89;89;89;89;92;92;101;101;101;101;152;169;187;237;258;263;266;266;266;266;266;266;266;266;266;266;266;266;266;266;266;266;266;269;270	0.0036782	3.2428	By matching	By MS/MS	By MS/MS	By matching	By matching
Q863I2;A0A0B8RTE4;A0A096ZXA2	Q863I2;A0A0B8RTE4;A0A096ZXA2	2;2;2	2;2;2	2;2;2	;;	3	2	2	2	0	1	0	2	1	2	2	1	2	0	1	0	2	1	2	2	1	2	0	1	0	2	1	2	2	1	2	4.2	4.2	4.2	58.232	529	529;529;529	0	5.3898		By MS/MS		By matching	By matching
I3LHI4;A0A287B9P9;A0A287AM69;A0A287APH7;A0A287B4Y6;F1RX17;A0A287AC95;I3LMY9;A0A287BAT2;A0A0B8RS61;A0A287ACW6	I3LHI4;A0A287B9P9;A0A287AM69;A0A287APH7;A0A287B4Y6;F1RX17;A0A287AC95;I3LMY9;A0A287BAT2;A0A0B8RS61;A0A287ACW6	1;1;1;1;1;1;1;1;1;1;1	1;1;1;1;1;1;1;1;1;1;1	1;1;1;1;1;1;1;1;1;1;1	;;;;;;;;;;	11	1	1	1	0	0	0	0	0	1	1	1	1	0	0	0	0	0	1	1	1	1	0	0	0	0	0	1	1	1	1	3.1	3.1	3.1	76.46	684	684;2081;2101;2311;2481;2482;2517;2552;2554;2554;2559	0.0092267	2.8386
A0A287AHM8;A0A287B642;A0A0B8RS71	A0A287AHM8;A0A287B642;A0A0B8RS71	1;1;1	1;1;1	1;1;1	;;	3	1	1	1	0	0	0	0	0	1	1	0	1	0	0	0	0	0	1	1	0	1	0	0	0	0	0	1	1	0	1	2.8	2.8	2.8	64.993	575	575;590;605	0.0036917	3.2916
A0A286ZV95;A0A0B8RS75	A0A286ZV95;A0A0B8RS75	4;4	4;4	4;4	;	2	4	4	4	4	4	4	3	4	4	4	4	4	4	4	4	3	4	4	4	4	4	4	4	4	3	4	4	4	4	4	21.5	21.5	21.5	24.91	219	219;219	0	19.729	By MS/MS	By MS/MS	By MS/MS	By MS/MS	By MS/MS
F2Z5M9;A0A0B8RS87	F2Z5M9;A0A0B8RS87	6;6	6;6	6;6	;	2	6	6	6	2	2	2	6	5	4	5	5	6	2	2	2	6	5	4	5	5	6	2	2	2	6	5	4	5	5	6	19.4	19.4	19.4	55.704	504	504;504	0	16.714	By matching	By matching	By matching	By MS/MS	By MS/MS
F1SQN7;A0A287APR6;A0A0B8RSA2;K7GNB1;A0A287A000;K7GMW4;K7GK80	F1SQN7;A0A287APR6;A0A0B8RSA2;K7GNB1;A0A287A000;K7GMW4;K7GK80	5;5;5;5;5;5;4	5;5;5;5;5;5;4	5;5;5;5;5;5;4	;;;;;;	7	5	5	5	0	1	2	4	3	5	4	5	5	0	1	2	4	3	5	4	5	5	0	1	2	4	3	5	4	5	5	13	13	13	66.171	606	606;665;665;690;710;725;667	0	25.334		By matching	By MS/MS	By MS/MS	By MS/MS
A0A287A4A5;F1SB09;A0A0B8RSA5	A0A287A4A5;F1SB09;A0A0B8RSA5	9;9;9	9;9;9	9;9;9	;;	3	9	9	9	7	7	5	6	6	6	6	7	8	7	7	5	6	6	6	6	7	8	7	7	5	6	6	6	6	7	8	55.7	55.7	55.7	24.123	212	212;215;215	0	76.995	By MS/MS	By MS/MS	By MS/MS	By MS/MS	By MS/MS
A0A287BM53;A0A0B8RSA9;A0A286ZQA5;Q29375;A0A287BIE2	A0A287BM53;A0A0B8RSA9;A0A286ZQA5;Q29375	6;6;6;4;2	6;6;6;4;2	6;6;6;4;2	;;;	5	6	6	6	5	6	5	3	4	4	3	5	3	5	6	5	3	4	4	3	5	3	5	6	5	3	4	4	3	5	3	26.3	26.3	26.3	29.995	266	266;266;302;132;268	0	26.914	By MS/MS	By MS/MS	By MS/MS	By matching	By matching
F1RT87;A0A0B8RSC2;A0A286ZZD9;A0A287A2L2;F1S8J6	F1RT87;A0A0B8RSC2;A0A286ZZD9;A0A287A2L2;F1S8J6	10;10;8;7;7	10;10;8;7;7	10;10;8;7;7	;;;;	5	10	10	10	8	10	10	9	7	9	8	9	8	8	10	10	9	7	9	8	9	8	8	10	10	9	7	9	8	9	8	57.1	57.1	57.1	23.518	212	212;212;189;193;216	0	64.16	By MS/MS	By MS/MS	By MS/MS	By MS/MS	By MS/MS
I3LL55;F1RXA7;A0A0B8RSC7	I3LL55;F1RXA7;A0A0B8RSC7	7;7;7	7;7;7	7;7;7	;;	3	7	7	7	4	7	6	5	5	5	6	5	5	4	7	6	5	5	5	6	5	5	4	7	6	5	5	5	6	5	5	19.9	19.9	19.9	59.001	517	517;534;534	0	22.377	By MS/MS	By MS/MS	By MS/MS	By MS/MS	By MS/MS
Q9GL51;F2Z521;A0A0B8RSG1;M1KDY4	Q9GL51;F2Z521;A0A0B8RSG1	11;11;11;2	11;11;11;2	11;11;11;2	;;	4	11	11	11	7	9	9	9	10	10	11	10	8	7	9	9	9	10	10	11	10	8	7	9	9	9	10	10	11	10	8	34.1	34.1	34.1	46.654	410	410;410;410;75	0	89.495	By MS/MS	By MS/MS	By MS/MS	By MS/MS	By MS/MS
A0A286ZN81;A0A287A5I4;A0A286ZK49;A0A286ZY35;A0A287AQ88;A0A0B8RSH5;F1SUX4	A0A286ZN81;A0A287A5I4;A0A286ZK49;A0A286ZY35;A0A287AQ88;A0A0B8RSH5;F1SUX4	2;2;2;2;2;2;2	2;2;2;2;2;2;2	2;2;2;2;2;2;2	;;;;;;	7	2	2	2	1	1	1	2	1	1	1	1	1	1	1	1	2	1	1	1	1	1	1	1	1	2	1	1	1	1	1	2	2	2	206.54	1845	1845;1899;2040;2066;2088;2088;2102	0	6.3259	By matching	By matching	By matching	By MS/MS	By matching
F1RRV6;A0A287BKE2;A0A0B8RSJ1	F1RRV6;A0A287BKE2;A0A0B8RSJ1	11;11;11	11;11;11	11;11;11	;;	3	11	11	11	8	8	7	8	10	9	10	8	11	8	8	7	8	10	9	10	8	11	8	8	7	8	10	9	10	8	11	57.8	57.8	57.8	40.411	372	372;384;384	0	89.934	By MS/MS	By MS/MS	By MS/MS	By MS/MS	By MS/MS
F1SD70;A0A0B8RSP0;I3LKM9;F1SD69;A0A287BCT6	F1SD70;A0A0B8RSP0;I3LKM9;F1SD69;A0A287BCT6	5;5;5;4;4	5;5;5;4;4	5;5;5;4;4	;;;;	5	5	5	5	5	4	4	4	3	5	5	5	5	5	4	4	4	3	5	5	5	5	5	4	4	4	3	5	5	5	5	17.8	17.8	17.8	49.11	433	433;433;438;365;382	0	20.395	By MS/MS	By MS/MS	By MS/MS	By matching	By MS/MS
A0A0B8RSR5;K7GL83;K7GP99	A0A0B8RSR5;K7GL83;K7GP99	16;14;14	16;14;14	16;14;14	;;	3	16	16	16	12	11	8	14	14	14	12	15	15	12	11	8	14	14	14	12	15	15	12	11	8	14	14	14	12	15	15	27	27	27	95.317	885	885;699;703	0	115.11	By MS/MS	By MS/MS	By MS/MS	By MS/MS	By MS/MS
A0A287AXM3;I3L643;K9IVU5;A0A0B8RSW0;A0A286ZUW1	A0A287AXM3;I3L643;K9IVU5;A0A0B8RSW0;A0A286ZUW1	3;3;3;3;2	3;3;3;3;2	3;3;3;3;2	;;;;	5	3	3	3	0	1	0	1	1	1	1	1	3	0	1	0	1	1	1	1	1	3	0	1	0	1	1	1	1	1	3	10.9	10.9	10.9	55.651	496	496;535;552;552;530	0	10.526		By matching		By matching	By matching
A0A286ZXU2;A0A0B8RSX6;A0A286ZNR2;A0A287AW81;A0A287A5T4;A0A287A4W0;A0A287A305;A0A287B242;Q2YHQ3	A0A286ZXU2;A0A0B8RSX6;A0A286ZNR2;A0A287AW81;A0A287A5T4;A0A287A4W0;A0A287A305;A0A287B242	81;81;81;80;78;78;72;62;6	81;81;81;80;78;78;72;62;6	76;76;76;75;73;73;67;57;6	;;;;;;;	9	81	81	76	61	62	62	70	65	71	64	71	66	61	62	62	70	65	71	64	71	66	59	58	59	65	60	67	59	66	61	48.7	48.7	46.8	279.88	2639	2639;2639;2647;2635;2856;2864;2307;2199;167	0	323.31	By MS/MS	By MS/MS	By MS/MS	By MS/MS	By MS/MS
A0A287BEJ3;A0A0B8RSY4;F1RS15	A0A287BEJ3;A0A0B8RSY4;F1RS15	16;16;14	16;16;14	16;16;14	;;	3	16	16	16	11	12	13	11	14	15	14	15	14	11	12	13	11	14	15	14	15	14	11	12	13	11	14	15	14	15	14	32.8	32.8	32.8	84.274	747	747;747;704	0	82.342	By MS/MS	By MS/MS	By MS/MS	By MS/MS	By MS/MS
I3LK59;A0A0B8RSY9;A0A287B6S5;Q29568;I3LCN1;A0A287AVF3;A0A287ANH6	I3LK59;A0A0B8RSY9;A0A287B6S5	43;43;39;15;3;2;2	43;43;39;15;3;2;2	35;35;32;14;0;0;0	;;	7	43	43	35	39	40	40	32	35	36	36	34	36	39	40	40	32	35	36	36	34	36	32	33	33	24	27	28	28	26	28	85	85	71.7	47.287	434	434;434;434;145;434;315;356	0	323.31	By MS/MS	By MS/MS	By MS/MS	By MS/MS	By MS/MS
A0A287BEQ8;F1SQX7;A0A286ZN74;A0A287B7H2;K7GN86;A0A287A5M1;A0A287BTJ2;A0A0B8RT03;K7GSP7	A0A287BEQ8;F1SQX7;A0A286ZN74;A0A287B7H2;K7GN86;A0A287A5M1;A0A287BTJ2;A0A0B8RT03;K7GSP7	2;2;2;2;2;2;2;2;1	2;2;2;2;2;2;2;2;1	2;2;2;2;2;2;2;2;1	;;;;;;;;	9	2	2	2	0	0	0	2	2	2	2	2	1	0	0	0	2	2	2	2	2	1	0	0	0	2	2	2	2	2	1	3.5	3.5	3.5	88.62	801	801;821;822;872;890;893;927;927;705	0	7.3014				By matching	By matching
A0A286ZLQ0;F1SKT5;A0A0B8RT20	A0A286ZLQ0;F1SKT5;A0A0B8RT20	1;1;1	1;1;1	1;1;1	;;	3	1	1	1	0	0	0	1	1	1	1	1	1	0	0	0	1	1	1	1	1	1	0	0	0	1	1	1	1	1	1	2.1	2.1	2.1	53.658	479	479;574;574	0.0041115	3.1712				By MS/MS	By matching
A0A287BQG2;A0A0B8RT24	A0A287BQG2;A0A0B8RT24	11;11	11;11	11;11	;	2	11	11	11	9	9	8	7	9	9	10	9	8	9	9	8	7	9	9	10	9	8	9	9	8	7	9	9	10	9	8	64.7	64.7	64.7	27.366	241	241;241	0	89.061	By MS/MS	By MS/MS	By MS/MS	By MS/MS	By MS/MS
A0A286ZN31;F1SNX8;A0A0B8RT38	A0A286ZN31;F1SNX8;A0A0B8RT38	1;1;1	1;1;1	1;1;1	;;	3	1	1	1	1	1	1	1	1	1	1	1	1	1	1	1	1	1	1	1	1	1	1	1	1	1	1	1	1	1	1	2.7	2.7	2.7	78.112	698	698;730;730	0.0091823	2.8035	By MS/MS	By matching	By matching	By matching	By MS/MS
Q8MJ48;I3LPR3;A0A0B8RT42;F1SL24;Q8WMQ3;D7PI99	Q8MJ48;I3LPR3;A0A0B8RT42;F1SL24;Q8WMQ3	3;3;3;2;2;1	3;3;3;2;2;1	3;3;3;2;2;1	;;;;	6	3	3	3	1	2	2	3	3	3	3	3	2	1	2	2	3	3	3	3	3	2	1	2	2	3	3	3	3	3	2	21.7	21.7	21.7	25.127	226	226;226;226;198;226;42	0	17.957	By MS/MS	By MS/MS	By MS/MS	By MS/MS	By MS/MS
A0A0B8RT59;F2Z5R6;F1RYI3;A0A287AY31;F1SQ89	A0A0B8RT59;F2Z5R6;F1RYI3	14;11;10;3;1	14;11;10;3;1	14;11;10;3;1	;;	5	14	14	14	10	12	9	14	12	13	13	14	13	10	12	9	14	12	13	13	14	13	10	12	9	14	12	13	13	14	13	14.5	14.5	14.5	136.37	1230	1230;1136;1078;76;1236	0	47.552	By MS/MS	By MS/MS	By MS/MS	By MS/MS	By MS/MS
B0LY42;A0A0B8RT65;A0A286ZS77	B0LY42;A0A0B8RT65;A0A286ZS77	3;3;3	3;3;3	3;3;3	;;	3	3	3	3	0	0	0	0	1	1	1	3	1	0	0	0	0	1	1	1	3	1	0	0	0	0	1	1	1	3	1	13.4	13.4	13.4	29.421	269	269;269;274	0	8.6932					By MS/MS
F1S827;A0A0B8RT83	F1S827;A0A0B8RT83	10;10	10;10	10;10	;	2	10	10	10	7	7	7	8	9	9	9	9	9	7	7	7	8	9	9	9	9	9	7	7	7	8	9	9	9	9	9	27.8	27.8	27.8	44.835	407	407;407	0	60.474	By MS/MS	By MS/MS	By MS/MS	By MS/MS	By MS/MS
Q0QF01;A0A0B8RT86	Q0QF01;A0A0B8RT86	6;6	6;6	6;6	;	2	6	6	6	5	4	5	6	6	6	6	6	6	5	4	5	6	6	6	6	6	6	5	4	5	6	6	6	6	6	6	19.9	19.9	19.9	72.831	664	664;664	0	36.534	By MS/MS	By MS/MS	By MS/MS	By MS/MS	By MS/MS
F1SU34;A0A287B006;A0A0B8RT88;A0A286ZZ65;F1SE19	F1SU34;A0A287B006;A0A0B8RT88;A0A286ZZ65;F1SE19	2;2;2;1;1	2;2;2;1;1	2;2;2;1;1	;;;;	5	2	2	2	1	1	1	1	2	1	1	2	1	1	1	1	1	2	1	1	2	1	1	1	1	1	2	1	1	2	1	5.9	5.9	5.9	41.942	372	372;418;418;393;439	0.0004948	4.1648	By matching	By matching	By matching	By matching	By MS/MS
F1SPJ5;A0A0B8RT89	F1SPJ5;A0A0B8RT89	3;3	3;3	3;3	;	2	3	3	3	3	3	3	3	3	3	2	3	2	3	3	3	3	3	3	2	3	2	3	3	3	3	3	3	2	3	2	18.1	18.1	18.1	23.635	210	210;210	0	18.982	By matching	By MS/MS	By MS/MS	By MS/MS	By MS/MS
A0A287AE76;F1SJJ5;A0A0B8RT95;A0SNV0;A0A287AF87;A0A287B2C1;A0A287A9X4;A0A287AWX4	A0A287AE76;F1SJJ5;A0A0B8RT95;A0SNV0	14;14;14;8;4;4;3;1	14;14;14;8;4;4;3;1	14;14;14;8;4;4;3;1	;;;	8	14	14	14	12	14	13	12	12	14	12	13	12	12	14	13	12	12	14	12	13	12	12	14	13	12	12	14	12	13	12	42.5	42.5	42.5	44.692	395	395;427;427;211;331;358;365;295	0	71.686	By MS/MS	By MS/MS	By MS/MS	By MS/MS	By MS/MS
Q6QAQ1;I3LVD5;A0A0B8RTY2;A0A0B8RTA2;A0A287AAR4;A0A2C9F377;A0A140H1A5;A0SNU5;A0A287A5G1;Q28937;Q8SPK6;A0A287A4R1;Q7M3B0;Q95319;A1BPP7	Q6QAQ1;I3LVD5;A0A0B8RTY2;A0A0B8RTA2;A0A287AAR4;A0A2C9F377;A0A140H1A5;A0SNU5;A0A287A5G1;Q28937	37;37;37;37;34;31;28;26;24;19;12;12;8;7;7	37;37;37;37;34;31;28;26;24;19;12;12;8;7;7	19;19;19;19;17;19;19;18;16;12;9;2;2;6;5	;;;;;;;;;	15	37	37	19	35	36	36	28	31	32	32	30	29	35	36	36	28	31	32	32	30	29	17	19	18	13	14	14	14	13	13	86.7	86.7	61.1	41.736	375	375;375;375;375;359;332;308;263;253;235;169;376;195;124;185	0	323.31	By MS/MS	By MS/MS	By MS/MS	By MS/MS	By MS/MS
F1SRC5;A0A0B8RTA5;P16276	F1SRC5;A0A0B8RTA5;P16276	23;23;22	23;23;22	23;23;22	;;	3	23	23	23	16	18	12	18	18	18	19	19	16	16	18	12	18	18	18	19	19	16	16	18	12	18	18	18	19	19	16	47.3	47.3	47.3	85.447	780	780;781;781	0	150.09	By MS/MS	By MS/MS	By MS/MS	By MS/MS	By MS/MS
F1ST43;A0A0B8RTA8	F1ST43;A0A0B8RTA8	4;4	4;4	4;4	;	2	4	4	4	3	4	3	3	1	2	3	3	2	3	4	3	3	1	2	3	3	2	3	4	3	3	1	2	3	3	2	11	11	11	70.326	652	652;652	0	13.988	By MS/MS	By MS/MS	By MS/MS	By MS/MS	By MS/MS
F1SMW9;A0A0B8RTB9	F1SMW9;A0A0B8RTB9	6;6	6;6	6;6	;	2	6	6	6	2	2	2	6	5	5	5	6	5	2	2	2	6	5	5	5	6	5	2	2	2	6	5	5	5	6	5	9.5	9.5	9.5	105.81	953	953;953	0	25.795	By MS/MS	By MS/MS	By MS/MS	By MS/MS	By MS/MS
F1SQ01;A0A0B8RTC3;K7GLN4	F1SQ01;A0A0B8RTC3;K7GLN4	12;12;11	9;9;8	9;9;8	;;	3	12	9	9	11	11	12	10	11	12	11	11	11	8	8	9	8	8	9	8	8	8	8	8	9	8	8	9	8	8	8	64.7	57.7	57.7	30.555	272	272;272;272	0	99.342	By MS/MS	By MS/MS	By MS/MS	By MS/MS	By MS/MS
F1RKW9;A0A287ARN5;A0A0B8RTG1;Q29059	F1RKW9;A0A287ARN5;A0A0B8RTG1;Q29059	2;2;2;1	2;2;2;1	2;2;2;1	;;;	4	2	2	2	1	0	0	0	0	0	1	0	0	1	0	0	0	0	0	1	0	0	1	0	0	0	0	0	1	0	0	2.9	2.9	2.9	112.34	975	975;1006;1006;36	0.0066578	2.9177	By MS/MS
F1RSG9;A0A0B8RTH9;A0A287A534;F1RN50;A0A287A253;A0A287B9K0	F1RSG9;A0A0B8RTH9;A0A287A534	6;6;3;1;1;1	6;6;3;1;1;1	6;6;3;1;1;1	;;	6	6	6	6	5	5	4	6	4	6	5	5	5	5	5	4	6	4	6	5	5	5	5	5	4	6	4	6	5	5	5	45.7	45.7	45.7	24.789	230	230;230;196;171;173;174	0	34.624	By MS/MS	By MS/MS	By MS/MS	By MS/MS	By MS/MS
I3LDM7;A0A0B8RTN5	I3LDM7;A0A0B8RTN5	9;9	9;9	9;9	;	2	9	9	9	6	8	8	7	8	7	7	8	8	6	8	8	7	8	7	7	8	8	6	8	8	7	8	7	7	8	8	60.3	60.3	60.3	20.73	184	184;184	0	25.312	By MS/MS	By MS/MS	By MS/MS	By MS/MS	By MS/MS
A0A0B8RTN9	A0A0B8RTN9	13	2	2		1	13	2	2	8	7	9	10	12	12	11	12	12	2	1	2	2	2	2	1	2	2	2	1	2	2	2	2	1	2	2	24.9	3.8	3.8	92.896	832	832	0	9.5716	By MS/MS	By MS/MS	By MS/MS	By matching	By MS/MS
A0A287BHL7;A0A0B8RTR5;I3LC64;A0A0B8RSZ8	A0A287BHL7;A0A0B8RTR5;I3LC64;A0A0B8RSZ8	12;12;12;6	12;12;12;6	12;12;12;6	;;;	4	12	12	12	12	12	12	11	11	10	11	11	10	12	12	12	11	11	10	11	11	10	12	12	12	11	11	10	11	11	10	34.6	34.6	34.6	60.468	541	541;541;559;416	0	90.703	By MS/MS	By MS/MS	By MS/MS	By MS/MS	By MS/MS
F1RKX9;A0A0B8RTT8	F1RKX9;A0A0B8RTT8	4;4	4;4	4;4	;	2	4	4	4	2	1	1	4	3	3	4	4	4	2	1	1	4	3	3	4	4	4	2	1	1	4	3	3	4	4	4	16.5	16.5	16.5	33.796	303	303;303	0	21.591	By MS/MS	By matching	By matching	By MS/MS	By matching
A0A287BN32;F1S8J5;A0A287BSL8;A0A0B8RTU5;A0A286ZLT2;F1RT88	A0A287BN32;F1S8J5;A0A287BSL8;A0A0B8RTU5;A0A286ZLT2;F1RT88	1;1;1;1;1;1	1;1;1;1;1;1	1;1;1;1;1;1	;;;;;	6	1	1	1	0	0	0	1	1	1	1	1	1	0	0	0	1	1	1	1	1	1	0	0	0	1	1	1	1	1	1	0.3	0.3	0.3	267.64	2372	2372;2583;2856;2900;2967;2983	0.0091743	2.7956				By MS/MS	By MS/MS
Q007T3;A7WLI1;A0A0B8RTU9	Q007T3;A7WLI1;A0A0B8RTU9	3;3;3	3;3;3	3;3;3	;;	3	3	3	3	3	2	2	3	3	3	3	3	2	3	2	2	3	3	3	3	3	2	3	2	2	3	3	3	3	3	2	25	25	25	25.704	236	236;236;236	0	38.5	By MS/MS	By MS/MS	By MS/MS	By MS/MS	By MS/MS
Q95ND5;A0A287AZZ1;A0A0B8RTV8	Q95ND5;A0A287AZZ1;A0A0B8RTV8	2;2;2	2;2;2	2;2;2	;;	3	2	2	2	2	2	2	1	2	2	2	2	2	2	2	2	1	2	2	2	2	2	2	2	2	1	2	2	2	2	2	7.9	7.9	7.9	31.379	277	277;278;278	0	9.1396	By MS/MS	By MS/MS	By MS/MS	By matching	By MS/MS
A0A287APJ3;A0A0B8RTW8;F1S415;F2VR62	A0A287APJ3;A0A0B8RTW8;F1S415	4;4;4;1	4;4;4;1	4;4;4;1	;;	4	4	4	4	3	3	4	3	3	3	4	4	3	3	3	4	3	3	3	4	4	3	3	3	4	3	3	3	4	4	3	11.1	11.1	11.1	55.127	515	515;574;609;100	0	15.919	By matching	By matching	By MS/MS	By matching	By matching
F1RPY1;A0A0B8RTX1;A0A286ZXQ0	F1RPY1;A0A0B8RTX1;A0A286ZXQ0	5;5;5	5;5;5	5;5;5	;;	3	5	5	5	2	2	2	4	3	5	3	4	4	2	2	2	4	3	5	3	4	4	2	2	2	4	3	5	3	4	4	12.4	12.4	12.4	60.445	541	541;541;552	0	13.565	By matching	By MS/MS	By MS/MS	By MS/MS	By matching
A0A287BIA8;B5LX40;A0A0B8RTX3;A0A287AKU9;A0A287BFC3	A0A287BIA8;B5LX40;A0A0B8RTX3;A0A287AKU9;A0A287BFC3	6;6;6;5;5	6;6;6;5;5	6;6;6;5;5	;;;;	5	6	6	6	3	4	5	6	4	5	6	5	6	3	4	5	6	4	5	6	5	6	3	4	5	6	4	5	6	5	6	16.3	16.3	16.3	77.214	689	689;708;708;655;672	0	29.826	By MS/MS	By MS/MS	By MS/MS	By MS/MS	By MS/MS
I3LL07;A0A286ZPR1;A0A0B8RTX5;A0A286ZU22	I3LL07;A0A286ZPR1;A0A0B8RTX5;A0A286ZU22	3;3;3;3	3;3;3;3	3;3;3;3	;;;	4	3	3	3	2	3	3	2	1	3	2	3	2	2	3	3	2	1	3	2	3	2	2	3	3	2	1	3	2	3	2	11.2	11.2	11.2	40.785	357	357;433;433;435	0	24.276	By MS/MS	By MS/MS	By MS/MS	By matching	By MS/MS
A0A287BQT2;A0A0B8RTY4;I3LJW4;P79312	A0A287BQT2;A0A0B8RTY4;I3LJW4	18;18;17;1	18;18;17;1	18;18;17;1	;;	4	18	18	18	12	16	14	17	17	15	17	18	17	12	16	14	17	17	15	17	18	17	12	16	14	17	17	15	17	18	17	32.4	32.4	32.4	98.213	889	889;889;879;68	0	86.897	By MS/MS	By MS/MS	By MS/MS	By MS/MS	By MS/MS
A0A287AP64;A0A287A8Y8;A0A0B8RTY5;A0A287BG49;F1RJH2;P79273	A0A287AP64;A0A287A8Y8;A0A0B8RTY5;A0A287BG49;F1RJH2	5;5;5;4;3;2	5;5;5;4;3;2	5;5;5;4;3;2	;;;;	6	5	5	5	3	4	2	2	5	5	5	4	4	3	4	2	2	5	5	5	4	4	3	4	2	2	5	5	5	4	4	26.6	26.6	26.6	42.879	395	395;412;412;393;361;413	0	21.794	By MS/MS	By MS/MS	By matching	By MS/MS	By matching
F1SDR7;A0A0B8RVD2	F1SDR7;A0A0B8RVD2	20;20	14;14	12;12	;	2	20	14	12	15	15	15	17	15	15	15	17	15	10	10	10	13	11	10	10	11	10	8	8	8	11	9	8	8	9	8	73.2	58.5	52	28.112	246	246;246	0	193.77	By MS/MS	By MS/MS	By MS/MS	By MS/MS	By MS/MS
P02543;A0A0B8RVD8;A0A2C9F3D9;Q3HWE5;Q6EEI0;A0A287AQY1;F1SHC0;P02540;A0A287BSR0;A0A287B1I2;A0A287ASI0;CON__Q9DCV7;CON__Q3KNV1;CON__P08729;CON__P05787;Q7M2W3;A0A287AYM2;A0A287BHN3;A0A287A8E9;A0A287A1W4;A0A287AZ82;F1SGG2;P08552;A0A287AFQ9;A0A287ARG4;F1RR02;A0A287A784;F1S847;CON__Q9H552;CON__Q9NSB2;CON__Q6ISB0;F1RJU6;Q8WP16;F1SGG9;A0A287AU45;I3LDK1;A0A287AMT5;CON__H-INV:HIT000292931;A0A287AW82;I3LK01…	P02543;A0A0B8RVD8;A0A2C9F3D9;Q3HWE5	74;74;69;42;6;6;6;6;6;6;3;3;3;3;3;2;2;2;2;2;2;2;2;2;2;2;2;2;2;2;2;2;1;1;1;1;1;1;1;1;1;1;1;1;1;1;1;1;1;1;1;1;1;1;1;1;1;1;1;1;1;1;1;1;1;1;1;1;1;1;1;1;1;1;1;1;1;1;1;1;1;1;1;1;1;1;1;1;1;1	74;74;69;42;6;6;6;6;6;6;3;3;3;3;3;2;2;2;2;2;2;2;2;2;2;2;2;2;2;2;2;2;1;1;1;1;1;1;1;1;1;1;1;1;1;1;1;1;1;1;1;1;1;1;1;1;1;1;1;1;1;1;1;1;1;1;1;1;1;1;1;1;1;1;1;1;1;1;1;1;1;1;1;1;1;1;1;1;1;1	71;71;66;40;4;4;4;4;4;4;0;0;0;0;0;2;1;1;0;1;0;0;2;1;0;1;0;2;0;0;0;2;1;0;0;0;0;0;0;0;0;0;0;0;0;0;0;0;0;0;0;0;0;0;0;0;0;0;0;0;0;0;0;0;0;0;0;0;1;0;1;1;0;0;0;0;0;0;0;0;1;0;0;0;0;0;0;0;1;1	;;;	90	74	74	71	71	72	69	63	66	71	70	66	66	71	72	69	63	66	71	70	66	66	68	69	66	60	63	68	67	63	63	92.7	92.7	89.5	53.667	466	466;466;427;297;48;424;469;471;471;483;454;457;469;469;483;57;372;388;406;428;436;448;455;456;461;468;489;499;499;600;600;934;78;316;419;427;436;443;447;477;477;477;478;479;483;485;486;486;487;488;490;490;493;493;493;496;496;497;505;507;521;521;525;528;531;535;535;543;549;551;552;560;564;564;564;565;565;576;576;576;578;590;591;593;602;629;638;640;847;911	0	323.31	By MS/MS	By MS/MS	By MS/MS	By MS/MS	By MS/MS
I3LQ83;I3L5C7;A0A0B8RVE3;F1RGK9;A0A286ZKU8;A0A287A0B3;A0A287BRL3	I3LQ83;I3L5C7;A0A0B8RVE3;F1RGK9;A0A286ZKU8;A0A287A0B3;A0A287BRL3	6;6;6;6;6;5;5	6;6;6;6;6;5;5	6;6;6;6;6;5;5	;;;;;;	7	6	6	6	4	4	4	5	6	5	5	5	5	4	4	4	5	6	5	5	5	5	4	4	4	5	6	5	5	5	5	8.9	8.9	8.9	104.07	983	983;1003;1087;1105;1137;892;912	0	23.676	By MS/MS	By matching	By MS/MS	By MS/MS	By MS/MS
A0A287B742;A0A0B8RVE7	A0A287B742;A0A0B8RVE7	4;4	4;4	4;4	;	2	4	4	4	3	3	3	4	3	3	4	4	4	3	3	3	4	3	3	4	4	4	3	3	3	4	3	3	4	4	4	10.8	10.8	10.8	60.451	538	538;538	0	24.133	By MS/MS	By MS/MS	By MS/MS	By MS/MS	By MS/MS
F1S6V0;A0A0B8RVF9	F1S6V0;A0A0B8RVF9	6;6	6;6	6;6	;	2	6	6	6	3	3	3	5	5	4	4	6	4	3	3	3	5	5	4	4	6	4	3	3	3	5	5	4	4	6	4	11.5	11.5	11.5	68.809	585	585;585	0	22.854	By MS/MS	By MS/MS	By MS/MS	By MS/MS	By MS/MS
A0A287B8B1;F1SRB9;A0A0B8RVG5	A0A287B8B1;F1SRB9;A0A0B8RVG5	12;12;12	12;12;12	12;12;12	;;	3	12	12	12	9	9	10	9	11	12	12	11	9	9	9	10	9	11	12	12	11	9	9	9	10	9	11	12	12	11	9	32.1	32.1	32.1	40.733	361	361;369;369	0	81.849	By MS/MS	By MS/MS	By MS/MS	By MS/MS	By MS/MS
A0A286ZHW0;F1SMZ9;A0A0B8RVI6;A0A287A8G7	A0A286ZHW0;F1SMZ9;A0A0B8RVI6;A0A287A8G7	3;3;3;2	3;3;3;2	3;3;3;2	;;;	4	3	3	3	2	3	2	3	2	3	3	3	3	2	3	2	3	2	3	3	3	3	2	3	2	3	2	3	3	3	3	3.9	3.9	3.9	129.64	1158	1158;1223;1304;1099	0	12.008	By MS/MS	By MS/MS	By matching	By MS/MS	By MS/MS
I3LGC2;A0A0B8RVJ1;A0A287BPI2	I3LGC2;A0A0B8RVJ1;A0A287BPI2	76;76;75	76;76;75	76;76;75	;;	3	76	76	76	66	66	66	58	60	67	62	62	63	66	66	66	58	60	67	62	62	63	66	66	66	58	60	67	62	62	63	44.4	44.4	44.4	160.75	1497	1497;1497;1523	0	323.31	By MS/MS	By MS/MS	By MS/MS	By MS/MS	By MS/MS
A0A287AJT7;A0A0B8RVJ2;A0A286ZME2;A0A287AZR4	A0A287AJT7;A0A0B8RVJ2	5;5;1;1	5;5;1;1	5;5;1;1	;	4	5	5	5	4	5	5	3	3	4	5	3	4	4	5	5	3	3	4	5	3	4	4	5	5	3	3	4	5	3	4	35	35	35	15.73	137	137;137;115;141	0	15.534	By MS/MS	By MS/MS	By matching	By MS/MS	By MS/MS
A0A286ZS69;A0A0B8RVK4	A0A286ZS69;A0A0B8RVK4	2;2	2;2	2;2	;	2	2	2	2	2	2	1	2	1	1	1	2	1	2	2	1	2	1	1	1	2	1	2	2	1	2	1	1	1	2	1	9	9	9	22.78	201	201;201	0	10.057	By MS/MS	By MS/MS	By MS/MS	By MS/MS	By MS/MS
Q29551;A0A0B8RVM9;M9MMN4	Q29551;A0A0B8RVM9;M9MMN4	9;9;7	9;9;7	9;9;7	;;	3	9	9	9	4	5	4	8	5	6	8	8	9	4	5	4	8	5	6	8	8	9	4	5	4	8	5	6	8	8	9	27.9	27.9	27.9	56.337	520	520;520;470	0	39.184	By MS/MS	By MS/MS	By MS/MS	By MS/MS	By MS/MS
F1S9C6;A0A0B8RVP9;I3LEE9;A0A287B9R2;A0A287A740;Q9XT90;B8XFT0	F1S9C6;A0A0B8RVP9;I3LEE9;A0A287B9R2;A0A287A740;Q9XT90	3;3;3;2;2;2;1	3;3;3;2;2;2;1	3;3;3;2;2;2;1	;;;;;	7	3	3	3	2	2	2	2	3	2	3	3	3	2	2	2	2	3	2	3	3	3	2	2	2	2	3	2	3	3	3	7.4	7.4	7.4	65.82	580	580;580;606;495;515;580;144	0	15.539	By matching	By MS/MS	By MS/MS	By MS/MS	By MS/MS
F1RGI7;A0A0B8RVQ4;A0A286ZWJ3;A0A286ZLA4;A0A286ZW34	F1RGI7;A0A0B8RVQ4;A0A286ZWJ3;A0A286ZLA4	26;26;26;25;11	26;26;26;25;11	26;26;26;25;11	;;;	5	26	26	26	15	17	18	19	24	21	23	17	23	15	17	18	19	24	21	23	17	23	15	17	18	19	24	21	23	17	23	42.3	42.3	42.3	94.732	849	849;849;864;796;561	0	199.27	By MS/MS	By MS/MS	By MS/MS	By MS/MS	By MS/MS
A0A0B8RVS2;A0A287BRS0;F1SNC6;A0A287AH75;A0A287ARA7	A0A0B8RVS2;A0A287BRS0;F1SNC6;A0A287AH75;A0A287ARA7	2;2;2;2;2	2;2;2;2;2	2;2;2;2;2	;;;;	5	2	2	2	2	2	2	2	2	2	2	1	1	2	2	2	2	2	2	2	1	1	2	2	2	2	2	2	2	1	1	1.2	1.2	1.2	197.75	1791	1791;1819;1843;1843;1849	0.0099567	2.7395	By matching	By MS/MS	By MS/MS	By MS/MS	By MS/MS
A0A287BDF8;A0A287ADQ1;A0A287AXJ7;A0A0B8RVT0	A0A287BDF8;A0A287ADQ1;A0A287AXJ7;A0A0B8RVT0	1;1;1;1	1;1;1;1	1;1;1;1	;;;	4	1	1	1	1	1	1	1	1	1	1	1	1	1	1	1	1	1	1	1	1	1	1	1	1	1	1	1	1	1	1	2.6	2.6	2.6	53.924	495	495;513;556;556	0.0018788	3.4953	By matching	By matching	By matching	By matching	By matching
A0A0B8RVV9;F1SQ16	A0A0B8RVV9;F1SQ16	5;5	5;5	5;5	;	2	5	5	5	2	2	2	4	2	4	5	5	4	2	2	2	4	2	4	5	5	4	2	2	2	4	2	4	5	5	4	2.1	2.1	2.1	372.75	3231	3231;3255	0	19.205	By matching	By matching	By matching	By MS/MS	By matching
A0A287AYN4;I3LPL7;A0A0B8RVW2	A0A287AYN4;I3LPL7;A0A0B8RVW2	11;11;11	11;11;11	11;11;11	;;	3	11	11	11	5	8	5	6	6	6	7	7	7	5	8	5	6	6	6	7	7	7	5	8	5	6	6	6	7	7	7	13.6	13.6	13.6	119.54	1038	1038;1163;1178	0	25.943	By MS/MS	By MS/MS	By MS/MS	By MS/MS	By MS/MS
A0A0B8RVW4;A0A286ZY10;I3L677	A0A0B8RVW4;A0A286ZY10;I3L677	11;10;10	11;10;10	11;10;10	;;	3	11	11	11	9	7	7	8	7	10	10	7	7	9	7	7	8	7	10	10	7	7	9	7	7	8	7	10	10	7	7	31.1	31.1	31.1	59.247	515	515;515;555	0	44.698	By MS/MS	By MS/MS	By MS/MS	By MS/MS	By MS/MS
A0A0B8RVW6;A0A287BH06;A0A287AJ97	A0A0B8RVW6;A0A287BH06;A0A287AJ97	2;2;2	2;2;2	2;2;2	;;	3	2	2	2	1	2	1	2	2	2	2	2	2	1	2	1	2	2	2	2	2	2	1	2	1	2	2	2	2	2	2	8.5	8.5	8.5	39.347	329	329;364;368	0	7.451	By matching	By matching	By MS/MS	By MS/MS	By MS/MS
A0A0B8RVW8;I3L8M1;A0A286ZYP1	A0A0B8RVW8;I3L8M1;A0A286ZYP1	1;1;1	1;1;1	1;1;1	;;	3	1	1	1	1	1	1	1	1	1	1	1	1	1	1	1	1	1	1	1	1	1	1	1	1	1	1	1	1	1	1	1.2	1.2	1.2	74.799	658	658;960;1045	1	-2	By matching	By matching	By MS/MS	By matching	By matching
A0A0B8RVX1;F1SUD6;A0A287AV10;A0A287AI94	A0A0B8RVX1;F1SUD6;A0A287AV10;A0A287AI94	2;2;2;2	2;2;2;2	2;2;2;2	;;;	4	2	2	2	1	1	1	1	1	2	1	2	1	1	1	1	1	1	2	1	2	1	1	1	1	1	1	2	1	2	1	2.7	2.7	2.7	113.23	1041	1041;1114;1117;1163	0.0053957	3.0231	By matching	By MS/MS	By matching	By matching	By matching
A0A287A7T0;A0A287BCC1;A0A287BME2;A0A287A807;E1AQW7;A0A287B9P2;A0A0B8RW09;B7TWH2;A0A287AZE3;A0A287BJR1;J9T9K7;J9T3F8;J9S2W9;Q2VL90;B5KL55	A0A287A7T0;A0A287BCC1;A0A287BME2;A0A287A807;E1AQW7;A0A287B9P2;A0A0B8RW09;B7TWH2;A0A287AZE3;A0A287BJR1;J9T9K7;J9T3F8;J9S2W9;Q2VL90;B5KL55	4;4;4;4;4;4;4;3;3;3;3;3;3;3;3	4;4;4;4;4;4;4;3;3;3;3;3;3;3;3	4;4;4;4;4;4;4;3;3;3;3;3;3;3;3	;;;;;;;;;;;;;;	15	4	4	4	3	3	3	3	3	2	2	4	1	3	3	3	3	3	2	2	4	1	3	3	3	3	3	2	2	4	1	6.1	6.1	6.1	106.12	982	982;999;1096;1113;1115;1115;1115;398;869;1103;1110;1110;1110;1115;1115	0	10.712	By MS/MS	By MS/MS	By MS/MS	By MS/MS	By MS/MS
A5PF02;A0A0B8RW16;F1RQW7;Q69DL2;A5PF03	A5PF02;A0A0B8RW16;F1RQW7;Q69DL2	10;10;10;9;2	10;10;10;9;2	10;10;10;9;2	;;;	5	10	10	10	10	10	10	9	7	8	8	10	9	10	10	10	9	7	8	8	10	9	10	10	10	9	7	8	8	10	9	21.1	21.1	21.1	83.267	752	752;752;853;734;204	0	91.434	By MS/MS	By MS/MS	By MS/MS	By MS/MS	By MS/MS
A0A287AHM1;A0A287A9I8;A0A0B8RW24;A0A287BD83;Q8MJG6	A0A287AHM1;A0A287A9I8;A0A0B8RW24;A0A287BD83	12;12;12;10;2	12;12;12;10;2	12;12;12;10;2	;;;	5	12	12	12	9	10	9	8	8	10	10	10	11	9	10	9	8	8	10	10	10	11	9	10	9	8	8	10	10	10	11	56.9	56.9	56.9	32.862	297	297;298;298;274;45	0	76.069	By MS/MS	By MS/MS	By MS/MS	By MS/MS	By MS/MS
G1FJ20;A0A0B8RW53;F1S0N2;A7UIU7;H9BYW4;A0A287B3W8	G1FJ20;A0A0B8RW53;F1S0N2;A7UIU7;H9BYW4;A0A287B3W8	31;31;31;30;30;29	31;31;31;30;30;29	31;31;31;30;30;29	;;;;;	6	31	31	31	20	21	22	24	24	25	25	25	26	20	21	22	24	24	25	25	25	26	20	21	22	24	24	25	25	25	26	38	38	38	119.84	1091	1091;1101;1130;1076;1086;1012	0	169.23	By MS/MS	By MS/MS	By MS/MS	By MS/MS	By MS/MS
K7GRY0;A0A0B8RZ10;A0A287A3T5;Q9N1Y0	K7GRY0;A0A0B8RZ10	33;33;10;6	33;33;10;6	33;33;10;6	;	4	33	33	33	26	28	25	28	26	29	29	29	29	26	28	25	28	26	29	29	29	29	26	28	25	28	26	29	29	29	29	42.9	42.9	42.9	117.77	1058	1058;1058;1059;124	0	219.67	By MS/MS	By MS/MS	By MS/MS	By MS/MS	By MS/MS
Q2XQY5;A0A288CFY3;A0A0B8RZ16;F1RGK5;A0A287BDL6;A1XQV4;Q29219;F1RWD5;A0A287ADK1;A0A286ZUD7	Q2XQY5;A0A288CFY3;A0A0B8RZ16;F1RGK5;A0A287BDL6;A1XQV4;Q29219	28;28;28;25;19;18;14;3;3;2	1;1;1;0;1;1;0;0;0;0	0;0;0;0;0;0;0;0;0;0	;;;;;;	10	28	1	0	23	24	21	24	24	26	25	24	25	1	1	0	1	1	1	1	1	1	0	0	0	0	0	0	0	0	0	68.5	6.5	0	28.921	248	248;248;248;254;284;284;111;217;225;216	0.00097656	4.0116	By matching	By matching	By matching	By matching	By matching
A0A286ZQW5;A0A0B8RZ29	A0A286ZQW5;A0A0B8RZ29	3;3	3;3	3;3	;	2	3	3	3	1	2	2	3	2	2	2	3	2	1	2	2	3	2	2	2	3	2	1	2	2	3	2	2	2	3	2	16	16	16	30.422	269	269;269	0	27.994	By MS/MS	By MS/MS	By MS/MS	By MS/MS	By MS/MS
A0A0B8RZ32;I3LNG8	A0A0B8RZ32;I3LNG8	20;18	20;18	20;18	;	2	20	20	20	14	14	12	16	15	16	16	18	18	14	14	12	16	15	16	16	18	18	14	14	12	16	15	16	16	18	18	43.8	43.8	43.8	62.462	543	543;543	0	130.54	By MS/MS	By MS/MS	By MS/MS	By MS/MS	By MS/MS
A0A0B8RZ36;Q75PS2;A4K549	A0A0B8RZ36	28;1;1	1;0;0	1;0;0		3	28	1	1	11	10	13	25	20	23	24	21	23	0	0	0	1	1	1	1	1	1	0	0	0	1	1	1	1	1	1	17.8	0.7	0.7	282.12	2452	2452;66;99	0.0099223	2.7148	By matching	By matching	By matching	By matching	By matching
F1SFV7;A0A0B8RZ68	F1SFV7;A0A0B8RZ68	6;6	6;6	6;6	;	2	6	6	6	6	6	5	6	6	6	6	6	6	6	6	5	6	6	6	6	6	6	6	6	5	6	6	6	6	6	6	36.6	36.6	36.6	11.788	101	101;101	0	21.076	By MS/MS	By MS/MS	By MS/MS	By MS/MS	By MS/MS
A0A287AP66;A0A0B8RZ72;Q6QAS5;A0A287AJH8;A0A287BPY4;A0A288CG20;A0A286ZV26	A0A287AP66;A0A0B8RZ72;Q6QAS5;A0A287AJH8	9;9;9;7;4;3;2	9;9;9;7;4;3;2	7;7;7;5;4;2;1	;;;	7	9	9	7	7	7	7	6	7	7	8	7	7	7	7	7	6	7	7	8	7	7	5	5	5	4	5	5	6	5	5	64.8	64.8	50.3	17.818	165	165;165;191;189;100;89;150	0	94.725	By MS/MS	By MS/MS	By MS/MS	By MS/MS	By MS/MS
A0A287AX77;A0A0B8RZ91;F1SQY0;A0A287AXB7	A0A287AX77;A0A0B8RZ91	5;5;1;1	5;5;1;1	5;5;1;1	;	4	5	5	5	4	4	5	5	4	5	4	5	4	4	4	5	5	4	5	4	5	4	4	4	5	5	4	5	4	5	4	33.3	33.3	33.3	22.652	204	204;204;172;201	0	24.104	By MS/MS	By MS/MS	By MS/MS	By MS/MS	By MS/MS
F2Z543;A0A0B8RZA3;A0A287A518	F2Z543;A0A0B8RZA3;A0A287A518	13;13;9	13;13;9	13;13;9	;;	3	13	13	13	7	9	9	12	12	12	9	11	12	7	9	9	12	12	12	9	11	12	7	9	9	12	12	12	9	11	12	63.6	63.6	63.6	29.804	272	272;272;240	0	70.466	By MS/MS	By MS/MS	By MS/MS	By MS/MS	By MS/MS
P30034;F1RUL6;A0A287A8N4;A0A0B8RZA5	P30034;F1RUL6;A0A287A8N4;A0A0B8RZA5	1;1;1;1	1;1;1;1	1;1;1;1	;;;	4	1	1	1	1	0	0	0	1	0	1	1	1	1	0	0	0	1	0	1	1	1	1	0	0	0	1	0	1	1	1	12.2	12.2	12.2	9.6443	90	90;95;119;122	0.0066489	2.9061	By MS/MS				By MS/MS
I3LDH3;A0A0B8RZA8	I3LDH3;A0A0B8RZA8	2;2	2;2	2;2	;	2	2	2	2	0	1	0	2	1	1	0	2	2	0	1	0	2	1	1	0	2	2	0	1	0	2	1	1	0	2	2	3	3	3	111.52	1003	1003;1018	0	5.5711		By MS/MS		By MS/MS	By matching
I3LVF5;A0A0B8RZA9;F1SPH1	I3LVF5;A0A0B8RZA9;F1SPH1	12;12;10	12;12;10	12;12;10	;;	3	12	12	12	8	9	8	9	11	10	11	12	11	8	9	8	9	11	10	11	12	11	8	9	8	9	11	10	11	12	11	45.7	45.7	45.7	43.787	394	394;394;340	0	75.828	By MS/MS	By MS/MS	By MS/MS	By MS/MS	By MS/MS
F1RKC0;A0A0B8RZH9	F1RKC0;A0A0B8RZH9	3;3	3;3	3;3	;	2	3	3	3	3	3	3	1	2	2	3	3	3	3	3	3	1	2	2	3	3	3	3	3	3	1	2	2	3	3	3	6.3	6.3	6.3	110.89	989	989;1010	0	9.2677	By MS/MS	By matching	By MS/MS	By matching	By matching
I3LSK5;A0A0B8RZJ8;F1SLU8	I3LSK5;A0A0B8RZJ8	16;16;2	16;16;2	8;8;0	;	3	16	16	8	13	13	14	12	12	13	14	14	14	13	13	14	12	12	13	14	14	14	6	6	6	6	6	6	7	7	8	66.2	66.2	35.9	37.377	340	340;340;340	0	101.84	By MS/MS	By MS/MS	By MS/MS	By MS/MS	By MS/MS
A0A287A0S3;A0A0B8RZL2;A0A287B8U5	A0A287A0S3;A0A0B8RZL2;A0A287B8U5	1;1;1	1;1;1	1;1;1	;;	3	1	1	1	1	0	0	0	1	1	1	0	0	1	0	0	0	1	1	1	0	0	1	0	0	0	1	1	1	0	0	1.5	1.5	1.5	66.67	586	586;586;605	0.0092146	2.8356	By matching				By MS/MS
A0A287AVR0;A0A0B8RZL4;A0A286ZP85	A0A287AVR0;A0A0B8RZL4;A0A286ZP85	6;6;6	6;6;6	6;6;6	;;	3	6	6	6	3	3	2	5	3	6	5	6	6	3	3	2	5	3	6	5	6	6	3	3	2	5	3	6	5	6	6	7.2	7.2	7.2	105.62	913	913;913;945	0	17.675	By matching	By matching	By MS/MS	By MS/MS	By MS/MS
I3L918;A0A0B8RZM8;I3LPP4;A0A287BD56	I3L918;A0A0B8RZM8;I3LPP4;A0A287BD56	4;4;4;3	4;4;4;3	4;4;4;3	;;;	4	4	4	4	3	3	2	4	2	4	3	4	4	3	3	2	4	2	4	3	4	4	3	3	2	4	2	4	3	4	4	8.5	8.5	8.5	103.96	913	913;971;973;560	0	7.8296	By MS/MS	By MS/MS	By MS/MS	By matching	By MS/MS
A0A287ADH9;A0A0B8RZN4;A0A287BH41;I3LF32;A0A287BNX5;B7STY5;A0A286ZIU2;A0A287ANF3;A0A287BH49;A0A287BT58;A0A287AXB4;A0A287AN23	A0A287ADH9;A0A0B8RZN4	19;19;1;1;1;1;1;1;1;1;1;1	19;19;1;1;1;1;1;1;1;1;1;1	18;18;0;0;0;0;0;0;0;0;0;0	;	12	19	19	18	13	14	14	15	16	17	17	17	16	13	14	14	15	16	17	17	17	16	12	13	13	14	15	16	16	16	15	77.9	77.9	74.7	28.727	253	253;253;238;241;245;252;252;409;413;451;598;598	0	211.01	By MS/MS	By MS/MS	By MS/MS	By MS/MS	By MS/MS
F1RWV1;A0A0B8RZN8;K7GQR1	F1RWV1;A0A0B8RZN8;K7GQR1	4;4;4	4;4;4	4;4;4	;;	3	4	4	4	3	2	4	4	3	4	3	3	3	3	2	4	4	3	4	3	3	3	3	2	4	4	3	4	3	3	3	14.3	14.3	14.3	50.72	463	463;463;496	0	23.969	By MS/MS	By MS/MS	By MS/MS	By MS/MS	By MS/MS
A2SW51;A0A0B8RZP6;Q15KJ1;A7BG66;A0MWC5;A3QQZ0	A2SW51;A0A0B8RZP6;Q15KJ1;A7BG66;A0MWC5	11;11;10;9;9;2	11;11;10;9;9;2	11;11;10;9;9;2	;;;;	6	11	11	11	10	8	8	4	7	6	7	5	6	10	8	8	4	7	6	7	5	6	10	8	8	4	7	6	7	5	6	45.6	45.6	45.6	39.77	373	373;373;373;373;373;106	0	60.259	By MS/MS	By MS/MS	By MS/MS	By MS/MS	By MS/MS
Q29221;A9XFX7;A0PFK6;A0A0B8RZQ2	Q29221;A9XFX7;A0PFK6;A0A0B8RZQ2	9;9;9;9	6;6;6;6	6;6;6;6	;;;	4	9	6	6	9	8	8	6	6	7	7	7	7	6	5	5	3	3	4	4	4	4	6	5	5	3	3	4	4	4	4	41.3	32.9	32.9	32.981	286	286;286;286;286	0	63.842	By MS/MS	By MS/MS	By MS/MS	By MS/MS	By MS/MS
F1RS82;A0A0B8RZQ6	F1RS82;A0A0B8RZQ6	2;2	2;2	2;2	;	2	2	2	2	2	1	2	1	1	1	1	1	1	2	1	2	1	1	1	1	1	1	2	1	2	1	1	1	1	1	1	7.4	7.4	7.4	57.034	514	514;514	0	6.8401	By MS/MS	By matching	By MS/MS	By MS/MS	By MS/MS
A0A287BAB5;A0A0B8RZQ8	A0A287BAB5;A0A0B8RZQ8	3;3	3;3	3;3	;	2	3	3	3	3	3	3	3	3	3	3	3	3	3	3	3	3	3	3	3	3	3	3	3	3	3	3	3	3	3	3	51.2	51.2	51.2	10.086	86	86;86	0	17.473	By matching	By MS/MS	By matching	By MS/MS	By MS/MS
P15145;K7GMF9;A0A1P8VJR2;A0A0B8RZR8;F1SK03;U3R8H0;U5NEE3;F1DFL7	P15145;K7GMF9;A0A1P8VJR2;A0A0B8RZR8;F1SK03;U3R8H0;U5NEE3;F1DFL7	16;16;16;16;15;15;15;14	16;16;16;16;15;15;15;14	16;16;16;16;15;15;15;14	;;;;;;;	8	16	16	16	12	13	15	14	14	16	15	15	15	12	13	15	14	14	16	15	15	15	12	13	15	14	14	16	15	15	15	32.8	32.8	32.8	108.83	963	963;963;963;963;899;961;963;963	0	119.2	By MS/MS	By MS/MS	By MS/MS	By MS/MS	By MS/MS
F2Z5D2;A0A0B8RZS4;B5APU4;A0A286ZIH7;F1SSP6;A0A287ALR6;A0A287BIL7;A0A287B7I5;A0A287B7W6;Q9GL80;A0A287BIS6	F2Z5D2;A0A0B8RZS4;B5APU4;A0A286ZIH7	22;22;21;19;5;5;4;4;4;3;1	22;22;21;19;5;5;4;4;4;3;1	22;22;21;19;5;5;4;4;4;3;1	;;;	11	22	22	22	19	20	18	18	17	19	18	19	21	19	20	18	18	17	19	18	19	21	19	20	18	18	17	19	18	19	21	71.5	71.5	71.5	47.371	418	418;418;418;367;418;450;365;430;431;85;340	0	162.11	By MS/MS	By MS/MS	By MS/MS	By MS/MS	By MS/MS
A0A287AHQ0;A0A0B8RZS7;F1SB62;A0A287AV07	A0A287AHQ0;A0A0B8RZS7;F1SB62;A0A287AV07	10;10;9;9	10;10;9;9	10;10;9;9	;;;	4	10	10	10	8	7	7	8	9	9	9	9	9	8	7	7	8	9	9	9	9	9	8	7	7	8	9	9	9	9	9	47.1	47.1	47.1	41.354	397	397;397;385;447	0	98.789	By MS/MS	By MS/MS	By MS/MS	By MS/MS	By MS/MS
I3LN07;A0A287AEV4;A0A286ZNX5;A0A287B040;A0A287ABR1;A0A0B8RZY8	I3LN07;A0A287AEV4;A0A286ZNX5;A0A287B040;A0A287ABR1;A0A0B8RZY8	1;1;1;1;1;1	1;1;1;1;1;1	1;1;1;1;1;1	;;;;;	6	1	1	1	1	1	1	1	1	1	1	0	1	1	1	1	1	1	1	1	0	1	1	1	1	1	1	1	1	0	1	1.3	1.3	1.3	142.26	1271	1271;1302;1410;1429;1438;1457	1	-2	By MS/MS	By matching	By MS/MS	By matching	By matching
F2Z501;A0A0B8RZZ5	F2Z501;A0A0B8RZZ5	1;1	1;1	1;1	;	2	1	1	1	0	0	0	1	1	0	1	1	1	0	0	0	1	1	0	1	1	1	0	0	0	1	1	0	1	1	1	14.7	14.7	14.7	21.675	191	191;201	0	10.838				By MS/MS	By matching
F1SDX6;A0A0B8RZZ6;A0A287AX62;F1SI56	F1SDX6;A0A0B8RZZ6	28;28;1;1	28;28;1;1	28;28;1;1	;	4	28	28	28	21	21	21	22	21	25	25	24	23	21	21	21	22	21	25	25	24	23	21	21	21	22	21	25	25	24	23	49.5	49.5	49.5	77.211	687	687;687;713;717	0	248.65	By MS/MS	By MS/MS	By MS/MS	By MS/MS	By MS/MS
A0A0B8S002;I3LI05	A0A0B8S002;I3LI05	2;1	2;1	2;1	;	2	2	2	2	2	0	1	1	2	2	2	2	2	2	0	1	1	2	2	2	2	2	2	0	1	1	2	2	2	2	2	2.3	2.3	2.3	100.62	876	876;814	0	7.4852	By MS/MS		By matching	By MS/MS	By matching
A0A286ZQ28;A0A0B8S014;F1SU53	A0A286ZQ28;A0A0B8S014;F1SU53	2;2;2	2;2;2	2;2;2	;;	3	2	2	2	2	1	1	1	1	2	1	1	1	2	1	1	1	1	2	1	1	1	2	1	1	1	1	2	1	1	1	1.8	1.8	1.8	118.31	1095	1095;1095;1118	0.0049684	3.0714	By matching	By matching	By matching	By matching	By matching
F2Z567;A0A0B8S017;K7GNY4	F2Z567;A0A0B8S017	5;5;2	5;5;2	5;5;2	;	3	5	5	5	3	2	3	1	3	2	3	3	1	3	2	3	1	3	2	3	3	1	3	2	3	1	3	2	3	3	1	24.9	24.9	24.9	28.024	257	257;257;224	0	25.367	By MS/MS	By MS/MS	By MS/MS	By matching	By MS/MS
Q29195;A0A0B8S018;F1SI10;A0A287AEG8;A0A287BCG0	Q29195;A0A0B8S018;F1SI10;A0A287AEG8	6;6;5;4;1	6;6;5;4;1	6;6;5;4;1	;;;	5	6	6	6	4	5	5	2	5	5	5	5	6	4	5	5	2	5	5	5	5	6	4	5	5	2	5	5	5	5	6	35	35	35	24.603	214	214;214;214;163;163	0	27.98	By MS/MS	By MS/MS	By MS/MS	By matching	By MS/MS
A0A287BMD1;A0A0B8S020	A0A287BMD1;A0A0B8S020	2;2	2;2	2;2	;	2	2	2	2	1	1	1	1	1	2	1	1	2	1	1	1	1	1	2	1	1	2	1	1	1	1	1	2	1	1	2	0.8	0.8	0.8	131.67	1190	1190;1190	0.0049887	3.0987	By matching	By matching	By matching	By matching	By matching
A0A287B4P7;A0A0B8S023	A0A287B4P7;A0A0B8S023	1;1	1;1	1;1	;	2	1	1	1	0	1	0	0	0	1	0	1	0	0	1	0	0	0	1	0	1	0	0	1	0	0	0	1	0	1	0	7.2	7.2	7.2	21.619	195	195;195	0.00049603	4.1879		By matching
A0A287AGH7;A0A286ZXE6;A0A287BQL5;A0A287BC06;P05383;A0A287BNK3;A0A287AGL2;A0A286ZNG3;A0A287ANC7;A0A286ZLZ0;A0A0B8S027	A0A287AGH7;A0A286ZXE6;A0A287BQL5;A0A287BC06;P05383;A0A287BNK3;A0A287AGL2;A0A286ZNG3;A0A287ANC7;A0A286ZLZ0;A0A0B8S027	2;2;2;2;2;2;2;2;2;2;2	2;2;2;2;2;2;2;2;2;2;2	1;1;1;1;1;1;1;1;1;1;1	;;;;;;;;;;	11	2	2	1	2	2	2	2	2	2	2	2	2	2	2	2	2	2	2	2	2	2	1	1	1	1	1	1	1	1	1	6.5	6.5	3.6	39.366	338	338;339;347;350;351;351;354;355;396;397;397	0	6.0904	By matching	By matching	By matching	By matching	By matching
F1SHL9;A0A0B8S031;Q29582;I3LAK4;A0A287BAZ7;A0A286ZYV7	F1SHL9;A0A0B8S031	44;44;2;2;2;2	44;44;2;2;2;2	5;5;0;0;0;0	;	6	44	44	5	39	42	41	40	42	41	42	41	41	39	42	41	40	42	41	42	41	41	5	5	5	5	5	5	5	5	5	81	81	9.4	57.877	531	531;531;108;510;561;565	0	323.31	By MS/MS	By MS/MS	By MS/MS	By MS/MS	By MS/MS
A0A287BMH4;I3L9F5;A0A0B8S035	A0A287BMH4;I3L9F5;A0A0B8S035	3;3;3	3;3;3	3;3;3	;;	3	3	3	3	1	1	1	3	2	3	3	2	3	1	1	1	3	2	3	3	2	3	1	1	1	3	2	3	3	2	3	15.9	15.9	15.9	51.638	458	458;509;509	0	11.54	By matching	By MS/MS	By matching	By matching	By matching
A0A287B669;A0A287ANC8;F1RPQ8;Q4LE86;A0A287B0R6;A0A0B8S046;A0A287BSP1;F1RZD2	A0A287B669;A0A287ANC8;F1RPQ8;Q4LE86;A0A287B0R6;A0A0B8S046;A0A287BSP1;F1RZD2	1;1;1;1;1;1;1;1	1;1;1;1;1;1;1;1	1;1;1;1;1;1;1;1	;;;;;;;	8	1	1	1	1	0	1	0	0	0	0	0	0	1	0	1	0	0	0	0	0	0	1	0	1	0	0	0	0	0	0	0.4	0.4	0.4	200.93	1741	1741;1818;1819;1851;1852;1852;1865;1877	0.0066548	2.9157	By matching		By MS/MS
F1RJI1;A0A0B8S049	F1RJI1;A0A0B8S049	4;4	4;4	4;4	;	2	4	4	4	2	3	2	1	2	4	2	3	3	2	3	2	1	2	4	2	3	3	2	3	2	1	2	4	2	3	3	18.3	18.3	18.3	32.2	289	289;289	0	10.286	By MS/MS	By matching	By matching	By matching	By matching
B5B2Z3;A4USB0;A2RQD8;A0A0B8S065;A1Z1R6;F1RYJ4;K7GPM1;Q9GM52	B5B2Z3;A4USB0;A2RQD8;A0A0B8S065;A1Z1R6;F1RYJ4;K7GPM1	12;12;12;12;10;10;10;4	12;12;12;12;10;10;10;4	12;12;12;12;10;10;10;4	;;;;;;	8	12	12	12	6	8	7	6	8	11	10	10	10	6	8	7	6	8	11	10	10	10	6	8	7	6	8	11	10	10	10	17.5	17.5	17.5	115.27	1041	1041;1046;1046;1046;835;853;977;263	0	43.854	By MS/MS	By MS/MS	By MS/MS	By MS/MS	By MS/MS
Q04967;A0A0B8S070	Q04967;A0A0B8S070	10;10	1;1	1;1	;	2	10	1	1	9	10	9	10	10	10	10	10	10	1	1	1	1	1	1	1	1	1	1	1	1	1	1	1	1	1	1	19.4	1.7	1.7	71.108	643	643;643	0	8.3791	By MS/MS	By MS/MS	By MS/MS	By MS/MS	By MS/MS
F1SHU0;A0A0B8S072;I3LUZ8	F1SHU0;A0A0B8S072;I3LUZ8	2;2;1	2;2;1	2;2;1	;;	3	2	2	2	0	1	0	0	0	0	2	1	1	0	1	0	0	0	0	2	1	1	0	1	0	0	0	0	2	1	1	11	11	11	35.392	336	336;336;165	0.0005015	4.3645		By matching
F1SI06;A0A0B8S073;A0A287AWK8;B8XZY6;A0A286ZIF3	F1SI06;A0A0B8S073;A0A287AWK8;B8XZY6;A0A286ZIF3	56;56;56;54;47	56;56;56;54;47	56;56;56;54;47	;;;;	5	56	56	56	44	44	45	48	47	51	52	53	50	44	44	45	48	47	51	52	53	50	44	44	45	48	47	51	52	53	50	56.3	56.3	56.3	141.54	1268	1268;1268;1321;1245;1177	0	323.31	By MS/MS	By MS/MS	By MS/MS	By MS/MS	By MS/MS
F1RRA0;I3LSP4;I3L9Y2;A0A0B8S078;I3LIX0	F1RRA0;I3LSP4;I3L9Y2;A0A0B8S078;I3LIX0	6;6;6;6;6	6;6;6;6;6	6;6;6;6;6	;;;;	5	6	6	6	4	4	5	3	6	5	5	4	5	4	4	5	3	6	5	5	4	5	4	4	5	3	6	5	5	4	5	13	13	13	99.196	876	876;1005;1005;1005;1032	0	33.763	By matching	By MS/MS	By MS/MS	By MS/MS	By MS/MS
A5A755;Q2PKF4;A0A0B8S079;Q2XSV9;I3L6U9;A5A756;A4L2Z4;A0A288CG44	A5A755;Q2PKF4;A0A0B8S079;Q2XSV9;I3L6U9;A5A756;A4L2Z4	4;4;4;3;3;2;2;1	4;4;4;3;3;2;2;1	4;4;4;3;3;2;2;1	;;;;;;	8	4	4	4	3	2	2	3	2	3	4	4	4	3	2	2	3	2	3	4	4	4	3	2	2	3	2	3	4	4	4	15.6	15.6	15.6	42.01	358	358;359;359;359;359;304;355;316	0	11.846	By MS/MS	By MS/MS	By MS/MS	By MS/MS	By MS/MS
I3LGI9;A0A0B8S080	I3LGI9;A0A0B8S080	7;7	7;7	6;6	;	2	7	7	6	6	4	5	7	6	7	6	7	7	6	4	5	7	6	7	6	7	7	5	3	4	6	5	6	6	6	6	16.8	16.8	14.9	73.431	650	650;663	0	34.661	By matching	By MS/MS	By MS/MS	By MS/MS	By MS/MS
F1SLE9;A0A286ZIH5;A0A0B8S087	F1SLE9;A0A286ZIH5;A0A0B8S087	2;2;2	2;2;2	2;2;2	;;	3	2	2	2	1	1	1	2	2	2	2	2	2	1	1	1	2	2	2	2	2	2	1	1	1	2	2	2	2	2	2	5.8	5.8	5.8	63.763	556	556;573;811	0.00049261	4.1157	By matching	By matching	By matching	By matching	By matching
F1S3P5;A0A287AT99;A0A0B8S088;A0A286ZUF1;A2T3U8;A0A287A5T9;A0A287B8S2;A0A287BNC5	F1S3P5;A0A287AT99;A0A0B8S088;A0A286ZUF1;A2T3U8;A0A287A5T9;A0A287B8S2;A0A287BNC5	3;3;3;3;3;3;3;2	3;3;3;3;3;3;3;2	3;3;3;3;3;3;3;2	;;;;;;;	8	3	3	3	3	2	3	3	3	3	3	3	3	3	2	3	3	3	3	3	3	3	3	2	3	3	3	3	3	3	3	7.3	7.3	7.3	83.001	722	722;724;778;830;876;878;925;872	0	18.367	By MS/MS	By MS/MS	By MS/MS	By MS/MS	By MS/MS
F1S4P6;A0A0B8S089;A0A287A3Z5	F1S4P6;A0A0B8S089;A0A287A3Z5	14;14;13	14;14;13	14;14;13	;;	3	14	14	14	12	10	12	11	10	12	8	12	10	12	10	12	11	10	12	8	12	10	12	10	12	11	10	12	8	12	10	10.8	10.8	10.8	166.06	1376	1376;1376;1348	0	59.725	By MS/MS	By MS/MS	By MS/MS	By MS/MS	By MS/MS
Q29243;A0A2C9F3F8;A0A287BAM0;A0A0B8S096	Q29243;A0A2C9F3F8;A0A287BAM0;A0A0B8S096	2;2;2;2	2;2;2;2	2;2;2;2	;;;	4	2	2	2	2	2	2	1	0	1	1	2	2	2	2	2	1	0	1	1	2	2	2	2	2	1	0	1	1	2	2	3.8	3.8	3.8	95.318	877	877;877;894;894	0	8.6443	By matching	By matching	By matching	By matching
P00889;A0A0B8S099;A0A286ZKX2;Q0QEK1	P00889;A0A0B8S099;A0A286ZKX2	7;7;6;3	7;7;6;3	7;7;6;3	;;	4	7	7	7	4	6	3	7	5	7	7	6	7	4	6	3	7	5	7	7	6	7	4	6	3	7	5	7	7	6	7	21.3	21.3	21.3	51.629	464	464;464;398;223	0	24.558	By MS/MS	By MS/MS	By matching	By MS/MS	By MS/MS
A0A287B2P1;A0A0B8S0A2;A0A287B250;A0A286ZVF0;Q29238	A0A287B2P1;A0A0B8S0A2;A0A287B250;A0A286ZVF0	16;16;16;8;5	16;16;16;8;5	16;16;16;8;5	;;;	5	16	16	16	16	16	16	15	15	16	15	15	15	16	16	16	15	15	16	15	15	15	16	16	16	15	15	16	15	15	15	78.4	78.4	78.4	26.977	241	241;241;248;225;110	0	124.24	By MS/MS	By MS/MS	By MS/MS	By MS/MS	By MS/MS
A0A0B8S0B1;P40125;F1RUJ0	A0A0B8S0B1	27;1;1	27;1;1	1;0;0		3	27	27	1	21	24	23	22	22	21	23	22	21	21	24	23	22	22	21	23	22	21	0	1	1	1	1	1	1	1	1	66.1	66.1	4	51.395	475	475;233;486	0	221.27	By matching	By matching	By matching	By MS/MS	By MS/MS
F1SP93;A0A0B8S0B6;A0A287BCX5;Q29048	F1SP93;A0A0B8S0B6;A0A287BCX5;Q29048	26;26;22;21	26;26;22;21	26;26;22;21	;;;	4	26	26	26	21	20	17	21	21	23	18	21	20	21	20	17	21	21	23	18	21	20	21	20	17	21	21	23	18	21	20	65.4	65.4	65.4	68.443	618	618;618;581;617	0	185.82	By MS/MS	By MS/MS	By MS/MS	By MS/MS	By MS/MS
P80276;A0A287A5M7;A0A0B8S0C2;Q1KLB3;A0A286ZQQ7;P82125;A0A287B0I7;G5DGE2;F1RYV5;A0A288CFT6;A0A287AK29;Q1KLB2;F1RYU4;D0G0C4;Q1KLB4	P80276;A0A287A5M7;A0A0B8S0C2	12;12;12;1;1;1;1;1;1;1;1;1;1;1;1	12;12;12;1;1;1;1;1;1;1;1;1;1;1;1	12;12;12;1;1;1;1;1;1;1;1;1;1;1;1	;;	15	12	12	12	9	10	11	9	11	11	11	11	11	9	10	11	9	11	11	11	11	11	9	10	11	9	11	11	11	11	11	52.8	52.8	52.8	35.868	316	316;316;316;271;296;301;309;319;319;322;322;324;324;324;337	0	72.021	By MS/MS	By MS/MS	By MS/MS	By MS/MS	By MS/MS
A0A287AW94;A0A287ATB9;A0A0B8S0C3	A0A287AW94;A0A287ATB9;A0A0B8S0C3	1;1;1	1;1;1	1;1;1	;;	3	1	1	1	1	1	1	1	1	1	1	1	1	1	1	1	1	1	1	1	1	1	1	1	1	1	1	1	1	1	1	10.2	10.2	10.2	20.645	187	187;191;407	0	7.3484	By matching	By matching	By MS/MS	By MS/MS	By MS/MS
A0A287A4Q7;A0A0B8S0C5;A0A287AA30;F1RI39;A0A287BAZ5;A0A287BQV2;Q5MCI8;A0A287AU97	A0A287A4Q7;A0A0B8S0C5;A0A287AA30;F1RI39;A0A287BAZ5;A0A287BQV2	61;61;61;60;56;53;5;5	61;61;61;60;56;53;5;5	44;44;44;43;40;39;4;0	;;;;;	8	61	61	44	50	52	54	54	52	56	54	53	53	50	52	54	54	52	56	54	53	53	36	38	38	37	36	39	38	36	37	70.8	70.8	55.4	104.9	911	911;911;1027;933;906;877;102;154	0	323.31	By MS/MS	By MS/MS	By MS/MS	By MS/MS	By MS/MS
F1S2A1;A0A0B8S0C8	F1S2A1;A0A0B8S0C8	1;1	1;1	1;1	;	2	1	1	1	1	1	0	0	1	1	1	1	1	1	1	0	0	1	1	1	1	1	1	1	0	0	1	1	1	1	1	2	2	2	81.577	732	732;732	1	-2	By matching	By matching			By matching
A0A0D5BWD2	A0A0D5BWD2	2	2	2		1	2	2	2	2	1	2	2	2	2	2	2	2	2	1	2	2	2	2	2	2	2	2	1	2	2	2	2	2	2	2	14.9	14.9	14.9	31.015	281	281	0	15.137	By matching	By matching	By matching	By matching	By matching
A7KZR4;A0A287AY02;A0A0H4IRA9;A0A286ZRL3	A7KZR4;A0A287AY02;A0A0H4IRA9;A0A286ZRL3	2;2;2;2	2;2;2;2	2;2;2;2	;;;	4	2	2	2	0	1	0	0	0	2	0	1	2	0	1	0	0	0	2	0	1	2	0	1	0	0	0	2	0	1	2	10	10	10	23.705	211	211;462;462;3129	0	5.3965		By matching
A0A0H5ANC0	A0A0H5ANC0	18	18	18		1	18	18	18	15	14	15	15	16	16	17	15	15	15	14	15	15	16	16	17	15	15	15	14	15	15	16	16	17	15	15	47	47	47	33.986	298	298	0	204.48	By MS/MS	By MS/MS	By MS/MS	By MS/MS	By MS/MS
A0A0J9X291;A0A286ZK88	A0A0J9X291;A0A286ZK88	1;1	1;1	1;1	;	2	1	1	1	1	0	0	1	1	1	0	1	1	1	0	0	1	1	1	0	1	1	1	0	0	1	1	1	0	1	1	9.1	9.1	9.1	18.155	165	165;182	0.0032756	3.4478	By matching			By MS/MS	By matching
A0A287BL83;A0A0K1TQQ7;A0A287AE80;A0A287BA90;I3LM03;A0A287BJQ5;A0A287AAY9;A0A286ZID9;I3L7L5;A0A287AY34;Q28960;I3RWJ1	A0A287BL83;A0A0K1TQQ7;A0A287AE80;A0A287BA90;I3LM03;A0A287BJQ5	7;7;6;5;5;5;2;2;1;1;1;1	7;7;6;5;5;5;2;2;1;1;1;1	6;6;5;4;4;4;2;2;1;1;1;1	;;;;;	12	7	7	6	6	5	6	7	7	7	6	7	6	6	5	6	7	7	7	6	7	6	5	5	5	6	6	6	5	6	5	32.7	32.7	26.7	30.568	281	281;281;245;274;289;289;295;310;150;199;289;289	0	60.282	By MS/MS	By MS/MS	By MS/MS	By MS/MS	By MS/MS
A0A287AZV4;A0A0K1TQS4;F1S0C1	A0A287AZV4;A0A0K1TQS4;F1S0C1	11;11;11	11;11;11	11;11;11	;;	3	11	11	11	7	8	7	11	8	10	8	8	8	7	8	7	11	8	10	8	8	8	7	8	7	11	8	10	8	8	8	52.2	52.2	52.2	38.801	366	366;374;385	0	59.683	By MS/MS	By MS/MS	By MS/MS	By MS/MS	By MS/MS
Q6DUB6;I3LKN7;A0A0M5JKT3	Q6DUB6;I3LKN7;A0A0M5JKT3	6;6;6	6;6;6	6;6;6	;;	3	6	6	6	4	5	4	6	5	6	6	6	6	4	5	4	6	5	6	6	6	6	4	5	4	6	5	6	6	6	6	26.1	26.1	26.1	43.942	372	372;372;387	0	58.159	By MS/MS	By MS/MS	By MS/MS	By MS/MS	By matching
A0A0U2ETD0	A0A0U2ETD0	1	1	1		1	1	1	1	1	1	1	1	1	1	1	1	1	1	1	1	1	1	1	1	1	1	1	1	1	1	1	1	1	1	1	5.8	5.8	5.8	29.237	260	260	0.00051308	4.7113	By matching	By matching	By matching	By matching	By matching
D5KJI5;F1RZ11;A0A126HEE7;A0A287ABH5	D5KJI5;F1RZ11;A0A126HEE7;A0A287ABH5	3;3;3;3	3;3;3;3	3;3;3;3	;;;	4	3	3	3	1	0	1	2	2	2	2	2	2	1	0	1	2	2	2	2	2	2	1	0	1	2	2	2	2	2	2	5.5	5.5	5.5	106.02	963	963;965;965;1008	0	8.1568	By matching		By matching	By matching	By MS/MS
A7LGJ4;A0A140H1A1;I3L5Z2;P20303;I3LGB8	A7LGJ4;A0A140H1A1;I3L5Z2;P20303;I3LGB8	2;2;2;2;2	2;2;2;2;2	2;2;2;2;2	;;;;	5	2	2	2	1	1	1	2	2	2	2	2	1	1	1	1	2	2	2	2	2	1	1	1	1	2	2	2	2	2	1	8.5	8.5	8.5	16.892	153	153;416;480;492;586	0.00049652	4.1907	By MS/MS	By matching	By matching	By MS/MS	By MS/MS
A0A140TAK8;CON__P17690	A0A140TAK8	20;5	1;0	1;0		2	20	1	1	17	17	16	16	17	16	15	15	15	1	1	1	1	1	1	1	1	1	1	1	1	1	1	1	1	1	1	61.7	4.5	4.5	31.947	287	287;345	0	5.4926	By MS/MS	By MS/MS	By MS/MS	By MS/MS	By MS/MS
A0A165DE67;A0A287A2M4;K7ZMG1	A0A165DE67;A0A287A2M4	7;6;3	7;6;3	7;6;3	;	3	7	7	7	6	7	6	5	6	5	6	6	5	6	7	6	5	6	5	6	6	5	6	7	6	5	6	5	6	6	5	55.8	55.8	55.8	22.63	208	208;232;198	0	62.792	By MS/MS	By MS/MS	By MS/MS	By MS/MS	By MS/MS
F1RYS5;A0A173G6G6;A0A287A1L7;K7GS87;A0A287AIN9;A0A287BS14;K7GSH5	F1RYS5;A0A173G6G6;A0A287A1L7;K7GS87;A0A287AIN9;A0A287BS14	8;8;8;8;8;6;3	5;5;5;5;5;3;1	3;3;3;3;3;2;0	;;;;;	7	8	5	3	5	4	6	8	6	8	8	8	8	2	2	3	5	3	5	5	5	5	2	2	2	3	1	3	3	3	3	24.7	16.7	11.8	48.978	425	425;429;432;440;441;372;369	0	25.027	By matching	By MS/MS	By MS/MS	By MS/MS	By MS/MS
I3LBW6;A0A173G6G7	I3LBW6;A0A173G6G7	7;7	6;6	6;6	;	2	7	6	6	3	5	4	4	4	4	7	6	7	2	4	3	3	3	3	6	5	6	2	4	3	3	3	3	6	5	6	24.4	20.3	20.3	52.719	454	454;454	0	20.589	By matching	By MS/MS	By matching	By MS/MS	By MS/MS
A0A173G6G8;F1RZ71	A0A173G6G8;F1RZ71	11;10	11;10	11;10	;	2	11	11	11	8	10	9	10	10	10	10	11	10	8	10	9	10	10	10	10	11	10	8	10	9	10	10	10	10	11	10	40.2	40.2	40.2	42.219	371	371;371	0	128.57	By MS/MS	By MS/MS	By MS/MS	By MS/MS	By MS/MS
A0A173G6H0;K7GM43;F1RHN7;A0A287A1T3;A0A286ZRX1;A0A287A666	A0A173G6H0;K7GM43;F1RHN7;A0A287A1T3;A0A286ZRX1;A0A287A666	12;12;12;11;11;8	12;12;12;11;11;8	12;12;12;11;11;8	;;;;;	6	12	12	12	7	7	9	9	7	12	8	9	9	7	7	9	9	7	12	8	9	9	7	7	9	9	7	12	8	9	9	41.5	41.5	41.5	42.718	369	369;397;406;395;423;386	0	74.174	By MS/MS	By MS/MS	By MS/MS	By MS/MS	By MS/MS
F1RJU9;A0A287AWW1;A0A173G6H3	F1RJU9;A0A287AWW1;A0A173G6H3	10;10;10	10;10;10	7;7;7	;;	3	10	10	7	8	8	10	7	7	7	8	9	9	8	8	10	7	7	7	8	9	9	5	6	7	4	4	4	5	6	6	42.2	42.2	34.3	49.827	429	429;483;483	0	67.699	By MS/MS	By MS/MS	By MS/MS	By MS/MS	By MS/MS
A0A287BDJ1;A0A173G6H5;F1SIK9;A0A286ZJ16;A0A173G6G9;A0A287AW98;A0A173G6G4;F1RIT8;K7GM78	A0A287BDJ1;A0A173G6H5;F1SIK9;A0A286ZJ16;A0A173G6G9	16;16;14;14;14;1;1;1;1	16;16;14;14;14;1;1;1;1	14;14;13;13;12;0;0;1;0	;;;;	9	16	16	14	15	15	14	13	15	16	15	16	13	15	15	14	13	15	16	15	16	13	13	13	12	12	13	14	13	14	12	46.6	46.6	41.3	50.566	436	436;437;384;401;436;300;379;432;458	0	117.57	By MS/MS	By MS/MS	By MS/MS	By MS/MS	By MS/MS
A0A287BJI1;A0A286ZTG2;A0A1B0V621;A0A287AT92;A0A287AH18;A0A1B0VAB5;A0A287AVV5;A0A287BKI8;A0A287BA05;A0A286ZTR5;A0A286ZRQ4;F1RP47;F1SJM7;A0A286ZJ95;K7GMI2;K7GPR5;A0A287BQN7;K7GN96;K7GQC3;A0A287B3X0;K7GPC0;F1RTE5;K7GMX4	A0A287BJI1;A0A286ZTG2;A0A1B0V621;A0A287AT92;A0A287AH18;A0A1B0VAB5;A0A287AVV5;A0A287BKI8;A0A287BA05;A0A286ZTR5;A0A286ZRQ4;F1RP47;F1SJM7;A0A286ZJ95	7;7;7;7;6;6;6;5;5;5;5;5;4;4;3;3;3;3;3;2;1;1;1	7;7;7;7;6;6;6;5;5;5;5;5;4;4;3;3;3;3;3;2;1;1;1	7;7;7;7;6;6;6;5;5;5;5;5;4;4;3;3;3;3;3;2;1;1;1	;;;;;;;;;;;;;	23	7	7	7	4	3	4	5	4	6	6	6	6	4	3	4	5	4	6	6	6	6	4	3	4	5	4	6	6	6	6	30.7	30.7	30.7	35.841	329	329;365;369;381;399;422;436;288;361;373;385;391;343;380;262;312;351;357;369;368;258;261;265	0	35.806	By MS/MS	By MS/MS	By MS/MS	By MS/MS	By MS/MS
A0A1B2TT47;I3LDV0;A0A287BG53;D3UD03;Q8HZ78	A0A1B2TT47;I3LDV0;A0A287BG53	19;19;18;1;1	2;2;1;1;0	2;2;1;1;0	;;	5	19	2	2	14	13	14	12	13	15	15	16	16	2	2	2	0	2	0	2	2	2	2	2	2	0	2	0	2	2	2	32.7	5	5	73.34	660	660;670;554;48;48	0	6.3975	By MS/MS	By matching	By matching	By matching	By MS/MS
P67776;A0A1B2TT50;P11493;P79305;Q2VLK2;M3VK32;Q2VLK3	P67776;A0A1B2TT50;P11493	14;14;13;3;2;2;1	14;14;13;3;2;2;1	1;1;0;0;0;0;0	;;	7	14	14	1	10	9	8	13	10	13	14	13	14	10	9	8	13	10	13	14	13	14	1	1	1	1	1	1	1	1	1	56.3	56.3	4.2	35.594	309	309;309;293;120;39;307;26	0	128.38	By MS/MS	By MS/MS	By MS/MS	By MS/MS	By MS/MS
P00503;A0A1B2TT55	P00503;A0A1B2TT55	9;9	9;9	9;9	;	2	9	9	9	8	8	8	3	9	9	7	4	8	8	8	8	3	9	9	7	4	8	8	8	8	3	9	9	7	4	8	44.1	44.1	44.1	46.474	413	413;413	0	49.938	By MS/MS	By MS/MS	By MS/MS	By MS/MS	By MS/MS
A0A286ZID6;A0A1B2TT62;I3LB68;A0A1B2TT61	A0A286ZID6;A0A1B2TT62;I3LB68;A0A1B2TT61	6;6;6;4	6;6;6;4	6;6;6;4	;;;	4	6	6	6	3	5	4	5	6	6	6	6	6	3	5	4	5	6	6	6	6	6	3	5	4	5	6	6	6	6	6	26.5	26.5	26.5	40.691	378	378;405;406;378	0	46.041	By matching	By MS/MS	By MS/MS	By MS/MS	By MS/MS
A0A287B781;A0A1D8BBG5	A0A287B781;A0A1D8BBG5	4;4	4;4	4;4	;	2	4	4	4	4	4	4	3	3	3	3	3	4	4	4	4	3	3	3	3	3	4	4	4	4	3	3	3	3	3	4	67.5	67.5	67.5	8.5328	77	77;77	0	23.401	By MS/MS	By MS/MS	By MS/MS	By MS/MS	By MS/MS
A0A287B7C9;A0A286ZP03;A0A286ZN59;A0A1P8NW34;F1RHU6;A0A1P8NW32	A0A287B7C9;A0A286ZP03;A0A286ZN59;A0A1P8NW34;F1RHU6;A0A1P8NW32	3;3;3;3;3;3	3;3;3;3;3;3	3;3;3;3;3;3	;;;;;	6	3	3	3	0	1	1	3	2	2	2	3	3	0	1	1	3	2	2	2	3	3	0	1	1	3	2	2	2	3	3	12	12	12	37.681	325	325;342;353;353;371;371	0	5.5283		By matching	By matching	By MS/MS	By matching
A0A1S7J1Y9;I3L781;F1SFA7;P79311;Q1T7B0	A0A1S7J1Y9;I3L781;F1SFA7	33;32;22;4;2	33;32;22;4;2	33;32;22;4;2	;;	5	33	33	33	25	26	25	23	20	30	26	24	27	25	26	25	23	20	30	26	24	27	25	26	25	23	20	30	26	24	27	25.5	25.5	25.5	129.16	1366	1366;1365;1135;90;132	0	269.21	By MS/MS	By MS/MS	By MS/MS	By MS/MS	By MS/MS
A0A287ANZ8;A0A1V0CLY1;B9ZSM8;A0A2I6SB80	A0A287ANZ8;A0A1V0CLY1;B9ZSM8;A0A2I6SB80	2;2;2;1	2;2;2;1	2;2;2;1	;;;	4	2	2	2	2	1	2	2	2	2	2	2	2	2	1	2	2	2	2	2	2	2	2	1	2	2	2	2	2	2	2	18.8	18.8	18.8	17.2	154	154;154;161;128	0	18.274	By MS/MS	By MS/MS	By MS/MS	By MS/MS	By MS/MS
A0A287BHC9;A0A218PI30;I3LLS7;A0A287AN65;A0A287A1D2	A0A287BHC9;A0A218PI30;I3LLS7;A0A287AN65;A0A287A1D2	4;4;3;2;2	4;4;3;2;2	4;4;3;2;2	;;;;	5	4	4	4	2	2	2	3	2	3	3	3	2	2	2	2	3	2	3	3	3	2	2	2	2	3	2	3	3	3	2	3.9	3.9	3.9	123.11	1071	1071;1071;1005;920;940	0	9.3907	By MS/MS	By MS/MS	By MS/MS	By matching	By MS/MS
A0A286ZFW3	A0A286ZFW3	23	23	4		1	23	23	4	20	20	19	19	20	19	18	18	18	20	20	19	19	20	19	18	18	18	4	4	4	4	4	4	4	4	4	63.8	63.8	16.2	38.275	345	345	0	237.11	By MS/MS	By MS/MS	By MS/MS	By MS/MS	By MS/MS
I3LNH0;I3LHV9;F1SV99;A0A286ZHY0	I3LNH0;I3LHV9;F1SV99;A0A286ZHY0	7;7;7;7	7;7;7;7	7;7;7;7	;;;	4	7	7	7	3	5	6	7	7	7	6	7	7	3	5	6	7	7	7	6	7	7	3	5	6	7	7	7	6	7	7	4.9	4.9	4.9	157.87	1608	1608;1609;1624;1651	0	38.728	By MS/MS	By MS/MS	By MS/MS	By MS/MS	By MS/MS
A0A287AYW6;F1RXY7;A0A286ZHZ3	A0A287AYW6;F1RXY7;A0A286ZHZ3	3;3;3	3;3;3	3;3;3	;;	3	3	3	3	2	2	3	2	1	3	3	2	3	2	2	3	2	1	3	3	2	3	2	2	3	2	1	3	3	2	3	27.7	27.7	27.7	23.675	206	206;214;228	0	17.83	By matching	By MS/MS	By matching	By MS/MS	By MS/MS
A0A287BP82;F1RRH2;M3V864;A0A287B420;A0A286ZI11	A0A287BP82;F1RRH2;M3V864;A0A287B420;A0A286ZI11	1;1;1;1;1	1;1;1;1;1	1;1;1;1;1	;;;;	5	1	1	1	1	0	0	1	1	1	1	1	1	1	0	0	1	1	1	1	1	1	1	0	0	1	1	1	1	1	1	1	1	1	119.34	1058	1058;1078;1095;1205;1213	0.0053908	3.0092	By MS/MS			By matching	By MS/MS
A0A286ZYY2;A0A287AW32;A0A286ZI52;A0A287A453;A0A287BKD9;M3UZ37;A0A287AEJ3;Q9TUP1;F1SA35;A0A287BLE9;I3LJN1;F1SCM6;F1SCL3	A0A286ZYY2;A0A287AW32;A0A286ZI52;A0A287A453;A0A287BKD9;M3UZ37;A0A287AEJ3	30;30;30;29;29;29;21;10;8;5;1;1;1	30;30;30;29;29;29;21;10;8;5;1;1;1	29;29;29;28;28;28;20;9;7;4;0;1;1	;;;;;;	13	30	30	29	23	22	23	25	24	25	27	26	25	23	22	23	25	24	25	27	26	25	22	21	23	24	23	24	26	25	24	71.4	71.4	71.4	37.429	353	353;361;369;306;329;341;301;84;349;322;267;354;354	0	323.31	By MS/MS	By MS/MS	By MS/MS	By MS/MS	By MS/MS
D2XN65;A0A286ZI55;A0A287BDV9;F1SHA2;O02855	D2XN65;A0A286ZI55;A0A287BDV9;F1SHA2;O02855	5;5;5;4;3	5;5;5;4;3	5;5;5;4;3	;;;;	5	5	5	5	3	4	2	4	4	4	1	5	4	3	4	2	4	4	4	1	5	4	3	4	2	4	4	4	1	5	4	22.3	22.3	22.3	37.741	349	349;349;404;300;188	0	13.342	By MS/MS	By MS/MS	By MS/MS	By MS/MS	By MS/MS
A0A286ZTN0;A0A286ZI57;I3LA44	A0A286ZTN0;A0A286ZI57;I3LA44	3;3;3	3;3;3	3;3;3	;;	3	3	3	3	2	2	2	2	2	2	2	2	3	2	2	2	2	2	2	2	2	3	2	2	2	2	2	2	2	2	3	11.8	11.8	11.8	59.83	535	535;599;607	0	6.7889	By MS/MS	By MS/MS	By MS/MS	By MS/MS	By matching
A0A286ZI58	A0A286ZI58	4	4	4		1	4	4	4	3	3	4	4	4	4	4	4	4	3	3	4	4	4	4	4	4	4	3	3	4	4	4	4	4	4	4	75.8	75.8	75.8	6.7913	62	62	0	26.329	By matching	By matching	By matching	By MS/MS	By matching
F1SRZ7;A0A286ZI68	F1SRZ7;A0A286ZI68	1;1	1;1	1;1	;	2	1	1	1	0	0	0	1	1	1	1	1	1	0	0	0	1	1	1	1	1	1	0	0	0	1	1	1	1	1	1	1.4	1.4	1.4	168.25	1463	1463;1492	1	-2				By matching	By MS/MS
A0A286ZPA0;A0A286ZI83;F1S1G7	A0A286ZPA0;A0A286ZI83	16;16;2	2;2;1	2;2;1	;	3	16	2	2	15	15	15	13	13	13	13	14	9	1	2	2	1	0	1	1	1	0	1	2	2	1	0	1	1	1	0	25.7	4.3	4.3	81.654	742	742;758;755	0	6.7182	By matching	By matching	By MS/MS	By matching	By matching
A0A286ZI90;A0A286ZTC9;A0A287BM31;A0A286ZT94;A0A287AP10;A0A286ZX24;K7ZRJ8;A0A286ZN16;A0A287ANX9	A0A286ZI90;A0A286ZTC9;A0A287BM31;A0A286ZT94	31;31;24;24;7;3;3;3;3	26;26;24;24;2;3;3;3;3	0;0;0;0;0;0;0;0;0	;;;	9	31	26	0	29	30	29	23	25	26	26	23	26	24	25	24	20	22	22	23	20	23	0	0	0	0	0	0	0	0	0	68.1	60.9	0	67.092	617	617;720;547;595;143;389;400;404;436	0	323.31	By matching	By matching	By matching	By matching	By matching
A0A286ZIC1;A0A287A6P1;A0A287AMB2;Q95LB9	A0A286ZIC1;A0A287A6P1;A0A287AMB2	50;48;39;2	50;48;39;2	2;0;0;0	;;	4	50	50	2	44	48	44	41	43	46	42	43	43	44	48	44	41	43	46	42	43	43	2	2	2	2	2	2	2	2	2	76.2	76.2	1.4	80.782	731	731;748;751;40	0	323.31	By MS/MS	By MS/MS	By MS/MS	By MS/MS	By MS/MS
A0A286ZIE8;I3LDJ6;Q9XS69;F1RZQ6;F1RRA6;Q29368	A0A286ZIE8;I3LDJ6;Q9XS69;F1RZQ6	10;9;7;7;4;1	2;2;2;1;0;0	2;2;2;1;0;0	;;;	6	10	2	2	9	10	9	9	9	10	9	9	7	1	2	1	2	2	2	2	1	2	1	2	1	2	2	2	2	1	2	35.6	6	6	33.026	298	298;288;170;254;303;68	0	7.1192	By matching	By matching	By MS/MS	By matching	By matching
A0A287AKZ7;A0A286ZIG0;A0A287AD47	A0A287AKZ7;A0A286ZIG0;A0A287AD47	2;2;1	2;2;1	2;2;1	;;	3	2	2	2	2	2	2	2	2	2	2	1	0	2	2	2	2	2	2	2	1	0	2	2	2	2	2	2	2	1	0	23.2	23.2	23.2	13.301	125	125;179;125	0	18.308	By MS/MS	By MS/MS	By MS/MS	By matching	By matching
O46560;A0A286ZIG4	O46560;A0A286ZIG4	12;12	12;12	12;12	;	2	12	12	12	10	8	11	11	10	11	12	10	11	10	8	11	11	10	11	12	10	11	10	8	11	11	10	11	12	10	11	52.2	52.2	52.2	35.613	322	322;322	0	83.452	By MS/MS	By MS/MS	By MS/MS	By MS/MS	By MS/MS
A0A286ZIH0;K9IWD4;F1SAI8;A0A287A6R6;A0A286ZX11	A0A286ZIH0;K9IWD4;F1SAI8;A0A287A6R6;A0A286ZX11	20;20;20;19;17	20;20;20;19;17	20;20;20;19;17	;;;;	5	20	20	20	11	12	12	16	16	20	19	19	18	11	12	12	16	16	20	19	19	18	11	12	12	16	16	20	19	19	18	33.4	33.4	33.4	109.79	981	981;998;1000;897;946	0	91.677	By MS/MS	By MS/MS	By MS/MS	By MS/MS	By MS/MS
A0A286ZIH2;I3LL44;A0A287BRT4;A0A287BAM2;A0A287BGP4;A0A287B765;A0A287BI94;A0A287AZ78;A0A287BK53	A0A286ZIH2;I3LL44;A0A287BRT4;A0A287BAM2;A0A287BGP4;A0A287B765;A0A287BI94;A0A287AZ78;A0A287BK53	1;1;1;1;1;1;1;1;1	1;1;1;1;1;1;1;1;1	1;1;1;1;1;1;1;1;1	;;;;;;;;	9	1	1	1	0	0	0	1	1	1	1	1	1	0	0	0	1	1	1	1	1	1	0	0	0	1	1	1	1	1	1	2.2	2.2	2.2	104.95	936	936;948;1041;1130;1131;1131;1134;1160;1224	0.000516	4.8602				By matching	By matching
Q1HL06;A0A287B7N8;A0A286ZWG4;I3LCA1;A0A286ZQ47;A0A287A1E4;A0A286ZIJ9;Q2HYU2	Q1HL06;A0A287B7N8;A0A286ZWG4;I3LCA1;A0A286ZQ47;A0A287A1E4;A0A286ZIJ9;Q2HYU2	5;5;5;5;5;5;5;4	4;4;4;4;4;4;4;3	4;4;4;4;4;4;4;3	;;;;;;;	8	5	4	4	4	4	4	5	4	5	5	5	4	3	3	3	4	3	4	4	4	3	3	3	3	4	3	4	4	4	3	12	10.8	10.8	81.639	744	744;745;754;780;807;809;810;780	0	10.75	By matching	By matching	By matching	By matching	By matching
A0A286ZIL5;F1SUH7;A0A286ZZ76	A0A286ZIL5;F1SUH7;A0A286ZZ76	1;1;1	1;1;1	1;1;1	;;	3	1	1	1	1	1	1	1	1	1	1	0	1	1	1	1	1	1	1	1	0	1	1	1	1	1	1	1	1	0	1	5.6	5.6	5.6	40.106	375	375;409;433	0.00456	3.1453	By matching	By MS/MS	By matching	By MS/MS	By matching
A0A286ZIL9;I3LH70;A0A287BQN5;A0A287BBE3	A0A286ZIL9;I3LH70;A0A287BQN5;A0A287BBE3	8;8;8;5	8;8;8;5	8;8;8;5	;;;	4	8	8	8	6	7	7	8	8	7	8	8	8	6	7	7	8	8	7	8	8	8	6	7	7	8	8	7	8	8	8	7.9	7.9	7.9	129.88	1284	1284;1320;1558;1396	0	37.347	By MS/MS	By MS/MS	By matching	By MS/MS	By MS/MS
A0A287AP28;A0A286ZL73;A0A287B2M5;A0A287B484;A0A286ZIM4	A0A287AP28;A0A286ZL73;A0A287B2M5;A0A287B484;A0A286ZIM4	5;5;5;5;5	1;1;1;1;1	1;1;1;1;1	;;;;	5	5	1	1	4	5	5	3	3	3	3	2	3	0	1	1	0	0	0	0	0	0	0	1	1	0	0	0	0	0	0	65.3	21.8	21.8	10.953	101	101;112;117;121;145	1	-2	By matching	By matching	By MS/MS	By matching	By matching
A0A286ZIN0;F1RVC9;A0A287AAI4;A0A287BHU2;A0A287A550	A0A286ZIN0;F1RVC9;A0A287AAI4	16;16;14;1;1	16;16;14;1;1	15;15;13;0;0	;;	5	16	16	15	12	12	13	13	14	14	14	13	14	12	12	13	13	14	14	14	13	14	11	11	12	12	13	13	13	12	13	46.4	46.4	43.8	32.785	306	306;355;336;287;333	0	230.8	By MS/MS	By MS/MS	By MS/MS	By MS/MS	By MS/MS
A0A287AIY3;A0A2C9F3C4;A0A286ZIY3;I3LEV3;F1SRY5	A0A287AIY3;A0A2C9F3C4;A0A286ZIY3;I3LEV3;F1SRY5	1;1;1;1;1	1;1;1;1;1	1;1;1;1;1	;;;;	5	1	1	1	0	0	0	0	0	0	0	1	0	0	0	0	0	0	0	0	1	0	0	0	0	0	0	0	0	1	0	1.3	1.3	1.3	94.734	842	842;902;958;980;982	1	-2
F1SV06;A0A286ZIZ4;A0A287BQ02	F1SV06;A0A286ZIZ4	9;9;1	2;2;0	2;2;0	;	3	9	2	2	5	8	8	8	8	8	8	7	9	1	2	2	2	2	1	2	2	2	1	2	2	2	2	1	2	2	2	21.9	5.5	5.5	69.534	631	631;660;272	0	14.291	By matching	By matching	By MS/MS	By MS/MS	By MS/MS
A0A287BQX2;A0A286ZJ02;F1RF92;F1RF93	A0A287BQX2;A0A286ZJ02;F1RF92;F1RF93	1;1;1;1	1;1;1;1	1;1;1;1	;;;	4	1	1	1	1	1	1	1	1	1	1	0	1	1	1	1	1	1	1	1	0	1	1	1	1	1	1	1	1	0	1	4.4	4.4	4.4	25.863	226	226;240;255;265	0.0095735	2.7821	By MS/MS	By MS/MS	By MS/MS	By MS/MS	By MS/MS
A0A287AQ96;A0A286ZJ05	A0A287AQ96;A0A286ZJ05	5;5	5;5	5;5	;	2	5	5	5	2	1	4	3	3	4	5	5	5	2	1	4	3	3	4	5	5	5	2	1	4	3	3	4	5	5	5	21.2	21.2	21.2	44.941	416	416;426	0	39.26	By MS/MS	By MS/MS	By matching	By MS/MS	By MS/MS
A0A286ZJ45;F8SIP2;F1SQL2	A0A286ZJ45;F8SIP2;F1SQL2	11;11;11	11;11;11	11;11;11	;;	3	11	11	11	9	10	10	10	8	10	9	9	9	9	10	10	10	8	10	9	9	9	9	10	10	10	8	10	9	9	9	35.4	35.4	35.4	50.393	458	458;490;498	0	71.077	By MS/MS	By MS/MS	By MS/MS	By MS/MS	By MS/MS
A0A287B013;Q06AU7;A0A286ZJ53;A0A287BPN2;A0A287BCC0;A0A287AGC0;A0A286ZUS1;F1S091;A0A0B8RVJ8;F2Z5I8;F1RFW5;F1SA57	A0A287B013;Q06AU7;A0A286ZJ53;A0A287BPN2;A0A287BCC0	9;9;9;9;7;2;2;2;2;2;1;1	2;2;2;2;2;0;0;0;0;0;0;0	2;2;2;2;2;0;0;0;0;0;0;0	;;;;	12	9	2	2	6	5	6	7	8	8	7	7	6	1	1	2	0	1	1	0	0	0	1	1	2	0	1	1	0	0	0	56	22.8	22.8	20.542	184	184;201;201;223;192;190;206;207;207;236;203;212	0	8.6693	By matching	By MS/MS	By matching	By matching	By MS/MS
F1S300;A0A286ZJ74	F1S300;A0A286ZJ74	2;2	2;2	2;2	;	2	2	2	2	1	1	1	2	2	1	2	2	2	1	1	1	2	2	1	2	2	2	1	1	1	2	2	1	2	2	2	1.1	1.1	1.1	274.72	2438	2438;2518	0.00050633	4.5427	By matching	By matching	By matching	By matching	By matching
A0A286ZJ89	A0A286ZJ89	6	6	6		1	6	6	6	3	4	5	5	4	5	5	5	4	3	4	5	5	4	5	5	5	4	3	4	5	5	4	5	5	5	4	53.8	53.8	53.8	19.136	171	171	0	27.476	By MS/MS	By MS/MS	By MS/MS	By MS/MS	By MS/MS
A0A286ZJ91;A0A287ASX4	A0A286ZJ91;A0A287ASX4	3;3	3;3	3;3	;	2	3	3	3	1	1	3	3	3	3	3	3	3	1	1	3	3	3	3	3	3	3	1	1	3	3	3	3	3	3	3	11.4	11.4	11.4	38.563	367	367;381	0	8.9875	By MS/MS	By MS/MS	By MS/MS	By matching	By MS/MS
A0A287AII3;A0A286ZJA6;I3LF59;F1SJN6	A0A287AII3;A0A286ZJA6;I3LF59;F1SJN6	2;2;1;1	2;2;1;1	2;2;1;1	;;;	4	2	2	2	1	1	1	2	2	1	2	1	2	1	1	1	2	2	1	2	1	2	1	1	1	2	2	1	2	1	2	16	16	16	15.68	144	144;1070;763;787	0	17.001	By MS/MS	By MS/MS	By MS/MS	By MS/MS	By MS/MS
A0A287AYQ1;A0A286ZKQ6;A0A287BGG4;A0A286ZX61;A0A287BIL2;A0A286ZJD2;I3L7H4	A0A287AYQ1;A0A286ZKQ6;A0A287BGG4;A0A286ZX61;A0A287BIL2;A0A286ZJD2;I3L7H4	1;1;1;1;1;1;1	1;1;1;1;1;1;1	1;1;1;1;1;1;1	;;;;;;	7	1	1	1	0	0	1	0	0	1	0	1	1	0	0	1	0	0	1	0	1	1	0	0	1	0	0	1	0	1	1	4.3	4.3	4.3	29.371	255	255;318;418;429;468;497;500	1	-2			By matching
A0A286ZJD8;Q9TQQ7	A0A286ZJD8	7;1	7;1	7;1		2	7	7	7	6	7	5	6	5	6	6	6	6	6	7	5	6	5	6	6	6	6	6	7	5	6	5	6	6	6	6	25.8	25.8	25.8	55.562	504	504;41	0	73.202	By MS/MS	By MS/MS	By MS/MS	By MS/MS	By MS/MS
A0A287AFJ6;F1SKF1;A0A286ZJH2	A0A287AFJ6;F1SKF1;A0A286ZJH2	6;6;6	3;3;3	3;3;3	;;	3	6	3	3	5	6	5	6	6	6	6	6	5	2	3	2	3	3	3	3	3	2	2	3	2	3	3	3	3	3	2	14	8.1	8.1	66.364	592	592;630;637	0	13.792	By matching	By matching	By matching	By MS/MS	By MS/MS
K7GLV1;A0A287BD18;A0A286ZJK1;A0A287A049;A0A287B388;F1S643;A0A287AJV9;A0A286ZTN6;A0A287B4T5;CON__Q28085	K7GLV1;A0A287BD18;A0A286ZJK1;A0A287A049;A0A287B388;F1S643;A0A287AJV9;A0A286ZTN6;A0A287B4T5	62;62;62;60;58;58;57;57;56;2	62;62;62;60;58;58;57;57;56;2	1;1;1;1;1;1;1;1;1;0	;;;;;;;;	10	62	62	1	55	57	57	47	55	52	54	55	48	55	57	57	47	55	52	54	55	48	1	1	1	1	1	1	1	1	1	64.7	64.7	0.9	138.54	1234	1234;1234;1234;1176;1172;1177;1170;1174;1175;1236	0	323.31	By MS/MS	By MS/MS	By MS/MS	By MS/MS	By MS/MS
A0A286ZJK2;F1SA50;A0A287AR13;A0A287BPD5	A0A286ZJK2;F1SA50;A0A287AR13;A0A287BPD5	39;39;36;35	39;39;36;35	0;0;0;0	;;;	4	39	39	0	28	29	27	35	32	34	35	36	34	28	29	27	35	32	34	35	36	34	0	0	0	0	0	0	0	0	0	66.1	66.1	0	73.588	691	691;762;744;571	0	211.46	By matching	By matching	By matching	By matching	By matching
A0A286ZJL5	A0A286ZJL5	2	2	2		1	2	2	2	0	1	1	0	0	2	0	1	2	0	1	1	0	0	2	0	1	2	0	1	1	0	0	2	0	1	2	16.2	16.2	16.2	28.252	247	247	0	5.624		By MS/MS	By matching
A0A286ZRB3;A0A286ZJQ0;A0A286ZLA0;Q29569	A0A286ZRB3;A0A286ZJQ0;A0A286ZLA0;Q29569	7;7;6;4	1;1;0;0	1;1;0;0	;;;	4	7	1	1	6	6	6	7	6	6	5	7	5	1	1	1	1	1	1	0	1	0	1	1	1	1	1	1	0	1	0	56.2	24.6	24.6	14.633	130	130;136;165;105	0	8.2649	By MS/MS	By MS/MS	By MS/MS	By MS/MS	By matching
F1SK12;A0A286ZJQ4;A0A287BL20;A0A287AYD5;I3LDT2;F1SI65	F1SK12;A0A286ZJQ4;A0A287BL20	4;4;4;1;1;1	4;4;4;1;1;1	4;4;4;1;1;1	;;	6	4	4	4	2	3	2	2	2	4	1	2	3	2	3	2	2	2	4	1	2	3	2	3	2	2	2	4	1	2	3	2.5	2.5	2.5	245.97	2252	2252;2452;2474;2793;2899;2997	0	14.48	By MS/MS	By MS/MS	By MS/MS	By MS/MS	By MS/MS
A0A286ZW86;A0A286ZJQ9;Q6RVA9;A0A2C9F3C2;B6VGE2;Q3ZDQ5	A0A286ZW86;A0A286ZJQ9;Q6RVA9;A0A2C9F3C2;B6VGE2;Q3ZDQ5	2;2;2;1;1;1	2;2;2;1;1;1	2;2;2;1;1;1	;;;;;	6	2	2	2	1	1	1	1	1	2	1	2	2	1	1	1	1	1	2	1	2	2	1	1	1	1	1	2	1	2	2	17.5	17.5	17.5	20.635	177	177;177;178;81;113;151	0	8.2986	By MS/MS	By MS/MS	By MS/MS	By MS/MS	By MS/MS
Q29024;B9TSQ2;A0A287BD57;A0A286ZJT1;K7GT57;A0A2C9F348;A0A287ARR0;A0A0A1CMU0;A0A287B7P5;F1SCH3;A0A286ZRL7;Q29182;A0A287ADC3	Q29024;B9TSQ2;A0A287BD57;A0A286ZJT1;K7GT57;A0A2C9F348;A0A287ARR0;A0A0A1CMU0;A0A287B7P5	21;21;21;21;21;21;20;20;18;6;6;4;4	21;21;21;21;21;21;20;20;18;6;6;4;4	21;21;21;21;21;21;20;20;18;6;6;4;4	;;;;;;;;	13	21	21	21	14	15	15	17	13	16	18	18	15	14	15	15	17	13	16	18	18	15	14	15	15	17	13	16	18	18	15	53.3	53.3	53.3	48.991	428	428;428;471;502;508;526;397;428;346;260;265;144;200	0	160.1	By MS/MS	By MS/MS	By MS/MS	By MS/MS	By MS/MS
A0A286ZJU5;K7GLF2;K7GS62	A0A286ZJU5	5;2;2	5;2;2	5;2;2		3	5	5	5	2	4	5	5	4	5	5	5	4	2	4	5	5	4	5	5	5	4	2	4	5	5	4	5	5	5	4	44.8	44.8	44.8	20.546	181	181;171;173	0	23.827	By MS/MS	By MS/MS	By MS/MS	By MS/MS	By MS/MS
P19620;F1S073;A0A286ZJV6;A0A287BI04;A0A287AC54	P19620;F1S073;A0A286ZJV6;A0A287BI04	34;34;34;31;14	34;34;34;31;14	34;34;34;31;14	;;;	5	34	34	34	29	31	32	31	31	31	31	32	31	29	31	32	31	31	31	31	32	31	29	31	32	31	31	31	31	32	31	78.2	78.2	78.2	38.422	339	339;339;414;322;179	0	323.31	By MS/MS	By MS/MS	By MS/MS	By MS/MS	By MS/MS
A0A286ZJW7;A0A287A1A3;A0A286ZZZ1;A0A288CG59;A0A286ZN65;E7CXS0;A0A287B8C1;A0A286ZR89	A0A286ZJW7;A0A287A1A3;A0A286ZZZ1;A0A288CG59;A0A286ZN65;E7CXS0;A0A287B8C1;A0A286ZR89	1;1;1;1;1;1;1;1	1;1;1;1;1;1;1;1	1;1;1;1;1;1;1;1	;;;;;;;	8	1	1	1	1	1	1	1	1	1	1	1	1	1	1	1	1	1	1	1	1	1	1	1	1	1	1	1	1	1	1	1	1	1	85.236	768	768;776;811;939;948;957;961;989	0.0032392	3.3503	By MS/MS	By MS/MS	By MS/MS	By MS/MS	By MS/MS
A0A286ZJW8	A0A286ZJW8	2	2	2		1	2	2	2	1	1	1	1	2	1	2	2	2	1	1	1	1	2	1	2	2	2	1	1	1	1	2	1	2	2	2	26.4	26.4	26.4	12.405	110	110	0	19.253	By matching	By matching	By matching	By MS/MS	By MS/MS
A0A287B7F5;A0A286ZK31;I3LHJ6;A0A287B1Y9;A0A287BHT3;A0A287A580;A0A287ADV3;F1RPN4	A0A287B7F5;A0A286ZK31;I3LHJ6;A0A287B1Y9;A0A287BHT3;A0A287A580;A0A287ADV3;F1RPN4	6;6;6;6;6;6;6;6	6;6;6;6;6;6;6;6	6;6;6;6;6;6;6;6	;;;;;;;	8	6	6	6	5	3	5	5	5	5	6	6	6	5	3	5	5	5	5	6	6	6	5	3	5	5	5	5	6	6	6	8.7	8.7	8.7	123.03	1124	1124;1130;1141;1175;1191;1215;1243;1391	0	20.085	By MS/MS	By MS/MS	By MS/MS	By MS/MS	By MS/MS
F1RN67;A0A286ZK62	F1RN67;A0A286ZK62	2;2	2;2	2;2	;	2	2	2	2	2	1	1	2	2	2	2	2	2	2	1	1	2	2	2	2	2	2	2	1	1	2	2	2	2	2	2	15.8	15.8	15.8	27.41	240	240;250	0	13.826	By matching	By matching	By MS/MS	By MS/MS	By MS/MS
A0A286ZK95;I3LMK0	A0A286ZK95;I3LMK0	3;2	3;2	3;2	;	2	3	3	3	2	2	2	3	2	3	2	2	3	2	2	2	3	2	3	2	2	3	2	2	2	3	2	3	2	2	3	36.6	36.6	36.6	11.528	101	101;88	0	7.1305	By MS/MS	By MS/MS	By MS/MS	By MS/MS	By MS/MS
A0A287BAB3;A0A287B1M5;A0A286ZK97;A0A287A4M7;A0A287BKY4;A0A286ZML3	A0A287BAB3;A0A287B1M5;A0A286ZK97;A0A287A4M7;A0A287BKY4;A0A286ZML3	8;8;8;7;6;6	1;1;1;1;0;0	0;0;0;0;0;0	;;;;;	6	8	1	0	8	8	8	5	6	7	6	6	6	1	1	1	1	1	1	1	1	1	0	0	0	0	0	0	0	0	0	77.2	19.3	0	12.24	114	114;123;124;143;107;126	0	19.659	By matching	By matching	By matching	By matching	By matching
A0A286ZKA5;Q69DL4	A0A286ZKA5;Q69DL4	5;4	5;4	5;4	;	2	5	5	5	5	4	4	3	3	2	2	2	1	5	4	4	3	3	2	2	2	1	5	4	4	3	3	2	2	2	1	30.5	30.5	30.5	26.174	246	246;172	0	26.461	By MS/MS	By MS/MS	By MS/MS	By MS/MS	By MS/MS
A0A286ZKB4;A0A287AIM8;A0A287AWP8;F1SME1;Q6VPV1;P01032	A0A286ZKB4;A0A287AIM8;A0A287AWP8;F1SME1;Q6VPV1	29;29;28;28;28;1	29;29;28;28;28;1	29;29;28;28;28;1	;;;;	6	29	29	29	21	20	21	23	22	23	19	21	15	21	20	21	23	22	23	19	21	15	21	20	21	23	22	23	19	21	15	27.4	27.4	27.4	186.18	1656	1656;1677;1601;1620;1677;74	0	130.55	By MS/MS	By MS/MS	By MS/MS	By MS/MS	By MS/MS
A0A287B762;A0A286ZKF8;A0A287ATY3;F1S280;Q5DKW5	A0A287B762;A0A286ZKF8;A0A287ATY3;F1S280	9;9;8;8;4	9;9;8;8;4	9;9;8;8;4	;;;	5	9	9	9	5	5	4	8	7	5	6	7	8	5	5	4	8	7	5	6	7	8	5	5	4	8	7	5	6	7	8	14.7	14.7	14.7	111.95	981	981;1006;915;954;184	0	19.307	By matching	By MS/MS	By MS/MS	By MS/MS	By MS/MS
A0A286ZKH3;F1SLF0	A0A286ZKH3;F1SLF0	12;10	12;10	12;10	;	2	12	12	12	10	9	11	9	9	10	10	10	11	10	9	11	9	9	10	10	10	11	10	9	11	9	9	10	10	10	11	51.9	51.9	51.9	28.774	266	266;265	0	86.857	By MS/MS	By MS/MS	By MS/MS	By MS/MS	By MS/MS
A0A286ZKH8;F2Z596	A0A286ZKH8;F2Z596	8;8	8;8	7;7	;	2	8	8	7	5	4	4	7	7	8	8	8	8	5	4	4	7	7	8	8	8	8	4	3	3	6	6	7	7	7	7	63.8	63.8	59.4	18.6	160	160;162	0	26.166	By MS/MS	By MS/MS	By MS/MS	By MS/MS	By MS/MS
F1RT83;A0A286ZKH9	F1RT83;A0A286ZKH9	3;3	3;3	3;3	;	2	3	3	3	2	2	3	3	3	3	3	3	3	2	2	3	3	3	3	3	3	3	2	2	3	3	3	3	3	3	3	18.1	18.1	18.1	32.429	298	298;338	0	21.634	By matching	By matching	By MS/MS	By MS/MS	By MS/MS
G9F6X9;A0A286ZKK0;F1RJT3;A0A287BD54;I3LJE2;A0A287BQR7	G9F6X9;A0A286ZKK0;F1RJT3;A0A287BD54;I3LJE2;A0A287BQR7	30;30;30;30;30;28	30;30;30;30;30;28	27;27;27;27;27;25	;;;;;	6	30	30	27	25	26	26	26	27	28	27	27	29	25	26	26	26	27	28	27	27	29	23	24	24	24	25	25	24	24	26	70.1	70.1	63.6	62.322	572	572;572;593;635;677;549	0	323.31	By MS/MS	By MS/MS	By MS/MS	By MS/MS	By MS/MS
F1S6R7;A0A287AU26;A0A287B5K1;A0A286ZKQ3;Q29099;A0A286ZPA4	F1S6R7;A0A287AU26;A0A287B5K1;A0A286ZKQ3;Q29099;A0A286ZPA4	21;21;21;21;20;17	21;21;21;21;20;17	17;17;17;17;16;14	;;;;;	6	21	21	17	18	19	17	20	18	19	20	20	20	18	19	17	20	18	19	20	20	20	15	16	15	16	15	16	16	16	16	62.2	62.2	58.1	56.601	527	527;531;557;557;557;457	0	230.18	By MS/MS	By MS/MS	By MS/MS	By MS/MS	By MS/MS
A0A286ZKR5	A0A286ZKR5	4	4	4		1	4	4	4	3	2	1	4	3	4	3	4	3	3	2	1	4	3	4	3	4	3	3	2	1	4	3	4	3	4	3	68.8	68.8	68.8	9.1275	80	80	0	19.192	By matching	By matching	By matching	By MS/MS	By matching
A0A287AYC4;A0A287AT57;A0A287AKC9;A0A286ZKR7;A0A287AI18;A0A287AFT0;A0A287B0W6;A0A286ZVZ5;A0A287ANL4;A0A287BMD0;A0A287A8T6;A0A287AUM5;A0A287B6I1;A0A286ZPK7;A0A287AQK2;A0A287BPB3;A0A287APX4;A0A287A7S8	A0A287AYC4;A0A287AT57;A0A287AKC9;A0A286ZKR7;A0A287AI18;A0A287AFT0;A0A287B0W6;A0A286ZVZ5;A0A287ANL4;A0A287BMD0;A0A287A8T6;A0A287AUM5;A0A287B6I1;A0A286ZPK7;A0A287AQK2;A0A287BPB3;A0A287APX4;A0A287A7S8	1;1;1;1;1;1;1;1;1;1;1;1;1;1;1;1;1;1	1;1;1;1;1;1;1;1;1;1;1;1;1;1;1;1;1;1	1;1;1;1;1;1;1;1;1;1;1;1;1;1;1;1;1;1	;;;;;;;;;;;;;;;;;	18	1	1	1	1	1	1	1	1	1	1	1	1	1	1	1	1	1	1	1	1	1	1	1	1	1	1	1	1	1	1	15.4	15.4	15.4	11.245	104	104;104;104;104;105;105;106;106;107;108;108;109;115;116;117;122;124;125	0.0014158	3.5709	By MS/MS	By MS/MS	By matching	By MS/MS	By MS/MS
A0A286ZNN3;M3UYX3;A0A287AUI3;A0A287AM04;A0A286ZKS6	A0A286ZNN3;M3UYX3;A0A287AUI3;A0A287AM04;A0A286ZKS6	1;1;1;1;1	1;1;1;1;1	1;1;1;1;1	;;;;	5	1	1	1	0	1	1	0	0	0	0	0	1	0	1	1	0	0	0	0	0	1	0	1	1	0	0	0	0	0	1	1.6	1.6	1.6	84.021	767	767;775;775;798;824	0.0049796	3.0869		By MS/MS	By matching
F1SA44;A0A287B952;A0A286ZKW0;A0A287AFJ9;A0A287BNN6;A0A287BE36	F1SA44;A0A287B952;A0A286ZKW0;A0A287AFJ9;A0A287BNN6;A0A287BE36	2;2;2;2;1;1	2;2;2;2;1;1	2;2;2;2;1;1	;;;;;	6	2	2	2	0	0	0	1	1	1	2	2	2	0	0	0	1	1	1	2	2	2	0	0	0	1	1	1	2	2	2	5.2	5.2	5.2	79.748	736	736;772;785;804;350;799	0.004119	3.1961				By MS/MS	By MS/MS
F1RN28;A0A286ZKW2	F1RN28;A0A286ZKW2	2;2	2;2	2;2	;	2	2	2	2	2	2	2	1	2	2	2	2	1	2	2	2	1	2	2	2	2	1	2	2	2	1	2	2	2	2	1	10.1	10.1	10.1	44.951	388	388;521	0	7.503	By MS/MS	By MS/MS	By MS/MS	By MS/MS	By MS/MS
I3LJA3;A0A286ZKX6;A0A287ATQ8	I3LJA3;A0A286ZKX6	3;3;1	3;3;1	3;3;1	;	3	3	3	3	1	1	1	2	2	2	2	3	2	1	1	1	2	2	2	2	3	2	1	1	1	2	2	2	2	3	2	8.2	8.2	8.2	75.721	680	680;719;589	0	17.378	By matching	By matching	By matching	By matching	By matching
A0A286ZL07;F2Z5F3	A0A286ZL07;F2Z5F3	7;7	7;7	7;7	;	2	7	7	7	2	6	6	6	6	6	7	7	7	2	6	6	6	6	6	7	7	7	2	6	6	6	6	6	7	7	7	29.9	29.9	29.9	36.766	324	324;328	0	22.655	By MS/MS	By MS/MS	By MS/MS	By MS/MS	By MS/MS
A0A287ABC9;A0A287ARR4;A0A287AYS3;A0A287BRP4;A0A287BMF3;A0A286ZL12;A0A287AX48	A0A287ABC9;A0A287ARR4;A0A287AYS3;A0A287BRP4;A0A287BMF3;A0A286ZL12;A0A287AX48	2;2;2;2;2;2;2	2;2;2;2;2;2;2	2;2;2;2;2;2;2	;;;;;;	7	2	2	2	2	2	2	2	2	2	2	2	2	2	2	2	2	2	2	2	2	2	2	2	2	2	2	2	2	2	2	2.3	2.3	2.3	105.87	939	939;1016;1035;1039;1052;1065;1119	0	8.1716	By matching	By matching	By MS/MS	By matching	By matching
Q2EHH8;A0A286ZL42	Q2EHH8;A0A286ZL42	12;12	2;2	2;2	;	2	12	2	2	8	7	10	10	11	10	11	11	11	1	0	1	1	1	1	1	1	1	1	0	1	1	1	1	1	1	1	44.8	13	13	37.512	330	330;339	0	9.2039	By MS/MS	By matching	By matching	By matching	By matching
A0A286ZL51;A0A286ZW84;F2Z522;A0A287BM86	A0A286ZL51;A0A286ZW84	5;4;1;1	5;4;1;1	5;4;1;1	;	4	5	5	5	5	5	4	3	5	4	4	5	4	5	5	4	3	5	4	4	5	4	5	5	4	3	5	4	4	5	4	37.3	37.3	37.3	17.435	153	153;125;117;145	0	18.543	By MS/MS	By MS/MS	By MS/MS	By MS/MS	By MS/MS
I3LIL4;A0A286ZL61	I3LIL4;A0A286ZL61	17;17	17;17	17;17	;	2	17	17	17	11	13	13	15	12	13	13	15	16	11	13	13	15	12	13	13	15	16	11	13	13	15	12	13	13	15	16	22.7	22.7	22.7	119.99	1048	1048;1067	0	59.636	By MS/MS	By MS/MS	By MS/MS	By MS/MS	By MS/MS
I3LS62;A0A286ZL65;P79324;A0A287AL74;A0A287AAQ2;A0A286ZLU9;A0A287BRW3;I3LPJ2;A0A286ZNS5	I3LS62;A0A286ZL65;P79324	8;8;5;2;2;1;1;1;1	8;8;5;2;2;1;1;1;1	8;8;5;2;2;1;1;1;1	;;	9	8	8	8	8	8	7	6	7	6	6	5	6	8	8	7	6	7	6	6	5	6	8	8	7	6	7	6	6	5	6	38.5	38.5	38.5	22.377	192	192;204;153;176;178;188;190;191;212	0	26.609	By MS/MS	By MS/MS	By MS/MS	By MS/MS	By MS/MS
A0A287A4J1;A0A286ZL69;A0A287AXA0;A0A287BKU9	A0A287A4J1;A0A286ZL69;A0A287AXA0;A0A287BKU9	2;2;2;1	2;2;2;1	2;2;2;1	;;;	4	2	2	2	2	2	2	2	2	2	2	2	2	2	2	2	2	2	2	2	2	2	2	2	2	2	2	2	2	2	2	13	13	13	24.739	216	216;251;264;223	0	8.6378	By matching	By MS/MS	By matching	By MS/MS	By matching
A0A287ADK3;F1RKM1;A0A286ZL79;A0A287A399	A0A287ADK3;F1RKM1;A0A286ZL79;A0A287A399	8;8;8;5	8;8;8;5	8;8;8;5	;;;	4	8	8	8	5	7	7	8	8	6	7	7	8	5	7	7	8	8	6	7	7	8	5	7	7	8	8	6	7	7	8	29.1	29.1	29.1	55.456	509	509;525;539;404	0	57.104	By MS/MS	By MS/MS	By MS/MS	By MS/MS	By MS/MS
A0A286ZL98;I3LJS5	A0A286ZL98;I3LJS5	2;2	2;2	2;2	;	2	2	2	2	0	0	0	2	1	2	1	1	1	0	0	0	2	1	2	1	1	1	0	0	0	2	1	2	1	1	1	10.2	10.2	10.2	52.032	460	460;467	0.0014437	3.8033				By MS/MS	By matching
K7GRF9;A0A287B4R1;I7H541;A0A286ZLC8;A0A287AG72;A0A287ATA8	K7GRF9;A0A287B4R1;I7H541;A0A286ZLC8;A0A287AG72;A0A287ATA8	1;1;1;1;1;1	1;1;1;1;1;1	1;1;1;1;1;1	;;;;;	6	1	1	1	0	0	0	1	1	1	1	1	1	0	0	0	1	1	1	1	1	1	0	0	0	1	1	1	1	1	1	5.2	5.2	5.2	33.313	307	307;315;328;328;342;354	0	9.4099				By MS/MS	By matching
I3LU89;A0A286ZLF3	I3LU89;A0A286ZLF3	1;1	1;1	1;1	;	2	1	1	1	0	0	1	0	1	1	1	0	1	0	0	1	0	1	1	1	0	1	0	0	1	0	1	1	1	0	1	4.1	4.1	4.1	21.686	196	196;264	0.0088028	2.845			By matching		By MS/MS
A0A286ZLH1;A0A287AN02;I3LEW5	A0A286ZLH1;A0A287AN02;I3LEW5	12;12;10	12;12;10	12;12;10	;;	3	12	12	12	8	9	8	10	8	10	10	9	11	8	9	8	10	8	10	10	9	11	8	9	8	10	8	10	10	9	11	21.1	21.1	21.1	97.966	887	887;908;853	0	35.159	By matching	By MS/MS	By matching	By MS/MS	By MS/MS
P68266;A0A286ZLH2	P68266;A0A286ZLH2	2;2	2;2	2;2	;	2	2	2	2	0	0	0	1	1	1	2	1	2	0	0	0	1	1	1	2	1	2	0	0	0	1	1	1	2	1	2	11.5	11.5	11.5	23.922	209	209;228	0.0005152	4.8086				By matching	By matching
A0A287ACG1;A0A287B3Q0;M3UYY5;A0A286ZLH5	A0A287ACG1;A0A287B3Q0;M3UYY5;A0A286ZLH5	4;4;4;4	4;4;4;4	4;4;4;4	;;;	4	4	4	4	1	2	2	4	2	2	3	4	4	1	2	2	4	2	2	3	4	4	1	2	2	4	2	2	3	4	4	6.7	6.7	6.7	82.905	716	716;750;798;825	0	10.204	By matching	By matching	By matching	By matching	By matching
F1SKQ0;A0A286ZLI8;A0A287BEA5	F1SKQ0;A0A286ZLI8;A0A287BEA5	21;21;18	21;21;18	16;16;13	;;	3	21	21	16	11	14	13	19	19	19	18	18	17	11	14	13	19	19	19	18	18	17	7	10	9	14	14	14	13	13	12	34.9	34.9	27.8	70.58	634	634;650;418	0	110.57	By MS/MS	By MS/MS	By MS/MS	By MS/MS	By MS/MS
M9TGS8;A0A286ZLK7	M9TGS8;A0A286ZLK7	2;2	2;2	2;2	;	2	2	2	2	2	1	2	1	2	2	2	2	2	2	1	2	1	2	2	2	2	2	2	1	2	1	2	2	2	2	2	10.6	10.6	10.6	33.113	302	302;302	0	10.71	By matching	By MS/MS	By MS/MS	By MS/MS	By MS/MS
A0A286ZLL9	A0A286ZLL9	2	2	2		1	2	2	2	1	2	1	2	2	2	2	1	2	1	2	1	2	2	2	2	1	2	1	2	1	2	2	2	2	1	2	3.6	3.6	3.6	117.34	1108	1108	0	12.925	By matching	By matching	By matching	By MS/MS	By matching
A0A286ZLN2	A0A286ZLN2	14	2	2		1	14	2	2	12	12	13	14	14	14	14	14	14	2	2	2	2	2	2	2	2	2	2	2	2	2	2	2	2	2	2	27.5	6.1	6.1	86.775	799	799	0	13.434	By MS/MS	By MS/MS	By MS/MS	By MS/MS	By MS/MS
A0A286ZLP7	A0A286ZLP7	3	3	3		1	3	3	3	3	2	2	3	2	2	2	2	3	3	2	2	3	2	2	2	2	3	3	2	2	3	2	2	2	2	3	20.6	20.6	20.6	24.416	223	223	0	10.296	By MS/MS	By matching	By MS/MS	By MS/MS	By MS/MS
A0A286ZLR0	A0A286ZLR0	8	3	2		1	8	3	2	7	8	8	8	7	7	7	7	6	3	3	3	3	3	3	3	3	3	2	2	2	2	2	2	2	2	2	97	59	35	11.025	100	100	0	89.493	By MS/MS	By MS/MS	By MS/MS	By MS/MS	By MS/MS
A0A286ZPT1;I3LUJ3;F1SLP9;A0A286ZLS9	A0A286ZPT1;I3LUJ3;F1SLP9;A0A286ZLS9	2;2;2;2	2;2;2;2	2;2;2;2	;;;	4	2	2	2	2	2	2	2	2	2	2	2	2	2	2	2	2	2	2	2	2	2	2	2	2	2	2	2	2	2	2	6.5	6.5	6.5	68.236	619	619;627;748;770	0	9.7001	By matching	By matching	By matching	By MS/MS	By MS/MS
A0A286ZLW6;F1S7J6;A0A286ZW75;A0A286ZQ76;F1SBU9	A0A286ZLW6;F1S7J6;A0A286ZW75;A0A286ZQ76;F1SBU9	2;2;1;1;1	2;2;1;1;1	2;2;1;1;1	;;;;	5	2	2	2	1	1	1	2	2	2	2	2	1	1	1	1	2	2	2	2	2	1	1	1	1	2	2	2	2	2	1	2.9	2.9	2.9	88.287	783	783;985;864;903;954	0	11.378	By matching	By matching	By matching	By MS/MS	By MS/MS
A0A286ZLX0;Q95342;Q0QEV2	A0A286ZLX0;Q95342;Q0QEV2	3;3;2	3;3;2	3;3;2	;;	3	3	3	3	3	2	1	1	1	3	1	1	1	3	2	1	1	1	3	1	1	1	3	2	1	1	1	3	1	1	1	17.8	17.8	17.8	19.345	169	169;195;166	0	17.55	By MS/MS	By MS/MS	By MS/MS	By matching	By MS/MS
A0A287A9S3;A0A286ZLX7;F1RX99;A0A287AIF3;A0A287AG25	A0A287A9S3;A0A286ZLX7;F1RX99;A0A287AIF3;A0A287AG25	1;1;1;1;1	1;1;1;1;1	1;1;1;1;1	;;;;	5	1	1	1	1	1	1	1	0	1	0	1	1	1	1	1	1	0	1	0	1	1	1	1	1	1	0	1	0	1	1	5.4	5.4	5.4	19.902	184	184;201;207;208;238	0.00097371	3.9809	By matching	By MS/MS	By MS/MS	By matching
A0A287APY0;A0A286ZM27;A0A287ACV3;A0A0A7HF29;A0A287BLH5	A0A287APY0;A0A286ZM27;A0A287ACV3;A0A0A7HF29;A0A287BLH5	14;14;14;13;10	9;9;9;8;5	9;9;9;8;5	;;;;	5	14	9	9	9	9	8	12	11	14	14	14	14	5	5	4	7	6	9	9	9	9	5	5	4	7	6	9	9	9	9	33.2	22.2	22.2	57.144	509	509;611;614;614;539	0	36.979	By MS/MS	By MS/MS	By MS/MS	By MS/MS	By MS/MS
A0A286ZM50;F1SC70	A0A286ZM50;F1SC70	3;3	3;3	3;3	;	2	3	3	3	2	2	2	1	2	2	1	2	3	2	2	2	1	2	2	1	2	3	2	2	2	1	2	2	1	2	3	14.3	14.3	14.3	51.359	453	453;477	0	12.34	By matching	By MS/MS	By matching	By matching	By matching
F1RKF7;F1RKF9;A0A286ZM59;A0A287AWG4	F1RKF7;F1RKF9;A0A286ZM59;A0A287AWG4	1;1;1;1	1;1;1;1	1;1;1;1	;;;	4	1	1	1	0	0	1	1	0	1	1	1	1	0	0	1	1	0	1	1	1	1	0	0	1	1	0	1	1	1	1	2.6	2.6	2.6	86.384	770	770;1339;1409;1431	0.0066607	2.9183			By matching	By matching
A0A286ZM70	A0A286ZM70	99	35	35		1	99	35	35	69	67	69	78	79	85	81	83	80	25	26	24	26	27	30	28	29	27	25	26	24	26	27	30	28	29	27	64	13.5	13.5	377.68	3572	3572	0	145.4	By MS/MS	By MS/MS	By MS/MS	By MS/MS	By MS/MS
A0A286ZM82;Q9MZ46	A0A286ZM82;Q9MZ46	20;10	3;1	3;1	;	2	20	3	3	15	16	15	17	19	20	20	18	17	3	3	3	3	3	3	3	3	3	3	3	3	3	3	3	3	3	3	66.3	15.9	15.9	37.113	315	315;296	0	37.41	By MS/MS	By MS/MS	By MS/MS	By MS/MS	By MS/MS
A0A287AXF3;A0A286ZMB2;F1RTA3	A0A287AXF3;A0A286ZMB2;F1RTA3	1;1;1	1;1;1	1;1;1	;;	3	1	1	1	0	0	1	1	0	1	1	1	1	0	0	1	1	0	1	1	1	1	0	0	1	1	0	1	1	1	1	8.8	8.8	8.8	30.225	272	272;318;353	0	8.707			By matching	By matching
A0A287BPM9;A0A286ZMJ5;A0A287B6X7;A0A287BAN7;A0A287BKF0;A0A287ATA0	A0A287BPM9;A0A286ZMJ5;A0A287B6X7;A0A287BAN7;A0A287BKF0;A0A287ATA0	2;2;2;2;2;1	2;2;2;2;2;1	2;2;2;2;2;1	;;;;;	6	2	2	2	1	1	1	1	2	2	2	1	2	1	1	1	1	2	2	2	1	2	1	1	1	1	2	2	2	1	2	9.3	9.3	9.3	46.207	428	428;435;483;503;548;438	0	8.0512	By MS/MS	By MS/MS	By MS/MS	By MS/MS	By MS/MS
A0A286ZMK6;A0A287BF30	A0A286ZMK6;A0A287BF30	2;2	2;2	2;2	;	2	2	2	2	1	0	1	1	1	1	1	2	1	1	0	1	1	1	1	1	2	1	1	0	1	1	1	1	1	2	1	9.7	9.7	9.7	37.855	341	341;412	0.0018815	3.5159	By matching		By matching	By matching	By matching
Q69DK8;A0A286ZMS2;Q9GLE6	Q69DK8;A0A286ZMS2	11;11;3	11;11;3	11;11;3	;	3	11	11	11	11	10	10	5	9	5	6	8	7	11	10	10	5	9	5	6	8	7	11	10	10	5	9	5	6	8	7	24.2	24.2	24.2	76.101	687	687;693;165	0	42.105	By MS/MS	By MS/MS	By MS/MS	By MS/MS	By MS/MS
I3LRF8;A0A286ZMU5;A0A287B732;I3LRN5;A0A0B8RSF7	I3LRF8;A0A286ZMU5	6;6;1;1;1	1;1;0;0;0	1;1;0;0;0	;	5	6	1	1	6	6	6	6	6	6	6	6	6	1	1	1	1	1	1	1	1	1	1	1	1	1	1	1	1	1	1	20.8	3.4	3.4	37.329	351	351;351;360;403;403	0.00052219	5.1418	By MS/MS	By MS/MS	By MS/MS	By MS/MS	By MS/MS
F1SJ27;A0A286ZMV7;A0A287BRU6	F1SJ27;A0A286ZMV7;A0A287BRU6	1;1;1	1;1;1	1;1;1	;;	3	1	1	1	1	1	1	1	1	1	1	1	1	1	1	1	1	1	1	1	1	1	1	1	1	1	1	1	1	1	1	3.5	3.5	3.5	41.965	371	371;395;450	0.0032318	3.3016	By matching	By MS/MS	By matching	By matching	By matching
F1S8N1;A0A286ZMW3	F1S8N1;A0A286ZMW3	1;1	1;1	1;1	;	2	1	1	1	1	1	1	1	0	1	1	1	1	1	1	1	1	0	1	1	1	1	1	1	1	1	0	1	1	1	1	3.3	3.3	3.3	67.912	632	632;656	0	6.8917	By MS/MS	By MS/MS	By MS/MS	By matching
A0A286ZMW4;F1RST0;A4UTN7	A0A286ZMW4;F1RST0;A4UTN7	4;4;4	4;4;4	4;4;4	;;	3	4	4	4	0	1	1	2	1	2	2	1	2	0	1	1	2	1	2	2	1	2	0	1	1	2	1	2	2	1	2	7	7	7	91.952	815	815;859;859	0	8.8297		By matching	By matching	By matching	By matching
A0A287B1X5;A0A286ZMW9;A0A287B0P4	A0A287B1X5;A0A286ZMW9;A0A287B0P4	9;9;9	9;9;9	9;9;9	;;	3	9	9	9	6	6	5	7	8	8	8	7	7	6	6	5	7	8	8	8	7	7	6	6	5	7	8	8	8	7	7	42.1	42.1	42.1	21.845	202	202;216;225	0	43.474	By MS/MS	By MS/MS	By MS/MS	By MS/MS	By MS/MS
A0A286ZMZ2;D3K5M7;A0A287AGJ7;A0A287A5N6	A0A286ZMZ2;D3K5M7;A0A287AGJ7;A0A287A5N6	2;2;2;2	2;2;2;2	2;2;2;2	;;;	4	2	2	2	1	1	1	2	1	2	2	2	1	1	1	1	2	1	2	2	2	1	1	1	1	2	1	2	2	2	1	7.6	7.6	7.6	57.726	536	536;551;551;588	0	14.905	By matching	By matching	By matching	By MS/MS	By matching
A0A287BGD6;A0A286ZN24;F1SH92;A0A286ZT99;CON__Q3T052	A0A287BGD6;A0A286ZN24;F1SH92;A0A286ZT99	68;68;66;41;8	68;68;66;41;8	13;13;13;13;1	;;;	5	68	68	13	65	65	66	49	55	47	51	46	46	65	65	66	49	55	47	51	46	46	13	13	13	9	10	9	10	9	9	72.2	72.2	19.1	102.4	925	925;925;907;651;916	0	323.31	By MS/MS	By MS/MS	By MS/MS	By MS/MS	By MS/MS
A0A286ZN37;F1RQW1	A0A286ZN37;F1RQW1	1;1	1;1	1;1	;	2	1	1	1	1	1	1	1	1	1	0	1	1	1	1	1	1	1	1	0	1	1	1	1	1	1	1	1	0	1	1	1.3	1.3	1.3	111.07	995	995;1015	1	-2	By matching	By MS/MS	By matching	By matching	By matching
A0A287A3K9;Q52NJ4;A0A286ZN47	A0A287A3K9;Q52NJ4;A0A286ZN47	3;3;3	3;3;3	3;3;3	;;	3	3	3	3	2	2	2	2	2	1	2	2	2	2	2	2	2	2	1	2	2	2	2	2	2	2	2	1	2	2	2	23.4	23.4	23.4	19.276	171	171;182;193	0	12.477	By MS/MS	By MS/MS	By MS/MS	By MS/MS	By MS/MS
A0A286ZN52;Q2TUQ4	A0A286ZN52	4;1	4;1	4;1		2	4	4	4	4	4	4	4	4	4	4	4	4	4	4	4	4	4	4	4	4	4	4	4	4	4	4	4	4	4	4	28.3	28.3	28.3	23.008	205	205;41	0	20.53	By MS/MS	By MS/MS	By MS/MS	By MS/MS	By MS/MS
A0A287ADH6;F1RZN9;A0A287AMA6;A0A286ZN88;A0A287AZH8;A0A287A9Z6;A0A287AZQ2;A0A287A372;A0A287BKF4	A0A287ADH6;F1RZN9;A0A287AMA6;A0A286ZN88;A0A287AZH8;A0A287A9Z6;A0A287AZQ2;A0A287A372;A0A287BKF4	5;5;5;5;5;5;5;5;3	5;5;5;5;5;5;5;5;3	5;5;5;5;5;5;5;5;3	;;;;;;;;	9	5	5	5	3	3	3	3	5	5	5	5	4	3	3	3	3	5	5	5	5	4	3	3	3	3	5	5	5	5	4	9.2	9.2	9.2	77.988	698	698;723;746;1142;1159;1173;1183;1203;1424	0	15.422	By matching	By matching	By matching	By MS/MS	By MS/MS
A0A286ZN89	A0A286ZN89	5	5	5		1	5	5	5	4	4	5	3	3	4	4	3	3	4	4	5	3	3	4	4	3	3	4	4	5	3	3	4	4	3	3	51.3	51.3	51.3	16.479	150	150	0	73.313	By MS/MS	By MS/MS	By MS/MS	By MS/MS	By MS/MS
A0A287B3K3;Q3ZEL3;B5L0Y6;A0A286ZQD7;A0A287A6P4;P12675;A0A287A526;A0A288CFT7;B5L0Y4;A0A286ZNA7;B5L0Y5;B5L0Y2;B5L0Y3;A0A287B4X6;Q6Q781;F6PU32;B5L0Y8;B5L0Y7	A0A287B3K3;Q3ZEL3;B5L0Y6;A0A286ZQD7;A0A287A6P4;P12675;A0A287A526;A0A288CFT7;B5L0Y4;A0A286ZNA7;B5L0Y5;B5L0Y2;B5L0Y3;A0A287B4X6;Q6Q781;F6PU32;B5L0Y8;B5L0Y7	2;2;2;2;2;2;2;2;2;2;2;2;2;2;2;2;1;1	2;2;2;2;2;2;2;2;2;2;2;2;2;2;2;2;1;1	2;2;2;2;2;2;2;2;2;2;2;2;2;2;2;2;1;1	;;;;;;;;;;;;;;;;;	18	2	2	2	1	1	1	2	1	1	1	1	2	1	1	1	2	1	1	1	1	2	1	1	1	2	1	1	1	1	2	4.1	4.1	4.1	71.028	660	660;691;691;692;712;713;714;739;753;754;759;774;775;775;781;835;285;433	0	6.0155	By MS/MS	By MS/MS	By MS/MS	By MS/MS	By MS/MS
F1SUN0;A0A286ZZD7;A0A287B6F5;A0A286ZND1	F1SUN0;A0A286ZZD7;A0A287B6F5;A0A286ZND1	1;1;1;1	1;1;1;1	1;1;1;1	;;;	4	1	1	1	1	1	1	1	1	1	1	1	1	1	1	1	1	1	1	1	1	1	1	1	1	1	1	1	1	1	1	5.9	5.9	5.9	45.764	405	405;410;418;430	0	9.0498	By MS/MS	By MS/MS	By matching	By MS/MS	By matching
F1S3U9;A0A286ZND5;A0A287AHI8;A0A286ZYY5;A0A287A7S4	F1S3U9;A0A286ZND5	19;19;1;1;1	19;19;1;1;1	16;16;1;1;1	;	5	19	19	16	19	18	19	13	12	17	17	17	16	19	18	19	13	12	17	17	17	16	16	15	16	11	9	14	14	14	13	85.4	85.4	75.9	22.248	199	199;224;157;163;166	0	108.13	By MS/MS	By MS/MS	By MS/MS	By MS/MS	By MS/MS
A0A286ZNE4	A0A286ZNE4	1	1	1		1	1	1	1	0	0	0	1	1	1	0	1	1	0	0	0	1	1	1	0	1	1	0	0	0	1	1	1	0	1	1	1.9	1.9	1.9	66.789	622	622	0.00049116	4.0919				By matching	By MS/MS
A0A286ZNE6;A0A287BFR4	A0A286ZNE6;A0A287BFR4	2;2	1;1	0;0	;	2	2	1	0	1	1	1	2	1	2	2	1	2	0	0	0	1	0	1	1	0	1	0	0	0	0	0	0	0	0	0	11.9	8.1	0	31.15	270	270;291	0.0014293	3.6568	By matching	By matching	By matching	By matching	By matching
A0A286ZNH2;A0A287AZ99;A0A286ZP16;A0A286ZIF4	A0A286ZNH2;A0A287AZ99;A0A286ZP16;A0A286ZIF4	10;10;8;8	10;10;8;8	2;2;2;2	;;;	4	10	10	2	8	7	6	8	6	5	6	8	6	8	7	6	8	6	5	6	8	6	0	2	0	1	1	1	1	1	1	45	45	11	25.591	218	218;246;212;251	0	90.501	By matching	By MS/MS	By matching	By MS/MS	By MS/MS
A0A286ZNH3;F1S0M2	A0A286ZNH3;F1S0M2	8;5	8;5	8;5	;	2	8	8	8	6	6	8	8	8	8	8	8	8	6	6	8	8	8	8	8	8	8	6	6	8	8	8	8	8	8	8	88.3	88.3	88.3	14.369	137	137;114	0	47.338	By MS/MS	By MS/MS	By MS/MS	By MS/MS	By MS/MS
A0A287AU47;A0A287AKV2;A0A287B2K7;A0A287AIR3;A0A286ZNI2;A0A287ARZ5	A0A287AU47;A0A287AKV2;A0A287B2K7;A0A287AIR3;A0A286ZNI2;A0A287ARZ5	4;4;4;4;4;4	4;4;4;4;4;4	4;4;4;4;4;4	;;;;;	6	4	4	4	2	2	3	2	2	2	2	3	4	2	2	3	2	2	2	2	3	4	2	2	3	2	2	2	2	3	4	8.2	8.2	8.2	82.84	752	752;768;785;786;791;864	0	17.412	By matching	By MS/MS	By MS/MS	By MS/MS	By matching
A0A286ZNI3;A0A286ZZ97;A0A287A2G4	A0A286ZNI3;A0A286ZZ97	19;19;7	19;19;7	19;19;7	;	3	19	19	19	15	17	18	16	16	18	18	16	17	15	17	18	16	16	18	18	16	17	15	17	18	16	16	18	18	16	17	45.3	45.3	45.3	43.539	393	393;458;229	0	290.29	By MS/MS	By MS/MS	By MS/MS	By MS/MS	By MS/MS
A0A2C9F3A9;A0A286ZNL3;Q52I78;B3GMU8;A8HR17;A0A287B8D3;Q0QVW7	A0A2C9F3A9;A0A286ZNL3;Q52I78;B3GMU8;A8HR17;A0A287B8D3	3;3;3;3;3;3;1	3;3;3;3;3;3;1	3;3;3;3;3;3;1	;;;;;	7	3	3	3	1	2	1	1	3	2	2	2	2	1	2	1	1	3	2	2	2	2	1	2	1	1	3	2	2	2	2	10.6	10.6	10.6	47.507	425	425;479;491;491;491;524;252	0	6.8016	By matching	By MS/MS	By matching	By matching	By MS/MS
A0A286ZNN4	A0A286ZNN4	4	4	4		1	4	4	4	2	2	3	3	3	4	3	4	3	2	2	3	3	3	4	3	4	3	2	2	3	3	3	4	3	4	3	20.5	20.5	20.5	30.201	264	264	0	11.857	By MS/MS	By MS/MS	By MS/MS	By matching	By MS/MS
A0A286ZNP0;A0A287AG05;F1RNU6	A0A286ZNP0;A0A287AG05;F1RNU6	1;1;1	1;1;1	1;1;1	;;	3	1	1	1	0	1	0	0	0	0	0	1	1	0	1	0	0	0	0	0	1	1	0	1	0	0	0	0	0	1	1	22.1	22.1	22.1	7.2337	68	68;82;225	0.001885	3.5464		By MS/MS
A0A286ZNP4	A0A286ZNP4	1	1	1		1	1	1	1	1	1	0	0	0	0	0	0	0	1	1	0	0	0	0	0	0	0	1	1	0	0	0	0	0	0	0	4.1	4.1	4.1	24.593	218	218	0.0014272	3.6508	By matching	By MS/MS
A0A287AQW0;M3V857;A0A286ZNQ4;A0A287AS19;A0A287BJB6;A0A287B1F6;I3LKF2;A0A287AK89	A0A287AQW0;M3V857;A0A286ZNQ4;A0A287AS19;A0A287BJB6;A0A287B1F6	4;4;4;4;4;4;1;1	4;4;4;4;4;4;1;1	4;4;4;4;4;4;1;1	;;;;;	8	4	4	4	2	2	1	2	2	3	2	2	3	2	2	1	2	2	3	2	2	3	2	2	1	2	2	3	2	2	3	4.9	4.9	4.9	110.23	974	974;1009;1037;1103;1125;1138;615;639	0	7.9469	By MS/MS	By matching	By matching	By MS/MS	By matching
A0A286ZNQ7;A0A287A3M4	A0A286ZNQ7	4;1	2;0	2;0		2	4	2	2	3	3	4	4	4	3	4	4	4	1	2	2	2	2	1	2	2	2	1	2	2	2	2	1	2	2	2	13.9	7.4	7.4	46.221	417	417;222	0	6.9916	By MS/MS	By MS/MS	By MS/MS	By MS/MS	By MS/MS
A0A287AUW4;A0A286ZNR9	A0A287AUW4;A0A286ZNR9	6;6	6;6	6;6	;	2	6	6	6	5	5	5	5	6	6	5	6	6	5	5	5	5	6	6	5	6	6	5	5	5	5	6	6	5	6	6	37.8	37.8	37.8	14.395	127	127;146	0	86.672	By MS/MS	By MS/MS	By MS/MS	By MS/MS	By MS/MS
A0A286ZNV5;F1S232	A0A286ZNV5;F1S232	17;17	17;17	17;17	;	2	17	17	17	15	14	15	15	14	14	15	16	14	15	14	15	15	14	14	15	16	14	15	14	15	15	14	14	15	16	14	54.9	54.9	54.9	53.941	494	494;596	0	72.317	By MS/MS	By MS/MS	By MS/MS	By MS/MS	By MS/MS
P00339;A0A287AFC1;A0A287B2H7;A0A286ZP12;A0A286ZNX3;A0A286ZXT7;D2SW96;A0A287AD16;D4N875;Q29385;Q70PG4	P00339;A0A287AFC1;A0A287B2H7;A0A286ZP12;A0A286ZNX3;A0A286ZXT7;D2SW96;A0A287AD16	28;28;28;28;28;28;27;21;8;4;2	28;28;28;28;28;28;27;21;8;4;2	27;27;27;27;27;27;26;20;7;4;2	;;;;;;;	11	28	28	27	24	24	25	26	24	26	23	28	25	24	24	25	26	24	26	23	28	25	23	23	24	25	23	25	22	27	24	81.9	81.9	78.3	36.618	332	332;346;361;388;417;443;332;279;155;42;49	0	259.46	By MS/MS	By MS/MS	By MS/MS	By MS/MS	By MS/MS
F2Z5S8;A0A286ZNY1;Q29220;A4K548;I3LPZ8	F2Z5S8;A0A286ZNY1	29;29;9;9;1	4;4;0;0;0	4;4;0;0;0	;	5	29	4	4	24	23	26	23	23	23	24	24	23	2	1	3	3	3	3	3	4	3	2	1	3	3	3	3	3	4	3	69.9	17.6	17.6	48.895	438	438;448;123;174;285	0	14.165	By MS/MS	By matching	By MS/MS	By MS/MS	By MS/MS
A0A286ZP10;F1RXD5;A0A287BL47;I3L9H2;F1SGL6;A0A287AKE4;F1SR26;K7GN09;F1RX25;I3LB11;A0A287A5L1;A0A287A2T7;A0A287AMN8	A0A286ZP10;F1RXD5;A0A287BL47	7;7;5;1;1;1;1;1;1;1;1;1;1	7;7;5;1;1;1;1;1;1;1;1;1;1	6;6;4;1;1;1;1;1;1;1;1;1;1	;;	13	7	7	6	3	1	3	5	4	4	2	5	5	3	1	3	5	4	4	2	5	5	2	1	3	4	3	3	1	4	4	19.8	19.8	17.9	52.82	475	475;533;497;523;547;548;552;557;575;577;580;593;610	0	15.93	By MS/MS	By MS/MS	By MS/MS	By MS/MS	By MS/MS
I3L5R6;A0A286ZP11	I3L5R6;A0A286ZP11	3;3	3;3	3;3	;	2	3	3	3	2	3	2	3	3	3	3	3	3	2	3	2	3	3	3	3	3	3	2	3	2	3	3	3	3	3	3	40.2	40.2	40.2	10.627	92	92;133	0	94.515	By MS/MS	By MS/MS	By MS/MS	By MS/MS	By MS/MS
A0A286ZP13;I3L7W8	A0A286ZP13;I3L7W8	1;1	1;1	1;1	;	2	1	1	1	1	1	1	0	0	0	0	0	0	1	1	1	0	0	0	0	0	0	1	1	1	0	0	0	0	0	0	3.2	3.2	3.2	32.173	284	284;338	1	-2	By matching	By MS/MS	By matching
A0A287A5W1;A0A286ZP38;F1SN52;A0A287BBF3;A0A287B9G2	A0A287A5W1;A0A286ZP38;F1SN52;A0A287BBF3;A0A287B9G2	2;2;2;2;2	2;2;2;2;2	2;2;2;2;2	;;;;	5	2	2	2	1	1	1	0	1	2	1	2	2	1	1	1	0	1	2	1	2	2	1	1	1	0	1	2	1	2	2	10.4	10.4	10.4	37.879	338	338;339;359;361;386	0.00050968	4.6187	By matching	By MS/MS	By matching		By MS/MS
A0A286ZP58;I3LUE0	A0A286ZP58;I3LUE0	2;2	2;2	2;2	;	2	2	2	2	0	0	0	1	0	2	1	1	1	0	0	0	1	0	2	1	1	1	0	0	0	1	0	2	1	1	1	4.3	4.3	4.3	52.127	438	438;442	0.00145	3.8692				By matching
A0A287BIH9;A0A286ZP61;F1SJI5;I3LUF5;F1SJI2;M1FV56;A0A286ZZI6;A0A287B990	A0A287BIH9;A0A286ZP61;F1SJI5;I3LUF5;F1SJI2;M1FV56;A0A286ZZI6;A0A287B990	2;2;2;2;2;1;1;1	2;2;2;2;2;1;1;1	2;2;2;2;2;1;1;1	;;;;;;;	8	2	2	2	1	1	1	1	1	2	1	2	2	1	1	1	1	1	2	1	2	2	1	1	1	1	1	2	1	2	2	4.1	4.1	4.1	58.706	509	509;622;636;640;661;393;393;420	0.00050659	4.5493	By matching	By matching	By matching	By matching	By MS/MS
A0A286ZP62;A0A287AWH8;F2Z5S7	A0A286ZP62;A0A287AWH8;F2Z5S7	2;2;1	2;2;1	2;2;1	;;	3	2	2	2	1	2	1	2	1	2	2	1	2	1	2	1	2	1	2	2	1	2	1	2	1	2	1	2	2	1	2	21.5	21.5	21.5	20.198	177	177;209;182	0	8.0386	By MS/MS	By MS/MS	By MS/MS	By matching	By matching
A0A286ZP67;A0A286ZVL0;F1S8L9;A0A286ZJR3	A0A286ZP67;A0A286ZVL0;F1S8L9;A0A286ZJR3	28;28;27;25	28;28;27;25	28;28;27;25	;;;	4	28	28	28	23	27	25	24	23	25	22	26	23	23	27	25	24	23	25	22	26	23	23	27	25	24	23	25	22	26	23	43.8	43.8	43.8	89.06	806	806;825;804;692	0	242.08	By MS/MS	By MS/MS	By MS/MS	By MS/MS	By MS/MS
A0A286ZP69;F1SPG0	A0A286ZP69;F1SPG0	9;8	9;8	9;8	;	2	9	9	9	8	7	8	9	7	9	7	9	9	8	7	8	9	7	9	7	9	9	8	7	8	9	7	9	7	9	9	54.1	54.1	54.1	23.54	207	207;195	0	75.084	By MS/MS	By MS/MS	By MS/MS	By MS/MS	By MS/MS
Q2XVP5;A0A286ZPA2	Q2XVP5;A0A286ZPA2	13;13	13;13	13;13	;	2	13	13	13	9	9	10	12	13	12	12	12	13	9	9	10	12	13	12	12	12	13	9	9	10	12	13	12	12	12	13	77.2	77.2	77.2	29.977	268	268;329	0	103.53	By MS/MS	By MS/MS	By MS/MS	By MS/MS	By MS/MS
A0A286ZTJ3;A0A286ZPD7;A0A287BK04	A0A286ZTJ3;A0A286ZPD7;A0A287BK04	6;6;5	6;6;5	6;6;5	;;	3	6	6	6	4	4	4	5	5	5	5	6	6	4	4	4	5	5	5	5	6	6	4	4	4	5	5	5	5	6	6	44.4	44.4	44.4	21.412	189	189;225;206	0	39.859	By MS/MS	By MS/MS	By MS/MS	By MS/MS	By MS/MS
Q06A94;A0A286ZPE3	Q06A94;A0A286ZPE3	22;22	21;21	21;21	;	2	22	21	21	17	19	13	19	19	19	19	20	20	16	18	13	18	18	18	18	19	19	16	18	13	18	18	18	18	19	19	58.1	55.3	55.3	34.196	320	320;373	0	159.37	By MS/MS	By MS/MS	By MS/MS	By MS/MS	By MS/MS
U5TQL2;F8V3Z1;F1SS84;A0A286ZPF4	U5TQL2;F8V3Z1;F1SS84;A0A286ZPF4	1;1;1;1	1;1;1;1	1;1;1;1	;;;	4	1	1	1	0	1	1	1	0	1	0	0	1	0	1	1	1	0	1	0	0	1	0	1	1	1	0	1	0	0	1	2.5	2.5	2.5	62.957	554	554;556;556;556	1	-2		By MS/MS	By matching	By matching
A0A286ZPG8;F1SSA7;A0A287AZB1;I3LFP0;A0A287BHJ3;I3L8G0	A0A286ZPG8;F1SSA7;A0A287AZB1;I3LFP0;A0A287BHJ3;I3L8G0	1;1;1;1;1;1	1;1;1;1;1;1	1;1;1;1;1;1	;;;;;	6	1	1	1	1	0	0	1	1	1	1	1	1	1	0	0	1	1	1	1	1	1	1	0	0	1	1	1	1	1	1	3.8	3.8	3.8	35.553	315	315;328;335;345;346;352	0.0005184	4.9384	By matching			By MS/MS	By matching
A0A286ZRY5;A0A286ZPH4;Q06AA9;F1S105;A0A288CFV1;Q6YI35;A0A287AAT2;A0A287A4R6;F2Z5P3;A0A287ARZ0;A0A287ABE6;Q06AA8;A0A0B8RS64	A0A286ZRY5;A0A286ZPH4;Q06AA9;F1S105;A0A288CFV1;Q6YI35	3;3;3;3;3;2;1;1;1;1;1;1;1	3;3;3;3;3;2;1;1;1;1;1;1;1	3;3;3;3;3;2;1;1;1;1;1;1;1	;;;;;	13	3	3	3	3	3	3	3	3	3	3	3	3	3	3	3	3	3	3	3	3	3	3	3	3	3	3	3	3	3	3	38.1	38.1	38.1	15.732	139	139;146;147;147;148;104;109;121;140;140;145;147;147	0	13.504	By MS/MS	By MS/MS	By MS/MS	By MS/MS	By MS/MS
A0A286ZPI3;A7TX82	A0A286ZPI3;A7TX82	3;3	3;3	3;3	;	2	3	3	3	3	3	1	3	3	3	3	2	2	3	3	1	3	3	3	3	2	2	3	3	1	3	3	3	3	2	2	12.2	12.2	12.2	45.781	393	393;443	0	11.745	By matching	By MS/MS	By MS/MS	By MS/MS	By matching
F1SGV6;A0A286ZPI7;A0A287B2C4	F1SGV6;A0A286ZPI7;A0A287B2C4	2;2;1	2;2;1	2;2;1	;;	3	2	2	2	1	1	1	2	1	2	0	2	2	1	1	1	2	1	2	0	2	2	1	1	1	2	1	2	0	2	2	9.6	9.6	9.6	27.891	249	249;297;247	0.00050865	4.6152	By matching	By matching	By matching	By MS/MS	By MS/MS
F1RW40;K7GT02;A0A286ZPM3	F1RW40;K7GT02;A0A286ZPM3	2;2;2	2;2;2	2;2;2	;;	3	2	2	2	2	2	2	2	2	2	2	2	2	2	2	2	2	2	2	2	2	2	2	2	2	2	2	2	2	2	2	4.3	4.3	4.3	70.666	627	627;689;716	0	12.783	By MS/MS	By MS/MS	By MS/MS	By MS/MS	By MS/MS
F1RSC3;A0A286ZPM8	F1RSC3;A0A286ZPM8	5;5	5;5	5;5	;	2	5	5	5	2	2	2	5	3	3	4	5	4	2	2	2	5	3	3	4	5	4	2	2	2	5	3	3	4	5	4	12.7	12.7	12.7	51.218	456	456;458	0	17.755	By MS/MS	By MS/MS	By MS/MS	By MS/MS	By MS/MS
A0A286ZPN8;F1S9S5;A0A287BMF7;A0A287ABG1;A0A287ASG1;F1S9S9	A0A286ZPN8;F1S9S5;A0A287BMF7;A0A287ABG1;A0A287ASG1;F1S9S9	14;14;13;13;13;13	11;11;10;10;10;10	10;10;9;9;9;9	;;;;;	6	14	11	10	8	9	11	11	11	11	14	12	11	7	8	10	8	8	8	11	10	9	6	7	9	7	7	7	10	9	8	25.7	22.1	20.7	69.85	662	662;673;551;552;553;664	0	62.29	By MS/MS	By MS/MS	By MS/MS	By MS/MS	By MS/MS
D0G0B3;A0A286ZPP6;F6PZX4	D0G0B3;A0A286ZPP6;F6PZX4	3;3;3	3;3;3	3;3;3	;;	3	3	3	3	0	0	2	3	1	2	2	3	2	0	0	2	3	1	2	2	3	2	0	0	2	3	1	2	2	3	2	16.6	16.6	16.6	41.93	397	397;404;405	0	11.389			By matching	By matching	By matching
A0A286ZPQ1;A0A287B163;A0A286ZMC0;A0A286ZLV2;A0A286ZVG7;Q1T7A5	A0A286ZPQ1;A0A287B163;A0A286ZMC0;A0A286ZLV2;A0A286ZVG7	99;99;91;88;80;19	2;2;2;2;2;0	0;0;0;0;0;0	;;;;	6	99	2	0	81	78	87	89	91	92	94	96	94	2	2	2	2	2	2	2	2	2	0	0	0	0	0	0	0	0	0	59.1	1.3	0	231.95	2142	2142;2348;1931;1771;1663;313	0	27.763	By matching	By matching	By matching	By matching	By matching
A0A286ZPR8	A0A286ZPR8	3	3	3		1	3	3	3	3	2	3	0	1	1	2	2	2	3	2	3	0	1	1	2	2	2	3	2	3	0	1	1	2	2	2	27	27	27	13.563	111	111	0	32.146	By MS/MS	By MS/MS	By MS/MS		By matching
A0A286ZPT0;F1SL54;A0A287B4D8	A0A286ZPT0;F1SL54;A0A287B4D8	29;29;26	29;29;26	29;29;26	;;	3	29	29	29	24	20	21	18	19	26	25	25	23	24	20	21	18	19	26	25	25	23	24	20	21	18	19	26	25	25	23	52.5	52.5	52.5	102.34	906	906;907;737	0	159.71	By MS/MS	By MS/MS	By MS/MS	By MS/MS	By MS/MS
F1SM98;A0A286ZPT6;A0A287BG40;A1XQU0;A0A287AG42;A0A287BRK8	F1SM98;A0A286ZPT6;A0A287BG40;A1XQU0	4;4;4;3;1;1	4;4;4;3;1;1	4;4;4;3;1;1	;;;	6	4	4	4	2	3	2	3	3	3	3	3	3	2	3	2	3	3	3	3	3	3	2	3	2	3	3	3	3	3	3	24.4	24.4	24.4	25.16	225	225;232;249;249;176;179	0	13.056	By matching	By MS/MS	By matching	By MS/MS	By MS/MS
A0A286ZPY1;A0A286ZP76;A0A287A4Q2	A0A286ZPY1;A0A286ZP76;A0A287A4Q2	60;49;38	4;3;3	4;3;3	;;	3	60	4	4	48	47	44	47	47	51	47	47	49	4	2	3	1	1	3	2	1	1	4	2	3	1	1	3	2	1	1	80.2	4.5	4.5	129.46	1194	1194;959;910	0	6.7786	By MS/MS	By MS/MS	By MS/MS	By MS/MS	By matching
B5APU9;A0A286ZPY9	B5APU9;A0A286ZPY9	6;6	6;6	6;6	;	2	6	6	6	6	6	6	6	6	6	6	5	6	6	6	6	6	6	6	6	5	6	6	6	6	6	6	6	6	5	6	45.8	45.8	45.8	19.667	168	168;181	0	56.32	By MS/MS	By MS/MS	By MS/MS	By MS/MS	By MS/MS
A0A2C9F3D2;A0A286ZQ00	A0A2C9F3D2;A0A286ZQ00	1;1	1;1	1;1	;	2	1	1	1	1	1	1	1	1	1	1	1	0	1	1	1	1	1	1	1	1	0	1	1	1	1	1	1	1	1	0	16.3	16.3	16.3	10.183	92	92;97	0.0049751	3.0791	By MS/MS	By matching	By matching	By matching	By matching
A0A286ZQ32;F1SB61	A0A286ZQ32;F1SB61	1;1	1;1	1;1	;	2	1	1	1	1	1	1	1	1	1	1	1	1	1	1	1	1	1	1	1	1	1	1	1	1	1	1	1	1	1	1	8.2	8.2	8.2	19.891	170	170;395	0.0014211	3.6099	By matching	By matching	By matching	By matching	By MS/MS
A0A286ZQ44	A0A286ZQ44	9	9	9		1	9	9	9	8	9	8	8	8	8	8	8	8	8	9	8	8	8	8	8	8	8	8	9	8	8	8	8	8	8	8	55.7	55.7	55.7	25.661	244	244	0	69.927	By MS/MS	By MS/MS	By MS/MS	By MS/MS	By MS/MS
A0A286ZQ45;A0A287AJS0;A0A287BC94;F1RGG2;A0A287AFF7	A0A286ZQ45;A0A287AJS0;A0A287BC94;F1RGG2;A0A287AFF7	3;3;3;3;3	3;3;3;3;3	3;3;3;3;3	;;;;	5	3	3	3	3	2	2	1	0	1	2	2	2	3	2	2	1	0	1	2	2	2	3	2	2	1	0	1	2	2	2	5.5	5.5	5.5	106.27	943	943;968;972;973;1121	0	6.3529	By matching	By MS/MS	By MS/MS	By matching
P00571;A0A286ZQ79;Q19QU2;A0A287AJJ9;F1S9R3	P00571;A0A286ZQ79	16;16;1;1;1	16;16;1;1;1	16;16;1;1;1	;	5	16	16	16	13	13	12	14	13	15	14	14	15	13	13	12	14	13	15	14	14	15	13	13	12	14	13	15	14	14	15	73.7	73.7	73.7	21.639	194	194;211;383;506;562	0	93.306	By MS/MS	By MS/MS	By MS/MS	By MS/MS	By MS/MS
A0A286ZQ85;F1RYI8	A0A286ZQ85;F1RYI8	12;12	12;12	6;6	;	2	12	12	6	11	11	12	7	8	9	8	9	9	11	11	12	7	8	9	8	9	9	6	6	6	4	4	5	4	4	4	13.1	13.1	6	113.55	1210	1210;1466	0	98.712	By MS/MS	By MS/MS	By MS/MS	By MS/MS	By MS/MS
A0A287B1L5;A0A286ZQ96;A0A287AST1;A0A287B8L1	A0A287B1L5;A0A286ZQ96;A0A287AST1;A0A287B8L1	1;1;1;1	1;1;1;1	1;1;1;1	;;;	4	1	1	1	1	0	1	0	1	1	1	1	1	1	0	1	0	1	1	1	1	1	1	0	1	0	1	1	1	1	1	2.3	2.3	2.3	59.726	528	528;613;653;661	0.0014259	3.6378	By MS/MS		By matching		By matching
A0A286ZQC0	A0A286ZQC0	1	1	1		1	1	1	1	1	1	1	1	0	0	0	1	1	1	1	1	1	0	0	0	1	1	1	1	1	1	0	0	0	1	1	2.1	2.1	2.1	42.218	375	375	1	-2	By MS/MS	By MS/MS	By MS/MS	By matching
A0A286ZQC1	A0A286ZQC1	3	3	3		1	3	3	3	0	0	0	2	1	2	2	1	3	0	0	0	2	1	2	2	1	3	0	0	0	2	1	2	2	1	3	15.1	15.1	15.1	38.29	337	337	0	13.105				By MS/MS	By matching
A0A287AW83;A0A287B1M3;A0A286ZQE3;A0A287BNR8	A0A287AW83;A0A287B1M3;A0A286ZQE3;A0A287BNR8	1;1;1;1	1;1;1;1	1;1;1;1	;;;	4	1	1	1	1	1	1	0	1	1	0	0	0	1	1	1	0	1	1	0	0	0	1	1	1	0	1	1	0	0	0	0.7	0.7	0.7	184.93	1695	1695;1702;1702;1762	0.0099309	2.7189	By MS/MS	By MS/MS	By MS/MS		By matching
A0A286ZQE9	A0A286ZQE9	3	3	3		1	3	3	3	3	3	2	3	3	2	3	3	3	3	3	2	3	3	2	3	3	3	3	3	2	3	3	2	3	3	3	22.5	22.5	22.5	11.09	102	102	0	17.822	By MS/MS	By MS/MS	By matching	By MS/MS	By MS/MS
A0A286ZQF3;F1S408	A0A286ZQF3;F1S408	1;1	1;1	1;1	;	2	1	1	1	0	1	0	1	0	1	1	1	1	0	1	0	1	0	1	1	1	1	0	1	0	1	0	1	1	1	1	2.8	2.8	2.8	46.195	435	435;520	0.0032726	3.4433		By matching		By MS/MS
F1RM10;A0A286ZQH3	F1RM10;A0A286ZQH3	2;2	2;2	2;2	;	2	2	2	2	0	1	1	1	1	1	1	1	1	0	1	1	1	1	1	1	1	1	0	1	1	1	1	1	1	1	1	2.3	2.3	2.3	121.05	1064	1064;1066	0	6.279		By matching	By matching	By matching	By matching
A0A286ZQJ9	A0A286ZQJ9	1	1	1		1	1	1	1	1	1	1	0	0	0	0	0	0	1	1	1	0	0	0	0	0	0	1	1	1	0	0	0	0	0	0	5.6	5.6	5.6	26.781	248	248	0.00049407	4.1424	By MS/MS	By MS/MS	By matching
A0A286ZQN9;A0A287BL05;I3L816;F2Z5H9	A0A286ZQN9;A0A287BL05;I3L816;F2Z5H9	17;17;16;16	17;17;16;16	9;9;8;8	;;;	4	17	17	9	14	13	14	15	13	13	14	16	14	14	13	14	15	13	13	14	16	14	7	7	7	7	5	5	6	8	7	50.8	50.8	28.7	49.229	449	449;472;429;429	0	199.6	By MS/MS	By MS/MS	By MS/MS	By MS/MS	By MS/MS
A0A286ZQQ8	A0A286ZQQ8	6	2	0		1	6	2	0	6	6	6	6	6	6	6	5	6	2	2	2	2	2	2	2	1	2	0	0	0	0	0	0	0	0	0	47.7	22.5	0	16.355	151	151	0	38.871	By matching	By matching	By matching	By matching	By matching
A0A286ZQR2;F1SST1;A0A287ALB8	A0A286ZQR2;F1SST1;A0A287ALB8	1;1;1	1;1;1	1;1;1	;;	3	1	1	1	0	1	1	1	1	1	1	1	1	0	1	1	1	1	1	1	1	1	0	1	1	1	1	1	1	1	1	8.5	8.5	8.5	27.665	246	246;278;301	0.00050942	4.6182		By matching	By matching	By matching	By MS/MS
A0A286ZQS7;A0A287A1S1;F1SHF4	A0A286ZQS7;A0A287A1S1;F1SHF4	6;6;5	6;6;5	6;6;5	;;	3	6	6	6	3	2	3	4	5	6	5	6	6	3	2	3	4	5	6	5	6	6	3	2	3	4	5	6	5	6	6	17.3	17.3	17.3	69.824	617	617;641;583	0	37.228	By MS/MS	By MS/MS	By matching	By MS/MS	By MS/MS
F1S9K5;A0A286ZQW0;Q5Y2C9	F1S9K5;A0A286ZQW0	12;12;3	12;12;3	11;11;3	;	3	12	12	11	4	4	4	10	8	11	8	9	10	4	4	4	10	8	11	8	9	10	4	4	4	10	8	11	8	9	10	12.9	12.9	12.1	170.02	1512	1512;1519;337	0	29.569	By MS/MS	By MS/MS	By MS/MS	By MS/MS	By MS/MS
A0A287ALB2;A0A287ABM4;I3LRY4;F1SM00;A0A286ZQW3;A0A0B8RS94;F1SLI6;A0A286ZY39;A0A287AL20	A0A287ALB2;A0A287ABM4;I3LRY4;F1SM00;A0A286ZQW3	3;3;3;3;3;1;1;1;1	3;3;3;3;3;1;1;1;1	3;3;3;3;3;1;1;1;1	;;;;	9	3	3	3	2	2	2	3	3	3	2	3	3	2	2	2	3	3	3	2	3	3	2	2	2	3	3	3	2	3	3	4.4	4.4	4.4	118.73	1063	1063;1100;1129;1151;1220;1000;1091;1155;1175	0	15.237	By matching	By matching	By matching	By MS/MS	By MS/MS
F8UX46;A0A286ZQX5	F8UX46;A0A286ZQX5	1;1	1;1	1;1	;	2	1	1	1	1	0	0	0	0	1	0	0	0	1	0	0	0	0	1	0	0	0	1	0	0	0	0	1	0	0	0	8.7	8.7	8.7	17.08	150	150;156	0.0092065	2.8306	By matching
A0A286ZQY1	A0A286ZQY1	2	2	2		1	2	2	2	2	2	2	2	2	1	1	2	1	2	2	2	2	2	1	1	2	1	2	2	2	2	2	1	1	2	1	0.5	0.5	0.5	527.94	4606	4606	0.0062444	2.9539	By matching	By matching	By MS/MS	By matching	By matching
A0A286ZQY6;P56471	A0A286ZQY6	4;1	4;1	4;1		2	4	4	4	1	1	3	3	2	3	3	3	2	1	1	3	3	2	3	3	3	2	1	1	3	3	2	3	3	3	2	15.3	15.3	15.3	39.65	366	366;90	0	16.174	By MS/MS	By MS/MS	By MS/MS	By MS/MS	By MS/MS
F1SSS5;A0A286ZQY9;A0A287B063	F1SSS5;A0A286ZQY9	3;3;1	3;3;1	3;3;1	;	3	3	3	3	2	1	2	3	3	3	3	3	3	2	1	2	3	3	3	3	3	3	2	1	2	3	3	3	3	3	3	30.2	30.2	30.2	24.181	215	215;228;195	0	7.5069	By matching	By matching	By matching	By MS/MS	By matching
A0A286ZQZ3;F2Z5Q3	A0A286ZQZ3;F2Z5Q3	3;3	3;3	3;3	;	2	3	3	3	2	2	2	2	2	2	2	3	3	2	2	2	2	2	2	2	3	3	2	2	2	2	2	2	2	3	3	14.6	14.6	14.6	29.497	268	268;275	0	14.341	By MS/MS	By MS/MS	By MS/MS	By MS/MS	By matching
A0A287AIR4;A0A287BHW7;F1S2R6;A0A286ZR27;A0A287APN2	A0A287AIR4;A0A287BHW7;F1S2R6;A0A286ZR27;A0A287APN2	2;2;2;2;2	2;2;2;2;2	2;2;2;2;2	;;;;	5	2	2	2	0	0	0	1	0	1	1	1	2	0	0	0	1	0	1	1	1	2	0	0	0	1	0	1	1	1	2	2	2	2	123.45	1101	1101;1314;1399;1423;1456	0.00096993	3.9082				By MS/MS
A0A287A282;A0A287AI08;A0A286ZR28;Q09138;D0G7E2;A0A287B8C9	A0A287A282;A0A287AI08;A0A286ZR28;Q09138;D0G7E2;A0A287B8C9	1;1;1;1;1;1	1;1;1;1;1;1	1;1;1;1;1;1	;;;;;	6	1	1	1	1	0	0	1	1	1	1	1	1	1	0	0	1	1	1	1	1	1	1	0	0	1	1	1	1	1	1	12.7	12.7	12.7	26.049	228	228;266;279;330;330;336	0.0014402	3.7646	By matching			By matching	By matching
A0A286ZR70;I3LUI4;A0A287AKU7;A0A287BQB6;A0A287AVF2;I3LDR6;F1SMI5;A0A287BR78;A0A287AIY5;I3LJU9	A0A286ZR70;I3LUI4;A0A287AKU7;A0A287BQB6;A0A287AVF2;I3LDR6;F1SMI5;A0A287BR78;A0A287AIY5;I3LJU9	99;99;99;99;99;97;97;94;90;88	99;99;99;99;99;97;97;94;90;88	13;13;13;13;13;11;11;8;4;2	;;;;;;;;;	10	99	99	13	76	83	81	79	84	89	85	82	83	76	83	81	79	84	89	85	82	83	10	13	12	11	11	12	11	11	12	54.8	54.8	6.7	235.05	2146	2146;2237;2328;2329;2420;1928;2019;2329;1964;1873	0	323.31	By MS/MS	By MS/MS	By MS/MS	By MS/MS	By MS/MS
F1SEA2;A0A286ZR71	F1SEA2;A0A286ZR71	1;1	1;1	1;1	;	2	1	1	1	0	0	0	1	1	1	1	1	1	0	0	0	1	1	1	1	1	1	0	0	0	1	1	1	1	1	1	4.6	4.6	4.6	62.873	582	582;587	0	7.3661				By MS/MS	By matching
F6PZW3;A0A287A5Q5;B3GQS6;A0A287B877;A0A286ZR78	F6PZW3;A0A287A5Q5;B3GQS6;A0A287B877;A0A286ZR78	1;1;1;1;1	1;1;1;1;1	1;1;1;1;1	;;;;	5	1	1	1	1	0	0	1	1	0	1	1	1	1	0	0	1	1	0	1	1	1	1	0	0	1	1	0	1	1	1	8.6	8.6	8.6	41.139	370	370;386;398;413;429	1	-2	By matching			By matching	By matching
A0A286ZR85;A0A287AMR4;A0A287B1J4;A0A287BJQ1;F1RR78;A0A286ZXS0	A0A286ZR85;A0A287AMR4;A0A287B1J4;A0A287BJQ1;F1RR78;A0A286ZXS0	28;28;28;28;28;28	28;28;28;28;28;28	1;1;1;1;1;1	;;;;;	6	28	28	1	12	11	14	25	20	23	24	21	23	12	11	14	25	20	23	24	21	23	1	1	1	1	1	1	1	1	1	18.8	18.8	0.8	267.58	2328	2328;2349;2363;2364;2369;2390	0	109.47	By matching	By matching	By matching	By MS/MS	By matching
A0A287BS15;A0A286ZR92;A0A287AZ96;A0A287BEH6;A0A287B9H3	A0A287BS15;A0A286ZR92;A0A287AZ96;A0A287BEH6;A0A287B9H3	2;2;2;2;1	1;1;1;1;0	1;1;1;1;0	;;;;	5	2	1	1	1	1	1	1	2	2	2	2	1	0	0	0	0	1	1	1	1	0	0	0	0	0	1	1	1	1	0	5.5	2.7	2.7	43.938	403	403;455;481;515;229	0.0049639	3.0617	By matching	By matching	By matching	By matching	By MS/MS
A0A287B1I4;A0A286ZRC7;F1SNT8;A0A287AWV1;A0A287B8J2	A0A287B1I4;A0A286ZRC7;F1SNT8;A0A287AWV1;A0A287B8J2	2;2;2;1;1	2;2;2;1;1	2;2;2;1;1	;;;;	5	2	2	2	0	0	0	1	1	2	2	2	1	0	0	0	1	1	2	2	2	1	0	0	0	1	1	2	2	2	1	2.5	2.5	2.5	138.42	1251	1251;1251;1264;1100;1137	0	10.459				By MS/MS	By MS/MS
I3L5H6;A0A286ZRD4;A0A287AHM9;F1SNQ1;A0A287BF71	I3L5H6;A0A286ZRD4;A0A287AHM9;F1SNQ1;A0A287BF71	1;1;1;1;1	1;1;1;1;1	1;1;1;1;1	;;;;	5	1	1	1	1	1	1	1	1	1	1	1	1	1	1	1	1	1	1	1	1	1	1	1	1	1	1	1	1	1	1	1.2	1.2	1.2	170.07	1527	1527;1756;1769;1774;1782	0.00097561	4.0021	By matching	By matching	By matching	By MS/MS	By matching
A0A286ZRE1;A0A287BRY0	A0A286ZRE1;A0A287BRY0	17;14	1;1	1;1	;	2	17	1	1	12	14	10	17	14	14	16	17	16	0	0	0	1	1	0	1	1	0	0	0	0	1	1	0	1	1	0	39	2.6	2.6	40.177	351	351;248	0.0099438	2.7249	By matching	By matching	By matching	By MS/MS	By matching
A1EAJ7;F1RXZ6;A0A287B1S9;A0A287AW68;A0A287B568;A0A286ZRI3;A0A287B1H6;A0A286ZWH1;A0A287AMG7;A0A287AVP0	A1EAJ7;F1RXZ6;A0A287B1S9;A0A287AW68;A0A287B568;A0A286ZRI3;A0A287B1H6;A0A286ZWH1;A0A287AMG7;A0A287AVP0	4;4;4;4;4;4;4;4;4;4	4;4;4;4;4;4;4;4;4;4	4;4;4;4;4;4;4;4;4;4	;;;;;;;;;	10	4	4	4	2	2	2	3	2	3	3	4	3	2	2	2	3	2	3	3	4	3	2	2	2	3	2	3	3	4	3	17.7	17.7	17.7	47.89	434	434;449;468;485;489;508;528;552;572;588	0	10.692	By matching	By MS/MS	By matching	By matching	By matching
A0A286ZRI4;F1RJH3;F1RND0	A0A286ZRI4;F1RJH3;F1RND0	2;2;1	2;2;1	2;2;1	;;	3	2	2	2	2	2	2	2	2	2	1	1	2	2	2	2	2	2	2	1	1	2	2	2	2	2	2	2	1	1	2	10.7	10.7	10.7	23.957	214	214;252;240	0	5.9237	By matching	By matching	By MS/MS	By matching	By matching
Q6J267;A0A286ZRI5;A0A286ZWB2;A2SY05;Q49I35;A9X4P2;Q7M2S1	Q6J267;A0A286ZRI5;A0A286ZWB2;A2SY05;Q49I35;A9X4P2	10;10;10;9;8;8;2	10;10;10;9;8;8;2	10;10;10;9;8;8;2	;;;;;	7	10	10	10	9	9	9	8	9	9	9	9	9	9	9	9	8	9	9	9	9	9	9	9	9	8	9	9	9	9	9	63.4	63.4	63.4	14.599	134	134;135;193;135;135;135;52	0	99.894	By MS/MS	By MS/MS	By MS/MS	By MS/MS	By MS/MS
A0A287A1K2;A0A286ZRI8	A0A287A1K2;A0A286ZRI8	1;1	1;1	1;1	;	2	1	1	1	0	0	0	1	1	1	1	1	1	0	0	0	1	1	1	1	1	1	0	0	0	1	1	1	1	1	1	2.8	2.8	2.8	56.023	498	498;534	0.0095861	2.7862				By matching	By matching
A0A286ZRK0;A0A286ZPG2;A0A287B4I2;F1SQS2;A0A286ZLX1;A0A287BPY7;A0A287B444;A0A286ZSN6	A0A286ZRK0;A0A286ZPG2;A0A287B4I2;F1SQS2;A0A286ZLX1;A0A287BPY7;A0A287B444;A0A286ZSN6	3;2;2;2;2;2;2;2	3;2;2;2;2;2;2;2	3;2;2;2;2;2;2;2	;;;;;;;	8	3	3	3	2	2	1	1	2	2	1	2	3	2	2	1	1	2	2	1	2	3	2	2	1	1	2	2	1	2	3	10.6	10.6	10.6	50.564	454	454;329;366;388;398;438;604;677	0	36.081	By matching	By matching	By MS/MS	By MS/MS	By MS/MS
A0A286ZRR3;A0A286ZVY0;F1ST01;A0A286ZTB0	A0A286ZRR3;A0A286ZVY0;F1ST01;A0A286ZTB0	12;12;12;12	12;12;12;12	12;12;12;12	;;;	4	12	12	12	10	10	11	10	8	10	8	7	9	10	10	11	10	8	10	8	7	9	10	10	11	10	8	10	8	7	9	40.1	40.1	40.1	50.728	454	454;504;505;506	0	50.608	By MS/MS	By MS/MS	By MS/MS	By MS/MS	By MS/MS
A0A286ZRU9	A0A286ZRU9	30	30	26		1	30	30	26	29	26	29	28	28	28	28	27	28	29	26	29	28	28	28	28	27	28	25	22	25	24	24	24	24	23	24	66.3	66.3	57.9	46.524	418	418	0	323.31	By MS/MS	By MS/MS	By MS/MS	By MS/MS	By MS/MS
A0A286ZRV7;N0BQ49;D3Y4D8	A0A286ZRV7;N0BQ49;D3Y4D8	2;2;2	2;2;2	2;2;2	;;	3	2	2	2	2	1	0	2	2	2	2	2	2	2	1	0	2	2	2	2	2	2	2	1	0	2	2	2	2	2	2	15.3	15.3	15.3	23.097	203	203;217;217	0.00051653	4.8727	By matching	By matching		By matching	By MS/MS
A0A286ZRV9	A0A286ZRV9	5	3	3		1	5	3	3	5	4	5	5	5	4	5	4	4	3	2	3	3	3	2	3	2	2	3	2	3	3	3	2	3	2	2	32.3	21.9	21.9	20.793	192	192	0	24.302	By MS/MS	By MS/MS	By MS/MS	By MS/MS	By MS/MS
A0A286ZW89;A0A287BPU0;A0A287AN50;A0A287BRA3;I3LGD9;A0A286ZS39;A0A287B6G6	A0A286ZW89;A0A287BPU0;A0A287AN50;A0A287BRA3;I3LGD9;A0A286ZS39;A0A287B6G6	2;2;2;2;2;2;1	2;2;2;2;2;2;1	2;2;2;2;2;2;1	;;;;;;	7	2	2	2	0	0	1	1	1	0	1	1	1	0	0	1	1	1	0	1	1	1	0	0	1	1	1	0	1	1	1	1.6	1.6	1.6	190.46	1805	1805;1913;2000;2041;2046;2108;1891	0.0036697	3.2139			By MS/MS	By matching	By matching
A0A286ZS40;F1RK61;A0A286ZRI2	A0A286ZS40;F1RK61;A0A286ZRI2	2;2;1	2;2;1	2;2;1	;;	3	2	2	2	1	2	1	1	1	1	1	1	1	1	2	1	1	1	1	1	1	1	1	2	1	1	1	1	1	1	1	7.9	7.9	7.9	32.807	291	291;307;296	0.00051125	4.6699	By MS/MS	By matching	By matching	By matching	By matching
A0A287AUL3;A0A286ZS56;A0A287BKR0;A0A287B8E9	A0A287AUL3;A0A286ZS56;A0A287BKR0;A0A287B8E9	24;24;24;22	24;24;24;22	24;24;24;22	;;;	4	24	24	24	16	15	17	22	20	20	21	21	21	16	15	17	22	20	20	21	21	21	16	15	17	22	20	20	21	21	21	48	48	48	60.156	542	542;543;579;506	0	136.19	By MS/MS	By MS/MS	By MS/MS	By MS/MS	By MS/MS
A0A286ZS83;A0A287AJY0	A0A286ZS83;A0A287AJY0	12;12	1;1	1;1	;	2	12	1	1	10	10	10	11	12	11	11	11	12	1	0	1	1	1	1	1	1	1	1	0	1	1	1	1	1	1	1	33.6	6.2	6.2	32.09	289	289;294	0	22.578	By matching	By matching	By matching	By MS/MS	By MS/MS
A0A286ZS87;Q1EG87;F1RQZ0	A0A286ZS87;Q1EG87;F1RQZ0	3;3;3	3;3;3	3;3;3	;;	3	3	3	3	2	3	3	3	3	3	3	3	3	2	3	3	3	3	3	3	3	3	2	3	3	3	3	3	3	3	3	5.1	5.1	5.1	62.365	574	574;583;583	0	17.131	By MS/MS	By MS/MS	By MS/MS	By MS/MS	By MS/MS
A0A286ZSD7	A0A286ZSD7	4	4	4		1	4	4	4	4	4	4	3	4	3	3	4	3	4	4	4	3	4	3	3	4	3	4	4	4	3	4	3	3	4	3	23	23	23	38.645	356	356	0	18.746	By MS/MS	By MS/MS	By MS/MS	By MS/MS	By MS/MS
A0A286ZSE2	A0A286ZSE2	2	2	2		1	2	2	2	0	0	0	2	1	2	1	2	1	0	0	0	2	1	2	1	2	1	0	0	0	2	1	2	1	2	1	11	11	11	21.819	200	200	0.0014472	3.8458				By matching	By matching
A0A287AG39;A0A287AT45;A0A286ZSF8;I3LBT8;H9TUB5;A0A287AE99;A0A287B1B3;Q29310	A0A287AG39;A0A287AT45;A0A286ZSF8;I3LBT8;H9TUB5;A0A287AE99;A0A287B1B3	3;3;3;3;3;3;2;1	3;3;3;3;3;3;2;1	3;3;3;3;3;3;2;1	;;;;;;	8	3	3	3	2	2	1	2	3	2	3	3	3	2	2	1	2	3	2	3	3	3	2	2	1	2	3	2	3	3	3	6.9	6.9	6.9	23.67	231	231;232;232;240;240;262;208;62	0	8.4945	By matching	By MS/MS	By MS/MS	By MS/MS	By MS/MS
A0A286ZSG3;F1SGS9;A0A287A2C3;O62839	A0A286ZSG3;F1SGS9;A0A287A2C3;O62839	14;14;13;11	14;14;13;11	14;14;13;11	;;;	4	14	14	14	12	11	10	12	12	12	12	11	10	12	11	10	12	12	12	12	11	10	12	11	10	12	12	12	12	11	10	41.4	41.4	41.4	59.929	527	527;546;499;527	0	85.171	By MS/MS	By MS/MS	By MS/MS	By MS/MS	By MS/MS
F1S269;A0A286ZSH0	F1S269;A0A286ZSH0	2;2	2;2	2;2	;	2	2	2	2	1	1	0	2	2	2	2	2	2	1	1	0	2	2	2	2	2	2	1	1	0	2	2	2	2	2	2	11.5	11.5	11.5	40.455	381	381;472	0	7.2762	By matching	By matching		By MS/MS	By matching
Q5ISC6;A0A286ZSH3;Q6QAR4	Q5ISC6;A0A286ZSH3	8;8;3	8;8;3	8;8;3	;	3	8	8	8	8	8	7	8	7	8	8	8	8	8	8	7	8	7	8	8	8	8	8	8	7	8	7	8	8	8	8	67.2	67.2	67.2	21.07	189	189;211;60	0	51.794	By MS/MS	By MS/MS	By MS/MS	By MS/MS	By MS/MS
A0A286ZSJ7;Q69DK9	A0A286ZSJ7;Q69DK9	5;4	5;4	5;4	;	2	5	5	5	4	4	4	4	4	2	4	4	4	4	4	4	4	4	2	4	4	4	4	4	4	4	4	2	4	4	4	25.3	25.3	25.3	26.023	245	245;223	0	34.324	By MS/MS	By MS/MS	By MS/MS	By MS/MS	By MS/MS
A0A286ZSM7	A0A286ZSM7	49	1	1		1	49	1	1	43	47	43	40	42	45	41	42	42	1	1	1	1	1	1	1	1	1	1	1	1	1	1	1	1	1	1	76.1	2.4	2.4	82.069	742	742	0	7.2078	By MS/MS	By MS/MS	By MS/MS	By MS/MS	By MS/MS
I3LM25;A0A286ZSU0	I3LM25;A0A286ZSU0	3;3	3;3	3;3	;	2	3	3	3	2	2	1	2	2	2	2	2	2	2	2	1	2	2	2	2	2	2	2	2	1	2	2	2	2	2	2	64.8	64.8	64.8	9.9374	91	91;98	0	8.0524	By matching	By MS/MS	By MS/MS	By MS/MS	By MS/MS
A0A286ZSW6;A0A287AME1;F1S441;A0A287AXF5;A0A287ASN5	A0A286ZSW6;A0A287AME1;F1S441;A0A287AXF5;A0A287ASN5	5;5;5;5;3	5;5;5;5;3	5;5;5;5;3	;;;;	5	5	5	5	3	3	4	4	3	4	4	4	5	3	3	4	4	3	4	4	4	5	3	3	4	4	3	4	4	4	5	15.7	15.7	15.7	55.231	484	484;517;553;593;484	0	22.285	By matching	By MS/MS	By MS/MS	By MS/MS	By matching
A0A286ZZK9;A0A286ZSW7;A0A287AB59;A0A287AUT1;A0A287BLW6	A0A286ZZK9;A0A286ZSW7;A0A287AB59;A0A287AUT1;A0A287BLW6	1;1;1;1;1	1;1;1;1;1	1;1;1;1;1	;;;;	5	1	1	1	0	0	0	0	0	0	1	1	1	0	0	0	0	0	0	1	1	1	0	0	0	0	0	0	1	1	1	0.9	0.9	0.9	176.46	1605	1605;1609;1645;1829;1841	0.00049213	4.098
A0A286ZT13;F1RUN2;A0A287BAY9;A0A287AMK0;P08835;A0A287AFS2;A2THZ2;A0A287AT05;A0A287BPE8;A0A287BEH9	A0A286ZT13;F1RUN2;A0A287BAY9;A0A287AMK0;P08835;A0A287AFS2;A2THZ2;A0A287AT05;A0A287BPE8;A0A287BEH9	100;100;100;99;96;94;92;89;89;87	100;100;100;99;96;94;92;89;89;87	79;79;79;78;75;75;71;69;70;67	;;;;;;;;;	10	100	100	79	100	99	99	81	83	86	83	81	82	100	99	99	81	83	86	83	81	82	79	78	78	60	62	65	62	60	61	92.4	92.4	79.2	68.17	595	595;607;648;586;607;550;607;517;521;528	0	323.31	By MS/MS	By MS/MS	By MS/MS	By MS/MS	By MS/MS
F1SID4;A0A286ZT52	F1SID4;A0A286ZT52	14;14	14;14	14;14	;	2	14	14	14	11	11	12	13	14	13	14	13	13	11	11	12	13	14	13	14	13	13	11	11	12	13	14	13	14	13	13	41.6	41.6	41.6	49.573	442	442;489	0	81.791	By MS/MS	By MS/MS	By MS/MS	By MS/MS	By MS/MS
I3L7Q4;A0A286ZT56	I3L7Q4;A0A286ZT56	1;1	1;1	1;1	;	2	1	1	1	0	0	0	0	0	1	0	0	0	0	0	0	0	0	1	0	0	0	0	0	0	0	0	1	0	0	0	1.5	1.5	1.5	100.51	882	882;1071	1	-2
F1SBU0;A0A286ZT83;A0A287BB19	F1SBU0;A0A286ZT83;A0A287BB19	2;2;2	2;2;2	2;2;2	;;	3	2	2	2	1	2	1	2	2	2	2	2	2	1	2	1	2	2	2	2	2	2	1	2	1	2	2	2	2	2	2	5.2	5.2	5.2	47.636	445	445;495;587	0	7.6142	By matching	By matching	By matching	By matching	By MS/MS
A0A286ZTA8;F1RXW0;A0A287BF88;Q59IP2;A0A287BPM1;Q8HYS3	A0A286ZTA8;F1RXW0;A0A287BF88;Q59IP2;A0A287BPM1	9;9;9;9;7;1	8;8;8;8;6;1	8;8;8;8;6;1	;;;;	6	9	8	8	6	6	5	8	7	6	8	8	8	5	5	5	7	6	5	7	7	7	5	5	5	7	6	5	7	7	7	8.5	7.7	7.7	136.25	1411	1411;1453;1474;1499;1452;210	0	27.577	By MS/MS	By MS/MS	By MS/MS	By MS/MS	By MS/MS
A0A286ZZL4;F1S087;A0A287B6Q8;A0A286ZTA9;A0A287AY28	A0A286ZZL4;F1S087;A0A287B6Q8;A0A286ZTA9;A0A287AY28	4;4;4;4;4	4;4;4;4;4	4;4;4;4;4	;;;;	5	4	4	4	3	3	4	4	4	4	4	4	4	3	3	4	4	4	4	4	4	4	3	3	4	4	4	4	4	4	4	19.2	19.2	19.2	60.554	546	546;566;572;584;611	0	21.172	By MS/MS	By MS/MS	By MS/MS	By MS/MS	By MS/MS
A0A286ZTC7	A0A286ZTC7	1	1	1		1	1	1	1	1	1	0	0	0	0	0	0	0	1	1	0	0	0	0	0	0	0	1	1	0	0	0	0	0	0	0	0.8	0.8	0.8	133.1	1180	1180	1	-2	By MS/MS	By MS/MS
B6DX82;A0A286ZTD8;B6DX83	B6DX82;A0A286ZTD8;B6DX83	10;10;7	10;10;7	10;10;7	;;	3	10	10	10	3	2	2	6	5	6	7	6	6	3	2	2	6	5	6	7	6	6	3	2	2	6	5	6	7	6	6	42.8	42.8	42.8	33.835	304	304;304;204	0	34.16	By MS/MS	By matching	By MS/MS	By MS/MS	By MS/MS
A0A287AKI8;F1S3W0;A0A286ZTE0	A0A287AKI8;F1S3W0;A0A286ZTE0	1;1;1	1;1;1	1;1;1	;;	3	1	1	1	1	1	1	1	1	1	1	1	1	1	1	1	1	1	1	1	1	1	1	1	1	1	1	1	1	1	1	24.7	24.7	24.7	8.6087	73	73;91;91	0	10.581	By MS/MS	By MS/MS	By MS/MS	By MS/MS	By MS/MS
A0A286ZTF3;A0A287ARC8;A0A287AN99;F1RR44;A0A287BT03	A0A286ZTF3;A0A287ARC8;A0A287AN99;F1RR44;A0A287BT03	3;3;2;2;2	3;3;2;2;2	3;3;2;2;2	;;;;	5	3	3	3	2	2	2	2	2	2	3	2	2	2	2	2	2	2	2	3	2	2	2	2	2	2	2	2	3	2	2	13.9	13.9	13.9	36.834	323	323;369;284;294;342	0	7.3626	By matching	By matching	By MS/MS	By MS/MS	By MS/MS
A0A286ZXU4;A0A287AB35;A0A286ZTH0;A0A287ADU2	A0A286ZXU4;A0A287AB35;A0A286ZTH0;A0A287ADU2	10;10;10;5	10;10;10;5	10;10;10;5	;;;	4	10	10	10	6	7	8	8	9	10	8	10	9	6	7	8	8	9	10	8	10	9	6	7	8	8	9	10	8	10	9	55	55	55	24.141	211	211;222;255;134	0	71.176	By MS/MS	By MS/MS	By MS/MS	By MS/MS	By MS/MS
F1RFK3;I3LTJ6;A0A287AID5;A0A287APV8;A0A286ZTI2	F1RFK3;I3LTJ6;A0A287AID5;A0A287APV8;A0A286ZTI2	2;2;2;2;2	2;2;2;2;2	2;2;2;2;2	;;;;	5	2	2	2	0	0	0	0	1	0	1	0	0	0	0	0	0	1	0	1	0	0	0	0	0	0	1	0	1	0	0	0.6	0.6	0.6	399.99	3539	3539;3564;3847;3854;3858	0.006646	2.9048					By MS/MS
F1RQB6;A0A286ZTN5	F1RQB6;A0A286ZTN5	9;9	9;9	8;8	;	2	9	9	8	7	4	7	7	8	8	9	8	8	7	4	7	7	8	8	9	8	8	6	3	6	6	7	7	8	7	7	33	33	30	45.354	403	403;465	0	57.524	By matching	By MS/MS	By MS/MS	By MS/MS	By MS/MS
A0A287AJE3;A0A287AGW0;A0A287B2Z5;A0A286ZTU7;A0A286ZM84	A0A287AJE3;A0A287AGW0;A0A287B2Z5;A0A286ZTU7;A0A286ZM84	14;14;14;14;13	6;6;6;6;5	6;6;6;6;5	;;;;	5	14	6	6	13	14	14	9	9	6	10	7	6	5	6	6	3	3	2	4	2	2	5	6	6	3	3	2	4	2	2	31.4	12.6	12.6	43.582	389	389;392;393;416;400	0	23.218	By MS/MS	By MS/MS	By MS/MS	By MS/MS	By MS/MS
A0A286ZZV9;A0A286ZTV9;A0A287A2J1;A0A287AVK6;A0A287AMQ1;A0A287BSL5;F1SSN5	A0A286ZZV9;A0A286ZTV9;A0A287A2J1;A0A287AVK6;A0A287AMQ1;A0A287BSL5;F1SSN5	13;13;13;13;13;13;13	13;13;13;13;13;13;13	13;13;13;13;13;13;13	;;;;;;	7	13	13	13	6	6	6	9	7	10	11	9	9	6	6	6	9	7	10	11	9	9	6	6	6	9	7	10	11	9	9	15	15	15	141.27	1221	1221;1283;1298;1306;1327;1328;1357	0	62.751	By MS/MS	By MS/MS	By MS/MS	By MS/MS	By MS/MS
F1S2V2;A0A286ZTW5;A0A287BNA2	F1S2V2;A0A286ZTW5;A0A287BNA2	6;6;5	6;6;5	6;6;5	;;	3	6	6	6	3	5	3	5	5	4	5	5	5	3	5	3	5	5	4	5	5	5	3	5	3	5	5	4	5	5	5	45.4	45.4	45.4	22.616	205	205;210;176	0	15.348	By MS/MS	By MS/MS	By MS/MS	By MS/MS	By MS/MS
A0A287A9A1;A0A286ZTZ2;A0A287AHJ5;A0A287AMX5;A0A287A477;A0A287AT38;A0A287AC94;A0A286ZVZ8	A0A287A9A1;A0A286ZTZ2;A0A287AHJ5;A0A287AMX5;A0A287A477;A0A287AT38;A0A287AC94;A0A286ZVZ8	2;2;2;2;2;2;2;2	2;2;2;2;2;2;2;2	2;2;2;2;2;2;2;2	;;;;;;;	8	2	2	2	1	0	1	0	1	1	0	1	0	1	0	1	0	1	1	0	1	0	1	0	1	0	1	1	0	1	0	3.4	3.4	3.4	94.751	861	861;902;915;1002;1073;1092;1107;1200	0	6.1598	By matching		By MS/MS		By matching
A0A286ZU23;F1RX91	A0A286ZU23;F1RX91	1;1	1;1	1;1	;	2	1	1	1	0	0	0	1	0	1	0	1	0	0	0	0	1	0	1	0	1	0	0	0	0	1	0	1	0	1	0	7.3	7.3	7.3	26.788	233	233;243	0.0099352	2.7211				By MS/MS
A0A286ZU25;F1S8D4	A0A286ZU25;F1S8D4	1;1	1;1	1;1	;	2	1	1	1	0	0	0	1	1	0	1	0	1	0	0	0	1	1	0	1	0	1	0	0	0	1	1	0	1	0	1	2.1	2.1	2.1	37.057	341	341;342	0.0066284	2.8848				By matching	By matching
I3LGJ8;A0A287BG97;A0A287BQ57;A0A286ZU34;I3L7C2	I3LGJ8;A0A287BG97;A0A287BQ57;A0A286ZU34;I3L7C2	3;3;3;3;2	3;3;3;3;2	3;3;3;3;2	;;;;	5	3	3	3	1	1	1	3	2	1	2	2	3	1	1	1	3	2	1	2	2	3	1	1	1	3	2	1	2	2	3	11.6	11.6	11.6	43.83	389	389;652;733;756;684	0	7.9439	By MS/MS	By MS/MS	By MS/MS	By MS/MS	By matching
A0A286ZU42;A0A287B808;F8T0U2;F1STS9;A0A286ZVR5;A0A287BDW0;A0A287BNT6;A0A286ZI77;A0A287AKT4;A0A287AWX6;A0A286ZVQ2;A0A287BEQ7;A0A287AQ70;F1RQM6	A0A286ZU42;A0A287B808;F8T0U2;F1STS9;A0A286ZVR5;A0A287BDW0	12;12;12;12;12;12;1;1;1;1;1;1;1;1	12;12;12;12;12;12;1;1;1;1;1;1;1;1	12;12;12;12;12;12;1;1;1;1;1;1;1;1	;;;;;	14	12	12	12	7	8	8	9	11	11	10	11	10	7	8	8	9	11	11	10	11	10	7	8	8	9	11	11	10	11	10	32.7	32.7	32.7	65.792	605	605;610;660;678;679;687;763;820;870;876;880;901;901;906	0	77.768	By MS/MS	By MS/MS	By MS/MS	By MS/MS	By MS/MS
A0A286ZU55;F1S0J2;A0A287A3T0;A0A287A7D4	A0A286ZU55;F1S0J2;A0A287A3T0;A0A287A7D4	25;25;23;22	25;25;23;22	4;4;2;4	;;;	4	25	25	4	23	22	22	20	21	20	21	19	17	23	22	22	20	21	20	21	19	17	4	4	4	2	4	4	4	3	2	43.2	43.2	8.5	67.34	600	600;613;569;542	0	154.65	By MS/MS	By MS/MS	By MS/MS	By MS/MS	By matching
D2JYW3;A9XFX6;A0A286ZU64;D2JYW4;A0PFK7;A0A288CG52;A0A287AP52;A0PFK4	D2JYW3;A9XFX6;A0A286ZU64;D2JYW4;A0PFK7;A0A288CG52;A0A287AP52;A0PFK4	14;14;14;13;13;13;13;12	14;14;14;13;13;13;13;12	14;14;14;13;13;13;13;12	;;;;;;;	8	14	14	14	10	12	10	9	13	12	13	12	11	10	12	10	9	13	12	13	12	11	10	12	10	9	13	12	13	12	11	62.5	62.5	62.5	30.66	272	272;272;276;277;277;277;306;272	0	136.03	By MS/MS	By MS/MS	By MS/MS	By MS/MS	By MS/MS
A0A286ZU89;A0A287AAS9;A0A287ACQ4;F1RX81;Q8WNW4	A0A286ZU89;A0A287AAS9;A0A287ACQ4;F1RX81;Q8WNW4	3;3;3;3;3	3;3;3;3;3	3;3;3;3;3	;;;;	5	3	3	3	1	2	0	0	0	2	0	2	2	1	2	0	0	0	2	0	2	2	1	2	0	0	0	2	0	2	2	6.1	6.1	6.1	71.437	653	653;731;768;774;781	0	6.3281	By matching	By matching
A0A286ZUA8;A0A287BN12;F1SL47;A0A286ZWV4	A0A286ZUA8;A0A287BN12;F1SL47;A0A286ZWV4	6;6;6;6	6;6;6;6	6;6;6;6	;;;	4	6	6	6	2	3	3	3	4	2	4	3	3	2	3	3	3	4	2	4	3	3	2	3	3	3	4	2	4	3	3	16.6	16.6	16.6	49.046	427	427;432;463;479	0	14.15	By matching	By MS/MS	By matching	By MS/MS	By MS/MS
A0A287ANV9;A0A286ZUD8;A0A287BLA4;A0A286ZUK7;A0A287BHX8;K7GLY0;A0A287B258	A0A287ANV9;A0A286ZUD8;A0A287BLA4;A0A286ZUK7;A0A287BHX8;K7GLY0;A0A287B258	1;1;1;1;1;1;1	1;1;1;1;1;1;1	1;1;1;1;1;1;1	;;;;;;	7	1	1	1	1	1	1	1	1	1	1	1	1	1	1	1	1	1	1	1	1	1	1	1	1	1	1	1	1	1	1	0.8	0.8	0.8	130.68	1179	1179;1181;1186;1205;1219;1247;1263	1	-2	By MS/MS	By matching	By matching	By MS/MS	By matching
A0A287ACR8;A0A286ZUF5	A0A287ACR8;A0A286ZUF5	1;1	1;1	1;1	;	2	1	1	1	0	0	1	1	0	0	1	1	1	0	0	1	1	0	0	1	1	1	0	0	1	1	0	0	1	1	1	7.7	7.7	7.7	19.311	168	168;169	0.00049579	4.1828			By matching	By matching
A0A286ZUG0;A0A286ZY48;A0A287B8Y9	A0A286ZUG0;A0A286ZY48	3;3;1	3;3;1	2;2;1	;	3	3	3	2	2	1	2	1	1	3	2	3	2	2	1	2	1	1	3	2	3	2	1	1	2	1	1	2	1	2	1	9.4	9.4	7.3	57.697	551	551;576;582	0	16.534	By matching	By MS/MS	By matching	By matching	By matching
A0A287A6N7;A0A287AV94;A0A286ZUG8;A0A287A7V8;F1SUZ2	A0A287A6N7;A0A287AV94;A0A286ZUG8;A0A287A7V8;F1SUZ2	2;2;2;2;2	2;2;2;2;2	2;2;2;2;2	;;;;	5	2	2	2	1	0	0	1	1	1	1	1	1	1	0	0	1	1	1	1	1	1	1	0	0	1	1	1	1	1	1	2	2	2	161.8	1481	1481;1571;1581;1628;1645	0.0045393	3.1156	By MS/MS			By matching	By matching
A0A286ZUH0;I3L7S4;F1SNH3;I3L650	A0A286ZUH0;I3L7S4;F1SNH3;I3L650	11;11;11;11	11;11;11;11	11;11;11;11	;;;	4	11	11	11	9	9	10	9	10	11	10	11	11	9	9	10	9	10	11	10	11	11	9	9	10	9	10	11	10	11	11	27.6	27.6	27.6	60.341	519	519;536;606;801	0	52.319	By MS/MS	By MS/MS	By MS/MS	By MS/MS	By MS/MS
A0A286ZUI3;A0A287A391;A0A288CG57;Q0PY11;A0A287BJG5;A0A287AJQ9;A0A287ANW5;Q4QZ00;B9W5V0;A0A286ZNV2;F1STM4;A0A287AVL5;A0A286ZIH3;Q762C2;A0A287AB82;Q29237;F1RXI4	A0A286ZUI3;A0A287A391;A0A288CG57;Q0PY11;A0A287BJG5;A0A287AJQ9;A0A287ANW5;Q4QZ00	25;25;25;25;23;23;20;17;12;12;11;5;5;4;4;2;1	25;25;25;25;23;23;20;17;12;12;11;5;5;4;4;2;1	25;25;25;25;23;23;20;17;12;12;11;5;5;4;4;2;1	;;;;;;;	17	25	25	25	24	24	25	21	19	25	21	22	21	24	24	25	21	19	25	21	22	21	24	24	25	21	19	25	21	22	21	69.1	69.1	69.1	46.661	433	433;441;449;462;428;502;414;309;463;588;461;430;454;111;206;63;59	0	288.94	By MS/MS	By MS/MS	By MS/MS	By MS/MS	By MS/MS
A0A286ZUJ1;I3LR17;G8G223	A0A286ZUJ1;I3LR17;G8G223	2;2;2	2;2;2	2;2;2	;;	3	2	2	2	1	1	2	2	2	2	2	2	2	1	1	2	2	2	2	2	2	2	1	1	2	2	2	2	2	2	2	14	14	14	42.783	386	386;461;461	0	10.274	By MS/MS	By MS/MS	By MS/MS	By MS/MS	By MS/MS
A0A287B110;A0A286ZUK6;F4MHU7	A0A287B110;A0A286ZUK6;F4MHU7	8;8;6	8;8;6	8;8;6	;;	3	8	8	8	6	4	6	8	8	8	8	7	8	6	4	6	8	8	8	8	7	8	6	4	6	8	8	8	8	7	8	25.5	25.5	25.5	36.156	321	321;387;278	0	23.942	By MS/MS	By MS/MS	By MS/MS	By MS/MS	By MS/MS
F1SIH8;A0A286ZUM8;A0A286ZSB5;P03974	F1SIH8;A0A286ZUM8;A0A286ZSB5;P03974	44;44;43;43	44;44;43;43	44;44;43;43	;;;	4	44	44	44	38	37	34	39	37	42	42	39	42	38	37	34	39	37	42	42	39	42	38	37	34	39	37	42	42	39	42	64.9	64.9	64.9	91	820	820;878;761;806	0	323.31	By MS/MS	By MS/MS	By MS/MS	By MS/MS	By MS/MS
A0A286ZUN9;A0A286ZZC2;A0A287BJQ2	A0A286ZUN9;A0A286ZZC2;A0A287BJQ2	2;2;2	2;2;2	2;2;2	;;	3	2	2	2	1	2	2	2	1	2	2	2	2	1	2	2	2	1	2	2	2	2	1	2	2	2	1	2	2	2	2	10.9	10.9	10.9	23.787	211	211;212;239	0	8.2441	By matching	By MS/MS	By matching	By matching	By MS/MS
A0A287A579;I3LKZ5;A0A287BJ45;A0A287B381;A0A286ZUT6;I3LR05;I3LFV9;F1S317;A0A286ZYK6	A0A287A579;I3LKZ5;A0A287BJ45;A0A287B381;A0A286ZUT6;I3LR05;I3LFV9;F1S317;A0A286ZYK6	2;2;2;2;2;2;2;2;2	2;2;2;2;2;2;2;2;2	2;2;2;2;2;2;2;2;2	;;;;;;;;	9	2	2	2	1	0	0	0	2	1	0	0	1	1	0	0	0	2	1	0	0	1	1	0	0	0	2	1	0	0	1	1.1	1.1	1.1	445.58	3838	3838;3851;3851;3862;3880;3884;3898;3911;3930	0.0062333	2.9389	By MS/MS				By matching
E1U317;A0A286ZUW0;F1SPM6;E1U318;A0A287A4L3;F1SPM7;Q8WNX5;Q8WN54;E1U3B9	E1U317;A0A286ZUW0;F1SPM6;E1U318;A0A287A4L3;F1SPM7	19;19;19;19;17;17;5;4;1	19;19;19;19;17;17;5;4;1	16;16;16;16;14;14;4;3;1	;;;;;	9	19	19	16	15	15	16	14	17	16	15	17	17	15	15	16	14	17	16	15	17	17	12	12	13	11	14	13	12	14	14	42	42	35.8	76.654	681	681;681;699;699;603;609;194;157;36	0	88.065	By MS/MS	By MS/MS	By MS/MS	By MS/MS	By MS/MS
A0A286ZUW5;Q70EF0	A0A286ZUW5	33;11	33;11	2;2		2	33	33	2	24	26	23	26	27	28	29	30	29	24	26	23	26	27	28	29	30	29	1	1	1	0	1	1	0	1	2	73.6	73.6	3.2	60.852	534	534;263	0	235.36	By matching	By matching	By matching	By matching	By matching
A0A287BMK7;A0A286ZUZ1;A0A287B194;I3LS12	A0A287BMK7;A0A286ZUZ1;A0A287B194;I3LS12	5;5;4;4	4;4;3;3	4;4;3;3	;;;	4	5	4	4	5	5	5	4	5	5	5	5	4	4	4	4	3	4	4	4	4	4	4	4	4	3	4	4	4	4	4	12.5	10.6	10.6	58.619	521	521;525;482;497	0	33.083	By MS/MS	By MS/MS	By MS/MS	By MS/MS	By matching
A0A286ZUZ5;F1S939	A0A286ZUZ5;F1S939	1;1	1;1	1;1	;	2	1	1	1	1	1	0	0	1	1	0	0	0	1	1	0	0	1	1	0	0	0	1	1	0	0	1	1	0	0	0	1.4	1.4	1.4	109.06	1029	1029;1065	0.0004914	4.0932	By matching	By matching			By matching
I3LRZ4;A0A287B6C3;A0A286ZV21;A0A287A6C8;I3L5F7;F1SG93;F1RNF5;A0A287B2T3;A0A286ZLV6;A0A287BHI3;A0A287BLB2;A0A287A8F7;A0A287A9X0;A0A287AC78;I3LSV7	I3LRZ4;A0A287B6C3;A0A286ZV21;A0A287A6C8;I3L5F7;F1SG93;F1RNF5;A0A287B2T3;A0A286ZLV6;A0A287BHI3;A0A287BLB2;A0A287A8F7;A0A287A9X0;A0A287AC78;I3LSV7	2;2;2;2;2;2;1;1;1;1;1;1;1;1;1	2;2;2;2;2;2;1;1;1;1;1;1;1;1;1	2;2;2;2;2;2;1;1;1;1;1;1;1;1;1	;;;;;;;;;;;;;;	15	2	2	2	0	0	1	1	1	1	1	1	1	0	0	1	1	1	1	1	1	1	0	0	1	1	1	1	1	1	1	2.3	2.3	2.3	107.16	952	952;994;1005;1015;1025;1025;716;763;781;783;823;837;846;858;883	0.0014265	3.6409			By MS/MS	By matching	By matching
A0A287BM51;A0A286ZV33	A0A287BM51;A0A286ZV33	2;2	2;2	2;2	;	2	2	2	2	1	1	1	2	2	2	2	1	2	1	1	1	2	2	2	2	1	2	1	1	1	2	2	2	2	1	2	10	10	10	32.658	300	300;360	0	9.6525	By MS/MS	By MS/MS	By MS/MS	By matching	By MS/MS
A0A287BCQ8;P31006;A0A286ZV71;F1S5R9;A0A287B3G4	A0A287BCQ8;P31006;A0A286ZV71;F1S5R9	3;3;3;3;1	3;3;3;3;1	3;3;3;3;1	;;;	5	3	3	3	0	1	0	2	2	1	3	3	3	0	1	0	2	2	1	3	3	3	0	1	0	2	2	1	3	3	3	30.2	30.2	30.2	20.121	179	179;198;198;219;182	0	11.273		By matching		By MS/MS	By MS/MS
A0A286ZV89	A0A286ZV89	1	1	1		1	1	1	1	1	1	1	1	1	1	1	1	1	1	1	1	1	1	1	1	1	1	1	1	1	1	1	1	1	1	1	4.1	4.1	4.1	33.423	317	317	1	-2	By matching	By matching	By matching	By matching	By MS/MS
A0A286ZV96	A0A286ZV96	1	1	1		1	1	1	1	0	0	0	1	0	1	1	1	1	0	0	0	1	0	1	1	1	1	0	0	0	1	0	1	1	1	1	7.5	7.5	7.5	17.014	147	147	0	7.8441				By MS/MS
A0A287BNE9;A0A286ZVA8;A0A287BJI8;A0A287A849	A0A287BNE9;A0A286ZVA8;A0A287BJI8;A0A287A849	7;7;5;4	7;7;5;4	7;7;5;4	;;;	4	7	7	7	5	7	6	7	6	7	7	7	7	5	7	6	7	6	7	7	7	7	5	7	6	7	6	7	7	7	7	16.3	16.3	16.3	88.487	835	835;868;733;785	0	24.44	By MS/MS	By MS/MS	By MS/MS	By MS/MS	By MS/MS
P45846;A0A286ZVB7	P45846;A0A286ZVB7	9;9	9;9	9;9	;	2	9	9	9	7	8	6	7	6	8	8	7	7	7	8	6	7	6	8	8	7	7	7	8	6	7	6	8	8	7	7	53.6	53.6	53.6	21.994	183	183;201	0	147.5	By MS/MS	By MS/MS	By MS/MS	By MS/MS	By MS/MS
A0A286ZVD0	A0A286ZVD0	1	1	1		1	1	1	1	0	1	1	1	1	1	1	1	1	0	1	1	1	1	1	1	1	1	0	1	1	1	1	1	1	1	1	15.6	15.6	15.6	10.333	90	90	0.0099783	2.7481		By matching	By matching	By matching	By matching
A0A286ZVH5;I3LRP1;A0A287B7J5	A0A286ZVH5;I3LRP1;A0A287B7J5	7;7;5	7;7;5	7;7;5	;;	3	7	7	7	6	5	4	6	6	6	6	5	6	6	5	4	6	6	6	6	5	6	6	5	4	6	6	6	6	5	6	29.9	29.9	29.9	48.562	448	448;776;726	0	34.639	By MS/MS	By MS/MS	By MS/MS	By MS/MS	By MS/MS
F1RGI2;A0A286ZVJ9	F1RGI2;A0A286ZVJ9	6;6	6;6	6;6	;	2	6	6	6	4	4	4	5	2	4	2	3	5	4	4	4	5	2	4	2	3	5	4	4	4	5	2	4	2	3	5	34.2	34.2	34.2	22.565	202	202;232	0	17.046	By MS/MS	By MS/MS	By MS/MS	By MS/MS	By matching
A0A286ZVM3;A1XQT6;Q5EFJ2;A0A287BCZ5;A0A287AR47;A0A286ZMV9;A0A287BJF1;F6Q9P4;Q29069;Q56P21;Q56P22;A1XQT8;F1SNW4;K4EJ64;Q9TUJ9	A0A286ZVM3;A1XQT6;Q5EFJ2;A0A287BCZ5;A0A287AR47;A0A286ZMV9;A0A287BJF1;F6Q9P4;Q29069;Q56P21	9;9;8;8;8;8;8;7;6;5;4;3;2;2;1	9;9;8;8;8;8;8;7;6;5;4;3;2;2;1	9;9;8;8;8;8;8;7;6;5;4;3;2;2;1	;;;;;;;;;	15	9	9	9	3	3	6	9	2	2	4	2	2	3	3	6	9	2	2	4	2	2	3	3	6	9	2	2	4	2	2	69.1	69.1	69.1	20.632	191	191;192;150;187;192;201;316;151;150;92;92;92;196;197;32	0	95.611	By MS/MS	By MS/MS	By MS/MS	By MS/MS	By MS/MS
A0A286ZVN0	A0A286ZVN0	5	1	1		1	5	1	1	5	5	5	3	4	3	4	4	3	1	1	1	0	1	1	1	1	1	1	1	1	0	1	1	1	1	1	18.2	2.8	2.8	35.267	318	318	0.00049925	4.2799	By MS/MS	By MS/MS	By matching	By matching	By MS/MS
A0A286ZVQ0	A0A286ZVQ0	1	1	1		1	1	1	1	1	1	1	1	1	1	1	1	1	1	1	1	1	1	1	1	1	1	1	1	1	1	1	1	1	1	1	8.5	8.5	8.5	25.942	236	236	0	12.546	By matching	By MS/MS	By matching	By MS/MS	By MS/MS
F1SRP8;A0A286ZVQ4;A0A287A3P3	F1SRP8;A0A286ZVQ4;A0A287A3P3	1;1;1	1;1;1	1;1;1	;;	3	1	1	1	1	1	0	1	1	1	1	1	1	1	1	0	1	1	1	1	1	1	1	1	0	1	1	1	1	1	1	1.2	1.2	1.2	113.17	1008	1008;1059;1088	1	-2	By matching	By matching		By matching	By matching
I3LSJ4;A0A286ZVS0;A0A287AG93	I3LSJ4;A0A286ZVS0;A0A287AG93	8;8;7	8;8;7	8;8;7	;;	3	8	8	8	4	6	4	5	5	7	5	5	7	4	6	4	5	5	7	5	5	7	4	6	4	5	5	7	5	5	7	12.7	12.7	12.7	121.25	1087	1087;1217;1010	0	25.114	By matching	By MS/MS	By MS/MS	By MS/MS	By MS/MS
A0A286ZVT2	A0A286ZVT2	7	5	2		1	7	5	2	7	7	7	4	4	4	5	4	4	5	5	5	2	2	2	3	2	2	2	2	2	1	1	1	1	1	1	76.9	60.7	36.8	12.666	117	117	0	91.633	By MS/MS	By MS/MS	By MS/MS	By MS/MS	By MS/MS
A0A286ZVW3;A0A287B511;F1STL3;A0A287BL62	A0A286ZVW3;A0A287B511;F1STL3;A0A287BL62	1;1;1;1	1;1;1;1	1;1;1;1	;;;	4	1	1	1	0	0	0	0	1	0	0	0	0	0	0	0	0	1	0	0	0	0	0	0	0	0	1	0	0	0	0	1	1	1	149.04	1333	1333;1397;1436;1446	1	-2					By MS/MS
I3LMH4;A0A287BR08;A0A287A2E1;A0A286ZVY9;F8TEL5;A0A286ZZG7;A0A287A1Z9;A0A287B7X5;A0A287B8Y7;A0A287AXS8;A0A287BD78;A0A287AFR1;A0A287AP62;F1SU05;A0A287AF76	I3LMH4;A0A287BR08;A0A287A2E1;A0A286ZVY9;F8TEL5;A0A286ZZG7;A0A287A1Z9	9;9;9;9;9;9;9;1;1;1;1;1;1;1;1	9;9;9;9;9;9;9;1;1;1;1;1;1;1;1	9;9;9;9;9;9;9;1;1;1;1;1;1;1;1	;;;;;;	15	9	9	9	4	6	8	5	6	8	6	7	8	4	6	8	5	6	8	6	7	8	4	6	8	5	6	8	6	7	8	7.4	7.4	7.4	159.16	1439	1439;1516;1517;1574;1600;1603;1610;1519;1586;1593;1597;1604;1624;1631;1658	0	24.512	By MS/MS	By MS/MS	By MS/MS	By MS/MS	By MS/MS
A0A286ZW70;A0A286ZKG9;Q29278;F1S2E3	A0A286ZW70;A0A286ZKG9	21;18;4;1	21;18;4;1	21;18;4;1	;	4	21	21	21	20	20	20	17	21	20	19	21	17	20	20	20	17	21	20	19	21	17	20	20	20	17	21	20	19	21	17	64.4	64.4	64.4	23.784	216	216;202;87;207	0	204.66	By MS/MS	By MS/MS	By MS/MS	By MS/MS	By MS/MS
F1SJQ6;A1XQU3;A0A286ZW72;I3LIZ8	F1SJQ6;A1XQU3;A0A286ZW72;I3LIZ8	2;2;2;1	2;2;2;1	2;2;2;1	;;;	4	2	2	2	1	1	1	2	1	1	1	1	1	1	1	1	2	1	1	1	1	1	1	1	1	2	1	1	1	1	1	11.5	11.5	11.5	21.107	191	191;213;213;213	0	12.921	By matching	By MS/MS	By MS/MS	By MS/MS	By MS/MS
A0A286ZWA5	A0A286ZWA5	5	2	2		1	5	2	2	3	3	3	5	4	4	3	4	5	1	1	1	2	2	2	1	2	2	1	1	1	2	2	2	1	2	2	12.2	5.4	5.4	65.749	624	624	0	7.7214	By matching	By matching	By matching	By matching	By matching
A0A286ZWF5	A0A286ZWF5	2	2	1		1	2	2	1	2	2	2	0	1	1	1	1	1	2	2	2	0	1	1	1	1	1	1	1	1	0	1	0	0	0	0	26.4	26.4	9.1	12.856	121	121	0	11.404	By MS/MS	By MS/MS	By MS/MS		By matching
A0A286ZWI2;A0A287AID9	A0A286ZWI2	5;1	5;1	5;1		2	5	5	5	3	3	3	4	4	5	4	5	5	3	3	3	4	4	5	4	5	5	3	3	3	4	4	5	4	5	5	43.2	43.2	43.2	26.256	227	227;240	0	19.928	By matching	By MS/MS	By MS/MS	By MS/MS	By MS/MS
A0A286ZWJ2	A0A286ZWJ2	2	2	2		1	2	2	2	0	1	2	1	0	2	1	1	0	0	1	2	1	0	2	1	1	0	0	1	2	1	0	2	1	1	0	14.4	14.4	14.4	19.725	174	174	0.00049975	4.2955		By matching	By MS/MS	By MS/MS
A0A286ZWJ6	A0A286ZWJ6	1	1	1		1	1	1	1	0	0	0	0	1	1	1	0	1	0	0	0	0	1	1	1	0	1	0	0	0	0	1	1	1	0	1	1.1	1.1	1.1	110.13	996	996	1	-2					By MS/MS
A0A287BA45;F1SFR6;A0A287ABW8;P53590;A0A286ZWJ9;F1RK10;O97580;A0A287AR48	A0A287BA45;F1SFR6;A0A287ABW8;P53590;A0A286ZWJ9	5;5;5;5;5;1;1;1	5;5;5;5;5;1;1;1	5;5;5;5;5;1;1;1	;;;;	8	5	5	5	1	4	2	4	5	5	4	4	3	1	4	2	4	5	5	4	4	3	1	4	2	4	5	5	4	4	3	17.1	17.1	17.1	44.836	415	415;426;432;433;457;405;425;463	0	13.769	By matching	By matching	By MS/MS	By MS/MS	By matching
A0A287A8U7;A0A286ZWN6;P01846;A0A0A0MY58;A0A287A1M4	A0A287A8U7;A0A286ZWN6;P01846;A0A0A0MY58;A0A287A1M4	15;15;10;10;10	15;15;10;10;10	9;9;7;7;7	;;;;	5	15	15	9	15	15	15	13	13	13	13	13	13	15	15	15	13	13	13	13	13	13	9	9	9	8	8	8	8	8	8	68.6	68.6	53.2	23.144	220	220;260;105;106;259	0	226.35	By MS/MS	By MS/MS	By MS/MS	By MS/MS	By MS/MS
A0A286ZWS0	A0A286ZWS0	5	5	5		1	5	5	5	4	4	5	5	5	5	5	5	5	4	4	5	5	5	5	5	5	5	4	4	5	5	5	5	5	5	5	67.7	67.7	67.7	10.454	93	93	0	144.01	By MS/MS	By MS/MS	By MS/MS	By MS/MS	By MS/MS
A0A287A2Q7;A0A286ZWS8;I3LSV6;A0A287BFX4	A0A287A2Q7;A0A286ZWS8;I3LSV6	66;66;44;4	66;66;44;4	58;58;40;4	;;	4	66	66	58	51	47	50	59	59	59	58	60	58	51	47	50	59	59	59	58	60	58	45	42	46	52	52	52	51	53	51	63.6	63.6	56.3	134.29	1417	1417;1486;1364;78	0	323.31	By MS/MS	By MS/MS	By MS/MS	By MS/MS	By MS/MS
A0A286ZWW2	A0A286ZWW2	13	6	6		1	13	6	6	11	10	10	13	13	13	13	12	12	5	5	4	6	6	6	6	5	6	5	5	4	6	6	6	6	5	6	43.9	25.6	25.6	49.249	449	449	0	35.84	By MS/MS	By MS/MS	By MS/MS	By MS/MS	By MS/MS
Q5MJE5;Q4U1U4;A0A286ZX26	Q5MJE5;Q4U1U4;A0A286ZX26	20;20;20	20;20;20	2;2;2	;;	3	20	20	2	16	14	16	19	20	17	20	20	20	16	14	16	19	20	17	20	20	20	1	2	2	2	2	2	2	2	2	42.3	42.3	7.8	42.763	395	395;410;410	0	157.85	By MS/MS	By MS/MS	By MS/MS	By MS/MS	By MS/MS
P37111;A0A286ZX40;A0A287B8H8;A0A2C9F3H3	P37111;A0A286ZX40;A0A287B8H8;A0A2C9F3H3	11;11;10;8	11;11;10;8	11;11;10;8	;;;	4	11	11	11	8	8	9	8	10	10	9	8	8	8	8	9	8	10	10	9	8	8	8	8	9	8	10	10	9	8	8	39.8	39.8	39.8	45.347	407	407;437;388;360	0	49.432	By MS/MS	By MS/MS	By MS/MS	By MS/MS	By MS/MS
A0A287AY61;A0A286ZX84;F1STS5	A0A287AY61;A0A286ZX84;F1STS5	1;1;1	1;1;1	1;1;1	;;	3	1	1	1	0	1	0	0	0	0	0	0	0	0	1	0	0	0	0	0	0	0	0	1	0	0	0	0	0	0	0	2.6	2.6	2.6	41.33	345	345;591;600	1	-2		By MS/MS
F1RVH7;C7EDN1;A0A286ZXA0;A0A1L4APN7;A0A287B8M8;A0A1L4APN6;A0A1L4APK5	F1RVH7;C7EDN1;A0A286ZXA0;A0A1L4APN7;A0A287B8M8;A0A1L4APN6	3;3;3;2;2;2;1	3;3;3;2;2;2;1	3;3;3;2;2;2;1	;;;;;	7	3	3	3	1	2	2	2	3	3	3	3	2	1	2	2	2	3	3	3	3	2	1	2	2	2	3	3	3	3	2	19.2	19.2	19.2	25.816	250	250;282;282;237;260;260;195	0	11.43	By matching	By matching	By matching	By matching	By MS/MS
A0A286ZXA4	A0A286ZXA4	4	4	4		1	4	4	4	4	3	4	4	4	4	4	4	4	4	3	4	4	4	4	4	4	4	4	3	4	4	4	4	4	4	4	47.5	47.5	47.5	13.374	122	122	0	22.763	By matching	By matching	By MS/MS	By MS/MS	By MS/MS
A0A287B210;A0A287BPG5;A0A286ZXD4;A0A286ZSX6;A0A286ZTT9	A0A287B210;A0A287BPG5;A0A286ZXD4;A0A286ZSX6;A0A286ZTT9	8;8;8;7;6	3;3;3;2;2	0;0;0;0;0	;;;;	5	8	3	0	8	8	8	7	6	7	6	6	6	3	3	3	3	2	2	2	2	2	0	0	0	0	0	0	0	0	0	81.3	55.1	0	11.561	107	107;120;128;131;130	0	83.853	By matching	By matching	By matching	By matching	By matching
F1SLI3;A0A287B5L5;A0A286ZXD9;A0A287A3X7;A0A287AY86;A0A287A4H3;A0A287BPN0;I3L806;A0A287BAB8	F1SLI3;A0A287B5L5;A0A286ZXD9;A0A287A3X7;A0A287AY86;A0A287A4H3;A0A287BPN0;I3L806;A0A287BAB8	16;16;16;16;16;16;16;14;12	16;16;16;16;16;16;16;14;12	16;16;16;16;16;16;16;14;12	;;;;;;;;	9	16	16	16	8	9	12	14	14	13	15	16	16	8	9	12	14	14	13	15	16	16	8	9	12	14	14	13	15	16	16	24.9	24.9	24.9	116.98	1123	1123;1128;2167;2203;2220;2237;2253;2178;1920	0	143.14	By MS/MS	By MS/MS	By MS/MS	By MS/MS	By MS/MS
A0A287ASQ1;G8ENL5;A0A287A6T1;A0A286ZXI2;A0A287APW0;F1RFI8	A0A287ASQ1;G8ENL5;A0A287A6T1;A0A286ZXI2;A0A287APW0;F1RFI8	5;5;5;5;5;4	5;5;5;5;5;4	5;5;5;5;5;4	;;;;;	6	5	5	5	3	2	3	4	4	5	4	4	4	3	2	3	4	4	5	4	4	4	3	2	3	4	4	5	4	4	4	12.1	12.1	12.1	64.168	612	612;656;687;731;736;584	0	65.174	By MS/MS	By MS/MS	By MS/MS	By MS/MS	By MS/MS
Q95MZ3;A0A286ZXJ6;F1S100;F1SU57;F2Q9B8;K7GMY6;D0EWI9;Q70EE9;A0A287B026;A0A287AVE8;F1RMA8	Q95MZ3;A0A286ZXJ6;F1S100	6;6;6;2;2;2;1;1;1;1;1	6;6;6;2;2;2;1;1;1;1;1	6;6;6;2;2;2;1;1;1;1;1	;;	11	6	6	6	3	4	2	5	3	3	5	3	4	3	4	2	5	3	3	5	3	4	3	4	2	5	3	3	5	3	4	22.1	22.1	22.1	57.636	511	511;521;523;469;481;527;94;254;452;461;515	0	22.622	By MS/MS	By MS/MS	By MS/MS	By MS/MS	By MS/MS
A0A287AE45;A0A286ZXM0	A0A287AE45;A0A286ZXM0	7;7	7;7	7;7	;	2	7	7	7	5	5	5	6	6	7	7	6	6	5	5	5	6	6	7	7	6	6	5	5	5	6	6	7	7	6	6	29.7	29.7	29.7	382.3	3721	3721;3819	0	44.172	By MS/MS	By matching	By MS/MS	By MS/MS	By MS/MS
A0A287AYV8;A0A286ZXN4;A0A287B921;A0A287A8M7;A0A287A1Y3	A0A287AYV8;A0A286ZXN4;A0A287B921;A0A287A8M7;A0A287A1Y3	8;8;6;6;6	1;1;0;0;0	1;1;0;0;0	;;;;	5	8	1	1	8	8	8	5	5	4	4	5	4	1	1	1	0	0	0	0	0	0	1	1	1	0	0	0	0	0	0	79.8	23.1	23.1	11.282	104	104;119;107;116;119	0	8.7191	By MS/MS	By matching	By MS/MS	By matching	By matching
A0A287B283;A0A286ZXU8;F1SSS1	A0A287B283;A0A286ZXU8;F1SSS1	8;8;7	8;8;7	8;8;7	;;	3	8	8	8	5	4	6	8	6	7	8	7	7	5	4	6	8	6	7	8	7	7	5	4	6	8	6	7	8	7	7	30.8	30.8	30.8	45.384	399	399;400;372	0	24.835	By matching	By matching	By matching	By MS/MS	By MS/MS
A0A286ZXW1;I3LP02	A0A286ZXW1;I3LP02	4;4	4;4	4;4	;	2	4	4	4	2	1	2	2	1	4	3	4	4	2	1	2	2	1	4	3	4	4	2	1	2	2	1	4	3	4	4	19.3	19.3	19.3	40.099	378	378;426	0	22.373	By matching	By matching	By matching	By MS/MS	By MS/MS
A0A287A8Y9;A0A286ZXZ6;A0A287BGR0;A0A287B6S2;A0A287ACB0;A0A287A6T3;A0A287A195;A0A286ZIM1	A0A287A8Y9;A0A286ZXZ6;A0A287BGR0;A0A287B6S2;A0A287ACB0;A0A287A6T3;A0A287A195;A0A286ZIM1	7;7;7;7;7;6;6;4	3;3;3;3;3;3;3;3	0;0;0;0;0;0;0;0	;;;;;;;	8	7	3	0	7	7	7	5	6	5	5	4	6	3	3	3	2	2	2	2	1	2	0	0	0	0	0	0	0	0	0	73.9	23.5	0	13.097	119	119;119;121;127;130;139;148;95	0	93.219	By matching	By matching	By matching	By matching	By matching
B2CZF8;A0A286ZY29;A0A287AIU0;P79385;F6Q6N5	B2CZF8;A0A286ZY29;A0A287AIU0;P79385;F6Q6N5	46;46;46;41;34	46;46;46;41;34	46;46;46;41;34	;;;;	5	46	46	46	45	45	44	38	40	42	40	40	38	45	45	44	38	40	42	40	40	38	45	45	44	38	40	42	40	40	38	71.7	71.7	71.7	47.85	431	431;461;492;409;379	0	323.31	By MS/MS	By MS/MS	By MS/MS	By MS/MS	By MS/MS
A0A286ZY30;A0A287BLB3;A0A287AMD3;F1SBT6	A0A286ZY30;A0A287BLB3;A0A287AMD3;F1SBT6	15;15;13;13	15;15;13;13	12;12;10;10	;;;	4	15	15	12	9	10	9	15	13	15	14	14	13	9	10	9	15	13	15	14	14	13	8	9	8	12	10	12	11	12	11	23.5	23.5	20.2	73.343	714	714;750;603;726	0	77.904	By MS/MS	By MS/MS	By MS/MS	By MS/MS	By MS/MS
A0A286ZY37;I3LJ73	A0A286ZY37;I3LJ73	2;2	2;2	2;2	;	2	2	2	2	1	1	1	1	2	2	0	1	1	1	1	1	1	2	2	0	1	1	1	1	1	1	2	2	0	1	1	5.1	5.1	5.1	76.73	693	693;699	0	6.3646	By matching	By matching	By matching	By MS/MS	By matching
P62863;A0A286ZY72;W5RWF1;A0A287B5D7	P62863;A0A286ZY72;W5RWF1;A0A287B5D7	1;1;1;1	1;1;1;1	1;1;1;1	;;;	4	1	1	1	1	1	1	1	1	1	1	1	1	1	1	1	1	1	1	1	1	1	1	1	1	1	1	1	1	1	1	16.9	16.9	16.9	6.6478	59	59;62;133;133	0.0032634	3.4251	By matching	By matching	By MS/MS	By MS/MS	By MS/MS
A0A286ZY80	A0A286ZY80	1	1	1		1	1	1	1	0	1	0	0	0	1	1	0	0	0	1	0	0	0	1	1	0	0	0	1	0	0	0	1	1	0	0	0.9	0.9	0.9	132.81	1191	1191	1	-2		By MS/MS
A0A286ZY90	A0A286ZY90	3	3	3		1	3	3	3	0	3	2	2	3	2	3	3	2	0	3	2	2	3	2	3	3	2	0	3	2	2	3	2	3	3	2	12.9	12.9	12.9	24.708	217	217	0	8.6221		By matching	By matching	By MS/MS	By MS/MS
A0A286ZY95;Q5MBI0;Q5RLI3;Q863H9	A0A286ZY95	138;47;18;10	138;47;18;10	3;0;0;0		4	138	138	3	130	127	128	118	128	121	125	124	114	130	127	128	118	128	121	125	124	114	3	3	3	3	3	3	3	3	3	67.4	67.4	1.3	262.32	2380	2380;592;360;255	0	323.31	By MS/MS	By MS/MS	By MS/MS	By MS/MS	By MS/MS
A0A286ZYC3;D0G6X8;A0A287A956;A0A287BKF8;A0A286ZKQ1;Q29548	A0A286ZYC3;D0G6X8;A0A287A956;A0A287BKF8;A0A286ZKQ1;Q29548	7;7;6;6;6;6	7;7;6;6;6;6	7;7;6;6;6;6	;;;;;	6	7	7	7	5	4	6	6	5	4	5	6	6	5	4	6	6	5	4	5	6	6	5	4	6	6	5	4	5	6	6	14.1	14.1	14.1	59.709	516	516;538;487;509;528;531	0	18.9	By matching	By MS/MS	By MS/MS	By MS/MS	By MS/MS
A0A286ZYE7;A0A287B2L4	A0A286ZYE7;A0A287B2L4	9;9	8;8	8;8	;	2	9	8	8	7	9	8	7	8	7	8	8	7	6	8	7	6	7	6	7	7	6	6	8	7	6	7	6	7	7	6	30	30	30	39.995	363	363;420	0	42.903	By MS/MS	By MS/MS	By MS/MS	By MS/MS	By MS/MS
A0A287BTF0;A0A287B066;A0A287B6U2;A0A287B1S8;F1SPZ0;A0A286ZYG8	A0A287BTF0;A0A287B066;A0A287B6U2;A0A287B1S8;F1SPZ0;A0A286ZYG8	1;1;1;1;1;1	1;1;1;1;1;1	1;1;1;1;1;1	;;;;;	6	1	1	1	0	0	0	0	1	0	0	0	0	0	0	0	0	1	0	0	0	0	0	0	0	0	1	0	0	0	0	0.4	0.4	0.4	242.28	2065	2065;2214;2249;2252;2272;2278	1	-2					By MS/MS
A0A287B9Y4;A0A286ZYJ8;A0A287BFP7	A0A287B9Y4;A0A286ZYJ8;A0A287BFP7	4;4;4	4;4;4	4;4;4	;;	3	4	4	4	1	2	2	4	4	4	3	4	3	1	2	2	4	4	4	3	4	3	1	2	2	4	4	4	3	4	3	4.5	4.5	4.5	115.94	1043	1043;1116;1127	0	11.841	By matching	By MS/MS	By matching	By MS/MS	By MS/MS
A0A286ZYL3	A0A286ZYL3	2	2	2		1	2	2	2	1	1	1	2	2	2	2	2	2	1	1	1	2	2	2	2	2	2	1	1	1	2	2	2	2	2	2	14.8	14.8	14.8	39.041	352	352	0	10.059	By matching	By matching	By matching	By MS/MS	By MS/MS
A0A286ZYL7	A0A286ZYL7	3	3	3		1	3	3	3	3	2	3	3	3	3	3	3	3	3	2	3	3	3	3	3	3	3	3	2	3	3	3	3	3	3	3	17.3	17.3	17.3	17.475	168	168	0	57.313	By MS/MS	By MS/MS	By MS/MS	By MS/MS	By MS/MS
A0A286ZYM6	A0A286ZYM6	6	6	6		1	6	6	6	6	6	6	4	4	5	3	3	5	6	6	6	4	4	5	3	3	5	6	6	6	4	4	5	3	3	5	25.8	25.8	25.8	28.626	256	256	0	20.331	By MS/MS	By MS/MS	By MS/MS	By MS/MS	By MS/MS
A0A286ZYQ7;A0A287B0K5;A0A286ZWZ0	A0A286ZYQ7;A0A287B0K5;A0A286ZWZ0	8;6;6	4;3;3	4;3;3	;;	3	8	4	4	8	8	8	7	4	5	5	2	3	4	4	4	3	1	2	1	0	0	4	4	4	3	1	2	1	0	0	47.7	29.1	29.1	16.445	151	151;106;126	0	20.904	By MS/MS	By MS/MS	By MS/MS	By MS/MS	By matching
A0A286ZYS2;F1S0D9	A0A286ZYS2;F1S0D9	17;17	17;17	17;17	;	2	17	17	17	11	11	13	11	15	15	15	16	15	11	11	13	11	15	15	15	16	15	11	11	13	11	15	15	15	16	15	43.8	43.8	43.8	53.499	468	468;501	0	87.605	By MS/MS	By MS/MS	By MS/MS	By MS/MS	By MS/MS
A0A287BLC1;A0A286ZYT0;F1S4Y9	A0A287BLC1;A0A286ZYT0;F1S4Y9	2;2;2	2;2;2	2;2;2	;;	3	2	2	2	1	1	1	1	1	1	2	2	2	1	1	1	1	1	1	2	2	2	1	1	1	1	1	1	2	2	2	8	8	8	29.854	289	289;311;327	0	6.4769	By matching	By MS/MS	By matching	By matching	By matching
A0A286ZYX8;A0A287B8F3;A0A287A1V5;Q6UV40;Q70PG6;A0A286ZZC9;A0A286ZTA4	A0A286ZYX8;A0A287B8F3;A0A287A1V5	33;31;31;6;2;1;1	33;31;31;6;2;1;1	28;26;26;1;0;0;0	;;	7	33	33	28	28	28	30	29	31	29	31	30	31	28	28	30	29	31	29	31	30	31	24	25	25	25	26	25	26	25	27	85.4	85.4	73.9	39.42	364	364;416;438;109;38;325;364	0	323.31	By MS/MS	By MS/MS	By MS/MS	By MS/MS	By MS/MS
F1RGP1;A0A286ZYY8;A0A287BBE4	F1RGP1;A0A286ZYY8;A0A287BBE4	2;2;2	2;2;2	2;2;2	;;	3	2	2	2	1	1	1	2	1	1	1	2	2	1	1	1	2	1	1	1	2	2	1	1	1	2	1	1	1	2	2	1.9	1.9	1.9	161.66	1448	1448;1534;1564	0	5.3207	By matching	By matching	By matching	By matching	By matching
A0A286ZZ43;A0A287AZM7;A0A287ADJ4;A0A287BK39	A0A286ZZ43;A0A287AZM7;A0A287ADJ4;A0A287BK39	8;8;8;8	2;2;2;2	0;0;0;0	;;;	4	8	2	0	8	8	8	4	5	5	4	4	5	2	2	2	0	1	0	0	0	1	0	0	0	0	0	0	0	0	0	73.9	34.5	0	12.93	119	119;130;137;149	0	20.516	By matching	By matching	By matching	By matching	By matching
A0A287AHN7;A0A286ZZ46;A0A287BC99;I3LBX2;A0A287A8I7;F1S1V6;A0A287B180;A0A287AUD2	A0A287AHN7;A0A286ZZ46;A0A287BC99;I3LBX2;A0A287A8I7;F1S1V6;A0A287B180;A0A287AUD2	2;2;2;2;2;2;2;1	2;2;2;2;2;2;2;1	2;2;2;2;2;2;2;1	;;;;;;;	8	2	2	2	1	1	1	2	1	2	1	1	2	1	1	1	2	1	2	1	1	2	1	1	1	2	1	2	1	1	2	4.1	4.1	4.1	80.301	691	691;691;692;696;697;734;746;711	0.0054078	3.0472	By matching	By matching	By matching	By matching	By matching
A0A286ZZA4;F2Z5I2;A0A287BGG7;A0A287AXU6;A0A287BAQ0	A0A286ZZA4;F2Z5I2;A0A287BGG7;A0A287AXU6;A0A287BAQ0	3;3;2;2;2	3;3;2;2;2	3;3;2;2;2	;;;;	5	3	3	3	3	2	3	0	1	2	2	3	3	3	2	3	0	1	2	2	3	3	3	2	3	0	1	2	2	3	3	8.2	8.2	8.2	55.777	497	497;525;508;513;530	0	6.7982	By MS/MS	By MS/MS	By matching		By matching
Q53DY7;Q4TTS4;A0A286ZZB7;Q53DY6;Q53DY5;F6PYW2;P06348;A0A287BAD3	Q53DY7;Q4TTS4;A0A286ZZB7;Q53DY6;Q53DY5;F6PYW2;P06348;A0A287BAD3	8;8;8;6;6;6;4;4	8;8;8;6;6;6;4;4	8;8;8;6;6;6;4;4	;;;;;;;	8	8	8	8	6	7	7	3	3	5	3	5	5	6	7	7	3	3	5	3	5	5	6	7	7	3	3	5	3	5	5	36.7	36.7	36.7	12.831	128	128;213;219;221;221;273;211;212	0	36.248	By MS/MS	By MS/MS	By MS/MS	By matching	By MS/MS
A0A286ZZJ1;Q9TSV5;A0A2C9F339	A0A286ZZJ1;Q9TSV5;A0A2C9F339	1;1;1	1;1;1	1;1;1	;;	3	1	1	1	0	0	1	0	1	0	1	0	0	0	0	1	0	1	0	1	0	0	0	0	1	0	1	0	1	0	0	2.7	2.7	2.7	28.083	256	256;360;360	1	-2			By matching		By MS/MS
A0A286ZZM7	A0A286ZZM7	2	2	2		1	2	2	2	2	2	2	2	2	2	2	2	2	2	2	2	2	2	2	2	2	2	2	2	2	2	2	2	2	2	2	18.7	18.7	18.7	14.078	123	123	0	9.2704	By MS/MS	By MS/MS	By MS/MS	By MS/MS	By MS/MS
Q1W0S8;A0A286ZZM9;F1SSF7;Q1W0S7;A0A287A4S0;F1SEC6	Q1W0S8;A0A286ZZM9;F1SSF7;Q1W0S7	16;16;16;14;1;1	16;16;16;14;1;1	16;16;16;14;1;1	;;;	6	16	16	16	11	10	9	8	9	15	10	12	13	11	10	9	8	9	15	10	12	13	11	10	9	8	9	15	10	12	13	24.3	24.3	24.3	106.55	948	948;1120;1140;620;647;761	0	121.44	By MS/MS	By MS/MS	By MS/MS	By MS/MS	By MS/MS
A0A287AAY6;A0A287BGX8;A0A287BQI3;A0A286ZZN7;A0A287B943;A0A287B5J2;F1SRI8;F1RH20;F1RH19	A0A287AAY6;A0A287BGX8;A0A287BQI3;A0A286ZZN7;A0A287B943;A0A287B5J2;F1SRI8;F1RH20;F1RH19	2;2;2;2;2;2;2;1;1	2;2;2;2;2;2;2;1;1	2;2;2;2;2;2;2;1;1	;;;;;;;;	9	2	2	2	1	1	0	2	0	0	1	1	0	1	1	0	2	0	0	1	1	0	1	1	0	2	0	0	1	1	0	2.1	2.1	2.1	115.41	1024	1024;1041;1053;1099;1124;1199;1222;1192;1212	0.00097324	3.9746	By matching	By matching		By MS/MS
A0A286ZZP8;F1RTV6	A0A286ZZP8;F1RTV6	6;6	6;6	6;6	;	2	6	6	6	3	3	3	3	4	5	5	4	5	3	3	3	3	4	5	5	4	5	3	3	3	3	4	5	5	4	5	15.3	15.3	15.3	72.001	648	648;657	0	32.352	By matching	By MS/MS	By MS/MS	By matching	By MS/MS
A0A286ZZQ0;A0A287AGT7;F1RU17;A0A287AWP2	A0A286ZZQ0;A0A287AGT7	3;3;1;1	3;3;1;1	3;3;1;1	;	4	3	3	3	3	3	3	3	3	3	3	3	3	3	3	3	3	3	3	3	3	3	3	3	3	3	3	3	3	3	3	15.6	15.6	15.6	33.804	294	294;406;393;403	0	12.415	By MS/MS	By MS/MS	By MS/MS	By MS/MS	By MS/MS
I3LC21;F2X0U7;A0A286ZZR5	I3LC21;F2X0U7;A0A286ZZR5	1;1;1	1;1;1	1;1;1	;;	3	1	1	1	0	0	1	1	1	1	1	1	1	0	0	1	1	1	1	1	1	1	0	0	1	1	1	1	1	1	1	0.5	0.5	0.5	240.82	2265	2265;2265;2288	0.0041228	3.1983			By matching	By MS/MS	By matching
F1SQ46;A0A286ZZW7;I3LQF8	F1SQ46;A0A286ZZW7;I3LQF8	7;7;7	1;1;1	1;1;1	;;	3	7	1	1	6	6	5	7	6	6	5	6	6	1	1	1	1	1	1	1	1	1	1	1	1	1	1	1	1	1	1	19.2	11.5	11.5	32.694	312	312;361;380	0.00050025	4.2989	By matching	By MS/MS	By MS/MS	By matching	By MS/MS
Q9TTB7;A0A286ZZX3	Q9TTB7;A0A286ZZX3	2;2	2;2	2;2	;	2	2	2	2	1	1	1	1	2	2	2	2	2	1	1	1	1	2	2	2	2	2	1	1	1	1	2	2	2	2	2	18.4	18.4	18.4	17.736	152	152;211	0.00096946	3.9059	By matching	By matching	By matching	By matching	By MS/MS
A0A287AP86;A0A287APY7;A0A287AY24;A0A287A8Z2;I3LEP9;A0A286ZZZ5;A0A287BH37;A0A287B891;I3LNE1;A0A287BC27	A0A287AP86;A0A287APY7;A0A287AY24;A0A287A8Z2;I3LEP9;A0A286ZZZ5;A0A287BH37;A0A287B891;I3LNE1;A0A287BC27	2;2;2;2;2;2;2;2;2;2	2;2;2;2;2;2;2;2;2;2	2;2;2;2;2;2;2;2;2;2	;;;;;;;;;	10	2	2	2	1	0	1	1	2	1	2	2	2	1	0	1	1	2	1	2	2	2	1	0	1	1	2	1	2	2	2	9.8	9.8	9.8	45.359	400	400;415;424;434;587;678;712;714;728;743	0	6.8887	By matching		By matching	By matching	By MS/MS
A0A287A018	A0A287A018	2	2	2		1	2	2	2	0	1	1	2	1	1	2	0	2	0	1	1	2	1	1	2	0	2	0	1	1	2	1	1	2	0	2	28.6	28.6	28.6	13.138	126	126	0	5.591		By matching	By MS/MS	By matching	By matching
A0A287A021;F1S2K3	A0A287A021;F1S2K3	4;4	4;4	4;4	;	2	4	4	4	4	4	4	4	4	4	4	4	4	4	4	4	4	4	4	4	4	4	4	4	4	4	4	4	4	4	4	62.1	62.1	62.1	11.873	103	103;127	0	48.539	By MS/MS	By MS/MS	By MS/MS	By MS/MS	By MS/MS
A0A287A456;C3RZ98;A0A287A026;A0A287AKT7	A0A287A456;C3RZ98;A0A287A026;A0A287AKT7	2;2;2;2	2;2;2;2	2;2;2;2	;;;	4	2	2	2	2	2	2	2	2	1	2	1	2	2	2	2	2	2	1	2	1	2	2	2	2	2	2	1	2	1	2	5	5	5	70.116	614	614;637;668;669	0.00050505	4.4877	By matching	By MS/MS	By matching	By matching	By MS/MS
F1SPM8;I3LT15;A0A287A038	F1SPM8;I3LT15;A0A287A038	1;1;1	1;1;1	1;1;1	;;	3	1	1	1	0	0	1	0	0	0	1	0	0	0	0	1	0	0	0	1	0	0	0	0	1	0	0	0	1	0	0	1.2	1.2	1.2	104.31	968	968;1048;1092	0.005386	3.0038			By MS/MS
A0A287A042;Q95287;F1SRR8;A0A287A375;I3LI68;A0A287B920;F1SH47	A0A287A042	21;2;2;2;1;1;1	21;2;2;2;1;1;1	21;2;2;2;1;1;1		7	21	21	21	19	17	18	12	15	13	12	6	12	19	17	18	12	15	13	12	6	12	19	17	18	12	15	13	12	6	12	16.6	16.6	16.6	206.93	1826	1826;102;1853;2070;1546;1636;1827	0	122.67	By MS/MS	By MS/MS	By MS/MS	By MS/MS	By MS/MS
A0A287A044;P00506	A0A287A044;P00506	20;20	20;20	20;20	;	2	20	20	20	16	16	18	17	17	19	16	19	17	16	16	18	17	17	19	16	19	17	16	16	18	17	17	19	16	19	17	66.2	66.2	66.2	43.681	393	393;430	0	122.78	By MS/MS	By MS/MS	By MS/MS	By MS/MS	By MS/MS
A0A287A096;P20460	A0A287A096	10;1	10;1	10;1		2	10	10	10	5	5	7	6	6	7	8	8	8	5	5	7	6	6	7	8	8	8	5	5	7	6	6	7	8	8	8	45.7	45.7	45.7	36.108	315	315;70	0	53.667	By MS/MS	By MS/MS	By MS/MS	By MS/MS	By MS/MS
F1S3P6;A0A287A0A9;O19113;O97765;Q15I73	F1S3P6;A0A287A0A9;O19113;O97765	12;12;11;9;4	12;12;11;9;4	12;12;11;9;4	;;;	5	12	12	12	8	8	10	10	11	10	9	10	10	8	8	10	10	11	10	9	10	10	8	8	10	10	11	10	9	10	10	51.3	51.3	51.3	37.934	349	349;354;349;349;147	0	88.339	By MS/MS	By MS/MS	By MS/MS	By MS/MS	By MS/MS
A0A287AM77;A0A287ADE7;A0A287AKB3;A0A287AWH3;A0A287APG4;A0A287AJC5;A0A287A0C8	A0A287AM77;A0A287ADE7;A0A287AKB3;A0A287AWH3;A0A287APG4;A0A287AJC5;A0A287A0C8	1;1;1;1;1;1;1	1;1;1;1;1;1;1	1;1;1;1;1;1;1	;;;;;;	7	1	1	1	1	1	1	0	1	1	1	1	0	1	1	1	0	1	1	1	1	0	1	1	1	0	1	1	1	1	0	14.3	14.3	14.3	10.322	98	98;99;101;121;121;121;122	0.0014479	3.8529	By matching	By MS/MS	By MS/MS		By matching
A0A287A6X6;A0A287ARU9;A0A287A0E5;F2Z5R2	A0A287A6X6;A0A287ARU9;A0A287A0E5;F2Z5R2	1;1;1;1	1;1;1;1	1;1;1;1	;;;	4	1	1	1	0	0	0	0	0	0	0	1	1	0	0	0	0	0	0	0	1	1	0	0	0	0	0	0	0	1	1	10	10	10	17.792	160	160;179;181;184	0.0049774	3.0857
P31346;Q1HDU1;A0A287A0F3;A0A287A474	P31346;Q1HDU1;A0A287A0F3;A0A287A474	2;2;2;2	2;2;2;2	2;2;2;2	;;;	4	2	2	2	1	2	1	1	1	2	2	1	2	1	2	1	1	1	2	2	1	2	1	2	1	1	1	2	2	1	2	13.8	13.8	13.8	14.058	123	123;147;157;175	0.0032573	3.4028	By matching	By matching	By matching	By matching	By matching
A0A287A0G9;A0A287ART5;F1RI41	A0A287A0G9;A0A287ART5;F1RI41	2;2;2	2;2;2	2;2;2	;;	3	2	2	2	0	0	0	2	1	1	1	1	1	0	0	0	2	1	1	1	1	1	0	0	0	2	1	1	1	1	1	13.8	13.8	13.8	24.983	218	218;247;256	0	10.416				By MS/MS	By matching
F2Z5V6;F1SM78;A0A287A0J0;A0A287AL19;P29269;Q1HFY1;Q6QAQ4	F2Z5V6;F1SM78;A0A287A0J0;A0A287AL19;P29269;Q1HFY1;Q6QAQ4	9;9;9;8;6;6;5	9;9;9;8;6;6;5	9;9;9;8;6;6;5	;;;;;;	7	9	9	9	6	9	7	8	8	8	8	8	9	6	9	7	8	8	8	8	8	9	6	9	7	8	8	8	8	8	9	62.2	62.2	62.2	19.865	172	172;172;178;173;172;173;132	0	126.52	By MS/MS	By MS/MS	By MS/MS	By MS/MS	By MS/MS
A0A287A0M4;F1SHS4;A0A287AQH3;A0A287ANH2;A0A287BQP9	A0A287A0M4;F1SHS4;A0A287AQH3;A0A287ANH2;A0A287BQP9	2;2;2;2;2	2;2;2;2;2	2;2;2;2;2	;;;;	5	2	2	2	0	0	0	1	1	1	1	2	1	0	0	0	1	1	1	1	2	1	0	0	0	1	1	1	1	2	1	2.3	2.3	2.3	108.78	948	948;989;1088;1116;1138	0.005403	3.0401				By matching	By matching
F1S495;F1S494;A0A287A0S9	F1S495;F1S494;A0A287A0S9	1;1;1	1;1;1	1;1;1	;;	3	1	1	1	0	0	1	0	0	0	0	0	0	0	0	1	0	0	0	0	0	0	0	0	1	0	0	0	0	0	0	1.4	1.4	1.4	100.95	908	908;1079;1102	1	-2			By MS/MS
A0A287A0V6;A0A287BS33;F1S8R2	A0A287A0V6;A0A287BS33	11;10;2	11;10;2	11;10;2	;	3	11	11	11	8	6	8	7	5	7	7	7	9	8	6	8	7	5	7	7	7	9	8	6	8	7	5	7	7	7	9	54.1	54.1	54.1	33.247	320	320;323;284	0	57.262	By MS/MS	By MS/MS	By MS/MS	By MS/MS	By MS/MS
A0A287A0Z4;M3TYR7;Q6XQN2	A0A287A0Z4;M3TYR7	3;3;1	3;3;1	3;3;1	;	3	3	3	3	1	2	2	1	1	3	2	2	2	1	2	2	1	1	3	2	2	2	1	2	2	1	1	3	2	2	2	10	10	10	52.896	491	491;538;480	0	10.747	By matching	By matching	By matching	By matching	By matching
A0A287A113;F1SA60	A0A287A113;F1SA60	4;3	3;3	3;3	;	2	4	3	3	3	2	2	2	3	2	1	4	3	2	1	1	1	2	1	0	3	2	2	1	1	1	2	1	0	3	2	2.2	1.8	1.8	269.89	2340	2340;2061	0	6.4668	By MS/MS	By MS/MS	By matching	By matching	By MS/MS
A0A287BEP2;A0A287AUC3;A0A287BA77;A0A287A126;F1SE30;A0A287AG00;A0A287ANM6	A0A287BEP2;A0A287AUC3;A0A287BA77;A0A287A126;F1SE30;A0A287AG00;A0A287ANM6	2;2;2;2;2;2;2	2;2;2;2;2;2;2	2;2;2;2;2;2;2	;;;;;;	7	2	2	2	2	2	2	0	2	1	1	2	2	2	2	2	0	2	1	1	2	2	2	2	2	0	2	1	1	2	2	3.1	3.1	3.1	149.89	1374	1374;1395;1399;1407;1428;1436;1448	0.0004985	4.2439	By matching	By matching	By matching		By MS/MS
A0A287A1A0;F1RGQ6;A0A287B5D6	A0A287A1A0;F1RGQ6;A0A287B5D6	2;2;1	2;2;1	2;2;1	;;	3	2	2	2	0	1	1	2	1	2	2	1	1	0	1	1	2	1	2	2	1	1	0	1	1	2	1	2	2	1	1	3.4	3.4	3.4	115.66	1056	1056;1170;966	0.0009704	3.9149		By matching	By matching	By MS/MS	By matching
A0A287AN95;A0A287A1G4;F1RWW4;A0A287A3D2;A0A287BI36;A0A287A7G2	A0A287AN95;A0A287A1G4;F1RWW4;A0A287A3D2	8;8;5;5;3;3	8;8;5;5;3;3	7;7;4;4;2;2	;;;	6	8	8	7	3	4	4	7	8	6	7	7	6	3	4	4	7	8	6	7	7	6	2	3	3	6	7	5	6	6	5	18.2	18.2	16.3	63.477	595	595;601;497;626;214;239	0	31.967	By matching	By matching	By matching	By MS/MS	By MS/MS
A0A287A1G6;F1SUF2;K7GQ26;A0A286ZZM3;F1SUF3;K7GMC0;F1S3B7;Q1W674;F1SNW8;A0A286ZQ27;K7GS73;A0A0B8RZH6	A0A287A1G6;F1SUF2	11;9;1;1;1;1;1;1;1;1;1;1	11;9;1;1;1;1;1;1;1;1;1;1	11;9;1;1;1;1;1;1;1;1;1;1	;	12	11	11	11	5	9	7	9	8	10	10	10	10	5	9	7	9	8	10	10	10	10	5	9	7	9	8	10	10	10	10	14.1	14.1	14.1	102.29	915	915;779;754;794;839;846;881;917;917;917;921;921	0	40.862	By MS/MS	By MS/MS	By MS/MS	By MS/MS	By MS/MS
A0A287A1H3;Q29197;I3LEX0	A0A287A1H3;Q29197;I3LEX0	8;7;7	8;7;7	8;7;7	;;	3	8	8	8	2	5	6	5	5	8	4	5	6	2	5	6	5	5	8	4	5	6	2	5	6	5	5	8	4	5	6	30.9	30.9	30.9	22.591	194	194;130;139	0	18.079	By MS/MS	By MS/MS	By MS/MS	By MS/MS	By MS/MS
A0A287BLD2;A0A287A1S6;A0A1S7J210;Q6H2X9;CON__Q862S4;Q2A126;Q1HNM7;Q9TT86	A0A287BLD2;A0A287A1S6;A0A1S7J210	36;36;35;5;5;3;3;2	35;35;34;5;5;3;3;2	35;35;34;5;5;3;3;2	;;	8	36	35	35	27	28	24	28	26	32	27	29	32	26	27	24	27	25	31	26	28	31	26	27	24	27	25	31	26	28	31	31.3	30.3	30.3	138.05	1451	1451;1466;1466;82;114;71;83;127	0	323.31	By MS/MS	By MS/MS	By MS/MS	By MS/MS	By MS/MS
A0A287A1W5;F1ST73	A0A287A1W5;F1ST73	3;3	3;3	3;3	;	2	3	3	3	1	2	3	2	2	1	3	1	1	1	2	3	2	2	1	3	1	1	1	2	3	2	2	1	3	1	1	20.8	20.8	20.8	31.583	289	289;328	0	6.1528	By matching	By matching	By MS/MS	By MS/MS	By MS/MS
I3LJR6;A0A287ABT4;D0G777;A0A287A211	I3LJR6;A0A287ABT4;D0G777;A0A287A211	3;3;3;3	3;3;3;3	3;3;3;3	;;;	4	3	3	3	2	2	2	3	3	3	3	3	3	2	2	2	3	3	3	3	3	3	2	2	2	3	3	3	3	3	3	11.4	11.4	11.4	36.959	332	332;362;395;413	0	7.9122	By matching	By MS/MS	By matching	By MS/MS	By MS/MS
A0A287A229;F1RQR4	A0A287A229;F1RQR4	13;13	12;12	9;9	;	2	13	12	9	8	12	10	8	8	10	9	11	11	7	11	9	7	7	9	8	10	10	6	8	8	6	6	7	6	8	8	34.6	33	25.7	60.569	534	534;564	0	37.968	By MS/MS	By MS/MS	By MS/MS	By MS/MS	By MS/MS
A0A287A248;I3LIW1;A0A287A9G0;A0A287AQ33	A0A287A248;I3LIW1;A0A287A9G0;A0A287AQ33	1;1;1;1	1;1;1;1	1;1;1;1	;;;	4	1	1	1	1	1	1	1	1	1	1	1	1	1	1	1	1	1	1	1	1	1	1	1	1	1	1	1	1	1	1	3.2	3.2	3.2	41.942	370	370;443;452;486	0	7.5965	By matching	By matching	By matching	By MS/MS	By MS/MS
A0A287A275;A0A287A217;Q9TSJ2;CON__ENSEMBL:ENSBTAP00000025008;A5GFX6	A0A287A275;A0A287A217	33;32;6;5;4	33;32;6;5;4	1;1;0;0;0	;	5	33	33	1	33	33	33	27	31	31	31	31	31	33	33	33	27	31	31	31	31	31	1	1	1	1	1	1	1	1	1	82.2	82.2	2.7	49.83	445	445;465;62;536;449	0	323.31	By MS/MS	By MS/MS	By MS/MS	By MS/MS	By MS/MS
A0A287A278	A0A287A278	7	7	7		1	7	7	7	5	5	6	7	6	6	6	6	6	5	5	6	7	6	6	6	6	6	5	5	6	7	6	6	6	6	6	79.7	79.7	79.7	12.888	118	118	0	38.327	By MS/MS	By MS/MS	By MS/MS	By MS/MS	By MS/MS
A0A287A284	A0A287A284	1	1	1		1	1	1	1	1	0	1	1	1	0	0	1	1	1	0	1	1	1	0	0	1	1	1	0	1	1	1	0	0	1	1	12.1	12.1	12.1	12.362	107	107	0	6.3339	By MS/MS		By MS/MS	By matching	By matching
Q4VK70;A0A287B8F4;F1RIP1;E0X6R2;A0A287A291;Q71MA0;Q8HYV0;Q4VK66;Q4VK65;A0A287B216	Q4VK70;A0A287B8F4;F1RIP1;E0X6R2;A0A287A291;Q71MA0;Q8HYV0;Q4VK66;Q4VK65;A0A287B216	2;2;2;2;2;1;1;1;1;1	2;2;2;2;2;1;1;1;1;1	2;2;2;2;2;1;1;1;1;1	;;;;;;;;;	10	2	2	2	2	2	1	2	2	2	1	2	2	2	2	1	2	2	2	1	2	2	2	2	1	2	2	2	1	2	2	7.4	7.4	7.4	49.68	435	435;644;698;737;737;79;142;145;145;699	0	9.0206	By matching	By MS/MS	By matching	By matching	By MS/MS
A0A287A293;A0A287AM09;A0A287ABW5;M3VHA2;A0A287A5I0;A0A287AIK8;F1SDN6	A0A287A293;A0A287AM09;A0A287ABW5;M3VHA2;A0A287A5I0	9;9;9;9;9;2;2	9;9;9;9;9;2;2	9;9;9;9;9;2;2	;;;;	7	9	9	9	4	5	5	9	7	8	8	7	8	4	5	5	9	7	8	8	7	8	4	5	5	9	7	8	8	7	8	38.5	38.5	38.5	40.434	369	369;380;383;430;430;445;982	0	36.863	By MS/MS	By MS/MS	By MS/MS	By MS/MS	By MS/MS
A0A287AZ47;A0A287A2B2;F1SI09	A0A287AZ47;A0A287A2B2;F1SI09	8;8;8	8;8;8	8;8;8	;;	3	8	8	8	6	6	6	4	6	6	6	6	7	6	6	6	4	6	6	6	6	7	6	6	6	4	6	6	6	6	7	37.3	37.3	37.3	33.9	292	292;317;360	0	37.492	By MS/MS	By MS/MS	By MS/MS	By MS/MS	By MS/MS
F1RSG8;A0A287A2F9;A0A287BHY1	F1RSG8;A0A287A2F9;A0A287BHY1	1;1;1	1;1;1	1;1;1	;;	3	1	1	1	0	0	1	1	1	1	1	1	1	0	0	1	1	1	1	1	1	1	0	0	1	1	1	1	1	1	1	4.9	4.9	4.9	29.898	266	266;280;301	0	7.8958			By matching	By matching	By matching
A0A287A2G6	A0A287A2G6	8	8	8		1	8	8	8	6	7	6	6	8	8	7	6	5	6	7	6	6	8	8	7	6	5	6	7	6	6	8	8	7	6	5	35.6	35.6	35.6	34.56	317	317	0	47.313	By MS/MS	By MS/MS	By MS/MS	By MS/MS	By MS/MS
A0A287A2H4;I3LI25;A0A287BBZ9	A0A287A2H4;I3LI25;A0A287BBZ9	2;2;1	2;2;1	2;2;1	;;	3	2	2	2	1	1	1	2	0	2	2	2	2	1	1	1	2	0	2	2	2	2	1	1	1	2	0	2	2	2	2	1.8	1.8	1.8	162.88	1485	1485;1543;1365	0.00051177	4.6816	By matching	By matching	By matching	By matching
A0A287A2I5	A0A287A2I5	1	1	1		1	1	1	1	0	0	0	0	1	0	1	1	1	0	0	0	0	1	0	1	1	1	0	0	0	0	1	0	1	1	1	3.2	3.2	3.2	35.613	313	313	1	-2					By matching
A0A287A2L0	A0A287A2L0	3	3	2		1	3	3	2	1	2	1	2	1	1	1	2	1	1	2	1	2	1	1	1	2	1	0	1	1	1	0	1	1	1	0	18.8	18.8	9.7	21.416	186	186	0	7.5589	By matching	By matching	By matching	By MS/MS	By matching
A0A287AQF9;A0A287A2L7;F1SL03	A0A287AQF9;A0A287A2L7;F1SL03	5;5;5	5;5;5	5;5;5	;;	3	5	5	5	3	2	1	3	3	3	2	4	4	3	2	1	3	3	3	2	4	4	3	2	1	3	3	3	2	4	4	9.2	9.2	9.2	90.462	822	822;824;846	0	15.104	By MS/MS	By matching	By matching	By matching	By matching
A0A287A2N6;I3LSM7;A0A287AMM6	A0A287A2N6;I3LSM7;A0A287AMM6	3;3;3	3;3;3	3;3;3	;;	3	3	3	3	0	2	1	1	1	2	1	1	1	0	2	1	1	1	2	1	1	1	0	2	1	1	1	2	1	1	1	10.6	10.6	10.6	75.566	680	680;715;746	0	6.8775		By MS/MS	By MS/MS	By matching	By matching
A0A287A2P1	A0A287A2P1	1	1	1		1	1	1	1	0	0	1	0	1	0	1	1	0	0	0	1	0	1	0	1	1	0	0	0	1	0	1	0	1	1	0	1.7	1.7	1.7	172.6	1540	1540	1	-2			By MS/MS		By matching
A0A287A2R9;A0A287ARU7;K7GP62	A0A287A2R9;A0A287ARU7	22;20;3	22;20;3	20;18;3	;	3	22	22	20	17	19	18	19	17	19	18	20	17	17	19	18	19	17	19	18	20	17	16	18	17	18	16	18	17	18	16	74.1	74.1	74.1	29.174	255	255;240;169	0	194.25	By MS/MS	By MS/MS	By MS/MS	By MS/MS	By MS/MS
A0A287A2S9;F1RQE2	A0A287A2S9;F1RQE2	1;1	1;1	1;1	;	2	1	1	1	1	1	1	1	1	1	0	1	1	1	1	1	1	1	1	0	1	1	1	1	1	1	1	1	0	1	1	1.4	1.4	1.4	67.061	585	585;603	1	-2	By matching	By matching	By matching	By matching	By matching
A0A287A2T9;F1SGZ8;A0A287AWN9;A0A287AEW7	A0A287A2T9;F1SGZ8;A0A287AWN9;A0A287AEW7	4;4;4;4	3;3;3;3	3;3;3;3	;;;	4	4	3	3	4	4	4	4	4	4	4	4	4	3	3	3	3	3	3	3	3	3	3	3	3	3	3	3	3	3	3	17.9	15.7	15.7	36.704	318	318;350;357;360	0	17.758	By MS/MS	By MS/MS	By MS/MS	By MS/MS	By MS/MS
F1S485;A0A287ARK5;A0A287A2U2;A0A287BLI2;A0A287B4Z4;A0A287BJ38;A0A286ZY71;A0A286ZJ88;A0A286ZPL1;A0A287AVU3	F1S485;A0A287ARK5;A0A287A2U2;A0A287BLI2;A0A287B4Z4;A0A287BJ38;A0A286ZY71;A0A286ZJ88;A0A286ZPL1;A0A287AVU3	2;2;2;1;1;1;1;1;1;1	2;2;2;1;1;1;1;1;1;1	2;2;2;1;1;1;1;1;1;1	;;;;;;;;;	10	2	2	2	0	2	1	1	2	2	2	2	2	0	2	1	1	2	2	2	2	2	0	2	1	1	2	2	2	2	2	3.1	3.1	3.1	111.2	1016	1016;1559;1594;915;992;1352;1549;1606;1683;1750	0	7.3798		By matching	By matching	By matching	By matching
A0A287AM78;A0A287A2Y1;F1S8H8	A0A287AM78;A0A287A2Y1;F1S8H8	8;8;8	8;8;8	8;8;8	;;	3	8	8	8	7	8	5	7	6	7	6	6	6	7	8	5	7	6	7	6	6	6	7	8	5	7	6	7	6	6	6	42	42	42	32.042	288	288;295;301	0	45.212	By MS/MS	By MS/MS	By MS/MS	By MS/MS	By MS/MS
A0A287AAD5;F1SC20;A0A287A333;A0A287ADI8	A0A287AAD5;F1SC20;A0A287A333;A0A287ADI8	27;27;27;26	27;27;27;26	27;27;27;26	;;;	4	27	27	27	26	26	26	22	23	19	21	20	17	26	26	26	22	23	19	21	20	17	26	26	26	22	23	19	21	20	17	65.3	65.3	65.3	53.266	490	490;500;508;511	0	261.34	By MS/MS	By MS/MS	By MS/MS	By MS/MS	By MS/MS
F1RUM1;A0A287A363;CON__REFSEQ:XP_585019	F1RUM1;A0A287A363	22;22;8	22;22;8	22;22;8	;	3	22	22	22	20	20	20	18	22	15	17	16	20	20	20	20	18	22	15	17	16	20	20	20	20	18	22	15	17	16	20	38.7	38.7	38.7	69.132	604	604;610;604	0	109.89	By MS/MS	By MS/MS	By MS/MS	By MS/MS	By MS/MS
A0A287A365	A0A287A365	9	4	4		1	9	4	4	4	5	5	6	5	6	8	8	7	0	1	0	2	2	2	4	4	3	0	1	0	2	2	2	4	4	3	40.3	18.2	18.2	37.567	340	340	0	10.527	By matching	By matching	By matching	By MS/MS	By matching
A0A287A3B5;Q28956;I3LEF8	A0A287A3B5;Q28956;I3LEF8	3;3;3	3;3;3	3;3;3	;;	3	3	3	3	1	1	0	3	1	3	2	3	1	1	1	0	3	1	3	2	3	1	1	1	0	3	1	3	2	3	1	7	7	7	77.968	717	717;737;737	0	8.4802	By matching	By matching		By matching	By MS/MS
A0A287A3B9	A0A287A3B9	1	1	1		1	1	1	1	1	0	0	0	0	0	0	0	1	1	0	0	0	0	0	0	0	1	1	0	0	0	0	0	0	0	1	2.4	2.4	2.4	52.195	455	455	1	-2	By MS/MS
O97507;A0A287A3C2;A0A287AX98	O97507;A0A287A3C2;A0A287AX98	12;12;12	12;12;12	12;12;12	;;	3	12	12	12	11	11	12	10	11	10	8	11	8	11	11	12	10	11	10	8	11	8	11	11	12	10	11	10	8	11	8	28.4	28.4	28.4	68.012	616	616;616;646	0	102.8	By MS/MS	By MS/MS	By MS/MS	By MS/MS	By MS/MS
Q8WMG9;A0A287AU48;A0A287A3D8	Q8WMG9;A0A287AU48;A0A287A3D8	1;1;1	1;1;1	1;1;1	;;	3	1	1	1	1	0	0	1	1	1	1	1	1	1	0	0	1	1	1	1	1	1	1	0	0	1	1	1	1	1	1	3.1	3.1	3.1	40.544	389	389;390;401	1	-2	By matching			By matching	By matching
A0A287A6A0;A0A287A3D9	A0A287A6A0;A0A287A3D9	6;6	1;1	1;1	;	2	6	1	1	5	5	6	4	4	5	4	4	4	0	0	1	0	0	0	0	0	0	0	0	1	0	0	0	0	0	0	56	18.1	18.1	12.524	116	116;127	1	-2	By matching	By matching	By MS/MS	By matching	By matching
A0A287ARJ9;F1SR21;A0A287AIC6;A0A287A3H0;A0A287BFU2;F1RGX3;A0A287AC67	A0A287ARJ9;F1SR21;A0A287AIC6;A0A287A3H0;A0A287BFU2	4;4;4;4;3;1;1	4;4;4;4;3;1;1	4;4;4;4;3;1;1	;;;;	7	4	4	4	4	4	4	1	3	4	1	1	1	4	4	4	1	3	4	1	1	1	4	4	4	1	3	4	1	1	1	17.7	17.7	17.7	38.394	328	328;374;389;392;339;318;354	0	11.647	By matching	By MS/MS	By MS/MS	By matching	By matching
A0A287A3R7;A0A287B2K8;A0A287BAC9	A0A287A3R7;A0A287B2K8;A0A287BAC9	1;1;1	1;1;1	1;1;1	;;	3	1	1	1	1	1	1	1	1	1	1	1	1	1	1	1	1	1	1	1	1	1	1	1	1	1	1	1	1	1	1	1.5	1.5	1.5	92.012	857	857;868;898	0	5.8488	By MS/MS	By MS/MS	By MS/MS	By MS/MS	By MS/MS
A0A287A3T1;G9M4N3	A0A287A3T1;G9M4N3	2;2	2;2	2;2	;	2	2	2	2	2	2	2	2	2	2	2	2	2	2	2	2	2	2	2	2	2	2	2	2	2	2	2	2	2	2	2	9.9	9.9	9.9	29.842	272	272;273	0	11.422	By MS/MS	By MS/MS	By MS/MS	By MS/MS	By MS/MS
F1SIB9;A0A287A3U5	F1SIB9;A0A287A3U5	2;2	1;1	1;1	;	2	2	1	1	0	1	1	2	1	2	2	2	2	0	0	0	1	0	1	1	1	1	0	0	0	1	0	1	1	1	1	4.6	2.7	2.7	56.673	520	520;534	0.00050075	4.3219		By matching	By matching	By matching	By matching
A0A287A3U6;A0A287A424	A0A287A3U6;A0A287A424	1;1	1;1	1;1	;	2	1	1	1	1	1	1	1	1	1	1	1	1	1	1	1	1	1	1	1	1	1	1	1	1	1	1	1	1	1	1	8.4	8.4	8.4	31.649	286	286;345	0	5.6585	By MS/MS	By matching	By matching	By MS/MS	By MS/MS
A0A287B3A8;A0A287A3W3	A0A287B3A8;A0A287A3W3	1;1	1;1	1;1	;	2	1	1	1	0	1	1	1	1	1	1	1	1	0	1	1	1	1	1	1	1	1	0	1	1	1	1	1	1	1	1	8.4	8.4	8.4	28.545	274	274;277	0	7.1113		By matching	By matching	By matching	By matching
I3L929;A0A287A3Y9;A0A287BMP7;P50578	I3L929;A0A287A3Y9;A0A287BMP7;P50578	21;21;20;18	21;21;20;18	21;21;20;18	;;;	4	21	21	21	18	17	16	18	16	18	17	17	16	18	17	16	18	16	18	17	17	16	18	17	16	18	16	18	17	17	16	77.5	77.5	77.5	36.582	325	325;347;365;325	0	151.16	By MS/MS	By MS/MS	By MS/MS	By MS/MS	By MS/MS
A0A287A461;F1RT93	A0A287A461;F1RT93	25;21	25;21	25;21	;	2	25	25	25	24	24	24	20	23	24	23	19	20	24	24	24	20	23	24	23	19	20	24	24	24	20	23	24	23	19	20	73	73	73	40.617	359	359;313	0	323.31	By MS/MS	By MS/MS	By MS/MS	By MS/MS	By MS/MS
A0A287AMM5;F1RVY4;A0A287A4C7	A0A287AMM5;F1RVY4;A0A287A4C7	1;1;1	1;1;1	1;1;1	;;	3	1	1	1	1	1	1	1	1	1	1	1	1	1	1	1	1	1	1	1	1	1	1	1	1	1	1	1	1	1	1	1.9	1.9	1.9	62.082	569	569;598;630	0.0014458	3.8169	By matching	By MS/MS	By matching	By MS/MS	By MS/MS
A0A287A4D9;A0A287A6Z5;A0A287AKH9;F1SIT4;A0A287ABL8;A0A287AU41;A0A287B7Y7	A0A287A4D9;A0A287A6Z5;A0A287AKH9;F1SIT4;A0A287ABL8;A0A287AU41;A0A287B7Y7	2;2;1;1;1;1;1	2;2;1;1;1;1;1	2;2;1;1;1;1;1	;;;;;;	7	2	2	2	2	2	2	2	2	2	2	2	2	2	2	2	2	2	2	2	2	2	2	2	2	2	2	2	2	2	2	1.7	1.7	1.7	177.05	1555	1555;1566;1127;1378;1380;1381;1417	0.0032604	3.4234	By MS/MS	By matching	By MS/MS	By MS/MS	By MS/MS
A0A287A4F2;A0A287BRG3	A0A287A4F2;A0A287BRG3	20;19	20;19	19;18	;	2	20	20	19	13	14	17	16	17	16	16	19	18	13	14	17	16	17	16	16	19	18	12	13	16	15	16	15	15	18	17	31.6	31.6	30.5	75.502	702	702;664	0	105.64	By MS/MS	By MS/MS	By MS/MS	By MS/MS	By MS/MS
A0A287A4F4;A0A287B247	A0A287A4F4;A0A287B247	1;1	1;1	1;1	;	2	1	1	1	0	0	0	1	0	0	1	0	0	0	0	0	1	0	0	1	0	0	0	0	0	1	0	0	1	0	0	5.6	5.6	5.6	28.174	249	249;293	0.00051467	4.7573				By MS/MS
A0A287A4H2	A0A287A4H2	10	10	10		1	10	10	10	8	7	9	7	8	9	10	7	6	8	7	9	7	8	9	10	7	6	8	7	9	7	8	9	10	7	6	47.1	47.1	47.1	32.908	308	308	0	57.93	By MS/MS	By MS/MS	By MS/MS	By MS/MS	By MS/MS
F1RSB0;A0A287A4N1;A0A287B8Z3;A0A286ZPE2;A0A287A3C5;A0A287AHY2	F1RSB0;A0A287A4N1;A0A287B8Z3;A0A286ZPE2;A0A287A3C5;A0A287AHY2	8;8;8;7;6;6	8;8;8;7;6;6	8;8;8;7;6;6	;;;;;	6	8	8	8	4	4	6	6	7	5	7	7	7	4	4	6	6	7	5	7	7	7	4	4	6	6	7	5	7	7	7	33.2	33.2	33.2	41.596	373	373;402;476;299;370;444	0	34.286	By MS/MS	By MS/MS	By MS/MS	By MS/MS	By MS/MS
Q6UAQ9;A0A287A4T2;A0A286ZRJ3;F1SJX1	Q6UAQ9;A0A287A4T2;A0A286ZRJ3;F1SJX1	11;11;9;8	11;11;9;8	11;11;9;8	;;;	4	11	11	11	10	9	10	9	9	10	10	8	10	10	9	10	9	9	10	10	8	10	10	9	10	9	9	10	10	8	10	52.9	52.9	52.9	32.884	314	314;333;345;311	0	63.006	By MS/MS	By MS/MS	By MS/MS	By MS/MS	By MS/MS
A0A287A4W6	A0A287A4W6	1	1	1		1	1	1	1	0	0	0	1	1	0	0	1	0	0	0	0	1	1	0	0	1	0	0	0	0	1	1	0	0	1	0	5.9	5.9	5.9	24.132	222	222	0.0045372	3.1117				By MS/MS	By matching
A0A287APZ8;A0A287A4Z2;A0A287A8A8;Q95JF1;P28768	A0A287APZ8;A0A287A4Z2;A0A287A8A8;Q95JF1;P28768	11;11;8;7;7	11;11;8;7;7	11;11;8;7;7	;;;;	5	11	11	11	8	10	10	8	10	10	10	9	10	8	10	10	8	10	10	10	9	10	8	10	10	8	10	10	10	9	10	80.7	80.7	80.7	22.047	197	197;222;183;108;144	0	89.229	By MS/MS	By MS/MS	By MS/MS	By MS/MS	By MS/MS
A0A287A506;F1SRR5;I3LTM2;A0A287BGF1	A0A287A506;F1SRR5;I3LTM2;A0A287BGF1	2;2;2;2	2;2;2;2	2;2;2;2	;;;	4	2	2	2	0	0	0	1	2	1	1	0	0	0	0	0	1	2	1	1	0	0	0	0	0	1	2	1	1	0	0	0.3	0.3	0.3	752.24	6518	6518;6864;6917;6940	0.0092186	2.8368				By MS/MS	By matching
F2Z5C1;A0A287A531;Q7M3A8	F2Z5C1;A0A287A531	44;44;1	44;44;1	43;43;1	;	3	44	44	43	38	40	40	34	35	37	35	34	35	38	40	40	34	35	37	35	34	35	38	40	40	33	34	36	34	33	34	92.5	92.5	92.5	36.148	321	321;321;125	0	323.31	By MS/MS	By MS/MS	By MS/MS	By MS/MS	By MS/MS
A0A287ASR7;F1SKB5;A0A287A547	A0A287ASR7;F1SKB5;A0A287A547	1;1;1	1;1;1	1;1;1	;;	3	1	1	1	1	1	0	1	0	1	0	0	0	1	1	0	1	0	1	0	0	0	1	1	0	1	0	1	0	0	0	2	2	2	58.592	507	507;644;962	1	-2	By matching	By MS/MS		By MS/MS
F1SKM0;A0A287AJH5;A0A287A558;A0A287BHP7	F1SKM0;A0A287AJH5;A0A287A558;A0A287BHP7	5;5;5;5	5;5;5;5	5;5;5;5	;;;	4	5	5	5	4	2	2	2	1	4	1	2	2	4	2	2	2	1	4	1	2	2	4	2	2	2	1	4	1	2	2	15.5	15.5	15.5	50.607	459	459;481;527;534	0	15.583	By MS/MS	By MS/MS	By MS/MS	By matching	By matching
A0A287B6W1;A0A287A5A2	A0A287B6W1;A0A287A5A2	2;2	2;2	2;2	;	2	2	2	2	2	1	2	1	2	2	2	2	2	2	1	2	1	2	2	2	2	2	2	1	2	1	2	2	2	2	2	8.4	8.4	8.4	47.431	439	439;456	0	5.6561	By MS/MS	By MS/MS	By MS/MS	By MS/MS	By MS/MS
A0A287B9C6;F1RY43;A0A287A5F9	A0A287B9C6;F1RY43;A0A287A5F9	1;1;1	1;1;1	1;1;1	;;	3	1	1	1	0	0	0	0	0	1	1	0	1	0	0	0	0	0	1	1	0	1	0	0	0	0	0	1	1	0	1	1.7	1.7	1.7	60.399	531	531;537;562	0.0070671	2.8736
F1S533;A0A287A5G3	F1S533;A0A287A5G3	1;1	1;1	1;1	;	2	1	1	1	1	1	0	1	0	1	1	1	0	1	1	0	1	0	1	1	1	0	1	1	0	1	0	1	1	1	0	11.9	11.9	11.9	22.037	194	194;226	0.0014395	3.7611	By matching	By MS/MS		By matching
A0A287ATG1;A0A287A5H4	A0A287ATG1;A0A287A5H4	2;2	2;2	2;2	;	2	2	2	2	2	1	2	1	1	1	1	1	1	2	1	2	1	1	1	1	1	1	2	1	2	1	1	1	1	1	1	13	13	13	16.553	138	138;166	0	22.553	By MS/MS	By MS/MS	By MS/MS	By MS/MS	By MS/MS
A0A287A5I9	A0A287A5I9	1	1	1		1	1	1	1	0	0	1	1	1	1	1	1	1	0	0	1	1	1	1	1	1	1	0	0	1	1	1	1	1	1	1	6.1	6.1	6.1	34.36	313	313	0.00049092	4.0873			By matching	By MS/MS	By MS/MS
A0A287A5M0;A0A287AM48;Q38JF6;F1SKE2	A0A287A5M0;A0A287AM48;Q38JF6;F1SKE2	30;29;26;26	1;1;1;1	1;1;1;1	;;;	4	30	1	1	26	27	28	28	29	29	28	27	28	1	1	1	1	1	1	1	1	1	1	1	1	1	1	1	1	1	1	46.2	2.2	2.2	87.561	760	760;703;640;666	0.0014299	3.677	By matching	By matching	By MS/MS	By matching	By matching
F1RK53;A0A287A5N5	F1RK53;A0A287A5N5	5;5	5;5	5;5	;	2	5	5	5	4	4	4	4	4	4	4	3	5	4	4	4	4	4	4	4	3	5	4	4	4	4	4	4	4	3	5	10.1	10.1	10.1	99.988	923	923;962	0	14.705	By MS/MS	By MS/MS	By matching	By MS/MS	By MS/MS
A0A287A5R9;A0A287ARD6	A0A287A5R9;A0A287ARD6	7;7	1;1	1;1	;	2	7	1	1	7	7	6	5	6	5	6	4	5	1	1	0	0	1	0	1	0	0	1	1	0	0	1	0	1	0	0	79.6	21.2	21.2	12.148	113	113;136	0	8.6192	By matching	By MS/MS	By matching	By matching	By matching
A0A287A5S4;F2Z546;A0A287B3K6;Q95L19	A0A287A5S4;F2Z546;A0A287B3K6;Q95L19	4;4;4;3	4;4;4;3	4;4;4;3	;;;	4	4	4	4	2	3	2	2	2	4	4	4	3	2	3	2	2	2	4	4	4	3	2	3	2	2	2	4	4	4	3	20.5	20.5	20.5	21.051	176	176;194;196;153	0	26.155	By MS/MS	By MS/MS	By MS/MS	By MS/MS	By MS/MS
A0A287A5S7;A0A287BT90;A0A0D5CDB2;A0A287B2R9	A0A287A5S7;A0A287BT90;A0A0D5CDB2;A0A287B2R9	7;6;6;5	6;5;5;4	6;5;5;4	;;;	4	7	6	6	5	4	4	5	7	5	7	5	4	4	4	4	4	6	4	6	4	3	4	4	4	4	6	4	6	4	3	48.4	45.6	45.6	29.718	285	285;245;285;235	0	44.341	By MS/MS	By MS/MS	By MS/MS	By MS/MS	By MS/MS
A0A287A5T1	A0A287A5T1	5	5	5		1	5	5	5	4	5	5	4	5	4	4	5	5	4	5	5	4	5	4	4	5	5	4	5	5	4	5	4	4	5	5	43.5	43.5	43.5	22.531	209	209	0	29.073	By MS/MS	By MS/MS	By MS/MS	By MS/MS	By MS/MS
A0A287B8S9;A0A287A5Z8;F1S3H9;A0A287B5U4	A0A287B8S9;A0A287A5Z8;F1S3H9;A0A287B5U4	8;8;8;7	8;8;8;7	8;8;8;7	;;;	4	8	8	8	6	4	6	5	6	4	4	4	1	6	4	6	5	6	4	4	4	1	6	4	6	5	6	4	4	4	1	7	7	7	180.9	1608	1608;1631;1660;1640	0	23.864	By MS/MS	By MS/MS	By MS/MS	By MS/MS	By MS/MS
A0A287A608	A0A287A608	107	107	15		1	107	107	15	74	74	73	86	85	91	87	90	87	74	74	73	86	85	91	87	90	87	10	10	11	12	11	12	12	14	10	63.6	63.6	5.6	398.65	3745	3745	0	323.31	By MS/MS	By MS/MS	By MS/MS	By MS/MS	By MS/MS
A0A287A617	A0A287A617	1	1	1		1	1	1	1	1	1	1	1	1	1	1	1	1	1	1	1	1	1	1	1	1	1	1	1	1	1	1	1	1	1	1	4.2	4.2	4.2	35.741	312	312	0.00050531	4.5086	By MS/MS	By MS/MS	By MS/MS	By MS/MS	By MS/MS
A0A287A683;F1RRW8;I3LCZ7	A0A287A683;F1RRW8;I3LCZ7	9;9;7	9;9;7	6;6;4	;;	3	9	9	6	5	4	6	7	8	6	7	7	8	5	4	6	7	8	6	7	7	8	3	2	3	5	6	4	5	5	6	16.4	16.4	11.8	95.315	836	836;851;851	0	28.103	By matching	By matching	By MS/MS	By MS/MS	By MS/MS
A0A287BAZ6;A0A287AJ76;A0A287A690;F1SDX9;P52552	A0A287BAZ6;A0A287AJ76;A0A287A690;F1SDX9;P52552	10;10;10;9;6	10;10;10;9;6	10;10;10;9;6	;;;;	5	10	10	10	9	8	9	9	10	10	10	10	10	9	8	9	9	10	10	10	10	10	9	8	9	9	10	10	10	10	10	63.6	63.6	63.6	21.88	198	198;214;237;200;127	0	121.43	By MS/MS	By MS/MS	By MS/MS	By MS/MS	By MS/MS
A0A287A6H2;A0A287AV05;F1SF21	A0A287A6H2;A0A287AV05;F1SF21	5;4;3	5;4;3	5;4;3	;;	3	5	5	5	0	0	1	3	3	4	2	3	3	0	0	1	3	3	4	2	3	3	0	0	1	3	3	4	2	3	3	20.1	20.1	20.1	50.754	463	463;455;400	0	12.966			By matching	By MS/MS	By MS/MS
A0A287BKH7;A0A287A6I6;I3LFE8;A0A287AYH4	A0A287BKH7;A0A287A6I6;I3LFE8;A0A287AYH4	4;4;4;2	4;4;4;2	4;4;4;2	;;;	4	4	4	4	3	2	3	3	2	2	2	2	3	3	2	3	3	2	2	2	2	3	3	2	3	3	2	2	2	2	3	15.3	15.3	15.3	31.606	274	274;292;342;288	0	11.895	By MS/MS	By matching	By MS/MS	By MS/MS	By MS/MS
A0A287ASZ7;A0A287A6I9;A0A287BFN4;F1S3R5;A0A287BGH9;A0A287APP9	A0A287ASZ7;A0A287A6I9;A0A287BFN4;F1S3R5;A0A287BGH9;A0A287APP9	1;1;1;1;1;1	1;1;1;1;1;1	1;1;1;1;1;1	;;;;;	6	1	1	1	0	0	0	0	0	1	1	1	1	0	0	0	0	0	1	1	1	1	0	0	0	0	0	1	1	1	1	8.3	8.3	8.3	24.427	216	216;604;635;640;648;675	0.009974	2.7468
A0A287AFN5;A0A287BI42;A0A287A6K7	A0A287AFN5;A0A287BI42;A0A287A6K7	1;1;1	1;1;1	1;1;1	;;	3	1	1	1	1	1	1	1	1	1	1	1	1	1	1	1	1	1	1	1	1	1	1	1	1	1	1	1	1	1	1	8.7	8.7	8.7	38.665	345	345;376;622	0.0005005	4.3212	By MS/MS	By MS/MS	By MS/MS	By MS/MS	By MS/MS
A0A287BQR2;A0A287A6M5;F1RFL4	A0A287BQR2;A0A287A6M5;F1RFL4	2;2;2	2;2;2	2;2;2	;;	3	2	2	2	1	1	2	2	2	2	2	2	2	1	1	2	2	2	2	2	2	2	1	1	2	2	2	2	2	2	2	8.8	8.8	8.8	44.688	386	386;403;411	0	6.6342	By matching	By matching	By matching	By matching	By matching
I3LQM5;A0A287A6Q0;F1SK70;A0A286ZKR3;Q29094;CON__P07224	I3LQM5;A0A287A6Q0;F1SK70;A0A286ZKR3;Q29094	9;9;8;7;7;1	9;9;8;7;7;1	9;9;8;7;7;1	;;;;	6	9	9	9	7	8	8	7	8	6	6	6	6	7	8	8	7	8	6	6	6	6	7	8	8	7	8	6	6	6	6	20.1	20.1	20.1	70.328	632	632;675;633;631;648;675	0	36.811	By MS/MS	By MS/MS	By MS/MS	By MS/MS	By MS/MS
F1SRQ7;A0A287A6V6	F1SRQ7;A0A287A6V6	1;1	1;1	1;1	;	2	1	1	1	1	0	1	1	1	1	1	0	0	1	0	1	1	1	1	1	0	0	1	0	1	1	1	1	1	0	0	10.6	10.6	10.6	16.497	142	142;148	0.0014368	3.7496	By matching		By matching	By matching	By matching
A0A287A6V8;F1SQR3	A0A287A6V8;F1SQR3	1;1	1;1	1;1	;	2	1	1	1	1	1	1	1	1	1	1	1	1	1	1	1	1	1	1	1	1	1	1	1	1	1	1	1	1	1	1	1.8	1.8	1.8	63.504	571	571;628	1	-2	By matching	By MS/MS	By MS/MS	By matching	By matching
A0A287A6V9	A0A287A6V9	1	1	1		1	1	1	1	1	1	0	1	1	1	1	1	1	1	1	0	1	1	1	1	1	1	1	1	0	1	1	1	1	1	1	6.5	6.5	6.5	28.153	245	245	0.0014225	3.6231	By matching	By matching		By MS/MS	By MS/MS
A0A287A6X0;F1SCF5;Q9GLE8	A0A287A6X0;F1SCF5	4;4;1	4;4;1	4;4;1	;	3	4	4	4	1	2	1	2	2	3	3	4	3	1	2	1	2	2	3	3	4	3	1	2	1	2	2	3	3	4	3	16.9	16.9	16.9	33.883	301	301;339;89	0	19.857	By MS/MS	By MS/MS	By matching	By matching	By MS/MS
F1SFD6;A0A287A6Y3;I3L5V7;A0A287AU23;A0A287B024;F1SEH2	F1SFD6;A0A287A6Y3;I3L5V7	6;6;6;2;2;2	6;6;6;2;2;2	6;6;6;2;2;2	;;	6	6	6	6	4	4	3	5	5	6	6	6	6	4	4	3	5	5	6	6	6	6	4	4	3	5	5	6	6	6	6	60.8	60.8	60.8	15.188	130	130;136;142;120;142;145	0	56.935	By MS/MS	By MS/MS	By MS/MS	By MS/MS	By MS/MS
A0A287A6Y9;A0A287AHL4;A0A287A0J1	A0A287A6Y9;A0A287AHL4;A0A287A0J1	30;29;27	4;4;4	1;1;1	;;	3	30	4	1	29	30	29	25	26	28	27	27	28	3	4	4	3	3	3	3	3	3	1	1	1	1	1	1	1	1	1	74.6	15.3	8.8	49.906	445	445;445;373	0	17.695	By MS/MS	By MS/MS	By MS/MS	By matching	By MS/MS
A0A287A725	A0A287A725	4	4	4		1	4	4	4	4	3	4	4	4	4	4	4	4	4	3	4	4	4	4	4	4	4	4	3	4	4	4	4	4	4	4	31.6	31.6	31.6	10.845	98	98	0	17.276	By MS/MS	By MS/MS	By MS/MS	By MS/MS	By MS/MS
F1SLT8;A0A287A732;A0A287BBA9	F1SLT8;A0A287A732;A0A287BBA9	12;12;11	12;12;11	12;12;11	;;	3	12	12	12	9	7	9	4	5	10	6	10	9	9	7	9	4	5	10	6	10	9	9	7	9	4	5	10	6	10	9	15.5	15.5	15.5	108.48	954	954;1016;956	0	54.253	By MS/MS	By MS/MS	By MS/MS	By MS/MS	By MS/MS
A0A287A734;A0A287AWU7;A0A287BLF6;I3LK97	A0A287A734;A0A287AWU7;A0A287BLF6;I3LK97	11;11;11;11	11;11;11;11	11;11;11;11	;;;	4	11	11	11	10	8	9	7	9	3	4	10	7	10	8	9	7	9	3	4	10	7	10	8	9	7	9	3	4	10	7	19.4	19.4	19.4	114.37	1035	1035;1275;1411;1470	0	98.304	By MS/MS	By MS/MS	By MS/MS	By MS/MS	By MS/MS
A0A287A780;F1SEX5	A0A287A780;F1SEX5	3;3	3;3	1;1	;	2	3	3	1	1	2	3	2	3	3	2	3	2	1	2	3	2	3	3	2	3	2	0	1	1	1	1	1	1	1	1	6.3	6.3	2.1	100.42	887	887;897	0	5.5254	By matching	By matching	By matching	By matching	By matching
A0A287AKR8;A0A287A7E4	A0A287AKR8;A0A287A7E4	1;1	1;1	1;1	;	2	1	1	1	1	1	1	1	0	0	1	0	1	1	1	1	1	0	0	1	0	1	1	1	1	1	0	0	1	0	1	15.3	15.3	15.3	13.588	131	131;134	0.00050684	4.5506	By matching	By matching	By matching	By matching
A0A287A7F5;P62901	A0A287A7F5;P62901	2;2	2;2	1;1	;	2	2	2	1	2	2	2	1	1	2	1	1	1	2	2	2	1	1	2	1	1	1	1	1	1	1	1	1	1	1	1	18.9	18.9	11.5	14.142	122	122;125	0	7.6454	By matching	By matching	By matching	By MS/MS	By MS/MS
A0A287A7F6;I3LQN4	A0A287A7F6;I3LQN4	9;9	9;9	9;9	;	2	9	9	9	7	7	5	8	9	7	9	8	8	7	7	5	8	9	7	9	8	8	7	7	5	8	9	7	9	8	8	39.8	39.8	39.8	32.343	289	289;299	0	57.852	By MS/MS	By MS/MS	By MS/MS	By MS/MS	By MS/MS
A0A287A7G8;I3LAJ9;F2Z584;F2Z580;A0A287BID4;A0A286ZRQ1;A0A287ARA0;A0A286ZK96;A0A287AWZ3;F2Z581;Q29574;F1RTQ6;A0A287BMA5;F1RFJ3	A0A287A7G8;I3LAJ9;F2Z584;F2Z580;A0A287BID4;A0A286ZRQ1;A0A287ARA0;A0A286ZK96;A0A287AWZ3;F2Z581	9;7;7;7;7;7;6;6;6;5;3;3;2;1	9;7;7;7;7;7;6;6;6;5;3;3;2;1	9;7;7;7;7;7;6;6;6;5;3;3;2;1	;;;;;;;;;	14	9	9	9	9	7	7	6	8	8	7	7	8	9	7	7	6	8	8	7	7	8	9	7	7	6	8	8	7	7	8	46.3	46.3	46.3	16.719	149	149;126;126;126;126;138;112;115;126;118;69;127;90;126	0	61.123	By MS/MS	By MS/MS	By MS/MS	By MS/MS	By MS/MS
F1SE87;A0A287A7H7	F1SE87;A0A287A7H7	2;2	2;2	2;2	;	2	2	2	2	1	1	2	2	1	2	0	2	2	1	1	2	2	1	2	0	2	2	1	1	2	2	1	2	0	2	2	20.5	20.5	20.5	24.589	219	219;234	0.00051921	4.9732	By MS/MS	By matching	By MS/MS	By MS/MS	By matching
F1SEF4;G8ENM3;A0A287A7K4	F1SEF4;G8ENM3;A0A287A7K4	2;2;2	2;2;2	2;2;2	;;	3	2	2	2	1	0	1	1	1	1	2	1	1	1	0	1	1	1	1	2	1	1	1	0	1	1	1	1	2	1	1	8.2	8.2	8.2	29.664	281	281;323;323	0	6.4736	By matching		By MS/MS	By matching	By matching
A0A287A7Q5	A0A287A7Q5	6	5	5		1	6	5	5	2	3	4	3	5	4	5	6	6	1	2	3	2	4	3	4	5	5	1	2	3	2	4	3	4	5	5	26.3	23.1	23.1	28.312	247	247	0	16.816	By matching	By MS/MS	By MS/MS	By MS/MS	By MS/MS
A0A287A7Q7;M3VK13;A0A287AB16;A0A287A8B2;A0A287ABR9;I3LLC8	A0A287A7Q7;M3VK13;A0A287AB16	11;11;10;5;5;2	11;11;10;5;5;2	11;11;10;5;5;2	;;	6	11	11	11	5	6	7	9	8	10	10	8	11	5	6	7	9	8	10	10	8	11	5	6	7	9	8	10	10	8	11	34.4	34.4	34.4	49.049	430	430;431;417;363;382;378	0	43.375	By MS/MS	By MS/MS	By MS/MS	By MS/MS	By MS/MS
K9IWF9;F1RMJ4;I3LDA8;A0A287A7R5;F1RP39;A0A287AJJ6	K9IWF9;F1RMJ4;I3LDA8;A0A287A7R5	36;36;36;36;1;1	36;36;36;36;1;1	35;35;35;35;0;0	;;;	6	36	36	35	24	26	21	30	25	31	28	31	33	24	26	21	30	25	31	28	31	33	23	25	20	29	25	30	27	31	32	37.8	37.8	37.3	189.22	1657	1657;1657;1661;1709;1615;1696	0	203.61	By MS/MS	By MS/MS	By MS/MS	By MS/MS	By MS/MS
A0A287A7R6;A0A287B8X7;A0A287B0K6;F1S593;A0A287B9Y2	A0A287A7R6;A0A287B8X7;A0A287B0K6;F1S593	6;6;5;5;2	4;4;3;3;1	3;3;2;2;1	;;;	5	6	4	3	2	3	3	4	4	3	3	4	4	1	2	1	3	3	2	2	3	3	1	2	1	2	2	2	2	3	2	9	6.4	4.2	96.754	857	857;867;867;871;719	0	8.6117	By MS/MS	By matching	By matching	By matching	By matching
A0A287A7U0;I3L7D4;M3VH74;F1RQ14	A0A287A7U0;I3L7D4;M3VH74;F1RQ14	2;2;2;2	2;2;2;2	2;2;2;2	;;;	4	2	2	2	0	0	0	2	2	2	2	2	1	0	0	0	2	2	2	2	2	1	0	0	0	2	2	2	2	2	1	4.9	4.9	4.9	67.558	608	608;618;639;641	0.0032498	3.3745				By matching	By matching
A0A287A7V3;A0A287AM59;B1PK15;F1SI88	A0A287A7V3;A0A287AM59;B1PK15;F1SI88	15;14;14;13	15;14;14;13	15;14;14;13	;;;	4	15	15	15	11	11	12	12	14	12	13	13	13	11	11	12	12	14	12	13	13	13	11	11	12	12	14	12	13	13	13	36.3	36.3	36.3	62.597	545	545;502;529;516	0	97.15	By MS/MS	By MS/MS	By MS/MS	By MS/MS	By MS/MS
A0A287A808;A1XQT1;F1RLH7;Q7M358;F1REZ9	A0A287A808;A1XQT1;F1RLH7	7;6;5;1;1	7;6;5;1;1	7;6;5;1;1	;;	5	7	7	7	7	6	7	6	6	7	7	6	6	7	6	7	6	6	7	7	6	6	7	6	7	6	6	7	7	6	6	68.6	68.6	68.6	10.156	86	86;86;83;71;82	0	35.57	By MS/MS	By MS/MS	By MS/MS	By MS/MS	By MS/MS
A0A287A820;F1SN85	A0A287A820;F1SN85	1;1	1;1	1;1	;	2	1	1	1	1	1	1	0	1	1	1	1	1	1	1	1	0	1	1	1	1	1	1	1	1	0	1	1	1	1	1	6.5	6.5	6.5	19.468	168	168;192	0.00049188	4.0937	By matching	By matching	By matching		By matching
A0A287A830;O19062;F1RJ76;B5A562	A0A287A830;O19062;F1RJ76;B5A562	8;8;8;7	8;8;8;7	8;8;8;7	;;;	4	8	8	8	7	6	7	6	6	6	6	7	6	7	6	7	6	6	6	6	7	6	7	6	7	6	6	6	6	7	6	46	46	46	22.546	200	200;222;222;222	0	56.39	By MS/MS	By MS/MS	By MS/MS	By MS/MS	By MS/MS
A0A287A837	A0A287A837	3	3	3		1	3	3	3	1	1	1	1	2	2	3	2	1	1	1	1	1	2	2	3	2	1	1	1	1	1	2	2	3	2	1	28.3	28.3	28.3	20.165	180	180	0	12.558	By MS/MS	By MS/MS	By MS/MS	By matching	By MS/MS
A0A287A888;A0A287AKU6	A0A287A888;A0A287AKU6	5;5	5;5	5;5	;	2	5	5	5	5	5	4	5	5	5	5	5	5	5	5	4	5	5	5	5	5	5	5	5	4	5	5	5	5	5	5	41.9	41.9	41.9	20.012	172	172;189	0	36.549	By MS/MS	By MS/MS	By MS/MS	By MS/MS	By MS/MS
A0A287A8A2;F1S0I4;A0A287BD77	A0A287A8A2;F1S0I4;A0A287BD77	1;1;1	1;1;1	1;1;1	;;	3	1	1	1	1	1	0	0	0	0	0	0	1	1	1	0	0	0	0	0	0	1	1	1	0	0	0	0	0	0	1	0.7	0.7	0.7	158.64	1376	1376;1404;1439	1	-2	By matching	By MS/MS
A0A287A8C7;A0A287AA88;A0A287B9H1;A0A287BNK7;A0A287B217;A0A287BN04;A0A287B0Y8;A0A287BSB3;A0A287B2H9;A0A287AYV2;A0A287A6K2	A0A287A8C7;A0A287AA88;A0A287B9H1;A0A287BNK7;A0A287B217;A0A287BN04;A0A287B0Y8;A0A287BSB3;A0A287B2H9;A0A287AYV2	178;178;178;177;177;177;177;177;177;170;1	178;178;178;177;177;177;177;177;177;170;1	29;29;29;28;28;28;28;28;28;29;0	;;;;;;;;;	11	178	178	29	127	126	120	144	149	152	151	149	147	127	126	120	144	149	152	151	149	147	20	21	16	24	25	24	26	24	23	42.2	42.2	6.9	590.33	5252	5252;5331;5422;4531;4531;4539;4539;4553;4558;5199;4488	0	323.31	By MS/MS	By MS/MS	By MS/MS	By MS/MS	By MS/MS
A0A287A8E1;A0A287AHA6;F2Z5I7;I3LE99	A0A287A8E1;A0A287AHA6;F2Z5I7;I3LE99	1;1;1;1	1;1;1;1	1;1;1;1	;;;	4	1	1	1	0	1	0	0	0	1	1	1	1	0	1	0	0	0	1	1	1	1	0	1	0	0	0	1	1	1	1	2.5	2.5	2.5	45.718	397	397;423;483;497	0.0083664	2.8485		By matching
A0A287A8H1;A0A287AYH3;A0A287B231;I3LSM3;A0A287A4Y0;F1RJB1;F1RJB2	A0A287A8H1;A0A287AYH3;A0A287B231;I3LSM3;A0A287A4Y0	8;8;8;6;5;1;1	8;8;8;6;5;1;1	4;4;4;2;3;0;1	;;;;	7	8	8	4	6	5	6	7	6	6	6	6	8	6	5	6	7	6	6	6	6	8	3	3	3	3	3	3	3	3	4	23.7	23.7	13.6	61.672	579	579;582;589;561;536;537;613	0	54.201	By MS/MS	By MS/MS	By MS/MS	By MS/MS	By MS/MS
A0A287ANT4;D5K895;A0A287A8L3;F1SI69	A0A287ANT4;D5K895;A0A287A8L3;F1SI69	1;1;1;1	1;1;1;1	1;1;1;1	;;;	4	1	1	1	0	0	1	0	1	1	0	1	1	0	0	1	0	1	1	0	1	1	0	0	1	0	1	1	0	1	1	3.5	3.5	3.5	54.114	490	490;559;559;617	0	6.8456			By matching		By matching
A0A287A8P0	A0A287A8P0	1	1	1		1	1	1	1	0	0	0	1	1	1	1	1	1	0	0	0	1	1	1	1	1	1	0	0	0	1	1	1	1	1	1	2	2	2	72.786	645	645	0.0053836	3.0019				By MS/MS	By matching
A0A287B9V2;A0A287BF06;A0A287A8Q6	A0A287B9V2;A0A287BF06;A0A287A8Q6	1;1;1	1;1;1	1;1;1	;;	3	1	1	1	1	1	1	1	1	1	1	1	1	1	1	1	1	1	1	1	1	1	1	1	1	1	1	1	1	1	1	18.3	18.3	18.3	7.9253	71	71;84;84	0	6.0226	By matching	By MS/MS	By MS/MS	By matching	By matching
A0A287A8R0;Q9N178	A0A287A8R0;Q9N178	3;3	3;3	3;3	;	2	3	3	3	3	3	3	2	3	3	3	3	3	3	3	3	2	3	3	3	3	3	3	3	3	2	3	3	3	3	3	8.6	8.6	8.6	62.447	640	640;675	0	11.657	By MS/MS	By matching	By matching	By matching	By MS/MS
A0A287A8R9	A0A287A8R9	2	2	2		1	2	2	2	1	0	1	0	1	1	1	1	1	1	0	1	0	1	1	1	1	1	1	0	1	0	1	1	1	1	1	3.6	3.6	3.6	82.479	744	744	0	5.7958	By matching		By matching		By matching
A0A287A8T0;A8YQT9;Q6QAS9;A8YQT8	A0A287A8T0;A8YQT9;Q6QAS9	10;9;6;1	10;9;6;1	10;9;6;1	;;	4	10	10	10	7	10	10	8	9	10	10	10	8	7	10	10	8	9	10	10	10	8	7	10	10	8	9	10	10	10	8	43.2	43.2	43.2	29.41	250	250;250;132;51	0	35.152	By MS/MS	By MS/MS	By MS/MS	By MS/MS	By MS/MS
A0A287A8T9;A0A287A8V0	A0A287A8T9;A0A287A8V0	7;7	2;2	1;1	;	2	7	2	1	7	7	7	4	5	4	6	4	4	2	2	2	1	2	1	2	1	1	1	1	1	1	1	1	1	1	1	78.3	37.4	16.5	12.448	115	115;128	0	37.598	By MS/MS	By MS/MS	By MS/MS	By MS/MS	By MS/MS
A0A287A8W9;F1SIP0	A0A287A8W9;F1SIP0	15;15	14;14	14;14	;	2	15	14	14	10	12	12	12	10	13	12	13	9	9	11	11	12	9	12	11	12	9	9	11	11	12	9	12	11	12	9	62.8	58.2	58.2	40.514	352	352;361	0	94.448	By MS/MS	By MS/MS	By MS/MS	By MS/MS	By MS/MS
F1SSG6;A0A287A8X8	F1SSG6;A0A287A8X8	7;7	5;5	5;5	;	2	7	5	5	4	5	5	6	6	6	6	6	6	2	3	3	4	4	4	4	4	4	2	3	3	4	4	4	4	4	4	30.8	27.6	27.6	28.413	250	250;271	0	33.988	By MS/MS	By MS/MS	By MS/MS	By MS/MS	By MS/MS
K4NAL9;A7TX80;A0A287A976;F2Z540	K4NAL9;A7TX80;A0A287A976;F2Z540	2;2;2;2	2;2;2;2	2;2;2;2	;;;	4	2	2	2	0	0	0	1	2	1	1	2	2	0	0	0	1	2	1	1	2	2	0	0	0	1	2	1	1	2	2	6.3	6.3	6.3	37.578	334	334;334;344;423	0.00051787	4.9044				By MS/MS	By matching
A0A287A983;A0A287AZZ2;F1S8V7;CON__Q2KJ83	A0A287A983;A0A287AZZ2;F1S8V7;CON__Q2KJ83	2;2;2;1	2;2;2;1	2;2;2;1	;;;	4	2	2	2	2	1	1	1	2	0	1	1	1	2	1	1	1	2	0	1	1	1	2	1	1	1	2	0	1	1	1	13.2	13.2	13.2	42.617	378	378;435;461;462	0	8.6559	By MS/MS	By MS/MS	By MS/MS	By MS/MS	By MS/MS
A0A287B502;A0A287A992;I3LSY9	A0A287B502;A0A287A992;I3LSY9	2;2;2	2;2;2	2;2;2	;;	3	2	2	2	1	0	1	2	1	2	2	2	2	1	0	1	2	1	2	2	2	2	1	0	1	2	1	2	2	2	2	16.1	16.1	16.1	19.21	168	168;204;238	0	7.7378	By MS/MS		By MS/MS	By matching	By matching
A0A287A9C0;A0A287BTI1;M3TYT7;A0A287AE29	A0A287A9C0;A0A287BTI1;M3TYT7;A0A287AE29	2;2;2;2	2;2;2;2	2;2;2;2	;;;	4	2	2	2	2	2	1	2	2	1	1	1	2	2	2	1	2	2	1	1	1	2	2	2	1	2	2	1	1	1	2	5.8	5.8	5.8	49.847	428	428;449;450;464	0	7.1159	By MS/MS	By matching	By MS/MS	By MS/MS	By MS/MS
A0A287A9H4;F1RG16	A0A287A9H4;F1RG16	16;16	14;14	14;14	;	2	16	14	14	15	16	14	10	11	14	12	13	12	13	14	12	8	9	12	10	11	10	13	14	12	8	9	12	10	11	10	62.8	60.2	60.2	42.478	382	382;414	0	159.5	By MS/MS	By MS/MS	By MS/MS	By MS/MS	By MS/MS
B8Y650;A0A287A9I0	B8Y650;A0A287A9I0	1;1	1;1	1;1	;	2	1	1	1	1	0	1	1	1	1	1	1	1	1	0	1	1	1	1	1	1	1	1	0	1	1	1	1	1	1	1	15.9	15.9	15.9	12.482	113	113;114	0.00097752	4.0179	By matching		By matching	By matching	By matching
F1SDK1;A0A287AWE8;A0A287A9R5;F1SDJ9	F1SDK1;A0A287AWE8;A0A287A9R5;F1SDJ9	1;1;1;1	1;1;1;1	1;1;1;1	;;;	4	1	1	1	0	0	0	0	0	0	1	0	0	0	0	0	0	0	0	1	0	0	0	0	0	0	0	0	1	0	0	1	1	1	152.53	1399	1399;1407;1411;1441	1	-2
Q4U4N2;K7GR44;A0A287A9T8;F2Z563	Q4U4N2;K7GR44;A0A287A9T8;F2Z563	2;2;2;2	2;2;2;2	2;2;2;2	;;;	4	2	2	2	2	2	2	1	1	2	1	1	1	2	2	2	1	1	2	1	1	1	2	2	2	1	1	2	1	1	1	21.6	21.6	21.6	16.002	139	139;140;220;234	0	7.3797	By MS/MS	By matching	By matching	By MS/MS	By MS/MS
F1RIU9;A0A287BL36;A0A287AQI8;A0A287A9W3	F1RIU9;A0A287BL36;A0A287AQI8;A0A287A9W3	1;1;1;1	1;1;1;1	1;1;1;1	;;;	4	1	1	1	1	1	1	1	1	1	1	1	1	1	1	1	1	1	1	1	1	1	1	1	1	1	1	1	1	1	1	8.5	8.5	8.5	15.635	153	153;153;153;153	0	15.985	By matching	By matching	By matching	By matching	By matching
A0A287A9X1;F1S297;P56472;P41566	A0A287A9X1;F1S297;P56472;P41566	2;2;1;1	2;2;1;1	2;2;1;1	;;;	4	2	2	2	1	2	2	1	1	2	0	2	1	1	2	2	1	1	2	0	2	1	1	2	2	1	1	2	0	2	1	8.7	8.7	8.7	36.694	335	335;379;103;106	0	8.8404	By MS/MS	By MS/MS	By matching	By matching	By matching
I3L5B2;A0A287A9Y6;A0A287B940;I3L7B0;Q29190	I3L5B2;A0A287A9Y6	13;13;4;4;3	13;13;4;4;3	13;13;4;4;3	;	5	13	13	13	10	13	11	12	10	11	12	11	11	10	13	11	12	10	11	12	11	11	10	13	11	12	10	11	12	11	11	66.7	66.7	66.7	20.762	183	183;194;172;180;117	0	69.923	By MS/MS	By MS/MS	By MS/MS	By MS/MS	By MS/MS
A0A287A9Z8;A5GFQ9;A0A287BJQ6	A0A287A9Z8;A5GFQ9;A0A287BJQ6	1;1;1	1;1;1	1;1;1	;;	3	1	1	1	1	1	0	1	1	1	1	1	1	1	1	0	1	1	1	1	1	1	1	1	0	1	1	1	1	1	1	2	2	2	63.514	545	545;602;609	0.0096028	2.7897	By matching	By MS/MS		By matching	By matching
A0A287AA21;A0A287BF56;Q6EEH7	A0A287AA21;A0A287BF56	7;6;1	7;6;1	7;6;1	;	3	7	7	7	5	5	6	7	4	6	7	7	7	5	5	6	7	4	6	7	7	7	5	5	6	7	4	6	7	7	7	45.5	45.5	45.5	31.236	290	290;284;46	0	83.986	By MS/MS	By MS/MS	By MS/MS	By MS/MS	By MS/MS
A0A287AA42	A0A287AA42	3	3	2		1	3	3	2	2	3	3	2	2	3	3	3	3	2	3	3	2	2	3	3	3	3	1	2	2	2	2	2	2	2	2	25.2	25.2	14.3	15.673	147	147	0	27.878	By MS/MS	By MS/MS	By MS/MS	By MS/MS	By MS/MS
A0A287AA79;A0A286ZK74;I3LK71	A0A287AA79;A0A286ZK74;I3LK71	14;13;13	14;13;13	3;2;2	;;	3	14	14	3	10	11	11	11	13	13	12	13	12	10	11	11	11	13	13	12	13	12	1	1	2	1	2	3	2	3	1	43.8	43.8	18	33.642	306	306;232;307	0	78.761	By matching	By MS/MS	By MS/MS	By MS/MS	By matching
A0A287B4Q8;A0A287AAC0;F1RR65;A0A286ZTD1	A0A287B4Q8;A0A287AAC0;F1RR65;A0A286ZTD1	2;2;2;1	2;2;2;1	2;2;2;1	;;;	4	2	2	2	2	2	2	2	2	2	2	2	2	2	2	2	2	2	2	2	2	2	2	2	2	2	2	2	2	2	2	8.1	8.1	8.1	42.892	369	369;400;406;324	0.00052383	5.2134	By matching	By matching	By matching	By MS/MS	By MS/MS
A0A287AAG0	A0A287AAG0	2	2	2		1	2	2	2	2	2	2	1	2	2	2	2	2	2	2	2	1	2	2	2	2	2	2	2	2	1	2	2	2	2	2	4.6	4.6	4.6	55.944	504	504	0.0005123	4.6999	By MS/MS	By MS/MS	By MS/MS	By MS/MS	By MS/MS
A0A287AAI1	A0A287AAI1	13	13	13		1	13	13	13	10	9	10	11	11	13	13	13	13	10	9	10	11	11	13	13	13	13	10	9	10	11	11	13	13	13	13	40.6	40.6	40.6	36.027	325	325	0	87.554	By MS/MS	By MS/MS	By MS/MS	By MS/MS	By MS/MS
A0A287AAM0	A0A287AAM0	4	4	4		1	4	4	4	4	3	3	3	2	3	3	3	3	4	3	3	3	2	3	3	3	3	4	3	3	3	2	3	3	3	3	51	51	51	10.963	96	96	0	28.218	By MS/MS	By MS/MS	By MS/MS	By MS/MS	By MS/MS
A0A287AAM6	A0A287AAM6	4	4	4		1	4	4	4	4	4	4	3	4	4	4	4	4	4	4	4	3	4	4	4	4	4	4	4	4	3	4	4	4	4	4	37.6	37.6	37.6	23.548	202	202	0	15.209	By MS/MS	By MS/MS	By MS/MS	By MS/MS	By MS/MS
A0A287AAP0	A0A287AAP0	8	8	8		1	8	8	8	4	4	4	7	6	7	6	7	6	4	4	4	7	6	7	6	7	6	4	4	4	7	6	7	6	7	6	43.5	43.5	43.5	34.339	313	313	0	52.16	By MS/MS	By MS/MS	By MS/MS	By MS/MS	By MS/MS
A0A287AAS6;I3LCC0;K9IVJ2;A0A287BH96	A0A287AAS6;I3LCC0;K9IVJ2;A0A287BH96	1;1;1;1	1;1;1;1	1;1;1;1	;;;	4	1	1	1	1	1	1	1	1	0	1	1	0	1	1	1	1	1	0	1	1	0	1	1	1	1	1	0	1	1	0	1.1	1.1	1.1	108.05	980	980;1077;1140;1168	1	-2	By matching	By matching	By matching	By MS/MS	By matching
A0A287AAW7;A0A287AFE3	A0A287AAW7;A0A287AFE3	2;2	2;2	2;2	;	2	2	2	2	1	2	2	1	2	1	1	1	1	1	2	2	1	2	1	1	1	1	1	2	2	1	2	1	1	1	1	13	13	13	22.276	207	207;212	0	19.247	By MS/MS	By MS/MS	By MS/MS	By matching	By MS/MS
A0A287B0Q6;A0A287B2F9;A0A287BMW9;F1SGD1;A0A287AAX5;I3LR66	A0A287B0Q6;A0A287B2F9;A0A287BMW9;F1SGD1;A0A287AAX5;I3LR66	5;5;5;5;5;5	5;5;5;5;5;5	5;5;5;5;5;5	;;;;;	6	5	5	5	5	3	4	5	5	5	3	5	5	5	3	4	5	5	5	3	5	5	5	3	4	5	5	5	3	5	5	15.2	15.2	15.2	78.084	699	699;710;725;738;746;749	0	18.684	By MS/MS	By MS/MS	By MS/MS	By MS/MS	By MS/MS
I3LNI2;A0A287AB01;Q6QAR1	I3LNI2;A0A287AB01	10;10;1	10;10;1	10;10;1	;	3	10	10	10	8	8	6	9	8	10	10	9	10	8	8	6	9	8	10	10	9	10	8	8	6	9	8	10	10	9	10	42.8	42.8	42.8	40.646	374	374;400;183	0	129.52	By MS/MS	By MS/MS	By MS/MS	By MS/MS	By MS/MS
A0A287AB52	A0A287AB52	2	2	2		1	2	2	2	2	2	2	2	2	2	2	2	2	2	2	2	2	2	2	2	2	2	2	2	2	2	2	2	2	2	2	23.1	23.1	23.1	28.86	255	255	0	24.877	By MS/MS	By MS/MS	By MS/MS	By MS/MS	By MS/MS
A7TX81;A0A287AB66	A7TX81;A0A287AB66	4;4	4;4	4;4	;	2	4	4	4	3	4	4	4	4	4	4	4	4	3	4	4	4	4	4	4	4	4	3	4	4	4	4	4	4	4	4	19.2	19.2	19.2	35.865	323	323;328	0	13.462	By matching	By matching	By matching	By MS/MS	By MS/MS
A0A287ABB8;A0A287APA1;A0A287ACQ7;A0A286ZTN4	A0A287ABB8;A0A287APA1;A0A287ACQ7;A0A286ZTN4	2;1;1;1	2;1;1;1	2;1;1;1	;;;	4	2	2	2	1	1	1	0	1	2	2	2	1	1	1	1	0	1	2	2	2	1	1	1	1	0	1	2	2	2	1	10.1	10.1	10.1	33.505	286	286;268;278;322	0.00050378	4.4344	By MS/MS	By matching	By matching		By MS/MS
A0A287ABG2;I3L813;Q1KLJ4;A0A287B4Z7	A0A287ABG2;I3L813;Q1KLJ4	5;5;3;2	5;5;3;2	5;5;3;2	;;	4	5	5	5	4	3	2	4	4	4	4	4	4	4	3	2	4	4	4	4	4	4	4	3	2	4	4	4	4	4	4	28.7	28.7	28.7	28.779	261	261;270;160;253	0	16.698	By MS/MS	By MS/MS	By MS/MS	By MS/MS	By MS/MS
A0A287ABJ5	A0A287ABJ5	26	26	26		1	26	26	26	25	25	25	19	22	25	25	22	20	25	25	25	19	22	25	25	22	20	25	25	25	19	22	25	25	22	20	77	77	77	21.975	196	196	0	323.31	By MS/MS	By MS/MS	By MS/MS	By MS/MS	By MS/MS
P00377;A0A287ABU6	P00377;A0A287ABU6	3;3	3;3	3;3	;	2	3	3	3	0	2	2	2	1	2	2	2	2	0	2	2	2	1	2	2	2	2	0	2	2	2	1	2	2	2	2	22.6	22.6	22.6	21.455	186	186;187	0	5.9841		By matching	By MS/MS	By matching	By matching
A0A287AC42;A0A287BBB5	A0A287AC42;A0A287BBB5	2;2	2;2	2;2	;	2	2	2	2	1	2	1	2	2	2	2	2	2	1	2	1	2	2	2	2	2	2	1	2	1	2	2	2	2	2	2	11.2	11.2	11.2	27.718	249	249;294	0	9.0891	By matching	By matching	By matching	By MS/MS	By MS/MS
A0A287AC69	A0A287AC69	2	2	2		1	2	2	2	0	1	0	2	2	2	1	2	2	0	1	0	2	2	2	1	2	2	0	1	0	2	2	2	1	2	2	16.9	16.9	16.9	15.04	130	130	0	6.7387		By matching		By MS/MS	By matching
A0A287ACI6;A0A287A0I0	A0A287ACI6;A0A287A0I0	3;2	3;2	3;2	;	2	3	3	3	1	1	2	2	2	3	2	2	3	1	1	2	2	2	3	2	2	3	1	1	2	2	2	3	2	2	3	45.3	45.3	45.3	19.3	170	170;150	0	18.124	By MS/MS	By MS/MS	By MS/MS	By MS/MS	By MS/MS
A0A287ASJ1;A0A287BNA1;A0A287BIL4;F1S3M9;I3LUL5;A0A287BAF7;A0A287ACK8;A0A287BFZ2;A0A287BL08	A0A287ASJ1;A0A287BNA1;A0A287BIL4;F1S3M9;I3LUL5;A0A287BAF7;A0A287ACK8;A0A287BFZ2;A0A287BL08	10;10;10;10;10;10;10;10;8	10;10;10;10;10;10;10;10;8	10;10;10;10;10;10;10;10;8	;;;;;;;;	9	10	10	10	9	9	7	9	10	9	10	9	9	9	9	7	9	10	9	10	9	9	9	9	7	9	10	9	10	9	9	14.6	14.6	14.6	102.76	925	925;974;977;995;999;1013;1038;1047;965	0	61.821	By MS/MS	By MS/MS	By MS/MS	By MS/MS	By MS/MS
F1RJF7;A0A287ACL1	F1RJF7;A0A287ACL1	3;3	3;3	3;3	;	2	3	3	3	2	3	3	2	2	3	3	2	3	2	3	3	2	2	3	3	2	3	2	3	3	2	2	3	3	2	3	16.1	16.1	16.1	40.981	355	355;379	0	10.422	By matching	By matching	By matching	By matching	By matching
A0A287B7J9;I3LK07;A0A287AQR5;I3LJP6;A0A287ACL6;A0A287A0Y8;F1SNB6	A0A287B7J9;I3LK07;A0A287AQR5;I3LJP6;A0A287ACL6	3;3;3;3;3;1;1	3;3;3;3;3;1;1	3;3;3;3;3;1;1	;;;;	7	3	3	3	3	3	3	2	3	2	2	2	2	3	3	3	2	3	2	2	2	2	3	3	3	2	3	2	2	2	2	31.9	31.9	31.9	13.704	119	119;129;131;132;143;124;131	0	11.673	By MS/MS	By MS/MS	By MS/MS	By matching	By MS/MS
A0A287ACN2	A0A287ACN2	2	2	2		1	2	2	2	2	2	2	1	1	1	1	0	1	2	2	2	1	1	1	1	0	1	2	2	2	1	1	1	1	0	1	30.7	30.7	30.7	7.7876	75	75	0	33.9	By MS/MS	By MS/MS	By MS/MS	By MS/MS	By MS/MS
A0A287ACX4	A0A287ACX4	6	6	6		1	6	6	6	3	3	3	5	6	6	6	5	5	3	3	3	5	6	6	6	5	5	3	3	3	5	6	6	6	5	5	39.3	39.3	39.3	15.374	140	140	0	22.606	By MS/MS	By MS/MS	By MS/MS	By MS/MS	By MS/MS
A0A287ACX9;A0A287B8G0;A0A286ZI36	A0A287ACX9;A0A287B8G0;A0A286ZI36	43;42;38	4;4;4	4;4;4	;;	3	43	4	4	38	41	40	39	41	40	41	40	40	4	4	4	4	4	4	4	4	4	4	4	4	4	4	4	4	4	4	81.5	10	10	58.032	531	531;579;483	0	20.624	By MS/MS	By MS/MS	By MS/MS	By MS/MS	By MS/MS
A0A287ACY1;A0A287AY47	A0A287ACY1;A0A287AY47	1;1	1;1	1;1	;	2	1	1	1	1	1	0	1	0	1	1	1	1	1	1	0	1	0	1	1	1	1	1	1	0	1	0	1	1	1	1	12.3	12.3	12.3	16.289	146	146;182	0.0036883	3.285	By matching	By matching		By matching
A0A287ACY7;A0A287BTN9	A0A287ACY7;A0A287BTN9	1;1	1;1	1;1	;	2	1	1	1	0	0	0	1	1	1	1	1	1	0	0	0	1	1	1	1	1	1	0	0	0	1	1	1	1	1	1	14	14	14	20.907	193	193;226	0.0014375	3.7502				By matching	By matching
A0A287BEQ9;A0A287ACZ3;A0A287BBS6;F1SJY6	A0A287BEQ9;A0A287ACZ3;A0A287BBS6;F1SJY6	8;8;8;8	8;8;8;8	8;8;8;8	;;;	4	8	8	8	4	6	5	8	6	8	5	6	7	4	6	5	8	6	8	5	6	7	4	6	5	8	6	8	5	6	7	12.1	12.1	12.1	95.826	860	860;870;932;938	0	21.193	By MS/MS	By MS/MS	By MS/MS	By MS/MS	By matching
A0A287AD42;I3LSP1	A0A287AD42;I3LSP1	7;7	7;7	7;7	;	2	7	7	7	3	1	2	7	6	7	7	6	6	3	1	2	7	6	7	7	6	6	3	1	2	7	6	7	7	6	6	24.6	24.6	24.6	50.568	456	456;477	0	27.452	By MS/MS	By matching	By matching	By MS/MS	By matching
A0A287AD49;F1SAJ9;A0A287AKE9	A0A287AD49;F1SAJ9;A0A287AKE9	12;11;11	12;11;11	11;10;10	;;	3	12	12	11	8	10	10	10	11	12	10	12	11	8	10	10	10	11	12	10	12	11	8	9	9	9	10	11	9	11	10	56.1	56.1	53.1	36.987	326	326;284;315	0	84.713	By MS/MS	By MS/MS	By MS/MS	By MS/MS	By MS/MS
A0A287AD51	A0A287AD51	2	2	2		1	2	2	2	1	2	2	2	2	2	1	2	2	1	2	2	2	2	2	1	2	2	1	2	2	2	2	2	1	2	2	12.7	12.7	12.7	24.412	259	259	0	9.3714	By MS/MS	By matching	By MS/MS	By MS/MS	By MS/MS
A0A287BDZ6;F1SFE3;A0A287AD53	A0A287BDZ6;F1SFE3;A0A287AD53	13;13;13	13;13;13	13;13;13	;;	3	13	13	13	9	9	6	11	9	13	10	8	11	9	9	6	11	9	13	10	8	11	9	9	6	11	9	13	10	8	11	32.6	32.6	32.6	78.702	687	687;706;769	0	50.386	By MS/MS	By MS/MS	By MS/MS	By MS/MS	By MS/MS
A0A287AD92	A0A287AD92	2	2	2		1	2	2	2	1	1	2	1	1	1	1	2	2	1	1	2	1	1	1	1	2	2	1	1	2	1	1	1	1	2	2	12.2	12.2	12.2	23.812	213	213	0	5.3645	By MS/MS	By MS/MS	By matching	By matching	By matching
A0A287ADB5;A0A287BCM2;F1RZR6	A0A287ADB5;A0A287BCM2;F1RZR6	3;3;3	3;3;3	3;3;3	;;	3	3	3	3	3	3	3	3	3	3	3	3	3	3	3	3	3	3	3	3	3	3	3	3	3	3	3	3	3	3	3	33.3	33.3	33.3	18.922	177	177;185;202	0	49.241	By MS/MS	By MS/MS	By MS/MS	By MS/MS	By MS/MS
A0A287ADE6;A0A287BRC7;A0A287BJQ3;A0A287A951;A0A287AAR3;F1SB47;F1RZH4	A0A287ADE6;A0A287BRC7;A0A287BJQ3	7;5;4;3;2;2;1	7;5;4;3;2;2;1	6;4;3;2;1;2;1	;;	7	7	7	6	3	4	4	4	4	7	4	5	4	3	4	4	4	4	7	4	5	4	2	3	3	3	3	6	3	4	3	40.8	40.8	35.4	14.839	130	130;114;109;118;111;130;114	0	20.135	By MS/MS	By MS/MS	By MS/MS	By MS/MS	By MS/MS
F1RGJ3;A0A287ADJ2	F1RGJ3;A0A287ADJ2	14;14	13;13	13;13	;	2	14	13	13	10	11	11	12	12	13	12	14	13	9	10	10	11	11	12	11	13	12	9	10	10	11	11	12	11	13	12	30.2	29	29	66.571	610	610;679	0	65.919	By MS/MS	By MS/MS	By MS/MS	By MS/MS	By MS/MS
A0A287ADK7	A0A287ADK7	6	6	6		1	6	6	6	5	6	4	5	6	6	6	6	6	5	6	4	5	6	6	6	6	6	5	6	4	5	6	6	6	6	6	34.9	34.9	34.9	16.838	152	152	0	25.623	By MS/MS	By MS/MS	By MS/MS	By MS/MS	By MS/MS
A0A287ADK8;F2Z5T5;P02550;A0A288CFV7;F1RK98;I3LDR2;A0A287ABY6;Q2HPK3;A7E1S4;A7E1S5;A7E1S6;Q29196	A0A287ADK8;F2Z5T5;P02550;A0A288CFV7;F1RK98;I3LDR2;A0A287ABY6;Q2HPK3	35;34;30;26;25;25;23;18;12;12;6;5	35;34;30;26;25;25;23;18;12;12;6;5	1;1;1;1;1;1;1;1;0;0;0;0	;;;;;;;	12	35	35	1	31	30	30	28	27	29	28	28	28	31	30	30	28	27	29	28	28	28	1	1	1	1	1	1	1	1	1	82.7	82.7	3.1	50.135	451	451;416;451;450;462;472;462;296;189;201;193;119	0	323.31	By matching	By matching	By matching	By MS/MS	By MS/MS
A0A287ADL8;Q32YV9;A0A288CG47;Q32YV8	A0A287ADL8;Q32YV9;A0A288CG47	6;6;6;1	6;6;6;1	6;6;6;1	;;	4	6	6	6	4	4	4	5	4	5	6	6	6	4	4	4	5	4	5	6	6	6	4	4	4	5	4	5	6	6	6	24.9	24.9	24.9	38.097	354	354;377;380;108	0	43.882	By MS/MS	By MS/MS	By MS/MS	By MS/MS	By MS/MS
I3LC25;A0A287ADV8;A0A286ZTL8	I3LC25;A0A287ADV8;A0A286ZTL8	26;26;25	21;21;20	21;21;20	;;	3	26	21	21	16	13	16	21	21	20	23	21	22	12	10	12	18	17	17	20	18	19	12	10	12	18	17	17	20	18	19	39.8	34.8	34.8	70.471	630	630;742;573	0	134.36	By MS/MS	By MS/MS	By MS/MS	By MS/MS	By MS/MS
A0A287ADW0;F1SJF9	A0A287ADW0;F1SJF9	2;2	2;2	2;2	;	2	2	2	2	2	2	2	2	2	2	2	2	1	2	2	2	2	2	2	2	2	1	2	2	2	2	2	2	2	2	1	15.2	15.2	15.2	21.535	197	197;227	0	8.2337	By MS/MS	By MS/MS	By MS/MS	By MS/MS	By MS/MS
Q15I76;I3L7X4;F1RTS6;A0A287AE09;A0A287BH80	Q15I76;I3L7X4;F1RTS6;A0A287AE09;A0A287BH80	1;1;1;1;1	1;1;1;1;1	1;1;1;1;1	;;;;	5	1	1	1	1	1	1	1	1	1	1	1	1	1	1	1	1	1	1	1	1	1	1	1	1	1	1	1	1	1	1	3.2	3.2	3.2	26.449	252	252;759;769;822;831	0.0036815	3.2507	By MS/MS	By MS/MS	By MS/MS	By MS/MS	By MS/MS
A0A287AE16;F1SF64;A0A287A900;Q29297	A0A287AE16;F1SF64;A0A287A900	30;28;27;1	30;28;27;1	30;28;27;1	;;	4	30	30	30	23	22	20	24	24	21	24	26	26	23	22	20	24	24	21	24	26	26	23	22	20	24	24	21	24	26	26	66.7	66.7	66.7	80.617	715	715;661;656;125	0	238.72	By MS/MS	By MS/MS	By MS/MS	By MS/MS	By MS/MS
A0A287AE24;A0A286ZK41	A0A287AE24;A0A286ZK41	16;8	16;8	1;0	;	2	16	16	1	15	14	16	16	16	14	16	15	16	15	14	16	16	16	14	16	15	16	1	1	1	1	1	0	1	0	1	72.9	72.9	6.5	23.512	214	214;125	0	323.31	By MS/MS	By matching	By matching	By matching	By matching
F1RN76;A0A287AE58	F1RN76;A0A287AE58	8;8	8;8	8;8	;	2	8	8	8	8	6	8	7	6	6	6	7	5	8	6	8	7	6	6	6	7	5	8	6	8	7	6	6	6	7	5	34.4	34.4	34.4	59.563	543	543;552	0	56.297	By MS/MS	By MS/MS	By MS/MS	By MS/MS	By MS/MS
A0A287AE63	A0A287AE63	3	3	3		1	3	3	3	1	2	2	2	2	2	2	1	2	1	2	2	2	2	2	2	1	2	1	2	2	2	2	2	2	1	2	49.3	49.3	49.3	7.986	71	71	0	7.9814	By MS/MS	By MS/MS	By MS/MS	By MS/MS	By MS/MS
A0A287AE88;F1SL07	A0A287AE88;F1SL07	5;5	5;5	5;5	;	2	5	5	5	3	4	3	3	4	4	4	5	3	3	4	3	3	4	4	4	5	3	3	4	3	3	4	4	4	5	3	22.3	22.3	22.3	42.007	372	372;377	0	12.596	By matching	By MS/MS	By matching	By MS/MS	By matching
A0A287AEA2	A0A287AEA2	8	8	8		1	8	8	8	6	6	5	7	8	8	6	8	7	6	6	5	7	8	8	6	8	7	6	6	5	7	8	8	6	8	7	63	63	63	22.743	211	211	0	67.515	By MS/MS	By MS/MS	By MS/MS	By MS/MS	By MS/MS
A0A287AEA5;F1RHZ9	A0A287AEA5;F1RHZ9	2;2	2;2	2;2	;	2	2	2	2	2	2	2	2	2	2	2	2	2	2	2	2	2	2	2	2	2	2	2	2	2	2	2	2	2	2	2	3.1	3.1	3.1	84.854	798	798;906	0.00052165	5.1314	By MS/MS	By MS/MS	By MS/MS	By MS/MS	By matching
A0A287AEB1	A0A287AEB1	1	1	1		1	1	1	1	1	1	1	1	0	1	1	1	0	1	1	1	1	0	1	1	1	0	1	1	1	1	0	1	1	1	0	15.1	15.1	15.1	11.458	106	106	0.00097991	4.0507	By matching	By MS/MS	By matching	By matching
F1RTA9;A0A287AEB9;I3LRY8	F1RTA9;A0A287AEB9;I3LRY8	1;1;1	1;1;1	1;1;1	;;	3	1	1	1	0	0	0	1	1	1	1	1	1	0	0	0	1	1	1	1	1	1	0	0	0	1	1	1	1	1	1	3.2	3.2	3.2	50.608	436	436;436;502	1	-2				By matching	By matching
A0A287AXK4;A0A287AEC1	A0A287AXK4;A0A287AEC1	1;1	1;1	1;1	;	2	1	1	1	1	1	1	1	1	1	1	1	1	1	1	1	1	1	1	1	1	1	1	1	1	1	1	1	1	1	1	5.1	5.1	5.1	25.079	216	216;216	0.00097276	3.9702	By MS/MS	By MS/MS	By MS/MS	By MS/MS	By MS/MS
A0A287AEC2;I3L5Z1;C6EVT4;A0A287BPL8	A0A287AEC2;I3L5Z1;C6EVT4;A0A287BPL8	3;3;3;3	3;3;3;3	3;3;3;3	;;;	4	3	3	3	3	2	1	3	3	2	3	2	3	3	2	1	3	3	2	3	2	3	3	2	1	3	3	2	3	2	3	3.4	3.4	3.4	96.254	870	870;883;883;925	0	10.212	By matching	By matching	By matching	By MS/MS	By MS/MS
F1SV22;A0A287AEG1;A0A287AIW6;A0A287BDC2	F1SV22;A0A287AEG1;A0A287AIW6;A0A287BDC2	2;2;2;2	2;2;2;2	2;2;2;2	;;;	4	2	2	2	0	2	2	1	2	2	1	1	2	0	2	2	1	2	2	1	1	2	0	2	2	1	2	2	1	1	2	0.4	0.4	0.4	499.42	4369	4369;4472;4478;4482	0.00049826	4.2382		By matching	By matching	By matching	By MS/MS
A0A287AEH0	A0A287AEH0	2	2	2		1	2	2	2	2	2	2	2	2	2	2	2	2	2	2	2	2	2	2	2	2	2	2	2	2	2	2	2	2	2	2	8.6	8.6	8.6	37.011	324	324	0	7.4073	By MS/MS	By MS/MS	By matching	By matching	By MS/MS
A0A287AEJ1;F1S4Q8;I3LH49	A0A287AEJ1;F1S4Q8;I3LH49	2;2;1	2;2;1	2;2;1	;;	3	2	2	2	1	1	1	2	1	2	1	2	2	1	1	1	2	1	2	1	2	2	1	1	1	2	1	2	1	2	2	11.6	11.6	11.6	34.561	302	302;361;297	0.0014327	3.6941	By matching	By matching	By MS/MS	By matching	By matching
A0A287AEK2;C1PIG4;P05207	A0A287AEK2;C1PIG4	9;9;2	9;9;2	7;7;1	;	3	9	9	7	6	7	7	9	7	7	8	6	7	6	7	7	9	7	7	8	6	7	4	6	5	7	5	5	6	4	5	30.3	30.3	23.4	43.714	389	389;401;155	0	47.626	By MS/MS	By MS/MS	By MS/MS	By MS/MS	By MS/MS
A0A287AEP6	A0A287AEP6	1	1	1		1	1	1	1	1	1	1	1	1	1	1	1	1	1	1	1	1	1	1	1	1	1	1	1	1	1	1	1	1	1	1	8.8	8.8	8.8	20.162	181	181	0	20.228	By matching	By matching	By matching	By MS/MS	By MS/MS
A0A287AZH1;A0A287AEQ6;F1RYA4;I6NCL0;K9JX42	A0A287AZH1;A0A287AEQ6;F1RYA4;I6NCL0	11;11;11;8;3	11;11;11;8;3	9;9;9;6;1	;;;	5	11	11	9	8	9	7	9	9	11	10	11	10	8	9	7	9	9	11	10	11	10	6	7	5	7	7	9	8	9	8	49.1	49.1	46.1	42.602	375	375;386;419;386;54	0	67.803	By MS/MS	By MS/MS	By MS/MS	By MS/MS	By MS/MS
C5I4T6;A0A287AES5	C5I4T6;A0A287AES5	2;2	2;2	2;2	;	2	2	2	2	2	1	2	1	1	2	2	2	2	2	1	2	1	1	2	2	2	2	2	1	2	1	1	2	2	2	2	5.8	5.8	5.8	70.69	640	640;673	0	6.4111	By matching	By MS/MS	By MS/MS	By MS/MS	By MS/MS
A0A287AEU6;I3LU04;B7SU41	A0A287AEU6;I3LU04;B7SU41	2;2;2	2;2;2	2;2;2	;;	3	2	2	2	0	1	1	1	1	2	2	2	2	0	1	1	1	1	2	2	2	2	0	1	1	1	1	2	2	2	2	7.7	7.7	7.7	36.528	323	323;334;334	0	5.9796		By MS/MS	By matching	By matching	By matching
A0A287AEV6	A0A287AEV6	4	4	4		1	4	4	4	3	4	3	3	2	2	2	3	3	3	4	3	3	2	2	2	3	3	3	4	3	3	2	2	2	3	3	38.5	38.5	38.5	18.588	182	182	0	39.604	By MS/MS	By MS/MS	By MS/MS	By MS/MS	By MS/MS
A0A287BHG5;A0A287AEY7	A0A287BHG5;A0A287AEY7	1;1	1;1	1;1	;	2	1	1	1	0	1	0	0	0	1	0	0	0	0	1	0	0	0	1	0	0	0	0	1	0	0	0	1	0	0	0	6.7	6.7	6.7	41.011	373	373;399	0.0032483	3.3731		By MS/MS
A0A287AF22;A0A287A3J1;A0A287BLA9	A0A287AF22;A0A287A3J1;A0A287BLA9	8;7;7	8;7;7	8;7;7	;;	3	8	8	8	8	8	8	7	8	8	8	8	7	8	8	8	7	8	8	8	8	7	8	8	8	7	8	8	8	8	7	43.7	43.7	43.7	35.638	332	332;289;312	0	91.646	By MS/MS	By MS/MS	By MS/MS	By MS/MS	By MS/MS
A0A287AF78	A0A287AF78	3	3	3		1	3	3	3	1	2	1	2	3	3	3	3	2	1	2	1	2	3	3	3	3	2	1	2	1	2	3	3	3	3	2	28.8	28.8	28.8	22.478	205	205	0	6.8607	By matching	By matching	By MS/MS	By MS/MS	By MS/MS
A0A287AFA5	A0A287AFA5	16	3	3		1	16	3	3	13	12	12	12	11	14	11	14	13	2	1	2	1	1	3	0	2	0	2	1	2	1	1	3	0	2	0	55.9	19.5	19.5	37.422	333	333	0	30.68	By MS/MS	By MS/MS	By MS/MS	By matching	By MS/MS
A0A287B944;A0A287AFB8;F1S4J0	A0A287B944;A0A287AFB8;F1S4J0	8;8;8	8;8;8	8;8;8	;;	3	8	8	8	3	4	4	7	7	5	5	7	7	3	4	4	7	7	5	5	7	7	3	4	4	7	7	5	5	7	7	32.8	32.8	32.8	43.333	405	405;452;496	0	30.204	By MS/MS	By MS/MS	By MS/MS	By MS/MS	By MS/MS
A0A287AFH3;A0A287BJH4;F1S775;A0A287APS5;A0A286ZVL5	A0A287AFH3;A0A287BJH4;F1S775;A0A287APS5;A0A286ZVL5	9;9;8;7;5	9;9;8;7;5	9;9;8;7;5	;;;;	5	9	9	9	8	8	3	6	5	6	8	6	6	8	8	3	6	5	6	8	6	6	8	8	3	6	5	6	8	6	6	12.9	12.9	12.9	80.624	705	705;768;613;642;602	0	24.157	By MS/MS	By MS/MS	By MS/MS	By matching	By matching
F1RFH8;A0A287AFL3;A0A287AR53	F1RFH8;A0A287AFL3;A0A287AR53	1;1;1	1;1;1	1;1;1	;;	3	1	1	1	1	1	0	1	0	1	1	1	1	1	1	0	1	0	1	1	1	1	1	1	0	1	0	1	1	1	1	2.1	2.1	2.1	58.143	515	515;657;661	0.0087989	2.8439	By matching	By matching		By matching
A0SEH3;A0A287AFQ4;F4YRK2	A0SEH3;A0A287AFQ4	7;7;1	7;7;1	7;7;1	;	3	7	7	7	6	6	6	6	6	6	6	6	6	6	6	6	6	6	6	6	6	6	6	6	6	6	6	6	6	6	6	40.6	40.6	40.6	22.283	202	202;230;39	0	51.056	By MS/MS	By MS/MS	By MS/MS	By MS/MS	By MS/MS
F1S0B4;A0A287AFQ5	F1S0B4;A0A287AFQ5	1;1	1;1	1;1	;	2	1	1	1	1	1	1	1	1	1	1	1	1	1	1	1	1	1	1	1	1	1	1	1	1	1	1	1	1	1	1	4.6	4.6	4.6	54.084	499	499;499	0	8.0387	By matching	By matching	By MS/MS	By MS/MS	By MS/MS
A0A287AX97;F1SSE8;A0A287AFT5;F1SSE7;Q95285	A0A287AX97;F1SSE8;A0A287AFT5	15;15;15;7;2	15;15;15;7;2	15;15;15;7;2	;;	5	15	15	15	12	14	14	13	14	15	15	15	15	12	14	14	13	14	15	15	15	15	12	14	14	13	14	15	15	15	15	16.6	16.6	16.6	134.57	1321	1321;1331;1333;215;106	0	93.338	By MS/MS	By MS/MS	By MS/MS	By MS/MS	By MS/MS
F1RIY9;A0A287AFZ3	F1RIY9;A0A287AFZ3	1;1	1;1	1;1	;	2	1	1	1	0	0	1	0	1	1	1	1	1	0	0	1	0	1	1	1	1	1	0	0	1	0	1	1	1	1	1	3.4	3.4	3.4	43.068	381	381;411	1	-2			By matching		By matching
F1SCV9;A0A287AG13;A0A287A4X9;A0A0F6TNY5;Q29021;G5CW13;Q29022;Q29020;CON__ENSEMBL:ENSBTAP00000032840;G8ABS5;G8ABS3;G8ABS0;G8ABR8;G8ABR7;G8ABR4;G8ABQ8;G8ABQ7	F1SCV9;A0A287AG13;A0A287A4X9;A0A0F6TNY5	69;69;46;46;27;12;6;6;5;1;1;1;1;1;1;1;1	69;69;46;46;27;12;6;6;5;1;1;1;1;1;1;1;1	55;55;32;32;13;3;6;6;5;1;1;1;1;1;1;1;1	;;;	17	69	69	55	49	42	53	49	61	46	47	40	39	49	42	53	49	61	46	47	40	39	38	32	42	38	49	34	36	32	28	23.3	23.3	18.5	476.31	4223	4223;4573;3880;3882;2629;819;238;238;825;57;57;57;57;57;57;57;57	0	246.53	By MS/MS	By MS/MS	By MS/MS	By MS/MS	By MS/MS
A0A287AG15	A0A287AG15	3	3	3		1	3	3	3	3	2	2	3	3	3	3	3	3	3	2	2	3	3	3	3	3	3	3	2	2	3	3	3	3	3	3	17.6	17.6	17.6	30.452	289	289	0	25.471	By MS/MS	By MS/MS	By MS/MS	By MS/MS	By MS/MS
A0A287AG37;I3LPH5	A0A287AG37;I3LPH5	6;6	5;5	5;5	;	2	6	5	5	4	3	4	5	3	5	4	5	5	3	2	3	4	2	4	3	4	4	3	2	3	4	2	4	3	4	4	16.3	13.6	13.6	50.745	448	448;481	0	18.096	By matching	By matching	By matching	By MS/MS	By matching
A0A287AGG3;A0A286ZR18;A0A286ZS34	A0A287AGG3	6;1;1	6;1;1	6;1;1		3	6	6	6	5	5	5	6	5	6	6	6	5	5	5	5	6	5	6	6	6	5	5	5	5	6	5	6	6	6	5	34.5	34.5	34.5	30.16	275	275;243;251	0	28.829	By MS/MS	By MS/MS	By MS/MS	By MS/MS	By MS/MS
A0A287AGM8;F1SU12;Q29381	A0A287AGM8;F1SU12;Q29381	14;14;14	14;14;14	14;14;14	;;	3	14	14	14	11	12	11	8	7	13	8	10	11	11	12	11	8	7	13	8	10	11	11	12	11	8	7	13	8	10	11	44.9	44.9	44.9	48.767	437	437;438;439	0	84.306	By MS/MS	By MS/MS	By MS/MS	By MS/MS	By MS/MS
A0A287AGU1;P53714;A8DSD5;A0A287BL03;A0A287AK86	A0A287AGU1;P53714;A8DSD5;A0A287BL03;A0A287AK86	1;1;1;1;1	1;1;1;1;1	1;1;1;1;1	;;;;	5	1	1	1	0	1	1	0	0	0	0	0	1	0	1	1	0	0	0	0	0	1	0	1	1	0	0	0	0	0	1	1.9	1.9	1.9	82.156	748	748;769;769;813;903	0.0018806	3.4974		By matching	By MS/MS
A0A287AGU2;P80021;F1RPS8;A0A287BBS4	A0A287AGU2;P80021;F1RPS8;A0A287BBS4	36;36;34;31	36;36;34;31	36;36;34;31	;;;	4	36	36	36	29	29	30	30	31	32	30	32	30	29	29	30	30	31	32	30	32	30	29	29	30	30	31	32	30	32	30	66.2	66.2	66.2	59.428	550	550;553;570;549	0	278.81	By MS/MS	By MS/MS	By MS/MS	By MS/MS	By MS/MS
A0A287AGU9	A0A287AGU9	1	1	1		1	1	1	1	1	1	1	1	1	1	1	1	1	1	1	1	1	1	1	1	1	1	1	1	1	1	1	1	1	1	1	11.2	11.2	11.2	25.694	232	232	0.0032772	3.4523	By matching	By matching	By matching	By matching	By MS/MS
I3LKW2;A0A287AGX5;K9J4N3;A0A287BIU9;A0A287AWV7;A0A287BE09;A0A287BDP6	I3LKW2;A0A287AGX5;K9J4N3;A0A287BIU9;A0A287AWV7;A0A287BE09;A0A287BDP6	7;7;7;7;7;6;6	7;7;7;7;7;6;6	7;7;7;7;7;6;6	;;;;;;	7	7	7	7	6	6	6	6	6	6	5	5	7	6	6	6	6	6	6	5	5	7	6	6	6	6	6	6	5	5	7	32	32	32	41.976	375	375;385;386;386;386;361;424	0	52.712	By MS/MS	By MS/MS	By MS/MS	By MS/MS	By MS/MS
A0A287AGZ2;K9J6J4	A0A287AGZ2;K9J6J4	1;1	1;1	1;1	;	2	1	1	1	1	1	1	1	1	1	1	1	1	1	1	1	1	1	1	1	1	1	1	1	1	1	1	1	1	1	1	3.9	3.9	3.9	29.145	258	258;301	0.0092025	2.8168	By MS/MS	By MS/MS	By matching	By matching	By matching
A0A287BF37;A0A287AH00;A0A287B0L7;A0A287BAG6	A0A287BF37;A0A287AH00;A0A287B0L7;A0A287BAG6	8;8;8;8	1;1;1;1	1;1;1;1	;;;	4	8	1	1	8	8	8	5	5	6	5	5	5	1	1	1	0	0	0	0	0	0	1	1	1	0	0	0	0	0	0	76.9	20.5	20.5	12.787	117	117;117;131;132	0.0045413	3.1205	By matching	By MS/MS	By matching	By matching	By matching
A0A287AH02;I3LHL6;F1SPG5;A0A287B5Q1	A0A287AH02;I3LHL6;F1SPG5;A0A287B5Q1	8;8;8;6	8;8;8;6	8;8;8;6	;;;	4	8	8	8	3	4	4	5	5	7	6	6	6	3	4	4	5	5	7	6	6	6	3	4	4	5	5	7	6	6	6	8.8	8.8	8.8	120.8	1128	1128;1174;1221;1132	0	34.752	By matching	By MS/MS	By MS/MS	By MS/MS	By MS/MS
A0A287ALP5;A0A287AH05;F1RHC7;A0A287AWQ7;A0A287AWH7;A0A287B3X9;F1S129	A0A287ALP5;A0A287AH05;F1RHC7;A0A287AWQ7;A0A287AWH7	4;4;4;4;4;1;1	4;4;4;4;4;1;1	4;4;4;4;4;1;1	;;;;	7	4	4	4	2	4	3	3	3	3	2	2	3	2	4	3	3	3	3	2	2	3	2	4	3	3	3	3	2	2	3	4.9	4.9	4.9	116.65	1058	1058;1061;1093;1118;1144;1223;1258	0	12.239	By matching	By MS/MS	By matching	By MS/MS	By matching
F1SM81;A0A287ANX1;A0A287AH70	F1SM81;A0A287ANX1;A0A287AH70	3;3;3	3;3;3	3;3;3	;;	3	3	3	3	2	2	2	2	2	3	2	3	3	2	2	2	2	2	3	2	3	3	2	2	2	2	2	3	2	3	3	12.8	12.8	12.8	52.426	469	469;477;490	0	7.1371	By matching	By matching	By MS/MS	By MS/MS	By matching
A0A287AH85	A0A287AH85	7	7	6		1	7	7	6	2	4	3	5	5	5	7	4	5	2	4	3	5	5	5	7	4	5	2	4	3	5	5	5	6	4	5	40.2	40.2	35.5	25.64	234	234	0	36.683	By MS/MS	By MS/MS	By MS/MS	By MS/MS	By MS/MS
A0A287AH91;I3LRG2	A0A287AH91;I3LRG2	1;1	1;1	1;1	;	2	1	1	1	0	0	0	1	1	1	1	1	1	0	0	0	1	1	1	1	1	1	0	0	0	1	1	1	1	1	1	6.4	6.4	6.4	28.634	265	265;299	0.0018841	3.5456				By matching	By matching
A0A287AHC1	A0A287AHC1	1	1	1		1	1	1	1	1	1	1	1	1	1	1	1	1	1	1	1	1	1	1	1	1	1	1	1	1	1	1	1	1	1	1	25.3	25.3	25.3	9.9912	95	95	0	17.433	By MS/MS	By MS/MS	By MS/MS	By MS/MS	By MS/MS
A0A287AHC2	A0A287AHC2	2	1	1		1	2	1	1	1	1	0	1	2	2	1	2	2	1	1	0	0	1	1	0	1	1	1	1	0	0	1	1	0	1	1	6.8	2.9	2.9	35.066	309	309	0.0095986	2.7891	By matching	By MS/MS		By matching	By matching
F1SC82;A0A287BPY3;A0A287B6F4;A0A287AHC3	F1SC82;A0A287BPY3;A0A287B6F4;A0A287AHC3	1;1;1;1	1;1;1;1	1;1;1;1	;;;	4	1	1	1	1	1	0	1	1	1	1	1	1	1	1	0	1	1	1	1	1	1	1	1	0	1	1	1	1	1	1	0.9	0.9	0.9	234.04	2057	2057;2067;2080;2182	0.00097704	4.0146	By matching	By matching		By matching	By matching
F1S2U8;A0A287AHC9;A0A287AUJ8;A0A287BD12;F1S2U7	F1S2U8;A0A287AHC9;A0A287AUJ8;A0A287BD12;F1S2U7	3;3;3;3;2	3;3;3;3;2	3;3;3;3;2	;;;;	5	3	3	3	2	2	3	2	1	1	2	1	1	2	2	3	2	1	1	2	1	1	2	2	3	2	1	1	2	1	1	5.8	5.8	5.8	101.61	921	921;921;929;962;838	0.00050327	4.4275	By MS/MS	By MS/MS	By matching	By matching	By matching
F1RIP6;A0A287AHD5	F1RIP6;A0A287AHD5	24;24	24;24	23;23	;	2	24	24	23	20	19	21	19	17	23	20	20	18	20	19	21	19	17	23	20	20	18	20	19	21	19	17	22	20	19	17	60	60	58.3	49.385	420	420;457	0	165.64	By MS/MS	By MS/MS	By MS/MS	By MS/MS	By MS/MS
Q6V9B4;Q6JRS5;B1PSB6;A4GWT6;Q5ZES6;I7DBK6;Q6Q2K6;Q7YRF8;Q6PP07;Q3Y4D7;B1Q0K4;A0A287AHI7;B1A4U3;Q6VFT9	Q6V9B4;Q6JRS5;B1PSB6;A4GWT6;Q5ZES6;I7DBK6;Q6Q2K6;Q7YRF8;Q6PP07;Q3Y4D7;B1Q0K4;A0A287AHI7;B1A4U3;Q6VFT9	4;4;4;4;4;4;4;4;4;4;4;4;3;2	4;4;4;4;4;4;4;4;4;4;4;4;3;2	4;4;4;4;4;4;4;4;4;4;4;4;3;2	;;;;;;;;;;;;;	14	4	4	4	2	3	3	3	4	4	4	4	4	2	3	3	3	4	4	4	4	4	2	3	3	3	4	4	4	4	4	27.1	27.1	27.1	15.753	144	144;153;213;216;225;240;242;243;243;243;243;287;242;145	0	24.642	By MS/MS	By MS/MS	By MS/MS	By MS/MS	By MS/MS
A0A287AHT0;A0A287B1B6;I3LNN6	A0A287AHT0;A0A287B1B6;I3LNN6	1;1;1	1;1;1	1;1;1	;;	3	1	1	1	1	0	1	1	1	1	1	1	1	1	0	1	1	1	1	1	1	1	1	0	1	1	1	1	1	1	1	2.4	2.4	2.4	63.893	577	577;579;665	0.00097895	4.0348	By matching		By matching	By matching	By MS/MS
A0A287AHT5;F2Z5G9	A0A287AHT5;F2Z5G9	2;2	2;2	2;2	;	2	2	2	2	2	2	2	2	2	1	2	2	2	2	2	2	2	2	1	2	2	2	2	2	2	2	2	1	2	2	2	29.5	29.5	29.5	12.393	112	112;119	0	15.323	By MS/MS	By matching	By matching	By MS/MS	By MS/MS
A0A287AHU8;A0A287B820;Q0MVN8;Q19QT8	A0A287AHU8;A0A287B820;Q0MVN8;Q19QT8	3;3;3;3	3;3;3;3	3;3;3;3	;;;	4	3	3	3	2	1	2	3	3	2	2	2	2	2	1	2	3	3	2	2	2	2	2	1	2	3	3	2	2	2	2	35.1	35.1	35.1	29.808	279	279;296;329;330	0	28.022	By MS/MS	By MS/MS	By MS/MS	By MS/MS	By MS/MS
I3LSD1;A0A287AHV7;A0A287BEG9	I3LSD1;A0A287AHV7;A0A287BEG9	4;4;4	4;4;4	4;4;4	;;	3	4	4	4	3	2	3	3	3	3	3	4	4	3	2	3	3	3	3	3	4	4	3	2	3	3	3	3	3	4	4	11.9	11.9	11.9	63.006	563	563;594;624	0	12.014	By MS/MS	By matching	By MS/MS	By MS/MS	By MS/MS
I3LIP6;F1RT90;A0A287B2T8;A0A287AI01;A0A287AT82;A0A287B6M7	I3LIP6;F1RT90;A0A287B2T8;A0A287AI01;A0A287AT82	4;4;4;4;4;1	4;4;4;4;4;1	4;4;4;4;4;1	;;;;	6	4	4	4	2	4	3	3	3	2	4	4	3	2	4	3	3	3	2	4	4	3	2	4	3	3	3	2	4	4	3	9	9	9	76.06	666	666;673;733;754;769;208	0	17.241	By MS/MS	By MS/MS	By MS/MS	By matching	By matching
A0A287AI22;F2Z5V3;A0A287AJR4;A0A286ZLE8	A0A287AI22;F2Z5V3;A0A287AJR4;A0A286ZLE8	4;4;3;3	4;4;3;3	4;4;3;3	;;;	4	4	4	4	1	2	2	3	4	3	3	3	4	1	2	2	3	4	3	3	3	4	1	2	2	3	4	3	3	3	4	33.6	33.6	33.6	13.527	122	122;128;128;128	0	33.492	By MS/MS	By MS/MS	By MS/MS	By MS/MS	By MS/MS
A0A287AJX6;A0A287APA8;A0A287AI24;F1SNM7	A0A287AJX6;A0A287APA8;A0A287AI24;F1SNM7	1;1;1;1	1;1;1;1	1;1;1;1	;;;	4	1	1	1	1	1	1	1	1	1	1	1	1	1	1	1	1	1	1	1	1	1	1	1	1	1	1	1	1	1	1	2	2	2	52.692	509	509;531;562;602	0.0023474	3.491	By MS/MS	By matching	By MS/MS	By matching	By MS/MS
A0A287BPN8;A0A287AI37;F1S8P9;K9J6I7;A0A286ZR45	A0A287BPN8;A0A287AI37;F1S8P9;K9J6I7;A0A286ZR45	2;2;1;1;1	2;2;1;1;1	2;2;1;1;1	;;;;	5	2	2	2	1	0	2	1	0	1	1	1	1	1	0	2	1	0	1	1	1	1	1	0	2	1	0	1	1	1	1	5.3	5.3	5.3	81.484	734	734;765;743;744;755	0.0079365	2.8648	By matching		By MS/MS	By matching
F1SQV8;A0A287AI63	F1SQV8;A0A287AI63	1;1	1;1	1;1	;	2	1	1	1	1	0	1	1	0	0	0	0	0	1	0	1	1	0	0	0	0	0	1	0	1	1	0	0	0	0	0	4.9	4.9	4.9	39.422	344	344;366	0.0018859	3.5471	By matching		By MS/MS	By matching
A0A287AI92;A0A287BS87	A0A287AI92;A0A287BS87	11;10	11;10	11;10	;	2	11	11	11	9	7	7	8	9	7	6	7	7	9	7	7	8	9	7	6	7	7	9	7	7	8	9	7	6	7	7	55.9	55.9	55.9	28.975	261	261;240	0	73.974	By MS/MS	By MS/MS	By MS/MS	By MS/MS	By MS/MS
A0A287AIE6	A0A287AIE6	2	2	2		1	2	2	2	0	1	1	2	2	2	1	2	2	0	1	1	2	2	2	1	2	2	0	1	1	2	2	2	1	2	2	14.9	14.9	14.9	38.792	348	348	0.0014361	3.7406		By matching	By matching	By matching	By matching
A0A287BTG4;A0A287AR16;A0A287AIF2;A0A287BFH0;F1SN33	A0A287BTG4;A0A287AR16;A0A287AIF2;A0A287BFH0;F1SN33	2;2;2;2;1	2;2;2;2;1	2;2;2;2;1	;;;;	5	2	2	2	2	2	2	2	2	2	2	2	2	2	2	2	2	2	2	2	2	2	2	2	2	2	2	2	2	2	2	4.7	4.7	4.7	124.94	1078	1078;1107;1107;1136;1036	0	5.5437	By matching	By matching	By matching	By MS/MS	By matching
A0A287AII2;A0A287BFT5;A0A287AZ22;A0A287AT87	A0A287AII2;A0A287BFT5;A0A287AZ22;A0A287AT87	5;5;5;4	5;5;5;4	5;5;5;4	;;;	4	5	5	5	4	5	5	4	3	5	5	5	5	4	5	5	4	3	5	5	5	5	4	5	5	4	3	5	5	5	5	17	17	17	52.784	482	482;494;512;470	0	12.873	By MS/MS	By matching	By MS/MS	By MS/MS	By matching
F1SK65;A0A287AII8;B5U2X8;B5U2X6;B5U2X5;B5U2X4	F1SK65;A0A287AII8	11;11;1;1;1;1	11;11;1;1;1;1	11;11;1;1;1;1	;	6	11	11	11	10	10	9	7	8	10	8	8	7	10	10	9	7	8	10	8	8	7	10	10	9	7	8	10	8	8	7	19.9	19.9	19.9	79.363	689	689;702;26;76;76;97	0	50.513	By MS/MS	By MS/MS	By MS/MS	By MS/MS	By MS/MS
A0A287AIJ3;O18994	A0A287AIJ3;O18994	2;1	2;1	1;0	;	2	2	2	1	1	0	1	1	1	1	1	1	0	1	0	1	1	1	1	1	1	0	0	0	1	1	1	1	1	1	0	8.9	8.9	3.6	25.684	225	225;219	0	6.2902	By matching		By matching	By MS/MS	By MS/MS
D0G6R9;A0A287AIM5;A0A287B975;A0A287A6S5	D0G6R9;A0A287AIM5;A0A287B975	8;8;8;2	8;8;8;2	8;8;8;2	;;	4	8	8	8	7	6	6	7	7	8	7	7	7	7	6	6	7	7	8	7	7	7	7	6	6	7	7	8	7	7	7	65.7	65.7	65.7	15.188	137	137;170;177;171	0	44.865	By MS/MS	By MS/MS	By MS/MS	By MS/MS	By MS/MS
I3LI15;A0A287AIP9	I3LI15;A0A287AIP9	3;3	3;3	3;3	;	2	3	3	3	1	1	1	1	3	1	2	3	2	1	1	1	1	3	1	2	3	2	1	1	1	1	3	1	2	3	2	11.2	11.2	11.2	40.682	366	366;469	0	9.8846	By matching	By matching	By matching	By matching	By MS/MS
A0A287AIQ8;F1SHR3;F1S5M0	A0A287AIQ8;F1SHR3	11;10;5	11;10;5	11;10;5	;	3	11	11	11	7	7	9	10	9	10	10	10	10	7	7	9	10	9	10	10	10	10	7	7	9	10	9	10	10	10	10	48.2	48.2	48.2	26.123	226	226;226;226	0	60.726	By MS/MS	By MS/MS	By MS/MS	By MS/MS	By MS/MS
A0A287AIT2;F1SQK1;A0A287B5Q4;A0A1Y1FJ11;Q6IM70;A0A286ZT48	A0A287AIT2;F1SQK1;A0A287B5Q4	3;3;3;1;1;1	3;3;3;1;1;1	3;3;3;1;1;1	;;	6	3	3	3	3	2	1	3	2	2	2	3	2	3	2	1	3	2	2	2	3	2	3	2	1	3	2	2	2	3	2	15	15	15	40.977	379	379;1141;1160;187;199;992	0	7.2897	By MS/MS	By matching	By matching	By MS/MS	By MS/MS
F1RRE0;A0A287AIW3	F1RRE0;A0A287AIW3	1;1	1;1	1;1	;	2	1	1	1	0	0	0	0	1	0	1	1	1	0	0	0	0	1	0	1	1	1	0	0	0	0	1	0	1	1	1	3.9	3.9	3.9	52.763	489	489;524	0.0054054	3.0445					By matching
F1RZL2;A0A287AIX9;A0A287AFI6;A0A287A6X5	F1RZL2;A0A287AIX9;A0A287AFI6	17;17;15;1	1;1;0;0	1;1;0;0	;;	4	17	1	1	13	13	10	14	17	16	15	15	12	1	1	1	1	1	1	1	1	1	1	1	1	1	1	1	1	1	1	53.1	2.8	2.8	49.043	461	461;476;461;452	0.00050302	4.4179	By MS/MS	By MS/MS	By MS/MS	By MS/MS	By MS/MS
A0A287AJ27;M3VK17;F1SIC6	A0A287AJ27;M3VK17;F1SIC6	2;2;2	2;2;2	2;2;2	;;	3	2	2	2	2	1	1	1	2	2	1	2	2	2	1	1	1	2	2	1	2	2	2	1	1	1	2	2	1	2	2	11	11	11	56.425	526	526;534;534	0.0058114	2.977	By matching	By matching	By matching	By MS/MS	By matching
A0A287AJ59;A0A287B6P7;A0A286ZT17	A0A287AJ59;A0A287B6P7	4;3;1	4;3;1	4;3;1	;	3	4	4	4	2	2	3	4	3	4	4	3	4	2	2	3	4	3	4	4	3	4	2	2	3	4	3	4	4	3	4	40.7	40.7	40.7	10.072	86	86;71;39	0	30.092	By MS/MS	By matching	By MS/MS	By MS/MS	By MS/MS
F1SPT5;A0A287AJ64;A0A287AWV5;A0A287AMT2;A0A287A858;A0A286ZTY3;A0A286ZM22	F1SPT5;A0A287AJ64;A0A287AWV5;A0A287AMT2;A0A287A858;A0A286ZTY3;A0A286ZM22	11;11;11;10;9;9;9	11;11;11;10;9;9;9	11;11;11;10;9;9;9	;;;;;;	7	11	11	11	5	4	5	6	6	8	6	8	7	5	4	5	6	6	8	6	8	7	5	4	5	6	6	8	6	8	7	9.3	9.3	9.3	196.09	1801	1801;1806;1881;1646;1430;1557;1557	0	39.884	By MS/MS	By matching	By MS/MS	By MS/MS	By MS/MS
I3LNE5;A0A287AJ85	I3LNE5;A0A287AJ85	2;2	2;2	2;2	;	2	2	2	2	1	1	1	1	1	1	1	1	2	1	1	1	1	1	1	1	1	2	1	1	1	1	1	1	1	1	2	16.3	16.3	16.3	19.79	166	166;202	0	6.4205	By matching	By matching	By matching	By matching	By matching
A0A287AJ96;F1RGJ2	A0A287AJ96;F1RGJ2	3;3	3;3	3;3	;	2	3	3	3	2	2	2	3	2	3	2	3	2	2	2	2	3	2	3	2	3	2	2	2	2	3	2	3	2	3	2	7.4	7.4	7.4	106.96	989	989;1090	0	7.6983	By MS/MS	By MS/MS	By matching	By MS/MS	By matching
A0A287AJB4;A0A287AGI3	A0A287AJB4;A0A287AGI3	5;4	5;4	5;4	;	2	5	5	5	5	4	5	4	5	5	5	4	5	5	4	5	4	5	5	5	4	5	5	4	5	4	5	5	5	4	5	38.1	38.1	38.1	27.815	239	239;239	0	29.166	By MS/MS	By MS/MS	By MS/MS	By MS/MS	By MS/MS
A0A287B0H0;F1RVD4;A0A287BSM0;A0A287AKV0;A0A287AJF0;A0A287ALY3;F1RWL8	A0A287B0H0;F1RVD4;A0A287BSM0;A0A287AKV0;A0A287AJF0	36;36;36;36;36;1;1	36;36;36;36;36;1;1	36;36;36;36;36;1;1	;;;;	7	36	36	36	25	25	24	33	31	31	30	32	32	25	25	24	33	31	31	30	32	32	25	25	24	33	31	31	30	32	32	45.8	45.8	45.8	120.97	1106	1106;1181;1207;1220;1238;1189;1210	0	252.9	By MS/MS	By MS/MS	By MS/MS	By MS/MS	By MS/MS
A0A287AJI4;A0A287B9B3;CON__P28800	A0A287AJI4;A0A287B9B3	13;13;3	13;13;3	13;13;3	;	3	13	13	13	12	11	12	11	11	11	11	11	10	12	11	12	11	11	11	11	11	10	12	11	12	11	11	11	11	11	10	47.7	47.7	47.7	53.221	474	474;563;492	0	131.8	By MS/MS	By MS/MS	By MS/MS	By MS/MS	By MS/MS
A0A287AJL0;F1RYU9;A0A287AZ09;A0A286ZLU4;REV__A0A287B6X9;REV__A0A287A9G3	A0A287AJL0;F1RYU9;A0A287AZ09;A0A286ZLU4	17;17;16;10;1;1	17;17;16;10;1;1	17;17;16;10;1;1	;;;	6	17	17	17	11	13	11	15	12	14	15	14	15	11	13	11	15	12	14	15	14	15	11	13	11	15	12	14	15	14	15	25.7	25.7	25.7	104.01	927	927;930;861;798;354;354	0	109.66	By MS/MS	By MS/MS	By MS/MS	By MS/MS	By MS/MS
A0A287AJM8;F1S8G5;P47788;A0A287AV25	A0A287AJM8;F1S8G5;P47788;A0A287AV25	4;4;4;3	4;4;4;3	4;4;4;3	;;;	4	4	4	4	4	3	3	4	4	4	3	4	3	4	3	3	4	4	4	3	4	3	4	3	3	4	4	4	3	4	3	8.3	8.3	8.3	74.651	654	654;665;687;576	0	12.987	By MS/MS	By MS/MS	By MS/MS	By MS/MS	By MS/MS
A0A287AJQ2;F1S8Y5;A0A286ZJ78;Q70PG2	A0A287AJQ2;F1S8Y5	20;20;3;2	20;20;3;2	14;14;0;0	;	4	20	20	14	19	17	17	20	20	19	20	20	19	19	17	17	20	20	19	20	20	19	14	12	13	14	14	14	14	14	14	81.1	81.1	65.7	28.804	254	254;264;227;38	0	323.31	By MS/MS	By MS/MS	By MS/MS	By MS/MS	By MS/MS
F8UV46;A0A287AJS6;A0A287B9P6;A0A287AVF4;F1S0X8	F8UV46;A0A287AJS6;A0A287B9P6;A0A287AVF4;F1S0X8	5;5;5;5;4	3;3;3;3;2	3;3;3;3;2	;;;;	5	5	3	3	3	2	3	4	3	3	5	3	3	1	0	1	2	1	1	3	2	2	1	0	1	2	1	1	3	2	2	13.5	10.4	10.4	58.354	548	548;644;668;681;485	0	12.531	By matching	By matching	By matching	By MS/MS	By MS/MS
A0A287AJU1	A0A287AJU1	6	6	6		1	6	6	6	4	5	3	4	5	5	4	5	6	4	5	3	4	5	5	4	5	6	4	5	3	4	5	5	4	5	6	27.5	27.5	27.5	15.983	142	142	0	18.582	By MS/MS	By MS/MS	By MS/MS	By MS/MS	By MS/MS
I3LPU8;A0A287AJX7	I3LPU8;A0A287AJX7	5;5	5;5	5;5	;	2	5	5	5	5	5	5	4	5	5	5	4	4	5	5	5	4	5	5	5	4	4	5	5	5	4	5	5	5	4	4	19.4	19.4	19.4	29.28	278	278;281	0	56.897	By MS/MS	By MS/MS	By MS/MS	By MS/MS	By MS/MS
F1SJV2;A0A287AZ24;A0A287AS83;A0A287AJZ2	F1SJV2;A0A287AZ24;A0A287AS83;A0A287AJZ2	2;2;2;2	2;2;2;2	2;2;2;2	;;;	4	2	2	2	1	2	1	1	1	2	2	1	2	1	2	1	1	1	2	2	1	2	1	2	1	1	1	2	2	1	2	11.9	11.9	11.9	44.233	396	396;425;426;444	0	9.7437	By matching	By MS/MS	By matching	By matching	By matching
F1RS91;A0A287AK06;A0A287BNE1;I3LNT4	F1RS91;A0A287AK06;A0A287BNE1;I3LNT4	1;1;1;1	1;1;1;1	1;1;1;1	;;;	4	1	1	1	0	0	0	1	1	1	1	1	1	0	0	0	1	1	1	1	1	1	0	0	0	1	1	1	1	1	1	2.9	2.9	2.9	85.38	787	787;961;1020;1067	0.00052466	5.2315				By matching	By matching
A0A287BED9;A0A287AK19;F1RTN3;P26042	A0A287BED9;A0A287AK19;F1RTN3;P26042	50;50;48;45	50;50;48;45	39;39;39;34	;;;	4	50	50	39	45	45	44	39	43	49	43	48	44	45	45	44	39	43	49	43	48	44	35	35	33	29	32	38	32	37	33	79.5	79.5	61.5	67.786	577	577;578;549;577	0	304.35	By MS/MS	By MS/MS	By MS/MS	By MS/MS	By MS/MS
A0A287AKA2;B0FWK6	A0A287AKA2;B0FWK6	5;5	5;5	5;5	;	2	5	5	5	3	2	3	3	2	4	4	4	4	3	2	3	3	2	4	4	4	4	3	2	3	3	2	4	4	4	4	22.2	22.2	22.2	34.324	311	311;320	0	15.736	By MS/MS	By MS/MS	By MS/MS	By matching	By matching
F2Z5M5;A0A287AKE5;A0A287ADP5;A0A287B925;F1RIN6	F2Z5M5;A0A287AKE5;A0A287ADP5	4;4;2;1;1	4;4;2;1;1	4;4;2;1;1	;;	5	4	4	4	1	1	3	3	3	3	3	3	2	1	1	3	3	3	3	3	3	2	1	1	3	3	3	3	3	3	2	22.8	22.8	22.8	21.834	197	197;201;233;206;207	0	22.487	By MS/MS	By MS/MS	By MS/MS	By MS/MS	By MS/MS
A0A287AKI9;F1S458	A0A287AKI9;F1S458	8;8	8;8	8;8	;	2	8	8	8	2	4	4	6	3	7	4	6	6	2	4	4	6	3	7	4	6	6	2	4	4	6	3	7	4	6	6	17.1	17.1	17.1	67.847	597	597;625	0	21.755	By MS/MS	By MS/MS	By MS/MS	By matching	By MS/MS
F1S9C0;F6Q5X1;A0A287AKL0;F1S9B9;B9P414;Q2HXZ9	F1S9C0;F6Q5X1;A0A287AKL0;F1S9B9	3;3;3;3;1;1	3;3;3;3;1;1	3;3;3;3;1;1	;;;	6	3	3	3	3	3	3	1	2	0	1	1	0	3	3	3	1	2	0	1	1	0	3	3	3	1	2	0	1	1	0	34.4	34.4	34.4	10.053	90	90;112;124;127;89;130	0	18.225	By matching	By MS/MS	By MS/MS	By MS/MS	By MS/MS
A0A287AKM2;A0A287APC7;M3TYK5;A0A287BTK2;A0A287A881;F1S2B3;A0A287A4L1;K7GQP7;A0A287BKH5;F1SPZ5;P23220;K7GRJ7;F1SPZ4;A0A0B8S0B7;A0A286ZVU9;A0A287AFW0;A0A286ZYZ7;A0A287B705;A0A286ZSF2;F1S2B2;F1SQA7	A0A287AKM2;A0A287APC7;M3TYK5;A0A287BTK2;A0A287A881;F1S2B3;A0A287A4L1;K7GQP7;A0A287BKH5;F1SPZ5;P23220;K7GRJ7;F1SPZ4;A0A0B8S0B7	4;4;4;2;2;2;2;2;2;2;2;2;2;2;1;1;1;1;1;1;1	4;4;4;2;2;2;2;2;2;2;2;2;2;2;1;1;1;1;1;1;1	4;4;4;2;2;2;2;2;2;2;2;2;2;2;1;1;1;1;1;1;1	;;;;;;;;;;;;;	21	4	4	4	2	3	1	2	3	4	3	3	4	2	3	1	2	3	4	3	3	4	2	3	1	2	3	4	3	3	4	4.3	4.3	4.3	127.83	1159	1159;1171;1206;1104;1159;1173;1176;1180;1191;1213;1220;1220;1220;1220;1154;1160;1198;1199;1212;1223;1243	0	10.475	By matching	By MS/MS	By matching	By matching	By matching
A0A287AKQ4;I3LT85;A0A287BHA3	A0A287AKQ4;I3LT85;A0A287BHA3	1;1;1	1;1;1	1;1;1	;;	3	1	1	1	0	0	0	0	0	1	1	1	1	0	0	0	0	0	1	1	1	1	0	0	0	0	0	1	1	1	1	4.1	4.1	4.1	39.362	367	367;421;443	0.0014493	3.8598
A0A287AKU2;F6Q5P0;P62279	A0A287AKU2;F6Q5P0;P62279	4;4;3	4;4;3	4;4;3	;;	3	4	4	4	3	4	3	2	4	3	3	3	3	3	4	3	2	4	3	3	3	3	3	4	3	2	4	3	3	3	3	28.6	28.6	28.6	14.397	126	126;151;107	0	10.302	By MS/MS	By MS/MS	By MS/MS	By MS/MS	By MS/MS
A0A287AKV5;A0A287AFA1;A0A287AWY3;A0A286ZSL2	A0A287AKV5;A0A287AFA1;A0A287AWY3;A0A286ZSL2	4;3;3;2	4;3;3;2	4;3;3;2	;;;	4	4	4	4	3	3	2	3	3	3	3	4	3	3	3	2	3	3	3	3	4	3	3	3	2	3	3	3	3	4	3	26	26	26	22.339	200	200;144;186;118	0	25.274	By matching	By MS/MS	By MS/MS	By MS/MS	By MS/MS
P07802;A0A287AKY1;F1RV23;Q29083	P07802;A0A287AKY1;F1RV23	11;11;10;2	11;11;10;2	11;11;10;2	;;	4	11	11	11	9	10	9	9	10	10	10	10	11	9	10	9	9	10	10	10	10	11	9	10	9	9	10	10	10	10	11	32.9	32.9	32.9	42.921	380	380;380;361;58	0	67.117	By MS/MS	By MS/MS	By MS/MS	By MS/MS	By MS/MS
A0A287AKZ5;A0A287BRA4	A0A287AKZ5;A0A287BRA4	6;6	6;6	6;6	;	2	6	6	6	4	5	4	6	6	6	6	6	6	4	5	4	6	6	6	6	6	6	4	5	4	6	6	6	6	6	6	43.8	43.8	43.8	16.474	144	144;147	0	31.544	By MS/MS	By MS/MS	By MS/MS	By MS/MS	By MS/MS
A0A287B7T5;A0A287AKZ9	A0A287B7T5;A0A287AKZ9	4;4	4;4	4;4	;	2	4	4	4	3	2	2	3	1	3	3	3	3	3	2	2	3	1	3	3	3	3	3	2	2	3	1	3	3	3	3	62.4	62.4	62.4	12.79	109	109;118	0	64.075	By MS/MS	By MS/MS	By MS/MS	By MS/MS	By MS/MS
F1SKN5;A0A287BK74;A0A287AL05	F1SKN5;A0A287BK74;A0A287AL05	4;4;4	4;4;4	4;4;4	;;	3	4	4	4	2	2	3	3	3	4	4	3	4	2	2	3	3	3	4	4	3	4	2	2	3	3	3	4	4	3	4	9.4	9.4	9.4	62.818	532	532;564;629	0	10.978	By MS/MS	By MS/MS	By MS/MS	By matching	By MS/MS
A0A287AL18;F1S459	A0A287AL18;F1S459	2;2	2;2	2;2	;	2	2	2	2	0	0	0	1	1	1	2	1	1	0	0	0	1	1	1	2	1	1	0	0	0	1	1	1	2	1	1	8.4	8.4	8.4	39.517	359	359;401	0.00097182	3.9589				By matching	By matching
A0A287AL76;I3LBY0;A0A287A480	A0A287AL76;I3LBY0;A0A287A480	30;28;25	30;28;25	30;28;25	;;	3	30	30	30	24	23	26	25	24	26	25	27	27	24	23	26	25	24	26	25	27	27	24	23	26	25	24	26	25	27	27	65.6	65.6	65.6	57.249	511	511;488;417	0	153.85	By MS/MS	By MS/MS	By MS/MS	By MS/MS	By MS/MS
F1SM61;A0A287AL89;CON__ENSEMBL:ENSBTAP00000016046	F1SM61;A0A287AL89;CON__ENSEMBL:ENSBTAP00000016046	17;17;9	17;17;9	5;5;3	;;	3	17	17	5	15	15	16	16	17	17	17	17	17	15	15	16	16	17	17	17	17	17	5	5	5	4	5	5	5	5	5	35.8	35.8	11.6	77.49	706	706;819;706	0	211.99	By MS/MS	By MS/MS	By MS/MS	By MS/MS	By MS/MS
A0A287ALC1;A0A287B5C1;K7ZJP7;A0A287AFM8;A0A287AH03;A0A287ACR9;A0A287AL57	A0A287ALC1;A0A287B5C1;K7ZJP7;A0A287AFM8;A0A287AH03	31;29;26;25;24;5;2	3;1;2;1;2;1;1	0;0;0;0;0;0;0	;;;;	7	31	3	0	29	30	29	22	24	26	27	23	24	3	3	3	2	2	3	3	2	1	0	0	0	0	0	0	0	0	0	68	7.5	0	65.062	600	600;618;455;545;404;123;163	0	23.819	By matching	By matching	By matching	By matching	By matching
A0A287ALC2;K9IVK2;A0A287BSJ6;A0A287BST4;F1SU29;I3LLK1	A0A287ALC2;K9IVK2;A0A287BSJ6;A0A287BST4;F1SU29;I3LLK1	2;2;2;2;2;2	2;2;2;2;2;2	2;2;2;2;2;2	;;;;;	6	2	2	2	1	0	1	1	0	1	2	1	1	1	0	1	1	0	1	2	1	1	1	0	1	1	0	1	2	1	1	0.7	0.7	0.7	348.24	3152	3152;3154;3174;3207;3233;3316	0.0091904	2.8066	By matching		By matching	By MS/MS
F1RJ64;A0A287ALC4	F1RJ64;A0A287ALC4	2;2	2;2	2;2	;	2	2	2	2	2	2	1	2	2	2	2	2	2	2	2	1	2	2	2	2	2	2	2	2	1	2	2	2	2	2	2	2.5	2.5	2.5	134.61	1173	1173;1184	0.0099653	2.7439	By MS/MS	By MS/MS	By MS/MS	By MS/MS	By MS/MS
F1SDP2;A0A287ALE6	F1SDP2;A0A287ALE6	2;2	2;2	2;2	;	2	2	2	2	1	2	2	1	1	1	2	1	2	1	2	2	1	1	1	2	1	2	1	2	2	1	1	1	2	1	2	14.8	14.8	14.8	29.209	270	270;273	0	6.0412	By matching	By MS/MS	By MS/MS	By matching	By MS/MS
A0A287ALI7;F1RHC5;A0A287B3D7;A0A287AKA3	A0A287ALI7;F1RHC5;A0A287B3D7	6;6;3;1	6;6;3;1	6;6;3;1	;;	4	6	6	6	5	6	5	3	5	6	5	4	5	5	6	5	3	5	6	5	4	5	5	6	5	3	5	6	5	4	5	22.3	22.3	22.3	39.101	368	368;371;222;372	0	18.517	By MS/MS	By MS/MS	By MS/MS	By MS/MS	By matching
A0A287ALI8	A0A287ALI8	4	4	4		1	4	4	4	2	1	3	4	3	3	3	2	3	2	1	3	4	3	3	3	2	3	2	1	3	4	3	3	3	2	3	49	49	49	11.015	98	98	0	16.858	By MS/MS	By MS/MS	By MS/MS	By MS/MS	By MS/MS
A0A287ALJ6;A0A286ZLN6	A0A287ALJ6	8;3	8;3	3;2		2	8	8	3	8	8	8	7	6	7	7	7	7	8	8	8	7	6	7	7	7	7	3	3	3	2	2	2	2	2	2	46.8	46.8	22.4	17.07	156	156;153	0	140.98	By MS/MS	By MS/MS	By MS/MS	By MS/MS	By MS/MS
A0A287ALL0;F2Z5V4	A0A287ALL0;F2Z5V4	7;6	7;6	7;6	;	2	7	7	7	5	6	6	5	5	6	6	6	5	5	6	6	5	5	6	6	6	5	5	6	6	5	5	6	6	6	5	56.3	56.3	56.3	25.569	229	229;199	0	76.83	By MS/MS	By MS/MS	By MS/MS	By MS/MS	By MS/MS
F1SR76;A0A287ALM0	F1SR76;A0A287ALM0	9;9	9;9	9;9	;	2	9	9	9	5	5	7	8	8	8	7	8	8	5	5	7	8	8	8	7	8	8	5	5	7	8	8	8	7	8	8	33.5	33.5	33.5	51.882	471	471;540	0	38.301	By MS/MS	By MS/MS	By MS/MS	By MS/MS	By MS/MS
A0A287ALN1;F1SFF3;A0A287B837;A0A287AKJ2	A0A287ALN1;F1SFF3;A0A287B837;A0A287AKJ2	66;64;63;62	66;64;63;62	65;63;62;61	;;;	4	66	66	65	56	58	58	56	57	62	56	55	57	56	58	58	56	57	62	56	55	57	55	57	57	55	56	61	55	54	56	59	59	59	152.9	1391	1391;1343;1309;1348	0	323.31	By MS/MS	By MS/MS	By MS/MS	By MS/MS	By MS/MS
Q7M329;F1SBX8;A0A287ALP1;A0A287ABX7	Q7M329;F1SBX8;A0A287ALP1;A0A287ABX7	2;2;2;1	2;2;2;1	2;2;2;1	;;;	4	2	2	2	1	1	1	2	2	1	2	1	2	1	1	1	2	2	1	2	1	2	1	1	1	2	2	1	2	1	2	11	11	11	23.135	200	200;202;216;191	0	9.1479	By matching	By matching	By matching	By MS/MS	By MS/MS
F1S5S4;A8D737;A0A287ALP4	F1S5S4;A8D737;A0A287ALP4	3;3;3	3;3;3	3;3;3	;;	3	3	3	3	2	3	3	2	2	2	2	2	2	2	3	3	2	2	2	2	2	2	2	3	3	2	2	2	2	2	2	9.7	9.7	9.7	66.559	608	608;713;722	0	27.579	By MS/MS	By MS/MS	By MS/MS	By MS/MS	By MS/MS
A0A287ALS7	A0A287ALS7	3	3	2		1	3	3	2	3	3	3	3	3	3	3	3	3	3	3	3	3	3	3	3	3	3	2	2	2	2	2	2	2	2	2	39.2	39.2	31.7	12.469	120	120	0	67.122	By MS/MS	By MS/MS	By MS/MS	By MS/MS	By MS/MS
A0A287ALZ4;B5APU8	A0A287ALZ4;B5APU8	7;7	7;7	7;7	;	2	7	7	7	5	5	5	6	5	6	7	7	7	5	5	5	6	5	6	7	7	7	5	5	5	6	5	6	7	7	7	61.3	61.3	61.3	17.808	155	155;178	0	32.67	By MS/MS	By MS/MS	By MS/MS	By MS/MS	By MS/MS
A0A287AM26	A0A287AM26	5	5	5		1	5	5	5	3	3	3	3	3	4	4	4	4	3	3	3	3	3	4	4	4	4	3	3	3	3	3	4	4	4	4	14.7	14.7	14.7	72.139	648	648	0	9.3032	By MS/MS	By matching	By MS/MS	By MS/MS	By MS/MS
A0A287B4B9;I3L812;A0A287AM42	A0A287B4B9;I3L812;A0A287AM42	2;2;2	2;2;2	2;2;2	;;	3	2	2	2	2	2	2	2	2	2	2	2	2	2	2	2	2	2	2	2	2	2	2	2	2	2	2	2	2	2	2	4.5	4.5	4.5	50.556	466	466;572;572	0	6.0489	By MS/MS	By MS/MS	By MS/MS	By MS/MS	By MS/MS
A0A287AM88	A0A287AM88	30	30	30		1	30	30	30	24	22	27	27	27	26	27	29	26	24	22	27	27	27	26	27	29	26	24	22	27	27	27	26	27	29	26	50.6	50.6	50.6	86.398	773	773	0	323.31	By MS/MS	By MS/MS	By MS/MS	By MS/MS	By MS/MS
A0A287AMF1;F1SU97;I3LS26;A0A287ACY4;E3VVJ2	A0A287AMF1;F1SU97;I3LS26;A0A287ACY4;E3VVJ2	12;12;11;11;11	12;12;11;11;11	0;0;0;0;0	;;;;	5	12	12	0	11	9	10	11	10	11	9	9	9	11	9	10	11	10	11	9	9	9	0	0	0	0	0	0	0	0	0	39.5	39.5	0	57.143	516	516;524;449;482;524	0	36.695	By matching	By matching	By matching	By matching	By matching
A0A287AMJ4;Q95KL4	A0A287AMJ4;Q95KL4	1;1	1;1	1;1	;	2	1	1	1	0	1	1	1	1	1	1	1	1	0	1	1	1	1	1	1	1	1	0	1	1	1	1	1	1	1	1	18.8	18.8	18.8	7.0299	64	64;87	0	10.125		By matching	By matching	By MS/MS	By MS/MS
A0A287AMJ5;I3L6R1	A0A287AMJ5;I3L6R1	13;11	13;11	13;11	;	2	13	13	13	10	10	10	11	11	13	11	12	13	10	10	10	11	11	13	11	12	13	10	10	10	11	11	13	11	12	13	40.9	40.9	40.9	46.734	401	401;358	0	71.54	By MS/MS	By MS/MS	By MS/MS	By MS/MS	By MS/MS
A0A287AMK3	A0A287AMK3	2	2	2		1	2	2	2	1	2	0	2	1	2	0	1	1	1	2	0	2	1	2	0	1	1	1	2	0	2	1	2	0	1	1	1.3	1.3	1.3	136.51	1269	1269	0.0092308	2.8393	By matching	By matching		By matching	By matching
A0A287AML8;A0A287ARE8	A0A287AML8;A0A287ARE8	1;1	1;1	1;1	;	2	1	1	1	0	1	1	1	1	0	1	1	1	0	1	1	1	1	0	1	1	1	0	1	1	1	1	0	1	1	1	0.3	0.3	0.3	251.4	2207	2207;2230	1	-2		By matching	By matching	By matching	By MS/MS
A0A287BMX7;A0A287AMS3;F1S4G7;A0A287A5K6;A0A287BPD8;A0A287A444;A0A287A3N8	A0A287BMX7;A0A287AMS3;F1S4G7;A0A287A5K6;A0A287BPD8;A0A287A444;A0A287A3N8	4;4;4;3;3;3;3	4;4;4;3;3;3;3	4;4;4;3;3;3;3	;;;;;;	7	4	4	4	2	3	2	0	3	3	3	3	4	2	3	2	0	3	3	3	3	4	2	3	2	0	3	3	3	3	4	6.2	6.2	6.2	115.41	1022	1022;1082;1086;898;903;995;1045	0	9.3257	By matching	By MS/MS	By matching		By matching
F1RNI3;A0A287AMS8	F1RNI3;A0A287AMS8	2;2	2;2	2;2	;	2	2	2	2	1	1	1	1	1	1	2	2	1	1	1	1	1	1	1	2	2	1	1	1	1	1	1	1	2	2	1	6.6	6.6	6.6	50.285	456	456;499	0	7.1177	By matching	By matching	By matching	By matching	By MS/MS
P62844;A0A287AMU5	P62844;A0A287AMU5	5;5	5;5	5;5	;	2	5	5	5	5	4	5	4	5	5	5	3	5	5	4	5	4	5	5	5	3	5	5	4	5	4	5	5	5	3	5	64.1	64.1	64.1	17.04	145	145;145	0	28.389	By MS/MS	By MS/MS	By MS/MS	By MS/MS	By MS/MS
A0A287AMW6;A0A287B7Q3;A0A287ASY4	A0A287AMW6;A0A287B7Q3;A0A287ASY4	3;3;2	2;2;1	1;1;1	;;	3	3	2	1	2	0	3	3	2	0	2	3	2	1	0	2	2	2	0	2	2	2	0	0	1	1	1	0	1	1	1	33.1	26.3	21.1	15.569	133	133;166;164	0	7.6746	By matching		By matching	By MS/MS	By MS/MS
F1RP17;A0A287AMZ2;A0A287AUX8;Q29068	F1RP17;A0A287AMZ2;A0A287AUX8	21;21;18;2	21;21;18;2	21;21;18;2	;;	4	21	21	21	14	17	14	17	15	17	18	17	19	14	17	14	17	15	17	18	17	19	14	17	14	17	15	17	18	17	19	57.4	57.4	57.4	55.794	500	500;545;495;82	0	112.1	By MS/MS	By MS/MS	By MS/MS	By MS/MS	By MS/MS
A0A287AN25	A0A287AN25	4	4	4		1	4	4	4	2	2	2	3	2	3	3	2	4	2	2	2	3	2	3	3	2	4	2	2	2	3	2	3	3	2	4	11.4	11.4	11.4	49.329	464	464	0	11.914	By matching	By matching	By matching	By matching	By matching
Q52NJ6;A0A287AN37	Q52NJ6;A0A287AN37	5;5	5;5	5;5	;	2	5	5	5	4	5	5	4	3	3	3	3	4	4	5	5	4	3	3	3	3	4	4	5	5	4	3	3	3	3	4	35.8	35.8	35.8	23.927	215	215;215	0	17.044	By matching	By MS/MS	By MS/MS	By MS/MS	By MS/MS
A0A287AN48;A0A287BHA1;F1SV14;A0A287AB04;P26044;A0A287AQS9;A0A286ZYV1	A0A287AN48;A0A287BHA1;F1SV14;A0A287AB04;P26044;A0A287AQS9;A0A286ZYV1	26;26;26;25;25;25;25	13;13;13;13;12;13;13	13;13;13;13;12;13;13	;;;;;;	7	26	13	13	23	23	23	24	24	26	25	25	24	11	11	10	12	11	13	12	12	11	11	11	10	12	11	13	12	12	11	47.6	26.2	26.2	66.497	565	565;583;611;566;583;584;604	0	51.34	By MS/MS	By MS/MS	By MS/MS	By MS/MS	By MS/MS
F1SUQ8;A0A287BJ22;A0A287ANK4	F1SUQ8;A0A287BJ22;A0A287ANK4	1;1;1	1;1;1	1;1;1	;;	3	1	1	1	1	1	1	1	1	1	1	1	1	1	1	1	1	1	1	1	1	1	1	1	1	1	1	1	1	1	1	3.3	3.3	3.3	56.085	520	520;522;554	0.0014231	3.6324	By matching	By matching	By matching	By matching	By MS/MS
A0A287ANM8;I3LJ05	A0A287ANM8;I3LJ05	6;4	6;4	6;4	;	2	6	6	6	4	6	3	4	5	4	5	4	5	4	6	3	4	5	4	5	4	5	4	6	3	4	5	4	5	4	5	34.7	34.7	34.7	28.826	274	274;234	0	22.545	By MS/MS	By MS/MS	By matching	By MS/MS	By MS/MS
A0A287ANN7;I3LT08;A0A287BF97;F1SEV8	A0A287ANN7;I3LT08;A0A287BF97;F1SEV8	12;12;12;12	12;12;12;12	12;12;12;12	;;;	4	12	12	12	12	12	12	10	12	12	12	12	12	12	12	12	10	12	12	12	12	12	12	12	12	10	12	12	12	12	12	51.1	51.1	51.1	31.032	280	280;537;581;681	0	170.63	By MS/MS	By MS/MS	By MS/MS	By MS/MS	By MS/MS
A0A287ANP2	A0A287ANP2	2	2	2		1	2	2	2	0	1	0	0	0	0	0	1	0	0	1	0	0	0	0	0	1	0	0	1	0	0	0	0	0	1	0	15	15	15	19.444	173	173	0.0053933	3.0123		By MS/MS
A0A287B0L6;A0A287ANS6;F1RPL1;A0A287ARN9;Q29579;A0A287A1S9	A0A287B0L6;A0A287ANS6;F1RPL1;A0A287ARN9;Q29579	7;7;7;7;4;2	7;7;7;7;4;2	0;0;0;0;0;0	;;;;	6	7	7	0	7	7	7	5	5	7	6	5	5	7	7	7	5	5	7	6	5	5	0	0	0	0	0	0	0	0	0	58.6	58.6	0	13.906	128	128;129;130;130;111;127	0	71.662	By matching	By matching	By matching	By matching	By matching
I3LTE8;A0A287ANT8;F1RRS3;A0A287AYL9	I3LTE8;A0A287ANT8;F1RRS3;A0A287AYL9	4;4;4;4	4;4;4;4	4;4;4;4	;;;	4	4	4	4	2	2	1	3	3	4	3	3	2	2	2	1	3	3	4	3	3	2	2	2	1	3	3	4	3	3	2	11.5	11.5	11.5	83.043	747	747;748;752;771	0	9.4538	By matching	By matching	By matching	By MS/MS	By MS/MS
A0A287ANU5	A0A287ANU5	3	2	2		1	3	2	2	2	2	2	1	1	3	2	1	3	1	1	1	1	1	2	1	0	2	1	1	1	1	1	2	1	0	2	25.2	14.3	14.3	15.673	147	147	0.00097609	4.0021	By matching	By matching	By matching	By MS/MS	By matching
F1RK02;A0A287ANV7	F1RK02;A0A287ANV7	25;25	20;20	20;20	;	2	25	20	20	25	23	25	20	22	22	22	20	20	20	18	20	15	17	17	17	15	15	20	18	20	15	17	17	17	15	15	59.5	52.6	52.6	70.203	627	627;636	0	133.74	By MS/MS	By MS/MS	By MS/MS	By MS/MS	By MS/MS
A0A287BQK2;A0A287AS25;A0A287AP73;F1SH94;CON__Q0V8M9	A0A287BQK2;A0A287AS25;A0A287AP73;F1SH94	15;15;15;14;3	15;15;15;14;3	15;15;15;14;3	;;;	5	15	15	15	12	11	10	10	14	13	13	11	8	12	11	10	10	14	13	13	11	8	12	11	10	10	14	13	13	11	8	28.1	28.1	28.1	96.961	867	867;875;889;882;891	0	53.984	By MS/MS	By MS/MS	By MS/MS	By MS/MS	By MS/MS
A0A287AP81;F1SQ12	A0A287AP81;F1SQ12	1;1	1;1	1;1	;	2	1	1	1	0	1	1	1	1	1	1	1	1	0	1	1	1	1	1	1	1	1	0	1	1	1	1	1	1	1	1	8	8	8	22.661	199	199;237	0.009901	2.7005		By matching	By matching	By matching	By MS/MS
A0A287AP85;A0A287BKR6;F1RQF6	A0A287AP85;A0A287BKR6;F1RQF6	8;8;8	8;8;8	8;8;8	;;	3	8	8	8	4	5	5	7	7	6	7	7	8	4	5	5	7	7	6	7	7	8	4	5	5	7	7	6	7	7	8	23.5	23.5	23.5	66.818	609	609;625;643	0	38.872	By MS/MS	By MS/MS	By MS/MS	By MS/MS	By MS/MS
A0A287APJ0	A0A287APJ0	4	4	4		1	4	4	4	2	3	2	4	2	2	3	4	2	2	3	2	4	2	2	3	4	2	2	3	2	4	2	2	3	4	2	40.8	40.8	40.8	17.646	157	157	0	12.523	By matching	By matching	By matching	By MS/MS	By matching
Q505R3;A0A287APM6;Q6XAV9;A0A287B9U2;Q5XQD2;E9LK24;Q866U4;A0A287B0Z5;F1RHV8;A6YAP8	Q505R3;A0A287APM6;Q6XAV9;A0A287B9U2;Q5XQD2;E9LK24;Q866U4;A0A287B0Z5	3;3;3;3;3;3;3;3;1;1	3;3;3;3;3;3;3;3;1;1	3;3;3;3;3;3;3;3;1;1	;;;;;;;	10	3	3	3	3	2	2	2	2	1	2	0	1	3	2	2	2	2	1	2	0	1	3	2	2	2	2	1	2	0	1	33.5	33.5	33.5	20.07	176	176;318;347;349;356;356;358;403;264;264	0.000501	4.3282	By MS/MS	By MS/MS	By MS/MS	By matching	By matching
F1S935;A0A287APR1	F1S935;A0A287APR1	4;4	4;4	4;4	;	2	4	4	4	4	3	4	2	4	4	3	3	3	4	3	4	2	4	4	3	3	3	4	3	4	2	4	4	3	3	3	25.9	25.9	25.9	17.477	147	147;224	0	12.535	By MS/MS	By matching	By MS/MS	By matching	By MS/MS
I3LUR1;A0A287APR9	I3LUR1;A0A287APR9	12;12	12;12	12;12	;	2	12	12	12	6	11	10	11	11	11	10	11	10	6	11	10	11	11	11	10	11	10	6	11	10	11	11	11	10	11	10	27.9	27.9	27.9	82.763	757	757;771	0	90.374	By MS/MS	By MS/MS	By MS/MS	By MS/MS	By MS/MS
A0A287APT1;A0A287AYZ7;F1S9K3;A0A287BSX7	A0A287APT1;A0A287AYZ7;F1S9K3	5;5;4;1	5;5;4;1	5;5;4;1	;;	4	5	5	5	3	3	4	4	3	5	4	5	5	3	3	4	4	3	5	4	5	5	3	3	4	4	3	5	4	5	5	28.5	28.5	28.5	27.574	253	253;308;323;261	0	14.828	By matching	By MS/MS	By MS/MS	By MS/MS	By matching
Q765P8;Q29095;A0A287APX1	Q765P8;Q29095;A0A287APX1	1;1;1	1;1;1	1;1;1	;;	3	1	1	1	1	0	1	1	1	1	1	1	1	1	0	1	1	1	1	1	1	1	1	0	1	1	1	1	1	1	1	12.4	12.4	12.4	10.565	97	97;189;207	0.0005144	4.7425	By matching		By MS/MS	By matching	By matching
A0A287APX6;A0A287B931	A0A287APX6;A0A287B931	4;3	4;3	2;2	;	2	4	4	2	2	3	2	3	3	4	4	4	4	2	3	2	3	3	4	4	4	4	0	1	0	1	1	2	2	2	2	35.9	35.9	22.3	20.825	184	184;157	0	15.752	By matching	By matching	By matching	By matching	By matching
A0A287AQ20;F1S133;K7GPW1	A0A287AQ20;F1S133;K7GPW1	23;22;21	23;22;21	21;20;19	;;	3	23	23	21	20	19	18	23	18	21	19	22	22	20	19	18	23	18	21	19	22	22	19	19	17	21	17	19	19	20	20	55.2	55.2	53.8	65.338	587	587;575;550	0	169.89	By MS/MS	By MS/MS	By MS/MS	By MS/MS	By MS/MS
A0A287AQ45	A0A287AQ45	7	1	1		1	7	1	1	6	7	7	6	5	6	5	5	5	0	1	1	1	0	0	0	0	0	0	1	1	1	0	0	0	0	0	64.2	19.8	19.8	11.533	106	106	0	9.5991	By matching	By MS/MS	By MS/MS	By matching	By matching
A0A287AQ50	A0A287AQ50	3	3	3		1	3	3	3	2	2	2	3	3	3	3	3	3	2	2	2	3	3	3	3	3	3	2	2	2	3	3	3	3	3	3	60.5	60.5	60.5	10.135	86	86	0	17.929	By MS/MS	By MS/MS	By MS/MS	By MS/MS	By MS/MS
A0A287AQE9	A0A287AQE9	1	1	1		1	1	1	1	1	1	1	1	1	1	1	1	1	1	1	1	1	1	1	1	1	1	1	1	1	1	1	1	1	1	1	6.6	6.6	6.6	18.007	152	152	1	-2	By matching	By matching	By matching	By matching	By matching
K7GK75;A0A287AQF2;P10668;K7GQY9;A0A287BRC5	K7GK75;A0A287AQF2;P10668;K7GQY9	16;16;16;15;1	16;16;16;15;1	13;13;13;12;0	;;;	5	16	16	13	13	13	13	14	13	14	15	13	13	13	13	13	14	13	14	15	13	13	10	10	10	12	11	11	12	11	11	89.3	89.3	74.5	16.827	149	149;160;166;196;144	0	132.77	By MS/MS	By MS/MS	By MS/MS	By MS/MS	By MS/MS
A0A287AQG4;F2Z5D4;A0A287B5C7	A0A287AQG4;F2Z5D4;A0A287B5C7	17;17;13	17;17;13	12;12;9	;;	3	17	17	12	12	12	11	15	15	16	16	16	17	12	12	11	15	15	16	16	16	17	8	8	7	10	10	11	11	11	12	42.3	42.3	33.8	62.656	562	562;623;464	0	124.36	By MS/MS	By MS/MS	By MS/MS	By MS/MS	By MS/MS
O02705;A0A287B8J5;A0A287AQK7;P79326	O02705;A0A287B8J5;A0A287AQK7	46;46;46;4	46;46;46;4	31;31;31;4	;;	4	46	46	31	41	40	38	39	41	41	39	40	40	41	40	38	39	41	41	39	40	40	29	28	28	25	26	28	26	26	25	60	60	44.9	84.774	733	733;785;789;129	0	323.31	By MS/MS	By MS/MS	By MS/MS	By MS/MS	By MS/MS
A0A287AQQ1	A0A287AQQ1	4	2	2		1	4	2	2	2	3	3	3	3	3	2	4	4	1	1	2	2	1	1	1	2	2	1	1	2	2	1	1	1	2	2	16.7	11.8	11.8	22.619	203	203	0	15.215	By matching	By matching	By matching	By MS/MS	By MS/MS
A0A287AQU0	A0A287AQU0	5	4	4		1	5	4	4	2	2	2	4	4	5	5	5	4	1	1	1	3	4	4	4	4	3	1	1	1	3	4	4	4	4	3	14.1	10.9	10.9	42.71	376	376	0	12.35	By MS/MS	By matching	By matching	By MS/MS	By MS/MS
A0A287AR07;I3LT29	A0A287AR07;I3LT29	1;1	1;1	1;1	;	2	1	1	1	0	0	0	0	0	0	0	0	1	0	0	0	0	0	0	0	0	1	0	0	0	0	0	0	0	0	1	0.9	0.9	0.9	91.919	791	791;817	1	-2
I3LPP1;A0A287AR55;A0A286ZIY0	I3LPP1;A0A287AR55;A0A286ZIY0	11;11;10	11;11;10	2;2;2	;;	3	11	11	2	8	9	8	9	9	10	10	10	11	8	9	8	9	9	10	10	10	11	2	2	2	2	2	2	2	2	2	46.8	46.8	13.3	49.97	466	466;512;436	0	61.511	By MS/MS	By MS/MS	By MS/MS	By MS/MS	By MS/MS
A0A287AR67;F1S340;Q29319	A0A287AR67;F1S340	12;12;3	12;12;3	12;12;3	;	3	12	12	12	10	11	9	6	7	10	8	8	9	10	11	9	6	7	10	8	8	9	10	11	9	6	7	10	8	8	9	68.3	68.3	68.3	20.345	183	183;199;151	0	75.301	By MS/MS	By MS/MS	By MS/MS	By MS/MS	By MS/MS
F1SD96;A0A287ARC6	F1SD96;A0A287ARC6	4;4	2;2	2;2	;	2	4	2	2	3	3	3	3	2	4	4	3	3	1	2	1	2	2	2	2	2	2	1	2	1	2	2	2	2	2	2	19.1	14.1	14.1	39.591	362	362;417	0.00097466	3.9852	By matching	By matching	By matching	By MS/MS	By matching
A0A287ARG2;A0A287ANG7;A0A287BHP0	A0A287ARG2	4;1;1	2;1;1	2;1;1		3	4	2	2	4	4	4	3	4	4	4	4	4	2	2	2	2	2	2	2	2	2	2	2	2	2	2	2	2	2	2	27.2	13.2	13.2	15.326	136	136;128;152	0	7.9796	By MS/MS	By MS/MS	By MS/MS	By MS/MS	By MS/MS
A0A287ARI1	A0A287ARI1	7	7	7		1	7	7	7	6	6	6	3	6	5	5	5	5	6	6	6	3	6	5	5	5	5	6	6	6	3	6	5	5	5	5	27	27	27	36.322	348	348	0	52.742	By MS/MS	By MS/MS	By MS/MS	By MS/MS	By MS/MS
A0A287ARI3	A0A287ARI3	8	8	8		1	8	8	8	4	4	5	6	4	7	7	8	6	4	4	5	6	4	7	7	8	6	4	4	5	6	4	7	7	8	6	19.7	19.7	19.7	72.601	650	650	0	40.94	By MS/MS	By matching	By matching	By MS/MS	By MS/MS
A0A287ARL2;F1S7U2	A0A287ARL2;F1S7U2	1;1	1;1	1;1	;	2	1	1	1	0	1	0	0	0	0	0	1	0	0	1	0	0	0	0	0	1	0	0	1	0	0	0	0	0	1	0	2.2	2.2	2.2	41.046	368	368;466	0.0095694	2.781		By matching
A0A287B410;K9IVI1;A0A287ARP4;F1SSH8;A0A286ZWR6;F1SDW6	A0A287B410;K9IVI1;A0A287ARP4;F1SSH8	8;8;8;8;2;2	8;8;8;8;2;2	8;8;8;8;2;2	;;;	6	8	8	8	7	6	8	6	6	8	8	6	7	7	6	8	6	6	8	8	6	7	7	6	8	6	6	8	8	6	7	10.7	10.7	10.7	115.22	1019	1019;1023;1034;1038;971;979	0	23.26	By MS/MS	By MS/MS	By MS/MS	By MS/MS	By MS/MS
A0A287ARU4;A0A287AGI9;A0A286ZL13	A0A287ARU4	6;1;1	6;1;1	6;1;1		3	6	6	6	6	5	5	5	5	5	6	6	6	6	5	5	5	5	5	6	6	6	6	5	5	5	5	5	6	6	6	43.6	43.6	43.6	18.658	163	163;129;145	0	40.767	By MS/MS	By MS/MS	By MS/MS	By MS/MS	By MS/MS
A0A287ARV8	A0A287ARV8	2	2	2		1	2	2	2	2	2	2	1	2	2	2	2	2	2	2	2	1	2	2	2	2	2	2	2	2	1	2	2	2	2	2	11.6	11.6	11.6	21.237	198	198	0	9.2761	By matching	By matching	By matching	By MS/MS	By MS/MS
A0A287ARY1;F1RZX9	A0A287ARY1;F1RZX9	3;3	3;3	3;3	;	2	3	3	3	0	3	2	2	1	3	2	1	1	0	3	2	2	1	3	2	1	1	0	3	2	2	1	3	2	1	1	28.8	28.8	28.8	24.26	219	219;259	0	7.9309		By matching	By MS/MS	By MS/MS	By MS/MS
A0A287ARZ1	A0A287ARZ1	19	19	19		1	19	19	19	18	18	18	15	15	19	17	16	17	18	18	18	15	15	19	17	16	17	18	18	18	15	15	19	17	16	17	53.2	53.2	53.2	47.99	440	440	0	194.61	By MS/MS	By MS/MS	By MS/MS	By MS/MS	By MS/MS
A0A287AS23;F1RPR6;A0A287BEV5;A0A287ALU4;F1RRG0;A0A286ZPB8;A0A287BGZ7	A0A287AS23;F1RPR6;A0A287BEV5;A0A287ALU4;F1RRG0;A0A286ZPB8;A0A287BGZ7	2;2;2;1;1;1;1	2;2;2;1;1;1;1	2;2;2;1;1;1;1	;;;;;;	7	2	2	2	0	1	0	2	1	2	2	2	2	0	1	0	2	1	2	2	2	2	0	1	0	2	1	2	2	2	2	13.1	13.1	13.1	43.384	398	398;401;419;391;404;421;437	0.0045517	3.1358		By matching		By MS/MS	By matching
A0A287AS29;A5X5D1;Q29335	A0A287AS29;A5X5D1	8;4;2	4;2;2	4;2;2	;	3	8	4	4	4	6	6	8	8	7	8	8	8	2	2	3	4	4	4	4	4	4	2	2	3	4	4	4	4	4	4	56.6	33.6	33.6	17.109	152	152;75;93	0	25.007	By MS/MS	By MS/MS	By MS/MS	By MS/MS	By MS/MS
A0A287AS72;A0A287B759	A0A287AS72;A0A287B759	4;3	4;3	2;2	;	2	4	4	2	1	0	1	3	1	3	3	4	3	1	0	1	3	1	3	3	4	3	1	0	1	1	1	1	1	2	1	25.3	25.3	12.5	37.336	344	344;293	0	16.151	By MS/MS		By matching	By matching	By matching
A0A287ASD0;B0FWK5;F1S530;Q95276;I3LS96	A0A287ASD0;B0FWK5;F1S530	12;11;9;3;1	12;11;9;3;1	12;11;9;3;1	;;	5	12	12	12	10	10	10	9	10	10	10	10	8	10	10	10	9	10	10	10	10	8	10	10	10	9	10	10	10	10	8	52.5	52.5	52.5	34.353	297	297;297;252;125;240	0	59.255	By MS/MS	By MS/MS	By MS/MS	By MS/MS	By MS/MS
F1S2G5;A0A287ASQ2;A0A287AXX0;A0A286ZZS1;A0A287AR68	F1S2G5;A0A287ASQ2;A0A287AXX0;A0A286ZZS1;A0A287AR68	7;7;7;6;5	7;7;7;6;5	7;7;7;6;5	;;;;	5	7	7	7	6	7	6	5	6	5	5	5	6	6	7	6	5	6	5	5	5	6	6	7	6	5	6	5	5	5	6	40.7	40.7	40.7	37.818	337	337;345;362;333;305	0	45.434	By MS/MS	By MS/MS	By MS/MS	By MS/MS	By MS/MS
I3L7E1;A0A287ASQ7	I3L7E1;A0A287ASQ7	1;1	1;1	1;1	;	2	1	1	1	0	1	0	1	1	1	1	1	1	0	1	0	1	1	1	1	1	1	0	1	0	1	1	1	1	1	1	9.1	9.1	9.1	12.85	110	110;167	0.00051493	4.7996		By matching		By matching	By matching
F2Z5L8;A0A287ASR3;A0A287ATE4	F2Z5L8;A0A287ASR3;A0A287ATE4	2;2;2	2;2;2	2;2;2	;;	3	2	2	2	2	2	2	2	2	2	2	2	2	2	2	2	2	2	2	2	2	2	2	2	2	2	2	2	2	2	2	12.8	12.8	12.8	32.498	304	304;306;333	0	24.934	By matching	By MS/MS	By MS/MS	By matching	By MS/MS
F1RPY6;A0A287AST3	F1RPY6;A0A287AST3	1;1	1;1	1;1	;	2	1	1	1	1	1	1	0	0	1	0	0	0	1	1	1	0	0	1	0	0	0	1	1	1	0	0	1	0	0	0	2.6	2.6	2.6	55.587	504	504;523	1	-2	By MS/MS	By matching	By matching
A0A287ASV3;Q29308;F1RGG1	A0A287ASV3;Q29308;F1RGG1	2;1;1	2;1;1	2;1;1	;;	3	2	2	2	2	1	1	1	1	2	2	2	1	2	1	1	1	1	2	2	2	1	2	1	1	1	1	2	2	2	1	10.2	10.2	10.2	21.917	196	196;136;145	0	6.1422	By matching	By MS/MS	By MS/MS	By matching	By matching
A0A287ASW4	A0A287ASW4	3	3	2		1	3	3	2	2	1	1	3	2	3	2	3	2	2	1	1	3	2	3	2	3	2	2	1	1	2	2	2	1	2	1	23.9	23.9	15.7	14.453	134	134	0	15.882	By MS/MS	By MS/MS	By MS/MS	By MS/MS	By MS/MS
A0A287B8X4;F1S4R5;A0A287ASZ5	A0A287B8X4;F1S4R5;A0A287ASZ5	7;7;7	6;6;6	6;6;6	;;	3	7	6	6	4	5	5	7	7	7	7	7	6	3	4	4	6	6	6	6	6	5	3	4	4	6	6	6	6	6	5	54	54	54	15.763	137	137;223;238	0	39.719	By MS/MS	By MS/MS	By MS/MS	By MS/MS	By MS/MS
A0A287BRR7;A0A287AT18;F1SBA5	A0A287BRR7;A0A287AT18	9;9;4	9;9;4	9;9;4	;	3	9	9	9	7	8	8	8	7	8	8	5	7	7	8	8	8	7	8	8	5	7	7	8	8	8	7	8	8	5	7	46.9	46.9	46.9	27.131	245	245;248;250	0	37.961	By MS/MS	By MS/MS	By MS/MS	By MS/MS	By MS/MS
A0A287AT36;F1S790;A0SEH2	A0A287AT36;F1S790;A0SEH2	20;20;19	20;20;19	20;20;19	;;	3	20	20	20	18	19	17	15	16	17	14	17	15	18	19	17	15	16	17	14	17	15	18	19	17	15	16	17	14	17	15	49	49	49	66.597	590	590;610;611	0	116.63	By MS/MS	By MS/MS	By MS/MS	By MS/MS	By MS/MS
A0A287B7Q9;F1SAS2;A0A287BA23;A0A287AT39	A0A287B7Q9;F1SAS2;A0A287BA23;A0A287AT39	2;2;2;2	2;2;2;2	2;2;2;2	;;;	4	2	2	2	1	1	0	1	1	1	2	1	1	1	1	0	1	1	1	2	1	1	1	1	0	1	1	1	2	1	1	4.9	4.9	4.9	66.503	608	608;621;672;703	0.00097513	3.9983	By MS/MS	By matching		By MS/MS	By MS/MS
F1RRU7;A0A287AT55;K9IWH9	F1RRU7;A0A287AT55;K9IWH9	25;25;25	25;25;25	25;25;25	;;	3	25	25	25	21	23	23	22	23	25	20	25	23	21	23	23	22	23	25	20	25	23	21	23	23	22	23	25	20	25	23	29.9	29.9	29.9	142.14	1257	1257;1476;1477	0	205.08	By MS/MS	By MS/MS	By MS/MS	By MS/MS	By MS/MS
A0A287AT67;F1SGE5	A0A287AT67;F1SGE5	1;1	1;1	1;1	;	2	1	1	1	1	1	1	1	1	1	1	1	1	1	1	1	1	1	1	1	1	1	1	1	1	1	1	1	1	1	1	3.7	3.7	3.7	51.606	463	463;493	0.00096712	3.8835	By matching	By matching	By matching	By MS/MS	By matching
A0A287AT83;A0A287BJS1;A0A287B3N0;REV__A0A287AT83;REV__A0A287BJS1	A0A287AT83;A0A287BJS1;A0A287B3N0	15;15;14;1;1	15;15;14;1;1	15;15;14;1;1	;;	5	15	15	15	11	10	10	12	13	13	14	12	13	11	10	10	12	13	13	14	12	13	11	10	10	12	13	13	14	12	13	28.9	28.9	28.9	68.963	610	610;629;599;610;629	0	51.249	By MS/MS	By MS/MS	By MS/MS	By MS/MS	By MS/MS
F1SIQ5;A0A287ATH4	F1SIQ5;A0A287ATH4	1;1	1;1	1;1	;	2	1	1	1	1	0	1	1	1	1	1	1	1	1	0	1	1	1	1	1	1	1	1	0	1	1	1	1	1	1	1	3.1	3.1	3.1	60.318	552	552;559	0.0014252	3.6367	By matching		By matching	By matching	By MS/MS
Q7M2W6;B1Q039;A0A287ATJ4;A0A287ALY4	Q7M2W6;B1Q039;A0A287ATJ4;A0A287ALY4	12;12;12;8	10;10;10;6	10;10;10;6	;;;	4	12	10	10	11	11	10	9	11	10	10	9	9	9	9	8	7	9	8	8	7	8	9	9	8	7	9	8	8	7	8	81.7	74.3	74.3	20.129	175	175;175;237;221	0	50.075	By MS/MS	By MS/MS	By MS/MS	By MS/MS	By MS/MS
A0A287ATL6;A0A287B4X1	A0A287ATL6;A0A287B4X1	2;2	2;2	2;2	;	2	2	2	2	2	1	2	2	2	2	2	2	2	2	1	2	2	2	2	2	2	2	2	1	2	2	2	2	2	2	2	5.1	5.1	5.1	71.827	651	651;673	0	7.7094	By MS/MS	By MS/MS	By matching	By MS/MS	By MS/MS
A0A287ATP9;F1SNT0	A0A287ATP9;F1SNT0	2;2	2;2	2;2	;	2	2	2	2	1	2	2	1	1	2	0	2	2	1	2	2	1	1	2	0	2	2	1	2	2	1	1	2	0	2	2	7.2	7.2	7.2	44.942	404	404;442	0.00051203	4.6863	By matching	By MS/MS	By matching	By matching	By matching
A0A287BG04;A0A287ATW2;Q9TV77	A0A287BG04;A0A287ATW2;Q9TV77	2;2;2	2;2;2	2;2;2	;;	3	2	2	2	1	1	0	2	1	2	2	2	2	1	1	0	2	1	2	2	2	2	1	1	0	2	1	2	2	2	2	5.2	5.2	5.2	70.503	640	640;738;815	0.0005071	4.5555	By MS/MS	By matching		By matching	By MS/MS
A0A287AU24;I3L566;M3VK08;K7GP09;F1S3K5	A0A287AU24;I3L566;M3VK08;K7GP09;F1S3K5	1;1;1;1;1	1;1;1;1;1	1;1;1;1;1	;;;;	5	1	1	1	0	1	1	1	1	1	1	1	1	0	1	1	1	1	1	1	1	1	0	1	1	1	1	1	1	1	1	2.3	2.3	2.3	73.436	692	692;714;739;756;761	0.00051733	4.8923		By matching	By matching	By matching	By matching
A0A287AY71;A0A287BQ17;A0A287AU28;K7GMV4;K7GPB6;A0A287BN02;F1SM72;K7GR86	A0A287AY71;A0A287BQ17;A0A287AU28;K7GMV4;K7GPB6;A0A287BN02;F1SM72;K7GR86	3;3;3;3;3;3;3;3	3;3;3;3;3;3;3;3	3;3;3;3;3;3;3;3	;;;;;;;	8	3	3	3	3	3	3	3	3	3	3	3	3	3	3	3	3	3	3	3	3	3	3	3	3	3	3	3	3	3	3	9.1	9.1	9.1	68.346	617	617;728;744;882;998;1007;1129;1151	0	11.577	By matching	By MS/MS	By MS/MS	By MS/MS	By MS/MS
F1SU35;A0A287AU46	F1SU35;A0A287AU46	3;3	3;3	3;3	;	2	3	3	3	1	2	0	2	1	1	2	2	2	1	2	0	2	1	1	2	2	2	1	2	0	2	1	1	2	2	2	17.7	17.7	17.7	37.733	339	339;367	0	7.454	By matching	By MS/MS		By matching	By matching
A0A287AU75;A5GHK3	A0A287AU75;A5GHK3	1;1	1;1	1;1	;	2	1	1	1	1	0	0	1	1	1	1	1	1	1	0	0	1	1	1	1	1	1	1	0	0	1	1	1	1	1	1	10.1	10.1	10.1	13.986	119	119;134	0	8.5247	By matching			By MS/MS	By MS/MS
A0A287BKK1;I3L5U9;A0A287AUQ4;A0A286ZL02	A0A287BKK1;I3L5U9;A0A287AUQ4;A0A286ZL02	2;2;2;1	2;2;2;1	2;2;2;1	;;;	4	2	2	2	0	0	0	2	2	2	2	2	2	0	0	0	2	2	2	2	2	2	0	0	0	2	2	2	2	2	2	9.1	9.1	9.1	62.998	547	547;554;585;468	0	9.929				By MS/MS	By matching
F1SL96;I3LGL1;A0A287AUU3	F1SL96;I3LGL1;A0A287AUU3	1;1;1	1;1;1	1;1;1	;;	3	1	1	1	0	0	0	1	1	1	1	0	1	0	0	0	1	1	1	1	0	1	0	0	0	1	1	1	1	0	1	2.9	2.9	2.9	40.772	350	350;386;419	0.0066696	2.9334				By MS/MS	By matching
A0A287AUW2;A0A287AIH4;A0A287B5H9;F1SUL3;A0A287AUM9;A0A286ZLC9;A0A287AG62	A0A287AUW2;A0A287AIH4;A0A287B5H9;F1SUL3;A0A287AUM9;A0A286ZLC9;A0A287AG62	2;1;1;1;1;1;1	2;1;1;1;1;1;1	2;1;1;1;1;1;1	;;;;;;	7	2	2	2	1	2	0	0	0	0	0	0	0	1	2	0	0	0	0	0	0	0	1	2	0	0	0	0	0	0	0	2.9	2.9	2.9	119.82	1126	1126;1082;1096;1206;1217;1272;1309	0.006643	2.9017	By matching	By MS/MS
A0A287AUX4	A0A287AUX4	1	1	1		1	1	1	1	1	0	0	1	0	1	1	1	1	1	0	0	1	0	1	1	1	1	1	0	0	1	0	1	1	1	1	2.9	2.9	2.9	51.917	449	449	1	-2	By matching			By matching
F1SM48;A0A287AV01	F1SM48;A0A287AV01	3;3	3;3	3;3	;	2	3	3	3	3	2	2	3	1	2	2	3	3	3	2	2	3	1	2	2	3	3	3	2	2	3	1	2	2	3	3	6.3	6.3	6.3	71.011	617	617;823	0	17.756	By MS/MS	By MS/MS	By MS/MS	By MS/MS	By MS/MS
A0A287AV20;A0A287BPG3;F1SJP9;B1PK16	A0A287AV20;A0A287BPG3;F1SJP9;B1PK16	8;8;8;6	8;8;8;6	8;8;8;6	;;;	4	8	8	8	5	4	5	5	6	5	5	6	6	5	4	5	5	6	5	5	6	6	5	4	5	5	6	5	5	6	6	36.7	36.7	36.7	42.048	371	371;387;410;411	0	45.727	By MS/MS	By MS/MS	By MS/MS	By MS/MS	By MS/MS
A0A287B5G0;A0A287AV26	A0A287B5G0;A0A287AV26	7;7	3;3	1;1	;	2	7	3	1	7	6	6	6	5	6	6	6	6	3	2	2	2	2	2	2	2	2	1	1	1	1	1	1	1	1	1	47.7	35.9	13.1	16.329	153	153;153	0	48.974	By MS/MS	By MS/MS	By MS/MS	By MS/MS	By MS/MS
A0A287AV63;A0A287BNJ5;F1S7K4	A0A287AV63;A0A287BNJ5;F1S7K4	2;2;2	2;2;2	2;2;2	;;	3	2	2	2	0	1	0	1	0	0	0	0	0	0	1	0	1	0	0	0	0	0	0	1	0	1	0	0	0	0	0	18.9	18.9	18.9	149.34	1509	1509;1523;1602	0.00052083	5.1152		By MS/MS		By MS/MS
A0A287AVA9;F1SCC6	A0A287AVA9;F1SCC6	21;21	19;19	5;5	;	2	21	19	5	19	19	20	14	13	7	13	11	9	18	17	18	12	11	5	11	9	7	4	3	4	3	3	0	3	3	2	61.9	57	19.4	46.968	423	423;473	0	144.03	By MS/MS	By MS/MS	By MS/MS	By MS/MS	By MS/MS
G9BFT9;A0A287BKW1;Q764M5;G9BFU0;A0A287AVD2;A0A287BNK4;A0A287A5C9;G9BFU1;K7GST8;A0A287AB86;Q29340	G9BFT9;A0A287BKW1;Q764M5;G9BFU0;A0A287AVD2;A0A287BNK4;A0A287A5C9;G9BFU1;K7GST8;A0A287AB86	8;8;8;8;8;8;7;7;7;5;1	8;8;8;8;8;8;7;7;7;5;1	8;8;8;8;8;8;7;7;7;5;1	;;;;;;;;;	11	8	8	8	7	4	5	5	6	5	6	8	3	7	4	5	5	6	5	6	8	3	7	4	5	5	6	5	6	8	3	15.9	15.9	15.9	87.219	749	749;753;757;757;759;789;697;712;716;678;85	0	23.32	By matching	By MS/MS	By MS/MS	By MS/MS	By MS/MS
A0A287AVG1;P62197;A0A287ATD7;Q6W6X2	A0A287AVG1;P62197;A0A287ATD7	12;12;11;1	12;12;11;1	12;12;11;1	;;	4	12	12	12	7	7	7	10	8	9	10	9	10	7	7	7	10	8	9	10	9	10	7	7	7	10	8	9	10	9	10	45.3	45.3	45.3	45.285	402	402;406;407;36	0	87.505	By MS/MS	By MS/MS	By MS/MS	By MS/MS	By MS/MS
A0A287AVG9	A0A287AVG9	3	2	2		1	3	2	2	3	2	3	2	1	3	1	2	1	2	1	2	1	0	2	0	1	0	2	1	2	1	0	2	0	1	0	35.3	35.3	35.3	16.683	156	156	0	19.249	By MS/MS	By matching	By MS/MS	By matching	By matching
A0A287AVN7;I3LL64;F1SB38;A0A287BGP6	A0A287AVN7;I3LL64;F1SB38;A0A287BGP6	2;2;2;2	2;2;2;2	2;2;2;2	;;;	4	2	2	2	1	1	1	1	1	1	2	1	2	1	1	1	1	1	1	2	1	2	1	1	1	1	1	1	2	1	2	4.7	4.7	4.7	79.828	703	703;714;810;816	0.00097229	3.9634	By matching	By matching	By matching	By matching	By matching
A0A287BG87;A0A287AVP4;A0A287BP50;F1S1X9	A0A287BG87;A0A287AVP4;A0A287BP50;F1S1X9	7;7;7;7	7;7;7;7	7;7;7;7	;;;	4	7	7	7	5	4	5	6	4	6	7	7	6	5	4	5	6	4	6	7	7	6	5	4	5	6	4	6	7	7	6	46.5	46.5	46.5	28.229	254	254;282;285;289	0	39.63	By MS/MS	By MS/MS	By MS/MS	By MS/MS	By MS/MS
A0A287AXS7;A0A287AVQ0;Q6QRN9	A0A287AXS7;A0A287AVQ0;Q6QRN9	14;14;13	14;14;13	4;4;4	;;	3	14	14	4	13	14	14	12	13	14	13	13	10	13	14	14	12	13	14	13	13	10	3	4	4	3	4	4	4	3	3	49.3	49.3	14.1	32.92	298	298;355;298	0	53.635	By MS/MS	By MS/MS	By MS/MS	By MS/MS	By MS/MS
A0A287AVQ1;F4ZS18;F1RX16	A0A287AVQ1;F4ZS18;F1RX16	19;19;19	18;18;18	2;2;2	;;	3	19	18	2	14	13	14	14	13	17	14	16	16	14	12	14	13	12	16	13	15	15	2	2	2	2	2	2	1	2	2	33.2	33.2	5.5	72.946	659	659;661;662	0	73.845	By MS/MS	By MS/MS	By MS/MS	By MS/MS	By MS/MS
A5D9L6;Q2LE37;A0A287AVQ5	A5D9L6;Q2LE37;A0A287AVQ5	2;2;2	2;2;2	2;2;2	;;	3	2	2	2	2	2	2	2	1	0	0	0	0	2	2	2	2	1	0	0	0	0	2	2	2	2	1	0	0	0	0	13.8	13.8	13.8	13.131	116	116;188;200	0.00051414	4.7421	By MS/MS	By MS/MS	By MS/MS	By matching	By matching
Q9MZ16;A0A287AVV2;A0A2C9F3B2;A0A287BP16	Q9MZ16;A0A287AVV2;A0A2C9F3B2	11;11;9;1	11;11;9;1	11;11;9;1	;;	4	11	11	11	6	7	6	9	8	9	8	10	9	6	7	6	9	8	9	8	10	9	6	7	6	9	8	9	8	10	9	59	59	59	30.726	283	283;296;237;251	0	62.875	By MS/MS	By MS/MS	By MS/MS	By MS/MS	By MS/MS
A0A287AWB3	A0A287AWB3	1	1	1		1	1	1	1	1	1	1	1	1	1	1	1	1	1	1	1	1	1	1	1	1	1	1	1	1	1	1	1	1	1	1	2.3	2.3	2.3	40.354	388	388	0.00837	2.854	By MS/MS	By MS/MS	By MS/MS	By MS/MS	By MS/MS
A0A287AWH5;I3L9K5	A0A287AWH5;I3L9K5	3;3	3;3	3;3	;	2	3	3	3	2	2	2	2	1	2	2	2	2	2	2	2	2	1	2	2	2	2	2	2	2	2	1	2	2	2	2	22.5	22.5	22.5	23.341	209	209;250	0	13.06	By MS/MS	By MS/MS	By MS/MS	By MS/MS	By MS/MS
A0A287AWI9;A0A287A1E0;I3LII3	A0A287AWI9;A0A287A1E0;I3LII3	52;51;51	52;51;51	51;50;50	;;	3	52	52	51	48	48	48	46	47	48	46	48	46	48	48	48	46	47	48	46	48	46	47	47	47	45	46	47	45	47	45	66.8	66.8	65.6	95.353	858	858;842;863	0	323.31	By MS/MS	By MS/MS	By MS/MS	By MS/MS	By MS/MS
A0A287AWL8;A0A287BPE7;F2Z5R8	A0A287AWL8;A0A287BPE7;F2Z5R8	1;1;1	1;1;1	1;1;1	;;	3	1	1	1	0	1	1	1	1	1	1	1	1	0	1	1	1	1	1	1	1	1	0	1	1	1	1	1	1	1	1	10.6	10.6	10.6	10.736	94	94;96;158	0.0041171	3.1926		By matching	By matching	By matching	By MS/MS
G5CWU3;A0A287AWN0;I3LVC1;I3LFN0;A0A287B8J8	G5CWU3;A0A287AWN0;I3LVC1;I3LFN0;A0A287B8J8	1;1;1;1;1	1;1;1;1;1	1;1;1;1;1	;;;;	5	1	1	1	1	1	1	0	1	1	1	0	0	1	1	1	0	1	1	1	0	0	1	1	1	0	1	1	1	0	0	0.6	0.6	0.6	158.18	1425	1425;3176;3214;3214;3293	1	-2	By matching	By matching	By matching		By MS/MS
A0A287AWQ9	A0A287AWQ9	2	2	2		1	2	2	2	1	1	1	0	1	0	1	2	1	1	1	1	0	1	0	1	2	1	1	1	1	0	1	0	1	2	1	15.6	15.6	15.6	20.29	180	180	0.00052029	5.052	By matching	By matching	By matching		By matching
I3L5K0;A0A287AWR7;A4US67;F1SFA1	I3L5K0;A0A287AWR7;A4US67;F1SFA1	9;9;8;6	9;9;8;6	9;9;8;6	;;;	4	9	9	9	8	8	9	7	8	6	7	2	4	8	8	9	7	8	6	7	2	4	8	8	9	7	8	6	7	2	4	50.9	50.9	50.9	36.96	328	328;355;355;344	0	73.229	By MS/MS	By MS/MS	By MS/MS	By MS/MS	By MS/MS
A0A287AWS4;F1RGC0	A0A287AWS4;F1RGC0	2;2	2;2	2;2	;	2	2	2	2	1	2	2	2	2	2	1	2	2	1	2	2	2	2	2	1	2	2	1	2	2	2	2	2	1	2	2	29.7	29.7	29.7	12.562	111	111;148	0	12.241	By MS/MS	By MS/MS	By MS/MS	By MS/MS	By MS/MS
F1S792;A0A287AX11	F1S792;A0A287AX11	1;1	1;1	1;1	;	2	1	1	1	1	1	1	1	1	1	1	1	1	1	1	1	1	1	1	1	1	1	1	1	1	1	1	1	1	1	1	2.2	2.2	2.2	54.523	497	497;502	0	10.015	By MS/MS	By MS/MS	By MS/MS	By MS/MS	By MS/MS
A0A287AX76;I3LIN2	A0A287AX76;I3LIN2	2;1	2;1	2;1	;	2	2	2	2	1	2	2	2	2	2	2	2	2	1	2	2	2	2	2	2	2	2	1	2	2	2	2	2	2	2	2	11.2	11.2	11.2	40.664	358	358;296	0	8.7299	By matching	By matching	By matching	By matching	By MS/MS
A0A287AX82	A0A287AX82	2	1	1		1	2	1	1	2	2	2	1	0	2	1	2	2	1	1	1	1	0	1	0	1	1	1	1	1	1	0	1	0	1	1	25.2	14.3	14.3	15.707	147	147	0	7.4826	By MS/MS	By MS/MS	By MS/MS	By matching
A0A287AXC8	A0A287AXC8	8	2	2		1	8	2	2	8	8	8	3	5	5	4	4	4	2	2	2	0	0	1	0	0	0	2	2	2	0	0	1	0	0	0	74.2	35.8	35.8	12.938	120	120	0	28.235	By MS/MS	By MS/MS	By MS/MS	By matching	By matching
F1S0M0;A0A287AXD3	F1S0M0;A0A287AXD3	6;6	6;6	6;6	;	2	6	6	6	3	1	2	3	5	4	4	5	6	3	1	2	3	5	4	4	5	6	3	1	2	3	5	4	4	5	6	11.4	11.4	11.4	100.48	901	901;942	0	20.945	By MS/MS	By matching	By matching	By MS/MS	By MS/MS
A0A287AXG0	A0A287AXG0	1	1	1		1	1	1	1	1	1	1	1	1	1	1	1	1	1	1	1	1	1	1	1	1	1	1	1	1	1	1	1	1	1	1	5.5	5.5	5.5	21.166	181	181	0.0018868	3.557	By matching	By matching	By matching	By MS/MS	By matching
A0A287AXH2;I3L6E7	A0A287AXH2;I3L6E7	4;4	4;4	4;4	;	2	4	4	4	3	3	2	2	4	4	3	4	4	3	3	2	2	4	4	3	4	4	3	3	2	2	4	4	3	4	4	17.3	17.3	17.3	31.685	284	284;292	0	12.968	By MS/MS	By MS/MS	By MS/MS	By MS/MS	By matching
A0A287AXI2;F1S0R4	A0A287AXI2;F1S0R4	4;4	4;4	4;4	;	2	4	4	4	1	1	1	4	3	3	4	4	4	1	1	1	4	3	3	4	4	4	1	1	1	4	3	3	4	4	4	20.4	20.4	20.4	44.009	382	382;397	0	21.161	By matching	By matching	By MS/MS	By MS/MS	By MS/MS
I3L924;A0A287AXJ1;I3LEH3	I3L924;A0A287AXJ1;I3LEH3	1;1;1	1;1;1	1;1;1	;;	3	1	1	1	0	0	0	1	1	1	1	1	1	0	0	0	1	1	1	1	1	1	0	0	0	1	1	1	1	1	1	1.5	1.5	1.5	91.396	802	802;829;1022	0.0041247	3.207				By matching	By matching
A0A287AXJ5	A0A287AXJ5	1	1	1		1	1	1	1	1	1	1	1	1	1	1	1	1	1	1	1	1	1	1	1	1	1	1	1	1	1	1	1	1	1	1	1.4	1.4	1.4	60.075	552	552	0.0014333	3.6996	By MS/MS	By MS/MS	By MS/MS	By MS/MS	By MS/MS
A0A287AXP9;F1S940	A0A287AXP9;F1S940	5;4	5;4	5;4	;	2	5	5	5	4	3	4	4	5	4	4	4	4	4	3	4	4	5	4	4	4	4	4	3	4	4	5	4	4	4	4	11.9	11.9	11.9	71.747	623	623;542	0	15.137	By matching	By matching	By MS/MS	By MS/MS	By MS/MS
P50132;A0A287AXR9	P50132;A0A287AXR9	1;1	1;1	1;1	;	2	1	1	1	1	1	1	1	1	1	1	1	1	1	1	1	1	1	1	1	1	1	1	1	1	1	1	1	1	1	1	1.9	1.9	1.9	41.163	362	362;363	0.0075022	2.8673	By matching	By matching	By matching	By MS/MS	By MS/MS
A0A287AXS4;A0A287B4U4;A0A286ZKJ1	A0A287AXS4;A0A287B4U4;A0A286ZKJ1	10;6;6	10;6;6	0;0;0	;;	3	10	10	0	8	9	7	6	8	10	7	9	9	8	9	7	6	8	10	7	9	9	0	0	0	0	0	0	0	0	0	66.4	66.4	0	16.691	149	149;153;153	0	124.89	By matching	By matching	By matching	By matching	By matching
A0A287AXW3;F1RHN3;D3K5L3;Q99028	A0A287AXW3;F1RHN3;D3K5L3;Q99028	11;11;11;9	11;11;11;9	11;11;11;9	;;;	4	11	11	11	9	10	9	10	11	11	11	10	10	9	10	9	10	11	11	11	10	10	9	10	9	10	11	11	11	10	10	66.5	66.5	66.5	24.466	221	221;270;270;186	0	84.603	By MS/MS	By MS/MS	By MS/MS	By MS/MS	By MS/MS
F1S6Z8;A0A287AY26	F1S6Z8;A0A287AY26	2;2	2;2	2;2	;	2	2	2	2	0	1	1	2	2	2	2	2	2	0	1	1	2	2	2	2	2	2	0	1	1	2	2	2	2	2	2	10.8	10.8	10.8	31.024	279	279;307	0	9.9691		By matching	By matching	By matching	By matching
A0A287AYH9	A0A287AYH9	5	5	5		1	5	5	5	4	5	5	5	5	5	5	5	5	4	5	5	5	5	5	5	5	5	4	5	5	5	5	5	5	5	5	26.1	26.1	26.1	34.261	306	306	0	68.735	By MS/MS	By MS/MS	By MS/MS	By MS/MS	By MS/MS
A0A287AYJ0;F1RLZ7;I3LEA3;A0A287BLX5;F1S1E7	A0A287AYJ0;F1RLZ7	19;16;3;1;1	17;15;1;1;1	16;14;0;0;0	;	5	19	17	16	14	14	15	14	13	17	15	16	17	13	13	14	13	12	15	13	14	15	12	12	13	13	12	14	13	14	14	54.9	50.4	49.1	57.77	534	534;475;509;466;519	0	106.16	By MS/MS	By MS/MS	By MS/MS	By MS/MS	By MS/MS
A0A287AYL0	A0A287AYL0	1	1	1		1	1	1	1	0	0	0	0	1	0	0	0	1	0	0	0	0	1	0	0	0	1	0	0	0	0	1	0	0	0	1	18.2	18.2	18.2	10.032	88	88	0.0028103	3.4659					By MS/MS
A0A287BP00;Q4JHS0;A0A287AYM3	A0A287BP00;Q4JHS0;A0A287AYM3	2;2;2	2;2;2	2;2;2	;;	3	2	2	2	2	2	2	2	2	2	2	2	2	2	2	2	2	2	2	2	2	2	2	2	2	2	2	2	2	2	2	19.9	19.9	19.9	20.86	186	186;192;205	0	19.756	By matching	By MS/MS	By MS/MS	By MS/MS	By matching
A0A287AYN6;I3LI94	A0A287AYN6;I3LI94	1;1	1;1	1;1	;	2	1	1	1	0	0	0	0	0	1	0	0	0	0	0	0	0	0	1	0	0	0	0	0	0	0	0	1	0	0	0	0.6	0.6	0.6	142.3	1284	1284;1373	1	-2
A0A287AYP1;A0A287BGD3;F1SP56	A0A287AYP1;A0A287BGD3;F1SP56	2;1;1	2;1;1	2;1;1	;;	3	2	2	2	2	1	2	0	0	2	1	0	0	2	1	2	0	0	2	1	0	0	2	1	2	0	0	2	1	0	0	14.2	14.2	14.2	28.494	247	247;227;247	0	7.0835	By MS/MS	By MS/MS	By MS/MS
F1SIV5;A0A287AYP3	F1SIV5;A0A287AYP3	1;1	1;1	1;1	;	2	1	1	1	1	0	1	1	1	1	1	1	1	1	0	1	1	1	1	1	1	1	1	0	1	1	1	1	1	1	1	13.2	13.2	13.2	17.634	159	159;188	0.00052138	5.1197	By matching		By matching	By MS/MS	By matching
A0A287BP81;I3LVL9;A0A287BBR9;A0A287AYW3	A0A287BP81;I3LVL9;A0A287BBR9;A0A287AYW3	6;6;6;6	6;6;6;6	6;6;6;6	;;;	4	6	6	6	4	4	3	5	5	4	4	6	5	4	4	3	5	5	4	4	6	5	4	4	3	5	5	4	4	6	5	28.4	28.4	28.4	50.307	469	469;513;570;587	0	27.222	By MS/MS	By MS/MS	By matching	By matching	By matching
A0A287AYY7	A0A287AYY7	1	1	1		1	1	1	1	0	0	0	1	1	1	1	1	1	0	0	0	1	1	1	1	1	1	0	0	0	1	1	1	1	1	1	3.1	3.1	3.1	63.95	583	583	0.0099095	2.7106				By matching	By matching
A0A287AYY9	A0A287AYY9	3	3	3		1	3	3	3	3	3	3	3	3	3	2	3	2	3	3	3	3	3	3	2	3	2	3	3	3	3	3	3	2	3	2	18.8	18.8	18.8	34.858	314	314	0	24.469	By matching	By matching	By matching	By MS/MS	By MS/MS
F1RG31;A0A287BIP5;A0A287AZ17	F1RG31;A0A287BIP5;A0A287AZ17	3;3;3	3;3;3	3;3;3	;;	3	3	3	3	3	3	3	3	2	3	2	3	3	3	3	3	3	2	3	2	3	3	3	3	3	3	2	3	2	3	3	13.8	13.8	13.8	28.937	260	260;309;354	0	14.491	By MS/MS	By MS/MS	By MS/MS	By MS/MS	By matching
A0A287AZ23;A0A287BTH4	A0A287AZ23;A0A287BTH4	21;20	2;1	1;0	;	2	21	2	1	18	17	18	18	17	16	17	15	14	1	1	2	1	1	1	1	1	1	0	0	1	0	0	0	0	0	0	38.9	5.7	4	63.837	576	576;576	0	8.4129	By matching	By matching	By MS/MS	By matching	By matching
A0A287B6I2;A0A287BC34;A0A287AZ25;F1RQR0	A0A287B6I2;A0A287BC34;A0A287AZ25	3;3;3;1	3;3;3;1	3;3;3;1	;;	4	3	3	3	2	2	3	2	3	2	2	3	2	2	2	3	2	3	2	2	3	2	2	2	3	2	3	2	2	3	2	9.1	9.1	9.1	59.697	548	548;638;639;524	0	19.189	By matching	By MS/MS	By MS/MS	By matching	By matching
A0A287AZ57	A0A287AZ57	3	3	3		1	3	3	3	1	1	2	1	3	1	1	3	3	1	1	2	1	3	1	1	3	3	1	1	2	1	3	1	1	3	3	12.3	12.3	12.3	49.124	478	478	0	12.833	By matching	By matching	By MS/MS	By MS/MS	By MS/MS
A0A287BKH1;A0A287AZ59;A0A287BJ46	A0A287BKH1;A0A287AZ59;A0A287BJ46	3;3;3	3;3;3	3;3;3	;;	3	3	3	3	0	1	0	0	0	2	0	0	1	0	1	0	0	0	2	0	0	1	0	1	0	0	0	2	0	0	1	1.3	1.3	1.3	328.99	2927	2927;3220;4513	0.000499	4.2755		By MS/MS
A0A287AZ79;F1S182;I3L6Y6	A0A287AZ79;F1S182;I3L6Y6	26;26;25	26;26;25	18;18;18	;;	3	26	26	18	19	18	18	24	21	21	24	23	21	19	18	18	24	21	21	24	23	21	12	11	12	17	14	14	16	16	16	39.8	39.8	32	104.54	937	937;951;911	0	128.8	By MS/MS	By MS/MS	By MS/MS	By MS/MS	By MS/MS
A0A287AZA7;P63053;A4US66;A7U5U2;P0CG68;A0A0B8RT13;A0A2C9F3G2;A0A287BGF7;A0A286ZNL1	A0A287AZA7;P63053;A4US66;A7U5U2;P0CG68;A0A0B8RT13;A0A2C9F3G2;A0A287BGF7;A0A286ZNL1	6;4;4;4;4;4;4;3;3	6;4;4;4;4;4;4;3;3	6;4;4;4;4;4;4;3;3	;;;;;;;;	9	6	6	6	5	6	6	6	6	6	6	6	4	5	6	6	6	6	6	6	6	4	5	6	6	6	6	6	6	6	4	40.4	40.4	40.4	17.965	156	156;128;209;229;533;533;913;67;132	0	30.712	By MS/MS	By MS/MS	By MS/MS	By MS/MS	By MS/MS
F1S4D5;A0A287AZB0	F1S4D5;A0A287AZB0	6;6	6;6	6;6	;	2	6	6	6	4	2	3	3	5	5	4	4	5	4	2	3	3	5	5	4	4	5	4	2	3	3	5	5	4	4	5	27.8	27.8	27.8	47.253	421	421;453	0	13.385	By MS/MS	By MS/MS	By MS/MS	By MS/MS	By matching
A0A287AZC9;U3GT97;A0A287BP22	A0A287AZC9;U3GT97;A0A287BP22	2;2;2	2;2;2	2;2;2	;;	3	2	2	2	2	1	2	2	2	2	2	2	2	2	1	2	2	2	2	2	2	2	2	1	2	2	2	2	2	2	2	9.2	9.2	9.2	31.159	272	272;307;307	0	6.2253	By matching	By matching	By matching	By MS/MS	By MS/MS
Q2VI03;A0A287AZD5;A0A287AN90;F1SC56;Q2I6Y6	Q2VI03;A0A287AZD5;A0A287AN90;F1SC56	9;9;8;8;1	9;9;8;8;1	9;9;8;8;1	;;;	5	9	9	9	6	5	5	7	5	7	7	6	8	6	5	5	7	5	7	7	6	8	6	5	5	7	5	7	7	6	8	19.6	19.6	19.6	79.109	708	708;708;672;680;54	0	34.895	By MS/MS	By matching	By MS/MS	By MS/MS	By MS/MS
A0A287AZF9	A0A287AZF9	2	2	2		1	2	2	2	1	2	1	2	1	2	0	2	1	1	2	1	2	1	2	0	2	1	1	2	1	2	1	2	0	2	1	5.8	5.8	5.8	35.442	326	326	0.00050201	4.3704	By matching	By matching	By matching	By matching	By MS/MS
A0A287AZG0;F1SIA4	A0A287AZG0;F1SIA4	8;8	8;8	8;8	;	2	8	8	8	5	5	5	6	7	7	6	7	5	5	5	5	6	7	7	6	7	5	5	5	5	6	7	7	6	7	5	30.8	30.8	30.8	50.438	439	439;449	0	38.053	By MS/MS	By MS/MS	By MS/MS	By MS/MS	By MS/MS
A0A287AZJ4;F1SAJ5;A0A287A790;A0A287A5V9	A0A287AZJ4;F1SAJ5;A0A287A790;A0A287A5V9	5;5;4;4	5;5;4;4	5;5;4;4	;;;	4	5	5	5	4	4	2	4	4	4	4	4	5	4	4	2	4	4	4	4	4	5	4	4	2	4	4	4	4	4	5	18.7	18.7	18.7	49.104	434	434;483;449;471	0	25.506	By matching	By MS/MS	By matching	By MS/MS	By MS/MS
F1SJS8;A0A287AZK2;O62766	F1SJS8;A0A287AZK2	12;12;5	12;12;5	12;12;5	;	3	12	12	12	10	8	10	11	11	12	9	11	10	10	8	10	11	11	12	9	11	10	10	8	10	11	11	12	9	11	10	65.7	65.7	65.7	22.581	201	201;239;89	0	99.207	By MS/MS	By MS/MS	By MS/MS	By MS/MS	By MS/MS
A0A287AZV8;F1RL88	A0A287AZV8;F1RL88	2;2	2;2	2;2	;	2	2	2	2	1	1	0	1	1	1	1	1	1	1	1	0	1	1	1	1	1	1	1	1	0	1	1	1	1	1	1	6.6	6.6	6.6	75.092	697	697;727	0.0014382	3.7535	By MS/MS	By MS/MS		By matching	By matching
P23687;A0A287AZX9;F1RYQ0	P23687;A0A287AZX9;F1RYQ0	3;3;3	3;3;3	3;3;3	;;	3	3	3	3	3	3	3	2	3	2	3	3	3	3	3	3	2	3	2	3	3	3	3	3	3	2	3	2	3	3	3	5.4	5.4	5.4	80.769	710	710;731;746	0	5.8993	By matching	By MS/MS	By MS/MS	By MS/MS	By matching
F1RP09;A0A287AZY3	F1RP09;A0A287AZY3	8;8	8;8	8;8	;	2	8	8	8	5	6	6	7	5	8	8	8	8	5	6	6	7	5	8	8	8	8	5	6	6	7	5	8	8	8	8	20.9	20.9	20.9	53.581	494	494;507	0	26.429	By matching	By matching	By matching	By matching	By matching
A0A287B029;F1RWM4;A0A287ACX1;Q29277	A0A287B029;F1RWM4;A0A287ACX1	4;4;3;1	4;4;3;1	4;4;3;1	;;	4	4	4	4	3	2	3	4	4	4	3	4	3	3	2	3	4	4	4	3	4	3	3	2	3	4	4	4	3	4	3	57.1	57.1	57.1	18.58	168	168;204;161;137	0	30.915	By MS/MS	By matching	By MS/MS	By MS/MS	By MS/MS
A0A287B077;F1SFD4	A0A287B077;F1SFD4	2;2	2;2	2;2	;	2	2	2	2	2	0	1	1	1	0	0	0	0	2	0	1	1	1	0	0	0	0	2	0	1	1	1	0	0	0	0	3.8	3.8	3.8	69.998	630	630;718	0.0023452	3.4819	By MS/MS		By MS/MS	By matching	By matching
A0A287B088;Q29384	A0A287B088;Q29384	6;4	6;4	6;4	;	2	6	6	6	6	5	6	5	6	6	5	6	4	6	5	6	5	6	6	5	6	4	6	5	6	5	6	6	5	6	4	36.4	36.4	36.4	29.053	264	264;154	0	25.06	By MS/MS	By MS/MS	By MS/MS	By MS/MS	By MS/MS
A0A287B4I0;A0A287B0C3;A0A286ZXB0;F1SMF9	A0A287B4I0;A0A287B0C3	6;6;2;1	6;6;2;1	6;6;2;1	;	4	6	6	6	5	6	6	5	5	6	6	5	6	5	6	6	5	5	6	6	5	6	5	6	6	5	5	6	6	5	6	50.9	50.9	50.9	18.515	161	161;170;130;160	0	27.019	By MS/MS	By MS/MS	By MS/MS	By MS/MS	By MS/MS
Q95L62;F1SD42;A0A287B0F5;K7GLS7;K7GMF6	Q95L62;F1SD42;A0A287B0F5;K7GLS7;K7GMF6	3;3;3;3;3	3;3;3;3;3	3;3;3;3;3	;;;;	5	3	3	3	2	2	1	3	3	3	3	3	2	2	2	1	3	3	3	3	3	2	2	2	1	3	3	3	3	3	2	5.5	5.5	5.5	80.467	732	732;744;788;793;837	0	13.73	By matching	By MS/MS	By matching	By MS/MS	By MS/MS
A0A287B0I3;Q29180	A0A287B0I3;Q29180	5;4	5;4	5;4	;	2	5	5	5	2	4	4	4	4	4	5	3	4	2	4	4	4	4	4	5	3	4	2	4	4	4	4	4	5	3	4	44.5	44.5	44.5	22.848	200	200;136	0	43.238	By MS/MS	By MS/MS	By MS/MS	By MS/MS	By MS/MS
A0A287B0I6	A0A287B0I6	1	1	1		1	1	1	1	1	1	1	1	1	1	1	1	1	1	1	1	1	1	1	1	1	1	1	1	1	1	1	1	1	1	1	8	8	8	18.139	163	163	0	11.748	By matching	By matching	By matching	By MS/MS	By MS/MS
A0A287B0M8	A0A287B0M8	1	1	1		1	1	1	1	1	1	1	1	1	1	1	0	1	1	1	1	1	1	1	1	0	1	1	1	1	1	1	1	1	0	1	3.2	3.2	3.2	41.445	373	373	1	-2	By matching	By matching	By matching	By matching	By matching
A0A287B0N7	A0A287B0N7	1	1	1		1	1	1	1	1	1	1	1	1	1	1	1	1	1	1	1	1	1	1	1	1	1	1	1	1	1	1	1	1	1	1	8	8	8	25.865	237	237	0.0005168	4.8791	By matching	By matching	By matching	By matching	By matching
A0A287B3K5;F1SII5;A0A287B0Z8	A0A287B3K5;F1SII5;A0A287B0Z8	1;1;1	1;1;1	1;1;1	;;	3	1	1	1	0	0	0	1	0	1	1	1	1	0	0	0	1	0	1	1	1	1	0	0	0	1	0	1	1	1	1	5	5	5	24.24	220	220;242;262	1	-2				By matching
A0A287B182	A0A287B182	6	6	6		1	6	6	6	4	4	4	5	4	5	5	6	6	4	4	4	5	4	5	5	6	6	4	4	4	5	4	5	5	6	6	68.1	68.1	68.1	11.691	116	116	0	37.246	By MS/MS	By MS/MS	By MS/MS	By MS/MS	By MS/MS
A5GFS8;A0A287B186	A5GFS8;A0A287B186	4;4	4;4	4;4	;	2	4	4	4	2	2	2	4	4	4	4	4	3	2	2	2	4	4	4	4	4	3	2	2	2	4	4	4	4	4	3	24.3	24.3	24.3	27.053	243	243;243	0	15.956	By matching	By MS/MS	By matching	By MS/MS	By MS/MS
A0A287B1C7;Q3T929	A0A287B1C7	68;8	1;0	1;0		2	68	1	1	62	62	63	53	55	60	57	56	54	1	1	1	1	1	1	1	1	1	1	1	1	1	1	1	1	1	1	82.9	4.5	4.5	65.184	572	572;92	1	-2	By MS/MS	By MS/MS	By matching	By matching	By matching
A0A287B1T7;A0A287AEX3;F1SEX0;A0A287BBK0	A0A287B1T7;A0A287AEX3;F1SEX0;A0A287BBK0	12;8;8;8	12;8;8;8	11;7;7;7	;;;	4	12	12	11	8	7	5	11	10	10	11	11	11	8	7	5	11	10	10	11	11	11	7	7	5	10	9	9	10	10	10	58	58	58	34.782	324	324;182;201;201	0	69.242	By MS/MS	By MS/MS	By MS/MS	By MS/MS	By MS/MS
F1SED0;A0A287B1V1	F1SED0;A0A287B1V1	3;3	3;3	3;3	;	2	3	3	3	1	0	1	3	0	3	2	2	2	1	0	1	3	0	3	2	2	2	1	0	1	3	0	3	2	2	2	16.4	16.4	16.4	40.689	371	371;431	0	7.6133	By matching		By matching	By matching
A0A287B278;P08132;D0G0C5;A0A287B583;F1SLC4	A0A287B278;P08132;D0G0C5;A0A287B583;F1SLC4	21;21;21;20;18	20;20;20;19;17	20;20;20;19;17	;;;;	5	21	20	20	18	19	19	15	18	19	18	16	15	18	19	19	14	17	18	17	15	14	18	19	19	14	17	18	17	15	14	71.4	69.2	69.2	35.669	318	318;319;319;321;295	0	167.32	By MS/MS	By MS/MS	By MS/MS	By MS/MS	By MS/MS
A0A287B2C6;I3LK11	A0A287B2C6;I3LK11	1;1	1;1	1;1	;	2	1	1	1	0	0	0	1	1	1	1	1	1	0	0	0	1	1	1	1	1	1	0	0	0	1	1	1	1	1	1	10.6	10.6	10.6	15.28	132	132;158	0.00051335	4.7216				By MS/MS	By matching
F1RJK5;A0A287B2G4;K9IW91	F1RJK5;A0A287B2G4;K9IW91	4;4;4	4;4;4	4;4;4	;;	3	4	4	4	2	1	1	3	3	4	4	4	4	2	1	1	3	3	4	4	4	4	2	1	1	3	3	4	4	4	4	3	3	3	271.42	2473	2473;2628;2671	0	9.4347	By matching	By matching	By matching	By MS/MS	By MS/MS
A0A287B2I5	A0A287B2I5	1	1	1		1	1	1	1	1	1	1	1	1	1	1	1	1	1	1	1	1	1	1	1	1	1	1	1	1	1	1	1	1	1	1	9.4	9.4	9.4	17.199	149	149	1	-2	By matching	By matching	By matching	By MS/MS	By matching
A0A287B2M3;Q4GWZ2;Q29231;A0A287A7F1;A0A286ZYM8;A0A287A252;A0A287BE17;F1SUJ1;I3LC48	A0A287B2M3;Q4GWZ2;Q29231	14;14;8;4;4;4;2;1;1	14;14;8;4;4;4;2;1;1	14;14;8;4;4;4;2;1;1	;;	9	14	14	14	14	14	14	14	14	14	14	14	14	14	14	14	14	14	14	14	14	14	14	14	14	14	14	14	14	14	14	62.9	62.9	62.9	30.707	275	275;295;111;260;261;267;261;209;272	0	207.38	By MS/MS	By MS/MS	By MS/MS	By MS/MS	By MS/MS
A0A287B315;F1SJM4	A0A287B315;F1SJM4	3;3	3;3	3;3	;	2	3	3	3	0	0	0	3	0	3	1	3	3	0	0	0	3	0	3	1	3	3	0	0	0	3	0	3	1	3	3	5.7	5.7	5.7	74.161	646	646;678	0	6.6933				By MS/MS
A0A287B341;A0A287AQ60	A0A287B341;A0A287AQ60	2;1	2;1	2;1	;	2	2	2	2	2	2	2	2	1	2	2	2	2	2	2	2	2	1	2	2	2	2	2	2	2	2	1	2	2	2	2	15.8	15.8	15.8	21.61	196	196;211	0	10.382	By matching	By MS/MS	By MS/MS	By matching	By matching
A0A287B350;F1SFH7	A0A287B350;F1SFH7	10;10	10;10	10;10	;	2	10	10	10	8	8	7	6	9	9	9	10	9	8	8	7	6	9	9	9	10	9	8	8	7	6	9	9	9	10	9	30.7	30.7	30.7	61.632	576	576;615	0	45.059	By MS/MS	By MS/MS	By matching	By MS/MS	By MS/MS
A0A287B356;A0A286ZPS5;A0A287B4A3	A0A287B356;A0A286ZPS5;A0A287B4A3	15;9;9	15;9;9	15;9;9	;;	3	15	15	15	12	12	12	13	12	12	12	12	12	12	12	12	13	12	12	12	12	12	12	12	12	13	12	12	12	12	12	72.1	72.1	72.1	16.832	154	154;109;153	0	170.66	By MS/MS	By MS/MS	By MS/MS	By MS/MS	By MS/MS
I3LT81;A0A287B386	I3LT81;A0A287B386	1;1	1;1	1;1	;	2	1	1	1	1	1	1	1	1	1	1	1	1	1	1	1	1	1	1	1	1	1	1	1	1	1	1	1	1	1	1	6	6	6	21.397	184	184;186	0.00097418	3.9827	By MS/MS	By MS/MS	By MS/MS	By matching	By matching
A0A287B391	A0A287B391	1	1	1		1	1	1	1	1	1	1	1	1	1	1	1	1	1	1	1	1	1	1	1	1	1	1	1	1	1	1	1	1	1	1	11	11	11	18.636	164	164	0	7.2295	By MS/MS	By matching	By matching	By MS/MS	By MS/MS
A0A287B3A7;A0A287BQK0;F2Z5G8;A0A287BH92;A0A287B7K0;A0A287AUT6	A0A287B3A7;A0A287BQK0;F2Z5G8;A0A287BH92;A0A287B7K0;A0A287AUT6	2;2;2;2;1;1	2;2;2;2;1;1	2;2;2;2;1;1	;;;;;	6	2	2	2	1	2	2	2	1	2	1	2	2	1	2	2	2	1	2	1	2	2	1	2	2	2	1	2	1	2	2	19	19	19	11.297	100	100;111;125;140;120;143	0	6.6135	By matching	By MS/MS	By MS/MS	By MS/MS	By MS/MS
F1SK84;A0A287B3C0	F1SK84;A0A287B3C0	1;1	1;1	1;1	;	2	1	1	1	0	0	0	0	0	1	0	0	0	0	0	0	0	0	1	0	0	0	0	0	0	0	0	1	0	0	0	1.8	1.8	1.8	101.41	904	904;928	1	-2
A0A287B3D6;A0A287BER5;F1RL80	A0A287B3D6;A0A287BER5;F1RL80	2;2;1	2;2;1	2;2;1	;;	3	2	2	2	2	2	0	1	1	1	1	1	0	2	2	0	1	1	1	1	1	0	2	2	0	1	1	1	1	1	0	12.2	12.2	12.2	40.012	353	353;393;356	0.0014486	3.8555	By matching	By MS/MS		By matching	By matching
A0A287BMX4;A0A287B3E0;A0A287BRI3;I3LUI3;F1SF00;I3LBS5;A0A287B9E3	A0A287BMX4;A0A287B3E0;A0A287BRI3;I3LUI3;F1SF00;I3LBS5;A0A287B9E3	2;2;2;2;1;1;1	2;2;2;2;1;1;1	2;2;2;2;1;1;1	;;;;;;	7	2	2	2	1	1	2	2	2	2	2	1	2	1	1	2	2	2	2	2	1	2	1	1	2	2	2	2	2	1	2	3.6	3.6	3.6	96.333	841	841;1021;1070;1083;1000;1062;1085	0	5.3321	By matching	By matching	By MS/MS	By matching	By MS/MS
A0A287B3J0;F6Q2D2;A0SNU8	A0A287B3J0;F6Q2D2;A0SNU8	3;3;3	3;3;3	3;3;3	;;	3	3	3	3	2	2	2	2	2	1	2	3	2	2	2	2	2	2	1	2	3	2	2	2	2	2	2	1	2	3	2	14.2	14.2	14.2	37.748	344	344;355;361	0	6.9305	By matching	By matching	By MS/MS	By MS/MS	By MS/MS
A0A287B3S0	A0A287B3S0	1	1	1		1	1	1	1	1	1	1	1	1	1	1	1	0	1	1	1	1	1	1	1	1	0	1	1	1	1	1	1	1	1	0	20.4	20.4	20.4	11.064	103	103	0.00051948	4.9928	By MS/MS	By MS/MS	By matching	By matching	By matching
F1SH96;A0A287B3S3;Q29052;CON__Q0VCM5;Q71UZ9	F1SH96;A0A287B3S3;Q29052	38;38;34;4;1	38;38;34;4;1	38;38;34;4;1	;;	5	38	38	38	34	34	35	32	32	29	31	31	28	34	34	35	32	32	29	31	31	28	34	34	35	32	32	29	31	31	28	51.4	51.4	51.4	100.04	902	902;930;902;906;32	0	323.31	By MS/MS	By MS/MS	By MS/MS	By MS/MS	By MS/MS
A0A287B3U6;A0A287AXH8;I3L8B8;A0A287AR71;I3LG16;A0A287BRA1	A0A287B3U6	12;1;1;1;1;1	12;1;1;1;1;1	12;1;1;1;1;1		6	12	12	12	8	8	10	10	11	11	9	11	11	8	8	10	10	11	11	9	11	11	8	8	10	10	11	11	9	11	11	81.9	81.9	81.9	20.983	188	188;517;533;541;547;547	0	90.214	By MS/MS	By MS/MS	By MS/MS	By MS/MS	By MS/MS
A0A287B3V0;A0A287B600	A0A287B3V0;A0A287B600	16;15	16;15	16;15	;	2	16	16	16	9	9	8	8	13	13	11	15	15	9	9	8	8	13	13	11	15	15	9	9	8	8	13	13	11	15	15	13.9	13.9	13.9	167.17	1492	1492;1457	0	63.946	By MS/MS	By MS/MS	By MS/MS	By MS/MS	By MS/MS
A0A287B3W7;A0A287BH28;F1S9H7;A0A287A9X3	A0A287B3W7;A0A287BH28;F1S9H7	4;3;2;1	3;2;1;1	3;2;1;1	;;	4	4	3	3	4	4	3	3	3	1	3	3	3	3	3	2	2	3	0	2	2	2	3	3	2	2	3	0	2	2	2	69.7	69.7	69.7	10.751	99	99;185;158;120	0	25.037	By MS/MS	By MS/MS	By MS/MS	By MS/MS	By MS/MS
K9IVQ3;A0A287B3Y2;I3LSU1	K9IVQ3;A0A287B3Y2;I3LSU1	18;18;18	17;17;17	17;17;17	;;	3	18	17	17	14	15	16	15	14	15	14	16	16	13	14	15	14	13	14	13	15	15	13	14	15	14	13	14	13	15	15	48.1	46.4	46.4	54.103	470	470;480;543	0	170.3	By MS/MS	By MS/MS	By MS/MS	By MS/MS	By MS/MS
A0A287B401	A0A287B401	5	5	5		1	5	5	5	2	2	1	3	2	2	3	4	3	2	2	1	3	2	2	3	4	3	2	2	1	3	2	2	3	4	3	8.2	8.2	8.2	69.561	669	669	0	10.233	By matching	By matching	By MS/MS	By MS/MS	By matching
A0A287B457;F1SBZ8	A0A287B457;F1SBZ8	4;4	4;4	4;4	;	2	4	4	4	2	3	2	4	4	4	4	4	4	2	3	2	4	4	4	4	4	4	2	3	2	4	4	4	4	4	4	18.5	18.5	18.5	50.687	454	454;492	0	19.934	By MS/MS	By matching	By MS/MS	By MS/MS	By MS/MS
A0A287B493	A0A287B493	1	1	1		1	1	1	1	1	1	1	1	1	1	1	1	1	1	1	1	1	1	1	1	1	1	1	1	1	1	1	1	1	1	1	1.3	1.3	1.3	113.18	992	992	1	-2	By matching	By matching	By matching	By matching	By MS/MS
A0A287BPB9;A0A287B4B3;F1RZY7;K9J6M3;I3L942	A0A287BPB9;A0A287B4B3;F1RZY7;K9J6M3;I3L942	1;1;1;1;1	1;1;1;1;1	1;1;1;1;1	;;;;	5	1	1	1	0	1	0	1	1	1	1	1	1	0	1	0	1	1	1	1	1	1	0	1	0	1	1	1	1	1	1	0.8	0.8	0.8	127.99	1150	1150;1202;1273;1335;1351	1	-2		By MS/MS		By matching	By matching
Q71U76;I3LCQ9;A0A287B854;A0A287B4D9;Q2MJK3	Q71U76;I3LCQ9;A0A287B854;A0A287B4D9;Q2MJK3	3;3;3;3;2	3;3;3;3;2	3;3;3;3;2	;;;;	5	3	3	3	3	3	3	3	3	3	3	3	3	3	3	3	3	3	3	3	3	3	3	3	3	3	3	3	3	3	3	54.2	54.2	54.2	10.848	96	96;188;189;189;189	0	7.6999	By MS/MS	By matching	By MS/MS	By matching	By matching
A0A287B4E8;F1SD87	A0A287B4E8;F1SD87	8;8	8;8	8;8	;	2	8	8	8	4	2	3	8	7	8	8	8	8	4	2	3	8	7	8	8	8	8	4	2	3	8	7	8	8	8	8	26.1	26.1	26.1	50.145	448	448;461	0	62.536	By MS/MS	By MS/MS	By MS/MS	By MS/MS	By MS/MS
A0A287B4G4;A0A287ATV4;I3LKU0	A0A287B4G4;A0A287ATV4;I3LKU0	6;4;3	5;3;2	5;3;2	;;	3	6	5	5	5	5	5	5	6	3	4	3	4	5	5	5	4	5	3	3	3	3	5	5	5	4	5	3	3	3	3	34.4	28.6	28.6	21.45	192	192;192;192	0	17.658	By MS/MS	By MS/MS	By MS/MS	By MS/MS	By MS/MS
Q710C4;A0A287B4J2;D0G0C3;F1S4Y7	Q710C4;A0A287B4J2;D0G0C3;F1S4Y7	14;14;13;13	14;14;13;13	14;14;13;13	;;;	4	14	14	14	5	7	6	13	9	10	10	10	9	5	7	6	13	9	10	10	10	9	5	7	6	13	9	10	10	10	9	41.7	41.7	41.7	47.694	432	432;481;432;439	0	62.164	By MS/MS	By MS/MS	By MS/MS	By MS/MS	By MS/MS
A0A287B4K6;F2Z5C7;B6V8C8;I3LN32;Q6QAP5;Q6QAS8;A0A286ZN08	A0A287B4K6;F2Z5C7;B6V8C8;I3LN32	8;8;7;4;3;1;1	8;8;7;4;3;1;1	8;8;7;4;3;1;1	;;;	7	8	8	8	7	7	8	7	8	8	8	7	7	7	7	8	7	8	8	8	7	7	7	7	8	7	8	8	8	7	7	36.8	36.8	36.8	26.425	231	231;264;264;251;106;51;237	0	37.41	By MS/MS	By MS/MS	By MS/MS	By MS/MS	By MS/MS
A0A287B4N2;F1SPE8	A0A287B4N2;F1SPE8	2;2	2;2	2;2	;	2	2	2	2	2	2	1	1	2	2	1	2	1	2	2	1	1	2	2	1	2	1	2	2	1	1	2	2	1	2	1	6.5	6.5	6.5	54.828	491	491;525	0	8.5376	By matching	By MS/MS	By matching	By matching	By matching
A0A287B4N8	A0A287B4N8	1	1	1		1	1	1	1	0	0	0	0	0	0	1	0	1	0	0	0	0	0	0	1	0	1	0	0	0	0	0	0	1	0	1	6.7	6.7	6.7	19.647	195	195	0.0045537	3.1359
A0A287B4P8;Q6W6X3	A0A287B4P8	17;1	17;1	17;1		2	17	17	17	8	11	6	12	11	12	13	11	15	8	11	6	12	11	12	13	11	15	8	11	6	12	11	12	13	11	15	61.2	61.2	61.2	47.366	418	418;43	0	74.221	By MS/MS	By MS/MS	By MS/MS	By MS/MS	By MS/MS
Q6QAP7;A0A287B4R3;A0A286ZLG7	Q6QAP7;A0A287B4R3;A0A286ZLG7	8;8;4	8;8;4	8;8;4	;;	3	8	8	8	6	6	6	7	7	8	7	8	7	6	6	6	7	7	8	7	8	7	6	6	6	7	7	8	7	8	7	60	60	60	15.524	135	135;135;135	0	85.804	By MS/MS	By MS/MS	By MS/MS	By MS/MS	By MS/MS
A0A287B541	A0A287B541	5	1	1		1	5	1	1	5	4	4	4	4	4	4	4	4	1	1	1	1	1	1	1	1	1	1	1	1	1	1	1	1	1	1	35.3	12.8	12.8	17.031	156	156	0	32.389	By MS/MS	By MS/MS	By MS/MS	By MS/MS	By MS/MS
A0A287B574;O19069;A0A287BA50;F1SNZ7;F1SNZ6	A0A287B574;O19069;A0A287BA50;F1SNZ7;F1SNZ6	4;4;4;3;3	4;4;4;3;3	4;4;4;3;3	;;;;	5	4	4	4	1	1	2	1	3	3	3	3	3	1	1	2	1	3	3	3	3	3	1	1	2	1	3	3	3	3	3	17	17	17	35.534	335	335;346;346;294;363	0	11.98	By MS/MS	By MS/MS	By MS/MS	By MS/MS	By MS/MS
A0A287B5D0;F1S7L6	A0A287B5D0;F1S7L6	2;2	2;2	2;2	;	2	2	2	2	2	2	2	1	1	2	1	1	1	2	2	2	1	1	2	1	1	1	2	2	2	1	1	2	1	1	1	7	7	7	43.91	388	388;498	0	5.8113	By MS/MS	By MS/MS	By MS/MS	By MS/MS	By matching
F1SES5;A0A287B5G7	F1SES5;A0A287B5G7	7;7	7;7	7;7	;	2	7	7	7	5	4	5	6	4	6	5	6	4	5	4	5	6	4	6	5	6	4	5	4	5	6	4	6	5	6	4	24.8	24.8	24.8	44.511	395	395;523	0	18.727	By MS/MS	By MS/MS	By MS/MS	By MS/MS	By MS/MS
A0A287B5G9;F1RFI2;A0A287B6H9;A0A286ZWT0	A0A287B5G9;F1RFI2;A0A287B6H9;A0A286ZWT0	15;15;11;9	7;7;4;3	7;7;4;3	;;;	4	15	7	7	12	14	11	13	13	14	14	13	11	5	7	5	6	6	7	6	6	6	5	7	5	6	6	7	6	6	6	23.1	14.3	14.3	103.74	939	939;946;871;815	0	23.978	By MS/MS	By MS/MS	By MS/MS	By MS/MS	By MS/MS
A0A287B5M9;I3LS72;Q1T7A9	A0A287B5M9;I3LS72	11;10;3	11;10;3	11;10;3	;	3	11	11	11	7	7	8	10	10	10	10	11	10	7	7	8	10	10	10	10	11	10	7	7	8	10	10	10	10	11	10	54.6	54.6	54.6	32.173	293	293;269;95	0	103.67	By MS/MS	By MS/MS	By MS/MS	By MS/MS	By MS/MS
A0A287B5N7;A0A287A3V2	A0A287B5N7;A0A287A3V2	18;15	3;0	3;0	;	2	18	3	3	14	15	13	17	16	16	17	17	17	2	1	2	2	3	3	3	3	3	2	1	2	2	3	3	3	3	3	37.9	8.4	8.4	44.172	391	391;363	0	6.2994	By MS/MS	By matching	By MS/MS	By MS/MS	By MS/MS
A0A287B5Q7;A0A287A1T1	A0A287B5Q7;A0A287A1T1	2;1	2;1	2;1	;	2	2	2	2	1	1	1	2	1	2	2	2	2	1	1	1	2	1	2	2	2	2	1	1	1	2	1	2	2	2	2	6.6	6.6	6.6	39.732	351	351;276	0	6.3453	By matching	By MS/MS	By matching	By matching	By matching
A0A287B5S0;F1SQ08;F4YEA0	A0A287B5S0;F1SQ08	10;10;3	9;9;3	9;9;3	;	3	10	9	9	8	8	8	9	9	8	7	7	7	7	7	7	8	8	7	6	6	6	7	7	7	8	8	7	6	6	6	33.2	33.2	33.2	38.334	334	334;339;115	0	55.266	By MS/MS	By MS/MS	By MS/MS	By MS/MS	By MS/MS
A0A287B5T6;C4MRC5;A0A287BAC3	A0A287B5T6;C4MRC5	17;14;1	1;1;0	1;1;0	;	3	17	1	1	10	11	10	13	13	13	13	16	15	0	0	0	0	1	1	1	1	0	0	0	0	0	1	1	1	1	0	83.4	14.9	14.9	20.601	181	181;181;157	1	-2	By matching	By matching	By matching	By matching	By matching
A0A287BE46;A0A287B5U0;Q5W9D5;M3UZ14;F1SBW4;A0A287B5I1;A0A286ZLK1	A0A287BE46;A0A287B5U0;Q5W9D5;M3UZ14;F1SBW4;A0A287B5I1;A0A286ZLK1	4;4;4;4;3;3;3	4;4;4;4;3;3;3	4;4;4;4;3;3;3	;;;;;;	7	4	4	4	3	2	3	4	4	2	4	4	3	3	2	3	4	4	2	4	4	3	3	2	3	4	4	2	4	4	3	19.2	19.2	19.2	36.925	333	333;338;341;341;264;278;280	0	17.799	By MS/MS	By matching	By MS/MS	By MS/MS	By MS/MS
A0A287B5V1;A0A287BKN5;A0A287A4H9;A0A286ZRP4	A0A287B5V1	13;1;1;1	13;1;1;1	13;1;1;1		4	13	13	13	11	10	9	9	8	11	9	9	10	11	10	9	9	8	11	9	9	10	11	10	9	9	8	11	9	9	10	30.8	30.8	30.8	46.122	403	403;407;408;423	0	52.255	By MS/MS	By MS/MS	By MS/MS	By MS/MS	By MS/MS
A0A287BJL0;F1RUQ0;A0A287B5V2;A0A287BJU0	A0A287BJL0;F1RUQ0;A0A287B5V2;A0A287BJU0	6;6;6;3	6;6;6;3	6;6;6;3	;;;	4	6	6	6	5	5	5	4	5	3	4	5	4	5	5	5	4	5	3	4	5	4	5	5	5	4	5	3	4	5	4	52.5	52.5	52.5	18.001	158	158;160;172;131	0	46.886	By MS/MS	By MS/MS	By MS/MS	By MS/MS	By MS/MS
A0A287B5Y6;Q9N0L9;I3L5U6;B3F714	A0A287B5Y6;Q9N0L9;I3L5U6;B3F714	3;2;2;2	3;2;2;2	3;2;2;2	;;;	4	3	3	3	2	3	3	2	3	1	3	0	2	2	3	3	2	3	1	3	0	2	2	3	3	2	3	1	3	0	2	7.5	7.5	7.5	53.237	482	482;127;411;481	0	8.7915	By MS/MS	By MS/MS	By MS/MS	By matching	By MS/MS
F1S3J0;A0A287BCT2;A0A287B5Z7	F1S3J0;A0A287BCT2;A0A287B5Z7	3;3;3	3;3;3	3;3;3	;;	3	3	3	3	3	3	3	3	3	3	3	3	2	3	3	3	3	3	3	3	3	2	3	3	3	3	3	3	3	3	2	14.5	14.5	14.5	46.579	421	421;507;507	0	16.634	By MS/MS	By MS/MS	By MS/MS	By MS/MS	By MS/MS
A0A287B654	A0A287B654	3	3	3		1	3	3	3	2	2	2	2	2	3	3	3	2	2	2	2	2	2	3	3	3	2	2	2	2	2	2	3	3	3	2	37.9	37.9	37.9	18.415	169	169	0	26.65	By MS/MS	By MS/MS	By MS/MS	By MS/MS	By MS/MS
F1RIF9;A0A287B667;A0A287BAU3	F1RIF9;A0A287B667;A0A287BAU3	2;2;2	2;2;2	2;2;2	;;	3	2	2	2	0	0	0	0	0	1	0	1	0	0	0	0	0	0	1	0	1	0	0	0	0	0	0	1	0	1	0	2.4	2.4	2.4	181.05	1607	1607;1687;1816	0.0091984	2.8088
A0A287B6J6;F1RI15;A0A286ZIK8;F1RRA7;A0A287AGN3	A0A287B6J6;F1RI15	11;10;1;1;1	11;10;1;1;1	11;10;1;1;1	;	5	11	11	11	3	4	5	9	6	8	9	11	10	3	4	5	9	6	8	9	11	10	3	4	5	9	6	8	9	11	10	20	20	20	95.423	848	848;818;793;918;961	0	50.806	By MS/MS	By MS/MS	By MS/MS	By MS/MS	By MS/MS
A0A287B6M0;F1RXC2	A0A287B6M0;F1RXC2	8;8	8;8	8;8	;	2	8	8	8	7	7	6	8	7	7	7	8	8	7	7	6	8	7	7	7	8	8	7	7	6	8	7	7	7	8	8	56.8	56.8	56.8	24.615	222	222;260	0	49.291	By MS/MS	By MS/MS	By MS/MS	By MS/MS	By MS/MS
A0A287B6R5	A0A287B6R5	2	2	2		1	2	2	2	1	0	1	2	1	0	1	0	1	1	0	1	2	1	0	1	0	1	1	0	1	2	1	0	1	0	1	0.5	0.5	0.5	568.62	5180	5180	0.0066401	2.9004	By matching		By matching	By MS/MS	By matching
A0A287B6S3;F1S5L7;A0A287BQE7	A0A287B6S3;F1S5L7;A0A287BQE7	13;13;13	13;13;13	13;13;13	;;	3	13	13	13	9	7	8	10	9	10	13	11	12	9	7	8	10	9	10	13	11	12	9	7	8	10	9	10	13	11	12	41	41	41	44.985	410	410;460;469	0	88.426	By MS/MS	By MS/MS	By MS/MS	By MS/MS	By MS/MS
A0A287B6T0;F1S4P0;A0A287AFG6	A0A287B6T0;F1S4P0;A0A287AFG6	4;4;2	4;4;2	4;4;2	;;	3	4	4	4	1	2	1	2	3	3	2	4	2	1	2	1	2	3	3	2	4	2	1	2	1	2	3	3	2	4	2	13.1	13.1	13.1	86.233	780	780;809;706	0	7.6518	By matching	By matching	By matching	By matching	By matching
F1RNN0;A0A287B6U5	F1RNN0;A0A287B6U5	6;6	6;6	6;6	;	2	6	6	6	4	6	5	6	5	6	6	6	6	4	6	5	6	5	6	6	6	6	4	6	5	6	5	6	6	6	6	43.4	43.4	43.4	20.492	182	182;186	0	48.202	By MS/MS	By MS/MS	By MS/MS	By MS/MS	By MS/MS
A0A287BK32;A0A287B6V1;F1RMD6	A0A287BK32;A0A287B6V1;F1RMD6	1;1;1	1;1;1	1;1;1	;;	3	1	1	1	0	0	0	0	0	0	0	1	0	0	0	0	0	0	0	0	1	0	0	0	0	0	0	0	0	1	0	4	4	4	36.875	328	328;361;366	0	7.1851
A0A287B6Z8;B6EAV3	A0A287B6Z8;B6EAV3	1;1	1;1	1;1	;	2	1	1	1	0	0	0	1	1	1	1	0	1	0	0	0	1	1	1	1	0	1	0	0	0	1	1	1	1	0	1	4.5	4.5	4.5	34.234	292	292;336	0.00050454	4.4407				By MS/MS	By matching
A0A287B749	A0A287B749	16	6	5		1	16	6	5	14	15	16	15	15	14	15	14	14	4	5	6	6	6	5	6	5	5	3	4	5	5	5	4	5	4	4	58.2	27	23.6	45.361	411	411	0	40.214	By MS/MS	By MS/MS	By MS/MS	By MS/MS	By MS/MS
F8TEL6;A0A287B770;A0A287AP51;A0A287AX80	F8TEL6;A0A287B770	3;3;1;1	3;3;1;1	3;3;1;1	;	4	3	3	3	3	3	3	2	2	2	2	2	2	3	3	3	2	2	2	2	2	2	3	3	3	2	2	2	2	2	2	14.9	14.9	14.9	31.272	262	262;262;62;69	0	11.6	By MS/MS	By MS/MS	By MS/MS	By MS/MS	By MS/MS
A0A287B771;F1RQ91;Q6LEP1;A0A286ZWP1;A0A287B3U3;A0A286ZPN2	A0A287B771;F1RQ91;Q6LEP1	11;11;8;3;2;2	11;11;8;3;2;2	11;11;8;3;2;2	;;	6	11	11	11	7	7	8	11	10	10	10	10	10	7	7	8	11	10	10	10	10	10	7	7	8	11	10	10	10	10	10	42.4	42.4	42.4	27.504	245	245;263;194;257;178;227	0	50.457	By MS/MS	By MS/MS	By MS/MS	By MS/MS	By MS/MS
I3L6C1;A0A287B778	I3L6C1;A0A287B778	2;2	2;2	2;2	;	2	2	2	2	1	0	2	2	1	1	1	1	1	1	0	2	2	1	1	1	1	1	1	0	2	2	1	1	1	1	1	4.2	4.2	4.2	129.5	1180	1180;1296	0.0054127	3.0587	By matching		By matching	By MS/MS	By MS/MS
A0A287B792;F1S210	A0A287B792;F1S210	5;5	5;5	5;5	;	2	5	5	5	5	5	5	4	4	4	5	5	5	5	5	5	4	4	4	5	5	5	5	5	5	4	4	4	5	5	5	16	16	16	53.17	470	470;522	0	30.764	By MS/MS	By MS/MS	By MS/MS	By MS/MS	By MS/MS
F1SFF4;A0A287B7A0	F1SFF4;A0A287B7A0	13;13	13;13	13;13	;	2	13	13	13	10	11	12	12	13	13	12	13	12	10	11	12	12	13	13	12	13	12	10	11	12	12	13	13	12	13	12	64.3	64.3	64.3	28.065	244	244;261	0	121.86	By MS/MS	By MS/MS	By MS/MS	By MS/MS	By MS/MS
Q07717;B2NJ26;A0A287B7B9;A0SNU6;Q00P28	Q07717;B2NJ26;A0A287B7B9	4;4;4;1;1	4;4;4;1;1	4;4;4;1;1	;;	5	4	4	4	4	4	4	3	4	3	2	4	4	4	4	4	3	4	3	2	4	4	4	4	4	3	4	3	2	4	4	61	61	61	13.362	118	118;118;140;48;59	0	41.245	By MS/MS	By MS/MS	By MS/MS	By MS/MS	By MS/MS
A0A287B7G2;F1SU06	A0A287B7G2;F1SU06	1;1	1;1	1;1	;	2	1	1	1	1	1	1	1	1	1	1	1	1	1	1	1	1	1	1	1	1	1	1	1	1	1	1	1	1	1	1	5.2	5.2	5.2	57.153	515	515;553	0.00051813	4.9318	By MS/MS	By MS/MS	By MS/MS	By matching	By MS/MS
I3L973;A0A287B7K9;F1SJU4	I3L973;A0A287B7K9;F1SJU4	2;2;1	2;2;1	2;2;1	;;	3	2	2	2	1	0	1	2	2	2	2	2	2	1	0	1	2	2	2	2	2	2	1	0	1	2	2	2	2	2	2	6.3	6.3	6.3	39.563	349	349;372;350	0	7.1412	By matching		By matching	By MS/MS	By MS/MS
F2Z5B1;A0A287B7P2;P80229;F1SH45	F2Z5B1;A0A287B7P2;P80229	15;15;14;1	15;15;14;1	14;14;13;0	;;	4	15	15	14	14	13	11	13	9	13	11	11	10	14	13	11	13	9	13	11	11	10	13	12	10	12	8	12	10	10	9	52.9	52.9	50.3	42.57	378	378;413;378;405	0	83.83	By MS/MS	By MS/MS	By MS/MS	By MS/MS	By MS/MS
A0A287BK56;Q29073;A0A287B7R3;I3LHA6	A0A287BK56;Q29073;A0A287B7R3;I3LHA6	3;3;3;2	3;3;3;2	3;3;3;2	;;;	4	3	3	3	1	1	2	3	3	1	2	2	3	1	1	2	3	3	1	2	2	3	1	1	2	3	3	1	2	2	3	22	22	22	28.761	268	268;329;329;277	0	7.06	By MS/MS	By MS/MS	By MS/MS	By MS/MS	By MS/MS
A0A287B7U9;Q8WNQ7;F1S6M1	A0A287B7U9;Q8WNQ7;F1S6M1	2;2;2	2;2;2	2;2;2	;;	3	2	2	2	1	2	1	2	2	2	2	2	2	1	2	1	2	2	2	2	2	2	1	2	1	2	2	2	2	2	2	8.1	8.1	8.1	53.754	483	483;522;522	0.00050582	4.5316	By matching	By MS/MS	By matching	By MS/MS	By MS/MS
K7GQM7;A0A287B836;F1RUC0	K7GQM7;A0A287B836;F1RUC0	2;2;2	2;2;2	2;2;2	;;	3	2	2	2	2	2	2	2	2	1	1	2	2	2	2	2	2	2	1	1	2	2	2	2	2	2	2	1	1	2	2	4.6	4.6	4.6	44.942	411	411;411;412	0	5.6351	By MS/MS	By MS/MS	By MS/MS	By MS/MS	By MS/MS
A0A287B858;F1S5D3	A0A287B858;F1S5D3	1;1	1;1	1;1	;	2	1	1	1	0	1	1	1	0	1	1	1	1	0	1	1	1	0	1	1	1	1	0	1	1	1	0	1	1	1	1	0.8	0.8	0.8	174.3	1574	1574;1598	1	-2		By MS/MS	By matching	By MS/MS
F1SKR0;A0A287B863;A0A287BRZ9;A0A287BRK5;Q95244;Q9BGH3;Q9BGH2;A0A286ZL22;A0A287AX37;A0A287A7L7;A0A287AXU9	F1SKR0;A0A287B863;A0A287BRZ9;A0A287BRK5	53;53;52;34;15;14;1;1;1;1;1	53;53;52;34;15;14;1;1;1;1;1	40;40;39;21;15;14;1;1;1;1;1	;;;	11	53	53	40	46	47	47	45	49	47	50	49	46	46	47	47	45	49	47	50	49	46	33	34	35	34	38	36	39	37	35	29	29	22.9	237.57	2284	2284;2434;2417;2281;339;494;616;1198;1313;1323;1361	0	323.31	By MS/MS	By MS/MS	By MS/MS	By MS/MS	By MS/MS
A0A287B8C4	A0A287B8C4	30	1	1		1	30	1	1	25	24	26	26	27	29	28	26	27	1	1	1	1	1	1	1	1	1	1	1	1	1	1	1	1	1	1	50.8	2.2	2.2	81.536	762	762	0	10.228	By matching	By MS/MS	By MS/MS	By MS/MS	By MS/MS
A0A287B8F2;F2Z5H3;I3LT67;A0A287B672;A0A287BF49	A0A287B8F2;F2Z5H3	7;7;1;1;1	7;7;1;1;1	7;7;1;1;1	;	5	7	7	7	4	5	4	5	5	6	7	6	6	4	5	4	5	5	6	7	6	6	4	5	4	5	5	6	7	6	6	33	33	33	33.528	294	294;326;267;270;318	0	29.664	By matching	By MS/MS	By MS/MS	By MS/MS	By MS/MS
A0A287B8H3;F1RX84	A0A287B8H3;F1RX84	2;2	2;2	2;2	;	2	2	2	2	0	0	0	1	2	2	2	2	2	0	0	0	1	2	2	2	2	2	0	0	0	1	2	2	2	2	2	14.8	14.8	14.8	24.796	223	223;275	0	7.2272				By MS/MS	By MS/MS
F1STR6;A0A287B8R2	F1STR6;A0A287B8R2	7;7	7;7	7;7	;	2	7	7	7	3	3	3	5	5	4	5	5	6	3	3	3	5	5	4	5	5	6	3	3	3	5	5	4	5	5	6	23.5	23.5	23.5	35.299	306	306;409	0	21.602	By MS/MS	By MS/MS	By MS/MS	By MS/MS	By MS/MS
A0A287B900;F1SUG3	A0A287B900;F1SUG3	2;2	2;2	2;2	;	2	2	2	2	1	1	1	1	2	2	2	1	1	1	1	1	1	2	2	2	1	1	1	1	1	1	2	2	2	1	1	10.9	10.9	10.9	35.428	302	302;327	0.00050891	4.6157	By matching	By MS/MS	By matching	By matching	By matching
A0A287B929;Q95307;F1RU15	A0A287B929;Q95307	3;2;1	3;2;1	3;2;1	;	3	3	3	3	3	3	2	2	1	2	1	1	2	3	3	2	2	1	2	1	1	2	3	3	2	2	1	2	1	1	2	14.7	14.7	14.7	23.709	204	204;137;140	0	18.42	By MS/MS	By MS/MS	By MS/MS	By matching	By matching
F1RQP1;A0A287B938	F1RQP1;A0A287B938	3;3	3;3	3;3	;	2	3	3	3	2	3	2	2	1	2	3	2	2	2	3	2	2	1	2	3	2	2	2	3	2	2	1	2	3	2	2	43.2	43.2	43.2	14.19	125	125;154	0	11.194	By MS/MS	By MS/MS	By matching	By MS/MS	By matching
A0A287B959;F2Z587;A0A287BFK0	A0A287B959;F2Z587;A0A287BFK0	7;6;6	2;1;1	2;1;1	;;	3	7	2	2	6	7	6	6	6	7	7	6	6	1	2	1	2	2	2	2	2	2	1	2	1	2	2	2	2	2	2	62.1	20.7	20.7	15.841	145	145;130;130	0	13.088	By MS/MS	By MS/MS	By MS/MS	By MS/MS	By MS/MS
A0A287B970;F1RKZ6;B6DT15	A0A287B970;F1RKZ6;B6DT15	2;2;1	2;2;1	2;2;1	;;	3	2	2	2	0	0	0	2	2	2	1	2	2	0	0	0	2	2	2	1	2	2	0	0	0	2	2	2	1	2	2	2.5	2.5	2.5	117.01	1003	1003;1103;1103	0.00052411	5.221				By MS/MS	By MS/MS
I3LA52;F1SEC5;A0A287B9D3	I3LA52;F1SEC5;A0A287B9D3	4;4;4	4;4;4	4;4;4	;;	3	4	4	4	4	4	4	3	4	4	4	4	4	4	4	4	3	4	4	4	4	4	4	4	4	3	4	4	4	4	4	18.6	18.6	18.6	25.667	237	237;249;253	0	15.202	By MS/MS	By MS/MS	By MS/MS	By MS/MS	By MS/MS
A0A287B9G0;F1SDC7;A0A287BBJ7	A0A287B9G0;F1SDC7;A0A287BBJ7	1;1;1	1;1;1	1;1;1	;;	3	1	1	1	1	1	1	0	0	1	1	1	0	1	1	1	0	0	1	1	1	0	1	1	1	0	0	1	1	1	0	4.5	4.5	4.5	47.114	426	426;517;562	0	5.5625	By matching	By matching	By MS/MS
A0A287B9T5;F1ST98;A0A287B039	A0A287B9T5;F1ST98	7;7;1	7;7;1	5;5;1	;	3	7	7	5	6	6	7	7	6	7	7	7	6	6	6	7	7	6	7	7	7	6	4	4	5	5	4	5	5	5	4	54.9	54.9	38.7	19.678	173	173;183;71	0	33.414	By MS/MS	By MS/MS	By MS/MS	By MS/MS	By MS/MS
A0A287B9W3;A1Z624;Q29349	A0A287B9W3	26;2;1	26;2;1	26;2;1		3	26	26	26	19	18	17	19	17	22	21	20	18	19	18	17	19	17	22	21	20	18	19	18	17	19	17	22	21	20	18	11	11	11	428.4	3742	3742;514;80	0	77.421	By MS/MS	By MS/MS	By MS/MS	By MS/MS	By MS/MS
K9J4P3;F1RQJ4;A0A287B9Y1	K9J4P3;F1RQJ4;A0A287B9Y1	5;5;5	5;5;5	5;5;5	;;	3	5	5	5	4	3	3	3	3	3	5	5	5	4	3	3	3	3	3	5	5	5	4	3	3	3	3	3	5	5	5	7.5	7.5	7.5	176.56	1549	1549;1549;1557	0	16.577	By MS/MS	By matching	By MS/MS	By MS/MS	By MS/MS
A0A287B9Y7;A0A287BD51;A0A287B852	A0A287B9Y7;A0A287BD51	3;2;1	3;2;1	3;2;1	;	3	3	3	3	1	1	1	3	2	3	3	1	3	1	1	1	3	2	3	3	1	3	1	1	1	3	2	3	3	1	3	31.1	31.1	31.1	22.988	209	209;206;201	0.00051975	5.0315	By matching	By MS/MS	By matching	By matching	By matching
A0A287BA12;F1SMW4;I3LL27;I3LS61	A0A287BA12;F1SMW4;I3LL27	3;2;2;1	3;2;2;1	3;2;2;1	;;	4	3	3	3	3	2	2	3	1	3	3	3	3	3	2	2	3	1	3	3	3	3	3	2	2	3	1	3	3	3	3	9.9	9.9	9.9	49.44	444	444;397;437;675	0	15.172	By matching	By MS/MS	By MS/MS	By MS/MS	By MS/MS
F1SD86;A0A287BA16	F1SD86;A0A287BA16	7;7	7;7	7;7	;	2	7	7	7	3	3	1	6	5	3	5	6	4	3	3	1	6	5	3	5	6	4	3	3	1	6	5	3	5	6	4	5.1	5.1	5.1	216.41	1881	1881;1974	0	12.427	By matching	By matching	By matching	By MS/MS	By MS/MS
A0A287BSU0;A0A287BA24;A0A287BHU7;A0A287B4G9;A0A287AHP1	A0A287BSU0;A0A287BA24;A0A287BHU7;A0A287B4G9;A0A287AHP1	2;2;1;1;1	2;2;1;1;1	2;2;1;1;1	;;;;	5	2	2	2	2	2	2	2	0	2	1	1	1	2	2	2	2	0	2	1	1	1	2	2	2	2	0	2	1	1	1	20.7	20.7	20.7	15.887	145	145;173;141;151;163	0	8.5577	By MS/MS	By matching	By matching	By matching
I3LI92;A0A287BAK2;F1S0L6;A0A287BIP6	I3LI92;A0A287BAK2;F1S0L6;A0A287BIP6	1;1;1;1	1;1;1;1	1;1;1;1	;;;	4	1	1	1	1	1	1	1	1	1	1	1	1	1	1	1	1	1	1	1	1	1	1	1	1	1	1	1	1	1	1	2.1	2.1	2.1	46.303	420	420;458;472;512	0.0045455	3.1296	By MS/MS	By matching	By matching	By matching	By matching
I3LA62;F1RV17;A0A287BAP4	I3LA62;F1RV17;A0A287BAP4	1;1;1	1;1;1	1;1;1	;;	3	1	1	1	1	1	1	1	1	1	1	1	1	1	1	1	1	1	1	1	1	1	1	1	1	1	1	1	1	1	1	1.6	1.6	1.6	100.62	854	854;926;955	1	-2	By matching	By matching	By matching	By MS/MS	By matching
A0A287BAW0	A0A287BAW0	3	3	3		1	3	3	3	3	3	3	3	3	3	3	3	3	3	3	3	3	3	3	3	3	3	3	3	3	3	3	3	3	3	3	39.7	39.7	39.7	13.45	116	116	0	14.342	By MS/MS	By MS/MS	By MS/MS	By MS/MS	By MS/MS
A0A287BAX8;F1SN05	A0A287BAX8;F1SN05	5;5	5;5	5;5	;	2	5	5	5	3	2	1	3	4	4	3	3	4	3	2	1	3	4	4	3	3	4	3	2	1	3	4	4	3	3	4	31.6	31.6	31.6	23.684	206	206;248	0	25.792	By MS/MS	By MS/MS	By MS/MS	By matching	By MS/MS
A0A287BB12;I3L7H0	A0A287BB12;I3L7H0	1;1	1;1	1;1	;	2	1	1	1	1	1	0	1	1	0	0	0	1	1	1	0	1	1	0	0	0	1	1	1	0	1	1	0	0	0	1	6.6	6.6	6.6	29.993	258	258;259	0.00052002	5.0448	By matching	By MS/MS		By matching	By MS/MS
A0A287BB38	A0A287BB38	6	1	1		1	6	1	1	6	6	6	3	4	5	4	4	4	1	1	1	0	1	1	1	1	1	1	1	1	0	1	1	1	1	1	52.1	15.7	15.7	13.01	121	121	0	11.135	By MS/MS	By MS/MS	By matching	By matching	By MS/MS
F1RWH7;A0A287BB89	F1RWH7;A0A287BB89	3;3	3;3	3;3	;	2	3	3	3	3	2	3	2	3	2	3	3	3	3	2	3	2	3	2	3	3	3	3	2	3	2	3	2	3	3	3	22.7	22.7	22.7	25.046	216	216;261	0	18.374	By matching	By MS/MS	By MS/MS	By matching	By matching
I3LLM3;A0A287BBK7	I3LLM3;A0A287BBK7	3;3	3;3	3;3	;	2	3	3	3	2	3	3	2	3	3	3	3	3	2	3	3	2	3	3	3	3	3	2	3	3	2	3	3	3	3	3	8.5	8.5	8.5	85.375	749	749;758	0	8.7404	By MS/MS	By MS/MS	By MS/MS	By MS/MS	By MS/MS
A0A287BBS9;F1SFE4	A0A287BBS9;F1SFE4	2;2	2;2	2;2	;	2	2	2	2	2	2	2	2	2	2	2	2	2	2	2	2	2	2	2	2	2	2	2	2	2	2	2	2	2	2	2	16	16	16	18.435	163	163;184	0	6.707	By matching	By MS/MS	By MS/MS	By MS/MS	By MS/MS
A0A287BBU5;F1SJS3	A0A287BBU5;F1SJS3	1;1	1;1	1;1	;	2	1	1	1	1	1	1	1	1	1	1	1	1	1	1	1	1	1	1	1	1	1	1	1	1	1	1	1	1	1	1	1.4	1.4	1.4	107.12	979	979;1010	0.001434	3.7119	By matching	By matching	By matching	By matching	By MS/MS
A0A287BC47	A0A287BC47	6	1	1		1	6	1	1	5	5	5	5	4	5	4	5	4	0	0	0	1	0	1	0	1	0	0	0	0	1	0	1	0	1	0	64.4	15.2	15.2	14.391	132	132	0	17.4	By matching	By matching	By matching	By MS/MS	By matching
A0A287BCC4	A0A287BCC4	2	2	2		1	2	2	2	0	0	0	1	1	2	0	1	1	0	0	0	1	1	2	0	1	1	0	0	0	1	1	2	0	1	1	4.1	4.1	4.1	78.692	709	709	0.003271	3.4386				By matching	By matching
A0A287BCM3	A0A287BCM3	5	5	4		1	5	5	4	3	4	2	5	3	5	5	4	5	3	4	2	5	3	5	5	4	5	2	3	1	4	3	4	4	3	4	15.2	15.2	11.7	39.398	349	349	0	23.623	By MS/MS	By MS/MS	By MS/MS	By MS/MS	By MS/MS
I3L6D2;Q52NJ2;F2Z5U4;A0A287BD00	I3L6D2;Q52NJ2;F2Z5U4;A0A287BD00	12;12;12;12	12;12;12;12	5;5;5;5	;;;	4	12	12	5	8	7	7	12	11	12	12	11	11	8	7	7	12	11	12	12	11	11	3	3	3	5	4	5	5	4	5	58.4	58.4	27.4	21.737	197	197;205;205;221	0	68.1	By MS/MS	By MS/MS	By MS/MS	By MS/MS	By MS/MS
F1SG35;A0A287BD23	F1SG35;A0A287BD23	2;2	2;2	2;2	;	2	2	2	2	1	2	1	2	1	2	2	2	2	1	2	1	2	1	2	2	2	2	1	2	1	2	1	2	2	2	2	9.2	9.2	9.2	39.854	346	346;429	0	5.3261	By MS/MS	By MS/MS	By MS/MS	By MS/MS	By MS/MS
A0A287BDK5	A0A287BDK5	1	1	1		1	1	1	1	0	0	0	0	0	0	0	0	1	0	0	0	0	0	0	0	0	1	0	0	0	0	0	0	0	0	1	2.7	2.7	2.7	37.025	334	334	1	-2
K9IWG6;A0A287BDN2;A0A287BJV2;A0A287AKV9;A0A287B8N2;A0A286ZS07;A0A287B6Y2;A0A286ZNC7;A0A287APB3;A0A286ZRN8;A0A287B3A4	K9IWG6;A0A287BDN2;A0A287BJV2;A0A287AKV9;A0A287B8N2;A0A286ZS07;A0A287B6Y2;A0A286ZNC7;A0A287APB3	22;22;22;20;20;19;19;19;19;2;2	22;22;22;20;20;19;19;19;19;2;2	21;21;21;19;19;18;18;18;18;1;1	;;;;;;;;	11	22	22	21	10	12	11	16	14	17	16	20	17	10	12	11	16	14	17	16	20	17	9	11	10	15	13	16	15	19	16	13.3	13.3	12.9	268.7	2315	2315;2351;2364;2177;2213;2106;2144;2150;2214;2306;2390	0	97.697	By MS/MS	By MS/MS	By MS/MS	By MS/MS	By MS/MS
A0A287BDQ4	A0A287BDQ4	1	1	1		1	1	1	1	1	1	1	1	1	0	1	0	1	1	1	1	1	1	0	1	0	1	1	1	1	1	1	0	1	0	1	0.8	0.8	0.8	184.04	1619	1619	1	-2	By matching	By matching	By matching	By matching	By matching
F1S8B0;A0A287BDR8;A0A287BPF3	F1S8B0;A0A287BDR8;A0A287BPF3	2;2;2	2;2;2	2;2;2	;;	3	2	2	2	1	1	1	1	1	1	1	2	2	1	1	1	1	1	1	1	2	2	1	1	1	1	1	1	1	2	2	12	12	12	32.67	283	283;298;312	0	11.818	By matching	By matching	By MS/MS	By MS/MS	By MS/MS
A0A287BDU1;F1SGS6;A0A286ZSM6	A0A287BDU1;F1SGS6;A0A286ZSM6	7;7;4	7;7;4	7;7;4	;;	3	7	7	7	4	5	3	6	5	6	7	4	7	4	5	3	6	5	6	7	4	7	4	5	3	6	5	6	7	4	7	12.2	12.2	12.2	74.555	674	674;709;659	0	24.443	By matching	By MS/MS	By MS/MS	By MS/MS	By MS/MS
A0A287BDU7	A0A287BDU7	63	1	1		1	63	1	1	56	59	57	52	52	53	47	49	48	1	1	1	1	1	1	1	1	1	1	1	1	1	1	1	1	1	1	47	1.1	1.1	154.34	1373	1373	0	33.345	By MS/MS	By MS/MS	By MS/MS	By MS/MS	By MS/MS
A0A287BDV3	A0A287BDV3	3	1	1		1	3	1	1	3	3	3	3	2	3	3	3	3	1	1	1	1	0	1	1	1	1	1	1	1	1	0	1	1	1	1	31.2	15.6	15.6	13.945	128	128	0.00049776	4.2045	By MS/MS	By matching	By matching	By matching	By matching
A0A287BEC7	A0A287BEC7	1	1	1		1	1	1	1	0	0	1	0	0	0	0	0	0	0	0	1	0	0	0	0	0	0	0	0	1	0	0	0	0	0	0	11.8	11.8	11.8	15.263	136	136	0.0054103	3.0557			By MS/MS
A0A287BED1	A0A287BED1	2	2	2		1	2	2	2	1	1	1	2	2	2	2	1	2	1	1	1	2	2	2	2	1	2	1	1	1	2	2	2	2	1	2	14.8	14.8	14.8	14.237	122	122	0	13.278	By MS/MS	By MS/MS	By MS/MS	By MS/MS	By MS/MS
A0A287BEL0;B6CVD7;A0A2C9F353;F1RGY8	A0A287BEL0;B6CVD7;A0A2C9F353	4;4;3;1	4;4;3;1	4;4;3;1	;;	4	4	4	4	2	3	2	4	4	4	4	3	4	2	3	2	4	4	4	4	3	4	2	3	2	4	4	4	4	3	4	13.3	13.3	13.3	46.129	398	398;468;439;507	0	20.322	By matching	By matching	By matching	By MS/MS	By MS/MS
A0A287BET5	A0A287BET5	2	2	2		1	2	2	2	2	1	2	1	2	1	2	2	1	2	1	2	1	2	1	2	2	1	2	1	2	1	2	1	2	2	1	20.3	20.3	20.3	26.869	256	256	0	7.2181	By MS/MS	By MS/MS	By MS/MS	By MS/MS	By MS/MS
A0A287BEU1	A0A287BEU1	2	2	2		1	2	2	2	1	2	1	2	2	2	2	2	2	1	2	1	2	2	2	2	2	2	1	2	1	2	2	2	2	2	2	36.7	36.7	36.7	17.27	158	158	0	40.87	By MS/MS	By MS/MS	By MS/MS	By MS/MS	By MS/MS
A0A287BEY3	A0A287BEY3	1	1	1		1	1	1	1	1	1	1	1	1	1	1	1	1	1	1	1	1	1	1	1	1	1	1	1	1	1	1	1	1	1	1	1.9	1.9	1.9	40.383	368	368	0.0032741	3.4471	By MS/MS	By MS/MS	By MS/MS	By matching	By matching
B2CNZ7;A1E295;A0A287BF94;Q95340;Q0Q4H1	B2CNZ7;A1E295;A0A287BF94	12;12;12;1;1	12;12;12;1;1	12;12;12;1;1	;;	5	12	12	12	11	9	10	9	9	10	7	9	9	11	9	10	9	9	10	7	9	9	11	9	10	9	9	10	7	9	9	50.4	50.4	50.4	36.87	335	335;335;367;61;61	0	57.064	By MS/MS	By MS/MS	By MS/MS	By MS/MS	By MS/MS
A0A287BFB8;F1SDJ8	A0A287BFB8;F1SDJ8	6;5	6;5	6;5	;	2	6	6	6	4	3	4	3	3	4	4	5	3	4	3	4	3	3	4	4	5	3	4	3	4	3	3	4	4	5	3	36.2	36.2	36.2	37.196	334	334;360	0	16.568	By MS/MS	By MS/MS	By MS/MS	By MS/MS	By MS/MS
A0A287BFC9;Q9GMB0;A0A287BR84;F1SPG2	A0A287BFC9;Q9GMB0;A0A287BR84;F1SPG2	19;19;19;15	19;19;19;15	19;19;19;15	;;;	4	19	19	19	16	15	16	14	12	18	14	15	15	16	15	16	14	12	18	14	15	15	16	15	16	14	12	18	14	15	15	40.6	40.6	40.6	66.955	599	599;608;677;618	0	92.859	By MS/MS	By MS/MS	By MS/MS	By MS/MS	By MS/MS
D0G7F3;A0A287BFG6;A0A288CG11	D0G7F3;A0A287BFG6;A0A288CG11	2;2;2	2;2;2	2;2;2	;;	3	2	2	2	2	2	2	1	2	2	2	1	2	2	2	2	1	2	2	2	1	2	2	2	2	1	2	2	2	1	2	7.4	7.4	7.4	40.683	365	365;373;402	0	16.3	By matching	By matching	By MS/MS	By MS/MS	By MS/MS
K9J4M9;A0A287BFI2	K9J4M9;A0A287BFI2	3;3	3;3	3;3	;	2	3	3	3	2	1	1	1	0	2	1	1	1	2	1	1	1	0	2	1	1	1	2	1	1	1	0	2	1	1	1	5	5	5	81.332	742	742;751	0	7.122	By MS/MS	By MS/MS	By matching	By matching
A0A287BFJ2;A0A287BPU5;A0A286ZLL7;A0A287A682;B5ATG0	A0A287BFJ2;A0A287BPU5;A0A286ZLL7;A0A287A682;B5ATG0	9;8;8;8;7	9;8;8;8;7	9;8;8;8;7	;;;;	5	9	9	9	6	7	7	6	7	9	8	8	8	6	7	7	6	7	9	8	8	8	6	7	7	6	7	9	8	8	8	33.5	33.5	33.5	23.237	212	212;224;230;242;161	0	76.839	By MS/MS	By MS/MS	By MS/MS	By MS/MS	By MS/MS
A0A287BFU6	A0A287BFU6	3	3	1		1	3	3	1	2	2	1	1	1	1	1	2	3	2	2	1	1	1	1	1	2	3	1	1	1	0	1	1	0	1	1	9.8	9.8	3.5	70.889	625	625	0	15.72	By matching	By MS/MS	By MS/MS	By matching	By matching
A0A287BG14;F1SFE6;A0A286ZXG4;Q6W6X1	A0A287BG14;F1SFE6;A0A286ZXG4	10;9;9;1	10;9;9;1	10;9;9;1	;;	4	10	10	10	9	9	8	10	9	8	9	9	9	9	9	8	10	9	8	9	9	9	9	9	8	10	9	8	9	9	9	37	37	37	45.855	403	403;369;381;50	0	81.302	By MS/MS	By MS/MS	By MS/MS	By MS/MS	By MS/MS
F1RZ16;A0A287BG27	F1RZ16;A0A287BG27	2;2	2;2	2;2	;	2	2	2	2	0	0	0	2	2	1	2	2	2	0	0	0	2	2	1	2	2	2	0	0	0	2	2	1	2	2	2	18.9	18.9	18.9	17.394	159	159;178	0	7.9016				By MS/MS	By MS/MS
A0A287BG47;F1S398;A0A287BFZ5	A0A287BG47;F1S398	7;5;3	7;5;3	7;5;3	;	3	7	7	7	3	2	4	6	7	7	7	7	7	3	2	4	6	7	7	7	7	7	3	2	4	6	7	7	7	7	7	22.3	22.3	22.3	23.182	211	211;229;193	0	39.375	By MS/MS	By matching	By MS/MS	By MS/MS	By MS/MS
A0A287BGE3	A0A287BGE3	1	1	1		1	1	1	1	1	0	0	0	0	0	0	1	0	1	0	0	0	0	0	0	1	0	1	0	0	0	0	0	0	1	0	1.3	1.3	1.3	87.536	787	787	1	-2	By MS/MS
A0A287BGN0	A0A287BGN0	3	3	3		1	3	3	3	3	3	3	1	1	2	1	2	2	3	3	3	1	1	2	1	2	2	3	3	3	1	1	2	1	2	2	61.3	61.3	61.3	12.462	111	111	0	18.311	By MS/MS	By MS/MS	By MS/MS	By matching	By matching
F1SF75;A0A287BGU0;A0A287B196	F1SF75;A0A287BGU0;A0A287B196	3;3;2	3;3;2	3;3;2	;;	3	3	3	3	0	2	2	2	2	3	3	2	2	0	2	2	2	2	3	3	2	2	0	2	2	2	2	3	3	2	2	9.9	9.9	9.9	37.166	335	335;342;311	0	6.5951		By matching	By matching	By matching	By MS/MS
A0A287BGV1	A0A287BGV1	2	2	2		1	2	2	2	1	1	1	2	2	1	2	1	1	1	1	1	2	2	1	2	1	1	1	1	1	2	2	1	2	1	1	1.8	1.8	1.8	161.82	1521	1521	0.00051546	4.8182	By matching	By matching	By matching	By MS/MS	By MS/MS
F1SGJ3;A0A287BGW3;A0A286ZPG4;A0A287BLE0;A0A287AHQ3;Q6QAP9	F1SGJ3;A0A287BGW3;A0A286ZPG4;A0A287BLE0;A0A287AHQ3	35;35;34;34;25;5	31;31;30;30;21;5	30;30;29;29;20;5	;;;;	6	35	31	30	16	22	19	31	30	27	30	33	33	15	19	17	27	26	24	26	29	29	15	19	17	26	25	23	25	29	28	24	22.6	21.9	272.07	2549	2549;2602;2609;2633;2125;252	0	148.14	By MS/MS	By MS/MS	By MS/MS	By MS/MS	By MS/MS
A0A287BGW4	A0A287BGW4	6	6	6		1	6	6	6	2	4	4	5	5	5	6	5	6	2	4	4	5	5	5	6	5	6	2	4	4	5	5	5	6	5	6	36.5	36.5	36.5	34.743	318	318	0	24.877	By MS/MS	By MS/MS	By MS/MS	By MS/MS	By MS/MS
A0A287BGW6;I3LHP2	A0A287BGW6;I3LHP2	3;3	3;3	3;3	;	2	3	3	3	1	1	3	3	2	2	3	3	3	1	1	3	3	2	2	3	3	3	1	1	3	3	2	2	3	3	3	24.5	24.5	24.5	22.641	208	208;281	0	12.16	By MS/MS	By matching	By MS/MS	By MS/MS	By MS/MS
A0A287BH14;F1SDQ5	A0A287BH14;F1SDQ5	4;4	4;4	4;4	;	2	4	4	4	3	2	3	3	3	4	4	2	4	3	2	3	3	3	4	4	2	4	3	2	3	3	3	4	4	2	4	8.5	8.5	8.5	90.592	866	866;1017	0	19.677	By MS/MS	By MS/MS	By matching	By MS/MS	By matching
A0A287BH89	A0A287BH89	8	1	0		1	8	1	0	8	8	8	6	6	6	5	5	5	1	1	1	0	1	0	0	0	0	0	0	0	0	0	0	0	0	0	71.1	14.9	0	12.839	121	121	0	10.264	By matching	By matching	By matching	By matching	By matching
A0SEG9;F1SMJ6;A0A287BH90;A0A286ZP45;CON__Q3MHN2	A0SEG9;F1SMJ6;A0A287BH90;A0A286ZP45	19;19;19;17;2	19;19;19;17;2	19;19;19;17;2	;;;	5	19	19	19	16	15	16	11	16	10	12	10	8	16	15	16	11	16	10	12	10	8	16	15	16	11	16	10	12	10	8	30.8	30.8	30.8	62.225	543	543;547;573;542;548	0	90.379	By MS/MS	By MS/MS	By MS/MS	By MS/MS	By MS/MS
A0A287BHC7	A0A287BHC7	1	1	1		1	1	1	1	1	1	1	1	1	1	1	1	1	1	1	1	1	1	1	1	1	1	1	1	1	1	1	1	1	1	1	2.6	2.6	2.6	68.831	613	613	0	6.2992	By matching	By matching	By MS/MS	By matching	By matching
A0A287BHE7	A0A287BHE7	4	4	4		1	4	4	4	4	3	3	4	4	4	3	4	4	4	3	3	4	4	4	3	4	4	4	3	3	4	4	4	3	4	4	31.8	31.8	31.8	16.273	151	151	0	14.908	By MS/MS	By MS/MS	By MS/MS	By MS/MS	By MS/MS
A0A287BHL0;Q29049;A0A287BRV7	A0A287BHL0	12;3;2	9;2;2	2;0;0		3	12	9	2	12	12	12	11	11	10	11	10	11	9	9	9	8	8	7	8	7	8	2	2	2	1	2	1	1	1	1	77.1	64	22.9	31.354	297	297;135;166	0	81.119	By MS/MS	By MS/MS	By MS/MS	By MS/MS	By MS/MS
A0A287BHL2	A0A287BHL2	2	2	2		1	2	2	2	2	1	2	1	2	1	2	2	2	2	1	2	1	2	1	2	2	2	2	1	2	1	2	1	2	2	2	8.1	8.1	8.1	34.29	321	321	0	5.9934	By matching	By matching	By matching	By matching	By MS/MS
A0A287BHM1;F2Z5B6;P42639;A0A287BCP0;A0A287A6T5	A0A287BHM1;F2Z5B6;P42639;A0A287BCP0;A0A287A6T5	19;17;17;17;14	9;8;7;7;4	2;2;0;0;0	;;;;	5	19	9	2	14	16	12	19	15	16	17	18	18	6	7	6	9	6	6	7	8	8	1	1	1	2	1	1	1	2	2	50.8	28.2	4.2	35.363	309	309;281;284;351;284	0	78.672	By matching	By matching	By matching	By MS/MS	By matching
F1SHH7;A0A287BHM4	F1SHH7;A0A287BHM4	1;1	1;1	1;1	;	2	1	1	1	0	0	0	1	1	1	1	1	1	0	0	0	1	1	1	1	1	1	0	0	0	1	1	1	1	1	1	3.6	3.6	3.6	56.863	504	504;524	0.00052356	5.2098				By MS/MS	By MS/MS
F1SEY1;K9J4R3;A0A287BHP5	F1SEY1;K9J4R3;A0A287BHP5	6;6;6	6;6;6	6;6;6	;;	3	6	6	6	2	5	4	2	5	4	5	5	4	2	5	4	2	5	4	5	5	4	2	5	4	2	5	4	5	5	4	7.9	7.9	7.9	108.44	956	956;1008;1023	0	10.992	By matching	By MS/MS	By MS/MS	By matching	By MS/MS
A0A287BI63;F1SUT0;A0A287AMK7;A0A287BL65;Q674R1;A0A287A5W5;I3LMP5	A0A287BI63;F1SUT0;A0A287AMK7;A0A287BL65	6;5;5;3;1;1;1	6;5;5;3;1;1;1	6;5;5;3;1;1;1	;;;	7	6	6	6	3	5	5	4	4	5	4	5	5	3	5	5	4	4	5	4	5	5	3	5	5	4	4	5	4	5	5	38.5	38.5	38.5	23.518	208	208;192;208;208;38;217;219	0	36.51	By MS/MS	By MS/MS	By MS/MS	By MS/MS	By MS/MS
F1S3B4;A0A287BIE8;A0A287BNW8	F1S3B4;A0A287BIE8	3;3;1	3;3;1	3;3;1	;	3	3	3	3	2	3	2	3	3	3	3	3	3	2	3	2	3	3	3	3	3	3	2	3	2	3	3	3	3	3	3	9.4	9.4	9.4	39.596	363	363;401;238	0	9.9618	By MS/MS	By MS/MS	By MS/MS	By MS/MS	By MS/MS
I3LG98;A0A287BIG4	I3LG98;A0A287BIG4	2;2	2;2	2;2	;	2	2	2	2	2	2	2	2	2	2	1	2	2	2	2	2	2	2	2	1	2	2	2	2	2	2	2	2	1	2	2	12.3	12.3	12.3	14.529	122	122;142	0	6.1211	By matching	By MS/MS	By MS/MS	By matching	By MS/MS
A0A287BIL8;F1RS36;P34935;Q7M2S5	A0A287BIL8;F1RS36	46;44;12;3	46;44;12;3	46;44;12;3	;	4	46	46	46	39	40	40	40	40	42	40	43	42	39	40	40	40	40	42	40	43	42	39	40	40	40	40	42	40	43	42	61	61	61	72.268	654	654;624;262;167	0	323.31	By MS/MS	By MS/MS	By MS/MS	By MS/MS	By MS/MS
A0A287BIV4;Q29096	A0A287BIV4;Q29096	10;8	10;8	10;8	;	2	10	10	10	9	8	8	10	9	9	8	9	7	9	8	8	10	9	9	8	9	7	9	8	8	10	9	9	8	9	7	62.8	62.8	62.8	29.483	261	261;226	0	46.41	By MS/MS	By MS/MS	By MS/MS	By MS/MS	By MS/MS
A0A287BJ11;F1RWS8;A0A287BBS1	A0A287BJ11;F1RWS8	3;3;1	3;3;1	3;3;1	;	3	3	3	3	1	2	1	2	1	2	2	2	2	1	2	1	2	1	2	2	2	2	1	2	1	2	1	2	2	2	2	33.3	33.3	33.3	18.639	162	162;255;248	0	22.967	By MS/MS	By MS/MS	By MS/MS	By MS/MS	By MS/MS
A0A287BJ54;F1S259	A0A287BJ54;F1S259	1;1	1;1	1;1	;	2	1	1	1	0	1	0	0	0	1	0	1	1	0	1	0	0	0	1	0	1	1	0	1	0	0	0	1	0	1	1	8.3	8.3	8.3	14.049	121	121;131	1	-2		By MS/MS
A0A287BJ88;F2Z5H8	A0A287BJ88;F2Z5H8	3;3	3;3	3;3	;	2	3	3	3	3	2	3	3	3	3	3	3	3	3	2	3	3	3	3	3	3	3	3	2	3	3	3	3	3	3	3	42.6	42.6	42.6	17.699	162	162;192	0	19.011	By matching	By MS/MS	By MS/MS	By MS/MS	By MS/MS
I3LPA7;A0A287BJF6	I3LPA7;A0A287BJF6	40;40	40;40	40;40	;	2	40	40	40	39	36	37	29	33	37	34	33	33	39	36	37	29	33	37	34	33	33	39	36	37	29	33	37	34	33	33	73.4	73.4	73.4	52.769	470	470;480	0	323.31	By MS/MS	By MS/MS	By MS/MS	By MS/MS	By MS/MS
A0A287BJG3;M3VH94	A0A287BJG3;M3VH94	25;25	24;24	24;24	;	2	25	24	24	17	18	17	20	20	22	19	24	24	16	17	16	20	19	22	18	23	23	16	17	16	20	19	22	18	23	23	61.9	59.5	59.5	68.588	603	603;624	0	169.72	By MS/MS	By MS/MS	By MS/MS	By MS/MS	By MS/MS
A0A287BJL8	A0A287BJL8	30	30	1		1	30	30	1	25	26	27	28	28	29	28	27	28	25	26	27	28	28	29	28	27	28	0	0	0	1	0	1	1	1	1	46.7	46.7	1.5	85.148	739	739	0	227.7	By matching	By matching	By matching	By MS/MS	By matching
A0A287BJR8;P12026;Q9GJX2	A0A287BJR8;P12026;Q9GJX2	5;5;3	5;5;3	5;5;3	;;	3	5	5	5	5	5	5	5	5	5	5	5	5	5	5	5	5	5	5	5	5	5	5	5	5	5	5	5	5	5	5	75.7	75.7	75.7	7.962	70	70;87;78	0	37.239	By MS/MS	By MS/MS	By MS/MS	By MS/MS	By MS/MS
P79388;A0A287BJS7	P79388;A0A287BJS7	2;2	2;2	2;2	;	2	2	2	2	1	1	0	2	1	1	1	2	2	1	1	0	2	1	1	1	2	2	1	1	0	2	1	1	1	2	2	13	13	13	28.884	253	253;305	0	7.993	By matching	By MS/MS		By MS/MS	By matching
A0A287BJV8	A0A287BJV8	4	4	4		1	4	4	4	4	2	3	4	4	4	4	4	4	4	2	3	4	4	4	4	4	4	4	2	3	4	4	4	4	4	4	29.9	29.9	29.9	27.237	251	251	0	26.706	By MS/MS	By MS/MS	By MS/MS	By MS/MS	By MS/MS
A0A287BJZ0;F1SB59	A0A287BJZ0;F1SB59	2;2	2;2	2;2	;	2	2	2	2	0	1	0	2	2	2	2	2	2	0	1	0	2	2	2	2	2	2	0	1	0	2	2	2	2	2	2	2.4	2.4	2.4	184.05	1691	1691;1804	0.00049801	4.2228		By matching		By MS/MS	By matching
K7GPS0;B8XSJ8;A0A287BK75;I3L5D4	K7GPS0;B8XSJ8;A0A287BK75;I3L5D4	3;3;3;3	3;3;3;3	3;3;3;3	;;;	4	3	3	3	2	2	2	2	1	2	2	2	3	2	2	2	2	1	2	2	2	3	2	2	2	2	1	2	2	2	3	12.3	12.3	12.3	38.721	349	349;393;393;400	0	14.245	By MS/MS	By MS/MS	By MS/MS	By MS/MS	By MS/MS
A0A287BKE1;F1S6V4	A0A287BKE1;F1S6V4	4;4	4;4	4;4	;	2	4	4	4	0	1	1	1	2	2	2	1	3	0	1	1	1	2	2	2	1	3	0	1	1	1	2	2	2	1	3	7.7	7.7	7.7	102.91	911	911;949	0	11.62		By matching	By matching	By matching	By MS/MS
A0A287BKF7;F1RVA0;F2Z5K9	A0A287BKF7;F1RVA0;F2Z5K9	8;8;7	8;8;7	2;2;2	;;	3	8	8	2	7	7	7	7	6	7	7	7	6	7	7	7	7	6	7	7	7	6	2	2	2	1	1	2	2	1	1	56.6	56.6	25.6	14.677	129	129;136;136	0	50.6	By MS/MS	By MS/MS	By MS/MS	By MS/MS	By MS/MS
A0A287BKG2;F1S7U3;Q29411	A0A287BKG2;F1S7U3;Q29411	20;19;13	20;19;13	20;19;13	;;	3	20	20	20	12	10	14	16	16	15	16	16	18	12	10	14	16	16	15	16	16	18	12	10	14	16	16	15	16	16	18	56.4	56.4	56.4	44.919	408	408;402;383	0	128.76	By MS/MS	By MS/MS	By MS/MS	By MS/MS	By MS/MS
A0A287BKP9;F1RJE3	A0A287BKP9;F1RJE3	9;9	9;9	9;9	;	2	9	9	9	7	6	6	8	7	7	7	7	7	7	6	6	8	7	7	7	7	7	7	6	6	8	7	7	7	7	7	32.3	32.3	32.3	47.71	452	452;480	0	55.359	By MS/MS	By MS/MS	By MS/MS	By MS/MS	By MS/MS
A0A287BKR2;Q9N0Y6;A0A286ZN35	A0A287BKR2	4;1;1	4;1;1	4;1;1		3	4	4	4	2	2	2	4	3	3	4	3	3	2	2	2	4	3	3	4	3	3	2	2	2	4	3	3	4	3	3	16.4	16.4	16.4	54.512	488	488;158;484	0	15.852	By matching	By MS/MS	By MS/MS	By MS/MS	By MS/MS
P33198;A0A287BL23;F1SK00;A0A286ZYE6	P33198;A0A287BL23;F1SK00;A0A286ZYE6	22;22;22;18	22;22;22;18	20;20;20;16	;;;	4	22	22	20	17	18	18	19	20	20	19	20	21	17	18	18	19	20	20	19	20	21	16	17	16	18	19	18	18	19	20	54.9	54.9	53.2	47.526	421	421;422;452;393	0	121.91	By MS/MS	By MS/MS	By MS/MS	By MS/MS	By MS/MS
A0A287BL70	A0A287BL70	2	2	2		1	2	2	2	2	2	2	2	2	2	2	2	2	2	2	2	2	2	2	2	2	2	2	2	2	2	2	2	2	2	2	33.3	33.3	33.3	4.2922	39	39	0	22.664	By matching	By MS/MS	By matching	By MS/MS	By matching
A0A287BNZ5;F1SJ30;A0A287BL80	A0A287BNZ5;F1SJ30;A0A287BL80	3;3;3	3;3;3	3;3;3	;;	3	3	3	3	3	1	2	3	3	3	3	3	3	3	1	2	3	3	3	3	3	3	3	1	2	3	3	3	3	3	3	13	13	13	39.724	362	362;365;423	0	15.592	By MS/MS	By MS/MS	By MS/MS	By MS/MS	By MS/MS
A0A287BLM4;A0A287BL81	A0A287BLM4;A0A287BL81	85;85	1;1	1;1	;	2	85	1	1	68	66	74	75	77	79	80	82	80	0	0	0	0	0	1	1	1	0	0	0	0	0	0	1	1	1	0	60.8	0.7	0.7	181.7	1673	1673;1742	0.0032468	3.3699	By matching	By matching	By matching	By matching	By matching
A0A287BL93	A0A287BL93	38	1	0		1	38	1	0	27	28	26	34	31	33	34	35	33	1	1	1	1	1	1	1	1	1	0	0	0	0	0	0	0	0	0	64.2	5.9	0	76.069	715	715	1	-2	By matching	By matching	By matching	By matching	By matching
A0A287BLB5	A0A287BLB5	3	3	3		1	3	3	3	2	3	2	2	2	2	2	2	2	2	3	2	2	2	2	2	2	2	2	3	2	2	2	2	2	2	2	23.6	23.6	23.6	18.963	178	178	0	8.9837	By matching	By matching	By matching	By MS/MS	By matching
E0ADZ8;M3V839;A0A287BLM6;A0A287AJK9;F1RL02;E3UV40;A0A286ZPF5	E0ADZ8;M3V839;A0A287BLM6;A0A287AJK9;F1RL02;E3UV40;A0A286ZPF5	4;4;4;3;2;2;2	4;4;4;3;2;2;2	4;4;4;3;2;2;2	;;;;;;	7	4	4	4	2	3	3	2	2	2	4	2	4	2	3	3	2	2	2	4	2	4	2	3	3	2	2	2	4	2	4	15.9	15.9	15.9	29.259	252	252;380;380;341;344;359;359	0	11.784	By matching	By MS/MS	By MS/MS	By matching	By MS/MS
F1SHD7;A0A287BLV7	F1SHD7;A0A287BLV7	6;6	6;6	6;6	;	2	6	6	6	3	5	4	4	4	5	6	4	4	3	5	4	4	4	5	6	4	4	3	5	4	4	4	5	6	4	4	15.1	15.1	15.1	67.006	611	611;727	0	23.87	By MS/MS	By MS/MS	By MS/MS	By MS/MS	By MS/MS
Q9XSH0;I3LDJ1;A0A287BLX2;A0A287BP62;Q9XSH1	Q9XSH0;I3LDJ1;A0A287BLX2;A0A287BP62	6;6;6;3;1	6;6;6;3;1	6;6;6;3;1	;;;	5	6	6	6	5	5	6	1	0	0	0	0	0	5	5	6	1	0	0	0	0	0	5	5	6	1	0	0	0	0	0	43.3	43.3	43.3	28.905	252	252;296;346;250;249	0	41.518	By MS/MS	By MS/MS	By MS/MS	By matching
A0A287BLY0;F1RU38	A0A287BLY0;F1RU38	5;5	5;5	5;5	;	2	5	5	5	2	1	2	4	3	5	4	4	5	2	1	2	4	3	5	4	4	5	2	1	2	4	3	5	4	4	5	7.9	7.9	7.9	86.851	777	777;895	0	17.055	By matching	By matching	By matching	By MS/MS	By matching
F1S7T5;A0A287BM32	F1S7T5;A0A287BM32	1;1	1;1	1;1	;	2	1	1	1	0	0	0	1	1	0	0	1	1	0	0	0	1	1	0	0	1	1	0	0	0	1	1	0	0	1	1	4	4	4	39.057	354	354;380	0.0049661	3.0623				By matching	By matching
A0A287BM57;B9V4E8	A0A287BM57;B9V4E8	12;11	1;1	1;1	;	2	12	1	1	7	8	7	10	8	8	8	11	11	1	1	1	1	1	1	1	1	1	1	1	1	1	1	1	1	1	1	72.4	14.9	14.9	20.746	181	181;181	1	-2	By matching	By matching	By matching	By matching	By matching
A0A287BMA1	A0A287BMA1	1	1	1		1	1	1	1	0	0	0	1	1	1	1	1	1	0	0	0	1	1	1	1	1	1	0	0	0	1	1	1	1	1	1	4.4	4.4	4.4	22.149	204	204	0.0041209	3.1966				By MS/MS	By matching
F1S420;A9ED96;A0A287BMB6	F1S420;A9ED96;A0A287BMB6	10;10;10	10;10;10	10;10;10	;;	3	10	10	10	9	9	8	7	6	7	7	7	8	9	9	8	7	6	7	7	7	8	9	9	8	7	6	7	7	7	8	29.2	29.2	29.2	31.646	298	298;302;345	0	63.46	By MS/MS	By MS/MS	By MS/MS	By MS/MS	By MS/MS
I3LSI7;A0A287BMD4	I3LSI7;A0A287BMD4	1;1	1;1	1;1	;	2	1	1	1	0	0	0	1	0	1	1	1	1	0	0	0	1	0	1	1	1	1	0	0	0	1	0	1	1	1	1	6.7	6.7	6.7	24.611	210	210;223	0.00051894	4.9721				By matching
A0A287BMH8;A0A287B0N5	A0A287BMH8;A0A287B0N5	2;1	2;1	2;1	;	2	2	2	2	2	1	1	2	1	2	2	2	2	2	1	1	2	1	2	2	2	2	2	1	1	2	1	2	2	2	2	24.7	24.7	24.7	20.066	178	178;142	0	15.015	By matching	By MS/MS	By MS/MS	By MS/MS	By MS/MS
A0A287BMI3;F1RX12;A0A286ZIS0	A0A287BMI3;F1RX12;A0A286ZIS0	4;4;3	4;4;3	4;4;3	;;	3	4	4	4	4	3	4	3	3	3	4	4	3	4	3	4	3	3	3	4	4	3	4	3	4	3	3	3	4	4	3	16.8	16.8	16.8	40.166	357	357;372;390	0	11.896	By MS/MS	By MS/MS	By MS/MS	By matching	By matching
A0A287BMK8;F1SKI5	A0A287BMK8;F1SKI5	3;3	2;2	2;2	;	2	3	2	2	2	2	3	3	2	2	2	3	3	2	2	2	2	1	1	2	2	2	2	2	2	2	1	1	2	2	2	12.2	10.6	10.6	54.979	508	508;538	0	5.9059	By matching	By matching	By matching	By MS/MS	By MS/MS
A0A287BMR4;F1S754	A0A287BMR4;F1S754	4;3	4;3	4;3	;	2	4	4	4	2	3	3	3	1	3	1	4	3	2	3	3	3	1	3	1	4	3	2	3	3	3	1	3	1	4	3	7.4	7.4	7.4	69.613	638	638;668	0	8.9448	By MS/MS	By matching	By MS/MS	By matching	By matching
B6E314;B6E313;A0A287BMS5	B6E314;B6E313;A0A287BMS5	1;1;1	1;1;1	1;1;1	;;	3	1	1	1	1	0	1	0	1	0	1	1	0	1	0	1	0	1	0	1	1	0	1	0	1	0	1	0	1	1	0	2.1	2.1	2.1	42.173	376	376;377;377	0.009607	2.7933	By MS/MS		By matching		By matching
A0A287BMT8	A0A287BMT8	1	1	1		1	1	1	1	0	0	0	1	1	0	1	1	1	0	0	0	1	1	0	1	1	1	0	0	0	1	1	0	1	1	1	32.9	32.9	32.9	8.4994	76	76	0	5.7388				By MS/MS	By matching
A0A287BMU4;F2Z5P0	A0A287BMU4;F2Z5P0	2;1	2;1	2;1	;	2	2	2	2	2	2	2	1	1	2	2	2	2	2	2	2	1	1	2	2	2	2	2	2	2	1	1	2	2	2	2	27.1	27.1	27.1	9.9743	96	96;138	0	18.945	By MS/MS	By MS/MS	By MS/MS	By MS/MS	By MS/MS
Q3YLA6;A0A287BMV2	Q3YLA6;A0A287BMV2	14;14	14;14	13;13	;	2	14	14	13	10	9	9	12	12	12	12	11	12	10	9	9	12	12	12	12	11	12	9	8	8	11	11	11	11	10	11	43.1	43.1	40.3	27.744	248	248;253	0	81.453	By MS/MS	By MS/MS	By MS/MS	By MS/MS	By MS/MS
A0A287BN06	A0A287BN06	71	71	0		1	71	71	0	63	67	65	58	58	59	50	54	53	63	67	65	58	58	59	50	54	53	0	0	0	0	0	0	0	0	0	52.7	52.7	0	158.23	1416	1416	0	323.31	By matching	By matching	By matching	By matching	By matching
A0A287BN36	A0A287BN36	3	3	2		1	3	3	2	2	2	1	2	1	2	3	3	2	2	2	1	2	1	2	3	3	2	1	1	0	1	0	1	2	2	1	18.1	18.1	13	23.466	216	216	0	13.013	By MS/MS	By matching	By matching	By MS/MS	By matching
A0A287BN49;Q5BLZ2;K4P7U5;C3W8F2;A0A287B8B0	A0A287BN49;Q5BLZ2;K4P7U5;C3W8F2;A0A287B8B0	8;8;8;8;7	8;8;8;8;7	8;8;8;8;7	;;;;	5	8	8	8	4	3	6	5	6	7	7	5	5	4	3	6	5	6	7	7	5	5	4	3	6	5	6	7	7	5	5	42	42	42	44.594	407	407;439;439;439;397	0	47.191	By MS/MS	By MS/MS	By MS/MS	By MS/MS	By MS/MS
A0A287BND4;F1SKZ8	A0A287BND4;F1SKZ8	3;2	3;2	3;2	;	2	3	3	3	1	1	1	2	2	3	3	3	3	1	1	1	2	2	3	3	3	3	1	1	1	2	2	3	3	3	3	8	8	8	58.486	514	514;568	0	12.242	By matching	By MS/MS	By MS/MS	By MS/MS	By MS/MS
A0A287BNE4	A0A287BNE4	1	1	1		1	1	1	1	0	0	0	1	0	1	1	1	1	0	0	0	1	0	1	1	1	1	0	0	0	1	0	1	1	1	1	8.7	8.7	8.7	20.9	183	183	0.005801	2.9665				By MS/MS
A0A287BNF9;F1S5N0;K9IVF7	A0A287BNF9;F1S5N0;K9IVF7	3;3;3	3;3;3	3;3;3	;;	3	3	3	3	2	2	2	3	2	3	3	3	3	2	2	2	3	2	3	3	3	3	2	2	2	3	2	3	3	3	3	7.4	7.4	7.4	62.102	552	552;623;666	0	10.098	By MS/MS	By MS/MS	By matching	By MS/MS	By matching
A0A287BNQ2;F1S365	A0A287BNQ2;F1S365	4;4	4;4	4;4	;	2	4	4	4	2	2	1	3	3	4	3	4	4	2	2	1	3	3	4	3	4	4	2	2	1	3	3	4	3	4	4	28.3	28.3	28.3	36.849	332	332;367	0	14.774	By matching	By MS/MS	By MS/MS	By MS/MS	By MS/MS
A0A287BNS9	A0A287BNS9	2	2	2		1	2	2	2	2	2	2	2	2	2	2	2	2	2	2	2	2	2	2	2	2	2	2	2	2	2	2	2	2	2	2	13.6	13.6	13.6	15.227	132	132	0	37.356	By MS/MS	By MS/MS	By MS/MS	By MS/MS	By MS/MS
A0A287BNU5	A0A287BNU5	3	2	2		1	3	2	2	3	3	3	3	3	3	3	3	3	2	2	2	2	2	2	2	2	2	2	2	2	2	2	2	2	2	2	17.2	12.1	12.1	23.721	215	215	0	8.3606	By matching	By MS/MS	By MS/MS	By MS/MS	By MS/MS
A0A287BNV0;F1SFL7	A0A287BNV0;F1SFL7	2;2	2;2	2;2	;	2	2	2	2	2	2	2	1	2	2	2	2	1	2	2	2	1	2	2	2	2	1	2	2	2	1	2	2	2	2	1	10.7	10.7	10.7	49.389	429	429;434	0	6.9773	By matching	By MS/MS	By matching	By matching	By MS/MS
Q29090;F2Z509;A0A287BPB7;A0A286ZYU6;A0A286ZZX7;A0A287BHM5;I3LCY8	Q29090;F2Z509;A0A287BPB7	3;3;3;1;1;1;1	3;3;3;1;1;1;1	3;3;3;1;1;1;1	;;	7	3	3	3	2	3	3	2	2	3	3	2	2	2	3	3	2	2	3	3	2	2	2	3	3	2	2	3	3	2	2	14.8	14.8	14.8	49.613	426	426;447;457;432;443;501;509	0	9.4647	By MS/MS	By MS/MS	By MS/MS	By MS/MS	By MS/MS
K7GSY7;G8ENL4;A0A287BPC6	K7GSY7;G8ENL4;A0A287BPC6	9;9;9	9;9;9	7;7;7	;;	3	9	9	7	5	8	7	9	7	7	8	8	8	5	8	7	9	7	7	8	8	8	4	6	5	7	5	5	6	6	6	24.3	24.3	24.3	50.616	498	498;517;521	0	70.663	By MS/MS	By MS/MS	By MS/MS	By MS/MS	By MS/MS
A0A287BPF4	A0A287BPF4	98	3	3		1	98	3	3	78	77	84	88	90	91	93	95	94	1	2	2	2	3	2	3	3	3	1	2	2	2	3	2	3	3	3	60.2	1.6	1.6	223.87	2060	2060	0	10.084	By MS/MS	By matching	By MS/MS	By matching	By MS/MS
Q29185;P00998;A0A287BPH0	Q29185;P00998;A0A287BPH0	2;2;2	2;2;2	2;2;2	;;	3	2	2	2	2	2	2	0	0	1	0	0	0	2	2	2	0	0	1	0	0	0	2	2	2	0	0	1	0	0	0	37.5	37.5	37.5	5.8205	56	56;56;79	0.00050916	4.6165	By MS/MS	By matching	By MS/MS
I3LH91;F1RIW3;A0A287BPI5	I3LH91;F1RIW3;A0A287BPI5	2;2;2	2;2;2	2;2;2	;;	3	2	2	2	0	1	2	1	0	1	1	1	1	0	1	2	1	0	1	1	1	1	0	1	2	1	0	1	1	1	1	1.5	1.5	1.5	138.29	1297	1297;1333;1350	0.0032422	3.355		By matching	By MS/MS	By matching
A0A287BPP9;I3LQ51	A0A287BPP9;I3LQ51	7;6	7;6	7;6	;	2	7	7	7	5	5	4	3	4	5	5	5	5	5	5	4	3	4	5	5	5	5	5	5	4	3	4	5	5	5	5	53.9	53.9	53.9	26.33	241	241;205	0	90.518	By MS/MS	By MS/MS	By MS/MS	By MS/MS	By MS/MS
P32196;P32194;A0A287BPW3;P49934;P32195;P49933	P32196;P32194;A0A287BPW3;P49934;P32195;P49933	9;9;9;8;7;7	1;1;1;1;1;1	0;0;0;0;0;0	;;;;;	6	9	1	0	8	9	7	7	8	9	8	9	9	1	1	1	1	1	1	1	1	1	0	0	0	0	0	0	0	0	0	66.4	8.7	0	16.578	149	149;149;149;149;147;149	0.0014409	3.7839	By matching	By matching	By matching	By matching	By matching
A0A287BPZ5	A0A287BPZ5	1	1	1		1	1	1	1	1	0	0	1	1	0	1	1	1	1	0	0	1	1	0	1	1	1	1	0	0	1	1	0	1	1	1	2.8	2.8	2.8	70.294	653	653	1	-2	By MS/MS			By matching	By matching
A0A287BQ14	A0A287BQ14	5	5	5		1	5	5	5	2	5	4	5	5	3	4	5	5	2	5	4	5	5	3	4	5	5	2	5	4	5	5	3	4	5	5	35.2	35.2	35.2	20.688	182	182	0	33.066	By MS/MS	By MS/MS	By MS/MS	By MS/MS	By MS/MS
A0A287BQ35;I3LNS9;F8UWD3;A0A287AJU2	A0A287BQ35;I3LNS9;F8UWD3;A0A287AJU2	2;2;2;1	2;2;2;1	2;2;2;1	;;;	4	2	2	2	1	2	2	2	2	2	2	2	2	1	2	2	2	2	2	2	2	2	1	2	2	2	2	2	2	2	2	4.9	4.9	4.9	51.786	447	447;467;467;422	0	5.9524	By matching	By matching	By matching	By MS/MS	By matching
F1RYY6;A0A287BQ72;Q29593	F1RYY6;A0A287BQ72	21;21;1	21;21;1	21;21;1	;	3	21	21	21	17	17	15	15	17	16	16	18	17	17	17	15	15	17	16	16	18	17	17	17	15	15	17	16	16	18	17	49.3	49.3	49.3	37.418	337	337;392;61	0	166.97	By MS/MS	By MS/MS	By MS/MS	By MS/MS	By MS/MS
A0A287BQE3;F2Z5C8	A0A287BQE3;F2Z5C8	2;2	2;2	2;2	;	2	2	2	2	1	2	0	1	1	2	1	2	1	1	2	0	1	1	2	1	2	1	1	2	0	1	1	2	1	2	1	13.6	13.6	13.6	17.611	154	154;180	0.0005211	5.1169	By matching	By matching		By matching	By MS/MS
A0A287BQJ3;I3LQA8	A0A287BQJ3;I3LQA8	3;3	2;2	2;2	;	2	3	2	2	1	1	3	3	3	2	3	3	3	1	0	2	2	2	1	2	2	2	1	0	2	2	2	1	2	2	2	17.3	13.5	13.5	30.378	266	266;281	0	9.6008	By matching	By matching	By matching	By MS/MS	By matching
A1XQU9;A0A287BQP4;F1SMQ1;Q6QAQ0;A0A286ZRG4	A1XQU9;A0A287BQP4;F1SMQ1;Q6QAQ0	4;4;3;2;1	4;4;3;2;1	4;4;3;2;1	;;;	5	4	4	4	1	3	3	3	3	3	3	4	4	1	3	3	3	3	3	3	4	4	1	3	3	3	3	3	3	4	4	28.6	28.6	28.6	13.333	119	119;119;114;105;116	0	17.236	By MS/MS	By MS/MS	By MS/MS	By MS/MS	By MS/MS
F1SJR4;A0A287BQU4;A0A286ZL56;A0A286ZSS1	F1SJR4;A0A287BQU4;A0A286ZL56;A0A286ZSS1	19;19;16;15	19;19;16;15	18;18;15;14	;;;	4	19	19	18	14	14	13	16	15	14	16	17	16	14	14	13	16	15	14	16	17	16	14	13	12	15	14	13	15	16	15	44.1	44.1	42.2	57.023	517	517;573;613;473	0	92.775	By MS/MS	By MS/MS	By MS/MS	By MS/MS	By MS/MS
A0A287BQU7	A0A287BQU7	2	2	2		1	2	2	2	1	1	0	2	2	1	2	2	2	1	1	0	2	2	1	2	2	2	1	1	0	2	2	1	2	2	2	23.7	23.7	23.7	13.527	118	118	0	9.9329	By matching	By MS/MS		By MS/MS	By MS/MS
Q6S4N2;A5A8V6;A0A287BQU9;P34930;A5A8V7;P34934	Q6S4N2;A5A8V6;A0A287BQU9;P34930	32;32;32;24;11;4	30;30;30;23;9;4	24;24;24;17;7;0	;;;	6	32	30	24	27	27	26	28	29	30	30	29	31	25	25	24	26	27	28	28	27	29	20	19	19	20	21	22	22	21	23	61.3	57.9	47.3	70.097	641	641;641;676;641;641;379	0	269.59	By MS/MS	By MS/MS	By MS/MS	By MS/MS	By MS/MS
F1S0C0;A0A287BQW1	F1S0C0;A0A287BQW1	2;2	2;2	2;2	;	2	2	2	2	0	0	0	1	2	2	2	0	1	0	0	0	1	2	2	2	0	1	0	0	0	1	2	2	2	0	1	6.3	6.3	6.3	40.888	364	364;386	0.0099395	2.7223				By MS/MS	By matching
A0A287BQW3	A0A287BQW3	1	1	1		1	1	1	1	0	0	0	0	0	1	0	1	1	0	0	0	0	0	1	0	1	1	0	0	0	0	0	1	0	1	1	6.7	6.7	6.7	20.891	194	194	0.00049628	4.1883
A0A287BR32;F1S1J9	A0A287BR32;F1S1J9	10;9	10;9	10;9	;	2	10	10	10	6	4	5	9	7	7	8	6	9	6	4	5	9	7	7	8	6	9	6	4	5	9	7	7	8	6	9	47.7	47.7	47.7	39.912	352	352;327	0	22.917	By MS/MS	By MS/MS	By MS/MS	By MS/MS	By MS/MS
A0A287BR34	A0A287BR34	1	1	1		1	1	1	1	0	0	0	1	1	1	0	1	1	0	0	0	1	1	1	0	1	1	0	0	0	1	1	1	0	1	1	0.9	0.9	0.9	90.029	791	791	1	-2				By matching	By matching
A0A287BRD3;K7GLK8;K7GKN5;F1SA11	A0A287BRD3;K7GLK8;K7GKN5;F1SA11	1;1;1;1	1;1;1;1	1;1;1;1	;;;	4	1	1	1	1	1	1	1	1	1	1	1	1	1	1	1	1	1	1	1	1	1	1	1	1	1	1	1	1	1	1	1.8	1.8	1.8	61.911	541	541;547;571;572	1	-2	By matching	By matching	By matching	By MS/MS	By MS/MS
A0A287BRD6	A0A287BRD6	6	6	6		1	6	6	6	6	5	5	5	5	6	5	5	5	6	5	5	5	5	6	5	5	5	6	5	5	5	5	6	5	5	5	59.8	59.8	59.8	11.647	102	102	0	26.734	By MS/MS	By matching	By MS/MS	By MS/MS	By MS/MS
A0A287BRE0;F1SD97	A0A287BRE0;F1SD97	5;5	5;5	5;5	;	2	5	5	5	3	1	2	4	4	4	3	3	3	3	1	2	4	4	4	3	3	3	3	1	2	4	4	4	3	3	3	22.8	22.8	22.8	54.453	482	482;508	0	31.814	By matching	By matching	By matching	By matching	By MS/MS
A0A287BRF1	A0A287BRF1	6	6	6		1	6	6	6	6	5	6	3	2	4	3	5	4	6	5	6	3	2	4	3	5	4	6	5	6	3	2	4	3	5	4	22.8	22.8	22.8	20.446	189	189	0	23.41	By MS/MS	By MS/MS	By MS/MS	By MS/MS	By MS/MS
A0A287BRH6	A0A287BRH6	2	2	2		1	2	2	2	2	2	0	2	1	1	1	2	1	2	2	0	2	1	1	1	2	1	2	2	0	2	1	1	1	2	1	9.6	9.6	9.6	47.108	416	416	0.0062361	2.9425	By matching	By MS/MS		By MS/MS	By matching
A0A287BRL8	A0A287BRL8	1	1	1		1	1	1	1	1	1	1	1	1	1	1	1	1	1	1	1	1	1	1	1	1	1	1	1	1	1	1	1	1	1	1	4.5	4.5	4.5	31.583	332	332	0.0018797	3.4966	By matching	By matching	By matching	By matching	By matching
F1RX83;B8XSJ2;A0A287BRP6;B8XSJ1	F1RX83;B8XSJ2;A0A287BRP6;B8XSJ1	2;2;2;1	2;2;2;1	2;2;2;1	;;;	4	2	2	2	1	1	1	1	0	2	0	2	2	1	1	1	1	0	2	0	2	2	1	1	1	1	0	2	0	2	2	9.4	9.4	9.4	37.817	339	339;339;368;348	0	10.238	By matching	By matching	By matching	By matching
I3LF38;A0A287BRT7	I3LF38;A0A287BRT7	2;2	2;2	2;2	;	2	2	2	2	2	2	2	2	2	2	2	2	1	2	2	2	2	2	2	2	2	1	2	2	2	2	2	2	2	2	1	9.3	9.3	9.3	14.892	129	129;179	0	8.9224	By MS/MS	By matching	By matching	By matching	By matching
Q866Y3;I3LD86;A0A287BRX5	Q866Y3;I3LD86;A0A287BRX5	4;4;4	4;4;4	4;4;4	;;	3	4	4	4	3	3	4	3	2	2	1	2	1	3	3	4	3	2	2	1	2	1	3	3	4	3	2	2	1	2	1	17.1	17.1	17.1	64.593	598	598;598;613	0	17.918	By MS/MS	By MS/MS	By MS/MS	By MS/MS	By MS/MS
A0A287BRX8;F1SJL4;O19112	A0A287BRX8;F1SJL4	57;56;24	57;56;24	57;56;24	;	3	57	57	57	46	49	51	46	51	52	49	51	42	46	49	51	46	51	52	49	51	42	46	49	51	46	51	52	49	51	42	52.3	52.3	52.3	133.53	1193	1193;1189;599	0	323.31	By MS/MS	By MS/MS	By MS/MS	By MS/MS	By MS/MS
A0A287BSA7;F1RWH4	A0A287BSA7;F1RWH4	4;2	4;2	4;2	;	2	4	4	4	2	3	3	3	1	4	4	4	3	2	3	3	3	1	4	4	4	3	2	3	3	3	1	4	4	4	3	15.7	15.7	15.7	27.296	249	249;191	0	17.196	By MS/MS	By MS/MS	By MS/MS	By MS/MS	By MS/MS
A0A287BSA8;P53027;F1RYZ5;A1XQU2;A0A287BDM3	A0A287BSA8;P53027;F1RYZ5;A1XQU2	5;3;3;3;1	5;3;3;3;1	5;3;3;3;1	;;;	5	5	5	5	5	5	5	5	5	5	4	5	5	5	5	5	5	5	5	4	5	5	5	5	5	5	5	5	4	5	5	31.3	31.3	31.3	24.831	217	217;165;176;177;117	0	25.225	By MS/MS	By MS/MS	By MS/MS	By MS/MS	By MS/MS
A0A287BSC3;A0A2I6SB91;Q8HYZ5;Q8HYZ6	A0A287BSC3	13;5;5;4	13;5;5;4	13;5;5;4		4	13	13	13	8	11	12	10	11	13	11	11	11	8	11	12	10	11	13	11	11	11	8	11	12	10	11	13	11	11	11	36.6	36.6	36.6	57.611	524	524;171;252;173	0	121.04	By MS/MS	By MS/MS	By MS/MS	By MS/MS	By MS/MS
F1S520;A0A287BSC9	F1S520;A0A287BSC9	1;1	1;1	1;1	;	2	1	1	1	0	0	0	1	1	1	1	1	0	0	0	0	1	1	1	1	1	0	0	0	0	1	1	1	1	1	0	3.5	3.5	3.5	63.856	549	549;642	0	5.5905				By matching	By matching
A0A287BSF2;I3LI59	A0A287BSF2;I3LI59	5;5	5;5	5;5	;	2	5	5	5	3	3	3	4	4	3	4	4	4	3	3	3	4	4	3	4	4	4	3	3	3	4	4	3	4	4	4	42.5	42.5	42.5	19.125	167	167;174	0	35.469	By MS/MS	By MS/MS	By MS/MS	By MS/MS	By MS/MS
A0A287BSH9	A0A287BSH9	1	1	1		1	1	1	1	0	0	1	0	0	0	0	0	0	0	0	1	0	0	0	0	0	0	0	0	1	0	0	0	0	0	0	6.7	6.7	6.7	23.472	209	209	0	13.785			By MS/MS
I3LFW6;A0A287BSL7	I3LFW6;A0A287BSL7	7;7	7;7	2;2	;	2	7	7	2	4	5	4	7	6	7	7	7	7	4	5	4	7	6	7	7	7	7	1	1	1	2	1	2	2	2	2	55.1	55.1	17	16.495	147	147;153	0	35.594	By MS/MS	By MS/MS	By MS/MS	By MS/MS	By matching
A0A287BSZ9;A0A287AVN3	A0A287BSZ9;A0A287AVN3	5;4	5;4	5;4	;	2	5	5	5	2	1	4	4	3	5	3	4	5	2	1	4	4	3	5	3	4	5	2	1	4	4	3	5	3	4	5	18.1	18.1	18.1	54.154	492	492;490	0	9.964	By matching	By matching	By MS/MS	By MS/MS	By MS/MS
A0A287BTA9;I3LP13	A0A287BTA9;I3LP13	2;1	2;1	2;1	;	2	2	2	2	2	1	2	2	2	1	2	2	2	2	1	2	2	2	1	2	2	2	2	1	2	2	2	1	2	2	2	6.1	6.1	6.1	72.773	626	626;543	0.000978	4.0236	By MS/MS	By matching	By matching	By matching	By matching
B6VAP9;A0A287BTC2	B6VAP9;A0A287BTC2	4;4	4;4	4;4	;	2	4	4	4	2	3	2	2	3	4	4	4	4	2	3	2	2	3	4	4	4	4	2	3	2	2	3	4	4	4	4	21.7	21.7	21.7	35.412	318	318;318	0	50.103	By MS/MS	By MS/MS	By MS/MS	By MS/MS	By MS/MS
A0A287BTD0;A0A287BG02;F1SU28;F1RQH7;A0A286ZJB0;A0A287AUF0	A0A287BTD0;A0A287BG02;F1SU28	9;8;8;3;3;3	9;8;8;3;3;3	9;8;8;3;3;3	;;	6	9	9	9	7	7	8	7	8	8	8	8	6	7	7	8	7	8	8	8	8	6	7	7	8	7	8	8	8	8	6	41.2	41.2	41.2	37.265	325	325;336;348;336;341;366	0	30.844	By MS/MS	By MS/MS	By matching	By MS/MS	By MS/MS
A0A287BTI4;F1RI72	A0A287BTI4;F1RI72	2;2	2;2	2;2	;	2	2	2	2	0	1	1	2	1	2	1	2	2	0	1	1	2	1	2	1	2	2	0	1	1	2	1	2	1	2	2	2.2	2.2	2.2	158.26	1407	1407;1488	0	8.6535		By matching	By matching	By MS/MS	By MS/MS
A0A287BTJ4;M3UZB4	A0A287BTJ4;M3UZB4	3;3	3;3	3;3	;	2	3	3	3	2	2	2	3	2	2	3	3	3	2	2	2	3	2	2	3	3	3	2	2	2	3	2	2	3	3	3	9.4	9.4	9.4	60.55	553	553;557	0	7.0832	By matching	By MS/MS	By matching	By MS/MS	By MS/MS
D0G7F6;A0A288CFT0;Q1W5B8;A0A286ZRV2;Q1PC32;Q29371	D0G7F6;A0A288CFT0;Q1W5B8;A0A286ZRV2;Q1PC32;Q29371	30;30;28;28;26;25	30;30;28;28;26;25	30;30;28;28;26;25	;;;;;	6	30	30	30	28	28	28	23	26	26	27	23	25	28	28	28	23	26	26	27	23	25	28	28	28	23	26	26	27	23	25	92.3	92.3	92.3	26.667	248	248;285;248;320;203;248	0	323.31	By MS/MS	By MS/MS	By MS/MS	By MS/MS	By MS/MS
A0A288CFV0;Q06AA0	A0A288CFV0;Q06AA0	7;7	7;7	5;5	;	2	7	7	5	7	5	4	3	6	7	6	4	5	7	5	4	3	6	7	6	4	5	5	4	3	2	4	5	5	3	3	21.6	21.6	18.6	35.005	301	301;345	0	27.519	By matching	By MS/MS	By MS/MS	By matching	By MS/MS
A3RKG5;A0A288CFW1;A9LM01	A3RKG5;A0A288CFW1;A9LM01	2;2;2	2;2;2	2;2;2	;;	3	2	2	2	0	1	2	1	2	2	1	2	2	0	1	2	1	2	2	1	2	2	0	1	2	1	2	2	1	2	2	13.3	13.3	13.3	18.178	165	165;222;223	0	7.6456		By matching	By matching	By matching	By matching
Q06AA6;A0A288CG19	Q06AA6;A0A288CG19	3;3	2;2	2;2	;	2	3	2	2	2	3	1	3	2	3	3	3	3	1	2	0	2	1	2	2	2	2	1	2	0	2	1	2	2	2	2	15.8	12.5	12.5	32.312	279	279;281	0	6.1422	By matching	By matching	By matching	By MS/MS	By matching
A0A288CG53;A8R080	A0A288CG53;A8R080	1;1	1;1	1;1	;	2	1	1	1	0	0	0	1	1	0	1	1	0	0	0	0	1	1	0	1	1	0	0	0	0	1	1	0	1	1	0	2.6	2.6	2.6	39.071	348	348;372	1	-2				By MS/MS	By matching
P60662;A0A2C9F331	P60662;A0A2C9F331	10;10	10;10	10;10	;	2	10	10	10	10	10	10	9	10	10	10	10	10	10	10	10	9	10	10	10	10	10	10	10	10	9	10	10	10	10	10	73.5	73.5	73.5	16.93	151	151;160	0	124.43	By MS/MS	By MS/MS	By MS/MS	By MS/MS	By MS/MS
P12068;A0A2C9F343;P12069	P12068;A0A2C9F343;P12069	5;5;4	5;5;4	1;1;0	;;	3	5	5	1	4	4	4	4	5	5	4	2	4	4	4	4	4	5	5	4	2	4	1	1	1	0	1	1	0	0	1	39	39	13	16.484	146	146;146;148	0	36.706	By matching	By MS/MS	By matching	By matching	By matching
A0A2C9F345;Q06AA4;Q06A96;A0A287B019;A0A286ZN96	A0A2C9F345;Q06AA4	5;5;2;1;1	5;5;2;1;1	5;5;2;1;1	;	5	5	5	5	1	1	2	5	3	3	4	5	5	1	1	2	5	3	3	4	5	5	1	1	2	5	3	3	4	5	5	16.4	16.4	16.4	31.18	281	281;282;225;184;188	0	11.26	By MS/MS	By MS/MS	By MS/MS	By MS/MS	By MS/MS
A0A2C9F350;P41367	A0A2C9F350;P41367	3;3	3;3	3;3	;	2	3	3	3	3	2	3	2	2	3	2	2	3	3	2	3	2	2	3	2	2	3	3	2	3	2	2	3	2	2	3	9.9	9.9	9.9	43.364	394	394;421	0	8.7314	By MS/MS	By MS/MS	By MS/MS	By matching	By matching
A0A2C9F352;Q8WNV7	A0A2C9F352;Q8WNV7	2;2	2;2	2;2	;	2	2	2	2	0	2	2	1	2	1	2	2	2	0	2	2	1	2	1	2	2	2	0	2	2	1	2	1	2	2	2	10.6	10.6	10.6	26.31	245	245;279	0.00096899	3.9018		By MS/MS	By matching	By MS/MS	By matching
Q8SPS7;A0A2C9F356;B3GQZ2;B0F9U1	Q8SPS7;A0A2C9F356;B3GQZ2;B0F9U1	27;27;25;14	27;27;25;14	27;27;25;14	;;;	4	27	27	27	26	27	24	19	21	21	19	20	11	26	27	24	19	21	21	19	20	11	26	27	24	19	21	21	19	20	11	68.6	68.6	68.6	38.481	347	347;347;347;188	0	174.71	By MS/MS	By MS/MS	By MS/MS	By MS/MS	By MS/MS
Q5S1U1;A0A2C9F366;Q5IZV0;A0A1B3B5W3	Q5S1U1;A0A2C9F366;Q5IZV0	20;20;12;6	20;20;12;6	18;18;10;6	;;	4	20	20	18	18	19	18	19	20	19	20	19	18	18	19	18	19	20	19	20	19	18	16	17	16	17	18	17	18	17	17	79.2	79.2	79.2	22.941	207	207;231;124;105	0	226.96	By MS/MS	By MS/MS	By MS/MS	By MS/MS	By MS/MS
A0A2C9F373;D0G6S4;A5GFZ5	A0A2C9F373;D0G6S4;A5GFZ5	1;1;1	1;1;1	1;1;1	;;	3	1	1	1	1	1	1	1	1	1	1	1	1	1	1	1	1	1	1	1	1	1	1	1	1	1	1	1	1	1	1	5.1	5.1	5.1	27.067	236	236;259;259	0.0049706	3.0743	By matching	By matching	By matching	By matching	By matching
A0A2C9F380;F1RQM2;Q15I75	A0A2C9F380;F1RQM2	9;9;3	9;9;3	9;9;3	;	3	9	9	9	6	7	9	7	8	9	8	7	9	6	7	9	7	8	9	8	7	9	6	7	9	7	8	9	8	7	9	28.8	28.8	28.8	59.346	541	541;542;109	0	29.76	By MS/MS	By MS/MS	By MS/MS	By MS/MS	By MS/MS
A0A2C9F383;Q95266	A0A2C9F383;Q95266	2;2	2;2	2;2	;	2	2	2	2	2	2	1	2	1	1	2	2	1	2	2	1	2	1	1	2	2	1	2	2	1	2	1	1	2	2	1	7.6	7.6	7.6	50.358	445	445;499	0	11.324	By MS/MS	By MS/MS	By MS/MS	By matching	By MS/MS
A0A2C9F386;A7Y521;A0A287AXL6;A0A287BJZ3	A0A2C9F386;A7Y521;A0A287AXL6	8;8;7;1	8;8;7;1	8;8;7;1	;;	4	8	8	8	4	6	6	7	6	8	7	7	7	4	6	6	7	6	8	7	7	7	4	6	6	7	6	8	7	7	7	35.2	35.2	35.2	40.785	355	355;406;349;313	0	34.442	By MS/MS	By MS/MS	By MS/MS	By MS/MS	By MS/MS
A0A2C9F393	A0A2C9F393	26	1	0		1	26	1	0	20	23	19	18	18	21	19	22	18	1	1	1	0	1	1	1	1	0	0	0	0	0	0	0	0	0	0	36.8	2	0	121.78	1115	1115	0	9.9291	By matching	By matching	By matching	By matching	By matching
A0A2C9F397;F1RKQ4;A0A287AE46;A0A286ZSK9	A0A2C9F397;F1RKQ4;A0A287AE46;A0A286ZSK9	6;6;5;5	6;6;5;5	6;6;5;5	;;;	4	6	6	6	4	4	5	5	6	5	5	4	4	4	4	5	5	6	5	5	4	4	4	4	5	5	6	5	5	4	4	15.9	15.9	15.9	59.106	578	578;579;486;508	0	16.573	By matching	By MS/MS	By MS/MS	By MS/MS	By MS/MS
Q2EN81;A0A2C9F3A3	Q2EN81;A0A2C9F3A3	8;8	8;8	8;8	;	2	8	8	8	4	5	6	8	7	7	8	8	8	4	5	6	8	7	7	8	8	8	4	5	6	8	7	7	8	8	8	48.8	48.8	48.8	23.369	213	213;213	0	37.958	By MS/MS	By matching	By MS/MS	By MS/MS	By MS/MS
Q29561;A0A2C9F3A4;F1S6D8;Q29275;A0A287BR80	Q29561;A0A2C9F3A4;F1S6D8	11;11;7;4;2	11;11;7;4;2	11;11;7;4;2	;;	5	11	11	11	11	11	11	9	10	11	11	11	9	11	11	11	9	10	11	11	11	9	11	11	11	9	10	11	11	11	9	50.5	50.5	50.5	22.279	196	196;228;169;120;182	0	77.381	By MS/MS	By MS/MS	By MS/MS	By MS/MS	By MS/MS
A0A2C9F3C0;Q4FAT7	A0A2C9F3C0;Q4FAT7	12;12	12;12	12;12	;	2	12	12	12	8	11	9	9	10	10	10	6	9	8	11	9	9	10	10	10	6	9	8	11	9	9	10	10	10	6	9	23.9	23.9	23.9	73.903	641	641;652	0	59.03	By MS/MS	By MS/MS	By MS/MS	By MS/MS	By MS/MS
A0A2C9F3F2;P21692;C9VZX3;C9VZX4;Q9TT73;Q6LC92	A0A2C9F3F2;P21692;C9VZX3;C9VZX4	12;11;11;10;5;2	11;11;11;10;5;2	11;11;11;10;5;2	;;;	6	12	11	11	7	6	7	4	11	3	9	8	10	6	5	6	3	10	2	8	7	9	6	5	6	3	10	2	8	7	9	32.4	29.4	29.4	53.745	469	469;469;469;469;175;63	0	32.085	By MS/MS	By MS/MS	By MS/MS	By matching	By MS/MS
F1SJW8;A0PA00	F1SJW8;A0PA00	13;13	13;13	13;13	;	2	13	13	13	11	12	12	9	11	11	11	11	9	11	12	12	9	11	11	11	11	9	11	12	12	9	11	11	11	11	9	35	35	35	54.525	491	491;492	0	98.141	By MS/MS	By MS/MS	By MS/MS	By MS/MS	By MS/MS
A0PA01	A0PA01	3	2	1		1	3	2	1	2	2	2	3	3	2	3	3	2	1	1	1	2	2	1	2	2	1	0	0	0	1	1	0	1	1	0	9.9	7.2	4	42.55	375	375	0	5.8184	By matching	By matching	By matching	By matching	By matching
A0PFK5	A0PFK5	13	13	10		1	13	13	10	12	10	12	12	12	12	13	13	13	12	10	12	12	12	12	13	13	13	9	7	9	9	9	9	10	10	10	69.2	69.2	60.8	33.016	286	286	0	133.39	By MS/MS	By MS/MS	By MS/MS	By MS/MS	By MS/MS
A0SEH0;F1SMI8	A0SEH0;F1SMI8	16;13	16;13	16;13	;	2	16	16	16	12	10	10	11	13	9	12	10	9	12	10	10	11	13	9	12	10	9	12	10	10	11	13	9	12	10	9	28.7	28.7	28.7	105.27	935	935;930	0	71.295	By MS/MS	By MS/MS	By MS/MS	By MS/MS	By MS/MS
A0SEH1	A0SEH1	18	18	3		1	18	18	3	14	14	15	15	15	14	15	14	13	14	14	15	15	15	14	15	14	13	2	3	3	1	2	1	2	0	1	42.8	42.8	6.1	65.999	589	589	0	214.83	By MS/MS	By MS/MS	By MS/MS	By MS/MS	By MS/MS
S5R9V4;G8HUY6;F1S8C6;A0ZVR1	S5R9V4;G8HUY6;F1S8C6;A0ZVR1	2;2;2;2	2;2;2;2	2;2;2;2	;;;	4	2	2	2	1	2	2	1	1	2	1	2	1	1	2	2	1	1	2	1	2	1	1	2	2	1	1	2	1	2	1	5.2	5.2	5.2	55.158	524	524;524;524;524	0.00051361	4.7334	By matching	By MS/MS	By matching	By matching	By matching
I3LJP2;A1E951	I3LJP2;A1E951	1;1	1;1	1;1	;	2	1	1	1	1	1	0	1	1	1	1	1	1	1	1	0	1	1	1	1	1	1	1	1	0	1	1	1	1	1	1	6.4	6.4	6.4	43.667	390	390;390	0.00051626	4.8695	By MS/MS	By MS/MS		By matching	By matching
A1X898	A1X898	32	1	1		1	32	1	1	24	26	23	27	27	28	30	30	28	1	1	1	1	1	1	1	1	1	1	1	1	1	1	1	1	1	1	73.6	3.2	3.2	60.934	534	534	0	7.0754	By MS/MS	By MS/MS	By MS/MS	By MS/MS	By MS/MS
I3LDW9;A1XQR9;A0A287A4G6;A0A286ZJ31	I3LDW9;A1XQR9;A0A287A4G6;A0A286ZJ31	4;4;3;2	4;4;3;2	4;4;3;2	;;;	4	4	4	4	3	4	3	3	4	4	4	4	4	3	4	3	3	4	4	4	4	4	3	4	3	3	4	4	4	4	4	69.6	69.6	69.6	10.803	92	92;92;91;52	0	28.656	By MS/MS	By MS/MS	By MS/MS	By MS/MS	By MS/MS
A1XQS3;I3LJI1	A1XQS3;I3LJI1	3;3	3;3	3;3	;	2	3	3	3	3	3	2	3	3	3	2	3	3	3	3	2	3	3	3	2	3	3	3	3	2	3	3	3	2	3	3	28	28	28	9.3107	82	82;137	0	10.341	By matching	By MS/MS	By MS/MS	By MS/MS	By MS/MS
A1XQS7	A1XQS7	1	1	1		1	1	1	1	0	1	0	1	0	1	1	1	1	0	1	0	1	0	1	1	1	1	0	1	0	1	0	1	1	1	1	10.8	10.8	10.8	19.019	176	176	0.0004902	4.0564		By matching		By matching
Q5XLD2;A1XQT5;A0A287A6F0;Q19AA7;Q866A7;Q5EEL9	Q5XLD2;A1XQT5;A0A287A6F0;Q19AA7	4;4;3;3;1;1	4;4;3;3;1;1	4;4;3;3;1;1	;;;	6	4	4	4	2	2	2	4	1	0	1	0	0	2	2	2	4	1	0	1	0	0	2	2	2	4	1	0	1	0	0	38.5	38.5	38.5	18.978	169	169;169;149;169;32;95	0	13.951	By matching	By matching	By MS/MS	By MS/MS	By matching
A1XQU1	A1XQU1	2	2	2		1	2	2	2	2	2	2	2	1	2	2	2	2	2	2	2	2	1	2	2	2	2	2	2	2	2	1	2	2	2	2	11.9	11.9	11.9	29.98	277	277	0	19.207	By MS/MS	By matching	By MS/MS	By matching	By matching
A1XQU5;A0A287ARE0	A1XQU5	4;1	4;1	4;1		2	4	4	4	2	2	3	1	2	4	2	2	3	2	2	3	1	2	4	2	2	3	2	2	3	1	2	4	2	2	3	39.7	39.7	39.7	15.798	136	136;125	0	12.85	By MS/MS	By MS/MS	By MS/MS	By matching	By MS/MS
F1RQI1;A1XQV6	F1RQI1;A1XQV6	1;1	1;1	1;1	;	2	1	1	1	1	1	0	1	1	1	1	1	1	1	1	0	1	1	1	1	1	1	1	1	0	1	1	1	1	1	1	12	12	12	9.2437	83	83;83	0.00369	3.2854	By matching	By MS/MS		By MS/MS	By MS/MS
A4ZVH2;A4ZVH3;Q0GAA5;A1YH75;A1YH71;Q9TSE1;O19082;Q9TSE2;O19184;A3FJ41;A3FJ40;Q95546;Q8HX67;O78148;O78147;O78145;O77947;O77946;O77945;O77944;O77943;O77942;O77941;O77948;Q95HD5;Q95HD4;K7GLN3;T2HGB8;A0A060N3G3;Q70GP7;Q68VF9;Q68VF8;Q68VF5;Q68VF4;Q68VF3;Q68VF2;Q68VF0;Q68VE9;Q68VE8;Q68VE7;T2HGI7;Q68VG0;Q68VF6;Q68VF1;T2HFV3;A4ZVH0;T2HGI4;A0A060N3V3;T2HGB4;T2HFR7;K7GKG4;V9PRF5;T2HR14;F1RUD0;F1RTG8;B6ICW0…	A4ZVH2;A4ZVH3;Q0GAA5;A1YH75;A1YH71;Q9TSE1;O19082;Q9TSE2;O19184;A3FJ41;A3FJ40;Q95546;Q8HX67;O78148;O78147;O78145;O77947;O77946;O77945;O77944;O77943;O77942;O77941;O77948;Q95HD5;Q95HD4;K7GLN3;T2HGB8;A0A060N3G3;Q70GP7;Q68VF9;Q68VF8;Q68VF5;Q68VF4;Q68VF3;Q68VF2;Q68VF0;Q68VE9;Q68VE8;Q68VE7;T2HGI7;Q68VG0;Q68VF6;Q68VF1;T2HFV3;A4ZVH0;T2HGI4;A0A060N3V3;T2HGB4;T2HFR7;K7GKG4;V9PRF5;T2HR14;F1RUD0;F1RTG8;B6ICW0…	3;3;3;3;3;2;2;2;2;2;2;2;2;2;2;2;2;2;2;2;2;2;2;2;2;2;2;2;2;2;2;2;2;2;2;2;2;2;2;2;2;2;2;2;2;2;2;2;2;2;2;2;2;2;2;2;2;2;2;2;2;2;2;2;2;2;2;2;2;2;2;2;2;2;2;2;2;2;2;2;2;2;2;2;2;2;2;2;2;2;2;2;2;2;2;2;2;2;2;2;2;2;2;2;2;2;2;2;2;2;2;2;2;2;2;2;2;2;2;2;2;2;2;2;2;2;2;2;2;2;2;2;2;2;2;2;2;2;2;2;2;2;2;2;2;2;2;2;2;2;2;2;2;2;2;2;2;2;2;2;2;2;2;2;2;2;2;2;2;2;2;2;2;2;2;2;2;2;2;2;2;2;2;2;2;2;2;2;2;2;2;2;2;2;2;2;2;2;2;2…	3;3;3;3;3;2;2;2;2;2;2;2;2;2;2;2;2;2;2;2;2;2;2;2;2;2;2;2;2;2;2;2;2;2;2;2;2;2;2;2;2;2;2;2;2;2;2;2;2;2;2;2;2;2;2;2;2;2;2;2;2;2;2;2;2;2;2;2;2;2;2;2;2;2;2;2;2;2;2;2;2;2;2;2;2;2;2;2;2;2;2;2;2;2;2;2;2;2;2;2;2;2;2;2;2;2;2;2;2;2;2;2;2;2;2;2;2;2;2;2;2;2;2;2;2;2;2;2;2;2;2;2;2;2;2;2;2;2;2;2;2;2;2;2;2;2;2;2;2;2;2;2;2;2;2;2;2;2;2;2;2;2;2;2;2;2;2;2;2;2;2;2;2;2;2;2;2;2;2;2;2;2;2;2;2;2;2;2;2;2;2;2;2;2;2;2;2;2;2;2…	3;3;3;3;3;2;2;2;2;2;2;2;2;2;2;2;2;2;2;2;2;2;2;2;2;2;2;2;2;2;2;2;2;2;2;2;2;2;2;2;2;2;2;2;2;2;2;2;2;2;2;2;2;2;2;2;2;2;2;2;2;2;2;2;2;2;2;2;2;2;2;2;2;2;2;2;2;2;2;2;2;2;2;2;2;2;2;2;2;2;2;2;2;2;2;2;2;2;2;2;2;2;2;2;2;2;2;2;2;2;2;2;2;2;2;2;2;2;2;2;2;2;2;2;2;2;2;2;2;2;2;2;2;2;2;2;2;2;2;2;2;2;2;2;2;2;2;2;2;2;2;2;2;2;2;2;2;2;2;2;2;2;2;2;2;2;2;2;2;2;2;2;2;2;2;2;2;2;2;2;2;2;2;2;2;2;2;2;2;2;2;2;2;2;2;2;2;2;2;2…	;;;;;;;;;;;;;;;;;;;;;;;;;;;;;;;;;;;;;;;;;;;;;;;;;;;;;;;;;;;;;;;;;;;;;;;;;;;;;;;;;;;;;;;;;;;;;;;;;;;;;;;;;;;;;;;;;;;;;;;;;;;;;;;;;;;;;;;;;;;;;;;;;;;;;;;;;;;;;;;;;;;;;;;;;;;;;;;;;;;;;;;;;;;;;;;;;;;;;;;;;;;;;;;;;;;;;;;;;;;;;;;;;;;;;;;;;;;;;;;;;;;;;;;;;;;;;;;;	448	3	3	3	3	3	1	2	1	3	3	2	2	3	3	1	2	1	3	3	2	2	3	3	1	2	1	3	3	2	2	13.3	13.3	13.3	35.917	323	323;344;361;361;361;62;64;80;80;107;107;139;194;219;219;219;219;219;219;219;219;219;219;222;263;263;277;292;292;295;295;295;295;295;295;295;295;295;295;295;296;298;298;298;299;311;313;322;326;326;329;333;333;338;342;346;350;350;350;350;350;350;350;350;351;351;352;352;352;352;352;352;352;352;352;355;355;356;356;359;360;360;361;361;361;361;361;361;361;361;361;361;361;361;361;361;361;361;361;361;361…	0	15.526	By MS/MS	By MS/MS	By MS/MS	By matching	By matching
A1Z623	A1Z623	4	4	4		1	4	4	4	1	1	2	3	2	4	4	3	3	1	1	2	3	2	4	4	3	3	1	1	2	3	2	4	4	3	3	43.2	43.2	43.2	17.843	162	162	0	29.415	By MS/MS	By MS/MS	By MS/MS	By MS/MS	By MS/MS
A2SZV5;F2Z516	A2SZV5;F2Z516	2;2	2;2	2;2	;	2	2	2	2	0	1	1	2	2	2	2	2	2	0	1	1	2	2	2	2	2	2	0	1	1	2	2	2	2	2	2	34	34	34	11.387	103	103;124	0	9.4152		By matching	By matching	By MS/MS	By matching
F1STC1;A2TLM1	F1STC1;A2TLM1	1;1	1;1	1;1	;	2	1	1	1	1	1	1	0	1	0	0	0	0	1	1	1	0	1	0	0	0	0	1	1	1	0	1	0	0	0	0	5.2	5.2	5.2	32.679	306	306;306	0.0075055	2.8694	By MS/MS	By matching	By MS/MS		By matching
A3EX84;K7GRV5	A3EX84;K7GRV5	9;9	9;9	9;9	;	2	9	9	9	7	7	7	6	9	9	8	8	7	7	7	7	6	9	9	8	8	7	7	7	7	6	9	9	8	8	7	36.9	36.9	36.9	27.214	260	260;262	0	74.134	By MS/MS	By MS/MS	By MS/MS	By MS/MS	By MS/MS
A3RG87;A4USB5;Q29290;Q95KR0;Q95KR1;Q19A58	A3RG87;A4USB5;Q29290	4;3;3;1;1;1	4;3;3;1;1;1	3;2;3;0;1;0	;;	6	4	4	3	3	3	3	2	3	3	3	3	2	3	3	3	2	3	3	3	3	2	3	3	3	2	3	3	3	3	2	58.2	58.2	45.9	11.129	98	98;98;98;25;53;57	0	26.045	By MS/MS	By MS/MS	By MS/MS	By MS/MS	By MS/MS
F1SGG3;A5A758	F1SGG3;A5A758	2;2	2;2	1;1	;	2	2	2	1	1	2	0	0	1	0	1	0	0	1	2	0	0	1	0	1	0	0	0	1	0	0	0	0	0	0	0	4.8	4.8	2.6	64.873	624	624;629	0	6.1663	By matching	By MS/MS			By matching
A5A8V8	A5A8V8	4	4	4		1	4	4	4	4	2	3	4	3	3	3	4	3	4	2	3	4	3	3	3	4	3	4	2	3	4	3	3	3	4	3	68.4	68.4	68.4	10.834	95	95	0	32.281	By MS/MS	By MS/MS	By MS/MS	By MS/MS	By MS/MS
A5A8V9;B9TSR5;A0A287BPW4	A5A8V9;B9TSR5;A0A287BPW4	4;4;3	4;4;3	4;4;3	;;	3	4	4	4	2	3	3	1	4	2	2	2	3	2	3	3	1	4	2	2	2	3	2	3	3	1	4	2	2	2	3	5.8	5.8	5.8	140.16	1264	1264;1265;1262	0	8.5918	By matching	By matching	By matching	By MS/MS	By MS/MS
A5A8W4;B9TSP4;Q29038;Q02411	A5A8W4	113;14;11;8	113;14;11;8	9;1;1;0		4	113	113	9	77	72	86	100	101	100	95	102	101	77	72	86	100	101	100	95	102	101	6	4	7	6	5	5	4	6	5	46	46	3.7	447.08	4137	4137;468;417;220	0	323.31	By matching	By MS/MS	By MS/MS	By MS/MS	By MS/MS
A5A8W8;F1RQW2;B0LFE9;Q69DL1;CON__ENSEMBL:ENSBTAP00000007350	A5A8W8;F1RQW2;B0LFE9	79;78;75;19;5	79;78;75;19;5	74;73;70;16;0	;;	5	79	79	74	72	68	75	65	69	67	65	59	55	72	68	75	65	69	67	65	59	55	68	64	71	61	64	62	60	55	52	63.5	63.5	61.7	192.39	1741	1741;1741;1741;517;1742	0	323.31	By MS/MS	By MS/MS	By MS/MS	By MS/MS	By MS/MS
A5D9K7;A5D9P8;A5D9L2	A5D9K7;A5D9P8	34;22;11	2;2;0	2;2;0	;	3	34	2	2	29	28	30	28	28	29	30	29	29	1	1	1	1	1	2	2	1	1	1	1	1	1	1	2	2	1	1	21.8	1.9	1.9	162.46	1651	1651;624;307	0	7.1974	By MS/MS	By MS/MS	By MS/MS	By MS/MS	By MS/MS
Q9GK84;Q9GK83;A5D9N3;P81076	Q9GK84;Q9GK83;A5D9N3;P81076	2;2;2;1	2;2;2;1	2;2;2;1	;;;	4	2	2	2	1	2	2	1	1	1	1	1	1	1	2	2	1	1	1	1	1	1	1	2	2	1	1	1	1	1	1	26.9	26.9	26.9	10.488	93	93;137;147;146	0	7.2042	By MS/MS	By matching	By MS/MS	By MS/MS	By MS/MS
A5GFU4;A5GFU6;A5GFU3;A5GFU5;A5GFU7;P29797;A5GFU2;K7GSD2;A5GFU0;A5GFT9;D1MAG4;Q2I6X7;A4H2R7	A5GFU4;A5GFU6;A5GFU3;A5GFU5;A5GFU7;P29797;A5GFU2;K7GSD2;A5GFU0;A5GFT9;D1MAG4	5;5;5;5;5;5;5;5;5;4;3;1;1	4;4;4;4;4;4;4;4;4;4;2;1;1	4;4;4;4;4;4;4;4;4;4;2;1;1	;;;;;;;;;;	13	5	4	4	3	4	4	4	4	4	4	5	4	2	3	3	3	3	3	3	4	3	2	3	3	3	3	3	3	4	3	23.6	20.1	20.1	36.784	318	318;379;384;394;395;397;632;990;1005;1045;394;84;161	0	10.562	By MS/MS	By MS/MS	By MS/MS	By MS/MS	By MS/MS
A5GFX7	A5GFX7	7	7	7		1	7	7	7	6	7	5	7	7	7	7	7	5	6	7	5	7	7	7	7	7	5	6	7	5	7	7	7	7	7	5	40.5	40.5	40.5	33.791	304	304	0	42.098	By MS/MS	By MS/MS	By MS/MS	By MS/MS	By MS/MS
A5GFY6;K7GNA5;A5GFY8	A5GFY6;K7GNA5;A5GFY8	5;5;5	5;5;5	5;5;5	;;	3	5	5	5	4	5	5	3	4	4	4	4	3	4	5	5	3	4	4	4	4	3	4	5	5	3	4	4	4	4	3	24	24	24	30.309	288	288;369;533	0	17.059	By MS/MS	By MS/MS	By MS/MS	By MS/MS	By MS/MS
F1S1M5;A5JHN8;A3REN0	F1S1M5;A5JHN8;A3REN0	4;4;3	4;4;3	4;4;3	;;	3	4	4	4	3	3	3	4	2	4	3	4	4	3	3	3	4	2	4	3	4	4	3	3	3	4	2	4	3	4	4	12.3	12.3	12.3	37.132	317	317;317;303	0	19.77	By MS/MS	By matching	By MS/MS	By MS/MS	By MS/MS
A5PEZ3	A5PEZ3	2	2	2		1	2	2	2	2	2	2	2	2	1	1	1	1	2	2	2	2	2	1	1	1	1	2	2	2	2	2	1	1	1	1	7.6	7.6	7.6	45.124	397	397	0.0014444	3.8127	By MS/MS	By MS/MS	By MS/MS	By MS/MS	By MS/MS
F1RQW4;B9TSS9;A5PEZ4	F1RQW4;B9TSS9;A5PEZ4	1;1;1	1;1;1	1;1;1	;;	3	1	1	1	0	0	0	1	1	1	1	1	1	0	0	0	1	1	1	1	1	1	0	0	0	1	1	1	1	1	1	1.1	1.1	1.1	137.64	1246	1246;1246;1246	0.0032649	3.4341				By MS/MS	By matching
B9TSR8;A5PF00;A5PF01;CON__Q3KUS7;Q03710	B9TSR8;A5PF00;A5PF01	50;50;29;4;3	50;50;29;4;3	2;2;0;0;0	;;	5	50	50	2	49	47	46	42	45	44	43	43	43	49	47	46	42	45	44	43	43	43	2	2	2	2	2	2	2	1	2	65.5	65.5	1.6	85.924	765	765;765;549;760;151	0	323.31	By MS/MS	By matching	By MS/MS	By MS/MS	By MS/MS
A5YV76;I3LC73;Q58G70;Q58GK8;A0A1L1YNR3;I3LCW1;F8SM59;Q866R7;Q9GLD4	A5YV76;I3LC73;Q58G70;Q58GK8	43;42;40;38;12;9;5;4;1	43;42;40;38;12;9;5;4;1	43;42;40;38;12;9;5;4;1	;;;	9	43	43	43	29	29	22	36	29	38	26	34	35	29	29	22	36	29	38	26	34	35	29	29	22	36	29	38	26	34	35	31.7	31.7	31.7	272.14	2512	2512;2510;2411;2316;862;540;446;269;49	0	248.45	By MS/MS	By MS/MS	By MS/MS	By MS/MS	By MS/MS
A6M928;I3LLD5;A0A286ZUD0;A0A287ASZ3;A0A287BDQ8	A6M928;I3LLD5	29;28;11;1;1	29;28;11;1;1	17;16;6;1;1	;	5	29	29	17	24	23	24	23	25	29	26	27	26	24	23	24	23	25	29	26	27	26	16	14	14	14	13	17	14	16	15	80.5	80.5	52	46.153	406	406;390;196;298;317	0	286.57	By MS/MS	By MS/MS	By MS/MS	By MS/MS	By MS/MS
A6M930;A0A286ZJC3;A6M929;A0A286ZT22;A0A286ZKR0;F6Q8Z7	A6M930;A0A286ZJC3;A6M929;A0A286ZT22;A0A286ZKR0;F6Q8Z7	20;19;19;17;16;15	8;7;8;7;6;6	8;7;8;7;6;6	;;;;;	6	20	8	8	15	16	16	15	19	20	16	17	17	7	7	6	6	7	8	4	6	6	7	7	6	6	7	8	4	6	6	60.2	31.9	31.9	46.402	407	407;362;407;353;329;312	0	55.655	By MS/MS	By MS/MS	By MS/MS	By MS/MS	By MS/MS
A6M931	A6M931	13	10	10		1	13	10	10	7	8	10	9	11	13	11	11	11	6	7	8	8	8	10	8	9	9	6	7	8	8	8	10	8	9	9	47.2	41.4	41.4	46.84	411	411	0	32.6	By MS/MS	By MS/MS	By MS/MS	By MS/MS	By MS/MS
A6ZIC9;A9NJ32	A6ZIC9;A9NJ32	8;5	8;5	8;5	;	2	8	8	8	6	6	6	6	7	7	8	8	7	6	6	6	6	7	7	8	8	7	6	6	6	6	7	7	8	8	7	47.5	47.5	47.5	25.002	236	236;238	0	112.72	By MS/MS	By MS/MS	By MS/MS	By MS/MS	By MS/MS
A7YX24;A7XH33	A7YX24;A7XH33	2;1	2;1	2;1	;	2	2	2	2	2	1	0	1	0	1	0	1	1	2	1	0	1	0	1	0	1	1	2	1	0	1	0	1	0	1	1	19.8	19.8	19.8	13.039	126	126;40	0.00051151	4.6773	By MS/MS	By matching		By matching
A8BV05;F1S6Y5;A8BUZ9;A0A286ZJ76;A8BV10;F1S3I1	A8BV05	17;2;2;2;1;1	17;2;2;2;1;1	17;2;2;2;1;1		6	17	17	17	15	16	15	15	16	15	16	15	15	15	16	15	15	16	15	16	15	15	15	16	15	15	16	15	16	15	15	49.7	49.7	49.7	56.952	493	493;479;491;502;453;463	0	175.77	By MS/MS	By MS/MS	By MS/MS	By MS/MS	By MS/MS
A8U4R4	A8U4R4	35	35	35		1	35	35	35	28	31	32	28	28	30	28	28	29	28	31	32	28	28	30	28	28	29	28	31	32	28	28	30	28	28	29	74.3	74.3	74.3	67.837	623	623	0	323.31	By MS/MS	By MS/MS	By MS/MS	By MS/MS	By MS/MS
A9X937	A9X937	4	2	2		1	4	2	2	1	2	3	3	3	3	3	3	3	0	0	1	2	2	2	2	2	2	0	0	1	2	2	2	2	2	2	84.2	52.6	52.6	6.3771	57	57	0	6.2702	By matching	By matching	By matching	By MS/MS	By MS/MS
Q9BF48;A9X942;I3LIS0	Q9BF48;A9X942;I3LIS0	1;1;1	1;1;1	1;1;1	;;	3	1	1	1	0	0	0	1	0	0	0	0	0	0	0	0	1	0	0	0	0	0	0	0	0	1	0	0	0	0	0	2.8	2.8	2.8	36.691	326	326;327;382	1	-2				By MS/MS
B0LUW3;A0A287BS66;R4H4K5;A0A286ZY53	B0LUW3;A0A287BS66;R4H4K5	7;4;4;3	7;4;4;3	7;4;4;3	;;	4	7	7	7	5	5	5	6	5	6	5	5	5	5	5	5	6	5	6	5	5	5	5	5	5	6	5	6	5	5	5	44.2	44.2	44.2	18.697	163	163;159;163;103	0	36.842	By MS/MS	By MS/MS	By MS/MS	By MS/MS	By MS/MS
Q45FY6;B0LXK8;Q9XSI4;A0A287AD45;Q28968;Q95258;P79306;Q00P25	Q45FY6;B0LXK8;Q9XSI4;A0A287AD45;Q28968;Q95258	8;8;6;6;4;4;3;2	8;8;6;6;4;4;3;2	8;8;6;6;4;4;3;2	;;;;;	8	8	8	8	6	6	6	7	5	7	7	8	6	6	6	6	7	5	7	7	8	6	6	6	6	7	5	7	7	8	6	52.3	52.3	52.3	24.555	218	218;218;142;218;135;136;85;59	0	30.671	By MS/MS	By MS/MS	By MS/MS	By MS/MS	By MS/MS
B0LY44;F1SDP3;A0A287BBB4;Q29591	B0LY44;F1SDP3;A0A287BBB4	11;10;10;1	11;10;10;1	11;10;10;1	;;	4	11	11	11	10	10	11	7	7	9	8	8	8	10	10	11	7	7	9	8	8	8	10	10	11	7	7	9	8	8	8	39.9	39.9	39.9	48.476	439	439;439;490;62	0	72.304	By MS/MS	By MS/MS	By MS/MS	By MS/MS	By MS/MS
Q1KYT0;B1A3A0;A0A286ZSQ1;F1RFY2;A0A287AZR0	Q1KYT0;B1A3A0;A0A286ZSQ1;F1RFY2;A0A287AZR0	11;11;10;10;10	3;3;3;3;3	3;3;3;3;3	;;;;	5	11	3	3	10	9	9	11	11	9	10	10	10	3	2	2	3	3	1	2	2	2	3	2	2	3	3	1	2	2	2	43.5	16.8	16.8	47.13	434	434;434;410;433;476	0	17.528	By MS/MS	By MS/MS	By matching	By MS/MS	By MS/MS
F1SFF8;B1A8Z3;A0A287BJY7;Q19PY1;Q19PY2;F1RQQ8	F1SFF8;B1A8Z3;A0A287BJY7	23;23;21;2;2;2	23;23;21;2;2;2	21;21;19;0;0;0	;;	6	23	23	21	15	17	17	17	13	19	14	16	19	15	17	17	17	13	19	14	16	19	14	16	16	15	12	17	12	15	17	38.1	38.1	34.1	97.562	854	854;854;789;731;842;842	0	94.759	By MS/MS	By MS/MS	By MS/MS	By MS/MS	By MS/MS
B1NI70;Q15B97;F6Q211	B1NI70;Q15B97;F6Q211	8;6;4	8;6;4	8;6;4	;;	3	8	8	8	7	6	8	6	7	7	6	7	7	7	6	8	6	7	7	6	7	7	7	6	8	6	7	7	6	7	7	52.5	52.5	52.5	25.291	223	223;178;183	0	35.956	By MS/MS	By MS/MS	By MS/MS	By MS/MS	By MS/MS
F2Z5P1;B1PEY3	F2Z5P1;B1PEY3	5;5	3;3	3;3	;	2	5	3	3	4	3	4	4	3	5	4	3	5	2	1	2	2	1	3	2	1	3	2	1	2	2	1	3	2	1	3	31.2	24.2	24.2	13.509	128	128;128	0	7.5039	By MS/MS	By MS/MS	By MS/MS	By MS/MS	By MS/MS
B2CCY7;B2LWN6	B2CCY7;B2LWN6	10;8	10;8	10;8	;	2	10	10	10	7	5	6	8	6	8	8	8	9	7	5	6	8	6	8	8	8	9	7	5	6	8	6	8	8	8	9	37.5	37.5	37.5	55.18	504	504;504	0	37.709	By MS/MS	By MS/MS	By MS/MS	By MS/MS	By MS/MS
B2CR55;F1RZD0	B2CR55;F1RZD0	11;11	11;11	11;11	;	2	11	11	11	7	9	8	10	10	11	10	11	9	7	9	8	10	10	11	10	11	9	7	9	8	10	10	11	10	11	9	45.9	45.9	45.9	24.075	209	209;218	0	55.36	By MS/MS	By MS/MS	By MS/MS	By MS/MS	By MS/MS
Q5G6V9;B2CZR7;Q5G6W0	Q5G6V9;B2CZR7;Q5G6W0	6;6;3	3;3;1	3;3;1	;;	3	6	3	3	6	6	6	5	5	6	6	5	5	3	3	3	3	3	3	3	3	3	3	3	3	3	3	3	3	3	3	40.4	27.1	27.1	18.736	166	166;166;54	0	32.123	By MS/MS	By MS/MS	By MS/MS	By MS/MS	By MS/MS
B2D1T3;O46427;B2D1T2;B2CNZ8;A7UNV1	B2D1T3;O46427;B2D1T2;B2CNZ8;A7UNV1	6;6;6;5;5	6;6;6;5;5	6;6;6;5;5	;;;;	5	6	6	6	4	5	4	1	3	3	2	1	0	4	5	4	1	3	3	2	1	0	4	5	4	1	3	3	2	1	0	41.8	41.8	41.8	27.875	251	251;335;335;297;321	0	23.517	By MS/MS	By MS/MS	By MS/MS	By matching	By MS/MS
I3LB80;B2D2K7	I3LB80;B2D2K7	1;1	1;1	1;1	;	2	1	1	1	1	1	0	1	1	0	1	1	1	1	1	0	1	1	0	1	1	1	1	1	0	1	1	0	1	1	1	4.1	4.1	4.1	56.345	515	515;568	0.0045434	3.1282	By matching	By matching		By matching	By matching
F1SP04;B2DD01	F1SP04;B2DD01	3;3	3;3	3;3	;	2	3	3	3	1	0	1	2	1	1	0	2	1	1	0	1	2	1	1	0	2	1	1	0	1	2	1	1	0	2	1	3.4	3.4	3.4	107.84	966	966;980	0.00052192	5.1315	By matching		By matching	By MS/MS	By matching
Q2XQV4;B2ZF47;A0A2C9F3B1;A0A287BHY7;A0A287A8H8	Q2XQV4;B2ZF47;A0A2C9F3B1;A0A287BHY7;A0A287A8H8	9;9;8;6;6	9;9;8;6;6	9;9;8;6;6	;;;;	5	9	9	9	7	6	5	9	9	8	9	9	9	7	6	5	9	9	8	9	9	9	7	6	5	9	9	8	9	9	9	30.7	30.7	30.7	56.92	521	521;521;537;440;496	0	43.851	By MS/MS	By MS/MS	By MS/MS	By MS/MS	By MS/MS
Q29554;B2ZF49	Q29554;B2ZF49	14;14	14;14	14;14	;	2	14	14	14	7	8	9	12	11	11	13	13	13	7	8	9	12	11	11	13	13	13	7	8	9	12	11	11	13	13	13	29.9	29.9	29.9	83.106	763	763;763	0	79.328	By MS/MS	By MS/MS	By MS/MS	By MS/MS	By MS/MS
B2ZGN3;I3LVL5	B2ZGN3;I3LVL5	3;3	3;3	3;3	;	2	3	3	3	3	3	3	0	1	1	1	0	0	3	3	3	0	1	1	1	0	0	3	3	3	0	1	1	1	0	0	48	48	48	11.03	100	100;245	0	9.0294	By matching	By MS/MS	By MS/MS		By matching
B3CL06;A0A288CFV5	B3CL06;A0A288CFV5	101;99	4;3	4;3	;	2	101	4	4	97	96	95	75	80	80	74	75	69	4	2	0	1	2	2	0	1	0	4	2	0	1	2	2	0	1	0	91.7	4.2	4.2	78.919	715	715;714	0	19.023	By MS/MS	By matching	By matching	By matching	By MS/MS
B3F0B7;A0A287A238	B3F0B7;A0A287A238	11;8	11;8	11;8	;	2	11	11	11	7	10	10	9	9	10	10	10	11	7	10	10	9	9	10	10	10	11	7	10	10	9	9	10	10	10	11	79.6	79.6	79.6	15.565	137	137;110	0	70.158	By MS/MS	By MS/MS	By MS/MS	By MS/MS	By MS/MS
B3FVQ2	B3FVQ2	1	1	1		1	1	1	1	1	0	0	0	0	0	0	0	0	1	0	0	0	0	0	0	0	0	1	0	0	0	0	0	0	0	0	5	5	5	27.7	240	240	0.0014279	3.6523	By MS/MS
B3SP85;L7WWF1	B3SP85;L7WWF1	2;1	2;1	2;1	;	2	2	2	2	2	2	2	1	1	1	1	1	1	2	2	2	1	1	1	1	1	1	2	2	2	1	1	1	1	1	1	17.5	17.5	17.5	27.614	246	246;67	0	5.9939	By matching	By MS/MS	By MS/MS	By MS/MS	By matching
B3STX9;CON__P00735;Q6R6N1	B3STX9	31;10;9	1;0;1	1;0;1		3	31	1	1	27	25	30	26	27	28	26	26	25	1	1	1	1	1	1	1	1	1	1	1	1	1	1	1	1	1	1	51.7	3.5	3.5	69.981	623	623;625;146	0	10.154	By matching	By MS/MS	By MS/MS	By MS/MS	By MS/MS
B3VMR0;F1SS25	B3VMR0;F1SS25	2;1	2;1	2;1	;	2	2	2	2	1	1	1	2	1	2	1	2	2	1	1	1	2	1	2	1	2	2	1	1	1	2	1	2	1	2	2	6.8	6.8	6.8	64.463	592	592;544	0	5.6859	By matching	By matching	By matching	By matching	By matching
F1RIT1;B3VP30	F1RIT1;B3VP30	4;4	4;4	4;4	;	2	4	4	4	2	0	1	4	4	4	4	4	4	2	0	1	4	4	4	4	4	4	2	0	1	4	4	4	4	4	4	5.6	5.6	5.6	98.318	871	871;871	0	9.1976	By matching		By matching	By matching	By MS/MS
Q95274;B7TJ02;B3XXC3;A0A286ZVG3	Q95274;B7TJ02;B3XXC3;A0A286ZVG3	4;4;4;2	4;4;4;2	4;4;4;2	;;;	4	4	4	4	4	4	4	4	4	4	4	4	4	4	4	4	4	4	4	4	4	4	4	4	4	4	4	4	4	4	4	56.8	56.8	56.8	5.0526	44	44;44;44;44	0	43.997	By MS/MS	By MS/MS	By MS/MS	By MS/MS	By MS/MS
B5APU3;F6QA36	B5APU3;F6QA36	16;14	16;14	16;14	;	2	16	16	16	12	15	15	12	10	12	11	10	9	12	15	15	12	10	12	11	10	9	12	15	15	12	10	12	11	10	9	56.9	56.9	56.9	44.76	394	394;399	0	135.98	By MS/MS	By MS/MS	By MS/MS	By MS/MS	By MS/MS
B5APU6	B5APU6	13	13	12		1	13	13	12	10	10	10	10	10	10	8	10	10	10	10	10	10	10	10	8	10	10	9	9	9	9	10	10	8	9	9	51.1	51.1	44.9	40.974	372	372	0	61.795	By MS/MS	By MS/MS	By MS/MS	By MS/MS	By MS/MS
B5APV0	B5APV0	8	8	8		1	8	8	8	6	6	6	7	6	7	6	7	7	6	6	6	7	6	7	6	7	7	6	6	6	7	6	7	6	7	7	69.5	69.5	69.5	16.32	151	151	0	84.729	By MS/MS	By MS/MS	By MS/MS	By MS/MS	By MS/MS
B5APV1;A0A287BEI4	B5APV1;A0A287BEI4	6;5	6;5	6;5	;	2	6	6	6	5	4	4	4	6	5	5	5	5	5	4	4	4	6	5	5	5	5	5	4	4	4	6	5	5	5	5	58.8	58.8	58.8	16.955	153	153;163	0	45.308	By MS/MS	By MS/MS	By MS/MS	By MS/MS	By MS/MS
B5KJG2	B5KJG2	9	3	3		1	9	3	3	7	8	7	9	9	6	8	9	7	2	3	3	3	3	1	2	3	2	2	3	3	3	3	1	2	3	2	32.4	17	17	28.677	253	253	0	57.217	By MS/MS	By MS/MS	By MS/MS	By MS/MS	By MS/MS
B6A7R0;A0A287B5H5;A0A287BMB7;Q2XVP3	B6A7R0	35;16;16;11	1;1;1;1	0;0;0;0		4	35	1	0	31	30	30	28	27	29	28	28	28	1	1	1	1	1	1	1	1	1	0	0	0	0	0	0	0	0	0	82.7	3.1	0	50.165	451	451;443;449;167	0.0014198	3.599	By matching	By matching	By matching	By matching	By matching
B6CVD6;A0A286ZMW0	B6CVD6;A0A286ZMW0	13;12	13;12	13;12	;	2	13	13	13	10	10	9	9	10	11	10	10	11	10	10	9	9	10	11	10	10	11	10	10	9	9	10	11	10	10	11	45.1	45.1	45.1	47.016	406	406;344	0	82.628	By MS/MS	By MS/MS	By MS/MS	By MS/MS	By MS/MS
B6E241	B6E241	6	6	6		1	6	6	6	1	3	2	2	4	3	3	3	4	1	3	2	2	4	3	3	3	4	1	3	2	2	4	3	3	3	4	37.3	37.3	37.3	25.206	217	217	0	15.903	By matching	By MS/MS	By matching	By MS/MS	By MS/MS
Q7IIB9;Q35914;B9ZUV1;B6EDV3	Q7IIB9;Q35914;B9ZUV1;B6EDV3	2;2;2;2	2;2;2;2	1;1;1;1	;;;	4	2	2	1	2	2	2	2	2	2	2	2	2	2	2	2	2	2	2	2	2	2	1	1	1	1	1	1	1	1	1	26.9	26.9	14.9	7.9474	67	67;67;67;67	0	6.5089	By matching	By MS/MS	By MS/MS	By MS/MS	By MS/MS
Q29201;B6V8C7;K7GKC0;F1SP46	Q29201;B6V8C7;K7GKC0;F1SP46	9;9;8;5	9;9;8;5	9;9;8;5	;;;	4	9	9	9	6	7	7	7	8	9	7	8	8	6	7	7	7	8	9	7	8	8	6	7	7	7	8	9	7	8	8	53.4	53.4	53.4	16.445	146	146;146;112;146	0	26.215	By MS/MS	By MS/MS	By MS/MS	By MS/MS	By MS/MS
B6VNT8;O62788;B2ZFN7;Q27HS3	B6VNT8	32;13;12;9	14;6;8;3	0;0;0;0		4	32	14	0	32	30	30	27	28	29	29	29	26	14	13	12	12	11	11	11	12	10	0	0	0	0	0	0	0	0	0	78.8	47.7	0	42.019	377	377;82;246;73	0	203.06	By matching	By matching	By matching	By matching	By matching
I3L7Y1;F2Z5N5;B7TJ03	I3L7Y1;F2Z5N5;B7TJ03	1;1;1	1;1;1	1;1;1	;;	3	1	1	1	1	1	1	1	0	1	1	1	1	1	1	1	1	0	1	1	1	1	1	1	1	1	0	1	1	1	1	6.2	6.2	6.2	17.258	145	145;145;145	0.00049727	4.1927	By matching	By matching	By matching	By matching
F1RNS2;B7TJ04	F1RNS2;B7TJ04	1;1	1;1	1;1	;	2	1	1	1	0	0	0	1	0	0	0	0	0	0	0	0	1	0	0	0	0	0	0	0	0	1	0	0	0	0	0	4.2	4.2	4.2	26.862	237	237;237	0.00097943	4.0502				By MS/MS
B7U6F4;F1RP42;A0A287B723;A0A287B0C4;A0A286ZVI3;F1SIN8	B7U6F4;F1RP42;A0A287B723;A0A287B0C4	11;6;6;6;3;3	11;6;6;6;3;3	11;6;6;6;3;3	;;;	6	11	11	11	6	5	6	9	10	9	9	9	8	6	5	6	9	10	9	9	9	8	6	5	6	9	10	9	9	9	8	38.2	38.2	38.2	46.556	416	416;425;426;433;444;476	0	75.056	By MS/MS	By MS/MS	By MS/MS	By MS/MS	By MS/MS
F1S4V8;B8XSK0	F1S4V8;B8XSK0	5;5	4;4	4;4	;	2	5	4	4	3	2	3	5	3	5	4	4	4	2	2	3	4	2	4	3	3	3	2	2	3	4	2	4	3	3	3	15.3	13.6	13.6	58.995	537	537;537	0	18.721	By MS/MS	By MS/MS	By MS/MS	By MS/MS	By MS/MS
B8Y648	B8Y648	6	6	6		1	6	6	6	5	4	5	5	6	6	5	6	6	5	4	5	5	6	6	5	6	6	5	4	5	5	6	6	5	6	6	60.4	60.4	60.4	17.861	154	154	0	41.67	By MS/MS	By MS/MS	By MS/MS	By MS/MS	By MS/MS
B8YQC1;I3L8J2	B8YQC1;I3L8J2	5;5	5;5	5;5	;	2	5	5	5	3	3	3	5	4	5	5	5	3	3	3	3	5	4	5	5	5	3	3	3	3	5	4	5	5	5	3	50.9	50.9	50.9	18.122	163	163;172	0	16.723	By matching	By matching	By MS/MS	By MS/MS	By MS/MS
K7GPU8;P67872;B9TSQ8;K7GQK6;Q9GJX1;N0E654;N0E656;K7GKN1;N0E6J4;N0E664;A0A2C9F367	K7GPU8;P67872;B9TSQ8;K7GQK6;Q9GJX1;N0E654;N0E656;K7GKN1	4;4;4;4;2;2;2;2;1;1;1	4;4;4;4;2;2;2;2;1;1;1	4;4;4;4;2;2;2;2;1;1;1	;;;;;;;	11	4	4	4	3	4	3	4	3	4	4	4	4	3	4	3	4	3	4	4	4	4	3	4	3	4	3	4	4	4	4	38.1	38.1	38.1	21.817	189	189;215;215;235;48;154;175;298;61;101;101	0	21.379	By MS/MS	By MS/MS	By matching	By MS/MS	By MS/MS
B9V4F0	B9V4F0	11	2	2		1	11	2	2	6	7	7	11	9	8	9	10	10	0	1	1	2	2	2	2	2	1	0	1	1	2	2	2	2	2	1	63.3	16.7	16.7	20.529	180	180	0	7.3148	By matching	By matching	By matching	By MS/MS	By matching
Q007T5;C4MQ03;B9V4F1;A0A2C9F363	Q007T5;C4MQ03;B9V4F1;A0A2C9F363	4;4;4;3	4;4;4;3	4;4;4;3	;;;	4	4	4	4	3	3	3	4	4	4	4	4	4	3	3	3	4	4	4	4	4	4	3	3	3	4	4	4	4	4	4	40	40	40	20.082	175	175;175;175;148	0	21.547	By matching	By matching	By matching	By MS/MS	By MS/MS
C0JPM4;Q9TTB8	C0JPM4;Q9TTB8	6;5	6;5	6;5	;	2	6	6	6	4	3	6	4	6	4	6	5	5	4	3	6	4	6	4	6	5	5	4	3	6	4	6	4	6	5	5	35.7	35.7	35.7	24.506	221	221;138	0	20.013	By MS/MS	By MS/MS	By MS/MS	By MS/MS	By MS/MS
C0LZL1;C0LZL0;I3LKF3	C0LZL1;C0LZL0;I3LKF3	18;18;17	18;18;17	18;18;17	;;	3	18	18	18	15	12	13	18	15	17	17	16	17	15	12	13	18	15	17	17	16	17	15	12	13	18	15	17	17	16	17	48.3	48.3	48.3	54.669	493	493;493;465	0	124.11	By MS/MS	By MS/MS	By MS/MS	By MS/MS	By MS/MS
I3LGD4;C0MHR2;Q29199	I3LGD4;C0MHR2	63;63;4	63;63;4	63;63;4	;	3	63	63	63	47	53	52	53	56	57	52	58	56	47	53	52	53	56	57	52	58	56	47	53	52	53	56	57	52	58	56	54.3	54.3	54.3	189.39	1652	1652;1675;111	0	323.31	By MS/MS	By MS/MS	By MS/MS	By MS/MS	By MS/MS
P80310;C3S7K4	P80310;C3S7K4	3;3	3;3	3;3	;	2	3	3	3	2	1	2	0	3	3	0	0	1	2	1	2	0	3	3	0	0	1	2	1	2	0	3	3	0	0	1	56.5	56.5	56.5	10.745	92	92;92	0	15.938	By matching	By MS/MS	By MS/MS		By MS/MS
C3S7K5	C3S7K5	1	1	1		1	1	1	1	1	1	0	1	1	1	1	1	1	1	1	0	1	1	1	1	1	1	1	1	0	1	1	1	1	1	1	20.2	20.2	20.2	10.416	89	89	0.00096805	3.8954	By matching	By matching		By matching	By MS/MS
C3VVV8;I3LV13;A0A287AA50;Q29286;A0A287AUS8	C3VVV8;I3LV13;A0A287AA50;Q29286	3;2;2;2;1	3;2;2;2;1	3;2;2;2;1	;;;	5	3	3	3	2	2	2	2	2	2	2	3	2	2	2	2	2	2	2	2	3	2	2	2	2	2	2	2	2	3	2	21.8	21.8	21.8	12.072	110	110;89;99;109;85	0	55.657	By MS/MS	By MS/MS	By MS/MS	By MS/MS	By MS/MS
C4MXZ1;A0A286ZTI3	C4MXZ1;A0A286ZTI3	17;15	12;12	1;1	;	2	17	12	1	11	12	11	14	13	13	13	16	16	8	9	8	9	9	10	10	11	11	1	1	1	1	1	1	1	1	1	83.4	53.6	14.9	20.697	181	181;207	0	96.167	By MS/MS	By MS/MS	By MS/MS	By MS/MS	By MS/MS
I3LF57;C4PK53	I3LF57;C4PK53	6;6	6;6	6;6	;	2	6	6	6	2	4	3	5	5	5	6	5	6	2	4	3	5	5	5	6	5	6	2	4	3	5	5	5	6	5	6	40.8	40.8	40.8	15.867	142	142;142	0	67.054	By MS/MS	By MS/MS	By MS/MS	By MS/MS	By MS/MS
C5H0C6	C5H0C6	4	4	4		1	4	4	4	2	3	2	3	2	3	3	3	2	2	3	2	3	2	3	3	3	2	2	3	2	3	2	3	3	3	2	24	24	24	31.284	271	271	0	13.47	By MS/MS	By MS/MS	By MS/MS	By matching	By matching
I3LQA4;C6EQ34	I3LQA4;C6EQ34	2;2	2;2	2;2	;	2	2	2	2	2	2	2	1	2	1	1	0	1	2	2	2	1	2	1	1	0	1	2	2	2	1	2	1	1	0	1	9.1	9.1	9.1	27.248	242	242;242	0	9.7817	By MS/MS	By MS/MS	By MS/MS	By matching	By MS/MS
C7AI81;A0A286ZWJ1;F1SLG5;A0A287BGY0;A0A287AVS8;A0A287B0H6	C7AI81;A0A286ZWJ1;F1SLG5;A0A287BGY0;A0A287AVS8;A0A287B0H6	30;29;29;29;28;24	1;1;1;1;1;1	1;1;1;1;1;1	;;;;;	6	30	1	1	29	27	27	26	27	28	28	28	25	0	0	0	1	1	1	1	1	1	0	0	0	1	1	1	1	1	1	78.8	2.9	2.9	42.009	377	377;376;390;417;369;326	0	6.7757	By matching	By matching	By matching	By MS/MS	By MS/MS
C7C1J2	C7C1J2	1	1	1		1	1	1	1	0	0	0	1	0	0	0	0	0	0	0	0	1	0	0	0	0	0	0	0	0	1	0	0	0	0	0	25	25	25	5.9697	52	52	0.0045475	3.1322				By MS/MS
P61958;C7S2Z6;A0A287AF11;C7S2Z7;A7WLI0;A0A287AD21	P61958;C7S2Z6;A0A287AF11;C7S2Z7;A7WLI0	3;3;2;2;2;1	3;3;2;2;2;1	3;3;2;2;2;1	;;;;	6	3	3	3	3	3	3	2	3	3	3	3	3	3	3	3	2	3	3	3	3	3	3	3	3	2	3	3	3	3	3	27.4	27.4	27.4	10.871	95	95;95;71;95;95;104	0	22.423	By MS/MS	By MS/MS	By MS/MS	By MS/MS	By MS/MS
C8C420;F1SQT3;A0A287AB71;A0A287BGP7;Q29254	C8C420;F1SQT3;A0A287AB71;A0A287BGP7	8;7;7;7;1	8;7;7;7;1	8;7;7;7;1	;;;	5	8	8	8	5	6	6	7	7	8	7	7	6	5	6	6	7	7	8	7	7	6	5	6	6	7	7	8	7	7	6	23.8	23.8	23.8	39.989	361	361;360;362;407;103	0	36.783	By MS/MS	By MS/MS	By MS/MS	By MS/MS	By MS/MS
CON__ENSEMBL:ENSBTAP00000006074;Q866A6	CON__ENSEMBL:ENSBTAP00000006074	28;6	3;0	3;0		2	28	3	3	26	25	25	23	25	27	25	23	23	3	3	3	1	3	3	3	1	1	3	3	3	1	3	3	3	1	1	31.6	4	4	80.674	747	747;109	0	112.06	By MS/MS	By MS/MS	By MS/MS	By MS/MS	By MS/MS
CON__ENSEMBL:ENSBTAP00000024146	CON__ENSEMBL:ENSBTAP00000024146	6	1	1		1	6	1	1	5	5	6	5	6	5	5	5	5	1	0	1	0	1	1	0	0	0	1	0	1	0	1	1	0	0	0	3.8	0.7	0.7	164.34	1477	1477	0.0091783	2.7998	By MS/MS	By matching	By MS/MS	By matching	By MS/MS
CON__ENSEMBL:ENSBTAP00000037665	CON__ENSEMBL:ENSBTAP00000037665	4	3	3		1	4	3	3	3	4	3	3	3	3	3	2	3	2	3	2	2	2	2	2	1	2	2	3	2	2	2	2	2	1	2	6.9	5.5	5.5	65.19	578	578	0	9.7275	By MS/MS	By MS/MS	By MS/MS	By MS/MS	By MS/MS
CON__P00766	CON__P00766	3	3	3		1	3	3	3	0	0	1	3	3	3	3	2	3	0	0	1	3	3	3	3	2	3	0	0	1	3	3	3	3	2	3	20.4	20.4	20.4	25.666	245	245	0	5.7241			By matching	By MS/MS	By MS/MS
CON__P01030	CON__P01030	7	2	2		1	7	2	2	6	6	6	6	6	6	6	5	3	2	2	2	2	1	1	1	1	0	2	2	2	2	1	1	1	1	0	3.2	1	1	192.79	1741	1741	0	12.354	By MS/MS	By MS/MS	By MS/MS	By MS/MS	By matching
CON__P02662	CON__P02662	2	2	2		1	2	2	2	2	1	2	1	1	2	2	2	2	2	1	2	1	1	2	2	2	2	2	1	2	1	1	2	2	2	2	11.1	11.1	11.1	22.975	199	199	0	6.5295	By MS/MS	By matching	By MS/MS	By matching	By matching
CON__P02768-1	CON__P02768-1	14	6	5		1	14	6	5	12	11	12	12	11	11	11	11	11	4	3	4	4	3	3	3	3	3	4	3	4	4	3	3	3	3	3	15.1	9.9	7.7	69.366	609	609	0	38.129	By MS/MS	By MS/MS	By MS/MS	By MS/MS	By MS/MS
CON__P02769	CON__P02769	19	2	2		1	19	2	2	19	19	19	19	18	19	19	19	19	2	2	2	2	1	2	2	2	2	2	2	2	2	1	2	2	2	2	18.6	3.6	3.6	69.293	607	607	0	10.825	By MS/MS	By MS/MS	By MS/MS	By MS/MS	By MS/MS
CON__P04258	CON__P04258	7	1	1		1	7	1	1	5	6	7	4	5	5	4	6	6	0	1	1	1	1	1	0	1	1	0	1	1	1	1	1	0	1	1	7.2	1.2	1.2	138.44	1466	1466	0.00052056	5.1099	By matching	By matching	By MS/MS	By MS/MS	By matching
CON__P07477;P00761;CON__P00761;C5IWV5;A0A287B5W2;A0A286ZZG6;A0A287BEC5;F1RUS5;A0A287BNI4;A0A287BSH2;A0A286ZSV6	CON__P07477;P00761;CON__P00761;C5IWV5;A0A287B5W2;A0A286ZZG6;A0A287BEC5;F1RUS5;A0A287BNI4;A0A287BSH2;A0A286ZSV6	2;1;1;1;1;1;1;1;1;1;1	2;1;1;1;1;1;1;1;1;1;1	2;1;1;1;1;1;1;1;1;1;1	;;;;;;;;;;	11	2	2	2	2	2	2	2	2	2	2	2	2	2	2	2	2	2	2	2	2	2	2	2	2	2	2	2	2	2	2	7.3	7.3	7.3	26.558	247	247;231;231;246;246;312;325;391;513;588;601	0	6.4941	By MS/MS	By MS/MS	By MS/MS	By MS/MS	By MS/MS
P21753;CON__P21752	P21753;CON__P21752	3;3	3;3	3;3	;	2	3	3	3	2	2	2	1	3	2	3	3	1	2	2	2	1	3	2	3	3	1	2	2	2	1	3	2	3	3	1	38.1	38.1	38.1	4.8234	42	42;42	0	34.829	By MS/MS	By MS/MS	By MS/MS	By MS/MS	By MS/MS
P62895;CON__P62894;I3LVP1;A0A287AQD4;A0A286ZIE0;I3LCB9;A0A287B175;A0A286ZZV8;A0A287AZF5;A0A286ZQJ2	P62895;CON__P62894;I3LVP1;A0A287AQD4;A0A286ZIE0;I3LCB9	4;4;3;2;2;2;1;1;1;1	4;4;3;2;2;2;1;1;1;1	4;4;3;2;2;2;1;1;1;1	;;;;;	10	4	4	4	3	3	3	4	4	4	4	4	4	3	3	3	4	4	4	4	4	4	3	3	3	4	4	4	4	4	4	34.3	34.3	34.3	11.703	105	105;105;105;101;102;105;84;86;105;106	0	15.703	By matching	By MS/MS	By MS/MS	By MS/MS	By MS/MS
CON__Q29443;CON__Q0IIK2	CON__Q29443;CON__Q0IIK2	11;11	4;4	4;4	;	2	11	4	4	10	11	10	10	10	10	10	9	10	3	4	3	3	3	3	3	2	3	3	4	3	3	3	3	3	2	3	16.6	7.2	7.2	75.829	685	685;704	0	18.161	By MS/MS	By MS/MS	By MS/MS	By MS/MS	By MS/MS
CON__Q28194;Q1RP81;A0A287AQ98	CON__Q28194	44;8;2	1;0;0	1;0;0		3	44	1	1	37	35	34	40	39	40	41	43	39	1	1	0	0	1	1	1	1	0	1	1	0	0	1	1	1	1	0	38.6	0.6	0.6	129.39	1170	1170;79;1149	1	-2	By MS/MS	By matching	By matching	By matching	By matching
CON__Q32PI4	CON__Q32PI4	4	2	2		1	4	2	2	3	2	3	4	3	4	2	4	4	2	2	2	2	2	2	2	2	2	2	2	2	2	2	2	2	2	2	5.2	2.6	2.6	68.932	618	618	0	8.2143	By MS/MS	By matching	By MS/MS	By MS/MS	By MS/MS
CON__Q3MHN5;CON__ENSEMBL:ENSBTAP00000018229	CON__Q3MHN5;CON__ENSEMBL:ENSBTAP00000018229	12;10	2;0	1;0	;	2	12	2	1	11	10	10	9	10	9	11	9	9	1	0	0	0	0	0	1	0	0	1	0	0	0	0	0	1	0	0	17.1	5.5	5.5	53.341	474	474;475	0	7.3153	By MS/MS	By matching	By matching	By matching	By matching
CON__Q3SX09;CON__P02070	CON__Q3SX09;CON__P02070	3;2	2;1	2;1	;	2	3	2	2	3	2	2	2	2	2	2	2	2	2	1	1	1	1	1	1	1	1	2	1	1	1	1	1	1	1	1	11.4	6.5	6.5	22.06	201	201;145	0	12.44	By MS/MS	By MS/MS	By MS/MS	By MS/MS	By MS/MS
CON__Q3SZV7	CON__Q3SZV7	2	2	2		1	2	2	2	2	2	2	2	2	2	2	2	2	2	2	2	2	2	2	2	2	2	2	2	2	2	2	2	2	2	2	3	3	3	52.295	460	460	0	13.11	By MS/MS	By MS/MS	By MS/MS	By MS/MS	By MS/MS
F6Q1M2;D0G0C6	F6Q1M2;D0G0C6	2;2	2;2	2;2	;	2	2	2	2	1	1	1	1	2	1	1	1	1	1	1	1	1	2	1	1	1	1	1	1	1	1	2	1	1	1	1	5.4	5.4	5.4	64.286	560	560;561	0.00096852	3.8965	By matching	By matching	By MS/MS	By matching	By MS/MS
D0G0C7;I3L7P7	D0G0C7;I3L7P7	7;6	7;6	7;6	;	2	7	7	7	6	6	7	5	6	6	6	5	6	6	6	7	5	6	6	6	5	6	6	6	7	5	6	6	6	5	6	92.6	92.6	92.6	7.3664	68	68;107	0	78.215	By MS/MS	By MS/MS	By MS/MS	By MS/MS	By MS/MS
D0G0C8	D0G0C8	22	22	22		1	22	22	22	20	19	21	17	17	18	17	16	18	20	19	21	17	17	18	17	16	18	20	19	21	17	17	18	17	16	18	55.7	55.7	55.7	57.444	535	535	0	140.42	By MS/MS	By MS/MS	By MS/MS	By MS/MS	By MS/MS
D0G0C9;A0A287AKF5	D0G0C9;A0A287AKF5	17;13	17;13	17;13	;	2	17	17	17	13	13	12	15	13	15	16	16	14	13	13	12	15	13	15	16	16	14	13	13	12	15	13	15	16	16	14	52.9	52.9	52.9	59.473	543	543;456	0	112.15	By MS/MS	By MS/MS	By MS/MS	By MS/MS	By MS/MS
D0G6R7	D0G6R7	1	1	1		1	1	1	1	1	1	1	1	1	1	1	1	1	1	1	1	1	1	1	1	1	1	1	1	1	1	1	1	1	1	1	3.5	3.5	3.5	23.018	200	200	0.0099481	2.7323	By matching	By MS/MS	By matching	By matching	By matching
D0G6X4	D0G6X4	6	6	6		1	6	6	6	3	3	1	5	3	5	6	5	5	3	3	1	5	3	5	6	5	5	3	3	1	5	3	5	6	5	5	20	20	20	48.599	421	421	0	49.696	By MS/MS	By MS/MS	By MS/MS	By MS/MS	By MS/MS
D0G6Y0;I3LE12;I3LJY8	D0G6Y0;I3LE12;I3LJY8	1;1;1	1;1;1	1;1;1	;;	3	1	1	1	1	1	1	1	1	1	1	1	1	1	1	1	1	1	1	1	1	1	1	1	1	1	1	1	1	1	1	5.2	5.2	5.2	31.531	286	286;293;312	0.0032348	3.3297	By matching	By MS/MS	By matching	By matching	By matching
D0G773;F1SSR4	D0G773;F1SSR4	2;2	2;2	2;2	;	2	2	2	2	1	1	1	2	2	1	2	1	2	1	1	1	2	2	1	2	1	2	1	1	1	2	2	1	2	1	2	8.9	8.9	8.9	46.679	426	426;490	0.00052301	5.1995	By MS/MS	By MS/MS	By MS/MS	By MS/MS	By MS/MS
D0G776;F1SQR8;K9J6K4;E0D7H7;Q29602	D0G776;F1SQR8;K9J6K4;E0D7H7	11;11;11;11;1	11;11;11;11;1	11;11;11;11;1	;;;	5	11	11	11	6	10	8	9	10	10	10	9	9	6	10	8	9	10	10	10	9	9	6	10	8	9	10	10	10	9	9	29.4	29.4	29.4	65.985	581	581;610;611;611;68	0	60.482	By MS/MS	By MS/MS	By MS/MS	By MS/MS	By MS/MS
F1SSG5;D0G780;A0A287AFR6;A0A286ZZZ4;A0A286ZL00	F1SSG5;D0G780;A0A287AFR6;A0A286ZZZ4;A0A286ZL00	12;12;10;9;9	12;12;10;9;9	12;12;10;9;9	;;;;	5	12	12	12	7	8	9	9	10	11	10	10	10	7	8	9	9	10	11	10	10	10	7	8	9	9	10	11	10	10	10	52.4	52.4	52.4	40.178	359	359;359;348;313;319	0	63.631	By MS/MS	By MS/MS	By MS/MS	By MS/MS	By MS/MS
F1SAB6;D0G781	F1SAB6;D0G781	1;1	1;1	1;1	;	2	1	1	1	0	1	1	1	1	1	1	1	1	0	1	1	1	1	1	1	1	1	0	1	1	1	1	1	1	1	1	9.6	9.6	9.6	17.289	156	156;156	0.00051867	4.9563		By matching	By matching	By MS/MS	By MS/MS
F1S762;D0G7F1	F1S762;D0G7F1	4;4	4;4	1;1	;	2	4	4	1	3	3	1	3	4	4	4	4	4	3	3	1	3	4	4	4	4	4	1	1	1	1	1	1	1	1	1	7.1	7.1	1.9	58.382	539	539;541	0	16.487	By MS/MS	By MS/MS	By MS/MS	By MS/MS	By MS/MS
P67937;D0G7F7;P79309;A0A287A4Q6	P67937;D0G7F7	30;30;8;1	20;20;8;1	17;17;8;1	;	4	30	20	17	22	24	23	25	27	27	26	26	26	15	16	17	16	18	17	16	16	16	13	14	15	13	15	14	13	13	13	74.2	54.4	54	28.521	248	248;248;92;100	0	215.99	By MS/MS	By MS/MS	By MS/MS	By MS/MS	By MS/MS
P14287;D0G7G0;A6N9J9;Q9TSY3	P14287;D0G7G0;A6N9J9	11;11;8;2	11;11;8;2	11;11;8;2	;;	4	11	11	11	9	9	8	8	7	7	6	8	8	9	9	8	8	7	7	6	8	8	9	9	8	8	7	7	6	8	8	54.5	54.5	54.5	33.668	303	303;303;303;105	0	124.55	By MS/MS	By MS/MS	By MS/MS	By MS/MS	By MS/MS
D0VDW3	D0VDW3	2	1	1		1	2	1	1	2	2	2	2	2	2	2	2	2	1	1	1	1	1	1	1	1	1	1	1	1	1	1	1	1	1	1	38.1	19	19	4.7805	42	42	0.0014423	3.7907	By MS/MS	By MS/MS	By MS/MS	By MS/MS	By MS/MS
D2KQR0;D7RA29;A0A287B8I0	D2KQR0;D7RA29;A0A287B8I0	2;1;1	2;1;1	2;1;1	;;	3	2	2	2	1	0	1	2	1	2	1	1	0	1	0	1	2	1	2	1	1	0	1	0	1	2	1	2	1	1	0	17.4	17.4	17.4	14.325	121	121;125;125	0.00097087	3.9184	By MS/MS		By matching	By MS/MS	By matching
I3LT88;I7HD36;D2WKD6;F1SAX3;P05024;A0A286ZRG2;A0A287BCY9;A0A287AVW1;D2WKD8;D2WKD7;A0A286ZRK2;A0A287B7W0;O62815;I3LN55	I3LT88;I7HD36;D2WKD6;F1SAX3;P05024;A0A286ZRG2;A0A287BCY9;A0A287AVW1;D2WKD8;D2WKD7;A0A286ZRK2;A0A287B7W0	7;7;7;7;6;5;5;5;5;4;4;4;1;1	7;7;7;7;6;5;5;5;5;4;4;4;1;1	7;7;7;7;6;5;5;5;5;4;4;4;1;1	;;;;;;;;;;;	14	7	7	7	5	5	6	4	5	6	6	5	6	5	5	6	4	5	6	6	5	6	5	5	6	4	5	6	6	5	6	12.2	12.2	12.2	109.76	988	988;1020;1021;1028;1021;845;947;947;1020;1014;1027;1049;82;1001	0	28.48	By MS/MS	By MS/MS	By MS/MS	By MS/MS	By MS/MS
F1SK86;D3K5K2	F1SK86;D3K5K2	10;10	10;10	10;10	;	2	10	10	10	5	6	4	9	8	8	6	10	8	5	6	4	9	8	8	6	10	8	5	6	4	9	8	8	6	10	8	25.9	25.9	25.9	51.175	455	455;456	0	42.78	By MS/MS	By MS/MS	By MS/MS	By MS/MS	By MS/MS
F6Q1K6;D3K5M2	F6Q1K6;D3K5M2	1;1	1;1	1;1	;	2	1	1	1	1	1	0	1	1	1	1	0	1	1	1	0	1	1	1	1	0	1	1	1	0	1	1	1	1	0	1	1.3	1.3	1.3	95.892	851	851;875	1	-2	By MS/MS	By matching		By matching	By matching
D3K5N7;A0A287B810;A0A286ZPK8;A0A287BKV5;A0A287BJB0;F1SNK9;A0A287A378;A0A287BEF7;A0A287BJS6	D3K5N7	13;1;1;1;1;1;1;1;1	13;1;1;1;1;1;1;1;1	13;1;1;1;1;1;1;1;1		9	13	13	13	11	11	11	12	11	11	11	13	10	11	11	11	12	11	11	11	13	10	11	11	11	12	11	11	11	13	10	56.1	56.1	56.1	36.134	326	326;316;359;369;371;373;388;474;487	0	126.39	By MS/MS	By MS/MS	By MS/MS	By MS/MS	By MS/MS
O97763;D3KVS6	O97763;D3KVS6	4;4	4;4	4;4	;	2	4	4	4	3	3	3	3	2	4	4	4	3	3	3	3	3	2	4	4	4	3	3	3	3	3	2	4	4	4	3	53	53	53	16.288	149	149;149	0	14.261	By MS/MS	By MS/MS	By MS/MS	By MS/MS	By MS/MS
D3Y264	D3Y264	6	6	6		1	6	6	6	6	5	6	5	5	3	5	5	5	6	5	6	5	5	3	5	5	5	6	5	6	5	5	3	5	5	5	61.4	61.4	61.4	11.138	101	101	0	43.057	By MS/MS	By MS/MS	By MS/MS	By MS/MS	By MS/MS
Q8MJ39;D3Y2W1	Q8MJ39;D3Y2W1	2;2	2;2	2;2	;	2	2	2	2	2	2	2	2	2	2	2	2	2	2	2	2	2	2	2	2	2	2	2	2	2	2	2	2	2	2	2	23.3	23.3	23.3	12.142	103	103;103	0	34.932	By MS/MS	By MS/MS	By MS/MS	By MS/MS	By MS/MS
Q9GM51;D6BR76;Q9TUN5;Q95JH1	Q9GM51;D6BR76;Q9TUN5;Q95JH1	1;1;1;1	1;1;1;1	1;1;1;1	;;;	4	1	1	1	0	0	0	0	0	1	1	1	1	0	0	0	0	0	1	1	1	1	0	0	0	0	0	1	1	1	1	7.5	7.5	7.5	15.315	134	134;762;784;784	0.0036748	3.2284
D6BV38;F1RVB1;A0A287AAF6;A0A287B6X3;A0A287ALG2;Q8SQ26	D6BV38;F1RVB1;A0A287AAF6;A0A287B6X3;A0A287ALG2;Q8SQ26	19;18;17;17;16;16	19;18;17;17;16;16	19;18;17;17;16;16	;;;;;	6	19	19	19	9	10	12	16	16	17	17	15	15	9	10	12	16	16	17	17	15	15	9	10	12	16	16	17	17	15	15	78	78	78	35.056	322	322;297;347;369;268;322	0	171.86	By MS/MS	By MS/MS	By MS/MS	By MS/MS	By MS/MS
D6QST6	D6QST6	5	5	1		1	5	5	1	3	3	2	3	2	3	4	3	3	3	3	2	3	2	3	4	3	3	1	1	0	1	1	1	1	1	1	22.3	22.3	3.4	35.43	328	328	0	39.284	By matching	By MS/MS	By matching	By MS/MS	By matching
Q95ME5;P04178;D9D839;A0A2C9F3F0;Q712P4	Q95ME5;P04178;D9D839;A0A2C9F3F0	10;10;10;6;3	10;10;10;6;3	10;10;10;6;3	;;;	5	10	10	10	10	9	8	6	7	8	8	6	6	10	9	8	6	7	8	8	6	6	10	9	8	6	7	8	8	6	6	83.7	83.7	83.7	15.246	147	147;153;153;152;71	0	125.93	By MS/MS	By MS/MS	By MS/MS	By MS/MS	By MS/MS
D9U8D1;Q8WNY6	D9U8D1;Q8WNY6	7;5	4;2	4;2	;	2	7	4	4	7	6	7	7	7	6	7	7	7	4	3	4	4	4	4	4	4	4	4	3	4	4	4	4	4	4	4	65.2	39.3	39.3	10.366	89	89;93	0	84.241	By matching	By MS/MS	By MS/MS	By MS/MS	By MS/MS
O02772;H6UI30;E0AD19;Q68S99;C0LSI8;Q3IA98;A0A287A3W1;Q9TUP6;B5TK30;F1STV2;A0A287B9U4;A0A287BJZ6;A0A287B2J1;I3LTW5	O02772;H6UI30;E0AD19;Q68S99;C0LSI8	9;9;9;8;5;3;3;2;2;2;1;1;1;1	9;9;9;8;5;3;3;2;2;2;1;1;1;1	9;9;9;8;5;3;3;2;2;2;1;1;1;1	;;;;	14	9	9	9	7	8	8	8	6	6	4	7	6	7	8	8	8	6	6	4	7	6	7	8	8	8	6	6	4	7	6	60.9	60.9	60.9	14.749	133	133;133;133;119;99;49;155;24;108;133;101;117;121;133	0	54.23	By MS/MS	By MS/MS	By MS/MS	By MS/MS	By MS/MS
E0YLM4	E0YLM4	10	10	10		1	10	10	10	8	9	9	9	10	10	10	10	10	8	9	9	9	10	10	10	10	10	8	9	9	9	10	10	10	10	10	49.2	49.2	49.2	20.359	179	179	0	36.877	By MS/MS	By MS/MS	By MS/MS	By MS/MS	By MS/MS
E1CAJ5;F6QA08	E1CAJ5;F6QA08	43;42	43;42	43;42	;	2	43	43	43	36	35	38	40	40	40	39	41	40	36	35	38	40	40	40	39	41	40	36	35	38	40	40	40	39	41	40	62.2	62.2	62.2	56.858	505	505;504	0	323.31	By MS/MS	By MS/MS	By MS/MS	By MS/MS	By MS/MS
E1CAJ6	E1CAJ6	21	21	21		1	21	21	21	20	19	19	18	19	20	20	19	18	20	19	19	18	19	20	20	19	18	20	19	19	18	19	20	20	19	18	60	60	60	48.074	440	440	0	206.54	By MS/MS	By MS/MS	By MS/MS	By MS/MS	By MS/MS
I3LBK9;E3VWG5	I3LBK9;E3VWG5	2;2	2;2	2;2	;	2	2	2	2	1	0	1	0	1	2	2	0	0	1	0	1	0	1	2	2	0	0	1	0	1	0	1	2	2	0	0	6.7	6.7	6.7	57.653	504	504;505	0.0014416	3.7872	By MS/MS		By MS/MS		By matching
P24853;E3W6T5	P24853;E3W6T5	3;3	3;3	3;3	;	2	3	3	3	3	1	3	3	3	3	3	2	2	3	1	3	3	3	3	3	2	2	3	1	3	3	3	3	3	2	2	10.8	10.8	10.8	33.937	316	316;316	0	10.973	By matching	By matching	By matching	By MS/MS	By MS/MS
E7CR03;Q19S50;E7CR02;A0A287BBE2;A0A287AJZ1;A0A2C9F3G4	E7CR03;Q19S50;E7CR02;A0A287BBE2;A0A287AJZ1;A0A2C9F3G4	7;7;7;6;6;6	7;7;7;6;6;6	7;7;7;6;6;6	;;;;;	6	7	7	7	5	4	5	6	7	4	7	6	5	5	4	5	6	7	4	7	6	5	5	4	5	6	7	4	7	6	5	16.8	16.8	16.8	87.979	769	769;770;770;705;706;769	0	27.752	By MS/MS	By MS/MS	By MS/MS	By MS/MS	By MS/MS
E7EI20	E7EI20	13	13	13		1	13	13	13	13	13	13	10	10	12	10	10	10	13	13	13	10	10	12	10	10	10	13	13	13	10	10	12	10	10	10	68.6	68.6	68.6	23.394	204	204	0	157.58	By MS/MS	By MS/MS	By MS/MS	By MS/MS	By MS/MS
F1REW9	F1REW9	2	2	2		1	2	2	2	0	1	1	1	0	2	2	2	1	0	1	1	1	0	2	2	2	1	0	1	1	1	0	2	2	2	1	17.2	17.2	17.2	22.16	198	198	0.0053691	2.9809		By matching	By matching	By matching
F1REZ1;P10859	F1REZ1;P10859	36;32	36;32	36;32	;	2	36	36	36	35	36	36	29	31	33	31	31	31	35	36	36	29	31	33	31	31	31	35	36	36	29	31	33	31	31	31	80.8	80.8	80.8	40.177	354	354;354	0	323.31	By MS/MS	By MS/MS	By MS/MS	By MS/MS	By MS/MS
F1SX62;K7GPN9;I3LLQ0;F1SX61;I3LFP3;F1SX60;K7GLS1;F1SX59;F1REZ2;Q9TTB3	F1SX62;K7GPN9;I3LLQ0;F1SX61;I3LFP3;F1SX60;K7GLS1;F1SX59;F1REZ2	11;11;11;11;11;11;11;11;11;3	11;11;11;11;11;11;11;11;11;3	11;11;11;11;11;11;11;11;11;3	;;;;;;;;	10	11	11	11	10	11	9	10	11	10	11	11	9	10	11	9	10	11	10	11	11	9	10	11	9	10	11	10	11	11	9	26.7	26.7	26.7	74.565	656	656;1634;1636;1636;2402;2402;3382;3382;3456;103	0	76.183	By MS/MS	By MS/MS	By MS/MS	By MS/MS	By MS/MS
F1RF11	F1RF11	12	12	1		1	12	12	1	8	11	9	7	8	7	9	8	6	8	11	9	7	8	7	9	8	6	0	1	1	0	1	1	1	0	0	35.1	35.1	5.3	65.621	584	584	0	55.057	By matching	By MS/MS	By MS/MS	By matching	By MS/MS
F1RF28;F1RF27;I3L8H4	F1RF28;F1RF27;I3L8H4	41;41;41	36;36;36	35;35;35	;;	3	41	36	35	36	35	35	35	39	39	37	39	35	32	31	31	30	34	34	32	34	30	31	30	30	29	33	33	31	33	29	52.8	48.6	47.2	103.48	940	940;963;976	0	323.31	By MS/MS	By MS/MS	By MS/MS	By MS/MS	By MS/MS
F1RF77	F1RF77	14	14	14		1	14	14	14	11	9	12	11	11	14	13	14	14	11	9	12	11	11	14	13	14	14	11	9	12	11	11	14	13	14	14	28.4	28.4	28.4	83.474	725	725	0	59.834	By MS/MS	By MS/MS	By MS/MS	By MS/MS	By MS/MS
F1RFD3;I3LQZ7;A0A287ACP7	F1RFD3;I3LQZ7;A0A287ACP7	10;8;8	10;8;8	10;8;8	;;	3	10	10	10	3	3	4	9	8	8	8	9	8	3	3	4	9	8	8	8	9	8	3	3	4	9	8	8	8	9	8	15.9	15.9	15.9	88.771	793	793;695;722	0	30.846	By MS/MS	By MS/MS	By MS/MS	By MS/MS	By MS/MS
F1RFI1	F1RFI1	6	6	6		1	6	6	6	6	5	5	5	6	6	6	5	4	6	5	5	5	6	6	6	5	4	6	5	5	5	6	6	6	5	4	25.4	25.4	25.4	49.451	452	452	0	30.872	By MS/MS	By MS/MS	By MS/MS	By MS/MS	By MS/MS
F1RFL1	F1RFL1	1	1	1		1	1	1	1	1	1	1	1	1	1	1	1	1	1	1	1	1	1	1	1	1	1	1	1	1	1	1	1	1	1	1	11.3	11.3	11.3	12.421	115	115	0.00051046	4.6497	By matching	By matching	By matching	By MS/MS	By MS/MS
F1RFM7;A0A286ZVS9	F1RFM7;A0A286ZVS9	5;4	5;4	5;4	;	2	5	5	5	2	2	2	3	3	4	4	3	4	2	2	2	3	3	4	4	3	4	2	2	2	3	3	4	4	3	4	25.4	25.4	25.4	35.185	319	319;250	0	23.04	By MS/MS	By MS/MS	By MS/MS	By MS/MS	By MS/MS
F1RFQ7;Q8MJ37	F1RFQ7;Q8MJ37	14;8	14;8	14;8	;	2	14	14	14	14	13	13	12	14	13	12	12	11	14	13	13	12	14	13	12	12	11	14	13	13	12	14	13	12	12	11	56.9	56.9	56.9	24.423	216	216;103	0	93.97	By MS/MS	By MS/MS	By MS/MS	By MS/MS	By MS/MS
G3DRF8;F1RFV5;Q2TUQ3	G3DRF8;F1RFV5	5;5;1	5;5;1	5;5;1	;	3	5	5	5	4	5	4	5	4	5	5	5	5	4	5	4	5	4	5	5	5	5	4	5	4	5	4	5	5	5	5	38.9	38.9	38.9	25.433	239	239;241;89	0	28.658	By MS/MS	By MS/MS	By MS/MS	By MS/MS	By MS/MS
F1RFY1;CON__P02584	F1RFY1;CON__P02584	11;9	11;9	11;9	;	2	11	11	11	10	11	11	10	10	10	10	10	10	10	11	11	10	10	10	10	10	10	10	11	11	10	10	10	10	10	10	77.1	77.1	77.1	15.043	140	140;140	0	112.8	By MS/MS	By MS/MS	By MS/MS	By MS/MS	By MS/MS
F1RG17	F1RG17	1	1	1		1	1	1	1	1	1	1	1	1	1	1	1	1	1	1	1	1	1	1	1	1	1	1	1	1	1	1	1	1	1	1	7.1	7.1	7.1	19.077	169	169	0	7.976	By MS/MS	By MS/MS	By MS/MS	By MS/MS	By MS/MS
F1RG45;A0A287ABP5	F1RG45;A0A287ABP5	21;17	21;17	21;17	;	2	21	21	21	19	18	18	20	18	15	17	17	16	19	18	18	20	18	15	17	17	16	19	18	18	20	18	15	17	17	16	54.7	54.7	54.7	51.081	475	475;364	0	148.37	By MS/MS	By MS/MS	By MS/MS	By MS/MS	By MS/MS
F1RG67	F1RG67	1	1	1		1	1	1	1	1	1	1	1	1	1	1	1	1	1	1	1	1	1	1	1	1	1	1	1	1	1	1	1	1	1	1	7.4	7.4	7.4	37.424	340	340	0.0014245	3.6359	By matching	By matching	By MS/MS	By matching	By MS/MS
F1RGA9;I3L920;A0A286ZTJ6	F1RGA9;I3L920;A0A286ZTJ6	10;10;7	9;9;7	9;9;7	;;	3	10	9	9	5	6	5	7	6	6	5	6	6	5	5	4	7	6	5	5	6	6	5	5	4	7	6	5	5	6	6	30.6	28.7	28.7	53.234	474	474;511;434	0	35.029	By MS/MS	By MS/MS	By MS/MS	By MS/MS	By MS/MS
F1RGC9	F1RGC9	5	5	5		1	5	5	5	2	4	3	3	4	3	5	3	4	2	4	3	3	4	3	5	3	4	2	4	3	3	4	3	5	3	4	14.6	14.6	14.6	42.867	376	376	0	11.806	By matching	By MS/MS	By MS/MS	By MS/MS	By matching
F1RGD9;Q29207;A0A287A876;F1RGD8	F1RGD9	3;1;1;1	3;1;1;1	3;1;1;1		4	3	3	3	1	1	1	1	1	2	1	2	1	1	1	1	1	1	2	1	2	1	1	1	1	1	1	2	1	2	1	6.1	6.1	6.1	57.303	509	509;124;457;506	0	8.2433	By matching	By MS/MS	By matching	By matching	By MS/MS
I3LS16;F1RGE3	I3LS16;F1RGE3	1;1	1;1	1;1	;	2	1	1	1	1	1	0	1	1	1	1	1	1	1	1	0	1	1	1	1	1	1	1	1	0	1	1	1	1	1	1	14.3	14.3	14.3	10.718	98	98;99	0.0004995	4.2908	By matching	By MS/MS		By matching	By matching
F1RGE7	F1RGE7	1	1	1		1	1	1	1	1	1	1	1	1	1	1	1	1	1	1	1	1	1	1	1	1	1	1	1	1	1	1	1	1	1	1	7.4	7.4	7.4	30.459	283	283	0.0049841	3.0947	By matching	By matching	By MS/MS	By matching	By matching
F1RGS0;A0A287AK31	F1RGS0;A0A287AK31	31;30	28;27	28;27	;	2	31	28	28	26	25	26	29	28	27	28	28	29	24	23	24	26	25	24	25	25	26	24	23	24	26	25	24	25	25	26	44.2	42.2	42.2	104.13	956	956;973	0	184.28	By MS/MS	By MS/MS	By MS/MS	By MS/MS	By MS/MS
F1RGS2;Q70KH2	F1RGS2;Q70KH2	5;4	5;4	5;4	;	2	5	5	5	2	3	3	4	3	4	5	5	4	2	3	3	4	3	4	5	5	4	2	3	3	4	3	4	5	5	4	20.1	20.1	20.1	59.86	536	536;536	0	17.271	By MS/MS	By MS/MS	By MS/MS	By MS/MS	By MS/MS
K7GSU6;F1RGS4	K7GSU6;F1RGS4	1;1	1;1	1;1	;	2	1	1	1	1	1	1	1	1	1	1	1	1	1	1	1	1	1	1	1	1	1	1	1	1	1	1	1	1	1	1	1.3	1.3	1.3	125.3	1135	1135;1164	1	-2	By matching	By matching	By matching	By matching	By matching
F1RGU1;A0A286ZZ86	F1RGU1;A0A286ZZ86	6;4	6;4	6;4	;	2	6	6	6	2	3	5	5	3	4	5	5	4	2	3	5	5	3	4	5	5	4	2	3	5	5	3	4	5	5	4	34.5	34.5	34.5	32.932	290	290;255	0	26.473	By MS/MS	By MS/MS	By MS/MS	By MS/MS	By MS/MS
F1RGU8	F1RGU8	1	1	1		1	1	1	1	1	1	1	1	1	1	1	1	1	1	1	1	1	1	1	1	1	1	1	1	1	1	1	1	1	1	1	10.6	10.6	10.6	20.33	189	189	0	9.2242	By MS/MS	By MS/MS	By matching	By MS/MS	By MS/MS
P01965;F1RGX4;CON__P01966;K7GNR8;P02009;F1RGX7	P01965;F1RGX4	16;16;3;2;1;1	16;16;3;2;1;1	16;16;3;2;1;1	;	6	16	16	16	16	16	16	14	14	13	12	14	13	16	16	16	14	14	13	12	14	13	16	16	16	14	14	13	12	14	13	98.6	98.6	98.6	15.039	141	141;142;142;142;141;141	0	188.55	By MS/MS	By MS/MS	By MS/MS	By MS/MS	By MS/MS
F1RGY5;I3LJT1;A0A286ZL08	F1RGY5;I3LJT1;A0A286ZL08	9;8;7	8;7;6	8;7;6	;;	3	9	8	8	6	6	6	8	7	7	8	9	8	5	5	5	7	6	6	7	8	7	5	5	5	7	6	6	7	8	7	14.1	13.3	13.3	135.72	1241	1241;1141;1163	0	56.875	By MS/MS	By MS/MS	By matching	By MS/MS	By MS/MS
I3LK24;F1RH60	I3LK24;F1RH60	12;12	8;8	8;8	;	2	12	8	8	7	7	7	9	9	9	10	12	11	5	5	4	6	6	6	6	8	8	5	5	4	6	6	6	6	8	8	18.6	14.3	14.3	103.48	936	936;977	0	24.297	By MS/MS	By MS/MS	By MS/MS	By MS/MS	By MS/MS
F1RHA7	F1RHA7	45	45	4		1	45	45	4	43	43	42	40	42	43	42	42	41	43	43	42	40	42	43	42	42	41	4	4	4	4	4	4	4	4	4	76.1	76.1	10.3	74.348	682	682	0	323.31	By MS/MS	By MS/MS	By MS/MS	By MS/MS	By MS/MS
F1RHA9	F1RHA9	6	6	6		1	6	6	6	3	3	4	5	5	5	5	6	6	3	3	4	5	5	5	5	6	6	3	3	4	5	5	5	5	6	6	59.6	59.6	59.6	16.977	156	156	0	28.178	By MS/MS	By MS/MS	By MS/MS	By MS/MS	By MS/MS
F1RHB8;A0A287BH38	F1RHB8;A0A287BH38	7;6	7;6	7;6	;	2	7	7	7	5	5	5	6	6	6	7	7	7	5	5	5	6	6	6	7	7	7	5	5	5	6	6	6	7	7	7	63.1	63.1	63.1	14.657	130	130;147	0	50.001	By MS/MS	By MS/MS	By MS/MS	By MS/MS	By MS/MS
F1RHE6;A0A287BF73	F1RHE6	8;1	8;1	8;1		2	8	8	8	5	6	6	7	7	7	6	8	5	5	6	6	7	7	7	6	8	5	5	6	6	7	7	7	6	8	5	29.7	29.7	29.7	35.353	323	323;428	0	53.836	By MS/MS	By MS/MS	By MS/MS	By MS/MS	By MS/MS
F1RHH4;I3LHB2	F1RHH4;I3LHB2	2;2	2;2	2;2	;	2	2	2	2	1	1	1	2	2	1	1	2	2	1	1	1	2	2	1	1	2	2	1	1	1	2	2	1	1	2	2	6	6	6	65.154	585	585;603	0	6.3811	By matching	By matching	By matching	By MS/MS	By matching
F1RHH8	F1RHH8	2	2	2		1	2	2	2	1	0	0	2	2	1	2	2	1	1	0	0	2	2	1	2	2	1	1	0	0	2	2	1	2	2	1	1.5	1.5	1.5	273.6	2335	2335	0.0053667	2.9808	By matching			By MS/MS	By MS/MS
F1RHJ2;A0A0B8RSU5;F1SMR3;F1S7K5;A0A0B8RTM7;F1RUF7	F1RHJ2;A0A0B8RSU5	17;15;2;2;2;1	17;15;2;2;2;1	15;13;0;0;0;1	;	6	17	17	15	12	14	11	12	14	16	16	16	17	12	14	11	12	14	16	16	16	17	11	12	10	11	12	14	15	14	15	71.2	71.2	67.1	27.104	243	243;242;333;667;667;217	0	101.72	By MS/MS	By MS/MS	By MS/MS	By MS/MS	By MS/MS
I3LCP0;F1RHL9;A0A287BIH3	I3LCP0;F1RHL9	11;11;4	2;2;2	1;1;1	;	3	11	2	1	8	8	8	11	8	9	9	9	8	0	0	0	2	0	0	1	0	0	0	0	0	1	0	0	1	0	0	12.7	2.1	0.9	101.51	876	876;894;722	0.00050813	4.5863	By matching	By matching	By matching	By MS/MS	By matching
F1RHM8;A0A287BA60;A0A286ZJ82	F1RHM8;A0A287BA60;A0A286ZJ82	10;8;7	10;8;7	10;8;7	;;	3	10	10	10	9	8	9	7	7	8	7	8	8	9	8	9	7	7	8	7	8	8	9	8	9	7	7	8	7	8	8	70.9	70.9	70.9	23.741	206	206;172;175	0	99.849	By MS/MS	By MS/MS	By MS/MS	By MS/MS	By MS/MS
F1RHW4;A0A287ARP2;A0A287A328	F1RHW4;A0A287ARP2;A0A287A328	2;1;1	2;1;1	2;1;1	;;	3	2	2	2	0	1	0	1	0	1	0	2	1	0	1	0	1	0	1	0	2	1	0	1	0	1	0	1	0	2	1	12.8	12.8	12.8	23.767	218	218;188;204	0	6.184		By MS/MS		By MS/MS
F1RIE0;A0A287AQS4	F1RIE0;A0A287AQS4	6;4	6;4	6;4	;	2	6	6	6	5	5	5	5	4	6	5	6	6	5	5	5	5	4	6	5	6	6	5	5	5	5	4	6	5	6	6	44.8	44.8	44.8	25.877	232	232;208	0	33.81	By MS/MS	By MS/MS	By MS/MS	By MS/MS	By MS/MS
F1RIE2	F1RIE2	8	8	8		1	8	8	8	2	1	1	6	4	5	5	6	5	2	1	1	6	4	5	5	6	5	2	1	1	6	4	5	5	6	5	8.8	8.8	8.8	125.65	1130	1130	0	21.908	By MS/MS	By matching	By matching	By MS/MS	By MS/MS
F1RIF3	F1RIF3	9	9	9		1	9	9	9	6	8	8	9	8	8	7	5	9	6	8	8	9	8	8	7	5	9	6	8	8	9	8	8	7	5	9	29.8	29.8	29.8	52.997	484	484	0	40.627	By MS/MS	By MS/MS	By MS/MS	By MS/MS	By MS/MS
F1RIF8;P14332;D4N874	F1RIF8;P14332	18;9;7	18;9;7	18;9;7	;	3	18	18	18	11	14	14	13	14	15	11	15	14	11	14	14	13	14	15	11	15	14	11	14	14	13	14	15	11	15	14	51.2	51.2	51.2	52.3	475	475;250;165	0	87.486	By MS/MS	By MS/MS	By MS/MS	By MS/MS	By MS/MS
F1RII5	F1RII5	13	1	1		1	13	1	1	13	13	13	10	11	10	9	11	10	1	1	1	1	1	1	1	1	1	1	1	1	1	1	1	1	1	1	56.2	7.6	7.6	15.635	144	144	0	5.895	By matching	By matching	By matching	By MS/MS	By MS/MS
F1RII7;A7YB43;P04246;P02101;F1RII6;A0A1K0H3U3	F1RII7;A7YB43	22;18;1;1;1;1	2;0;0;0;0;0	2;0;0;0;0;0	;	6	22	2	2	22	22	22	19	20	19	18	20	19	2	2	2	2	2	2	2	2	2	2	2	2	2	2	2	2	2	2	88.4	10.9	10.9	16.166	147	147;126;146;147;147;147	0	33.596	By MS/MS	By MS/MS	By MS/MS	By MS/MS	By MS/MS
F1RIP4;A0A287B8A9	F1RIP4;A0A287B8A9	7;6	7;6	7;6	;	2	7	7	7	5	6	5	7	5	7	6	7	7	5	6	5	7	5	7	6	7	7	5	6	5	7	5	7	6	7	7	22.5	22.5	22.5	51.172	463	463;418	0	31.728	By MS/MS	By matching	By MS/MS	By MS/MS	By MS/MS
F1RIU4	F1RIU4	3	3	3		1	3	3	3	0	0	0	3	1	0	3	0	2	0	0	0	3	1	0	3	0	2	0	0	0	3	1	0	3	0	2	14	14	14	33.716	301	301	0	10.139				By MS/MS	By matching
F1RIW5	F1RIW5	1	1	1		1	1	1	1	1	1	1	1	1	1	1	1	1	1	1	1	1	1	1	1	1	1	1	1	1	1	1	1	1	1	1	12.3	12.3	12.3	13.019	122	122	0.0032377	3.3371	By matching	By matching	By matching	By matching	By matching
F1RJ25;A0A287B8Z2;Q6UV41	F1RJ25;A0A287B8Z2	19;18;2	14;13;2	14;13;2	;	3	19	14	14	13	11	16	16	17	17	18	17	16	9	8	11	12	12	13	13	12	12	9	8	11	12	12	13	13	12	12	57.4	45.9	45.9	39.376	364	364;434;40	0	115.26	By MS/MS	By MS/MS	By MS/MS	By MS/MS	By MS/MS
F1RJ93;A0A286ZN10;A0A287BQL0	F1RJ93	22;4;1	22;4;1	22;4;1		3	22	22	22	17	20	19	17	17	20	17	18	17	17	20	19	17	17	20	17	18	17	17	20	19	17	17	20	17	18	17	86.9	86.9	86.9	22.377	199	199;193;199	0	250.49	By MS/MS	By MS/MS	By MS/MS	By MS/MS	By MS/MS
F1RJC9	F1RJC9	1	1	1		1	1	1	1	1	1	1	1	1	1	1	1	1	1	1	1	1	1	1	1	1	1	1	1	1	1	1	1	1	1	1	5.3	5.3	5.3	25.728	227	227	0.00049875	4.2665	By MS/MS	By matching	By matching	By MS/MS	By MS/MS
F1RJJ0	F1RJJ0	5	4	4		1	5	4	4	3	4	3	5	5	5	5	5	5	2	3	2	4	4	4	4	4	4	2	3	2	4	4	4	4	4	4	26.2	23.1	23.1	25.574	221	221	0	16.626	By MS/MS	By matching	By MS/MS	By MS/MS	By matching
F1RJJ3	F1RJJ3	2	2	2		1	2	2	2	0	1	1	2	1	1	2	2	1	0	1	1	2	1	1	2	2	1	0	1	1	2	1	1	2	2	1	16.4	16.4	16.4	28.745	250	250	0	6.4316		By matching	By matching	By matching	By matching
F1RJM2	F1RJM2	13	13	13		1	13	13	13	10	10	11	13	13	12	13	13	13	10	10	11	13	13	12	13	13	13	10	10	11	13	13	12	13	13	13	62.8	62.8	62.8	29.229	261	261	0	71.719	By MS/MS	By MS/MS	By MS/MS	By MS/MS	By MS/MS
F1RJP9;F1RFY6;I3LEQ5;I3LQ03;A0A287BLB1;F1SBI9;A0A287B005;A0A287AE13;A0A287AWF7;F1RUH8;I3LC98;I3L676;I3LVQ0;I3LFJ8;A0A287ADP6;F1SI40;A0A287AYW1;A0A287B7Q8;A0A286ZX10	F1RJP9;F1RFY6;I3LEQ5;I3LQ03;A0A287BLB1;F1SBI9;A0A287B005;A0A287AE13;A0A287AWF7;F1RUH8;I3LC98;I3L676;I3LVQ0;I3LFJ8;A0A287ADP6;F1SI40;A0A287AYW1;A0A287B7Q8;A0A286ZX10	2;1;1;1;1;1;1;1;1;1;1;1;1;1;1;1;1;1;1	2;1;1;1;1;1;1;1;1;1;1;1;1;1;1;1;1;1;1	1;0;0;0;0;0;0;0;0;0;0;0;0;0;0;0;0;0;0	;;;;;;;;;;;;;;;;;;	19	2	2	1	2	2	1	2	2	2	2	2	2	2	2	1	2	2	2	2	2	2	1	1	1	1	1	1	1	1	1	1.6	1.6	1.1	194.98	1760	1760;1098;1272;1279;1301;1310;1318;1329;1553;1629;1673;1766;1802;1816;2568;2595;2607;2826;2853	0.00051706	4.8886	By matching	By matching	By matching	By MS/MS	By MS/MS
T1RUT7;F1RJV5	T1RUT7;F1RJV5	3;3	3;3	3;3	;	2	3	3	3	1	2	1	2	2	2	3	2	3	1	2	1	2	2	2	3	2	3	1	2	1	2	2	2	3	2	3	17.2	17.2	17.2	35.53	331	331;331	0	23.052	By MS/MS	By matching	By MS/MS	By MS/MS	By MS/MS
F1RJW7	F1RJW7	1	1	1		1	1	1	1	0	0	0	1	0	0	0	0	0	0	0	0	1	0	0	0	0	0	0	0	0	1	0	0	0	0	0	5.5	5.5	5.5	45.826	402	402	0.0036714	3.2203				By MS/MS
F1RJX8	F1RJX8	34	34	34		1	34	34	34	24	25	29	31	25	33	27	27	30	24	25	29	31	25	33	27	27	30	24	25	29	31	25	33	27	27	30	37.5	37.5	37.5	138.44	1224	1224	0	161.32	By MS/MS	By MS/MS	By MS/MS	By MS/MS	By MS/MS
F1RK01;CON__Q2KIG3	F1RK01	13;3	13;3	13;3		2	13	13	13	13	12	13	12	10	10	8	11	10	13	12	13	12	10	10	8	11	10	13	12	13	12	10	10	8	11	10	43.3	43.3	43.3	48.601	423	423;423	0	109.52	By MS/MS	By MS/MS	By MS/MS	By MS/MS	By MS/MS
F1RK74	F1RK74	2	2	2		1	2	2	2	1	2	2	0	1	2	2	1	1	1	2	2	0	1	2	2	1	1	1	2	2	0	1	2	2	1	1	7.4	7.4	7.4	33.957	311	311	0.00050352	4.4314	By MS/MS	By matching	By matching		By matching
F1RKC7	F1RKC7	4	4	4		1	4	4	4	4	4	4	4	4	4	4	4	4	4	4	4	4	4	4	4	4	4	4	4	4	4	4	4	4	4	4	11.2	11.2	11.2	65.836	589	589	0	15.616	By MS/MS	By MS/MS	By MS/MS	By MS/MS	By MS/MS
F1RKG8	F1RKG8	22	22	22		1	22	22	22	17	16	17	18	18	18	20	16	19	17	16	17	18	18	18	20	16	19	17	16	17	18	18	18	20	16	19	95.7	95.7	95.7	20.971	187	187	0	232.02	By MS/MS	By MS/MS	By MS/MS	By MS/MS	By MS/MS
F1RKI3;A0A287A4W1	F1RKI3	8;2	8;2	8;2		2	8	8	8	6	6	6	6	7	7	4	7	6	6	6	6	6	7	7	4	7	6	6	6	6	6	7	7	4	7	6	79.4	79.4	79.4	13.725	126	126;115	0	49.894	By MS/MS	By MS/MS	By MS/MS	By MS/MS	By MS/MS
F1RKJ9	F1RKJ9	3	3	3		1	3	3	3	3	3	3	2	3	3	3	3	3	3	3	3	2	3	3	3	3	3	3	3	3	2	3	3	3	3	3	11.8	11.8	11.8	32.104	297	297	0	12.235	By MS/MS	By MS/MS	By MS/MS	By MS/MS	By MS/MS
F1RKK1;Q9TV36;F1SN67	F1RKK1;Q9TV36;F1SN67	1;1;1	1;1;1	1;1;1	;;	3	1	1	1	0	0	0	0	0	1	1	1	1	0	0	0	0	0	1	1	1	1	0	0	0	0	0	1	1	1	1	0.5	0.5	0.5	303.37	2802	2802;2871;2871	0.00049334	4.1311
F1RKK5	F1RKK5	12	12	12		1	12	12	12	8	8	10	6	8	8	8	7	7	8	8	10	6	8	8	8	7	7	8	8	10	6	8	8	8	7	7	33.8	33.8	33.8	46.442	447	447	0	65.724	By MS/MS	By MS/MS	By MS/MS	By MS/MS	By MS/MS
F1RKM0	F1RKM0	35	34	30		1	35	34	30	23	23	23	30	31	29	30	30	30	22	22	22	29	30	28	29	29	29	19	20	19	27	27	26	27	27	27	61.9	61.9	56.7	66.485	586	586	0	253.6	By MS/MS	By MS/MS	By MS/MS	By MS/MS	By MS/MS
F1RKR4	F1RKR4	1	1	1		1	1	1	1	1	0	1	1	0	0	1	1	1	1	0	1	1	0	0	1	1	1	1	0	1	1	0	0	1	1	1	9.7	9.7	9.7	24.6	216	216	0.0058088	2.9767	By matching		By matching	By MS/MS
F1RKU4	F1RKU4	5	5	5		1	5	5	5	4	4	2	4	5	4	4	5	5	4	4	2	4	5	4	4	5	5	4	4	2	4	5	4	4	5	5	32.1	32.1	32.1	33.582	305	305	0	21.383	By MS/MS	By matching	By MS/MS	By MS/MS	By MS/MS
F1RKW8;A0A287AV98	F1RKW8;A0A287AV98	10;9	10;9	10;9	;	2	10	10	10	7	5	6	8	6	10	9	9	8	7	5	6	8	6	10	9	9	8	7	5	6	8	6	10	9	9	8	25.7	25.7	25.7	47.321	420	420;420	0	26.844	By MS/MS	By MS/MS	By MS/MS	By MS/MS	By MS/MS
F1RKY2;H9LBP0	F1RKY2	20;4	20;4	18;4		2	20	20	18	16	17	17	17	17	17	12	13	17	16	17	17	17	17	17	12	13	17	15	15	15	15	15	16	11	12	15	50.9	50.9	45.1	55.874	495	495;131	0	101.9	By MS/MS	By MS/MS	By MS/MS	By MS/MS	By MS/MS
F1RKY8	F1RKY8	2	2	2		1	2	2	2	1	1	2	1	1	1	2	2	2	1	1	2	1	1	1	2	2	2	1	1	2	1	1	1	2	2	2	15.4	15.4	15.4	28.014	246	246	0	8.8072	By MS/MS	By MS/MS	By MS/MS	By MS/MS	By matching
F1RL06	F1RL06	4	1	1		1	4	1	1	4	4	4	4	4	4	4	4	4	1	1	1	1	1	1	1	1	1	1	1	1	1	1	1	1	1	1	22.7	3.8	3.8	22.712	211	211	0.004562	3.1501	By matching	By MS/MS	By MS/MS	By matching	By MS/MS
F1RLB6;A0A287BD61	F1RLB6	7;1	7;1	7;1		2	7	7	7	3	4	4	7	7	7	7	7	7	3	4	4	7	7	7	7	7	7	3	4	4	7	7	7	7	7	7	30.5	30.5	30.5	33.291	295	295;298	0	41.776	By MS/MS	By MS/MS	By MS/MS	By MS/MS	By MS/MS
F1RLC4;P45845	F1RLC4;P45845	10;9	10;9	10;9	;	2	10	10	10	10	10	10	10	10	10	10	10	10	10	10	10	10	10	10	10	10	10	10	10	10	10	10	10	10	10	10	30.5	30.5	30.5	47.009	419	419;249	0	157.63	By MS/MS	By MS/MS	By MS/MS	By MS/MS	By MS/MS
F1RLL9	F1RLL9	1	1	1		1	1	1	1	0	1	1	0	1	1	1	1	0	0	1	1	0	1	1	1	1	0	0	1	1	0	1	1	1	1	0	0.6	0.6	0.6	167.24	1712	1712	0.0095777	2.7828		By matching	By MS/MS		By matching
F1RLQ2	F1RLQ2	72	72	0		1	72	72	0	66	66	67	57	59	64	61	60	58	66	66	67	57	59	64	61	60	58	0	0	0	0	0	0	0	0	0	81.6	81.6	0	74.232	664	664	0	323.31	By matching	By matching	By matching	By matching	By matching
F1RLQ5	F1RLQ5	3	3	3		1	3	3	3	2	1	2	3	2	3	2	3	3	2	1	2	3	2	3	2	3	3	2	1	2	3	2	3	2	3	3	9	9	9	58.005	502	502	0	9.2325	By matching	By MS/MS	By MS/MS	By MS/MS	By MS/MS
F1RLT2	F1RLT2	1	1	1		1	1	1	1	0	0	0	0	0	0	0	1	0	0	0	0	0	0	0	0	1	0	0	0	0	0	0	0	0	1	0	1.2	1.2	1.2	107.16	956	956	0.0066342	2.8964
F1RM03;A0A287AQE1	F1RM03;A0A287AQE1	6;4	6;4	6;4	;	2	6	6	6	5	4	3	4	4	2	5	5	5	5	4	3	4	4	2	5	5	5	5	4	3	4	4	2	5	5	5	29.2	29.2	29.2	38.312	346	346;288	0	25.462	By MS/MS	By MS/MS	By MS/MS	By MS/MS	By MS/MS
I3LVK3;F1RM15	I3LVK3;F1RM15	8;8	8;8	8;8	;	2	8	8	8	3	2	4	7	7	6	6	7	7	3	2	4	7	7	6	6	7	7	3	2	4	7	7	6	6	7	7	11.5	11.5	11.5	130.83	1144	1144;1144	0	19.085	By matching	By matching	By MS/MS	By MS/MS	By MS/MS
F1RM42	F1RM42	2	2	2		1	2	2	2	2	2	2	2	2	2	2	2	2	2	2	2	2	2	2	2	2	2	2	2	2	2	2	2	2	2	2	6.2	6.2	6.2	61.6	584	584	0.0045662	3.1609	By matching	By matching	By matching	By MS/MS	By matching
F1RM45;P18650;CON__Q03247	F1RM45;P18650	31;29;2	31;29;2	31;29;2	;	3	31	31	31	23	25	25	24	24	25	26	27	26	23	25	25	24	24	25	26	27	26	23	25	25	24	24	25	26	27	26	69.7	69.7	69.7	36.664	317	317;317;316	0	261.82	By MS/MS	By MS/MS	By MS/MS	By MS/MS	By MS/MS
F1RM62;Q5IZU9	F1RM62	7;3	7;3	7;3		2	7	7	7	7	7	7	7	7	7	7	7	7	7	7	7	7	7	7	7	7	7	7	7	7	7	7	7	7	7	7	59.5	59.5	59.5	17.431	163	163;78	0	79.252	By MS/MS	By MS/MS	By MS/MS	By MS/MS	By MS/MS
F1RMA3	F1RMA3	2	2	2		1	2	2	2	1	1	1	2	1	2	2	2	1	1	1	1	2	1	2	2	2	1	1	1	1	2	1	2	2	2	1	2.3	2.3	2.3	101.89	916	916	0	5.5977	By matching	By matching	By matching	By MS/MS	By matching
F1RMA6;K9J4T7	F1RMA6;K9J4T7	1;1	1;1	1;1	;	2	1	1	1	1	1	1	1	1	1	1	1	1	1	1	1	1	1	1	1	1	1	1	1	1	1	1	1	1	1	1	2.4	2.4	2.4	75.488	672	672;677	0.0092227	2.8375	By matching	By MS/MS	By matching	By matching	By matching
F1RMM0	F1RMM0	10	10	10		1	10	10	10	6	4	5	9	8	8	9	9	9	6	4	5	9	8	8	9	9	9	6	4	5	9	8	8	9	9	9	45	45	45	27.351	262	262	0	53.003	By MS/MS	By MS/MS	By MS/MS	By MS/MS	By MS/MS
F1RMV5	F1RMV5	3	3	3		1	3	3	3	3	2	3	1	1	1	1	0	0	3	2	3	1	1	1	1	0	0	3	2	3	1	1	1	1	0	0	28	28	28	27.024	246	246	0	7.1009	By MS/MS	By MS/MS	By MS/MS	By matching	By matching
F1RMZ8;F1SLE5	F1RMZ8	21;4	21;4	21;4		2	21	21	21	17	18	18	19	16	18	19	20	18	17	18	18	19	16	18	19	20	18	17	18	18	19	16	18	19	20	18	67.7	67.7	67.7	56.612	511	511;395	0	130.9	By MS/MS	By MS/MS	By MS/MS	By MS/MS	By MS/MS
Q19AZ6;F1RN41	Q19AZ6;F1RN41	1;1	1;1	1;1	;	2	1	1	1	1	1	1	1	1	1	1	1	1	1	1	1	1	1	1	1	1	1	1	1	1	1	1	1	1	1	1	4.6	4.6	4.6	53.086	479	479;536	0.00052274	5.1721	By MS/MS	By matching	By MS/MS	By MS/MS	By MS/MS
Q5K4G2;F1RN44	Q5K4G2;F1RN44	3;3	3;3	3;3	;	2	3	3	3	3	3	3	2	3	3	3	3	3	3	3	3	2	3	3	3	3	3	3	3	3	2	3	3	3	3	3	8.7	8.7	8.7	43.902	413	413;413	0	19.114	By MS/MS	By MS/MS	By MS/MS	By MS/MS	By MS/MS
F1RNB1	F1RNB1	3	3	3		1	3	3	3	2	3	2	2	2	2	2	3	3	2	3	2	2	2	2	2	3	3	2	3	2	2	2	2	2	3	3	29.4	29.4	29.4	23.178	211	211	0	71.663	By MS/MS	By matching	By MS/MS	By MS/MS	By MS/MS
M3UZ75;F1RNK3	M3UZ75;F1RNK3	1;1	1;1	1;1	;	2	1	1	1	1	1	1	1	1	1	1	1	1	1	1	1	1	1	1	1	1	1	1	1	1	1	1	1	1	1	1	7.1	7.1	7.1	35.142	322	322;322	0	10.061	By MS/MS	By MS/MS	By matching	By matching	By matching
F1RNP2;A0A286ZVC3;A0A287BJ64	F1RNP2;A0A286ZVC3;A0A287BJ64	10;9;9	10;9;9	10;9;9	;;	3	10	10	10	10	10	10	7	8	7	7	5	7	10	10	10	7	8	7	7	5	7	10	10	10	7	8	7	7	5	7	38.9	38.9	38.9	35.744	319	319;282;350	0	75.444	By MS/MS	By MS/MS	By MS/MS	By MS/MS	By MS/MS
F1RNW3;R4JU57	F1RNW3;R4JU57	1;1	1;1	1;1	;	2	1	1	1	0	0	0	0	0	1	1	1	1	0	0	0	0	0	1	1	1	1	0	0	0	0	0	1	1	1	1	4.5	4.5	4.5	46.533	422	422;463	0.0098882	2.6981
F1RNW4;I3LR43;Q29597	F1RNW4;I3LR43	16;13;2	16;13;2	16;13;2	;	3	16	16	16	16	15	14	12	10	14	12	10	10	16	15	14	12	10	14	12	10	10	16	15	14	12	10	14	12	10	10	53.3	53.3	53.3	54.834	493	493;444;109	0	117.04	By MS/MS	By MS/MS	By MS/MS	By MS/MS	By MS/MS
F1RNX2	F1RNX2	5	5	5		1	5	5	5	4	4	5	5	5	4	4	5	4	4	4	5	5	5	4	4	5	4	4	4	5	5	5	4	4	5	4	48	48	48	14.227	125	125	0	66.504	By MS/MS	By MS/MS	By MS/MS	By MS/MS	By MS/MS
F1RNZ1;A0A287ASX6	F1RNZ1;A0A287ASX6	4;3	4;3	4;3	;	2	4	4	4	3	3	2	2	2	4	3	3	4	3	3	2	2	2	4	3	3	4	3	3	2	2	2	4	3	3	4	23.7	23.7	23.7	29.453	274	274;295	0	16.046	By matching	By MS/MS	By matching	By matching	By MS/MS
K7GPK2;F1RP05	K7GPK2;F1RP05	9;9	9;9	9;9	;	2	9	9	9	5	5	4	5	5	7	7	7	7	5	5	4	5	5	7	7	7	7	5	5	4	5	5	7	7	7	7	42.1	42.1	42.1	42.003	378	378;412	0	42.516	By MS/MS	By MS/MS	By MS/MS	By MS/MS	By MS/MS
F1RP13	F1RP13	2	2	2		1	2	2	2	1	1	1	1	1	2	2	2	2	1	1	1	1	1	2	2	2	2	1	1	1	1	1	2	2	2	2	28.5	28.5	28.5	16.218	144	144	0	6.7123	By MS/MS	By MS/MS	By MS/MS	By MS/MS	By MS/MS
F1RP34;Q0PIT9	F1RP34;Q0PIT9	6;5	6;5	6;5	;	2	6	6	6	5	4	3	4	4	5	4	4	5	5	4	3	4	4	5	4	4	5	5	4	3	4	4	5	4	4	5	33.3	33.3	33.3	31.48	288	288;288	0	27.023	By MS/MS	By MS/MS	By MS/MS	By MS/MS	By MS/MS
F1RP44	F1RP44	4	4	4		1	4	4	4	2	4	2	2	4	4	3	3	3	2	4	2	2	4	4	3	3	3	2	4	2	2	4	4	3	3	3	4.1	4.1	4.1	123.62	1097	1097	0	11.541	By matching	By MS/MS	By matching	By matching	By MS/MS
F1RPB7	F1RPB7	1	1	1		1	1	1	1	1	0	0	1	1	1	1	1	1	1	0	0	1	1	1	1	1	1	1	0	0	1	1	1	1	1	1	3.8	3.8	3.8	40.572	367	367	0.0041152	3.1845	By matching			By matching	By matching
F1RPD2	F1RPD2	5	5	5		1	5	5	5	2	4	3	3	2	4	4	3	4	2	4	3	3	2	4	4	3	4	2	4	3	3	2	4	4	3	4	28	28	28	48.209	453	453	0	23.591	By matching	By MS/MS	By MS/MS	By MS/MS	By MS/MS
I3L9V7;F1RPE4;A0A287AHW5	I3L9V7;F1RPE4;A0A287AHW5	4;4;3	4;4;3	4;4;3	;;	3	4	4	4	1	1	1	3	2	3	2	3	4	1	1	1	3	2	3	2	3	4	1	1	1	3	2	3	2	3	4	13.8	13.8	13.8	41.862	378	378;429;388	0	13.828	By MS/MS	By MS/MS	By MS/MS	By MS/MS	By MS/MS
F1RPH0;Q7SIB7;K7GKJ8;D0G784;Q6T4P2;X4ZHK0;X4ZFQ2;Q6RI85;Q6T4P3;Q6T4P4	F1RPH0;Q7SIB7;K7GKJ8;D0G784	42;40;39;35;11;7;7;7;3;1	42;40;39;35;11;7;7;7;3;1	42;40;39;35;11;7;7;7;3;1	;;;	10	42	42	42	37	36	35	39	39	41	38	39	38	37	36	35	39	39	41	38	39	38	37	36	35	39	39	41	38	39	38	90.4	90.4	90.4	44.574	417	417;417;400;329;88;417;417;417;112;95	0	323.31	By MS/MS	By MS/MS	By MS/MS	By MS/MS	By MS/MS
F1RPQ3	F1RPQ3	8	8	8		1	8	8	8	7	6	7	6	6	8	7	6	7	7	6	7	6	6	8	7	6	7	7	6	7	6	6	8	7	6	7	44.8	44.8	44.8	34.577	310	310	0	31.767	By MS/MS	By MS/MS	By MS/MS	By MS/MS	By MS/MS
F1RPW8;A0A286ZT02	F1RPW8;A0A286ZT02	4;3	4;3	4;3	;	2	4	4	4	2	2	2	3	4	4	4	3	2	2	2	2	3	4	4	4	3	2	2	2	2	3	4	4	4	3	2	23	23	23	32.091	309	309;289	0	16.264	By matching	By matching	By matching	By MS/MS	By MS/MS
F1RPW9;Q29387;A0A287A623	F1RPW9;Q29387	21;21;2	21;21;2	21;21;2	;	3	21	21	21	15	16	17	16	15	19	18	18	16	15	16	17	16	15	19	18	18	16	15	16	17	16	15	19	18	18	16	62.5	62.5	62.5	48.458	424	424;432;349	0	133.27	By MS/MS	By MS/MS	By MS/MS	By MS/MS	By MS/MS
F1RQ01	F1RQ01	1	1	1		1	1	1	1	1	0	1	1	1	1	1	1	1	1	0	1	1	1	1	1	1	1	1	0	1	1	1	1	1	1	1	3	3	3	75.557	663	663	0.01	2.7594	By matching		By matching	By matching	By matching
P16293;F1RQ75;A0A287BHR3	P16293;F1RQ75;A0A287BHR3	6;6;5	6;6;5	6;6;5	;;	3	6	6	6	6	6	6	5	6	4	4	4	4	6	6	6	5	6	4	4	4	4	6	6	6	5	6	4	4	4	4	21	21	21	45.516	409	409;462;419	0	22.225	By MS/MS	By MS/MS	By MS/MS	By MS/MS	By MS/MS
K7GKR9;K7GRX3;K7GNV0;F1RQ90	K7GKR9;K7GRX3;K7GNV0;F1RQ90	4;4;4;4	4;4;4;4	4;4;4;4	;;;	4	4	4	4	3	3	2	4	4	2	3	4	3	3	3	2	4	4	2	3	4	3	3	3	2	4	4	2	3	4	3	16	16	16	31.388	288	288;306;306;390	0	8.8527	By MS/MS	By matching	By MS/MS	By MS/MS	By MS/MS
F1RQI0	F1RQI0	122	122	122		1	122	122	122	97	96	96	104	105	113	108	108	107	97	96	96	104	105	113	108	108	107	97	96	96	104	105	113	108	108	107	47.9	47.9	47.9	332.78	3065	3065	0	323.31	By MS/MS	By MS/MS	By MS/MS	By MS/MS	By MS/MS
Q29063;F1RQI7;Q29122	Q29063;F1RQI7;Q29122	1;1;1	1;1;1	1;1;1	;;	3	1	1	1	0	0	0	1	0	0	1	1	1	0	0	0	1	0	0	1	1	1	0	0	0	1	0	0	1	1	1	17.2	17.2	17.2	9.5855	87	87;1253;1254	0.00051099	4.6622				By matching
F1RQM4;A0A286ZRG9;Q29558;A0MNM3;A0A287AXT4;F1RPN9;F1STS4	F1RQM4;A0A286ZRG9;Q29558	28;27;26;1;1;1;1	28;27;26;1;1;1;1	28;27;26;1;1;1;1	;;	7	28	28	28	22	21	23	17	21	21	21	21	20	22	21	23	17	21	21	21	21	20	22	21	23	17	21	21	21	21	20	73.9	73.9	73.9	63.819	571	571;552;557;35;547;585;604	0	188.5	By MS/MS	By MS/MS	By MS/MS	By MS/MS	By MS/MS
F1RQP0;Q9GLW8	F1RQP0;Q9GLW8	12;11	12;11	12;11	;	2	12	12	12	11	11	10	10	10	12	11	10	11	11	11	10	10	10	12	11	10	11	11	11	10	10	10	12	11	10	11	75.9	75.9	75.9	17.266	162	162;162	0	91.965	By MS/MS	By MS/MS	By MS/MS	By MS/MS	By MS/MS
F1RQT4	F1RQT4	2	2	2		1	2	2	2	1	2	2	2	2	2	2	2	1	1	2	2	2	2	2	2	2	1	1	2	2	2	2	2	2	2	1	7.4	7.4	7.4	34.242	312	312	0	6.4438	By matching	By MS/MS	By MS/MS	By MS/MS	By MS/MS
F1RQU2;A0A287A9T4;A0A286ZR68;Q9GLE9;Q29284	F1RQU2;A0A287A9T4;A0A286ZR68	37;36;36;5;4	20;19;19;3;1	20;19;19;3;1	;;	5	37	20	20	27	28	29	30	32	32	31	33	33	14	15	17	14	16	18	17	17	16	14	15	17	14	16	18	17	17	16	56.8	37.4	37.4	83.252	724	724;709;728;94;112	0	108.94	By MS/MS	By MS/MS	By MS/MS	By MS/MS	By MS/MS
F1RQW6;A0A287AAZ9;E0Z5H3	F1RQW6;A0A287AAZ9	49;41;7	1;1;1	1;1;1	;	3	49	1	1	48	46	45	41	44	43	42	43	42	1	1	1	1	1	1	1	1	1	1	1	1	1	1	1	1	1	1	65.2	1.3	1.3	85.878	765	765;727;98	0.00050226	4.3972	By MS/MS	By MS/MS	By MS/MS	By MS/MS	By MS/MS
F1RQZ9	F1RQZ9	6	5	5		1	6	5	5	5	4	4	5	4	5	4	5	6	4	3	3	4	3	4	3	4	5	4	3	3	4	3	4	3	4	5	10	9	9	109.48	972	972	0	15.701	By matching	By MS/MS	By matching	By MS/MS	By matching
F1RR69	F1RR69	6	6	6		1	6	6	6	5	5	5	5	6	6	6	6	6	5	5	5	5	6	6	6	6	6	5	5	5	5	6	6	6	6	6	28.3	28.3	28.3	29.991	258	258	0	67.884	By MS/MS	By MS/MS	By MS/MS	By MS/MS	By MS/MS
F1RR89	F1RR89	2	2	2		1	2	2	2	2	2	2	1	2	2	1	1	1	2	2	2	1	2	2	1	1	1	2	2	2	1	2	2	1	1	1	4.7	4.7	4.7	75.345	660	660	0	5.6011	By matching	By MS/MS	By matching	By matching	By matching
F1RRB7	F1RRB7	3	3	3		1	3	3	3	0	0	0	3	2	2	2	2	3	0	0	0	3	2	2	2	2	3	0	0	0	3	2	2	2	2	3	8.2	8.2	8.2	44.501	426	426	0	12.879				By MS/MS	By MS/MS
F1RRD6;A0A287A5B4;A0A287ANX4	F1RRD6;A0A287A5B4;A0A287ANX4	13;11;11	13;11;11	13;11;11	;;	3	13	13	13	10	10	8	7	8	7	9	10	11	10	10	8	7	8	7	9	10	11	10	10	8	7	8	7	9	10	11	23.2	23.2	23.2	84.453	758	758;627;659	0	56.809	By MS/MS	By MS/MS	By MS/MS	By MS/MS	By MS/MS
F1RRK9;F1RRJ4	F1RRK9;F1RRJ4	6;6	6;6	6;6	;	2	6	6	6	4	4	6	6	4	6	5	5	6	4	4	6	6	4	6	5	5	6	4	4	6	6	4	6	5	5	6	9.8	9.8	9.8	134.79	1190	1190;1199	0	18.631	By MS/MS	By MS/MS	By matching	By MS/MS	By MS/MS
F1RRX1	F1RRX1	3	3	3		1	3	3	3	3	1	2	1	3	2	2	2	3	3	1	2	1	3	2	2	2	3	3	1	2	1	3	2	2	2	3	24.6	24.6	24.6	22.432	199	199	0	8.6191	By MS/MS	By matching	By MS/MS	By matching	By MS/MS
I3L6P8;F1RS16	I3L6P8;F1RS16	1;1	1;1	1;1	;	2	1	1	1	0	1	1	1	1	1	1	1	1	0	1	1	1	1	1	1	1	1	0	1	1	1	1	1	1	1	1	1.7	1.7	1.7	80.208	696	696;723	0.0036731	3.2265		By matching	By matching	By matching	By matching
V5L1C3;I3LDM1;F1RS37;A0A286ZN21;D3K5K1;A0A287B1R3;CON__Q2KJC7	V5L1C3;I3LDM1;F1RS37;A0A286ZN21;D3K5K1;A0A287B1R3;CON__Q2KJC7	27;27;27;26;26;24;14	27;27;27;26;26;24;14	27;27;27;26;26;24;14	;;;;;;	7	27	27	27	22	25	21	19	17	22	20	22	22	22	25	21	19	17	22	20	22	22	22	25	21	19	17	22	20	22	22	51.9	51.9	51.9	87.045	781	781;781;836;736;781;679;779	0	167.02	By MS/MS	By MS/MS	By MS/MS	By MS/MS	By MS/MS
F1RS45	F1RS45	3	3	3		1	3	3	3	1	1	1	2	3	2	3	1	2	1	1	1	2	3	2	3	1	2	1	1	1	2	3	2	3	1	2	3.3	3.3	3.3	181.85	1613	1613	0.00050125	4.3545	By MS/MS	By matching	By MS/MS	By matching	By matching
F1RS49	F1RS49	2	2	2		1	2	2	2	2	2	2	2	2	2	1	1	2	2	2	2	2	2	2	1	1	2	2	2	2	2	2	2	1	1	2	5.5	5.5	5.5	67.328	599	599	0	7.1842	By MS/MS	By MS/MS	By MS/MS	By matching	By matching
F1RSD3	F1RSD3	1	1	1		1	1	1	1	1	0	0	0	1	0	1	1	1	1	0	0	0	1	0	1	1	1	1	0	0	0	1	0	1	1	1	4.6	4.6	4.6	42.421	369	369	0.00049456	4.1609	By matching				By matching
I3LQB3;Q9TVC1;F1RSG6	I3LQB3;Q9TVC1;F1RSG6	8;8;8	8;8;8	8;8;8	;;	3	8	8	8	3	4	4	7	4	7	5	6	5	3	4	4	7	4	7	5	6	5	3	4	4	7	4	7	5	6	5	25.6	25.6	25.6	54.133	465	465;483;483	0	30.062	By matching	By MS/MS	By matching	By MS/MS	By matching
F1RSM2	F1RSM2	6	6	6		1	6	6	6	5	5	4	5	5	6	3	5	5	5	5	4	5	5	6	3	5	5	5	5	4	5	5	6	3	5	5	20.6	20.6	20.6	53.024	456	456	0	24.006	By MS/MS	By MS/MS	By MS/MS	By MS/MS	By MS/MS
F1RT25	F1RT25	6	5	5		1	6	5	5	5	5	5	6	6	6	6	6	6	4	4	4	5	5	5	5	5	5	4	4	4	5	5	5	5	5	5	38.3	34	34	18.762	162	162	0	22.252	By MS/MS	By MS/MS	By MS/MS	By MS/MS	By MS/MS
I3LCH6;F1RT98	I3LCH6;F1RT98	2;2	1;1	1;1	;	2	2	1	1	1	0	0	1	1	2	2	2	2	0	0	0	1	1	1	1	1	1	0	0	0	1	1	1	1	1	1	3.6	1.6	1.6	65.636	612	612;638	0.0058036	2.9708	By matching			By matching	By matching
F1RTB0	F1RTB0	2	2	2		1	2	2	2	1	0	1	2	1	2	1	2	2	1	0	1	2	1	2	1	2	2	1	0	1	2	1	2	1	2	2	18.8	18.8	18.8	31.293	282	282	0.0062389	2.9447	By matching		By matching	By MS/MS	By matching
Q9TSV3;K7GN33;F1RTI5	Q9TSV3;K7GN33;F1RTI5	1;1;1	1;1;1	1;1;1	;;	3	1	1	1	0	1	0	0	0	1	1	1	1	0	1	0	0	0	1	1	1	1	0	1	0	0	0	1	1	1	1	2.8	2.8	2.8	48.668	427	427;780;844	1	-2		By matching
F1RTP4	F1RTP4	1	1	1		1	1	1	1	1	0	0	0	0	0	0	0	0	1	0	0	0	0	0	0	0	0	1	0	0	0	0	0	0	0	0	1.4	1.4	1.4	57.866	502	502	1	-2	By MS/MS
F1RTT3	F1RTT3	1	1	1		1	1	1	1	1	1	1	1	1	1	1	1	1	1	1	1	1	1	1	1	1	1	1	1	1	1	1	1	1	1	1	9	9	9	15.26	156	156	0	15.37	By MS/MS	By MS/MS	By MS/MS	By MS/MS	By MS/MS
F1RTY6	F1RTY6	7	7	7		1	7	7	7	2	4	3	7	5	4	5	5	6	2	4	3	7	5	4	5	5	6	2	4	3	7	5	4	5	5	6	24.1	24.1	24.1	40.75	370	370	0	26.467	By MS/MS	By MS/MS	By MS/MS	By MS/MS	By MS/MS
F1RU22;A0A287BIU2	F1RU22;A0A287BIU2	15;14	15;14	15;14	;	2	15	15	15	10	12	13	14	13	15	14	13	13	10	12	13	14	13	15	14	13	13	10	12	13	14	13	15	14	13	13	46.1	46.1	46.1	51.577	462	462;375	0	99.831	By MS/MS	By MS/MS	By MS/MS	By MS/MS	By MS/MS
F1RU27	F1RU27	1	1	1		1	1	1	1	1	1	1	1	1	1	1	1	1	1	1	1	1	1	1	1	1	1	1	1	1	1	1	1	1	1	1	5.5	5.5	5.5	33.26	307	307	0.0014171	3.583	By matching	By matching	By matching	By matching	By matching
F1RU28	F1RU28	2	2	2		1	2	2	2	1	2	1	2	2	1	1	2	2	1	2	1	2	2	1	1	2	2	1	2	1	2	2	1	1	2	2	11.7	11.7	11.7	22.314	205	205	0	6.5536	By MS/MS	By MS/MS	By matching	By MS/MS	By MS/MS
F1RU33	F1RU33	7	7	7		1	7	7	7	7	7	7	4	7	7	6	6	6	7	7	7	4	7	7	6	6	6	7	7	7	4	7	7	6	6	6	60.7	60.7	60.7	10.044	89	89	0	39.656	By MS/MS	By MS/MS	By MS/MS	By MS/MS	By MS/MS
F1RU49;F1RUT3	F1RU49;F1RUT3	11;7	1;1	1;1	;	2	11	1	1	8	8	8	11	8	9	8	9	8	0	0	0	1	0	0	0	0	0	0	0	0	1	0	0	0	0	0	12.4	1.3	1.3	103.24	902	902;847	0.0045641	3.1513	By matching	By matching	By matching	By MS/MS	By matching
K7GR37;K7GQ44;K7GKL7;F1RUA1;K7GS25	K7GR37;K7GQ44;K7GKL7;F1RUA1;K7GS25	5;5;5;5;5	1;1;1;1;1	1;1;1;1;1	;;;;	5	5	1	1	3	2	4	5	5	5	5	5	5	1	1	1	1	1	1	1	1	1	1	1	1	1	1	1	1	1	1	13.3	4.8	4.8	48.02	420	420;427;429;431;434	0.0058062	2.9767	By matching	By matching	By matching	By matching	By matching
F1RUK8;A0A287B4B7;Q6Q7J2;A0A287B6B3;Q6EEJ3;P79315	F1RUK8;A0A287B4B7;Q6Q7J2;A0A287B6B3	28;27;26;25;4;4	28;27;26;25;4;4	22;21;20;21;4;4	;;;	6	28	28	22	26	24	24	22	23	26	24	22	24	26	24	24	22	23	26	24	22	24	20	18	19	17	17	20	19	17	19	74.2	74.2	58.4	50.326	445	445;380;445;385;72;79	0	268.98	By MS/MS	By MS/MS	By MS/MS	By MS/MS	By MS/MS
F1RUM4;O02668;CON__Q9TRI1;Q8MJG4	F1RUM4;O02668	34;34;9;4	34;34;9;4	34;34;9;4	;	4	34	34	34	33	31	32	27	29	26	26	23	20	33	31	32	27	29	26	26	23	20	33	31	32	27	29	26	26	23	20	46.1	46.1	46.1	104.3	933	933;935;946;77	0	238.06	By MS/MS	By MS/MS	By MS/MS	By MS/MS	By MS/MS
F1RUP2	F1RUP2	1	1	1		1	1	1	1	1	1	1	1	1	1	1	1	1	1	1	1	1	1	1	1	1	1	1	1	1	1	1	1	1	1	1	4.6	4.6	4.6	52.984	479	479	0.0054005	3.0383	By matching	By matching	By matching	By MS/MS	By matching
F1RUP7	F1RUP7	5	5	5		1	5	5	5	4	4	4	3	3	4	5	4	3	4	4	4	3	3	4	5	4	3	4	4	4	3	3	4	5	4	3	30.7	30.7	30.7	24.224	218	218	0	18.922	By MS/MS	By MS/MS	By MS/MS	By MS/MS	By MS/MS
Q06AU0;F1RUT1;Q06AT9	Q06AU0;F1RUT1;Q06AT9	7;7;6	7;7;6	7;7;6	;;	3	7	7	7	3	4	5	7	5	7	6	7	7	3	4	5	7	5	7	6	7	7	3	4	5	7	5	7	6	7	7	26.3	26.3	26.3	40.337	365	365;365;359	0	56.791	By MS/MS	By MS/MS	By MS/MS	By MS/MS	By MS/MS
F1RUT6	F1RUT6	1	1	1		1	1	1	1	1	1	0	1	0	1	0	0	1	1	1	0	1	0	1	0	0	1	1	1	0	1	0	1	0	0	1	1.2	1.2	1.2	97.686	857	857	1	-2	By matching	By matching		By MS/MS
F1RUV5;Q7YS28	F1RUV5;Q7YS28	1;1	1;1	1;1	;	2	1	1	1	1	1	0	1	0	1	1	1	1	1	1	0	1	0	1	1	1	1	1	1	0	1	0	1	1	1	1	1.1	1.1	1.1	129.29	1175	1175;1178	0.00049432	4.1588	By matching	By matching		By matching
F1RUX1;A0A287B9Z2	F1RUX1;A0A287B9Z2	11;10	11;10	10;9	;	2	11	11	10	6	8	8	9	8	9	8	9	8	6	8	8	9	8	9	8	9	8	6	7	7	9	8	8	8	9	8	28.4	28.4	26.2	54.181	489	489;496	0	51.995	By MS/MS	By MS/MS	By MS/MS	By MS/MS	By MS/MS
F1RUZ6	F1RUZ6	2	2	2		1	2	2	2	2	2	2	2	1	2	1	2	2	2	2	2	2	1	2	1	2	2	2	2	2	2	1	2	1	2	2	8.5	8.5	8.5	37.71	330	330	0	6.3836	By MS/MS	By MS/MS	By MS/MS	By matching	By matching
F1RV14;Q8MIR7;K9J4L8	F1RV14	3;1;1	3;1;1	3;1;1		3	3	3	3	3	2	3	3	2	3	3	2	3	3	2	3	3	2	3	3	2	3	3	2	3	3	2	3	3	2	3	6.6	6.6	6.6	50.649	442	442;276;673	0	9.5757	By MS/MS	By MS/MS	By MS/MS	By matching	By MS/MS
O18896;F1RV30	O18896;F1RV30	1;1	1;1	1;1	;	2	1	1	1	1	1	1	1	1	1	1	1	1	1	1	1	1	1	1	1	1	1	1	1	1	1	1	1	1	1	1	2.4	2.4	2.4	56.267	509	509;511	0	7.0163	By MS/MS	By MS/MS	By matching	By MS/MS	By MS/MS
F1RVD2	F1RVD2	2	2	2		1	2	2	2	0	1	1	1	1	1	1	2	1	0	1	1	1	1	1	1	2	1	0	1	1	1	1	1	1	2	1	13	13	13	28.895	261	261	0	8.2396		By matching	By matching	By matching	By MS/MS
Q9GLP0;F1RVE7;K7GS94;K7GQ83;K7GNY7	Q9GLP0;F1RVE7;K7GS94;K7GQ83;K7GNY7	5;5;5;5;5	5;5;5;5;5	5;5;5;5;5	;;;;	5	5	5	5	5	5	4	4	3	5	4	4	5	5	5	4	4	3	5	4	4	5	5	5	4	4	3	5	4	4	5	9.1	9.1	9.1	88.265	798	798;798;801;813;853	0	18.37	By matching	By matching	By matching	By MS/MS	By MS/MS
F1RVH4	F1RVH4	2	2	2		1	2	2	2	1	1	2	0	1	1	1	1	0	1	1	2	0	1	1	1	1	0	1	1	2	0	1	1	1	1	0	16.9	16.9	16.9	22.174	195	195	0	5.6453	By matching	By matching	By MS/MS		By MS/MS
F1RVN1	F1RVN1	4	4	4		1	4	4	4	1	1	1	3	3	3	4	4	3	1	1	1	3	3	3	4	4	3	1	1	1	3	3	3	4	4	3	9.7	9.7	9.7	50.569	464	464	0	7.5594	By matching	By matching	By matching	By MS/MS	By matching
F1RVP8;A0A287BDC0;A0A287A5S2	F1RVP8;A0A287BDC0;A0A287A5S2	5;4;4	5;4;4	5;4;4	;;	3	5	5	5	4	5	4	3	5	5	4	4	4	4	5	4	3	5	5	4	4	4	4	5	4	3	5	5	4	4	4	10.3	10.3	10.3	93.089	833	833;683;685	0	17.538	By MS/MS	By MS/MS	By MS/MS	By MS/MS	By MS/MS
F1RVS9	F1RVS9	1	1	1		1	1	1	1	1	1	1	1	1	0	0	0	0	1	1	1	1	1	0	0	0	0	1	1	1	1	1	0	0	0	0	3	3	3	49.179	460	460	0	6.4746	By MS/MS	By matching	By MS/MS	By matching	By matching
F1RVY7	F1RVY7	6	6	6		1	6	6	6	6	5	5	5	6	6	5	5	5	6	5	5	5	6	6	5	5	5	6	5	5	5	6	6	5	5	5	29.3	29.3	29.3	42.091	392	392	0	35.971	By MS/MS	By MS/MS	By MS/MS	By MS/MS	By MS/MS
F1RVZ0	F1RVZ0	2	2	2		1	2	2	2	1	2	2	1	2	0	2	1	1	1	2	2	1	2	0	2	1	1	1	2	2	1	2	0	2	1	1	6.8	6.8	6.8	70.416	646	646	0	7.9635	By MS/MS	By MS/MS	By MS/MS	By matching	By matching
F1RW06;F6PRR7;A0A287BB95;Q197W4;C0SW08;A0A287AXP1;P79432;A0A287AP27;K7GT60;F1SPH6;A0A287A6V7;C9E1C9;A0A0B8RZP0;A0A287AL35;A0A287BFM4;I3L585;K7GRV3;F1S320;A0A287BRW2;A0A287ABH4;F1S357;I3LDK7;K7GKS2;F1SSC2;A0A287B5T2;F1RWL3;A0A287ADU9;A0A287BFF3;A0A0B8S0A5	F1RW06;F6PRR7;A0A287BB95;Q197W4;C0SW08;A0A287AXP1;P79432;A0A287AP27;K7GT60;F1SPH6;A0A287A6V7;C9E1C9;A0A0B8RZP0;A0A287AL35;A0A287BFM4;I3L585;K7GRV3;F1S320;A0A287BRW2;A0A287ABH4;F1S357;I3LDK7;K7GKS2;F1SSC2;A0A287B5T2;F1RWL3;A0A287ADU9;A0A287BFF3;A0A0B8S0A5	2;1;1;1;1;1;1;1;1;1;1;1;1;1;1;1;1;1;1;1;1;1;1;1;1;1;1;1;1	2;1;1;1;1;1;1;1;1;1;1;1;1;1;1;1;1;1;1;1;1;1;1;1;1;1;1;1;1	2;1;1;1;1;1;1;1;1;1;1;1;1;1;1;1;1;1;1;1;1;1;1;1;1;1;1;1;1	;;;;;;;;;;;;;;;;;;;;;;;;;;;;	29	2	2	2	1	2	2	1	1	1	2	2	2	1	2	2	1	1	1	2	2	2	1	2	2	1	1	1	2	2	2	9.2	9.2	9.2	34.682	305	305;266;291;292;297;298;303;321;326;339;340;372;372;384;403;404;420;423;435;469;472;511;601;1231;1288;1395;1404;1492;1492	0.00049068	4.0726	By MS/MS	By MS/MS	By MS/MS	By matching	By matching
F1RW07	F1RW07	1	1	1		1	1	1	1	1	1	1	1	1	1	1	1	1	1	1	1	1	1	1	1	1	1	1	1	1	1	1	1	1	1	1	0.4	0.4	0.4	214.47	1886	1886	0.0095902	2.7879	By matching	By matching	By matching	By MS/MS	By MS/MS
F1RW08	F1RW08	4	4	4		1	4	4	4	2	3	3	2	2	4	4	3	4	2	3	3	2	2	4	4	3	4	2	3	3	2	2	4	4	3	4	9.6	9.6	9.6	70.322	622	622	0	11.507	By matching	By matching	By matching	By MS/MS	By MS/MS
F1RW28	F1RW28	1	1	1		1	1	1	1	1	1	1	1	1	1	1	1	1	1	1	1	1	1	1	1	1	1	1	1	1	1	1	1	1	1	1	3.3	3.3	3.3	33.312	300	300	0.0066637	2.9269	By matching	By matching	By matching	By matching	By matching
F1RW61	F1RW61	1	1	1		1	1	1	1	1	1	1	1	1	1	1	1	1	1	1	1	1	1	1	1	1	1	1	1	1	1	1	1	1	1	1	14	14	14	12.595	114	114	0.00051282	4.7093	By MS/MS	By MS/MS	By matching	By MS/MS	By MS/MS
F1RW78	F1RW78	4	4	4		1	4	4	4	4	4	3	3	3	3	3	4	3	4	4	3	3	3	3	3	4	3	4	4	3	3	3	3	3	4	3	25.6	25.6	25.6	31.932	285	285	0	10.294	By MS/MS	By MS/MS	By matching	By MS/MS	By MS/MS
F1RW98	F1RW98	14	14	14		1	14	14	14	9	9	11	9	9	13	11	13	11	9	9	11	9	9	13	11	13	11	9	9	11	9	9	13	11	13	11	60.6	60.6	60.6	31.51	277	277	0	73.681	By MS/MS	By MS/MS	By MS/MS	By MS/MS	By MS/MS
Q6EEI7;K7GPB4;F1RWA3;G9K122	Q6EEI7;K7GPB4;F1RWA3;G9K122	1;1;1;1	1;1;1;1	1;1;1;1	;;;	4	1	1	1	1	1	1	1	1	1	1	1	1	1	1	1	1	1	1	1	1	1	1	1	1	1	1	1	1	1	1	0.8	0.8	0.8	161.01	1418	1418;1441;1441;1455	0.0036849	3.2595	By MS/MS	By MS/MS	By MS/MS	By matching	By matching
F1RWA6;I3LAD5	F1RWA6;I3LAD5	2;2	2;2	2;2	;	2	2	2	2	0	0	0	2	1	1	2	1	2	0	0	0	2	1	1	2	1	2	0	0	0	2	1	1	2	1	2	5.7	5.7	5.7	55.063	495	495;512	0	6.7552				By matching	By matching
F1RWH1;A0A287BLT5	F1RWH1;A0A287BLT5	4;2	3;2	3;2	;	2	4	3	3	4	3	4	4	4	4	4	4	4	3	2	3	3	3	3	3	3	3	3	2	3	3	3	3	3	3	3	29.7	21.1	21.1	21.418	185	185;80	0	8.4927	By MS/MS	By MS/MS	By MS/MS	By MS/MS	By MS/MS
F1RWH6	F1RWH6	3	3	3		1	3	3	3	3	1	2	2	3	3	3	2	2	3	1	2	2	3	3	3	2	2	3	1	2	2	3	3	3	2	2	5.5	5.5	5.5	56.982	505	505	0	12.816	By matching	By matching	By matching	By MS/MS	By MS/MS
F1RWI8	F1RWI8	4	4	4		1	4	4	4	0	0	0	3	2	4	3	3	3	0	0	0	3	2	4	3	3	3	0	0	0	3	2	4	3	3	3	20	20	20	48.194	439	439	0	13.221				By matching	By MS/MS
F1RWJ5	F1RWJ5	7	7	7		1	7	7	7	6	5	4	7	6	6	6	6	4	6	5	4	7	6	6	6	6	4	6	5	4	7	6	6	6	6	4	16.1	16.1	16.1	97.224	876	876	0	17.854	By MS/MS	By MS/MS	By MS/MS	By MS/MS	By MS/MS
F1RWJ6;Q6QAR9	F1RWJ6	13;4	13;4	13;4		2	13	13	13	5	5	5	9	8	8	8	11	11	5	5	5	9	8	8	8	11	11	5	5	5	9	8	8	8	11	11	21	21	21	103.62	921	921;304	0	32.282	By MS/MS	By MS/MS	By MS/MS	By MS/MS	By MS/MS
[truncated: 857 more rows]
[truncated: 66 more columns]
