# Supplementary material for: The Mechano-Ubiquitinome of Articular Cartilage: Differential Ubiquitination and Activation of a Group of ER-Associated DUBs and ER Stress Regulators
Source: Mol Cell Proteomics. 2022 Sep 28;21(12):100419. doi: 10.1016/j.mcpro.2022.100419 (PMC9708921; doi:10.1016/j.mcpro.2022.100419)
Supplement: Supplementary Table S6 [file mmc12.xlsx]

## Sheet: Sheet1
2317 elements included exclusively in "Proteome all":						47 elements included exclusively in "GlyGly_enriched":				78 common elements in "Proteome all" and "GlyGly_enriched":
A1BG						Protein				CLIC4
A2M						ADMR1				HDLBP
AAMDC						PRPS2				ACTN4
AARS1 AARS						TCF4				PSMD9
AARSD1						RARA				TPD52L2
ABCD1						HNRNPM				CAVIN1
ABCE1						CHD3				PICALM
ABI3BP						EPS15L1				PHLDB1
ACAA1						CUL5				ANXA5
ACAA2						LOC100512195				PLEC
ACADM						LOC100518170				UBQLN1
ACADS						VPS36				CLINT1
ACADSB						LOC110261312				SKP1
ACADVL						RB1CC1				PAPSS1
ACAN						PIP5K1A				ANXA8
ACAN AGC1						BCORL1				RAD23B
ACAT1						DDIT4				UBE2N
ACAT2						TUBA1B				SF3A3
ACBD3						CD99				SAP18
ACDC						PACSIN1				RPS3
ACL ACLY						YOD1				ILF3
ACLY						ELP1				ENO1
ACO1						PNPT1				ST13
ACO2						LOC100157763				Slc2a1
ACOT4						A0A287BIA9				ANXA2 ANX2
ACOT6						PI4K2A				HNRNPH1
ACP1						RPL9				EPN1
ACP5						PCDHGC4				EEF1A1
ACSS1						UBXN1				VCP
ACTA2						ARL8B				PGAM1
ACTG1						ZZEF1				RDX
ACTG2						LOC100155734				RPS27A
ACTN1						DCUN1D1				UBC
ACTR1A						TBX10				TPI1
ACTR1B						IMPDH2 IMPDH				MYL6
ACTR2						HR				UBE2L3
ACTR3						tkt TKT				SUMO2 SMT3A SMT3H2
ACY1						CLIC5				RAN
ACYP1						RYR2				PFN1
ACYP1 ACYPE						TMEM232				PGK1
ADD1						COL22A1				SOX9
ADGRE5						WRNIP1				FGB
ADH5						SEC14L1				HSPA8
ADI1 MTCBP1						SLC22A2 OCT2				PPIA
ADIPOQ						GARS				S100A6
ADIRF						BRCC3				PCBP1
ADK						ATXN3				RAB11FIP5
ADPRS										PPP2R1A
ADRM1										SAR1A
AEBP1										ARF4
A-FABP										ACTB
AFM										YWHAB
AGFG1										VIM
AGRN										GNB1
AGT										GSN
AHCY										TUBA4A
AHNAK										EEF1D
AHNAK2										PNP
AHSA1										SYNE2
AHSG										RPL19
AHSG FETUA										HNRNPF
AIF1										NEDD8
AIF1 SBAB-548A10.7-001										MSN
AIF1L										LMNA
AIMP1										NONO
AIMP2										TUBB6
AIP										ARHGDIA
AK1										HBB
AK2										SRSF3
AK3										DPH5
AK3L1										YWHAQ
AK4 AK3L1										EZR
AKR1A1										ANXA1
AKR1B1										YWHAZ
AKR1B1 ALR2										TUBB TUBB5
AKR7A2										PSMA6
ALAD										VASN
ALB										GAPDH GAPD
ALDH16A1
ALDH18A1
ALDH1A3
ALDH1L2
ALDH2
ALDH3A2
ALDH7A1
ALDH9A1
ALDH9A1 ALDH9
ALDOA
ALDOC
ALPL
ALS IGFALS
ALYREF
AMBP
AMBP ITIL
AMDHD2
AMH
AMPD2
AmpT
AMY2
AMY2 LOC100521789
ANG
ANG1 ANG
ANGPTL2 Angptl2
ANK1
ANKFY1
ANKIB1
ANKMY2
ANP32A
ANP32E
ANPEP
ANPEP pAPN
ANT1
ANXA1 ANX1
ANXA11
ANXA2
ANXA4
ANXA4 ANX4
ANXA6
ANXA7
AP1B1
AP1G1
AP1M1
AP1M2
aP2
AP2A1
AP2A2
AP2B1
AP2M1
AP2S1
AP3M1
AP3M2
APBB3
APC2
APEH
APEX1
API5
APM1
APMAP
APN
APOA1
APOA2
APOA4
APOB
APOC3
APOD
APOE
APOH
APOM
APOM SBAB-548A10.6-001
ApoN APOF
APOR
APPL1
APRT
AQR
ARCN1
ARF1
ARF2
ARF5
ARF6
ARFGAP1
ARFGAP2
ARFGAP3
ARFIP1
ARHGAP1
ARHGAP45
ARHGDIB
ARHGEF1
ARL1
ARL3
ARMC1
ARMC10
ARPC1B
ARPC2
ARPC3
ARPC4
ARPC5
ARRB1
ARSA
ARSB
AS-A
ASAH1
ASNS
ASPH
ASPN
ASRGL1
ATG3
ATIC
ATIC purH
ATL3
ATOX1
ATP1A1
ATP1A2
ATP1A3
ATP2B1
ATP2B3
ATP2B4
ATP5B
ATP5C1
ATP5F1A
ATP5F1A ATP5A1 ATP5A2
ATP5F1B
ATP5F1C
ATP5F1D
ATP5IF1 ATPI ATPIF1
ATP5ME ATP5I
ATP5MF ATP5J2
ATP5MG
ATP5PB
ATP5PD
ATP5PF
ATP5PF ATP5J
ATP5PO
ATP5PO ATP5O
ATP6
ATP6 APT6
ATP6V0D1
ATP6V0D2
ATP6V1A
ATP6V1A ATP6A1 ATP6V1A1
ATP6V1B2
ATP6V1C1
ATP6V1E1
ATP6V1F
ATP6V1H
ATPase 6
ATPase 6 ATP6
ATPase 6 ATP6 ATPase6
ATPase 8 ATP8
ATPase8 ATP8
AZGP1
B2M
BAG1
BAG3
BAG6
BAG6 BAT3
BANF1
BAT1
BAT3 SBAB-548A10.10-004
BAT3 SBAB-548A10.10-013
BBS9
BCAP31
BCAT1
BCAT2
BDH2
BF SBAB-707F1.11-001
BF SBAB-707F1.11-002
BGN
BID
BIN1
BLVRA
BLVRB
BOLA2
BPNT1
BRCA2
BRK1
BSG
BTD
BTF3
BTF3L4
BUB3
BZW1
C1-INH
C1QA
C1QB
C1QBP
C1QC
C1QTNF8
C2
C2 SBAB-707F1.3-001
C2H11orf58 C11orf58
C2H11orf68 C11orf68
C2H19orf25 C19orf25
C3
C3H2orf49 C2orf49
C4A
C4A SBAB-514B12.5-001
C4BPA
C5
C5H12orf57 C12orf57
C6
C7
C7H14orf93 C14orf93
C8A
C8B
C8G
C9
CA1
CA2
CA3
CAB39
CABP1
CACYBP
CAD
CADM1
CALD1
CALM1
CALR
CALU
CAMK2D
CAMTA1
CAND1
CANX
CAP1
CAPG
CAPN1
CAPN2
CAPNS1 CAPN4
CAPRIN1
Capza
CAPZA2
CAPZB
CARHSP1
CARS1
CASK
CASP3
CASP7
CAST
CAT
CAV1
CAV3
CAVIN3
CBF-A
CBFB
CBR3
CBX1
CBX3
CBX5
CCAR2
CCDC112
CCDC187
CCDC22
CCDC80
CCHCR1
CCHCR1 HCR
CCL16
CCL4
CCN2
CCN2 CTGF HBGF-0.8
CCT2
CCT3
CCT4
CCT5
CCT6A
CCT7
CCT8
CD109
CD14
CD163
CD163 M130
CD276
CD2AP
CD2AP cd2ap
CD2BP2
CD34
CD44
CD46
CD46 MCP
CD59
CD5L
CD61 ITGB3
CD68
CD81
CD9
CDA
CDC2 CDK1
CDC37
CDC42
CDH1
CDH13
CDK1
CDK12
CDK13
CDK14
CDK15
CDK16
CDK17
CDK18
CDK2
CDK2AP1
CDK3
CDK4
CDK5
CDK5RAP3
CDK6
CDK9
CDKN2C
CDO1
CDV3
CEP112
CETN2
CFAP36
CFB
CFD
CFD DF
CFH
CFI
CFL1
CFL2
CFL2b
CFP
cGPD
CGREF1
CH242-38B5.3-001
CHAD
CHADL
CHCHD2
CHD7
CHD8
CHD9
CHEK1
CHI3L1
CHID1
CHMP2A
CHMP3
CHMP4B
CHMP5
CIAO1
CILP
CILP2
CIRP
CKAP4
CKB
CKM
CLEC11A
CLEC3A
CLEC3B
CLIC1
CLIC2
CLNS1A
CLTA
CLTB
CLTC
CLU
CMBL
CMPK1
CMPK1 CMPK UCK
CNBP
CNDP2
CNN2
CNN3
CNPY2
CNPY4
COBLL1
COG3
COII
COII COX2
COL10A1
COL11A1
COL11A2
COL11A2 SBAB-1044B7.3-001
COL11A2 SBAB-1044B7.3-003
COL12A1
COL14A1
COL15A1
COL16A1
COL18A1
COL1A1
COL1A2
COL27A1
COL2A1
COL3A1
COL5A1
COL5A2
COL6A1
COL6A2
COL9A1
COL9A2
COL9A3
COLEC12
COLGALT1
COLGALT1 GLT25D1
COLGALT2
COMMD1
COMMD3
COMMD9
COMP
COMT
COPA
COPB1
COPB2
COPE
COPG1
COPS2
COPS4
COPS5
COPS6
COPS7A
COPS8
COPS9
COPZ1
COPZ2
CORO1A
CORO1B
CORO1C
COX2
COX4I1
COX4I1 COX4
COX5A
COX5B
COX6A1
COX6B
COX7A2
CP
CP alpha1 Capza CAPZA1
CP alpha2
CP beta2
CPB2
CPN1
CPN2
CPNE1
CPNE3
CPPED1
CPQ
CPSF2
CPSF6
CPXM1
CPZ
CRABP1
CRADD
CRELD2
CRIP1
CRIP2
CRISP3
CRISPLD1
CRK
CRKL
CRP
CRP PTX1
CRTAP
CRYAB
CRYL1
CRYL1 CRY
CRYZ
CS
CSAD
CSE1L
CSK
CSNK2A1
CSNK2B
CSNK2B CK2N
CSNK2B Csnk2b
CSNK2B Csnk2b-Ly6g5b
Csnk2b-Ly6g5b
CSPG4
CSRP1
CST3
CstB
CSTB CST6 STFB
CSTL1
CTBP1
CTGF
CTHRC1
CTNNA1
CTNND1
CTRC
CTSA
CTSB
CTSC
CTSD
CTSH
CTSK
CTSZ CH242-247L10.3-001
CTTN
CUTA
CUX1
CWC15
CYB5R3
CYB5R3 DIA1
CYC1
CYCS CYC
CYFIP1 tv1
CYFIP2
CYP7B1
CYTL1
CZIB
DAB2
DAG1
DAP
DARS1
DAZAP1
DBI
DBNL
DCN
DCPS DCS1 HINT5
DCTN1
DCTN2
DCTN4
DCTN5
DCXR
DDAH1
DDAH2
DDB1
DDOST
DDOST OST48
DDRGK1
DDX1
DDX17
DDX19B
DDX39B
DDX39B BAT1 UAP56
DDX3X
DDX3Y LOC100624590
DDX46
DDX5
DDX6
DECR1
DENND2A
DENR
DF
DHDH 2DD
DHFR
DHRS4
DHX15
DHX9
DIAPH3
DLD
DLD LAD
DLG1
DLST
DLST-tv1
DNAH5
DNAJA1
DNAJA2
DNAJB1
DNAJB11
DNAJC17
DNM1
DNM2
DNPEP
DOM3Z SBAB-707F1.6-001
DPM1
DPP7
DPT
DPY30
DPYSL2
DPYSL3
DR1
DRAP1
DRG1
DSTN DSN
DTD2
DUSP3
DYNC1H1
DYNC1I2
DYNC1LI1
DYNC1LI2
DYNLL1 LC8
DYNLL2
DYNLRB1
DYNLT1
DYNLT3
ECHDC1
ECHS1
Eci1
ECM1
ECPAS
ECRG4
EDIL3
EEA1
EEF1A EEF1A1
EEF1B2
EEF1G
EEF2
EF1A1
EFEMP1
EFEMP2
EFTUD2
EHD1
EHD2
EHD4
EIF1
EIF1AX
EIF1AY
EIF2S1
EIF2S2
EIF2S3
EIF3A EIF3S10
EIF3B EIF3S9
EIF3C EIF3S8
EIF3D EIF3S7
EIF3E EIF3S6 INT6
EIF3F EIF3S5
EIF3G EIF3S4
EIF3H EIF3S3
EIF3I EIF3S2
EIF3J EIF3S1
EIF3K EIF3S12
EIF3L EIF3EIP EIF3S6IP
EIF3M
EIF4A2
EIF4A3 DDX48
EIF4B
EIF4E
EIF4G1
EIF4G2
EIF4H
EIF5
EIF5A
EIF5A2
EIF6 ITGB4BP
ELAVL1
ELOB
ELOC
EMD
EMILIN1
ENAH
ENO3
ENOPH1 MASA
ENOSF1
ENPP1
ENPP2
ENY2
EP300
EPB41L1
EPB41L2
EPN3
EPRS1
EPYC
ERAP1
ERC1
ERH
ERK1
ERK2
ERLIN1
ERLIN2
ERO1A
ERO1A ERO1L
ERP29
ESD
ETF1
ETFA
ETFB
ETHE1
EVPL
EWS
EWSR1
EXOC6B
F10
F12
F13A1
F2
F9
FABP3
FABP4
FABP5
FAF1
FAH
FAM114A1
FAM120A
FAM129B
FAM151B
FAM180B
FAM3C
FAM98A
FAM98B
FAP
FARSA
FARSB
FASN
FASTKD1
FAU
FBH1
FBLN1
FBLN2
FBLN5
FBLN7
FBN1
FBN2
FBXO18
FBXO44
FBXW9
FCGRT
FCGRT FcRn
FCN1
FCN2
FDPS
FERMT2
FERMT3
FETUB
FGA
FGD4 DNM1L
FGG
FGL2
FH
FHL1
fhl1C
FIBIN
FIS1
FKBP10
FKBP14
FKBP1A
FKBP2
FKBP3
FKBP4
FKBP7
FKBP9
FLNA
FLNB
FMC1-LUC7L2
FMOD
FN1
FN3KRP
FNBP1
FNDC1
FNTA
FOLR1
FOLR2
FRZB
FSCN1
FSTL1
FUBP1
FUBP3
FUCA1
FUS
G3BP1
G3BP2
G6PD
GAA
GALE
GALK1
GALM
GALNS
GANAB
GAPDH
GARS1
GART
GATD1
GATD3A
GBA
GBE1
GC
GCN1
GCN1L1
GCSH
GDI1
GDI2
Gene names
GET3 ASNA1
GFAT1
GFPT1
GFPT2
GFUS TSTA3
GGACT
GGH
GIMAP4
GLB1
GLB1L
GLG1
GLO1
GLRX GRX
GLRX3
GLTP
GLUD1
GMDS
GMFB
GMPPB
GMPR2 GMPR
GMPS
GNA11
GNA14
GNAI1
GNAI2
GNAI3
GNAQ
GNAS
GNAS CH242-247L10.1-002
GNAS CH242-247L10.1-011
GNAS CH242-247L10.1-012
GNAS CH242-247L10.1-016
GNAS CH242-247L10.1-017
GNAS CH242-247L10.1-018
GNAS CH242-247L10.1-020
GNB2
GNB4
GNPDA2
GNPNAT1
GNS
GOLGA2
GOLGA3
GOLGB1
GOLT1B
GOPC
GORAB
GORASP2
GOSR1
GOT1
GOT2
GPC1
GPD1
GPHN
GPI
GPIIIa
GPN1
GPSM1
GPX1
GPX3
GPX4
GPX5
GPX7
GPX8
GRB2
GRHPR
GRN
grp-58
GRPEL1
GRSF1
GRX1
GSPT1
GSPT2
GSR
GSS
GSTA4
GSTM3
GSTO1
GSTP1
GTF2A1
GUK1
GUK1 GUK
GulDH
GUSB
GYS
GYS1
H1-3
H1-4
H1-6 H1FT
H2A.Z H2AFZ
H2AC20
H2AC6
H2AW
H2AZ2
H2BC11
H2BC21
H2BC7
H2BE1
H2BU1
H3-3A H3F3A
H3F3B
HADH
HADH HAD HADHSC SCHAD
HADHA
HADHA LCHYD-HAD
HADHB
HAGH
HAPLN1
HAPLN1 CRTL1
HAPLN3
HARS1
HBA
HBS1L
HCLS1
HDAC1
HDAC2
HDDC2
HDGF
HDGFL3
HDHD2
HEBP1
HEBP2
HEXA
HEXB
H-FABP
HGFAC
HHIPL1
HHIPL2
HIBADH
HIBCH
HINT1
HIP1
HIST1H2BD
HIST1H3E LOC110261664
HK1
HMBS
HMGB1
HMGB1 HMG1
HMGCS1
HMGN5
HMHA1
HMOX1
HNRNPA1
HNRNPA2B1
HNRNPA3
HNRNPAB
HNRNPC
HNRNPD
HNRNPH2
HNRNPH3
HNRNPK
HNRNPL
HNRNPR
HNRNPU
HNRNPUL1
HNRNPUL2
HOOK3
HP
HP1BP3
HPRT
HPRT1
HPRT1 HPRT
HPX
HRAS
H-ras
HRG
HSBP1
HSD17B1
HSD17B10
HSD17B11
HSD17B12
HSD17B4
HSF2BP
HSP90AA1
HSP90AA1 HSP90A HSPCA
HSP90AB1
HSP90B1
HSP90B1 GRP94 TRA1
HSPA1A HSPA1
HSPA1A HSPA1B SBAB-707F1.4-001 SBAB-711D2.3-001
HSPA1B
HSPA4
HSPA5
HSPA6
HSPA6 HSP70B'
HSPA9
HSPB1
HSPB1 HSP27
HSPB6
HSPD1
HSPE1
HSPG2
HSPH1
HTRA1
HTRA3
HTRA4
HUMMLC2B
HYI
HYOU1
HYOU1_tv1
IAH1
IBSP
ICA
IDH1
IDH2
IDH3A
IDH3B
IDH3G
IDI1
IFI30 GILT
IFIT1
IFIT3
IFT20
IGBP1
IGFBP2
IGFBP6
IGFBP-6
IGFBP7
IGFBP-7
IGHA
IGHG
IGHG1
IGHG5-1
IGHG5-2
IGHG6-1
IGHG6-2
IKBIP
ILF2
ILK
IMMT
IMPA1
IMPDH1 IMPDH
INMT
INPP1
INTS7
IPMK
IPO5
IQCH
IQGAP1
IQSEC1
IRF2BP1
ISLR
ISOC1
IST1
ISYNA1
ITGAE
ITGAV
ITGB1
ITGBL1
ITIH1
ITIH2
ITIH3
ITIH4
ITIH4 IHRP
ITPA
IVD
IVD KNSTRN
JAB1
JCHAIN
KANK2
KARS1
KATNAL2
KCNQ5
KCTD12
KERA
KHDRBS1
KHSRP
KIAA0368
KIF13A
KIF13B
KIF14
KIF16B
KIF1C
KIF22
KIF9
KLC2
KLKB1
KNDC1
KNG1
KNTC1
KPNB1
KRAS
KTN1
KYAT3
L3MBTL1
LAGE3
LAMA4
LAMB1
LAMB2
LAMC1
LAMP1
LAMP-1
LAMP2
LAMTOR2
LAMTOR3
LAMTOR5
LANCL1
LANCL2
LAP3
LARS1
LASP1
LBP
LCP1
LCTHIO
LDHA
LDHB
LECT2
LEF1
LGALS1
LGALS3
LGALSL
LGAS1
LGMN
LHPP
LIMCH1
LIMD1
LIMS1
LIN7A
LIN7C
LMAN1
LMCD1
LMNB1
LMNB2
LOC100127131
LOC100152878
LOC100153094
LOC100153854
LOC100156325
LOC100157711
LOC100158003
LOC100302368
LOC100510930
LOC100513346
LOC100514282
LOC100515788
LOC100515857
LOC100517145
LOC100520329
LOC100522130
LOC100522401
LOC100523213
LOC100524239
LOC100524873
LOC100526209
LOC100620540
LOC100622780
LOC100623540
LOC100623670
LOC100624077
LOC100624590
LOC100624785
LOC100625207
LOC100736765
LOC100738684
LOC100739087
LOC100739499
LOC100739508
LOC100739663
LOC102159655 LOC100624086
LOC102162178
LOC106504545
LOC106504547
LOC106510284
LOC110256000
LOC110256483
LOC110257905
LOC110257935
LOC110258046
LOC110258309
LOC110258310
LOC110258312
LOC110258323
LOC110258364
LOC110259958
LOC110260088 EIF3C EIF3S8
LOC110261142
LOC110261249
LOC396684
LONP1
LOX
LOXL2
LOXL3
LOXL4
LPP
LRP1
LRP8
LRP8 ApoER2
LRPAP1
LRRC47
LRRC59
LRRFIP1
LRRFIP2
LRSAM1
LSM14A
LSM14A LSm14A
LSM2 SBAB-711D2.1-001
LSM3
LSM5
LSM6
LSM7
LSM8
LSS
LTA4H
LTBP4
LTF
LUM
LXN
LYPLA1
LYPLA2
LYZ
LZIC
LZTFL1
M6PRBP1
MACF1
MACROH2A1
MAGOH
MAGOHB
MAN2B1
MANF
MAP1B
MAP1LC3A
MAP1LC3B
MAP2K1
MAP2K2
MAP4
MAP7D3
MAPK1
MAPK15
MAPK3
MAPRE1
MAPRE2
MAPRE3
MARCKS
MAT2A
MAT2B
MAT2beta
MATN1
MATN2
MATN3
MATN4
MATR3
MAVS
Mavs VISA
MBNL1
MBNL2
MCEE
MCFD2
MDH1
MDH2
MDP1
ME1
MELTF
MESD
METAP1
METAP2
MFAP2
MFAP4
MFGE8
MFSD10
MGAM
MGP
MHC DRB1*1
MHC DRB1*5
MIA
MIEN1
MIF
MIOS
MLC3F MYL1
MLEC
MLH3
MMP1
MMP10
MMP13
MMP14
MMP9
MNSFbeta
MOB1A
MOB1B
MPI
MPRIP
MRC1
MRC2
MRI1
MRM1
MRPL12
MSI2
MT1A MT1
MT1C
MT1D
MT1E
MT2A
MT2B
MTAP
MT-ATP6 ATP6 ATPASE6 MTATP6
MT-ATP8 ATP8 ATPASE8 MTATP8
MT-CO2 COII COX2
MT-CO2 COII COX2 COXII MTCO2
MTERF3
MTHFD1
MT-ND4 MTND4 NADH4 ND4
MTPN
MVP
MYADM
MYBBP1A
MYDGF C19orf10
MYG1
MYH10
MYH14
MYH7
MYH9
MYL1
MYL12A
MYL6B
MYL9 MYRL2
MYLPF
MYLPF HUMMLC2B
MYO1B
MYO1C
MYO1E
MYO1F
MYO6
MYOF
NAA50
NACA
NADH4
NAGA
NAGK
NAMPT
NAMPT PBEF1
NANS
NAP1L1
NAP1L4
NAPA
NAPG
NAPRT1
NARS1
NASP
NAXD CARKD
NAXE
NAXE AIBP APOA1BP
NCAM1
NCL
ND4
ND4 DN4 NADH4
NDE1
NDEL1
NDRG1
NDUFA10
NDUFA2
NDUFA4
NDUFA5
NDUFA8
NDUFA9
NDUFAB1
NDUFB10
NDUFS1
NDUFS2
NDUFS3
NDUFS5
NDUFS6
NDUFS8
NDUFV1
NDUFV2
NENF
NFYC
NGEF
NHP2
NIBAN1
NIBAN2
NID1
NID2
NIPSNAP2
NIPSNAP3B
NIT1
NIT2
NME1
NME2
NME3
NNT
NOL3
NPC2
NPEPPS
NPM1
NQO2
NRAS
NRBP1
NSF
NSFL1C
NSUN2
NT5C
NT5E
NTN4
NTPCR
NUCB1
NUCB2
NUCKS1
NUDC
NUDCD2
NUDFV2
NUDT16
NUDT21
NUDT3
NUDT5
NUMA1
NUP160
NUP62
NUP98
NUTF2
OAT
OGDH
OGFR
OGN
OLA1
OLFML1
OLFML3
OMD
ORM1
OS9
OSTC
OSTF1
OTUB1
OXCT1
OXCT1 OXCT SCOT
OXSR1
OXSR1 OSR1
P3H1
P3H3
P3H4
P4HA1
P4HA2
P4HB
PA2G4
PABPC1
PABPC4
PABPN1
PACSIN2
PAFAH1B1
PAFAH1B1 LIS1
PAFAH1B1 LIS1 PAFAHA
PAFAH1B2
PAK1
PAK2
PALLD
PAMR1
PANX2 PANX
PAPSS2
PAQR9
PARK7
PARP1
PARVA
PARVB
PBDC1
PBEF1
PC
PCBD2
PCBP2
PCBP3
PCBP4
PCK2
PCMT1
PCNA
PCNP
PCOLCE
PCP4
PCYOX1
PDAP1
PDCD10
PDCD4
PDCD5
PDCD6
PDCD6IP
PDE6D
PDGFRL
PDHA1
PDHB
PDIA3
PDIA4
PDIA5
pdi-p5
PDLIM1
PDLIM4
PDLIM5
PDXDC1
PDXK
PDXK PKH
PEA15
PEBP1
PEF1
PELO
PEPD
PEX19
PFDN1
PFDN2
PFDN4 CH242-216I3.1-001
PFDN6
PFKL
PFKM
PFKP
PFMK
PFN2
PGAM2
PGD
pgds
PGLS
PGLYRP2
PGLYRP2 PGRPL
PGM1
PGM2
PGM3
PGM3 AGM1
PGP
PGPEP1L
PGRMC2
PHB
PHB2
PHF5A
PHGDH
PHLDB2
PHOSPHO1
PHPT1 PHP14
PI16
PID1
PIN1
PIR
PITHD1
PKM
PLA2G4A
PLBD2
PLCD1
PLCG2
PLEKHO2
PLG
PLIN
PLIN1
PLIN3
PLIN3 M6PRBP1 TIP47
PLIN5
PLOD1
PLOD2
PLOD3
PLPBP PROSC
PLS1
PLS3
PLTP
PMM2
PN-1
PNPO
PODN
POFUT1
POFUT1 pofut1
POFUT2
POGLUT2
POGLUT3
POLR2C
POLR2E
PON1
POSTN
PPA1
PPA2
PPFIBP1
PPFIBP2
ppia CYPA
PPIB
PPIC
PPID
PPIH
PPIL3
PPP1CA
PPP1CB
PPP1CC
PPP1R12A
PPP1R1B
PPP1R2
PPP1R7
PPP2CA
PPP2CB
PPP2R2A
PPP2R5D
PPP2R5D CH242-196P11.7-001
PPP3CA
PPP3R1
PPP6C
PPT1
PRCP
PRDX1
PRDX2
PRDX2 TDPX1
PRDX3
PRDX4
PRDX5
PRDX6
PRELP
PREP
PRG4
PRIM1
PRKACB
PRKAG1
PRKAR1A
PRKAR1B
PRKAR2A
PRKAR2B
PRKCA
PRKCSH
PRKRA
PRMT1
PRMT5
PROC
PROCR
PRORP
PROS
PROS1
PRPF19
PRPF19 nmp-200
PRPF31
PRPF8
PRPS1
PRRC1
PSMA1
PSMA2
PSMA3
PSMA4
PSMA5
PSMA7
PSMB1
PSMB2
PSMB3
PSMB4
PSMB6
PSMB7
PSMC1
PSMC2
PSMC3
PSMC4
PSMC5
PSMC6
PSMD1
PSMD10
PSMD11
PSMD12
PSMD13
PSMD14
PSMD2
PSMD3
PSMD4
PSMD5
PSMD6
PSMD7
PSMD8
PSME1
PSME2
PSME3
PSMG3
PSPC1
PTBP1
PTBP1 PTB
PTER
PTGDS
PTGES3
PTGIS
PTGR1
PTGR1 LTB4DH
PTGR2
PTK2
PTPA
PUF60
PURB
PUS7
PXN
PXYLP1
PYCR1
PYCR3
PYGL
PYGM
PZP
QARS1 QARS
QDPR DHPR
QKI
QPCT
QRICH1 IMPDH
QSOX1
RAB10
RAB11A
RAB11B
RAB14
RAB18
RAB1A
RAB1B
RAB2A
RAB2B
RAB5C
RAB6A
RAB6B
RAB7A
RABEP2
RABL6
RAC1
RAC2
RAC3
RACK1
RACK1 GNB2L1
RAD23A
RAI14
RALA
RALB
RALY
RANBP1
RANBP2
RANBP3
RANGRF
RAP1A
RAP1B
RARRES2
RARS1
RAVER1
RBBP4
RBBP9
RBKS
RBM14
RBM3
RBM39
RBM4B RBM30
RBM8A
RBMS1
RBMS3
RBMX
RBP4
RC3H2
RCC1
RCC2
RCN1
RCN2
RCN3
RCOR2
RCSD1
REXO2
RGS10
RGS3
RHOA
RHOC
RIDA
RILPL1
RNASE4 RNS4
RNASET2
RNH1 RI RNH
RNPEP
RNPS1
RO60
RPA1
RPA2
RPA3
RPE
RPIA
RPL10
RPL10 QM
RPL10A
RPL10L
RPL11
RPL12
RPL13
RPL13A
RPL14
RPL15
RPL17
RPL18
RPL18A
RPL21
RPL22
RPL23
RPL23A
RPL24
RPL26
RPL26L1
RPL27
RPL27A
RPL28
RPL29
RPL3
RPL30
RPL31
RPL32
RPL35
RPL4
RPL5
RPL6
RPL7
RPL7A
RPL8
RPLP0
RPLP1
RPLP2
RPN1
RPN2
RPRD1B
RPS11
RPS12
RPS13
RPS15
RPS15 RIG
RPS15A
RPS16
RPS17
RPS18
RPS19
RPS2
RPS20
RPS21
RPS23
RPS24
RPS25
RPS27
RPS28
RPS29
RPS3A
Rps4
RPS4X
RPS5
RPS7
RPS8
RPS9
RPSA
RPSA LAMR1
RPTOR
RRAGC
RRBP1
RSU1
RTCA
RTCB
RTN4
RTRAF
RUVBL1
RUVBL2
S100A1
S100A10
S100A11 S100C
S100A12
S100A13
S100A14
S100A2
S100A4
S100A8
SAA2
SAE1
SAFB
SAFB2
SAMD4B
SAR1B
SARNP
SARS1
SBDS
SCARB2
SCFD1
SCIN
SCP2
SCPEP1
SCRG1
SCRN2
SCRN3
SCUBE1
SCUBE3
SCYE1
SDCBP
SDF2
SDF4
SDHA
SDHB
SEC11A
SEC13
SEC22B
SEC23A
SEC23IP
SEC24A
SEC24C
SEC24D
SEC31A
SEC61A1
SEC61B
SELENBP1
SELENOF SEP15
SELENOM
SELENOP
SELENOW
SELENOW SEPW
Selm
SEPHS1_tv1 SEPHS1
Sepp1
SEPTIN10
SEPTIN11
SEPTIN2
SEPTIN5
SEPTIN6
SEPTIN7
SEPTIN8
SEPTIN9
SERBP1
SERPINA1
SERPINA3-1
SERPINA3-2
SERPINA3-3
SERPINA5
SERPINA7
SERPINA7 TBG
SERPINB1
SERPINB1 ELANH2
SERPINB6
SERPINC1
SERPIND1
SERPINE1
SERPINE1 PAI1 PLANH1
SERPINE2
SERPINF1
SERPINF2
SERPING1
SERPINH1
SET
SETD7
SF3A1
SF3B1
SF3B2
SF3B3
SF3B4
Sfn SFN
SFPQ
SFRS11
SFXN1
SFXN3
SGTA
SH3BGRL
SH3BGRL3
SH3BP1
SH3D19
SH3GL1
SH3GLB1
SH3KBP1
SHMT2
SKIV2L
SKIV2L SBAB-707F1.2-001
SLA
SLA-1
SLA-10 SLA-2
SLA-3
SLA-5
SLA-9
SLA-DRB
SLA-DRB1
SLA-DRB1*G05
SLA-DRB1*G07
SLA-DRB1*G10
SLA-DRB1*G12
SLAIN2
SLC12A4
SLC25A1
SLC25A3
SLC25A4
SLC25A6
SLC25A6 ANT3
SLC26A2
SLC2A1 GLUT1
SLC37A2
SLC3A2
SLC4A1
SLC4A7
SMARCC2
SMOC1
[truncated: 318 more rows]
