# Supplementary material for: The Mechano-Ubiquitinome of Articular Cartilage: Differential Ubiquitination and Activation of a Group of ER-Associated DUBs and ER Stress Regulators
Source: Mol Cell Proteomics. 2022 Sep 28;21(12):100419. doi: 10.1016/j.mcpro.2022.100419 (PMC9708921; doi:10.1016/j.mcpro.2022.100419)
Supplement: Supplementary Files [file mmc13.zip]

Archive with 22 entries (22 files):
- ._All modified peptides_msms.txt
- ._msms.txt
- All modified peptides_msms.txt
- allSpectra.HCD.FTMS.iso_0.apl
- allSpectra.HCD.FTMS.iso_1.apl
- allSpectra.HCD.FTMS.iso_2.apl
- allSpectra.HCD.FTMS.iso_3.apl
- allSpectra.HCD.FTMS.iso_4.apl
- allSpectra.HCD.FTMS.iso_5.apl
- allSpectra.HCD.FTMS.iso_6.apl
- allSpectra.HCD.FTMS.iso_7.apl
- allSpectra.HCD.FTMS.iso_8.apl
- allSpectra.HCD.FTMS.iso_9.apl
- allSpectra.HCD.FTMS.secpep.sil0_0.apl
- allSpectra.HCD.FTMS.secpep.sil0_1.apl
- allSpectra.HCD.FTMS.secpep.sil0_2.apl
- allSpectra.HCD.FTMS.secpep.sil0_3.apl
- allSpectra.HCD.FTMS.secpep.sil0_4.apl
- allSpectra.HCD.FTMS.secpep.sil0_5.apl
- allSpectra.HCD.FTMS.secpep.sil0_6.apl
- aplfiles
- msms.txt
