# Supplementary material for: The Mechano-Ubiquitinome of Articular Cartilage: Differential Ubiquitination and Activation of a Group of ER-Associated DUBs and ER Stress Regulators
Source: Mol Cell Proteomics. 2022 Sep 28;21(12):100419. doi: 10.1016/j.mcpro.2022.100419 (PMC9708921; doi:10.1016/j.mcpro.2022.100419)
Supplement: Supplementary Files [file mmc13.zip › All modified peptides_msms.txt]

Raw file	Scan number	Scan index	Sequence	Length	Missed cleavages	Modifications	Modified sequence	Deamidation (NQ) Probabilities	GlyGly (K) Probabilities	Oxidation (M) Probabilities	Deamidation (NQ) Score Diffs	GlyGly (K) Score Diffs	Oxidation (M) Score Diffs	Deamidation (NQ)	GlyGly (K)	Oxidation (M)	Proteins	Charge	Fragmentation	Mass analyzer	Type	Scan event number	Isotope index	m/z	Mass	Mass error [ppm]	Mass error [Da]	Simple mass error [ppm]	Retention time	PEP	Score	Delta score	Score diff	Localization prob	Combinatorics	PIF	Fraction of total spectrum	Base peak fraction	Precursor Full ScanNumber	Precursor Intensity	Precursor Apex Fraction	Precursor Apex Offset	Precursor Apex Offset Time	Matches	Intensities	Mass Deviations [Da]	Mass Deviations [ppm]	Masses	Number of Matches
QE929_MSQ1321_20180329_Heba_ub_s6_10_3	10665	7373	AAAAVAQGKGQVGPGAGPLELEGVKAPLEPGPK	33	2	GlyGly (K)	_AAAAVAQGK(gl)GQVGPGAGPLELEGVKAPLEPGPK_		AAAAVAQGK(0.937)GQVGPGAGPLELEGVK(0.062)APLEPGPK(0.001)			AAAAVAQGK(11.8)GQVGPGAGPLELEGVK(-11.8)APLEPGPK(-31.38)		0	1	0	I3LS87	4	HCD	FTMS	MULTI-MSMS	5	1	795.43593	3177.7146	0.6666	0.00053024	0.46672096	40.697	4.77E-05	41.661	35.695	11.802	0.93741	3	0	0	0	-1	0	0	0	0	y2;y4;y7;y8;y9;y11;y12;y16;y20;y21(2+);a2;b2;b3;b4;b5;b26(2+)	2082.8;20210.1;1945.5;2326.9;2834.4;2511.4;2168.5;5150.6;12922.8;1720.2;2152.8;8221.1;11773;13845;3335.4;2168.5	0.00168862806873449;-0.00100030926404315;0.00600851898741439;0.0035715255373816;0.0150384494874061;-0.00238371540012849;0.015917388612479;0.0151130384501812;0.00684879556433771;-0.011887052437487;-0.000339901189065017;0.000235731653134508;0.000179109296880142;0.000519215456222355;-6.07732812341055E-06;-0.00923472938734449	6.91596182417271;-2.51182017091887;8.14810329156829;4.41772942024615;16.0575198333222;-2.18160386331135;13.0292277526499;9.02846544714002;3.50129818551284;-11.8036445308758;-2.95342999478344;1.64753678743517;0.836496370654809;1.82081699243064;-0.0158171424100332;-7.55911634446557	244.163879394531;398.240795907464;737.413208007813;808.452758789063;936.536254882813;1092.6435546875;1221.66784667969;1673.93213593885;1956.07320526874;1007.06628417969;115.086929321289;143.081268310547;214.118438720703;285.155212402344;384.224151611328;1221.66784667969	16
QE929_MSQ1321_20180329_Heba_ub_s8_30_2	5217	2282	AAASKLGEFAK	11	1	GlyGly (K)	_AAASK(gl)LGEFAK_		AAASK(0.983)LGEFAK(0.017)			AAASK(17.75)LGEFAK(-17.75)		0	1	0	P54612;P54613;A0A287APB4;I3L7S2;A0A287BB72;A0A287A5F7	2	HCD	FTMS	MULTI-MSMS	2	0	603.82749	1205.6404	0.95782	0.00057836	0.67235668	25.419	0.013103	67.563	28.415	17.75	0.98349	2	0	0	0	-1	0	0	0	0	y1;y2;y5;y6;y7;y8;y9;y1-NH3;a2;b2;b3	5767;1429.3;7224.7;9698.6;4303.2;1751.6;2432.7;2633.1;10651.6;12370.5;2796.7	0.000163789740611264;0.000427601954669399;-0.000265114193780391;0.00131133157321983;0.00779253638972932;0.00109322928744859;0.00378318896264318;-1.8124259383967E-05;-0.000309383610940017;0.000617201379697008;-1.92549609323578E-05	1.11336279593126;1.96013272353155;-0.480904291018087;1.9738115256447;8.59632216420798;1.10034269673526;3.55372593735123;-0.139324918295009;-2.68826090681002;4.31365357962628;-0.0899265995454545	147.112640380859;218.149490356445;551.282653808594;664.365141343227;906.49655060331;993.535278320313;1064.56970214844;130.086273193359;115.086898803711;143.08088684082;214.118637084961	11
QE929_MSQ1321_20180329_Heba_ub_s2_ctrl_2	5273	2348	AAASKLGEFAK	11	1	GlyGly (K)	_AAASK(gl)LGEFAK_		AAASK(1)LGEFAK			AAASK(33.37)LGEFAK(-33.37)		0	1	0	P54612;P54613;A0A287APB4;I3L7S2;A0A287BB72;A0A287A5F7	2	HCD	FTMS	MULTI-MSMS	11	0	603.82749	1205.6404	0.28395	0.00017145	-0.48885189	25.419	0.014587	65.305	32.413	33.371	0.99954	2	0	0	0	-1	0	0	0	0	y1;y2;y5;y6;y8;y9;y1-NH3;a2;b2;b3;b6	2322.8;1668;7358.6;2737.5;1655.5;2113.5;2147.4;6166.1;7225.1;1393.2;1375.9	-0.000492338189076236;-0.000106455662518101;-0.00151122451541141;0.00353763573741617;0.0137885417874486;0.00964256396264318;-0.000185970939071467;-0.000400936345315017;-0.000466172643740492;-0.000995817460932358;0.00156797035617728	-3.34666002842797;-0.487992897566867;-2.74128178899055;5.32485431882989;13.8784382189933;9.05776015980596;-1.42959510295333;-3.4837677488415;-3.25808096604005;-4.65075311863737;2.3888475847143	147.113296508789;218.150024414063;551.283899918915;664.362915039063;993.522583007813;1064.56384277344;130.086441040039;115.086990356445;143.081970214844;214.119613647461;656.371032714844	11
QE929_MSQ1321_20180329_Heba_ub_s5_10_2	4990	1796	AAASKLGEFAK	11	1	GlyGly (K)	_AAASK(gl)LGEFAK_		AAASK(1)LGEFAK			AAASK(40.65)LGEFAK(-40.65)		0	1	0	P54612;P54613;A0A287APB4;I3L7S2;A0A287BB72;A0A287A5F7	2	HCD	FTMS	MULTI-MSMS	4	0	603.82749	1205.6404	1.2693	0.00076644	1.8335652	25.841	0.010696	71.223	41.414	40.653	0.99991	2	0	0	0	-1	0	0	0	0	y1;y2;y3;y5;y6;y8;a2;b2;b3	1684.3;2327.8;1537.2;6717;9565.2;2581.9;5553.3;10913.4;1503	-0.000110868462513736;0.000671742579669399;-0.00188296915001729;-0.00105857122503039;0.00420902245616617;0.0110419597561986;-0.000378048161721267;-6.94441281154923E-05;-9.55489062448578E-05	-0.753628343808544;3.0792798568959;-5.15570900373866;-1.92019410392407;6.33543296052917;11.1139187168555;-3.28489115698981;-0.48534641060631;-0.446242669484818	147.112915039063;218.14924621582;365.22021484375;551.283447265625;664.362243652344;993.525329589844;115.086967468262;143.081573486328;214.118713378906	9
QE929_MSQ1321_20180329_Heba_ub_s6_10_3	5389	2466	AAASKLGEFAK	11	1	GlyGly (K)	_AAASK(gl)LGEFAK_		AAASK(1)LGEFAK			AAASK(36.18)LGEFAK(-36.18)		0	1	0	P54612;P54613;A0A287APB4;I3L7S2;A0A287BB72;A0A287A5F7	2	HCD	FTMS	MULTI-MSMS	9	0	603.82749	1205.6404	0.99024	0.00059793	0.3405828	25.72	0.013844	66.435	33.542	36.18	0.99976	2	0	0	0	-1	0	0	0	0	y1;y2;y3;y5;y6;y7;y8;y9;y1-NH3;a2;b2;b3	8751.5;1596;5864;11026.1;10215.4;1580.1;8025.7;1730;2382;10405.6;15086.3;2254.6	-0.000431303032826236;-0.000182749607830601;-0.00108951211876729;0.00248146783746961;0.00109622948741617;-0.000661743112573276;0.00713570975619859;0.0175771342751432;-0.000414852775008967;-0.000370418767190017;9.84025515720077E-05;-6.50313281198578E-05	-2.93177586257042;-0.837724150653545;-2.98317136211012;4.50128474653401;1.65004011238868;-0.729993887522797;7.18218397485473;16.5112364129488;-3.18904907980281;-3.21859894212723;0.68773822239233;-0.303716271979754	147.113235473633;218.150100708008;365.219421386719;551.279907226563;664.365356445313;906.505004882813;993.529235839844;1064.55590820313;130.086669921875;115.086959838867;143.081405639648;214.118682861328	12
QE929_MSQ1321_20180329_Heba_ub_s7_30_1	5200	2172	AAASKLGEFAK	11	1	GlyGly (K)	_AAASK(gl)LGEFAK_		AAASK(1)LGEFAK			AAASK(39.65)LGEFAK(-39.65)		0	1	0	P54612;P54613;A0A287APB4;I3L7S2;A0A287BB72;A0A287A5F7	2	HCD	FTMS	MULTI-MSMS	11	0	603.82749	1205.6404	0.86989	0.00052527	0.83824362	25.719	0.012332	68.735	44.58	39.648	0.99989	2	0	0	0	-1	0	0	0	0	y1;y2;y3;y5;y6;y7;y8;y1-NH3;a2;b2	4800.9;2248.5;1824.1;6938.7;12640.9;2350;4461.9;1821.4;6525.1;9106.3	-0.000614408501576236;-0.000899912693768101;-0.000204502353142288;-0.00240134466253039;-0.00171835481103244;-0.0101832274875733;-0.00281302071255141;7.3428474991033E-05;-0.000690853337502517;6.84981719700772E-06	-4.17642732736765;-4.12518597248562;-0.559945163712105;-4.35590588733681;-2.5864496313383;-11.2333858877938;-2.83131330524018;0.564460222177063;-6.00286439875118;0.0478735359317472	147.113418579102;218.150817871094;365.218536376953;551.284790039063;664.368171029611;906.514526367188;993.539184570313;130.086181640625;115.087280273438;143.081497192383	10
QE929_MSQ1321_20180329_Heba_ub_s9_30_3	5158	2224	AAASKLGEFAK	11	1	GlyGly (K)	_AAASK(gl)LGEFAK_		AAASK(1)LGEFAK			AAASK(46.52)LGEFAK(-46.52)		0	1	0	P54612;P54613;A0A287APB4;I3L7S2;A0A287BB72;A0A287A5F7	2	HCD	FTMS	MULTI-MSMS	6	0	603.82749	1205.6404	0.7048	0.00042558	0.83824362	25.367	0.0041439	96.331	55.302	46.518	0.99998	2	0	0	0	-1	0	0	0	0	y1;y2;y3;y4;y5;y6;y7;y8;y9;y1-NH3;a2;b2;b3	8131.4;5384.1;4462.3;1466.2;9974.3;16853.5;2275.1;6983.6;1606.2;1962.2;10854.5;14616.6;2920.5	-1.93157281387357E-05;-0.000625254490643101;0.000649989834357712;0.00253263681560156;-0.00172995794378039;-7.17148676585566E-05;0.00593005376242672;0.00425411887715654;0.0203847514626432;-0.000369076407821467;-0.000454342107033767;-8.40897186549228E-06;0.000118074140630142	-0.131298738485098;-2.86616059458042;1.77973265424427;5.1241149465201;-3.13805147880807;-0.10794473385672;6.54171444408755;4.28181314174091;19.1486469312083;-2.83715877974232;-3.94781282220203;-0.0587704988676432;0.55144296623025	147.112823486328;218.150543212891;365.217681884766;494.258392333984;551.284118652344;664.366524389668;906.498413085938;993.532117430723;1064.55310058594;130.086624145508;115.087043762207;143.081512451172;214.118499755859	13
QE929_MSQ1321_20180329_Heba_ub_s3_ctrl_3	5883	2629	AADKLIQNLDANHDGR	16	1	GlyGly (K)	_AADK(gl)LIQNLDANHDGR_		AADK(1)LIQNLDANHDGR			AADK(45.43)LIQNLDANHDGR		0	1	0	F2Z5M4;K7GQD4	3	HCD	FTMS	MULTI-MSMS	2	0	622.31352	1863.9187	0.7146	0.00044471	-0.46606424	28.18	0.001733	45.434	40.451	45.434	1	1	0	0	0	-1	0	0	0	0	y2;y5;y6;y7;y8;b2	5772.5;1520.7;2370.3;2457.8;1481.2;1278	-0.000300648134384574;0.0078457071374487;0.00626320587491591;0.00525213631237875;0.003439651868689;0.000235731653134508	-1.29511159803919;13.1141801223679;9.35784464065427;6.69635189966511;3.83284897600388;1.64753678743517	232.140716552734;598.261352539063;669.300048828125;784.328002929688;897.413879394531;143.081268310547	6
QE929_MSQ1321_20180329_Heba_ub_s6_10_3	8200	5084	AALSNPKSQK	10	1	GlyGly (K),2 Deamidation (NQ)	_AALSN(de)PK(gl)SQ(de)K_	AALSN(1)PKSQ(1)K	AALSNPK(0.67)SQK(0.33)		AALSN(40.1)PKSQ(40.1)K	AALSNPK(3.08)SQK(-3.08)		2	1	0	M3UYZ2	2	HCD	FTMS	MULTI-SECPEP	8	-1	580.30131	1158.5881	-0.61365	-0.0003561	-818.59937	33.673	0.023481	40.103	17.972	40.103	1	2	0	0	0	-1	0	0	0	0	y1;y1-NH3;a2;b2;b3;b4;b4-H2O	6635;2823;14911.8;20436.1;5721.6;1909.4;5885.6	7.22370062362643E-05;-0.000247006095321467;-0.000248348454690017;-0.000206773229677992;0.000498442521859488;0.00234496765625636;5.05450281025333E-05	0.49103164142769;-1.89878343549193;-2.15792230897384;-1.44514088138576;1.94578645198023;6.83275087941178;0.155433738201421	147.112731933594;130.086502075195;115.086837768555;143.08171081543;256.165069580078;343.195251464844;325.186981201172	7
QE929_MSQ1321_20180329_Heba_ub_s9_30_3	3658	835	ADHLLKAHLQK	11	1	GlyGly (K)	_ADHLLK(gl)AHLQK_		ADHLLK(0.998)AHLQK(0.002)			ADHLLK(26.16)AHLQK(-26.16)		0	1	0	F1SII4	3	HCD	FTMS	MULTI-MSMS	8	0	463.265	1386.7732	-0.20296	-9.40E-05	-0.22451667	21.129	0.012666	41.704	25.033	26.165	0.99759	2	0	0	0	-1	0	0	0	0	y1;y2;y3;y4;y6;y1-NH3;y2-NH3;b3;b4;b3-H2O	6329.9;1813.3;1377;1546.9;1524.7;5983;2390.5;8710.9;4096;2364.5	-0.000141386040638736;-0.000218659796871634;0.000715437790631768;-0.00748085410634758;-0.0111265037501198;-0.000201229728133967;-0.000736267156241865;0.00173562731561105;-0.00413569501876054;0.000173626562514073	-0.961071373452311;-0.794630683544493;1.84270205856315;-14.2405161175724;-13.2695256659025;-1.54689222736387;-2.85213943252449;5.35475055302413;-9.45910463686699;0.567185555434489	147.112945556641;275.171600341797;388.254730224609;525.321838378906;838.50048828125;130.086456298828;258.145568847656;324.128509521484;437.218444824219;306.119506835938	10
QE929_MSQ1321_20180329_Heba_ub_s6_10_3	4494	1631	ADILEDKDGK	10	1	GlyGly (K)	_ADILEDK(gl)DGK_		ADILEDK(0.856)DGK(0.144)			ADILEDK(7.72)DGK(-7.72)		0	1	0	A0A287AJ89;A0A286ZJK2;A0A287BL93;F1SA50;A0A287BPD5;A0A287ASN3;A0A287AR13	2	HCD	FTMS	MULTI-MSMS	7	0	609.30405	1216.5935	-0.028292	-1.72E-05	-0.73875659	23.198	0.014084	77.677	38.655	7.7238	0.85551	2	0	0	0	-1	0	0	0	0	y1;y2;y3;y4;y5;y6;y7;y8;y6-H2O;y1-NH3;a2;b2;b3	5681.8;2511.8;4744;8049.6;9619.1;26894.4;29769.2;2257.1;8829.6;2666.6;2521.6;6414.5;15791.6	-0.000278715142201236;-0.00074187142502069;0.000474842215623994;0.00173810984995271;0.00280223559991555;0.00200068482740789;-0.00179310795112997;-0.00058803552497011;0.00138337987493742;-3.3383048446467E-05;-0.0001804567937711;0.000166294212505136;0.0010789023630764	-1.89456394179235;-3.63421946030943;1.48778393435915;3.09659364831506;4.14333771947863;2.48419134330132;-1.9523100618022;-0.570057422512138;1.75699259746974;-0.256622345396124;-1.13440188417487;0.888935559546067;3.59449222305184	147.113082885742;204.135009765625;319.160736083984;561.29736328125;676.3232421875;805.366636834473;918.454494607651;1031.53735351563;787.356689453125;130.086288452148;159.076599121094;187.071166992188;300.154318364437	13
QE929_MSQ1321_20180329_Heba_ub_s7_30_1	4363	1448	ADILEDKDGK	10	1	GlyGly (K)	_ADILEDK(gl)DGK_		ADILEDK(0.887)DGK(0.113)			ADILEDK(8.93)DGK(-8.93)		0	1	0	A0A287AJ89;A0A286ZJK2;A0A287BL93;F1SA50;A0A287BPD5;A0A287ASN3;A0A287AR13	2	HCD	FTMS	MULTI-MSMS	2	0	609.30405	1216.5935	-0.19133	-0.00011658	-2.0539041	23.199	0.023568	68.735	36.514	8.935	0.88669	2	0	0	0	-1	0	0	0	0	y2;y3;y4;y5;y6;y7;y6-H2O;b2;b3	2012;1844.8;6082.8;2536.6;9439.7;17291.7;4120.1;2415.5;7304.5	-0.00078764779220819;-0.000318614815626006;0.000395336412452707;0.000910145756165548;0.00481603735045155;-0.00203696075595872;0.00234558481872682;0.000242588157817636;0.000490040237480116	-3.8584641433434;-0.998287030658752;0.704324467860414;1.34572221264266;5.97995244135696;-2.21781288795258;2.97906618006663;1.29676989059173;1.63262444052006	204.135055541992;319.161529541016;561.298706054688;676.325134277344;805.363821481949;918.454738460456;787.355727248181;187.071090698242;300.154907226563	9
QE929_MSQ1321_20180329_Heba_ub_s8_30_2	4335	1462	ADILEDKDGK	10	1	GlyGly (K)	_ADILEDK(gl)DGK_		ADILEDK(0.982)DGK(0.018)			ADILEDK(17.35)DGK(-17.35)		0	1	0	A0A287AJ89;A0A286ZJK2;A0A287BL93;F1SA50;A0A287BPD5;A0A287ASN3;A0A287AR13	2	HCD	FTMS	MULTI-MSMS	15	0	609.30405	1216.5935	-0.049872	-3.04E-05	-1.3963304	22.918	0.010165	87.308	49.015	17.354	0.98194	2	0	0	0	-1	0	0	0	0	y2;y3;y4;y5;y6;y7;y8;y6-H2O;y6-NH3;a2;b2;b3	2633.9;1800.3;4993.1;6523.4;16392.4;18557.5;1818.8;4772.6;1515;1356.7;4301.2;8587.4	0.00066193716872931;-0.00208863434687601;0.000883617662452707;0.000299794193665548;0.00105385694985216;-0.000374368301095274;0.0128396988500299;-0.00136320215631258;-0.00929097673133583;-0.0008671023015836;0.000379917259380136;0.000398487503105116	3.24266631957035;-6.54409310140554;1.5742392091638;0.443268936671991;1.30854155447854;-0.407607433555024;12.4473107497777;-1.73135939435381;-11.7853243796839;-5.45082409097559;2.03087252477117;1.32760575278016	204.133605957031;319.163299560547;561.298217773438;676.325744628906;805.36758366235;918.453075868001;1031.52392578125;787.359436035156;788.351379394531;159.077285766602;187.070953369141;300.154998779297	12
QE929_MSQ1321_20180329_Heba_ub_s1_ctrl_1	6824	3423	AEDKEWLPVTK	11	1	GlyGly (K)	_AEDK(gl)EWLPVTK_		AEDK(1)EWLPVTK			AEDK(61.65)EWLPVTK(-61.65)		0	1	0	I3LJ87	2	HCD	FTMS	MULTI-MSMS	4	0	715.36972	1428.7249	-0.93368	-0.00066792	-1.2929645	30.979	0.013844	66.435	45.914	61.651	1	2	0	0	0	-1	0	0	0	0	y1;y2;y3;y4;y5;y6;y7;y2-H2O;y1-NH3;a2	4644.3;13808;1286.8;33035.8;6246.1;5266;4683.6;1672.4;2545.3;4803	0.000423189154673764;-0.000940084792205198;0.000747146837511536;-0.000507274594099272;0.00116140501870632;-0.00473071960630023;-0.00266496715630637;-9.11968734556012E-05;-0.000231747306258967;-0.000384274429677589	2.87663860682902;-3.78819875331685;2.15174616105383;-1.14178472824974;2.08374391884462;-6.3632000566818;-3.05443759125547;-0.396249705964922;-1.78148639363316;-2.22005305841431	147.112380981445;248.161422729492;347.228149414063;444.282167687494;557.364562988281;743.449768066406;872.490295410156;230.150009155273;130.086486816406;173.09245300293	10
QE929_MSQ1321_20180329_Heba_ub_s2_ctrl_2	7410	4318	AEDKEWLPVTK	11	1	GlyGly (K)	_AEDK(gl)EWLPVTK_		AEDK(1)EWLPVTK			AEDK(79.54)EWLPVTK(-79.54)		0	1	0	I3LJ87	2	HCD	FTMS	MULTI-MSMS	12	0	715.36972	1428.7249	0.38693	0.0002768	-0.17308476	31.521	0.0039987	91.584	55.64	79.537	1	2	0	0	0	-1	0	0	0	0	y1;y2;y4;y5;y6;y7;y9;y2-H2O;y4-H2O;y1-NH3;a2;b2;b4;b7	11778.4;29462.2;81063.4;12780.3;18100.5;14379.2;1888.6;7510.8;2607.8;5580;11729.4;7510.2;2177.8;3033.4	-9.56096734512357E-05;-5.5075026580198E-05;-0.000676863973126274;-0.00152414185629368;-8.353777946013E-05;0.00123416507858565;0.0147686274001444;7.66498062318988E-05;-0.000358130821837221;-7.9159415633967E-05;0.000241335921884911;-0.000373216782804775;0.00108442562498112;-0.00138060286883501	-0.649906796712168;-0.221933056263764;-1.52349962250347;-2.73453788377296;-0.112365764618555;1.41453790437383;12.0105519344794;0.333043054890156;-0.84014732536373;-0.608514461595266;1.39426526093316;-1.85599328160502;1.94254223416157;-1.39955399508449	147.112899780273;248.160537719727;444.282337276873;557.367248535156;743.445120884579;872.486396277921;1229.6376953125;230.149841308594;426.271453857422;130.086334228516;173.091827392578;201.087356567383;558.250732421875;986.459167480469	14
QE929_MSQ1321_20180329_Heba_ub_s3_ctrl_3	7004	3578	AEDKEWLPVTK	11	1	GlyGly (K)	_AEDK(gl)EWLPVTK_		AEDK(1)EWLPVTK			AEDK(87.17)EWLPVTK(-87.17)		0	1	0	I3LJ87	2	HCD	FTMS	MULTI-MSMS	1	0	715.36972	1428.7249	-1.1336	-0.00081092	-1.4329494	31.601	0.0039987	91.584	71.064	87.168	1	2	0	0	0	-1	0	0	0	0	y1;y2;y3;y4;y5;y6;y7;y2-H2O;y4-H2O;y1-NH3;a2;b2;b4;b7	10422;22890.7;2078.7;59314.4;9168.6;8573.3;13917.3;5419.2;2268.3;6920;8049.7;5089;2148.3;2901.6	-8.03508843887357E-05;0.000433206223419802;-0.00123649574061346;0.000138387897379744;0.000306912831206319;0.00192211242494977;-0.00529437676846101;-1.49029281431012E-05;3.85976937877786E-05;-0.000185970939071467;-0.000414792007802589;-3.7523423429775E-05;-0.00636186343751888;0.00515015884991499	-0.546185228099455;1.74567269953418;-3.56102660137438;0.311486952572283;0.550649217875225;2.58541963139146;-6.06810280960693;-0.0647531283534229;0.0905473011650107;-1.42959510295333;-2.39636060079665;-0.186602910852623;-11.3959162268055;5.22088811789893	147.112884521484;248.160049438477;347.230133056641;444.281522025003;557.365417480469;743.443115234375;872.492924819768;230.149932861328;426.271057128906;130.086441040039;173.092483520508;201.087020874023;558.258178710938;986.45263671875	14
QE929_MSQ1321_20180329_Heba_ub_s5_10_2	6786	3186	AEDKEWLPVTK	11	1	GlyGly (K)	_AEDK(gl)EWLPVTK_		AEDK(1)EWLPVTK			AEDK(50.85)EWLPVTK(-50.85)		0	1	0	I3LJ87	2	HCD	FTMS	MULTI-MSMS	4	0	715.36972	1428.7249	0.19233	0.00013759	0.10688517	31.887	0.037647	55.461	35.855	50.849	0.99999	2	0	0	0	-1	0	0	0	0	y1;y2;y3;y4;y5;y6;y7;y2-H2O;y4-H2O;y1-NH3;a2;b2	2275.8;13633.5;1317.3;40811.8;2822.1;5347.9;5110.8;2387.6;2435.7;1714.3;3235.8;2100	2.64606390487643E-05;0.000158548020294802;0.00151008629063654;-0.000217396752304921;-0.000364473887543681;-0.000519293825050227;-0.00435760902701077;0.000503895899981899;-0.00200608004058722;-0.000292782462508967;0.000241335921884911;-0.000251146470304775	0.179866354647538;0.638893509153518;4.3489838343928;-0.489321674286392;-0.653921892313995;-0.698496104269877;-4.99444016298625;2.18942942798481;-4.70609107655399;-2.25067439596484;1.39426526093316;-1.24894288258976	147.112777709961;248.16032409668;347.227386474609;444.281877809652;557.366088867188;743.445556640625;872.491988052027;230.1494140625;426.273101806641;130.086547851563;173.091827392578;201.08723449707	12
QE929_MSQ1321_20180329_Heba_ub_s6_10_3	7567	4492	AEDKEWLPVTK	11	1	GlyGly (K)	_AEDK(gl)EWLPVTK_		AEDK(1)EWLPVTK			AEDK(104.17)EWLPVTK(-104.17)		0	1	0	I3LJ87	2	HCD	FTMS	MULTI-MSMS	4	0	715.36972	1428.7249	0.13102	9.37E-05	-1.1529795	31.897	0.0035368	114.4	67.939	104.17	1	2	0	0	0	-1	0	0	0	0	y1;y2;y3;y4;y5;y6;y7;y2-H2O;y4-H2O;y7-H2O;y1-NH3;a2;b2;b3;b4;b5;b7	8822.7;32676.9;2484.4;83608.5;8520.9;13479.5;14308.2;7303.9;1828.4;1668.4;6219.5;14145.3;5667.2;1802.1;2215.4;2841.6;5545.5	0.000118013373423764;0.000219583176544802;-0.00114494300623846;-0.000201813378680527;0.000367947987456319;-0.00127027002383784;-0.00295490712278479;0.000213978907794399;0.00421950589691278;-0.0115206690812784;-0.000323300040633967;-0.000155392593740089;-0.000251146470304775;-0.000361947478154434;-0.00514116031251888;0.00351638901247497;0.00295893059274022	0.802197121855539;0.884844228628027;-3.29736160292912;-0.454246269855014;0.660155826337981;-1.70862375779334;-3.38674957919347;0.929737923162681;9.89874215496889;-13.4825312640721;-2.48526823202739;-0.897744508912069;-1.24894288258976;-1.14498930138994;-9.20930807717211;5.11630380302016;2.99956015106976	147.112686157227;248.160263061523;347.230041503906;444.281862226279;557.365356445313;743.446307616824;872.490585350123;230.149703979492;426.266876220703;854.488586425781;130.086578369141;173.092224121094;201.08723449707;316.114288330078;558.256958007813;687.290893554688;986.454827947007	17
QE929_MSQ1321_20180329_Heba_ub_s7_30_1	7215	3942	AEDKEWLPVTK	11	1	GlyGly (K)	_AEDK(gl)EWLPVTK_		AEDK(1)EWLPVTK			AEDK(55.93)EWLPVTK(-55.93)		0	1	0	I3LJ87	2	HCD	FTMS	MULTI-MSMS	3	0	715.36972	1428.7249	-0.71658	-0.00051262	-1.0129945	31.748	0.017859	62.823	46.62	55.928	1	2	0	0	0	-1	0	0	0	0	y1;y2;y3;y4;y5;y6;y7;y2-H2O;y1-NH3;a2;b2	8491.6;26024.3;1787.6;59544.7;8825.2;13568.5;11921.7;2386.4;2368.2;10613.5;5482	-0.000721220025013736;9.7512864044802E-05;-0.00105339027186346;-0.000411347809858853;-0.00152414185629368;0.00246048851818159;-0.00237704759877033;-0.000335337498455601;-0.000811581290633967;-0.000414792007802589;-0.000602098618742275	-4.90247258434401;0.392942910662385;-3.03369646544485;-0.925870828477645;-2.73453788377296;3.30958784816897;-2.72444105761973;-1.45703727740185;-6.23875463972982;-2.39636060079665;-2.99421079325817	147.113525390625;248.160385131836;347.229949951172;444.28207176071;557.367248535156;743.442576858282;872.490007490599;230.150253295898;130.087066650391;173.092483520508;201.087585449219	11
QE929_MSQ1321_20180329_Heba_ub_s8_30_2	7347	4264	AEDKEWLPVTK	11	1	GlyGly (K)	_AEDK(gl)EWLPVTK_		AEDK(1)EWLPVTK			AEDK(61.46)EWLPVTK(-61.46)		0	1	0	I3LJ87	2	HCD	FTMS	MULTI-MSMS	5	0	715.36972	1428.7249	0.37276	0.00026666	-0.59303964	31.467	0.0088799	73.985	45.78	61.458	1	2	0	0	0	-1	0	0	0	0	y1;y2;y4;y5;y6;y7;y2-H2O;y4-H2O;y1-NH3;a2;b2;b7	9915.1;28012.6;75886;6008.6;15181.4;7708.2;6362.6;2685;5679.6;9152.8;8402.2;2558.7	-0.000355009087513736;-0.000421285964080198;-0.000488922132149128;0.00116140501870632;-0.00157583015766249;0.00398786487494363;0.000259755274981899;0.000923607459412779;0.000332827889053533;-0.000124875015615089;3.8770521882725E-05;0.00966676041241499	-2.41317017113418;-1.69763229182106;-1.1004766517874;2.08374391884462;-2.11962786531305;4.57070445832059;1.12863637082895;2.16671848002218;2.55852349984796;-0.721436438093374;0.192804768920667;9.79956291190114	147.113159179688;248.160903930664;444.282149335032;557.364562988281;743.446613176958;872.483642578125;230.149658203125;426.270172119141;130.085922241211;173.092193603516;201.086944580078;986.448120117188	12
QE929_MSQ1321_20180329_Heba_ub_s9_30_3	7258	4174	AEDKEWLPVTK	11	1	GlyGly (K)	_AEDK(gl)EWLPVTK_		AEDK(1)EWLPVTK			AEDK(67.75)EWLPVTK(-67.75)		0	1	0	I3LJ87	2	HCD	FTMS	MULTI-MSMS	11	0	715.36972	1428.7249	-0.12062	-8.63E-05	-0.59303964	31.328	0.0093742	73.233	42.621	67.752	1	2	0	0	0	-1	0	0	0	0	y1;y2;y3;y4;y5;y6;y7;y2-H2O;y4-H2O;y1-NH3;a2;b2	8311.2;27257.1;2855.1;64569.3;10702.3;10287.8;9374.4;2984.7;1542;5626.7;9964.1;5132.1	-0.000141386040638736;-0.000283956862517698;-0.00126701331873846;-0.000243301582656841;-4.56851138324055E-05;0.00128443415439961;-0.0123695570000564;-7.59380843931012E-05;0.00327346097503778;-0.000338558829696467;0.000165041976572411;0.000191358412507725	-0.961071373452311;-1.14424558888315;-3.64891490329194;-0.547628837957799;-0.0819661276041014;1.72768168320398;-14.1771426934744;-0.329950408025022;7.67935275442384;-2.60256510878288;0.95349333537465;0.95162099216919	147.112945556641;248.160766601563;347.230163574219;444.281903714483;557.365770078414;743.443752912646;872.5;230.149993896484;426.267822265625;130.08659362793;173.091903686523;201.086791992188	12
QE929_MSQ1321_20180329_Heba_ub_s7_30_1	2806	130	AETAAKHGEAQVK	13	1	GlyGly (K)	_AETAAK(gl)HGEAQVK_		AETAAK(1)HGEAQVK			AETAAK(39.75)HGEAQVK(-39.75)		0	1	0	A0A287AJQ2;F1S8Y5	3	HCD	FTMS	MULTI-MSMS	8	0	485.25131	1452.7321	-0.0031972	-1.55E-06	-0.023679521	18.373	0.00023923	73.927	53.918	39.749	0.99989	2	0	0	0	-1	0	0	0	0	y1;y2;y4;y5;y6;y7;y8;y9;y10;y11;y1-NH3;y7(2+);a2;b2;b3;b2-H2O;b3-H2O	27705.1;12244.7;7574.7;1773.2;27924.3;44969.4;9481.9;15683.6;23490.3;23788.7;17543.2;5781.2;79693.4;29489.9;2297;1511.7;5332.1	-3.45745172012357E-05;-5.6327262512923E-05;0.000908409437499813;-0.00483833811256318;0.000783045813022909;-0.00143890066669883;-0.00196586981394375;-0.00159612818242749;0.000164386795404425;-0.000667087510691999;-0.000170712150008967;0.000299679509396356;-0.000246945328115089;-0.000373216782804775;0.00102535009062876;-0.000622961676555178;0.00150802707184994	-0.235020393163226;-0.228804008944173;2.04010419494319;-8.42440023637608;1.24029142118533;-1.87259005798545;-1.94536617118307;-1.47574232079848;0.142621124371806;-0.532111839641675;-1.31229795102551;0.778988708584345;-1.42666834835365;-1.85599328160502;3.39369724798891;-3.40272964333714;5.3076634158752	147.112838745117;246.181274414063;445.276000976563;574.324340820313;631.340183159987;768.401316968867;1010.53973440291;1081.57647844908;1152.6118317219;1253.66034167031;130.08642578125;384.703277587891;173.092315673828;201.087356567383;302.133636474609;183.077041625977;284.122589111328	17
QE929_MSQ1321_20180329_Heba_ub_s6_10_3	15666	12045	AFITNIPFDVKWQSLK	16	1	GlyGly (K)	_AFITNIPFDVK(gl)WQSLK_		AFITNIPFDVK(0.757)WQSLK(0.243)			AFITNIPFDVK(4.94)WQSLK(-4.94)		0	1	0	A0A287AJ89;A0A286ZJK2;A0A287BL93;F1SA50;A0A287AR13	3	HCD	FTMS	MULTI-MSMS	3	1	674.36668	2020.0782	-0.013433	-9.06E-06	0.48179996	54.838	0.0015254	46.319	29.575	4.9408	0.75725	2	0	0	0	-1	0	0	0	0	y1;y3;y5;y6;y7;y9;y10;y10(2+);a2;b2;b3;b10	1373.1;2260.2;6403.9;4891.5;2368.4;2288.1;9973.3;3083.5;23520.5;9533.9;2658.8;1790.7	0.000179048529673764;-0.00071769691243162;0.000942299237522093;0.00382299851253265;0.000215430337561884;-0.00147351989994604;-0.00449580071244782;-0.00184453033750742;0.00010695572655095;-0.000309232720297814;0.00140306310936467;-0.012391098087619	1.21708473032273;-2.0669231049479;1.42477759478444;4.23131698606015;0.214877484444253;-1.1651418875855;-3.30154647592364;-2.70710616164369;0.559632521369544;-1.41129262185514;4.22360705313497;-11.077322500637	147.11262512207;347.229614257813;661.365844726563;903.500854492188;1002.57287597656;1264.669921875;1361.72570800781;681.366088867188;191.117782592773;219.11311340332;332.195465087891;1118.60046386719	12
QE929_MSQ1321_20180329_Heba_ub_s8_30_2	15482	11862	AFITNIPFDVKWQSLK	16	1	GlyGly (K)	_AFITNIPFDVK(gl)WQSLK_		AFITNIPFDVK(0.97)WQSLK(0.03)			AFITNIPFDVK(15.05)WQSLK(-15.05)		0	1	0	A0A287AJ89;A0A286ZJK2;A0A287BL93;F1SA50;A0A287AR13	3	HCD	FTMS	MULTI-MSMS	5	1	674.36668	2020.0782	-0.12387	-8.35E-05	-0.26074555	54.502	0.00017952	60.918	43.84	15.055	0.96972	2	0	0	0	-1	0	0	0	0	y1;y2;y3;y4;y5;y6;y7;y9;y10;y1-NH3;y5-NH3;y10(2+);a2;b2;b10	1821.4;1442.7;5194.1;3050.8;12443.7;10389.1;4800.3;2327.3;39402.7;2334.1;1510.3;6818.3;37517.6;15932.9;2186.2	-0.000416044243763736;-0.00186231774995349;-0.00050407386555662;-0.000123583949914519;0.000423003105879616;0.00248022507503265;0.00760068424381188;0.00878038635005396;0.00344267015998412;-0.000170712150008967;0.0119908539875269;-0.00682090139594038;0.00019850846092595;0.000331636420327186;-0.00628758246261896	-2.82805476731558;-7.15728991682054;-1.45170272055053;-0.260019303099721;0.639589687184486;2.74512345685361;7.58123465663401;6.94288477164508;2.52818185750401;-1.31229795102551;18.6098530400427;-10.010553344462;1.03867130167642;1.51354423822429;-5.62096742615691	147.113220214844;260.19873046875;347.229400634766;475.28759765625;661.366364022694;903.502197265625;1002.56549072266;1264.65966796875;1361.71776953694;130.08642578125;644.328247070313;681.371065238246;191.117691040039;219.11247253418;1118.59436035156	15
QE929_MSQ1321_20180329_Heba_ub_s5_10_2	5188	1951	AFNQGKIFK	9	1	GlyGly (K)	_AFNQGK(gl)IFK_		AFNQGK(0.993)IFK(0.007)			AFNQGK(21.76)IFK(-21.76)		0	1	0	F1RPW9;Q29387	2	HCD	FTMS	MULTI-MSMS	2	0	583.81947	1165.6244	0.54136	0.00031606	0.21843666	26.501	0.037665	70.268	52.232	21.764	0.99338	2	0	0	0	-1	0	0	0	0	y1;y2;y5;y6;y7;y1-NH3;y6-NH3;a2;b2	4478.8;2284.3;2541.4;1410.2;4675.3;1742.4;1599.6;15532.4;2146.7	-0.000629667290638736;0.000309883675015499;0.00306643148121566;0.00604091553748276;0.00740342133121885;-0.000613217032821467;-0.000732795337512471;-0.00010666732032405;-0.000202421196860314	-4.28014814291255;1.05337792621651;4.34079537234217;7.23916211732891;7.80524520627317;-4.71390418495328;-0.896432449921634;-0.558122847853614;-0.923820999989383	147.113433837891;294.180908203125;706.421569824219;834.477172851563;948.518737792969;130.086868286133;817.457397460938;191.11799621582;219.113006591797	9
QE929_MSQ1321_20180329_Heba_ub_s7_30_1	5416	2355	AFNQGKIFK	9	1	GlyGly (K)	_AFNQGK(gl)IFK_		AFNQGK(0.994)IFK(0.006)			AFNQGK(21.85)IFK(-21.85)		0	1	0	F1RPW9;Q29387	2	HCD	FTMS	MULTI-MSMS	1	0	583.81947	1165.6244	0.59114	0.00034512	-0.12472706	26.388	0.038996	68.915	50.879	21.848	0.99351	2	0	0	0	-1	0	0	0	0	y1;y2;y3;y4;y5;y6;y7;y1-NH3;a2;b2	5986;2193.7;1947.6;2078.4;9388;1562.4;4578.9;1551.4;17316;5493.6	-0.000110868462513736;-0.000239432731234501;0.0026172722781439;0.00900749303741577;0.000158941290237635;0.0108016577249828;-1.00516475640688E-05;-0.000384335196883967;-0.00039658431251155;-8.0350884360314E-05	-0.753628343808544;-0.813894707210106;6.42649696225367;13.870609750357;0.224994030277486;12.9442957828628;-0.0105971222307929;-2.9544555739463;-2.07507256650446;-0.366709993051255	147.112915039063;294.181457519531;407.262664794922;649.394165039063;706.42447731441;834.472412109375;948.526151265948;130.086639404297;191.118286132813;219.112884521484	10
QE929_MSQ1321_20180329_Heba_ub_s6_10_3	5622	2682	AFNQGKIFK	9	1	GlyGly (K)	_AFNQGK(gl)IFK_		AFNQGK(0.999)IFK(0.001)			AFNQGK(32.35)IFK(-32.35)		0	1	0	F1RPW9;Q29387	2	HCD	FTMS	MULTI-MSMS	5	0	583.81947	1165.6244	0.11648	6.80E-05	0.21843666	26.383	0.0075741	105.39	62.324	32.352	0.99942	2	0	0	0	-1	0	0	0	0	y1;y2;y3;y4;y5;y6;y7;y1-NH3;y6-NH3;y7-NH3;a2;b2;b3	19550.3;18289.5;11239.9;7670.4;35317.7;11324.4;17062.2;10131.9;13732.8;10125.2;66328.1;15049.1;4540.6	4.17194281112643E-05;-6.13088804470863E-05;0.0010913933718939;-0.000232319006499893;0.000405682160476317;0.00165899557305238;-0.00474257476253115;-0.000155453360946467;0.00137404172926381;0.00342581471761605;0.00013747330467595;-0.000232938774985314;0.00122111975309736	0.283588095391189;-0.208405105087005;2.67981668137374;-0.357742205791419;0.574275545654695;1.98805541424651;-4.99991602127508;-1.19500077158041;1.68087691770293;3.67775503707202;0.719312063810071;-1.06309865473243;3.66532559103538	147.112762451172;294.18127939568;407.264190673828;649.403404851106;706.424230573539;834.481554771527;948.530883789063;130.086410522461;817.455290623871;931.496166298082;191.117752075195;219.113037109375;333.154510498047	13
QE929_MSQ1321_20180329_Heba_ub_s1_ctrl_1	5215	2132	AFNQGKIFK	9	1	GlyGly (K)	_AFNQGK(gl)IFK_		AFNQGK(1)IFK			AFNQGK(33.13)IFK(-33.13)		0	1	0	F1RPW9;Q29387	2	HCD	FTMS	MULTI-MSMS	1	0	583.81947	1165.6244	0.49454	0.00028872	2.6205827	25.753	0.026389	81.635	54.11	33.131	0.99951	2	0	0	0	-1	0	0	0	0	y1;y2;y3;y4;y5;y7;y1-NH3;y7-NH3;a2;b2	7824.4;5136.9;1882.2;2001;9129.3;9846;4819.1;1918.5;23355.1;4516.4	0.000133272162486264;-0.000453055778109501;-0.000709143737481099;-0.00228401086883423;0.00266405218576438;0.00411703637007577;4.2910896866033E-05;0.00258283545622362;-0.00019822005469905;0.000179048529702186	0.905918991697674;-1.54005440362708;-1.74122994010027;-3.51707988564322;3.77119100281451;4.34047525005436;0.329865065283378;2.77277911845083;-1.03716009831103;0.817152957765149	147.112670898438;294.181671142578;407.265991210938;649.405456542969;706.421972203514;948.52202417793;130.086212158203;931.497009277344;191.118087768555;219.11262512207	10
QE929_MSQ1321_20180329_Heba_ub_s8_30_2	5443	2493	AFNQGKIFK	9	1	GlyGly (K)	_AFNQGK(gl)IFK_		AFNQGK(1)IFK			AFNQGK(36.09)IFK(-36.09)		0	1	0	F1RPW9;Q29387	2	HCD	FTMS	MULTI-MSMS	7	0	583.81947	1165.6244	0.23699	0.00013836	0.046854802	26.061	0.0068748	119.89	92.362	36.086	0.99975	2	0	0	0	-1	0	0	0	0	y1;y2;y3;y4;y5;y6;y7;y1-NH3;y6-NH3;y7-NH3;a2;b2;b3	13665.2;8626.3;7596.9;2840.5;20402.7;5046;13351.2;8959.1;6614.4;2748.2;37736;7184.2;2009.5	0.000148530951548764;-2.58096843595013E-05;-0.000403967956231099;0.00015739538116577;-0.00145517921043847;0.00536952881873276;0.000696400393280783;-0.000430111564071467;0.000609978099987529;-0.00266618798127638;-0.00033554915626155;-0.000278715142172814;-0.00122028649690265	1.00964088305625;-0.0877339561749324;-0.991902755579138;0.24236934152921;-2.05991713511413;6.43459722245126;0.734192632457436;-3.30634579145536;0.746190693052869;-2.86224532202419;-1.75571511345971;-1.27201506410346;-3.66279763915353	147.112655639648;294.181243896484;407.265686035156;649.403015136719;706.42609143491;834.477844238281;948.525444813907;130.086685180664;817.4560546875;931.502258300781;191.118225097656;219.113082885742;333.156951904297	13
QE929_MSQ1321_20180329_Heba_ub_s9_30_3	5367	2418	AFNQGKIFK	9	1	GlyGly (K)	_AFNQGK(gl)IFK_		AFNQGK(1)IFK			AFNQGK(35.42)IFK(-35.42)		0	1	0	F1RPW9;Q29387	2	HCD	FTMS	MULTI-MSMS	6	0	583.81947	1165.6244	0.18964	0.00011071	-0.12472706	25.959	0.0075706	107.66	80.133	35.425	0.99971	2	0	0	0	-1	0	0	0	0	y1;y2;y3;y4;y5;y6;y7;y1-NH3;y6-NH3;y7-NH3;a2;b2	15680.1;10647;6103.6;2799.7;27682.4;6658.1;19044.3;9664.6;8467.1;5239.1;45507.2;11030.8	-1.93157281387357E-05;0.0011338582843905;0.000908287903143901;0.00064567663116577;-0.00103061753907241;-0.000473361977924469;-0.000341877976552496;0.000470156990616033;-0.000427619556262471;0.00252180029997362;-9.14085312615498E-05;-0.000293973931235314	-0.131298738485098;3.85429995155529;2.23021693431038;0.994262579008215;-1.45891859172402;-0.567251325850363;-0.360430607522886;3.61420727817177;-0.523109482195676;2.70725521351087;-0.478283261490195;-1.34165384782886	147.112823486328;294.180084228516;407.264373779297;649.402526855469;706.425666873239;834.483687129078;948.526483092277;130.085784912109;817.457092285156;931.4970703125;191.117980957031;219.113098144531	12
QE929_MSQ1321_20180329_Heba_ub_s5_10_2	2694	36	AGAHLKGGAK	10	1	GlyGly (K)	_AGAHLK(gl)GGAK_		AGAHLK(0.994)GGAK(0.006)			AGAHLK(22.51)GGAK(-22.51)		0	1	0	G3CKJ2;P00355;A0A286ZQE4;A0A287BBI5;A0A286ZVK5;A0A287BG23;A0SNU7;A0A076KRX0;Q9TUY2;Q0QES9;Q9TT74;Q0Q4G7	2	HCD	FTMS	MULTI-MSMS	1	0	512.28834	1022.5621	-0.17407	-8.92E-05	0.11786169	18.06	0.014507	77.058	46.389	22.508	0.99442	2	0	0	0	-1	0	0	0	0	y1;y4;y5;y6;y7;y1-NH3;b2;b4;b5;b6;b8	6988.6;4395.2;6987.1;4429.1;7562.9;2492.3;1326.1;4147.2;2176.9;1628;1881.1	-0.000400785454701236;0.000187934896871411;0.000474640031143281;0.00336186261858984;-0.000184884098871407;-0.000460629142196467;-0.000247096218743081;-0.000534922581266528;-0.00161498515001313;-0.00105362181250257;-0.000911819143652792	-2.72433365054454;0.565740670797294;0.826423511319763;4.89061198694682;-0.224244939269058;-3.54093913220911;-1.91449355552307;-1.58654274077148;-3.58688263642601;-1.52172849411789;-1.13068930270766	147.113204956055;332.192657470703;574.330261230469;687.411437988281;824.473896597399;130.086715698242;129.066101074219;337.162414550781;450.24755859375;692.384887695313;806.427673339844	11
QE929_MSQ1321_20180329_Heba_ub_s7_30_1	2721	72	AGAHLKGGAK	10	1	GlyGly (K)	_AGAHLK(gl)GGAK_		AGAHLK(0.995)GGAK(0.005)			AGAHLK(22.59)GGAK(-22.59)		0	1	0	G3CKJ2;P00355;A0A286ZQE4;A0A287BBI5;A0A286ZVK5;A0A287BG23;A0SNU7;A0A076KRX0;Q9TUY2;Q0QES9;Q9TT74;Q0Q4G7	2	HCD	FTMS	MULTI-MSMS	4	0	512.28834	1022.5621	-0.53532	-0.00027424	0.11786169	18.077	0.025421	67.032	28.24	22.585	0.99452	2	0	0	0	-1	0	0	0	0	y1;y4;y5;y6;y7;y1-NH3;b2;b4;b5;b9	5823.8;5562.5;7405.3;8888.8;14851.6;8512.5;2099.8;7123.5;5125.6;1381.5	1.12018499862643E-05;3.53470062464112E-05;0.00218362440614328;0.00317518494193791;-0.00232156307674813;-0.000109676993758967;-0.000659083523430581;1.43938249834719E-05;0.00238281758436187;-0.00475262118743558	0.0761446354202778;0.106405091188387;3.80204744758645;4.61904458406689;-2.81580419933191;-0.84310906814129;-5.10654164118007;0.0426911417561002;5.29228575790311;-5.41628616244547	147.11279296875;332.192810058594;574.328552246094;687.411624665958;824.476033276377;130.086364746094;129.066513061523;337.161865234375;450.243560791016;877.468627929688	10
QE929_MSQ1321_20180329_Heba_ub_s6_10_3	2771	114	AGAHLKGGAK	10	1	GlyGly (K)	_AGAHLK(gl)GGAK_		AGAHLK(1)GGAK			AGAHLK(34.75)GGAK(-34.75)		0	1	0	G3CKJ2;P00355;A0A286ZQE4;A0A287BBI5;A0A286ZVK5;A0A287BG23;A0SNU7;A0A076KRX0;Q9TUY2;Q0QES9;Q9TT74;Q0Q4G7	2	HCD	FTMS	MULTI-MSMS	1	0	512.28834	1022.5621	-0.018275	-9.36E-06	0.31344883	18.11	0.0093561	89.296	55.745	34.746	0.99966	2	0	0	0	-1	0	0	0	0	y1;y3;y4;y5;y6;y7;y1-NH3;b2;b4;b5;b6;b8;b9	6192.5;1194.7;6267.1;7343;11631.9;16518.3;5768.2;2651.5;6331.2;2579.8;1459.8;1453.9;1442	-0.000217679985951236;0.000513762078128366;0.000248970053121411;-0.00198637180494643;0.000737350899839839;-0.00161805187042319;-0.000216488517196467;2.75619843819186E-05;-0.000260264378141528;0.00174194844373687;-0.00447159056250257;0.000125778512597208;0.00379230068756442	-1.4796785710263;1.86706566000975;0.749475020794803;-3.45857327646465;1.07264448032708;-1.96252308833067;-1.66418932425714;0.21354982296459;-0.771926463108966;3.86889700592234;-6.45821214183263;0.155970186279188;4.32190678642034	147.113021850586;275.170867919922;332.192596435547;574.332722242305;687.4140625;824.47532976517;130.086471557617;129.065826416016;337.162139892578;450.244201660156;692.388305664063;806.426635742188;877.460083007813	13
QE929_MSQ1321_20180329_Heba_ub_s8_30_2	2716	53	AGAHLKGGAK	10	1	GlyGly (K)	_AGAHLK(gl)GGAK_		AGAHLK(1)GGAK			AGAHLK(34.59)GGAK(-34.59)		0	1	0	G3CKJ2;P00355;A0A286ZQE4;A0A287BBI5;A0A286ZVK5;A0A287BG23;A0SNU7;A0A076KRX0;Q9TUY2;Q0QES9;Q9TT74;Q0Q4G7	2	HCD	FTMS	MULTI-MSMS	1	0	512.28834	1022.5621	-0.34648	-0.0001775	-0.077725448	18.062	0.0094185	89.142	50.351	34.593	0.99965	2	0	0	0	-1	0	0	0	0	y1;y2;y4;y5;y6;y7;y1-NH3;a2;b4;b5;b6;b9	7413.8;1439.7;7713.4;9857.7;11394;10160.3;5366.3;1311.1;9285;1760.5;1455.4;1880.4	-0.000614408501576236;-0.000121714451580601;-0.00271123502500359;-0.00213665223020598;0.000493210274839839;-0.00567578546110781;-0.000658993400008967;-0.000990575740630106;-0.000199229221891528;-0.00317138163438813;-0.00886612181250257;-0.0104288907186856	-4.17642732736765;-0.55793916775413;-8.16156318411161;-3.72023321740376;0.71748619438857;-6.88408412286273;-5.06579316419448;-9.80070076132984;-0.590900443391137;-7.04361547597248;-12.8050480745993;-11.8851237794399	147.113418579102;218.150039672852;332.195556640625;574.33287252273;687.414306640625;824.479387498761;130.0869140625;101.071929931641;337.162078857422;450.249114990234;692.392700195313;877.474304199219	12
QE929_MSQ1321_20180329_Heba_ub_s8_30_2	11964	8569	AGEIKGFTGIDSEYEKPEAPELVLK	25	2	GlyGly (K)	_AGEIK(gl)GFTGIDSEYEKPEAPELVLK_		AGEIK(0.994)GFTGIDSEYEK(0.006)PEAPELVLK			AGEIK(22.42)GFTGIDSEYEK(-22.42)PEAPELVLK(-40.83)		0	1	0	A0A287BJG3;M3VH94	4	HCD	FTMS	MULTI-MSMS	15	1	709.36692	2833.4386	0.12949	9.19E-05	353.14001	44.57	0.0005831	43.176	29.445	22.418	0.99422	3	0	0	0	-1	0	0	0	0	y1;y2;y3;y6;y7;y9;y14;y1-NH3;y9(2+);y10(2+);y12(2+);a2;b2;b3;b9	6808.5;7945.2;1351.1;8883.2;2343.7;34993.6;4491.2;2089.7;1569.3;3067.9;2558.3;1829.9;8103.4;10459.3;5271.9	4.17194281112643E-05;-0.00033643884370349;0.000145348450075744;0.00248049197330147;0.00293494766242475;-0.00365806444835926;-0.00350055120247816;-0.000887875235946467;-0.00312402189376826;0.00321979164368713;0.00118793311253285;-0.000364965389067606;-0.000186061062493081;0.00026225974687577;0.00480221637508294	0.283588095391189;-1.29301482786423;0.404571541238998;3.55146337575243;3.81420170417427;-3.67430180607163;-2.14513462916291;-6.8252343456139;-6.26941812577318;5.72573844872766;1.6769443830471;-3.61096941924724;-1.44159580968603;1.0160845812166;4.92290322251678	147.112762451172;260.197204589844;359.26513671875;698.442222503827;769.478881835938;995.580831796248;1631.8561804413;130.087142944336;498.295349121094;562.336486816406;708.391479492188;101.071304321289;129.066040039063;258.108184814453;975.484619140625	15
QE929_MSQ1321_20180329_Heba_ub_s8_30_2	11972	8576	AGEIKGFTGIDSDYEKPETPELVLK	25	2	GlyGly (K)	_AGEIK(gl)GFTGIDSDYEKPETPELVLK_		AGEIK(1)GFTGIDSDYEKPETPELVLK			AGEIK(34.56)GFTGIDSDYEK(-34.56)PETPELVLK(-50.01)		0	1	0	F1SCZ4;K7GL09;K7GRA6;K7GRA7	4	HCD	FTMS	MULTI-MSMS	7	1	713.36564	2849.4335	-0.20231	-0.00014432	0.49981346	44.594	3.65E-06	52.359	44.462	34.564	0.99964	3	0	0	0	-1	0	0	0	0	y1;y2;y3;y4;y6;y7;y9;y10;y11;y15;y9-H2O;y1-NH3;y12(2+);y14(2+);y17(2+);y18(2+);a2;b2;b3;b5;b9	9947.8;9634;1719.2;1524.7;9851.8;7738;45766.9;5860.7;1839.1;21575.2;1716;2689.5;1832.4;1895.6;2571.3;2444.3;3135.9;11844.2;16274.2;1875.5;9668.9	-0.000248197564076236;-0.00036695642182849;0.000694664856325744;0.00251377220945415;0.00209090917280719;0.000159595110972077;-0.00193127921693304;0.013511982675027;0.0109390632499071;-0.0104204201938956;-0.0047964830436058;-0.000506405509383967;-0.013976501081288;0.00562152455620435;0.00545064255618399;0.00884310226240359;-0.000563329646880106;-0.000216578640618081;-0.00117206642499923;-0.0001648…	-1.68712129944186;-1.41030100368666;1.9335745316523;5.32187798814019;2.99367354829698;0.199620592427817;-1.88309152675359;11.7121812721999;8.52805864631459;-5.91100408839385;-4.76038990910394;-3.89282893696149;-19.3202525058739;6.81874795278533;5.63672073996204;8.69093556573262;-5.57357545808668;-1.67804473851271;-4.54096375370132;-0.268838305175966;2.92672113079028	147.113052368164;260.197235107422;359.264587402344;472.346832275391;698.442612086627;799.492221874789;1025.58966969732;1153.66918945313;1282.71435546875;1762.88495796439;1007.58197021484;130.086761474609;723.411926269531;824.421813964844;966.988220214844;1017.50866699219;101.071502685547;129.066070556641;258.109619140625;613.33056640625;975.486566379853	21
QE929_MSQ1321_20180329_Heba_ub_s1_ctrl_1	5233	2147	AHATTSNTVSKLLEK	15	1	GlyGly (K)	_AHATTSNTVSK(gl)LLEK_		AHATTSNTVSK(1)LLEK			AHATTSNTVSK(41.09)LLEK(-41.09)		0	1	0	A0A286ZNI3;A0A286ZZ97;A0A287A2G4	3	HCD	FTMS	MULTI-MSMS	4	0	571.97585	1712.9057	0.38626	0.00022093	0.44271602	25.81	2.21E-05	87.083	77.283	41.09	0.99992	2	0	0	0	-1	0	0	0	0	y1;y2;y3;y4;y5;y6;y7;y2-H2O;y1-NH3;a2;b2;b3;b4;b6;b7;b8;b6-H2O;b8-H2O	9250.2;5477.1;5977.8;11146;2614.8;50446.1;6525.8;4103.8;7046.4;5844.6;26653.8;7438.3;1891.1;2010.9;6696.4;7226;4617.8;12453.7	-9.56096734512357E-05;-0.000517039840644884;0.00194293665310852;-0.000175052859958669;0.00774137609369063;0.00107971955230823;0.00623487242808096;-6.48804375487089E-05;-0.000262264884383967;-0.0003313773702871;0.000137443948460714;0.000370738584365427;0.00114369510623646;0.00254247363750437;-0.00140507916250954;0.00122944962492966;0.00143823655628239;0.00271489396391189	-0.649906796712168;-1.87227509482476;4.99164793142674;-0.348486165118095;10.3987344824366;1.2985321315724;6.70016092858706;-0.251333410758299;-2.01608044983346;-1.82971516971072;0.657302096196148;1.32340445703049;3.00035220037161;4.46623713330532;-2.05627720192553;1.56746143189629;2.60901846404839;3.54265182372989	147.112899780273;276.155914306641;389.237518310547;502.32370028046;744.453674316406;831.492364382848;930.555623146172;258.144897460938;130.086517333984;181.10871887207;209.103164672852;280.140045166016;381.186950683594;569.265258789063;683.312133789063;784.357177734375;551.255798339844;766.345127603736	18
QE929_MSQ1321_20180329_Heba_ub_s2_ctrl_2	5532	2585	AHATTSNTVSKLLEK	15	1	GlyGly (K)	_AHATTSNTVSK(gl)LLEK_		AHATTSNTVSK(1)LLEK			AHATTSNTVSK(44.78)LLEK(-44.78)		0	1	0	A0A286ZNI3;A0A286ZZ97;A0A287A2G4	3	HCD	FTMS	MULTI-MSMS	2	1	571.97585	1712.9057	0.5837	0.00033386	0.61785701	26.158	3.86E-09	130.24	105.52	44.779	0.99997	2	0	0	0	-1	0	0	0	0	y1;y2;y3;y4;y5;y6;y7;y8;y2-H2O;y1-NH3;y6(2+);a2;b2;b3;b4;b5;b6;b7;b8;b4-H2O;b5-H2O;b6-H2O;b7-H2O;b8-H2O	25831.2;10434.7;17531.1;25322.2;9743.7;129469.9;24381.9;2308.6;13564.3;16108.3;1946.3;14174.9;57757.2;26378.1;10490;7899.2;12510.3;25625.8;37524.7;2032.7;10371.9;9200.5;9359.3;40508.2	8.74957952987643E-05;-0.000211864059394884;-0.000222048073226233;0.0011556227126448;0.00359098546869063;-0.000288037162022192;0.00401580561856463;0.0118802427000446;-0.000430430456901831;-0.000109676993758967;-0.00488873893749542;0.0002637154031504;4.58912140857137E-05;-0.000178577821884574;0.000869036903111464;0.000238184831232502;0.00126073535625437;-0.000302016541013472;0.00148330662318585;0.0…	0.594753446720553;-0.767190860477832;-0.570466174842172;2.30055992440428;4.82362512625051;-0.346409300381649;4.31548200057564;11.5163529386359;-1.66739630191689;-0.84310906814129;-11.7445700659985;1.45612133595824;0.219466759696009;-0.637457852955969;2.27981644015544;0.493918042345216;2.21466618271027;-0.441989851521046;1.89111178601357;3.88998332950118;0.435269495888516;6.15208689376244;7.584710…	147.112716674805;276.155609130859;389.239683295273;502.322369604887;744.457824707031;831.493732139562;930.557842212981;1031.59765625;258.145263010957;130.086364746094;416.255249023438;181.108123779297;209.103256225586;280.140594482422;381.187225341797;482.235534667969;569.266540527344;683.311030726441;784.356923877377;363.176116943359;464.225006103516;551.253845214844;665.295117952677;766.3456671…	24
QE929_MSQ1321_20180329_Heba_ub_s3_ctrl_3	5268	2113	AHATTSNTVSKLLEK	15	1	GlyGly (K)	_AHATTSNTVSK(gl)LLEK_		AHATTSNTVSK(1)LLEK			AHATTSNTVSK(49.95)LLEK(-49.95)		0	1	0	A0A286ZNI3;A0A286ZZ97;A0A287A2G4	3	HCD	FTMS	MULTI-MSMS	4	0	571.97585	1712.9057	0.4763	0.00027243	0.092434043	26.278	6.45E-09	128.76	109.93	49.949	0.99999	2	0	0	0	-1	0	0	0	0	y1;y2;y3;y4;y5;y6;y7;y8;y2-H2O;y1-NH3;y6(2+);a2;b2;b3;b4;b5;b6;b7;b8;b5-H2O;b6-H2O;b7-H2O;b8-H2O;b7(2+)	19718.7;9239.5;16225.6;23476.1;8638.1;97377.9;23603.2;2723.7;10932.4;13698.6;2015.7;9784.9;40339.6;19917.9;8869.2;7263.1;10091.8;22835.3;20925.7;8394.7;6643.2;12052.3;41164.9;1591.8	-0.000217679985951236;-0.00115790898126988;-0.000476462167910086;-0.000301859938190319;0.00194303624994063;-0.000118102382089091;-0.00291145739925014;-0.000448858862455381;-0.000797302312548709;-0.000155453360946467;-0.00165387565624542;-0.0010027640890371;-0.000228766989039286;-0.000676178802336835;-0.000389832978157756;0.000207667253107502;0.000275075723948248;0.000310475487026451;0.00170513221…	-1.4796785710263;-4.19294403688098;-1.22408345534636;-0.600926975613511;2.60999600556875;-0.142036435947781;-3.12869936059322;-0.43510519365748;-3.08857567300539;-1.19500077158041;-3.97325562395736;-5.5367868424947;-1.09403694941156;-2.41370802586693;-1.0226777416006;0.430634461868442;0.483209934335688;0.454369608220932;2.17392444842038;-6.00709067727486;0.616053505447998;5.62354241916524;-4.0071…	147.113021850586;276.156555175781;389.239937709368;502.323827087538;744.45947265625;831.493562204782;930.564769475999;1031.60998535156;258.145629882813;130.086410522461;416.252014160156;181.109390258789;209.103530883789;280.141092083402;381.188484211678;482.235565185547;569.267526186976;683.310418234413;784.356702051789;464.227996826172;551.256896972656;665.296422700946;766.350913384755;342.16143…	24
QE929_MSQ1321_20180329_Heba_ub_s4_10_1	5504	2517	AHATTSNTVSKLLEK	15	1	GlyGly (K)	_AHATTSNTVSK(gl)LLEK_		AHATTSNTVSK(1)LLEK			AHATTSNTVSK(49.36)LLEK(-49.36)		0	1	0	A0A286ZNI3;A0A286ZZ97;A0A287A2G4	3	HCD	FTMS	MSMS	4		571.97585	1712.9057	NaN	NaN	0.092434043	26.511	3.84E-16	121.24	98.231	49.36	0.99999	2	0	0	0	-1	0	0	0	0	y1;y2;y3;y4;y5;y6;y7;y2-H2O;y1-NH3;a2;b2;b3;b4;b5;b6;b7;b8;b4-H2O;b5-H2O;b6-H2O;b7-H2O;b8-H2O	13888.3;7826.5;11730.5;15675.8;8240.4;83206.8;12353.6;8219.3;12626.7;7525.4;40217.6;12623.2;6626;6657.9;6252;14799.5;4176;1402.9;8005.2;7083.5;7453.3;22050.1	7.22370062362643E-05;-0.000456004684394884;-0.00191193117711919;-0.000896495807353404;-0.00433004836963846;0.000536996297910264;-0.00151033152314994;-0.00146868903129871;-0.000430111564071467;-0.0004076713155996;-0.000106696676539286;-0.00139928094688457;-0.000900982628138536;0.000177149674982502;-2.10029249956278E-05;1.82636790668766E-05;-0.00429215235919855;-0.00115072752191736;-0.0023003784218…	0.49103164142769;-1.65125844334935;-4.91194232901601;-1.78469484775924;-5.81631645836079;0.64582186248492;-1.62302920415591;-5.68936693679468;-3.30634579145536;-2.25097469852805;-0.510257949139707;-4.99490212111957;-2.36361132955713;0.367350889401286;-0.0368946288094037;0.0267282201020235;-5.47215256772166;-3.16848863646633;-4.95528244130729;-3.70200998666376;0.081407349804303;-0.243233700811603	147.112731933594;276.155853271484;389.241373178377;502.324421723407;744.46574574087;831.492907106102;930.563368350123;258.146301269531;130.086685180664;181.108795166016;209.103408813477;280.141815185547;381.188995361328;482.235595703125;569.267822265625;683.310710446221;784.362699336359;363.178680419922;464.227508544922;551.25927734375;665.300109863281;766.348028899367	22
QE929_MSQ1321_20180329_Heba_ub_s5_10_2	5213	1972	AHATTSNTVSKLLEK	15	1	GlyGly (K)	_AHATTSNTVSK(gl)LLEK_		AHATTSNTVSK(1)LLEK			AHATTSNTVSK(44.29)LLEK(-44.29)		0	1	0	A0A286ZNI3;A0A286ZZ97;A0A287A2G4	3	HCD	FTMS	MULTI-MSMS	3	0	571.97585	1712.9057	0.50651	0.00028971	0.092434043	26.579	2.19E-08	119.96	94.642	44.294	0.99996	2	0	0	0	-1	0	0	0	0	y1;y2;y3;y4;y5;y6;y7;y2-H2O;y1-NH3;y6(2+);a2;b2;b3;b4;b5;b6;b7;b8;b10;b4-H2O;b5-H2O;b6-H2O;b7-H2O;b8-H2O	26089.2;15726.2;22740.7;27112.4;16286.8;138139.8;32962.8;12873.5;19520.2;5615.8;15558.3;63137.3;27092.8;5855.4;9372;11321.5;32746.3;34005.7;1657.1;2573;7777;16071.2;15784.3;47682.6	-6.50920953262357E-05;-0.000853192344607123;-0.000116659311345302;-0.00135445240061927;-0.000522287824423984;-0.00127845559575235;-0.000297728728241964;-0.000522644109423709;-0.000460629142196467;-0.000829901046870418;-0.0001024955343496;-0.000167731832789286;-0.000270130556259574;-0.00117564083126354;-0.0025389147781425;0.000894524418754372;0.000226738492074219;0.00413341188277627;0.002001365568…	-0.442463637970398;-3.08952755256701;-0.299710815566965;-2.69636734195229;-0.701564173772155;-1.53753903791395;-0.319945020763132;-2.02461171137076;-3.54093913220911;-1.99375056801756;-0.565934453736139;-0.802147534475182;-0.964267490319751;-3.08413935996493;-5.26485498183762;1.57136205910811;0.331823514229709;5.26982770540392;2.06229217976799;0.69685271665134;-4.42937749359266;-1.4780963054817;1…	147.112869262695;276.156250459145;389.239577906511;502.324879680001;744.461937980324;831.494722557996;930.562155747328;258.145355224609;130.086715698242;416.251190185547;181.108489990234;209.103469848633;280.140686035156;381.189270019531;482.238311767578;569.266906738281;683.310501971408;784.354273772117;970.456848144531;363.177276611328;464.227264404297;551.258051388889;665.299444536055;766.3488…	24
QE929_MSQ1321_20180329_Heba_ub_s6_10_3	5656	2713	AHATTSNTVSKLLEK	15	1	GlyGly (K)	_AHATTSNTVSK(gl)LLEK_		AHATTSNTVSK(1)LLEK			AHATTSNTVSK(45.27)LLEK(-45.27)		0	1	0	A0A286ZNI3;A0A286ZZ97;A0A287A2G4	3	HCD	FTMS	MULTI-MSMS	5	0	571.97585	1712.9057	0.99603	0.0005697	-0.082706946	26.481	3.69E-10	138.77	103.42	45.274	0.99997	2	0	0	0	-1	0	0	0	0	y1;y2;y3;y4;y5;y6;y7;y8;y2-H2O;y1-NH3;a2;b2;b3;b4;b5;b6;b7;b8;b10;b4-H2O;b5-H2O;b6-H2O;b7-H2O;b8-H2O;b10-H2O	33766.6;20500.8;28801.2;34538;15017.9;171247.1;31218.8;9533.7;17060.7;22006;19023.7;75775.9;35296.1;16749.4;9005.8;14373.3;41006.1;48225.4;1461.8;2511.3;15655.7;16716.1;17066.8;67485.6;1788.4	-4.98333062637357E-05;-0.000791698043769884;0.000200529996959631;-0.000417376632526612;-0.000685891902662661;0.00012345426569027;0.00140938329263918;0.0100425522282421;0.000423400812451291;-0.000170712150008967;-1.09427999746003E-05;-0.000182990621851786;1.03983853136924E-05;-0.000353002672056846;-0.00281461479244172;-0.00020577962891366;0.000261712486349097;0.00261622159678154;0.0095086897874807…	-0.338742026324991;-2.86684881746638;0.515184405062683;-0.830891377310779;-0.921325479433957;0.148472949360603;1.51455318642231;9.73493326356908;1.64017037516615;-1.31229795102551;-0.0604212729448694;-0.875119904184185;0.0371184774110057;-0.926058159636913;-5.83656070996364;-0.361481106206552;0.383006698988686;3.33550364123843;9.79823406283439;-5.68934733317833;-3.43042886873093;3.60867353567742;…	147.112854003906;276.156188964844;389.239260717203;502.323942604233;744.462101584403;831.493320648134;930.560448635307;1031.59949394047;258.144409179688;130.08642578125;181.1083984375;209.103485107422;280.140405506215;381.188447381372;482.238587467592;569.268007042329;683.310466997414;784.355790962403;970.449340820313;363.179595947266;464.226800663519;551.255247276178;665.299978261607;766.3466794…	25
QE929_MSQ1321_20180329_Heba_ub_s7_30_1	5445	2381	AHATTSNTVSKLLEK	15	1	GlyGly (K)	_AHATTSNTVSK(gl)LLEK_		AHATTSNTVSK(1)LLEK			AHATTSNTVSK(45.49)LLEK(-45.49)		0	1	0	A0A286ZNI3;A0A286ZZ97;A0A287A2G4	3	HCD	FTMS	MULTI-MSMS	3	0	571.97585	1712.9057	0.45973	0.00026296	-0.082706946	26.471	2.19E-08	119.96	97.598	45.488	0.99997	2	0	0	0	-1	0	0	0	0	y1;y2;y3;y4;y5;y6;y7;y8;y2-H2O;y1-NH3;a2;b2;b3;b4;b5;b6;b7;b8;b5-H2O;b6-H2O;b7-H2O;b8-H2O;b8(2+)	18972.2;7653.4;13941.5;19707.4;6509.5;99728.9;18969.4;1865.4;12280.2;13030.3;11474;44657.6;20623.3;2916.4;8009.4;5607.4;23787.3;14464.9;8738.9;11700.6;9279.4;27910.1;1656.1	-6.50920953262357E-05;-0.000456004684394884;-2.21765344008418E-05;-0.00134585218063421;0.00670377843744063;-0.00112177221274123;-0.000382691411004998;0.0134671567625446;-0.000583679265673709;-0.000185970939071467;-0.0010943168234121;-0.000167731832789286;7.75730757709425E-05;-0.00166392208126354;0.000146632096857502;-0.00264551464374563;-0.00264122517842225;0.000875300248026178;-0.002794258239248…	-0.442463637970398;-1.65125844334935;-0.0569740104620885;-2.67924655560297;9.00495131558049;-1.34910348038329;-0.411247517106441;13.0546801823448;-2.26104834294778;-1.42959510295333;-6.04229448655224;-0.802147534475182;0.276907910631352;-4.36507551693087;0.304067324943747;-4.64720179788352;-3.86532050247047;1.1159454871607;-6.01915055673833;0.505333462890173;0.65609858260023;1.64848451848751;-8.6…	147.112869262695;276.155853271484;389.239483423734;502.324871079781;744.454711914063;831.494565874613;930.562240710011;1031.59606933594;258.145416259766;130.086441040039;181.109481811523;209.103469848633;280.140338331524;381.189758300781;482.235626220703;569.270446777344;683.313369935078;784.357531883752;464.228002424739;551.256958007813;665.299727521392;766.346579187228;392.686248779297	23
QE929_MSQ1321_20180329_Heba_ub_s8_30_2	5471	2519	AHATTSNTVSKLLEK	15	1	GlyGly (K)	_AHATTSNTVSK(gl)LLEK_		AHATTSNTVSK(1)LLEK			AHATTSNTVSK(50.49)LLEK(-50.49)		0	1	0	A0A286ZNI3;A0A286ZZ97;A0A287A2G4	3	HCD	FTMS	MULTI-MSMS	3	0	571.97585	1712.9057	-0.18029	-0.00010312	-0.082706946	26.142	4.99E-10	136.33	108.04	50.489	0.99999	2	0	0	0	-1	0	0	0	0	y1;y2;y3;y4;y5;y6;y7;y8;y2-H2O;y1-NH3;a2;b2;b3;b4;b5;b6;b7;b8;b9;b5-H2O;b6-H2O;b7-H2O;b8-H2O;b9-H2O	22044.2;16356;16689.3;29142.7;18173;141357.6;33540;6576.5;13800;16888.5;14810.8;74610.8;24972.8;10603.7;10024.3;8514.8;31178.6;31764.2;2454.4;13191.9;14131.1;11549.2;45998.9;1786	-9.56096734512357E-05;-0.00103583866876988;0.00034395673429799;-0.000217117784416132;-0.00100473113297994;7.65897027577012E-05;0.00183759699541497;0.00943883645004462;-0.000766784734423709;-0.000201229728133967;-0.0002703422140371;-0.000259284567164286;-0.000700425863044529;0.000380755653111464;0.000891309676035235;0.00113866504375437;0.000606124929959151;0.00437764444984623;0.00213848301245889;-…	-0.649906796712168;-3.75091268786152;0.883664356995537;-0.432226801389865;-1.34960624662317;0.0921110206649142;1.97472162470769;9.14970488223997;-2.97035756685061;-1.54689222736387;-1.49270729111438;-1.23998159298013;-2.50026084074815;0.998866541349205;1.84828951647607;2.00023138287856;0.887042222740933;5.58120986822251;2.42067383279753;-0.616550079813696;2.42272643411267;0.993334572566514;-0.326…	147.112899780273;276.156433105469;389.239117290466;502.323742345384;744.462420423633;831.493367512697;930.560020421605;1031.60009765625;258.145599365234;130.086456298828;181.108657836914;209.103561401367;280.141116330463;381.187713623047;482.234881543124;569.266662597656;683.31012258497;784.35402953955;883.424682617188;464.225494384766;551.255901034157;665.299503158602;766.34809286734;865.4187622…	24
QE929_MSQ1321_20180329_Heba_ub_s9_30_3	5398	2446	AHATTSNTVSKLLEK	15	1	GlyGly (K)	_AHATTSNTVSK(gl)LLEK_		AHATTSNTVSK(1)LLEK			AHATTSNTVSK(45.27)LLEK(-45.27)		0	1	0	A0A286ZNI3;A0A286ZZ97;A0A287A2G4	3	HCD	FTMS	MULTI-MSMS	1	0	571.97585	1712.9057	0.55915	0.00031982	0.092434043	26.048	3.69E-10	138.77	107.77	45.274	0.99997	2	0	0	0	-1	0	0	0	0	y1;y2;y3;y4;y5;y6;y7;y8;y2-H2O;y1-NH3;a2;b2;b3;b4;b5;b6;b7;b8;b9;b4-H2O;b5-H2O;b6-H2O;b7-H2O;b8-H2O;b9-H2O;b7-NH3	21715.8;10641.2;15762.2;22564.2;9847.9;112279.1;22238.9;2406.6;11886.5;13923.4;10349.5;53940.3;20452.5;5589.6;7784.9;11486.7;21499.7;29769.5;2676.2;1996.1;8706.6;12142.5;9308;33556.6;2145;2836	-0.000202421196888736;-0.00170722538751988;0.000826285560151518;-0.00188777848734389;0.00393787413315749;-0.000447399339691401;0.000990064620282283;0.0107816098875446;-0.000461608953173709;-0.000460629142196467;-0.0004687064718496;-0.000274543356226786;-0.000188264977850849;-0.00166392208126354;0.000665430924982502;-0.00107099734043459;-0.00126607448657978;0.000304209322735005;0.00726543613745889…	-1.3759571745441;-6.18208027151509;2.12282514101651;-3.7580788040302;5.28958906383402;-0.538066898944218;1.06394396581401;10.4513599270187;-1.78817496798889;-3.54093913220911;-2.58798206603973;-1.31295389878952;-0.672037452082051;-4.36507551693087;1.37988901003087;-1.88135588053962;-1.85284979078888;0.387844941718957;8.22421927483538;-5.1011481074068;-5.68227852017578;-3.67141750664333;1.64100330…	147.113006591797;276.157104492188;389.23863496164;502.325413006087;744.457477818367;831.49389150174;930.56086795398;1031.59875488281;258.145294189453;130.086715698242;181.108856201172;209.103576660156;280.140604169578;381.189758300781;482.235107421875;569.26887226004;683.311994784387;784.358102974677;883.419555664063;363.179382324219;464.227846038418;551.2592604793;665.299072265625;766.3483734131…	26
QE929_MSQ1321_20180329_Heba_ub_s9_30_3	6879	3822	AHIAQLCEKAGLLQR	15	1	GlyGly (K)	_AHIAQLCEK(gl)AGLLQR_		AHIAQLCEK(1)AGLLQR			AHIAQLCEK(41.64)AGLLQR		0	1	0	I3LGD4;C0MHR2	3	HCD	FTMS	MULTI-MSMS	2	0	607.99659	1820.9679	-0.65968	-0.00040108	-0.63964361	30.251	0.0038316	41.644	29.083	41.644	1	1	0	0	0	-1	0	0	0	0	y1;y3;y5;y6;a2;b2;b3;b5	4704.1;1374.7;8838.8;9612.2;1747.6;8445.7;2087;2012.9	0.000574495453122381;-0.000979569387482115;-0.000493369293735668;0.0026997262950772;0.0007062202859629;0.000320549417210714;-0.00236168600309838;-0.00209885359993223	3.28061201065933;-2.35324876760464;-0.841399288310465;4.1066625943872;3.89944965886254;1.53297391939587;-7.3301095579544;-4.02630609133564	175.118377685547;416.262573242188;586.367614746094;657.401535438305;181.107681274414;209.102981567383;322.189727783203;521.28515625	8
QE929_MSQ1321_20180329_Heba_ub_s2_ctrl_2	7745	4628	AICIDPSYSKAYGR	14	1	GlyGly (K)	_AICIDPSYSK(gl)AYGR_		AICIDPSYSK(1)AYGR			AICIDPSYSK(45.12)AYGR		0	1	0	F1S8G6	3	HCD	FTMS	MULTI-MSMS	3	0	572.27876	1713.8145	0.14734	8.43E-05	-0.45735459	32.472	0.0037121	45.115	36.173	45.115	1	1	0	0	0	-1	0	0	0	0	y1;y3;y4;y5;y6;y7;y9;y10;y9(2+);a2;b2;b3	8685.3;1678.8;7841.6;1980.5;14488.1;1892.4;22307.7;4918.1;5334.9;26775.1;6187.8;1727.2	0.000452425140622381;0.00129082961876748;-3.24213891644831E-05;-0.0021717145563116;-0.00328799091835208;-0.00660724682506952;0.00688989328659773;0.00759240961815522;-0.00231320447505823;-0.000218932221855539;-0.000589344301545225;-0.0011453665343879	2.58353709775453;3.26624899963449;-0.0695378500996303;-3.0657439997878;-4.13368465888709;-6.8934582993779;6.03026666469512;6.03732581017656;-4.04558156517799;-1.3932857196498;-3.18342433013981;-3.31836166441305	175.118499755859;395.202453613281;466.240890652089;708.380920410156;795.414065096418;958.480712890625;1142.55200801241;1257.57824852808;571.785400390625;157.133758544922;185.129043579102;345.160247802734	12
QE929_MSQ1321_20180329_Heba_ub_s5_10_2	7121	3452	AICIDPSYSKAYGR	14	1	GlyGly (K)	_AICIDPSYSK(gl)AYGR_		AICIDPSYSK(1)AYGR			AICIDPSYSK(57.8)AYGR		0	1	0	F1S8G6	3	HCD	FTMS	MULTI-MSMS	6	1	572.27876	1713.8145	-1.1871	-0.00067935	0.2428379	32.983	0.000726	57.804	44.4	57.804	1	1	0	0	0	-1	0	0	0	0	y1;y2;y3;y4;y6;y7;y8;y9;y10;y9(2+);a2;b2	1670.4;1550.9;1301.7;2332.2;1965;1814.8;1876.2;9086.4;2346.8;1684.3;15366.5;1501.6	-0.000691984039065119;0.000462291318740427;0.00321343704064248;0.00218025218435969;0.00471021096871027;0.00804119067493048;0.0148010458874523;0.0139639879448623;-0.00412488261258659;0.00604861193119177;-0.000371520112480539;0.000112559995329775	-3.95149294851792;1.99143366553158;8.13115567548373;4.67625764943541;5.92176897405389;8.38964567777218;14.1570239945181;12.2218282452841;-3.2799900799908;10.5786198520223;-2.3643534982498;0.608010606649831	175.119644165039;232.139953613281;395.200531005859;466.238677978516;795.406066894531;958.466064453125;1045.49133300781;1142.54493391776;1257.58996582031;571.777038574219;157.133911132813;185.128341674805	12
QE929_MSQ1321_20180329_Heba_ub_s6_10_3	7986	4884	AICIDPSYSKAYGR	14	1	GlyGly (K)	_AICIDPSYSK(gl)AYGR_		AICIDPSYSK(1)AYGR			AICIDPSYSK(57.14)AYGR		0	1	0	F1S8G6	3	HCD	FTMS	MULTI-MSMS	3	0	572.27876	1713.8145	-0.75196	-0.00043033	-1.1575471	33.077	0.00078026	57.136	44.303	57.136	1	1	0	0	0	-1	0	0	0	0	y1;y2;y3;y4;y5;y6;y7;y8;y9;y10;y1-NH3;y9(2+);a2;b2;b3	15770.6;7243.3;11401.1;16391.2;7058.6;26467.8;14469;16817.8;26119.4;6810.4;1269.6;12851;56393.3;8163.3;7372.4	-0.000142667632815119;-0.000544788759384574;0.00122979446251748;-0.000688400159390312;0.00163236991716076;0.000606289443908281;-0.000818196426280338;-0.00024227691278611;0.00176899944995057;0.0180919142624134;0.00065198086718965;0.00140994005619177;7.0984770331961E-05;0.000143077573454775;0.000288959637487096	-0.814689185884818;-2.3468015198929;3.11180829305064;-1.47648823740572;2.30437979931901;0.762234965245987;-0.853644060923526;-0.231731645326185;1.54828096135902;14.3864330780291;4.12406632641371;2.46587134967764;0.45174825549128;0.772856256076693;0.837178789023499	175.119094848633;232.140960693359;395.202514648438;466.241546630859;708.377116325683;795.410170816056;958.474923840226;1045.50637633061;1142.55712890625;1257.56774902344;158.091751098633;571.781677246094;157.13346862793;185.128311157227;345.158813476563	15
QE929_MSQ1321_20180329_Heba_ub_s7_30_1	7572	4260	AICIDPSYSKAYGR	14	1	GlyGly (K)	_AICIDPSYSK(gl)AYGR_		AICIDPSYSK(1)AYGR			AICIDPSYSK(51.55)AYGR		0	1	0	F1S8G6	3	HCD	FTMS	MULTI-SECPEP	1	2	572.27876	1713.8145	-0.94648	-0.00054165	636.19266	32.785	0.0058226	51.546	42.01	51.546	1	1	0	0	0	-1	0	0	0	0	y1;y2;y3;y4;y5;y6;y7;y8;y9;y10;y1-NH3;a2;b2;b3	18917.3;4456.1;5573.2;7298.5;2643.9;15472.5;5367.5;7702.2;35355.8;7255.8;2167.5;28731.6;5554.2;1497.9	-5.33853125261885E-06;-0.00173497430625957;0.000131161650017475;-0.000963058362515312;0.0015514299749384;0.00086392366426935;-0.000506468127809967;0.00417643345372198;-0.00164281937713895;0.0127893938824855;0.00077405117968965;-0.000157897065605539;-0.000299427309357725;0.0025777779968621	-0.0304851703564044;-7.4737582110394;0.331883731852757;-2.06557695715209;2.19011845797268;1.08613640583563;-0.528410582199983;3.99466822924781;-1.43784011313431;10.1699013562552;4.89621863249311;-1.00485808014367;-1.617400341301;7.46843189308034	175.118957519531;232.142150878906;395.20361328125;466.241821289063;708.377197265625;795.409913181836;958.474612111928;1045.50195762025;1142.56054072508;1257.57305154382;158.09162902832;157.133697509766;185.128753662109;345.156524658203	14
QE929_MSQ1321_20180329_Heba_ub_s8_30_2	7705	4597	AICIDPSYSKAYGR	14	1	GlyGly (K)	_AICIDPSYSK(gl)AYGR_		AICIDPSYSK(1)AYGR			AICIDPSYSK(45.35)AYGR		0	1	0	F1S8G6	3	HCD	FTMS	MULTI-SECPEP	5	1	572.27876	1713.8145	-0.85904	-0.00049161	635.49247	32.483	0.013258	45.347	34.402	45.347	1	1	0	0	0	-1	0	0	0	0	y1;y2;y3;y4;y5;y6;y7;y8;y9;y10;y1-NH3;y7(2+);a2;b2;b3	27390.5;4968.5;6293.1;15524;5631.4;12767.9;8958.8;14604.5;14769.2;11748.3;2079.8;1517.3;50273.9;9986.9;3000.1	9.92025780988115E-06;-0.000163319032822074;-0.00118109420935753;0.000419758518773961;-0.000340659868811599;-0.00438402731253973;-0.00190753979381952;0.00818791815504483;-0.00276781285970173;0.013050141372787;-0.00020251132031035;0.00601087941873857;-6.6344331230539E-05;-0.000574085512482725;-0.0012064016906379	0.0566486850697765;-0.703535044877871;-2.98856146024076;0.900304830163302;-0.480900514894581;-5.51162151133264;-1.99018000198419;7.83159659500976;-2.42246256175683;10.3772453318773;-1.28096642821167;12.5295911826431;-0.422216055098239;-3.10100213721986;-3.49519240697084	175.118942260742;232.140579223633;395.204925537109;466.240438472181;708.379089355469;795.415161132813;958.476013183594;1045.49794613554;1142.56166571856;1257.57279079633;158.09260559082;479.734680175781;157.133605957031;185.129028320313;345.160308837891	15
QE929_MSQ1321_20180329_Heba_ub_s9_30_3	7621	4514	AICIDPSYSKAYGR	14	1	GlyGly (K)	_AICIDPSYSK(gl)AYGR_		AICIDPSYSK(1)AYGR			AICIDPSYSK(46.8)AYGR		0	1	0	F1S8G6	3	HCD	FTMS	MULTI-MSMS	6	0	572.27876	1713.8145	-0.8734	-0.00049983	-0.45735459	32.352	0.0028957	46.797	35.853	46.797	1	1	0	0	0	-1	0	0	0	0	y1;y2;y3;y4;y5;y6;y7;y8;y9;y10;y6(2+);a2;b2;b3	16011.9;6161.7;7108.3;17862;2419.5;22897.4;15533.4;18722;64949.6;15455.5;1931.5;57234.9;9291.8;5537.7	-0.000173185210940119;0.000172374326552927;7.0126493767475E-05;0.000622910001538912;-0.0021717145563116;-0.000802066262053813;-0.00166484949158985;0.00384940334606654;0.0025949856421903;0.00664562409042446;0.00260588761250347;-0.000264708589043039;0.000188853940642275;-0.000199321612512904	-0.988956577860654;0.742543920569495;0.17744393163544;1.33602798375059;-3.0657439997878;-1.00836633895747;-1.73697608519933;3.68186985584052;2.27121029883449;5.28445772257484;6.54406226455122;-1.68460625125446;1.02012483211978;-0.577477157642304	175.119125366211;232.140243530273;395.203674316406;466.240235320698;708.380920410156;795.411579171762;958.475770493292;1045.50228465035;1142.55630292006;1257.57919531361;398.206420898438;157.133804321289;185.128265380859;345.159301757813	14
QE929_MSQ1321_20180329_Heba_ub_s5_10_2	3580	680	AKIQDKEGIPPDQQR	15	2	GlyGly (K)	_AK(gl)IQDKEGIPPDQQR_		AK(0.85)IQDK(0.15)EGIPPDQQR			AK(7.54)IQDK(-7.54)EGIPPDQQR		0	1	0	P0CG68;A0A0B8RT13;A0A2C9F3G2;P63053;A4US66;A7U5U2;A0A287AZA7	3	HCD	FTMS	MULTI-MSMS	1	0	612.99027	1835.949	-0.39484	-0.00024203	-0.27422734	21.212	0.0023408	53.403	7.5397	7.5397	0.85019	2	0	0	0	-1	0	0	0	0	y1;y3;y4;y5;y6;y8;b2;b5;b8;b9	1871.1;8144.8;2659.5;36087.7;106875.9;6076.2;2177.3;1368.7;2763.1;5919.2	-0.000554654937502619;-0.00196042315309342;0.00310150533118758;-0.00187031607617882;-0.000389649016710791;0.000961112549930476;-0.00140458343440741;0.00530762591245093;-0.00455681393123086;0.00888949068735201	-3.16729385277594;-4.5460345462574;5.67770955640371;-2.90729778074099;-0.526290314381725;1.0556187798656;-4.47058042830587;7.91773427063966;-4.6284839600505;8.09912863765061	175.119506835938;431.238067626953;546.259948730469;643.317684403876;740.368967588817;910.47314453125;314.183685302734;670.346557617188;984.515441894531;1097.58605957031	10
QE929_MSQ1321_20180329_Heba_ub_s7_30_1	3513	675	AKIQDKEGIPPDQQR	15	2	GlyGly (K)	_AK(gl)IQDKEGIPPDQQR_		AK(0.882)IQDK(0.118)EGIPPDQQR			AK(8.73)IQDK(-8.73)EGIPPDQQR		0	1	0	P0CG68;A0A0B8RT13;A0A2C9F3G2;P63053;A4US66;A7U5U2;A0A287AZA7	3	HCD	FTMS	MULTI-MSMS	7	0	612.99027	1835.949	-0.20122	-0.00012335	-0.27422734	20.763	0.0021189	54.598	8.7342	8.7342	0.88196	2	0	0	0	-1	0	0	0	0	y1;y3;y4;y5;y6;y8;b2;b8;b9	1730.8;8959.3;2095.4;25964.2;82697;2155.7;2279;7072.6;8191	9.92025780988115E-06;-0.000861790340593416;-0.00342925638756242;-0.00234594529297283;-0.00075736551900718;-0.00325031323131952;0.000945270081217586;-0.00132270957590208;0.0171460402343655	0.0566486850697765;-1.99841479872085;-6.27762551117959;-3.64663309497147;-1.02295635825443;-3.56990012991923;3.00867675626253;-1.34351769885212;15.6217082626635	175.118942260742;431.236968994141;546.266479492188;643.318160033093;740.369335305319;910.477355957031;314.181335449219;984.512207790176;1097.57780302077	9
QE929_MSQ1321_20180329_Heba_ub_s3_ctrl_3	3395	474	AKIQDKEGIPPDQQR	15	2	GlyGly (K)	_AK(gl)IQDKEGIPPDQQR_		AK(0.958)IQDK(0.042)EGIPPDQQR			AK(13.53)IQDK(-13.53)EGIPPDQQR		0	1	0	P0CG68;A0A0B8RT13;A0A2C9F3G2;P63053;A4US66;A7U5U2;A0A287AZA7	3	HCD	FTMS	MULTI-MSMS	5	0	612.99027	1835.949	-0.1104	-6.77E-05	-0.43763057	20.684	0.0025036	52.527	6.9133	13.532	0.95754	2	0	0	0	-1	0	0	0	0	y1;y3;y4;y5;y6;y8;y4-NH3;y6-NH3;b2;b3;b8;b9	5177;9943.2;2113.7;37957.1;104963.8;1489.7;1364.6;1949.6;2898.5;1553.3;4637.3;11532.2	4.04378359348812E-05;0.000847194034406584;0.00236908345618758;-0.00223628199262293;-0.000837913178088456;0.00444011645618048;-0.00153597507505765;-0.000500458575061202;-0.000550091246907414;0.00154367430934599;0.00246222903751914;-0.000150890860140862	0.230916441476;1.96457505443177;4.3369100832774;-3.47616857841541;-1.13175012385283;4.8767318937625;-2.90223862866496;-0.691869418417403;-1.75086348763316;3.61292178911376;2.5009730545397;-0.137474065024051	175.118911743164;431.235260009766;546.260681152344;643.318050369793;740.369415852978;910.469665527344;529.238037109375;723.342529296875;314.182830810547;427.264801025391;984.508422851563;1097.59509995186	12
QE929_MSQ1321_20180329_Heba_ub_s6_10_3	2970	284	AKKPALVAK	9	2	GlyGly (K)	_AK(gl)KPALVAK_		AK(0.98)K(0.02)PALVAK			AK(16.92)K(-16.92)PALVAK(-47.08)		0	1	0	A0A287ANN7;I3LT08;A0A287BF97;F1SEV8;F1SHD6;P29412	2	HCD	FTMS	MULTI-SECPEP	3	-1	520.33476	1038.655	-0.58759	-0.00030574	-1403.4663	18.68	0.032033	47.082	15.778	16.915	0.98004	3	0	0	0	-1	0	0	0	0	y1;y2;y3;y6;y7;y1-NH3;b2;b3;b6;b7;b2-NH3	19554.1;10107.7;1653.5;15386.6;11044.5;18707.3;2630.5;1404.2;2244.6;2147.8;2279.7	-0.000324491509388736;-0.000457407810955601;-0.00121158243126729;-0.00018255988754845;-0.00373028437502398;-0.000475887931258967;9.07778937175863E-05;-0.00211417315625795;-0.00419794358128911;-0.000786468787509875;4.16628097354987E-07	-2.20572774394616;-2.09675463628127;-3.81938142292107;-0.305083872133184;-5.13466036814049;-3.65823576131033;0.288933926313633;-4.78017596445778;-5.80262954452823;-0.956169355973127;0.00140205304360404	147.113128662109;218.150375366211;317.219543457031;598.392456054688;726.490966796875;130.086730957031;314.182189941406;442.279357910156;723.455383300781;822.520385742188;297.155731201172	11
QE929_MSQ1321_20180329_Heba_ub_s8_30_2	3661	830	AKIQDKEGIPPDQQR	15	2	GlyGly (K)	_AK(gl)IQDKEGIPPDQQR_		AK(0.981)IQDK(0.019)EGIPPDQQR			AK(17.19)IQDK(-17.19)EGIPPDQQR		0	1	0	P0CG68;A0A0B8RT13;A0A2C9F3G2;P63053;A4US66;A7U5U2;A0A287AZA7	3	HCD	FTMS	MULTI-MSMS	1	0	612.99027	1835.949	0.1107	6.79E-05	0.54278883	21.04	0.0020046	55.213	8.8049	17.185	0.98124	2	0	0	0	-1	0	0	0	0	y1;y3;y4;y5;y6;b2;b3;b8;b9	2096.1;5728.6;2247.3;27745.7;80735.3;4798.8;1942.2;5704.9;6518.7	-0.000814054351565119;-0.00110593096559342;-0.000499568887562418;3.13070709125896E-05;0.000218631601228481;-0.000855267028157414;0.00194040282497099;-0.00986687252498086;0.000980500827381547	-4.64855777885789;-2.56455364219183;-0.914519901137529;0.0486651684142816;0.295301113938432;-2.72219266470951;4.54145677818446;-10.02200563615;0.893318344913804	175.119766235352;431.237213134766;546.263549804688;643.315782780729;740.368359308199;314.183135986328;427.264404296875;984.520751953125;1097.59396856017	9
QE929_MSQ1321_20180329_Heba_ub_s6_10_3	3630	821	AKIQDKEGIPPDQQR	15	2	GlyGly (K)	_AK(gl)IQDKEGIPPDQQR_		AK(0.984)IQDK(0.016)EGIPPDQQR			AK(17.92)IQDK(-17.92)EGIPPDQQR		0	1	0	P0CG68;A0A0B8RT13;A0A2C9F3G2;P63053;A4US66;A7U5U2;A0A287AZA7	3	HCD	FTMS	MULTI-MSMS	7	1	612.99027	1835.949	-0.21718	-0.00013313	0.54278883	20.796	0.00018985	79.022	8.7412	17.925	0.98413	2	0	0	0	-1	0	0	0	0	y1;y3;y4;y5;y6;y7;y8;y6-H2O;y6-NH3;b2;b3;b4;b6;b7;b8;b9;b9-H2O;b7-NH3	6762.2;18606.7;9844.5;73014.9;210948.2;1918.5;6531.3;1712.7;8226.5;8565.6;5724.4;1705;1753.8;2160.8;14147.2;19811.5;1785.1;6531.3	0.000101472992184881;-0.00100071608153485;0.000388493164905412;-0.000912306472969249;-0.00129104715881567;-0.00420622433136941;0.00743083911243048;0.00425348787496205;-0.000844834282247575;-0.000305950621907414;0.000353488762470988;0.00790560953748809;-0.000925645450024604;-0.00136233440628075;0.0024424717923921;-0.00233039236854893;0.0105318356372663;-0.00380254918752598	0.579452136504006;-2.32057043133859;0.711183817078177;-1.41812957061234;-1.74378673808295;-4.9284557743183;8.16157177199762;5.88837230713956;-1.16795825741415;-0.973798787355594;0.82732716795256;14.236209770536;-1.15930622322633;-1.46883875315577;2.4809048726082;-2.12317615228558;9.75554901825048;-4.17648365695724	175.118850708008;431.237107919882;546.262661742635;643.316726394273;740.369868986959;853.456848144531;910.466674804688;722.353759765625;723.342873672582;314.182586669922;427.265991210938;555.317016601563;798.44775390625;927.490783691406;984.508442608808;1097.59727945337;1079.57385253906;910.466674804688	18
QE929_MSQ1321_20180329_Heba_ub_s1_ctrl_1	3568	680	AKIQDKEGIPPDQQR	15	2	GlyGly (K)	_AK(gl)IQDKEGIPPDQQR_		AK(0.986)IQDK(0.014)EGIPPDQQR			AK(18.42)IQDK(-18.42)EGIPPDQQR		0	1	0	P0CG68;A0A0B8RT13;A0A2C9F3G2;P63053;A4US66;A7U5U2;A0A287AZA7	3	HCD	FTMS	MULTI-MSMS	1	0	612.99027	1835.949	-0.0608	-3.73E-05	0.21598236	20.865	0.00029619	72.417	9.38	18.422	0.98582	2	0	0	0	-1	0	0	0	0	y1;y3;y4;y5;y6;y8;y9;y6-NH3;b2;b3;b8;b9	5260.8;18976;6664.3;64199.7;163640;7155.3;1977.9;7459.3;7740.3;5507.1;11985.5;10366.4	-0.000356290679690119;-4.2653389868974E-06;-0.000133357950062418;-0.000990066665167433;-0.000905250554183112;-0.00141925854381952;0.00339307593753801;-0.0100411538481922;-0.000641643981282414;-0.00135549561252901;0.00381715219964462;-0.000876134312647991	-2.03455965421276;-0.00989095967025166;-0.244127655071104;-1.53900326988771;-1.22270106309928;-1.5588102096119;3.26410053536587;-13.8814199402252;-2.04226243888743;-3.17247386570384;3.87722173257392;-0.798230361792864	175.11930847168;431.236111469139;546.26318359375;643.316804154465;740.369483190354;910.475524902344;1039.51330566406;723.352069992148;314.182922363281;427.267700195313;984.5070679284;1097.59582519531	12
QE929_MSQ1321_20180329_Heba_ub_s3_ctrl_3	3553	611	AKIQDKEGIPPDQQR	15	2	GlyGly (K)	_AK(gl)IQDKEGIPPDQQR_		AK(0.987)IQDK(0.013)EGIPPDQQR			AK(18.7)IQDK(-18.7)EGIPPDQQR		0	1	0	P0CG68;A0A0B8RT13;A0A2C9F3G2;P63053;A4US66;A7U5U2;A0A287AZA7	3	HCD	FTMS	MULTI-MSMS	1	1	612.99027	1835.949	-0.1104	-6.77E-05	0.3793856	21.156	0.00027163	73.91	9.5163	18.697	0.98668	2	0	0	0	-1	0	0	0	0	y1;y3;y4;y5;y6;y8;y5-NH3;y6-NH3;b2;b3;b8;b9	3000.6;10571.9;7761.9;59027;137286.5;5458;1787.3;5549.9;3033.1;6581.7;7584.3;9289.2	-0.000356290679690119;-0.000312473934343416;-0.00220855326256242;-0.00142614060314372;-0.00111981834504604;0.00511150317493048;-0.00718276760630943;-0.0050170601375612;2.97427374675863E-05;0.00284446487245305;-0.000669709649400829;0.00799826093361844	-2.03455965421276;-0.724600057149462;-4.04300516466715;-2.21685432002007;-1.51251239541121;5.61414304916021;-11.468638584921;-6.93589635294595;0.0946671474124903;6.65740198001866;-0.680245596044336;7.28713194684781	175.11930847168;431.236419677734;546.265258789063;643.317240228403;740.369697758145;910.468994140625;626.296447753906;723.347045898438;314.182250976563;427.263500234828;984.511554790249;1097.58695080007	12
QE929_MSQ1321_20180329_Heba_ub_s7_30_1	3677	824	AKIQDKEGIPPDQQR	15	2	GlyGly (K)	_AK(gl)IQDKEGIPPDQQR_		AK(0.988)IQDK(0.012)EGIPPDQQR			AK(18.98)IQDK(-18.98)EGIPPDQQR		0	1	0	P0CG68;A0A0B8RT13;A0A2C9F3G2;P63053;A4US66;A7U5U2;A0A287AZA7	3	HCD	FTMS	MULTI-MSMS	2	1	612.99027	1835.949	-0.20122	-0.00012335	0.54278883	21.231	0.0002461	75.462	9.6572	18.981	0.98751	2	0	0	0	-1	0	0	0	0	y1;y3;y4;y5;y6;y4-NH3;y6-NH3;b2;b3;b8;b9;b9-H2O;b8(2+)	4952.1;14516.1;6567.8;59502.7;142571.9;1437.5;2018.4;2800;7229;8737.4;13594.2;1701.5;1912.4	-0.000173185210940119;-0.000804023855152991;0.00221982500715967;0.000739511364372447;0.000212586434827244;0.00230923976869235;-0.0060546577938112;-0.000611126403157414;-0.000745144050029012;-0.00943962643123086;0.000561145958045017;-0.00545937530023366;0.0041674435219079	-0.988956577860654;-1.86445973018422;4.06367230374241;1.14953215554501;0.287136032244949;4.36336087890661;-8.370323958761;-1.94512947400567;-1.743977169647;-9.58804627425021;0.511250753669535;-5.05689760962394;8.45743676860363	175.119125366211;431.236911227655;546.260830410793;643.315074576436;740.368365353365;529.234191894531;723.348083496094;314.182891845703;427.26708984375;984.520324707031;1097.59438791504;1079.58984375;492.754913330078	13
QE929_MSQ1321_20180329_Heba_ub_s5_10_2	2879	179	AKKPALVAK	9	2	GlyGly (K)	_AK(gl)KPALVAK_		AK(0.991)K(0.009)PALVAK			AK(20.61)K(-20.61)PALVAK(-67.03)		0	1	0	A0A287ANN7;I3LT08;A0A287BF97;F1SEV8;F1SHD6;P29412	2	HCD	FTMS	MULTI-SECPEP	8	-1	520.33476	1038.655	0.12601	6.56E-05	-1403.2737	18.666	0.0083534	67.032	39.778	20.606	0.99138	3	0	0	0	-1	0	0	0	0	y1;y2;y3;y6;y7;y1-NH3;b2;b6;b7	13516.3;5690.9;2382.7;10854.1;9622.2;8489;4624.3;2442.2;1571.6	-9.56096734512357E-05;-0.000762583592205601;3.96382718577115E-05;-0.00414984504379845;-0.000312315625023984;-0.000536923087508967;0.000273883362467586;-0.00193964280003911;-0.000664398475009875	-0.649906796712168;-3.49567367982063;0.12495582010189;-6.93494292736047;-0.429898111162086;-4.12742200254437;0.871734715892261;-2.68108980804957;-0.807759400411467	147.112899780273;218.150680541992;317.218292236328;598.396423339844;726.487548828125;130.086791992188;314.182006835938;723.453125;822.520263671875	9
QE929_MSQ1321_20180329_Heba_ub_s9_30_3	7610	4504	AKQLVALLR	9	1	GlyGly (K)	_AK(gl)QLVALLR_		AK(1)QLVALLR			AK(67.98)QLVALLR		0	1	0	A0A286ZUG0;A0A286ZY48;A0A287B8Y9	2	HCD	FTMS	MULTI-MSMS	11	0	563.35877	1124.703	-0.77696	-0.00043771	-1.0047603	32.321	0.039915	67.981	35.853	67.981	1	1	0	0	0	-1	0	0	0	0	y1;y2;y3;y4;y5;y6;y7;y1-NH3;y2-NH3;y7-NH3;b2;b3	16960.8;5423.1;2955.5;13463.5;18060;26889.6;63469.4;2254.1;2331.4;8941.7;5140.2;2330.4	-0.000127408843752619;-0.000566602271817374;-0.00115838359056397;-0.00123076641432363;-0.000336222805003672;0.00211964263553455;-0.000726491210571112;-0.00061449862499785;0.0028830755250624;0.00150990914869453;0.000884234924967586;0.00166145335623469	-0.727555467120032;-1.96597927889741;-2.88666220276146;-2.60575939801618;-0.588426595907182;3.09674425261335;-0.894103439333956;-3.88694348688855;10.6318450444219;1.89804588450541;2.814408920649;3.75691112036636	175.119079589844;288.203582763672;401.288238525391;472.325424696014;571.392944068605;684.474552183564;812.535975828811;158.093017578125;271.173583984375;795.507190326951;314.181396484375;442.239196777344	12
QE929_MSQ1321_20180329_Heba_ub_s9_30_3	13509	10026	AKRARVENIIR	11	3	GlyGly (K),Deamidation (NQ)	_AK(gl)RARVEN(de)IIR_	AKRARVEN(1)IIR	AK(1)RARVENIIR		AKRARVEN(51.93)IIR	AK(51.93)RARVENIIR		1	1	0	F1S2Y2;B3F172	3	HCD	FTMS	MULTI-MSMS	8	0	480.95131	1439.8321	1.726	0.00083013	2.2758097	48.986	0.01587	51.927	27.073	51.927	1	1	0	0	0	-1	0	0	0	0	y1;y2;y3;y4;y5;y5-H2O;y2-NH3	15083.2;7892.7;16877.9;25613.2;26094.4;6717.6;4900.7	0.000238802093747381;0.000379442650057626;0.00144933702324579;-0.000913714030161827;-0.000112961596187233;0.000250133971121613;0.000929950525062395	1.36365833861903;1.31658285426415;3.61173416635714;-1.76968351074517;-0.175037449941419;0.398717853125948;3.42933044394529	175.118713378906;288.20263671875;401.285630804777;516.31493688783;645.356729231596;627.345801449729;271.175537109375	7
QE929_MSQ1321_20180329_Heba_ub_s4_10_1	6613	3549	ALALREADK	9	1	GlyGly (K)	_ALALREADK(gl)_		ALALREADK(1)			ALALREADK(70.91)		0	1	0	A0A287A0J5;A0A286ZJL1	2	HCD	FTMS	MULTI-MSMS	4	0	550.80656	1099.5986	-0.014669	-8.08E-06	-0.11328216	29.638	0.037031	70.912	13.632	70.912	1	1	0	0	0	-1	0	0	0	0	y5;y6;y7;y5-H2O;y6-H2O;y5-NH3;y7-NH3;a2;b2;b3	28174;13463;24277.1;2787.1;1963;6898.7;1345.4;28157.6;43137.6;25305.4	0.00162375423929007;0.00237952532700092;0.000162079820256622;-0.0046160697124833;-0.00618441353117305;-0.00198476225625654;0.0118932012562709;-0.000188414643730539;-0.000162098207795225;-8.39265240983877E-05	2.21714743550706;2.81452350984687;0.176849492596508;-6.46184778421921;-7.47412475990803;-2.77457604773156;13.2228040828577;-1.19907193761579;-0.875597792529514;-0.327625985216223	732.361868807661;845.445177016973;916.48450825028;714.357543945313;827.443176269531;715.338928222656;899.446228027344;157.133728027344;185.128616333008;256.165651949124	10
QE929_MSQ1321_20180329_Heba_ub_s2_ctrl_2	10933	7523	ALGQNPTNAEVLKVLGNPK	19	1	GlyGly (K)	_ALGQNPTNAEVLK(gl)VLGNPK_		ALGQNPTNAEVLK(0.997)VLGNPK(0.003)			ALGQNPTNAEVLK(25.79)VLGNPK(-25.79)		0	1	0	P60662;A0A2C9F331	3	HCD	FTMS	MULTI-MSMS	9	1	693.05153	2076.1328	0.46949	0.00032538	0.5387457	41.735	0.0020512	41.554	32.508	25.789	0.99737	2	0	0	0	-1	0	0	0	0	y1;y2;y4;y5;y6;y7;y8;a2;b2	2054.6;5914.7;2563.3;1832.3;5701;2170.3;2187.9;7874.2;1697.6	0.000102754584361264;-0.000493378767203012;-0.00194388277185453;0.00109592770616018;0.00438533218743942;0.00574015255619997;-0.00888971470010347;5.5725981269461E-05;0.000234630307829775	0.698475273529834;-2.02066890202231;-4.68143887175726;2.07439123602911;6.98993561402478;6.60155981206544;-9.0470125630652;0.354641034431816;1.2673935304463	147.112701416016;244.166061401367;415.231903076172;528.312927246094;627.378051757813;869.514587402344;982.61328125;157.133483886719;185.128219604492	9
QE929_MSQ1321_20180329_Heba_ub_s5_10_2	9963	5774	ALGQNPTNAEVLKVLGNPK	19	1	GlyGly (K)	_ALGQNPTNAEVLK(gl)VLGNPK_		ALGQNPTNAEVLK(0.998)VLGNPK(0.002)			ALGQNPTNAEVLK(26.15)VLGNPK(-26.15)		0	1	0	P60662;A0A2C9F331	3	HCD	FTMS	MULTI-MSMS	7	0	693.05153	2076.1328	0.31263	0.00021667	0.10524741	42.069	0.0019852	41.912	28.285	26.147	0.99758	2	0	0	0	-1	0	0	0	0	y2;y4;y5;y6;y7;y8;y15(2+);a2;b2	6240;2820.5;1786.6;4983.1;1947.3;1667.6;1716.8;8752.8;2603.6	-5.08738843905121E-05;-0.00365286714685453;-0.00152858401258982;-0.00599064437506058;-0.000363363068800027;0.00417180873739653;0.00795512067509208;-0.000279967378105539;-0.000177356996857725	-0.20835809980307;-8.79713742037312;-2.89331632866742;-9.54854139833914;-0.417888927308237;4.24568268319486;9.31005934336122;-1.78171305740368;-0.958020352296406	244.165618896484;415.233612060547;528.315551757813;627.388427734375;869.520690917969;982.600219726563;854.465087890625;157.133819580078;185.128631591797	9
QE929_MSQ1321_20180329_Heba_ub_s7_30_1	10657	7016	ALGQNPTNAEVLKVLGNPK	19	1	GlyGly (K)	_ALGQNPTNAEVLK(gl)VLGNPK_		ALGQNPTNAEVLK(0.999)VLGNPK(0.001)			ALGQNPTNAEVLK(31.94)VLGNPK(-31.94)		0	1	0	P60662;A0A2C9F331	3	HCD	FTMS	MULTI-MSMS	2	1	693.05153	2076.1328	0.12685	8.79E-05	482.85061	41.88	0.00042827	52.026	36.605	31.935	0.99936	2	0	0	0	-1	0	0	0	0	y2;y4;y5;y6;y7;y8;y9;a2;b2	6525.4;2448.4;2668.9;5766.6;2304.9;3008.8;1483.8;7931.8;6682.9	-9.66502515780121E-05;-0.000936802693729533;0.000607646456160182;-0.000436445156310583;0.00659464474369997;0.0105805001436465;0.0175320139999258;-3.5826753105539E-05;-0.000131580629670225	-0.395838832243306;-2.25610064848919;1.15016283573577;-0.695659978493382;7.5842904995054;10.7679287461622;16.2085041606731;-0.228001895873258;-0.710752632234812	244.165664672852;415.230895996094;528.313415527344;627.382873535156;869.513732910156;982.593811035156;1081.6552734375;157.133575439453;185.12858581543	9
QE929_MSQ1321_20180329_Heba_ub_s6_10_3	11164	7838	ALGQNPTNAEVLKVLGNPK	19	1	GlyGly (K)	_ALGQNPTNAEVLK(gl)VLGNPK_		ALGQNPTNAEVLK(1)VLGNPK			ALGQNPTNAEVLK(35.8)VLGNPK(-35.8)		0	1	0	P60662;A0A2C9F331	3	HCD	FTMS	MULTI-MSMS	10	1	693.05153	2076.1328	0.001788	1.24E-06	0.68324513	42.12	1.06E-11	92.211	81.726	35.804	0.99974	2	0	0	0	-1	0	0	0	0	y1;y2;y3;y4;y5;y6;y7;y8;y9;y10;y11;y12;y14;y1-NH3;a2;b2;b9(2+)	2331.8;17160.3;2252;13990.3;14432.3;18270;10372.9;8006.3;7601.3;3120.2;5109.2;1809.4;5063.5;1472.5;29770.1;14345.1;1698.3	7.22370062362643E-05;0.000193266740609488;-0.00155702043434758;0.00152060606745863;-0.00274868795645489;0.00152352071813766;0.00326092030240943;0.00356145717489653;0.00864267455244772;0.0165460086375333;0.0200056528299228;0.020903649887714;0.00270746638398123;-0.000628475821883967;-0.000264708589043039;-4.00278952952249E-05;0.00279459734997545	0.49103164142769;0.791540327135799;-4.34666873116305;3.66209518941417;-5.20272704341503;2.42838231955461;3.75026601263916;3.62452082868011;7.99016446126813;13.6664940276711;15.608290127322;14.976380028848;1.69864983868109;-4.831200538884;-1.68460625125446;-0.216216825263137;6.43594943836302	147.112731933594;244.165374755859;358.210052490234;415.228438587333;528.316771861756;627.380913569282;869.517066634598;982.600830078125;1081.66416277695;1210.69885253906;1281.73250668267;1395.77453613281;1593.89317464242;130.086883544922;157.133804321289;185.128494262695;434.216796875	17
QE929_MSQ1321_20180329_Heba_ub_s8_30_2	10890	7564	ALGQNPTNAEVLKVLGNPK	19	1	GlyGly (K)	_ALGQNPTNAEVLK(gl)VLGNPK_		ALGQNPTNAEVLK(1)VLGNPK			ALGQNPTNAEVLK(39.08)VLGNPK(-39.08)		0	1	0	P60662;A0A2C9F331	3	HCD	FTMS	MULTI-MSMS	4	1	693.05153	2076.1328	-0.40866	-0.00028322	0.24974684	41.531	5.32E-05	62.646	47.224	39.084	0.99988	2	0	0	0	-1	0	0	0	0	y2;y4;y5;y6;y7;y8;y10;a2;b2	14433.2;8264.9;6820.3;10285.7;9894.2;6797.9;2918;18468;10013.2	-8.13914625155121E-05;-0.000791949422136895;0.00188938473741018;0.00310090666596352;0.00262927844107708;0.0118012032686465;0.0031182742625333;-0.000203673432793039;0.000570323667204775	-0.333345262574124;-1.90725137759486;3.57626603019599;4.94263436349036;3.0238354507203;12.0102709757446;2.57557002876773;-1.29617883806255;3.08070105462097	244.165649414063;415.230751142822;528.312133789063;627.379336183334;869.517698276459;982.592590332031;1210.71228027344;157.133743286133;185.127883911133	9
QE929_MSQ1321_20180329_Heba_ub_s9_30_3	10777	7466	ALGQNPTNAEVLKVLGNPK	19	1	GlyGly (K)	_ALGQNPTNAEVLK(gl)VLGNPK_		ALGQNPTNAEVLK(1)VLGNPK			ALGQNPTNAEVLK(34.03)VLGNPK(-34.03)		0	1	0	P60662;A0A2C9F331	3	HCD	FTMS	MULTI-MSMS	14	1	693.05153	2076.1328	-0.34165	-0.00023678	1.1167434	41.282	4.31E-06	74.12	60.492	34.035	0.99961	2	0	0	0	-1	0	0	0	0	y2;y3;y4;y5;y6;y7;y8;y9;y10;y11;y14;y7(2+);a2;b2;b3	15408.7;1935.2;13695;9961.6;19498.8;7898.5;12659.4;7332.1;1897.3;2326.3;16305.8;1978.7;22924.7;11653.5;1829.1	0.000284819474984488;0.000151963940652422;0.000814930333774555;0.00140110348741018;0.0028352292792988;0.00612829643444002;-0.00635634188870426;0.013716487892907;0.0072686648875333;-0.0060325863748858;0.00966854215039348;0.00247998926562332;-0.000295226167168039;0.000188853940642275;0.00018346132969782	1.16650275275843;0.424233392123476;1.962603890006;2.65203485375693;4.51916076150692;7.04795440910145;-6.46883000459375;12.6809713271577;6.00364754157293;-4.70649202908453;6.06601780484575;5.697701909523;-1.8788198446934;1.02012483211978;0.757635890367	244.165283203125;358.208343505859;415.229144263066;528.312622070313;627.379601860721;869.514199258466;982.610747877189;1081.65908896361;1210.70812988281;1281.75854492188;1593.88621356665;435.261322021484;157.133834838867;185.128265380859;242.14973449707	15
QE929_MSQ1321_20180329_Heba_ub_s9_30_3	4879	1967	ALISKGHPEFSTNR	14	1	GlyGly (K)	_ALISK(gl)GHPEFSTNR_		ALISK(1)GHPEFSTNR			ALISK(48.7)GHPEFSTNR		0	1	0	F1SLU6	3	HCD	FTMS	MULTI-MSMS	14	1	557.62515	1669.8536	0.28268	0.00015763	0.63088213	24.573	0.0019698	48.704	33.502	48.704	1	1	0	0	0	-1	0	0	0	0	y1;y4;y5;y7;y8;y9;y11;y12(2+);a2;b2	1685.7;1736.6;2382.5;30368.9;1805.9;6441.2;9208.1;2588;22822.4;6848.5	0.000376131195309881;0.00110799657505822;0.00220013543128061;-0.00171351166829936;0.00461347728128203;0.00817592391604194;0.00366923679462161;8.30562626106257E-05;-0.000127379487480539;5.15248390797751E-05	2.14786577069304;2.32167350620479;3.52411972147098;-2.01493111588261;4.67206660481053;7.82776409214806;2.67115458725942;0.111653758757245;-0.8106441472334;0.278319470840456	175.118576049805;477.240478515625;624.307800292969;850.407070888268;987.459655761719;1044.47755703868;1373.65198260061;743.873413085938;157.133666992188;185.128402709961	10
QE929_MSQ1321_20180329_Heba_ub_s7_30_1	8526	5117	ALQEAEQPKVLSAVEDR	17	1	GlyGly (K)	_ALQEAEQPK(gl)VLSAVEDR_		ALQEAEQPK(1)VLSAVEDR			ALQEAEQPK(42.34)VLSAVEDR		0	1	0	F1RVZ0	3	HCD	FTMS	MULTI-MSMS	11	0	666.34812	1996.0225	0.41854	0.00027889	-0.48212933	35.545	0.0023431	42.338	31.076	42.338	1	1	0	0	0	-1	0	0	0	0	y1;y2;y4;y6;y7;y8;y10;y10(2+);a2;b2	5040.4;1647.9;1714.9;5159.6;4544;2543.5;1875.6;1930.4;5228;1593.9	7.09554140598812E-05;0.00118085753126707;-0.00347375116257354;0.00560985278741555;9.80935045618025E-05;0.00311948766875503;0.0132928475377412;0.0111391492563371;-5.30917498053896E-06;0.000341441831267275	0.405184258620732;4.06989158458474;-6.7027141637597;8.29466699609581;0.124261794606939;3.51105687204351;10.8278286393365;18.1322775517493;-0.0337876612099512;1.84435430208871	175.118881225586;290.144714355469;518.260375976563;676.320434570313;789.410010309995;888.475402832031;1227.65588378906;614.327087402344;157.133544921875;185.128112792969	10
QE929_MSQ1321_20180329_Heba_ub_s8_30_2	8691	5520	ALQEAEQPKVLSAVEDR	17	1	GlyGly (K)	_ALQEAEQPK(gl)VLSAVEDR_		ALQEAEQPK(1)VLSAVEDR			ALQEAEQPK(50.05)VLSAVEDR		0	1	0	F1RVZ0	3	HCD	FTMS	MULTI-MSMS	12	1	666.34812	1996.0225	0.78883	0.00052564	0.569963	35.25	0.00066296	50.053	39.714	50.053	1	1	0	0	0	-1	0	0	0	0	y1;y2;y4;y5;y6;y7;y8;y10;a2;b3;b4	2942;1366.2;1486.6;1562.7;7799.7;8874.5;2871.1;5663.1;8346.8;1877.8;1355	-8.16324765651189E-05;-0.000802785046857935;0.00244665899367646;9.66554364367767E-06;0.000666005131165548;0.00740986329776661;-0.000359516237494972;5.65535863188416E-05;0.000345642973456961;0.000386238387477533;0.00388631700934639	-0.466154219718158;-2.7668246869497;4.72096084731676;0.0164019038706724;0.984740706793287;9.38667084805923;-0.404642411704906;0.046065821314311;2.19968145956196;1.23325305538259;8.78808416331753	175.119033813477;290.146697998047;518.254455566406;589.294006347656;676.325378417969;789.402698540202;888.478881835938;1227.66912008301;157.133193969727;313.186645507813;442.225738525391	11
QE929_MSQ1321_20180329_Heba_ub_s1_ctrl_1	4939	1894	ALSTGEKGFGYK	12	1	GlyGly (K)	_ALSTGEK(gl)GFGYK_		ALSTGEK(0.99)GFGYK(0.01)			ALSTGEK(20.12)GFGYK(-20.12)		0	1	0	P62936;F2Q9A3;Q9GK25;Q29564	2	HCD	FTMS	MULTI-MSMS	3	0	686.34879	1370.683	0.70868	0.0004864	0.59643563	24.91	0.01696	57.598	36.092	20.123	0.99037	2	0	0	0	-1	0	0	0	0	y3;y4;y5;y6;y8;y10;a2;b2	1834.5;2239.6;1641.9;1925;7895.2;5701.5;15494;6700.5	0.000880123906256358;-0.00181191692502125;0.00836030276877864;-0.000416712799960806;0.0110907569276151;0.00516339725027137;-0.000310484956230539;0.000112559995329775	2.39687303063107;-3.52329437420134;14.6343574747797;-0.512293573140058;11.0965456559287;4.34788980057233;-1.97592661312364;0.608010606649831	367.196716308594;514.267822265625;571.279113769531;813.42578125;999.478330600072;1187.56396484375;157.133850097656;185.128341674805	8
QE929_MSQ1321_20180329_Heba_ub_s5_10_2	4957	1769	ALSTGEKGFGYK	12	1	GlyGly (K)	_ALSTGEK(gl)GFGYK_		ALSTGEK(0.994)GFGYK(0.006)			ALSTGEK(22.37)GFGYK(-22.37)		0	1	0	P62936;F2Q9A3;Q9GK25;Q29564	2	HCD	FTMS	MULTI-MSMS	2	0	686.34879	1370.683	0.38793	0.00026626	0.74234829	25.736	0.0011375	102.61	37.772	22.37	0.99424	2	0	0	0	-1	0	0	0	0	y1;y3;y5;y6;y7;y8;y9;y10;y1-NH3;a2;b2;b3;b3-H2O	2610.1;4643.9;7482.6;6284.2;1998;12995.4;2609.7;18180.1;1838.7;26487.1;12200.7;1464.6;2001	-0.000110868462513736;0.00240600281250636;-0.00311430660622136;0.00684647079378919;0.016297477150033;0.00227584403864967;0.0100002217252495;0.0107099584479329;-0.000582699454696467;-0.000234191010918039;0.000326183042204775;0.000265359543732302;-0.000777842381268101	-0.753628343808544;6.55238106384477;-5.451352900909;8.41691041170796;17.2926398658273;2.27701181437571;9.08675645406553;9.01846871956129;-4.4793113945408;-1.49039258237753;1.76193129395;0.975012242344998;-3.06055578096005	147.112915039063;367.195190429688;571.290588378906;813.418518066406;942.45166015625;999.487145512961;1100.52709960938;1187.55841828255;130.086837768555;157.133773803711;185.128128051758;272.160217285156;254.150695800781	13
QE929_MSQ1321_20180329_Heba_ub_s4_10_1	5182	2217	ALSTGEKGFGYK	12	1	GlyGly (K)	_ALSTGEK(gl)GFGYK_		ALSTGEK(0.999)GFGYK(0.001)			ALSTGEK(30.79)GFGYK(-30.79)		0	1	0	P62936;F2Q9A3;Q9GK25;Q29564	2	HCD	FTMS	MULTI-MSMS	8	0	686.34879	1370.683	0.48508	0.00033293	0.45052298	25.606	0.0025248	77.677	47.107	30.786	0.99917	2	0	0	0	-1	0	0	0	0	y1;y2;y3;y4;y5;y6;y8;y9;y10;y1-NH3;a2;b2	2956.5;1543.2;6077.7;1847.1;10145.6;4907.6;15641.6;7154.6;12226.3;1447;24124.2;11226.8	0.000133272162486264;0.000992328040638313;-0.000279544062493642;0.00209433307497875;-0.00134428707497136;0.00222982358832269;0.000741891497341385;0.00630010365853195;-0.00313738399972863;1.2393318741033E-05;-0.000249449799980539;0.000402476987517275	0.905918991697674;3.19925071822277;-0.761289976828419;4.07248692695584;-2.35307786844469;2.74128370974814;0.742271035764134;5.7246045818002;-2.64184680843609;0.0952700184593795;-1.58749942624575;2.17404647051438	147.112670898438;310.175140380859;367.197875976563;514.263916015625;571.288818359375;813.423134713612;999.488679465503;1100.53079972744;1187.572265625;130.086242675781;157.1337890625;185.128051757813	12
QE929_MSQ1321_20180329_Heba_ub_s6_10_3	5339	2419	ALSTGEKGFGYK	12	1	GlyGly (K)	_ALSTGEK(gl)GFGYK_		ALSTGEK(0.999)GFGYK(0.001)			ALSTGEK(31.46)GFGYK(-31.46)		0	1	0	P62936;F2Q9A3;Q9GK25;Q29564	3	HCD	FTMS	MULTI-MSMS	7	0	457.90162	1370.683	0.099349	4.55E-05	-0.043002211	25.578	0.0023001	52.693	41.48	31.463	0.99929	2	0	0	0	-1	0	0	0	0	y1;y2;y3;y4;y5;y6;y7;y8;y1-NH3;a2;b2	9036.1;1511.2;6799;1238.4;14810.2;6309.9;1703.9;10290.2;6562.3;33518.4;5967	0.000316377631236264;0.000229388587513313;0.000605465703131358;0.00490195026247875;0.000257289561773177;0.00479473356688231;0.00109972324378305;0.00426786332127449;-0.000155453360946467;-6.6344331230539E-05;2.10072609547751E-05	2.15058310808734;0.73954354628389;1.6488852524015;9.53202601251509;0.450368140953914;5.89453198612841;1.16685614412118;4.27006174764704;-1.19500077158041;-0.422216055098239;0.113473984457889	147.112487792969;310.175903320313;367.196990966797;514.261108398438;571.287216782738;813.420569803633;942.466857910156;999.485153493679;130.086410522461;157.133605957031;185.128433227539	11
QE929_MSQ1321_20180329_Heba_ub_s7_30_1	5157	2133	ALSTGEKGFGYK	12	1	GlyGly (K)	_ALSTGEK(gl)GFGYK_		ALSTGEK(0.999)GFGYK(0.001)			ALSTGEK(32.04)GFGYK(-32.04)		0	1	0	P62936;F2Q9A3;Q9GK25;Q29564	2	HCD	FTMS	MULTI-MSMS	11	0	686.34879	1370.683	0.65024	0.00044629	1.6178242	25.594	0.0023781	78.934	48.364	32.043	0.99938	2	0	0	0	-1	0	0	0	0	y1;y3;y4;y5;y6;y8;y9;y10;a2;b2	5807.2;2801.3;2124.4;10362;6948.8;7943.5;2305.7;13460.2;28496.1;14033.5	-0.000690702446888736;-0.000523684687493642;0.000568454168728749;-0.000497968165973361;0.00379471298128919;0.00345944293758294;0.000234596725249503;0.00865283722259846;-0.000157897065605539;5.74847189227512E-06	-4.69503118993118;-1.42616385761047;1.10537112241995;-0.87165876115818;4.6651246070463;3.46122213758554;0.21316571271744;7.28622870313737;-1.00485808014367;0.0310512616471242	147.113494873047;367.198120117188;514.265441894531;571.287972040466;813.421569824219;999.485961914063;1100.53686523438;1187.56047540378;157.133697509766;185.128448486328	10
QE929_MSQ1321_20180329_Heba_ub_s8_30_2	5150	2220	ALSTGEKGFGYK	12	1	GlyGly (K)	_ALSTGEK(gl)GFGYK_		ALSTGEK(0.999)GFGYK(0.001)			ALSTGEK(31.35)GFGYK(-31.35)		0	1	0	P62936;F2Q9A3;Q9GK25;Q29564	2	HCD	FTMS	MULTI-MSMS	3	0	686.34879	1370.683	0.40177	0.00027575	0.74234829	25.227	0.0013302	87.913	46.926	31.35	0.99927	2	0	0	0	-1	0	0	0	0	y1;y2;y3;y4;y5;y6;y7;y8;y9;y10;y1-NH3;a2;b2	7098;1439.7;7011.6;2797.9;11560.2;8142.1;2651.9;13442.6;8298.1;21314;1721.7;35707.2;13947.4	-1.93157281387357E-05;-0.000319927818736687;-0.000340579218743642;-0.000286038018771251;0.0010107156772392;0.0057509088308052;0.013062613868783;0.000957001531332935;0.00908227272725526;0.0078728045441494;-0.000994686759383967;-9.6861909355539E-05;-0.000482532778107725	-0.131298738485098;-1.03143812503198;-0.927508529909776;-0.556206037185364;1.76919241408363;7.07003953980466;13.8602005653675;0.957491322273607;8.25265016642207;6.62938817522804;-7.64630477814498;-0.616430138884939;-2.60646869437556	147.112823486328;310.176452636719;367.197937011719;514.266296386719;571.286463356623;813.419613628369;942.454895019531;999.488464355469;1100.52801755837;1187.56125543646;130.087249755859;157.133636474609;185.128936767578	13
QE929_MSQ1321_20180329_Heba_ub_s2_ctrl_2	5209	2288	ALSTGEKGFGYK	12	1	GlyGly (K)	_ALSTGEK(gl)GFGYK_		ALSTGEK(1)GFGYK			ALSTGEK(50.61)GFGYK(-50.61)		0	1	0	P62936;F2Q9A3;Q9GK25;Q29564	2	HCD	FTMS	MULTI-MSMS	10	0	686.34879	1370.683	0.33326	0.00022873	0.59643563	25.238	0.00032725	118.18	65.011	50.614	0.99999	2	0	0	0	-1	0	0	0	0	y1;y2;y3;y4;y5;y6;y7;y8;y9;y10;y1-NH3;a2;b2;b3;b3-H2O	8927;2788.4;9486.4;6733.3;21794.1;14247.7;7139.7;18120.2;12461.8;19730;2312.6;53874.2;20861.6;5268.7;3009.2	-0.000385526665638736;0.00117543350938831;0.000666500859381358;0.000446383856228749;0.00103751898075188;0.00343617295891363;0.00606577336475311;-0.00252200237491707;0.0104144598014955;-0.00142839962472863;0.000439639412491033;0.000177796293769461;0.000143077573454775;0.0010282989968573;0.000748036524981899	-2.6206125122573;3.78958224001526;1.81510466197372;0.868002618700063;1.81610994829745;4.22434266780051;6.43609403960276;-2.52328434628538;9.46315972154897;-1.20279137668187;3.3796106903651;1.13149933097719;0.772856256076693;3.77829607032917;2.94329714006874	147.113189697266;310.174957275391;367.196929931641;514.265563964844;571.286436553319;813.421928364241;942.461891860035;999.491943359375;1100.5266853713;1187.57055664063;130.085815429688;157.133361816406;185.128311157227;272.159454345703;254.149169921875	15
QE929_MSQ1321_20180329_Heba_ub_s6_10_3	5323	2404	ALSTGEKGFGYK	12	1	GlyGly (K)	_ALSTGEK(gl)GFGYK_		ALSTGEK(1)GFGYK			ALSTGEK(34.6)GFGYK(-34.6)		0	1	0	P62936;F2Q9A3;Q9GK25;Q29564	2	HCD	FTMS	MULTI-MSMS	7	0	686.34879	1370.683	0.56677	0.000389	1.3259989	25.533	0.00053454	114.84	50.005	34.602	0.99965	2	0	0	0	-1	0	0	0	0	y1;y3;y4;y5;y6;y7;y8;y9;y10;y1-NH3;a2;b2;b3;b3-H2O	7693.8;7584.2;2836.1;16114.1;9139;5425.8;23685.9;6078.7;23122.3;2032.1;37370;17976.4;2455;5404.6	0.000179048529673764;-0.000126956171868642;0.00490195026247875;-0.000310213411012228;0.0043844197953149;0.00885118808753305;0.00326138066395743;0.0067043232877495;-0.000751208198380482;-0.000262264884383967;-0.000249449799980539;-0.000268909731232725;-0.000344992018767698;0.000381825587481899	1.21708473032273;-0.345743352374386;9.53202601251509;-0.543007254041134;5.39009922596547;9.39158848060496;3.26305735342513;6.09190197300817;-0.632559154101228;-2.01608044983346;-1.58749942624575;-1.45255542557156;-1.26760350401416;1.5023658641752	147.11262512207;367.197723388672;514.261108398438;571.287784285711;813.420980117405;942.459106445313;999.486159976336;1100.53039550781;1187.5698794492;130.086517333984;157.1337890625;185.128723144531;272.160827636719;254.149536132813	14
QE929_MSQ1321_20180329_Heba_ub_s9_30_3	5095	2166	ALSTGEKGFGYK	12	1	GlyGly (K)	_ALSTGEK(gl)GFGYK_		ALSTGEK(1)GFGYK			ALSTGEK(37.94)GFGYK(-37.94)		0	1	0	P62936;F2Q9A3;Q9GK25;Q29564	2	HCD	FTMS	MULTI-MSMS	10	0	686.34879	1370.683	0.39439	0.00027069	0.88826094	25.185	0.00032725	118.18	53.341	37.939	0.99984	2	0	0	0	-1	0	0	0	0	y1;y2;y3;y4;y5;y6;y7;y8;y9;y10;y1-NH3;a2;b2;b3;b3-H2O	6437.5;2338.1;8278.7;2541.4;19478.7;9926;6385.6;24838.2;8769.2;28694;2089.2;47278.2;17766.1;2348.8;3133.6	-0.000278715142201236;-0.000869244224986687;-0.000737307734368642;-0.00291054973752125;-0.00210652674081757;0.000948501983430106;0.00225939121253305;0.00569058551593571;0.0131740498502495;-0.00270401214697813;-0.000369076407821467;-0.000218932221855539;-0.000268909731232725;-0.000619650221892698;-0.000426890232830601	-1.89456394179235;-2.80241352361143;-2.00792777804442;-5.65958707447548;-3.68731867752378;1.16606037971331;2.39731930482678;5.69352490764732;11.9707073527705;-2.27692512868706;-2.83715877974232;-1.3932857196498;-1.45255542557156;-2.27677730824748;-1.67967599290431	147.113082885742;310.177001953125;367.198333740234;514.268920898438;571.289580599041;813.424416035217;942.465698242188;999.483730771484;1100.52392578125;1187.57183225315;130.086624145508;157.133758544922;185.128723144531;272.161102294922;254.150344848633	15
QE929_MSQ1321_20180329_Heba_ub_s8_30_2	15623	11994	ALTVPELTQQMFDSKNMMAACDPR	24	1	GlyGly (K)	_ALTVPELTQQMFDSK(gl)NMMAACDPR_		ALTVPELTQQMFDSK(1)NMMAACDPR			ALTVPELTQQMFDSK(50.54)NMMAACDPR		0	1	0	A0A287A6Y9;A0A287AZ37;A0A287AHL4;A0A287AGU7;A0A287A0J1	3	HCD	FTMS	MULTI-MSMS	2	1	956.77642	2867.3074	-0.89838	-0.00085955	1.0220571	54.904	1.11E-05	50.539	6.039	50.539	1	1	0	0	0	-1	0	0	0	0	y1;y2;y4;y5;y6;y7;y8;y9;y11;y20(2+);a2;b2;b3;b3-H2O	8999.5;103238.7;2301.9;6818.4;10021.7;8835.2;2665.7;7755.5;5236.5;3206.9;15832.1;20089.4;27631.4;55899.9	2.51790468723812E-05;0.000485784146235346;0.00726136796242827;0.00274917919989548;0.00519499824986269;0.00258878413740149;0.00785610518119029;0.0111717359750401;0.007759296217273;0.00525203644997418;0.000208313871894461;0.000112559995329775;0.000148012911836304;-3.51768133555197E-05	0.143782555680577;1.7848475233447;13.2695091816092;4.44661286916322;7.53664697791133;3.15573984274558;8.25761826099564;10.4857945170629;5.56385639682211;4.22686486411337;1.32571409371001;0.608010606649831;0.517209408726388;-0.131175709844344	175.118927001953;272.171230248854;547.222045898438;618.263671875;689.29833984375;820.341430664063;951.376647949219;1065.41625976563;1394.58959108018;1242.537109375;157.133331298828;185.128341674805;286.175984695988;268.165603199413	14
QE929_MSQ1321_20180329_Heba_ub_s2_ctrl_2	16610	12510	ALTVPELTQQVFDAKNMMAACDPR	24	1	GlyGly (K)	_ALTVPELTQQVFDAK(gl)NMMAACDPR_		ALTVPELTQQVFDAK(1)NMMAACDPR			ALTVPELTQQVFDAK(69.95)NMMAACDPR		0	1	0	Q767L7;F2Z5B2	3	HCD	FTMS	MULTI-MSMS	1	1	940.78743	2819.3405	0.14485	0.00013627	0.71501265	58.748	4.07E-08	69.947	62.414	69.947	1	1	0	0	0	-1	0	0	0	0	y1;y2;y4;y5;y6;y7;y8;y9;y11;y12;y13;y2-NH3;a2;b2;b3;b3-H2O	7804.2;126942.4;1928.8;8232.5;13682.5;9662;3398.8;10918.9;6242.6;6007.5;7379.1;2334.8;23595.2;24880.8;28822.1;70360.8	-0.000142667632815119;0.000622675695581165;-0.000856307818821733;0.00384781201239548;0.00248802453575081;0.00769590430581957;0.0120675309624403;0.00966995660314751;0.0138231395815183;0.0160975363000944;0.0301901634375099;0.000834045757812873;0.000360901762519461;0.000555064878142275;7.68006968314694E-05;0.000825342207519952	-0.814689185884818;2.28780980338614;-1.56480376233061;6.22358877752771;3.60948898487553;9.38140136544591;12.6843394859517;9.07621118416948;10.0270228950321;10.7775797806393;18.4011456012103;3.26891743343707;2.29678903895514;2.99827784267569;0.268368702572744;3.07774317857893	175.119094848633;272.171093357304;547.230163574219;618.262573242188;689.301046817464;820.336323543894;951.372436523438;1065.417761545;1378.58861261472;1493.61328125;1640.66760253906;255.144332885742;157.133178710938;185.127899169922;286.176055908203;268.164742680392	16
QE929_MSQ1321_20180329_Heba_ub_s3_ctrl_3	15718	10853	ALTVPELTQQVFDAKNMMAACDPR	24	1	GlyGly (K)	_ALTVPELTQQVFDAK(gl)NMMAACDPR_		ALTVPELTQQVFDAK(1)NMMAACDPR			ALTVPELTQQVFDAK(80.67)NMMAACDPR		0	1	0	Q767L7;F2Z5B2	3	HCD	FTMS	MULTI-MSMS	1	1	940.78743	2819.3405	-0.45411	-0.00042722	0.50219692	58.777	1.73E-11	80.67	72.958	80.67	1	1	0	0	0	-1	0	0	0	0	y1;y2;y5;y6;y7;y8;y9;y10;y11;y12;y13;y2-NH3;y20(2+);a2;b2;b3;b3-H2O	9253.5;119760.5;6823.3;14252.9;12990.6;3781.2;9050.6;3691.8;3381.6;3475.3;3156.1;2006.5;2847.7;22461.1;28768.9;34691.4;70267.8	-0.000676725250002619;0.000312179716615901;-0.00396468798760452;0.00348495639650537;-0.00536857325130313;-0.00490024247505971;-0.00518568589995994;0.0111227477500506;0.00526778555013152;0.0139002706750944;0.0226218040625099;-0.00125640834374963;0.00735508352522629;-0.000173155854668039;5.15248390797751E-05;-0.000776202498343537;-7.99919879455047E-05	-3.8643597763955;1.14699675350238;-6.41254712991826;5.05579014114932;-6.5442521560859;-5.15061703749081;-4.86721151230471;8.50652902701574;3.8211202463829;9.30645864015057;13.7881065452598;-4.92426398655076;6.0359233423486;-1.10196501830949;0.278319470840456;-2.7123170115163;-0.298293195037245	175.11962890625;272.171403853283;618.270385742188;689.300049885603;820.349388021451;951.389404296875;1065.4326171875;1307.55419921875;1378.59716796875;1493.61547851563;1640.67517089844;255.146423339844;1218.55151367188;157.133712768555;185.128402709961;286.176908911398;268.165648014588	17
QE929_MSQ1321_20180329_Heba_ub_s4_10_1	17083	13338	ALTVPELTQQVFDAKNMMAACDPR	24	1	GlyGly (K)	_ALTVPELTQQVFDAK(gl)NMMAACDPR_		ALTVPELTQQVFDAK(1)NMMAACDPR			ALTVPELTQQVFDAK(67.86)NMMAACDPR		0	1	0	Q767L7;F2Z5B2	3	HCD	FTMS	MULTI-MSMS	1	1	940.78743	2819.3405	-0.38845	-0.00036545	0.82142052	59.206	5.22E-08	67.864	60.33	67.864	1	1	0	0	0	-1	0	0	0	0	y1;y2;y4;y5;y6;y7;y8;y9;y11;y13;y14;y2-NH3;y20(2+);a2;b2;b3;b3-H2O	8425;138079.9;3106.2;9369.8;8945.3;11734.3;5580.3;8890.2;10677.4;9528.8;5513.6;3488.9;2910;22376.7;26885.3;36352.8;78559.5	-0.000325773101565119;-0.000122428450367806;-0.00415220625632173;0.000107355448790258;0.00275359199986269;0.00194369963901408;0.00598190715493274;0.00482407972504006;0.0156751149036154;0.0148093040625099;0.0332686990529965;2.53299375003735E-05;0.00869785696272629;0.000132019926581961;0.000143077573454775;-2.12270622341748E-05;4.71139233582107E-05	-1.86029262666617;-0.449820418820248;-7.58763227000597;0.173639492257;3.9947611764914;2.36937699098326;6.28762055867278;4.52785560531087;11.3704232124971;9.02630441856268;19.1228770392649;0.0992765817188438;7.13787349134206;0.840177328325391;0.772856256076693;-0.0741748113608543;0.175689712825741	175.119277954102;272.17183846145;547.233459472656;618.266313698751;689.30078125;820.342075748561;951.378522147245;1065.42260742188;1378.5867606394;1640.68298339844;1739.73293791965;255.145141601563;1218.55017089844;157.133407592773;185.128311157227;286.176153935962;268.165520908677	17
QE929_MSQ1321_20180329_Heba_ub_s5_10_2	15483	10466	ALTVPELTQQVFDAKNMMAACDPR	24	1	GlyGly (K)	_ALTVPELTQQVFDAK(gl)NMMAACDPR_		ALTVPELTQQVFDAK(1)NMMAACDPR			ALTVPELTQQVFDAK(77.68)NMMAACDPR		0	1	0	Q767L7;F2Z5B2	3	HCD	FTMS	MULTI-MSMS	1	1	940.78743	2819.3405	-0.32183	-0.00030278	0.50219692	59.147	2.23E-11	77.681	70.147	77.681	1	1	0	0	0	-1	0	0	0	0	y1;y2;y4;y5;y6;y7;y8;y9;y10;y11;y12;y14;y1-NH3;y2-NH3;y20(2+);a2;b2;b3;b3-H2O	11586.2;199414.2;5769.6;14913.9;20249;19339.2;6887.8;12091.4;8575.8;19408.8;3733.3;2842.4;1779.8;6933.4;3511.2;32745.3;39455.1;53484.4;109620.6	0.000681306976559881;0.000531665478149534;-0.00139074097535286;0.00286617136134737;0.00376197425885039;0.00425617322491689;0.00163051924369029;0.0166649000375401;0.0135243529068703;0.0148763828035499;-0.00611926057490564;0.0265825952624255;-0.00067553378124785;-0.000798644671874627;-0.00692714303727371;0.000177796293769461;0.000310924253142275;0.000601354620982875;0.000536869108543669	3.89055335665117;1.95342309798531;-2.54141622613085;4.63584071665119;5.45767517548887;5.18830540156352;1.71384128203989;15.6417604927136;10.3432635950281;10.7910322434159;-4.0968901602214;15.279640065304;-4.27301300710517;-3.13014814900609;-5.68466886284658;1.13149933097719;1.67950829939837;2.10134884047236;2.00201012874187	175.118270874023;272.171184367522;547.230698007375;618.263554882839;689.299772867741;820.339763274975;951.382873535156;1065.41076660156;1307.55179761359;1378.5875593715;1493.63549804688;1739.73962402344;158.093078613281;255.145965576172;1218.56579589844;157.133361816406;185.128143310547;286.175531354279;268.165031153491	19
QE929_MSQ1321_20180329_Heba_ub_s6_10_3	17096	13367	ALTVPELTQQVFDAKNMMAACDPR	24	1	GlyGly (K)	_ALTVPELTQQVFDAK(gl)NMMAACDPR_		ALTVPELTQQVFDAK(1)NMMAACDPR			ALTVPELTQQVFDAK(109.11)NMMAACDPR		0	1	0	Q767L7;F2Z5B2	3	HCD	FTMS	MULTI-MSMS	1	1	940.78743	2819.3405	-1.0412	-0.00097952	-0.6682896	58.959	1.29E-22	109.11	95.925	109.11	1	1	0	0	0	-1	0	0	0	0	y1;y2;y3;y4;y5;y6;y7;y8;y9;y10;y11;y12;y13;y14;y15;y20;y1-NH3;y2-NH3;y20-NH3;y20(2+);a2;b2;b3;b4;b3-H2O;b4-H2O	71695;1072624.7;6011.2;28884.1;84274;124996.7;124828.1;83347.1;124306.2;28706.1;73037.4;37175;54513.5;42628.3;5121.8;67881.7;5074.7;25228.6;22631.3;32135;192844.3;204461.1;299981;7957.2;573184.3;150201.4	-0.000127408843752619;-2.17703749285647E-05;-0.00211608148441655;-0.00116148360007173;0.000998254257524422;-0.00118716887857317;-0.00124374651215931;-0.000143008306054071;0.00242629895933533;-0.00462432256244938;-0.00271050685500995;-0.00550890901240564;-0.0118020240624901;0.00981815653494778;0.0258339347874426;0.0178749522801809;0.00028576992968965;4.05887265628735E-05;0.0127589113662907;-0.0020…	-0.727555467120032;-0.0799876398051743;-5.46507553766132;-2.12247611636981;1.61460470003906;-1.72227005076927;-1.51612567044725;-0.150315969987106;2.27730619000617;-3.53657758468172;-1.96612268738513;-3.68825678737721;-7.19324376502899;5.64340881290076;13.8312181751366;7.33755046184702;1.80761656275414;0.159080940109139;5.27430181220694;-1.67765970114416;-0.422216055098239;-0.710752632234812;-0.0…	175.119079589844;272.171737803375;387.200775146484;547.23046875;618.265422799942;689.304722010878;820.345263194712;951.384647062706;1065.42500520264;1307.56994628906;1378.60514626116;1493.63488769531;1640.70959472656;1739.75638846217;1867.79895019531;2436.09258609192;158.09211730957;255.145126342773;2419.07115303133;1218.56091308594;157.133605957031;185.12858581543;286.176144074855;385.2446899414…	26
QE929_MSQ1321_20180329_Heba_ub_s7_30_1	16538	12432	ALTVPELTQQVFDAKNMMAACDPR	24	1	GlyGly (K)	_ALTVPELTQQVFDAK(gl)NMMAACDPR_		ALTVPELTQQVFDAK(1)NMMAACDPR			ALTVPELTQQVFDAK(109.11)NMMAACDPR		0	1	0	Q767L7;F2Z5B2	3	HCD	FTMS	MULTI-MSMS	1	1	940.78743	2819.3405	-0.68745	-0.00064674	-1.2003289	58.74	1.29E-22	109.11	101.58	109.11	1	1	0	0	0	-1	0	0	0	0	y1;y2;y3;y4;y5;y6;y7;y8;y9;y10;y11;y12;y13;y14;y15;y16;y1-NH3;y2-NH3;y20(2+);a2;b2;b3;b4;b3-H2O;b4-H2O;b8(2+);b10(2+)	72663.3;1152040.2;6056.3;32092.3;81836;131427.6;131638.8;79894.4;122656.5;47354.4;41354.5;47560.4;93552.5;25981.5;6625.3;5296;4301.6;26614.2;27573.3;187182.1;228042.2;304998.4;14391.1;635070.5;157030.4;4420;4977.7	-6.63736875026189E-05;0.000340318932785522;-0.00144469476566655;0.00406885130928458;0.000240076648196919;0.00138375383232869;0.000604328714985058;-0.000420516593635512;0.00165232503991319;0.0169029670616965;0.0117375121126315;0.00828503630009436;0.00230763707099868;-0.0281049047375745;0.0299843254124426;-0.0151979288125403;-0.00084338046093535;0.000193176617187873;-0.00851405709977371;5.572598126…	-0.379020440215014;1.25038473238658;-3.73113217594306;7.43542333878652;0.388306291987909;2.00747064280045;0.736677717949423;-0.442004684723309;1.55085888872544;12.9272207561009;8.5141384804045;5.54694650119952;1.40649931203209;-16.1541537131276;16.053329528264;-7.6145797789504;-5.33470265062174;0.75712491743403;-6.98693992622955;0.354641034431816;-0.298639493725891;0.39438535413552;-0.60966183559…	175.119018554688;272.171375714067;387.200103759766;547.225238415091;618.266180977552;689.302151088168;820.343415119485;951.384924570994;1065.42577917656;1307.54841899944;1378.59069824219;1493.62109375;1640.69548506543;1739.79431152344;1867.79479980469;1995.89855957031;158.093246459961;255.144973754883;1218.5673828125;157.133483886719;185.128509521484;286.176019845269;385.244781494141;268.16533013…	27
QE929_MSQ1321_20180329_Heba_ub_s8_30_2	16922	13193	ALTVPELTQQVFDAKNMMAACDPR	24	1	GlyGly (K)	_ALTVPELTQQVFDAK(gl)NMMAACDPR_		ALTVPELTQQVFDAK(1)NMMAACDPR			ALTVPELTQQVFDAK(56.25)NMMAACDPR		0	1	0	Q767L7;F2Z5B2	3	HCD	FTMS	MULTI-MSMS	1	1	940.78743	2819.3405	-0.71836	-0.00067582	0.60860479	58.659	6.31E-06	56.247	48.714	56.247	1	1	0	0	0	-1	0	0	0	0	y1;y2;y3;y4;y5;y6;y7;y8;y9;y14;y1-NH3;y2-NH3;a2;b2;b3;b4;b3-H2O;b4-H2O;b8(2+)	87902.7;1262914.3;5429.5;38276.1;72294.6;140607.3;88915.4;49634.4;94426.4;22828;5344.1;33077.2;205570.9;229539.6;349377.5;18939.9;713207.7;165454.4;4342.1	-5.11148984401189E-05;-1.49450351045743E-05;-0.00165831781254155;-0.00105529386053149;0.00018570263739548;-0.00184991644357524;-9.67627375985103E-05;-0.00105502763130971;-0.00262220933745994;-0.0274945531750745;0.00161328457812715;0.000238952984375373;-0.000112120698418039;-0.000162098207795225;7.86983255238738E-05;-0.0029814510718893;-1.19928040476225E-06;-9.47764235661452E-05;-0.003855403190641…	-0.291886645527271;-0.0549103136129169;-4.28284207965157;-1.92842709895375;0.300360308839903;-2.68374001491881;-0.117953838744459;-1.10893803383739;-2.46117455418746;-15.8033410263269;10.2047980165064;0.936538250117574;-0.713537152488947;-0.875597792529514;0.274999687852869;-7.73905308822591;-0.00447216400018141;-0.258081778286716;-9.32962019057456	175.119003295898;272.171730978035;387.200317382813;547.23036256026;618.266235351563;689.305384758443;820.344116210938;951.385559082031;1065.43005371094;1739.79370117188;158.090789794922;255.144927978516;157.133651733398;185.128616333008;286.176054010574;385.247528076172;268.16556922188;367.234076715224;413.243316650391	19
QE929_MSQ1321_20180329_Heba_ub_s9_30_3	16797	13081	ALTVPELTQQVFDAKNMMAACDPR	24	1	GlyGly (K)	_ALTVPELTQQVFDAK(gl)NMMAACDPR_		ALTVPELTQQVFDAK(1)NMMAACDPR			ALTVPELTQQVFDAK(89.51)NMMAACDPR		0	1	0	Q767L7;F2Z5B2	3	HCD	FTMS	MULTI-MSMS	1	1	940.78743	2819.3405	-1.3266	-0.001248	-0.45547387	58.362	2.47E-12	89.511	75.639	89.511	1	1	0	0	0	-1	0	0	0	0	y1;y2;y3;y4;y5;y6;y7;y8;y9;y10;y11;y12;y13;y14;y20;y1-NH3;y2-NH3;y9-NH3;y11-NH3;y12(2+);a2;b2;b3;b4;b3-H2O;b4-H2O;b8(2+)	105427.5;1391462.3;7905.1;43573.9;122179;165754.8;148913.1;87628.6;167543.6;62406.3;46676.7;41403.4;134566.2;19489.3;134736.6;6857.7;43988.4;6201.7;4793.7;4777.2;242050.7;295169.2;407758.3;19121.6;790673.2;182653.1;6271.7	0.000116731781247381;0.000280957910831603;0.00188172124995845;0.000974746868678267;-0.000313335395389913;0.00150783526760279;0.00106803705773473;0.00322495676141443;0.00305781123529414;-0.00230872357678891;-0.00327713632486848;-0.00709582307490564;0.000756414358193069;0.0306109155749255;0.00754587958954289;0.00063672207812715;0.000666199078125373;0.0159947047875448;-0.000529362824863711;-0.004060…	0.666586098222605;1.03228287257291;4.85985772626374;1.78124342391113;-0.506796464958226;2.18748126151682;1.30193970204474;3.38976268744033;2.87004062494144;-1.76566284037673;-2.37713821597117;-4.75070286212807;0.461032318254415;17.5951539133473;3.09752085700903;4.02754737199669;2.61106579296427;15.2565197908436;-0.388786717100156;-5.43282113494189;0.257533832231966;0.360742234412264;1.23295056557…	175.118835449219;272.171435075089;387.19677734375;547.228332519531;618.266734389595;689.302027006732;820.342951411142;951.381279097639;1065.42437369036;1307.56763069008;1378.60571289063;1493.63647460938;1640.69703628814;1739.73559570313;2436.10291516461;158.091766357422;255.144500732422;1048.38488769531;1361.57641601563;747.322387695313;157.133499145508;185.128387451172;286.17577986831;385.243988…	27
QE929_MSQ1321_20180329_Heba_ub_s3_ctrl_3	12979	8639	AMKGIGTNEQAIIDVLTK	18	1	GlyGly (K)	_AMK(gl)GIGTNEQAIIDVLTK_		AMK(1)GIGTNEQAIIDVLTK			AMK(39.35)GIGTNEQAIIDVLTK(-39.35)		0	1	0	F1SEN1	3	HCD	FTMS	MULTI-MSMS	15	1	672.69799	2015.0721	-0.29853	-0.00020082	497.43054	49.917	0.0025164	40.962	31.041	39.352	0.99988	2	0	0	0	-1	0	0	0	0	y1;y3;y5;y6;y7;y8;y12(2+);a2;b3	1998.7;1318.8;3029.3;7701.7;2338.4;7169.7;1503.3;4705.1;4842.2	-4.98333062637357E-05;0.0013825625999857;0.00250122954992094;0.00401969950985404;0.00467460050629143;0.00854361891151711;-0.000764610831197388;-0.000203946070314487;-0.000104547546868616	-0.338742026324991;3.82723532934869;4.34741343033094;5.83902241993926;5.83229061469636;9.79170260003071;-1.13633774278536;-1.16480598018915;-0.234820702041716	147.112854003906;361.2431640625;575.33740234375;688.41994785419;801.503356933594;872.536601702988;672.872863769531;175.09016418457;445.222869873047	9
QE929_MSQ1321_20180329_Heba_ub_s4_10_1	13861	10339	AMKGIGTNEQAIIDVLTK	18	1	GlyGly (K)	_AMK(gl)GIGTNEQAIIDVLTK_		AMK(1)GIGTNEQAIIDVLTK			AMK(73.7)GIGTNEQAIIDVLTK(-73.7)		0	1	0	F1SEN1	3	HCD	FTMS	MULTI-MSMS	4	0	672.69799	2015.0721	0.012573	8.46E-06	-0.12658133	50.011	6.19E-07	79.97	70.564	73.696	1	2	0	0	0	-1	0	0	0	0	y1;y2;y3;y4;y5;y6;y7;y8;y9;y2-H2O;y1-NH3;y5-NH3;y9-NH3;a2;b2;b3;b4;b5;b7;b11	5568.2;15669.4;12445.4;12946.4;18825.5;39821.2;35412.2;36400.9;5814.1;1744.2;2109.3;2101.9;7140.1;20940.1;4749.7;13032.9;2015.3;10369.1;1961.1;1705.8	-0.000355009087513736;0.000311135910919802;-0.0019133358375143;0.000674164346889938;-0.00280801995836555;-0.00313279503041031;-0.00116256371882173;0.00171032109699354;0.00356414189377574;-0.0010830181625181;-2.865470321467E-06;0.000549296018675705;0.00400438829217364;-0.000219204859376987;-0.000406511470288251;-0.00188435037705403;-0.00204780636875057;-0.0012345152817943;-0.00136848373733756;0.01…	-2.41317017113418;1.25377053468382;-5.29648328656616;1.46458038779756;-4.88060403266339;-4.55065616798548;-1.45046835068475;1.96015582535667;3.56200412604067;-4.70568521502277;-0.0220274636765111;0.983849937854752;4.07126629414505;-1.25195405061481;-2.00167864230144;-4.23235860464114;-4.07729526950753;-2.00626692939655;-1.7694412388166;12.7814986365728	147.113159179688;248.160171508789;361.246459960938;460.312286376953;575.342711593258;688.42710034873;801.509194097819;872.543435000803;1000.60015869141;230.151000976563;130.08625793457;558.312805175781;983.573169343508;175.090179443359;203.08528137207;445.224649675877;502.246276855469;615.329527544782;773.398803710938;1215.56311035156	20
QE929_MSQ1321_20180329_Heba_ub_s5_10_2	12625	8040	AMKGIGTNEQAIIDVLTK	18	1	GlyGly (K)	_AMK(gl)GIGTNEQAIIDVLTK_		AMK(1)GIGTNEQAIIDVLTK			AMK(82.96)GIGTNEQAIIDVLTK(-82.96)		0	1	0	F1SEN1	3	HCD	FTMS	MULTI-MSMS	3	1	672.69799	2015.0721	-0.057596	-3.87E-05	0.76668695	50.222	6.91E-09	92.211	86.367	82.957	1	2	0	0	0	-1	0	0	0	0	y1;y2;y3;y4;y5;y6;y7;y8;y9;y2-H2O;y9-NH3;a2;b2;b3;b5;b7	1930.4;9326.3;8354.3;7995.4;12629.3;23822.5;18307.2;26833.4;2099.3;1583.7;1831;11569.7;2340.8;9394.9;6019.2;1596.5	-0.000232938775013736;5.1736496857302E-05;0.000650140724985704;0.000674164346889938;-0.000309956134856293;0.00136241014854477;0.00105898878825883;0.00157084601949009;-0.00241730341872426;-0.000869395115643101;-0.00211093616871949;-0.000310757593751987;-0.000330217524975751;0.000645566723619595;-0.000930603312440326;0.00150016860641244	-1.58339994599222;0.208480041189322;1.79972791599491;1.46458038779756;-0.538735390934803;1.97903168542915;1.32124713138283;1.80030667286005;-2.41583908169299;-3.77750224381242;-2.14617794581968;-1.77484215418754;-1.62600483303902;1.44998798345726;-1.51236651324015;1.93971617693955	147.113037109375;248.160430908203;361.243896484375;460.312286376953;575.340213529435;688.422605143551;801.506972545312;872.543574475881;1000.60614013672;230.150787353516;983.579284667969;175.090270996094;203.085205078125;445.222119758776;615.329223632813;773.395935058594	16
QE929_MSQ1321_20180329_Heba_ub_s6_10_3	14024	10509	AMKGIGTNEQAIIDVLTK	18	1	GlyGly (K)	_AMK(gl)GIGTNEQAIIDVLTK_		AMK(1)GIGTNEQAIIDVLTK			AMK(68.56)GIGTNEQAIIDVLTK(-68.56)		0	1	0	F1SEN1	3	HCD	FTMS	MULTI-MSMS	3	0	672.69799	2015.0721	0.2585	0.00017389	-1.0710264	50.195	8.61E-06	73.464	62.997	68.562	1	2	0	0	0	-1	0	0	0	0	y1;y2;y3;y4;y5;y6;y7;y8;y9;y2-H2O;y1-NH3;a2;b2;b3;b5	2170.7;9552.9;6889.5;7384.9;12861.6;27598.3;26587.3;27907.7;2972.8;1559.5;1723.5;13412.4;4915.1;7758.6;6461.5	-0.000187162407826236;-0.000512838698455198;-0.000265386618764296;0.00107089286251494;-0.00027878225830591;0.000369955344694972;0.00156114630271986;0.00231261228191215;0.00368621220627574;0.000427601954669399;-0.000658993400008967;-0.000509121851564487;-0.000131853267163251;-0.000592828796868616;0.00126666231255967	-1.2722357565456;-2.06655642018291;-0.734644789184369;2.32645057969898;-0.484552038699121;0.537394920780757;1.94776506540805;2.65042837465125;3.68400167036135;1.85793135586417;-5.06579316419448;-2.90776450268501;-0.649251607968398;-1.33153121014636;2.05851889854065	147.112991333008;248.160995483398;361.244812011719;460.311889648438;575.340182355558;688.423597598355;801.506470387797;872.542832709618;1000.60003662109;230.149490356445;130.0869140625;175.090469360352;203.085006713867;445.223358154297;615.327026367188	15
QE929_MSQ1321_20180329_Heba_ub_s7_30_1	13472	9613	AMKGIGTNEQAIIDVLTK	18	1	GlyGly (K)	_AMK(gl)GIGTNEQAIIDVLTK_		AMK(1)GIGTNEQAIIDVLTK			AMK(81.77)GIGTNEQAIIDVLTK(-81.77)		0	1	0	F1SEN1	3	HCD	FTMS	MULTI-MSMS	7	0	672.69799	2015.0721	-0.2941	-0.00019784	-0.70755464	49.917	2.58E-07	86.479	75.664	81.77	1	2	0	0	0	-1	0	0	0	0	y1;y2;y3;y4;y5;y6;y7;y8;y9;y10;y2-H2O;y1-NH3;y9-NH3;a2;b2;b3;b5;b7;b8;b9;b11	3059.4;12232.4;10285;11182.2;21943.7;43948.2;37354.4;37202.3;7947.8;1930;3143.1;2590.2;5384.9;18476.8;2346.3;15906.5;9990;2653;2084.7;1842.1;1747	-0.000171903618763736;-0.000421285964080198;-0.0012724666968893;-2.77399499850617E-05;-0.001891792539368;-0.000666329591922477;-0.00134875783396637;-0.000456302735756253;0.0088629875310744;-0.00712645331236672;-0.000945689060955601;-4.8641837508967E-05;0.00356533336253051;-0.000249722437501987;-0.000116594478100751;-0.000318170593743616;-0.00416546659369033;-0.000758132174837556;-0.00330187638110…	-1.16851431703081;-1.69763229182106;-3.52243992771567;-0.0602632354316986;-3.28811943544806;-0.967904922524081;-1.68277236315702;-0.522955745701589;8.85771843005523;-6.30853060327482;-4.10899635990149;-0.373919744979865;3.6248770118344;-1.42625014589736;-0.574116665467824;-0.714631845332898;-6.76945695969128;-0.980261114322612;-3.72066026610586;8.2711670155675;-2.08105230711162	147.112976074219;248.160903930664;361.245819091797;460.31298828125;575.341795365839;688.424633883292;801.509380291934;872.545601624636;1000.59485984577;1129.65344238281;230.150863647461;130.086303710938;983.573608398438;175.090209960938;203.084991455078;445.223083496094;615.332458496094;773.398193359375;887.443664550781;1016.47454833984;1215.58117675781	21
QE929_MSQ1321_20180329_Heba_ub_s8_30_2	13733	10226	AMKGIGTNEQAIIDVLTK	18	1	GlyGly (K)	_AMK(gl)GIGTNEQAIIDVLTK_		AMK(1)GIGTNEQAIIDVLTK			AMK(77.1)GIGTNEQAIIDVLTK(-77.1)		0	1	0	F1SEN1	3	HCD	FTMS	MULTI-MSMS	5	0	672.69799	2015.0721	0.032546	2.19E-05	-1.2527623	49.556	5.06E-07	82.007	71.539	77.105	1	2	0	0	0	-1	0	0	0	0	y1;y2;y3;y4;y5;y6;y7;y8;y9;y2-H2O;y1-NH3;y9-NH3;a2;b2;b3;b5;b8	4715.1;7786.3;10444.2;8606.2;14842;31178.5;23793.1;27474.5;5655.8;1639.2;2212;2278.3;10134;3148.7;10966.4;7518.8;1594.6	-0.000339750298451236;0.000128030442169802;-0.0010588436500143;-0.000363433309360062;0.00184230461672996;-0.000490028158196765;-0.00210499209981663;-0.00194616265730474;0.00698211064377574;0.000915883204669399;-0.000506405509383967;-0.00320956898121949;0.000360629124998013;-0.000131853267163251;-0.00105059246874362;-0.00166302518744033;-0.00494982559985147	-2.30944896829828;0.515918194785035;-2.93109074265512;-0.789534628765403;3.20212539505466;-0.711811082247172;-2.62628256822778;-2.23043853598036;6.97794661886774;3.97952281526799;-3.89282893696149;-3.26314863097264;2.05968330387743;-0.649251607968398;-2.35969512677009;-2.70265598330877;-5.57761197240136	147.113143920898;248.160354614258;361.24560546875;460.313323974609;575.338061268683;688.424457581858;801.5101365262;872.547091484557;1000.59674072266;230.149002075195;130.086761474609;983.580383300781;175.089599609375;203.085006713867;445.223815917969;615.329956054688;887.4453125	17
QE929_MSQ1321_20180329_Heba_ub_s9_30_3	13651	10157	AMKGIGTNEQAIIDVLTK	18	1	GlyGly (K)	_AMK(gl)GIGTNEQAIIDVLTK_		AMK(1)GIGTNEQAIIDVLTK			AMK(53.19)GIGTNEQAIIDVLTK(-53.19)		0	1	0	F1SEN1	3	HCD	FTMS	MULTI-MSMS	4	0	672.69799	2015.0721	0.00094338	6.35E-07	-2.6157815	49.387	0.00043811	54.805	44.338	53.195	1	2	0	0	0	-1	0	0	0	0	y1;y2;y3;y4;y5;y6;y7;y8;y9;y2-H2O;a2;b3;b5	1568.1;7637.7;8275.5;8021;7515.5;21961.7;20242.9;18650.7;4365.6;1467.5;9719.1;6575.1;4311.5	0.000316377631236264;-0.000146627760955198;0.000619623146860704;-0.00121792549686006;-0.000550528262579064;0.00107306773850269;-0.00028793327362564;0.00620287964750332;-0.00632355341872426;0.000778554103106899;-0.000371792750001987;0.000475286437506384;0.00189038910002637	2.15058310808734;-0.590858273470173;1.71524861885735;-2.64585701208835;-0.956873897280099;1.55873337028388;-0.359239282527947;7.10900035033548;-6.31969810972727;3.38282430741239;-2.12343391944468;1.06752615073402;3.07217290191775	147.112487792969;248.160629272461;361.243927001953;460.314178466797;575.340454101563;688.422894485961;801.508319467374;872.538942442253;1000.61004638672;230.149139404297;175.09033203125;445.222290039063;615.3264026404	13
QE929_MSQ1321_20180329_Heba_ub_s6_10_3	12749	9315	AMKGIGTNEQAIIDVLTKR	19	2	GlyGly (K)	_AMK(gl)GIGTNEQAIIDVLTKR_		AMK(1)GIGTNEQAIIDVLTKR			AMK(45.97)GIGTNEQAIIDVLTK(-45.97)R		0	1	0	F1SEN1	3	HCD	FTMS	MULTI-MSMS	2	0	724.73169	2171.1732	1.6571	0.001201	0.92872411	46.602	0.0034071	46.663	35.017	45.974	0.99997	2	0	0	0	-1	0	0	0	0	y1;y4;y5;y6;y7;y8;y9;y10;y7(2+);y16(2+);a2;b3	6153.3;2073.9;5374.9;10777.8;15414.9;6923.9;6028.6;1913.3;1665.5;3518.1;1678.1;5517.8	-0.000463102203127619;0.00465423523121444;-0.00316475872500632;-0.00411479313129348;0.00190989435884603;0.00684764032496332;0.00660791250015791;0.00366198640017501;-0.000210415253150131;0.00889543785467595;0.00139822678124801;0.000292180968756384	-2.64449377231354;8.99645533693413;-5.13411783203559;-5.62556638349562;2.26150617254751;7.15081862405309;6.42393330861328;3.1658880350566;-0.497710459376127;10.2899617124153;7.98582594535461;0.656258357069801	175.119415283203;517.341003417969;616.417236328125;731.445129394531;844.523168687441;957.602294921875;1028.6396484375;1156.701171875;422.766387939453;864.477254948695;175.088562011719;445.222473144531	12
QE929_MSQ1321_20180329_Heba_ub_s4_10_1	16926	13193	AMKGLGTDEESILTLLTSR	19	1	GlyGly (K)	_AMK(gl)GLGTDEESILTLLTSR_		AMK(1)GLGTDEESILTLLTSR			AMK(48.48)GLGTDEESILTLLTSR		0	1	0	F2Z5C1;A0A287A531	3	HCD	FTMS	MULTI-MSMS	8	1	717.04382	2148.1096	0.14509	0.00010403	0.94837394	58.756	0.00077381	48.477	32.535	48.477	1	1	0	0	0	-1	0	0	0	0	y1;y2;y3;y4;y5;y6;y7;y9;b3	2797.8;2059.4;7666.6;5412.3;8004.8;10301.2;14865.2;2323.8;2399.5	-0.000386808257815119;0.00159704597814425;-0.000101921328109711;0.000557518056268691;-0.00241463435634159;-0.0034422149439024;0.00182537873740785;-0.00567842236876004;-0.00105059246874362	-2.20882662102126;6.09212181447141;-0.280621354084265;1.17056252914993;-4.09698088997519;-4.98569765563512;2.27179368389434;-5.6579389307913;-2.35969512677009	175.119338989258;262.149383544922;363.198760986328;476.282165527344;589.369201660156;690.417907714844;803.496704101563;1003.62030029297;445.223815917969	9
QE929_MSQ1321_20180329_Heba_ub_s6_10_3	16984	13264	AMKGLGTDEESILTLLTSR	19	1	GlyGly (K)	_AMK(gl)GLGTDEESILTLLTSR_		AMK(1)GLGTDEESILTLLTSR			AMK(68.57)GLGTDEESILTLLTSR		0	1	0	F2Z5C1;A0A287A531	3	HCD	FTMS	MULTI-MSMS	14	0	717.04382	2148.1096	-0.24463	-0.00017541	0.42943111	58.641	1.18E-05	68.567	58.371	68.567	1	1	0	0	0	-1	0	0	0	0	y1;y2;y3;y4;y5;y6;y7;y8;y9;y1-NH3;a2;b2;b3;b5;b8;b11;b11-H2O	5647.9;1962.1;11858.1;22715.3;17361.9;42437.6;48855;6766.2;9699.8;1628.1;2186.9;1675.7;7193.9;5289.8;2283.3;3040.1;2582.7	-0.000142667632815119;0.000528930743769251;0.00130188726564029;0.000421397681918734;-0.0010939188929342;0.00235016708347757;0.001182361188512;0.00196601929371809;0.00174071475476012;0.00083508633593965;-0.000264981226564487;0.000112287357836749;-0.00199663739061862;-0.000503357218690326;0.0136116576376253;0.00777938493752117;-0.0047384263625645	-0.814689185884818;2.01766100504355;3.58451745287121;0.884764519825514;-1.85608840980741;3.40400614543773;1.47151847202892;2.14494964748071;1.73444839882422;5.28229523269552;-1.51339817075427;0.552908826905478;-4.4845605213329;-0.818029680466926;15.3213560093311;6.30658426427399;-3.89822043312831	175.119094848633;262.150451660156;363.197357177734;476.282301647718;589.367880944693;690.412115332816;803.497347119111;916.580627441406;1003.61288115585;158.091567993164;175.090225219727;203.084762573242;445.224761962891;615.328796386719;888.410766601563;1233.53381347656;1215.53576660156	17
QE929_MSQ1321_20180329_Heba_ub_s7_30_1	16461	12360	AMKGLGTDEESILTLLTSR	19	1	GlyGly (K)	_AMK(gl)GLGTDEESILTLLTSR_		AMK(1)GLGTDEESILTLLTSR			AMK(69.13)GLGTDEESILTLLTSR		0	1	0	F2Z5C1;A0A287A531	3	HCD	FTMS	MULTI-MSMS	4	0	717.04382	2148.1096	-0.81659	-0.00058553	-0.44820282	58.524	1.10E-05	69.125	52.441	69.125	1	1	0	0	0	-1	0	0	0	0	y1;y3;y4;y5;y6;y7;y9;y10;a2;b3;b11;b11-H2O	6188.7;6288.2;19035.1;17372.7;46267.9;41503.7;9688.3;1901.4;2978.2;5359.5;2045.2;2230.2	0.000238802093747381;0.000996711484390289;0.000474676156784426;0.003858164019789;0.000984040795515284;0.00242923671783046;-0.000917680181260039;0.00206359961271119;0.000497958226560513;-0.000226617859368616;0.0192539943125212;0.0177225111374355	1.36365833861903;2.74426734448568;0.996627857556488;6.54632965673658;1.4252919763902;3.0233335508337;-0.914374225085029;1.82191341311633;2.84402167940529;-0.508998554588228;15.6089547030038;14.5802691380275	175.118713378906;363.197662353516;476.282248369243;589.36292886178;690.413481459104;803.496100243582;1003.61553955078;1132.65515136719;175.089462280273;445.222991943359;1233.52233886719;1215.51330566406	12
QE929_MSQ1321_20180329_Heba_ub_s8_30_2	16823	13103	AMKGLGTDEESILTLLTSR	19	1	GlyGly (K)	_AMK(gl)GLGTDEESILTLLTSR_		AMK(1)GLGTDEESILTLLTSR			AMK(89.26)GLGTDEESILTLLTSR		0	1	0	F2Z5C1;A0A287A531	3	HCD	FTMS	MULTI-MSMS	4	0	717.04382	2148.1096	0.01847	1.32E-05	0.25008556	58.375	2.72E-09	89.261	67.727	89.261	1	1	0	0	0	-1	0	0	0	0	y1;y2;y3;y4;y5;y6;y7;y8;y9;y7-H2O;a2;b2;b3;b5;b11;b11-H2O	7584.2;1899.6;6920.3;15094.7;15914.1;41302.8;40486.2;4736.8;5236.7;4941.1;2239.6;2110.5;3214.2;1668.8;2103.5;7636.7	-0.000524137359377619;-0.00191247550623075;-0.00135314203123471;0.000618553212518691;0.00054930281248744;-0.00114636552268621;-0.00110915054960969;0.00117256226246809;0.00593362812844589;0.00285737212493586;-0.000799038843751987;6.65109906492489E-05;-0.000257135437493616;-0.00294476346869033;-0.0127284275624788;-0.0117475137790279	-2.9930272200264;-7.2952675969374;-3.72561119426228;1.29871184889089;0.932022870209986;-1.66039918997322;-1.38039956246859;1.2792777987129;5.91229250798627;3.63771648620348;-4.56356947134091;0.327503525200913;-0.577542994233135;-4.78565573763558;-10.3184978097905;-9.66441824506699	175.119476318359;262.152893066406;363.200012207031;476.282104492188;589.366237722987;690.415611865423;803.49963863085;916.581420898438;1003.60868824247;785.485107421875;175.090759277344;203.084808349609;445.223022460938;615.331237792969;1233.55432128906;1215.54277568898	16
QE929_MSQ1321_20180329_Heba_ub_s9_30_3	16706	12996	AMKGLGTDEESILTLLTSR	19	1	GlyGly (K)	_AMK(gl)GLGTDEESILTLLTSR_		AMK(1)GLGTDEESILTLLTSR			AMK(87.85)GLGTDEESILTLLTSR		0	1	0	F2Z5C1;A0A287A531	3	HCD	FTMS	MULTI-MSMS	5	1	717.04382	2148.1096	-0.3365	-0.00024128	1.2276893	58.104	4.94E-09	87.85	59.27	87.85	1	1	0	0	0	-1	0	0	0	0	y1;y2;y3;y4;y5;y6;y7;y8;y9;y7-H2O;y2-NH3;a2;b2;b3;b5;b8;b11;b11-H2O	7521.5;1672.7;11805.8;23809.4;20962.7;50701.2;53438.2;5329.8;15528.6;3140.9;2157.6;5253;1585.5;9852.2;3234.1;4086.1;5235.5;5362.5	-0.000371549468752619;-0.000478149334355749;-0.000437614687484711;-0.00044590557263291;-0.00104204703143296;-0.00105294035040515;-0.000649625806431686;0.00440742554371809;0.00771682813694952;0.00755707915618586;-4.97117718509799E-05;0.000101229710935513;-0.000360735103100751;0.00102460284375638;0.000656310750059674;0.00101975413167565;-0.00723526349997883;0.0080789564499355	-2.12169314520927;-1.82394306197451;-1.20488925078647;-0.936219462919568;-1.76807586032014;-1.52508210241841;-0.808495918010017;4.80856473661379;7.68909430393269;9.6209645485255;-0.20280215018663;0.578158618143794;-1.77627439061544;2.30133156142221;1.06660372604011;1.14782453873295;-5.86540502898168;6.64648615242359	175.119323730469;262.151458740234;363.199096679688;476.283168950973;589.367829072831;690.41551844025;803.499179106106;916.578186035156;1003.60690504246;785.480407714844;245.124481201172;175.089859008789;203.085235595703;445.221740722656;615.32763671875;888.423358505068;1233.548828125;1215.52294921875	18
QE929_MSQ1321_20180329_Heba_ub_s4_10_1	11887	8490	AMSIIKHIAKKNGK	14	3	Oxidation (M),2 GlyGly (K),Deamidation (NQ)	_AM(ox)SIIK(gl)HIAK(gl)KN(de)GK_	AMSIIKHIAKKN(1)GK	AMSIIK(0.999)HIAK(0.979)K(0.022)NGK	AM(1)SIIKHIAKKNGK	AMSIIKHIAKKN(42.79)GK	AMSIIK(30.64)HIAK(16.66)K(-16.66)NGK(-36.21)	AM(42.79)SIIKHIAKKNGK	1	2	1	O02713;F1SB79	3	HCD	FTMS	MULTI-SECPEP	8	1	595.33309	1782.9774	2.5072	0.0014926	-44.906246	44.464	0.01148	42.789	23.956	42.789	1	6	0	0	0	-1	0	0	0	0	y1;b9;b10;b11;b11-NH3;b9(2+);b10(2+);b12(2+)	1676.2;26593.5;1784.4;12474.8;54740.2;5128.8;11134.6;5379.8	0.000621553412486264;-0.0116843197522485;-0.00795800026253346;0.0153664286731328;0.0176705436160773;-0.00794566725005552;-0.0111439894875502;-0.0157427224499997	4.22503018736156;-10.6646743901629;-5.94882249855291;10.4831949076409;12.1967887517419;-14.4911807648794;-16.6481590379888;-19.9036063427622	147.112182617188;1095.60961026865;1337.74377441406;1465.81541300283;1448.78655978638;548.310546875;669.382690429688;790.9482421875	8
QE929_MSQ1321_20180329_Heba_ub_s1_ctrl_1	3760	858	ANVKAAWGK	9	1	GlyGly (K)	_ANVK(gl)AAWGK_		ANVK(1)AAWGK			ANVK(59.18)AAWGK(-59.18)		0	1	0	P01965;F1RGX4	2	HCD	FTMS	MULTI-MSMS	3	0	529.79072	1057.5669	0.13205	7.00E-05	0.72760789	21.407	0.023092	84.916	61.879	59.179	1	2	0	0	0	-1	0	0	0	0	y1;y2;y3;y4;y5;y6;y7;y1-NH3;y2-NH3;y3-NH3;a2;b2;b3;b4;b5;b2-NH3	13616.5;37156.9;29323.3;20712.3;46846.5;37886.6;22401.1;8288.9;1397.9;1480.3;4623.1;55540.8;2789;1577.5;1328.2;16025.3	-0.000156644829701236;-0.00019255501877069;0.000150562552846623;-9.56831600547048E-05;-0.000793886322185244;0.00290540728690303;-0.000303348104012002;-0.000231747306258967;0.000357952856234078;-0.00385570497184062;0.00049939297656465;-0.000191453673409114;0.000153004518722355;-0.00117772198746025;-0.000562957624993032;-0.000297073728091846	-1.06479285599972;-0.943275419284688;0.385846670465954;-0.207442809991937;-1.49145842826718;3.75170683425221;-0.347281102663672;-1.78148639363316;1.9130880507714;-10.3317232587709;3.1588776206711;-1.02883677834262;0.536565055000571;-2.23351716705054;-0.940879452730662;-1.75719777293368	147.11296081543;204.134460449219;390.213430285147;461.25079031866;532.288602309622;774.422793480913;873.494416152504;130.086486816406;187.107360839844;373.190887451172;158.091903686523;186.087509155273;285.155578613281;527.294799804688;598.331298828125;169.061065673828	16
QE929_MSQ1321_20180329_Heba_ub_s4_10_1	3813	939	ANVKAAWGK	9	1	GlyGly (K)	_ANVK(gl)AAWGK_		ANVK(1)AAWGK			ANVK(49.35)AAWGK(-49.35)		0	1	0	P01965;F1RGX4	2	HCD	FTMS	MULTI-MSMS	5	0	529.79072	1057.5669	-0.0023897	-1.27E-06	0.53849455	21.764	0.032769	75.243	32.025	49.349	0.99999	2	0	0	0	-1	0	0	0	0	y1;y2;y3;y4;y5;y6;y7;y1-NH3;y2-NH3;y3-NH3;a2;b2;b3;b4;b2-NH3	14380.5;31045.5;25757.1;19088.5;43204.6;27474;13422.1;10166;2042;1280.3;8560.5;52389.1;2499.3;1483.3;17821.9	-9.56096734512357E-05;-0.00051298958908319;0.000193496076235533;0.00033920878746585;-0.000782278845235851;-0.000813995629869169;0.00387123830194014;-0.000369076407821467;0.000739422582796578;-0.00733470887809062;-8.04410078103501E-05;-0.000344041564034114;-0.000304759153152645;0.00162989520003975;-2.24155249668456E-05	-0.649906796712168;-2.51299453656174;0.495872470057447;0.735411438657951;-1.46965172446011;-1.05109473439641;4.431919348062;-2.83715877974232;3.95187066396878;-19.6538574463543;-0.508822469095536;-1.84881448243977;-1.06874522813811;3.09106761374859;-0.13258854896032	147.112899780273;204.134780883789;390.213387351624;461.250355426713;532.288590702145;774.42651288383;873.490241566098;130.086624145508;187.106979370117;373.194366455078;158.092483520508;186.087661743164;285.156036376953;527.2919921875;169.060791015625	15
QE929_MSQ1321_20180329_Heba_ub_s6_10_3	3985	1154	ANVKAAWGK	9	1	GlyGly (K)	_ANVK(gl)AAWGK_		ANVK(1)AAWGK			ANVK(52.15)AAWGK(-52.15)		0	1	0	P01965;F1RGX4	2	HCD	FTMS	MULTI-MSMS	10	0	529.79072	1057.5669	-0.075381	-3.99E-05	0.16026788	21.778	0.021044	86.953	45.505	52.146	0.99999	2	0	0	0	-1	0	0	0	0	y1;y2;y3;y4;y5;y6;y7;y1-NH3;y2-NH3;y3-NH3;a2;b2;b3;b6;b2-NH3	13893.3;38970.8;26133.8;19385.4;51291.6;45018.3;33225.1;10315.2;2191.9;1395.1;4760.1;50990.9;4892.9;3215.3;17048.5	-8.03508843887357E-05;9.73619734168096E-05;-0.000207058882892852;-0.00023004910229929;0.00038311538526159;0.00214429409152217;-8.42577281900958E-05;0.000348086678116033;0.000495281957796578;0.00105762510628438;-0.00033984042187285;-8.46421499716143E-05;0.000214039674972355;0.00342296932490171;0.000328536623470654	-0.546185228099455;0.476950885601189;-0.530629335277158;-0.498750441436177;0.719752838496922;2.76889058810464;-0.0964605471604557;2.67582158736894;2.64704883383694;2.83404302312067;-2.14962695691217;-0.454851585360191;0.75060681550275;5.113760439636;1.9433086968619	147.112884521484;204.134170532227;390.213787906583;461.250924684602;532.287425307915;774.423554594108;873.494197062128;130.085906982422;187.107223510742;373.185974121094;158.092742919922;186.08740234375;285.155517578125;669.364426688975;169.060440063477	15
QE929_MSQ1321_20180329_Heba_ub_s8_30_2	3874	1030	ANVKAAWGK	9	1	GlyGly (K)	_ANVK(gl)AAWGK_		ANVK(1)AAWGK			ANVK(35.24)AAWGK(-35.24)		0	1	0	P01965;F1RGX4	2	HCD	FTMS	MULTI-MSMS	6	0	529.79072	1057.5669	-0.46933	-0.00024865	0.53849455	21.632	0.039122	68.787	29.025	35.236	0.9997	2	0	0	0	-1	0	0	0	0	y1;y2;y3;y4;y5;y6;y7;y1-NH3;y2-NH3;y3-NH3;a2;b2;b3;b2-NH3	16468.9;46419.8;28506.8;29244.7;53406.5;41656.9;18714.3;10149.5;1650.4;1343.9;6630.9;65687.7;2863.8;18915.3	1.12018499862643E-05;-0.00043669564377069;0.00021058049281919;-0.000534843810214625;-0.0008401121742736;0.000563692067203192;0.00743488490013533;-0.000536923087508967;0.000434246801546578;-7.15252843406233E-05;-0.00021777010937285;-0.000313523985909114;0.000305592409347355;5.38784203456544E-05	0.0761446354202778;-2.13925233657902;0.539654734728824;-1.15954988525102;-1.57830187922486;0.727884519218801;8.51173244890694;-4.12742200254437;2.32084390835171;-0.191660654169473;-1.37748433925965;-1.68481904919862;1.07166962805801;0.318692727842498	147.11279296875;204.134704589844;390.213370267207;461.25122947931;532.288648535474;774.425135196133;873.4866779195;130.086791992188;187.107284545898;373.187103271484;158.092620849609;186.087631225586;285.155426025391;169.06071472168	14
QE929_MSQ1321_20180329_Heba_ub_s9_30_3	3802	970	ANVKAAWGK	9	1	GlyGly (K)	_ANVK(gl)AAWGK_		ANVK(1)AAWGK			ANVK(44.8)AAWGK(-44.8)		0	1	0	P01965;F1RGX4	2	HCD	FTMS	MULTI-MSMS	8	0	529.79072	1057.5669	-0.14647	-7.76E-05	0.91672122	21.531	0.03725	70.69	49.162	44.796	0.99997	2	0	0	0	-1	0	0	0	0	y1;y2;y3;y4;y5;y6;y7;y1-NH3;y2-NH3;a2;b2;b3;b4;b2-NH3;b3-NH3	15098.4;36788.8;28638;24548.6;50103.8;39948.4;30020.6;8300.4;1507.9;4551.1;69659.6;8380;1384.2;16110.3;1424.1	-0.000171903618763736;-0.00036040169845819;0.000365003762112792;-0.000629512401019383;-0.00249263044145209;8.22308121541937E-05;0.000195937381818112;-0.000491146720321467;0.000815716528109078;0.00034680508593965;-0.000237230040596614;-0.000854075559402645;-0.00136082745621025;-0.000464920407779346;-0.00112754229377288	-1.16851431703081;-1.76550985722902;0.93539569469316;-1.36479261535416;-4.68284024059351;0.106182970172296;0.224314535035213;-3.77553236289445;4.35962818419905;2.19369077809748;-1.27483023076831;-2.99511076458556;-2.58077072666195;-2.7500119222953;-4.20520266256537	147.112976074219;204.134628295898;390.213215843938;461.251324147901;532.290301053741;774.425616657388;873.493916867018;130.08674621582;187.106903076172;158.092056274414;186.087554931641;285.156585693359;527.294982910156;169.061233520508;268.130310058594	15
QE929_MSQ1321_20180329_Heba_ub_s2_ctrl_2	2914	217	AQLGGTEAGKSEKPGTK	17	2	GlyGly (K)	_AQLGGTEAGKSEKPGTK(gl)_		AQLGGTEAGK(0.013)SEK(0.301)PGTK(0.686)			AQLGGTEAGK(-17.22)SEK(-3.57)PGTK(3.57)		0	1	0	Q5S1U1;A0A2C9F366	3	HCD	FTMS	MULTI-MSMS	9	1	591.64276	1771.9064	0.24993	0.00014787	0.41201346	18.629	5.75E-08	97.579	60.598	3.5688	0.68557	3	0	0	0	-1	0	0	0	0	y1;y4;y5;y6;y7;y8;y9;y10;y11;y13;y14;y15;y14-H2O;y15-H2O;y8(2+);y12(2+);a2;b2;b3;b2-NH3	2035.4;8038.7;7173.1;2333.8;27091;5597.1;30311.8;10303.8;2854.3;8041.7;42638.3;57381.8;13892.4;5137;2322.8;5745.7;2683.4;93119.2;6783.6;43092	-0.000274241574970802;-0.00123196140623349;0.00864804848129097;0.00308440640003482;-0.000707354618839418;-0.000783540999918841;-0.00971015160052957;-0.00172080974834898;0.0011439025377058;0.00566642623857661;-0.00333759115187604;-0.00277740596811782;0.00140614633869518;-0.00431195026772002;-0.00462707235618609;-0.000881242443711017;-0.000406328956273683;-0.000502082832809947;-0.000895499893772467…	-1.05010633038427;-2.3862324776511;13.4210618795533;3.98805030674701;-0.822077193227378;-0.792622096042642;-9.28691565844268;-1.54111223441724;0.918323517591837;4.03675903761613;-2.28486747987408;-1.76475362544723;0.97464816337406;-2.77151153025062;-9.35178940311873;-1.30777234669283;-2.36088892735826;-2.50911607474745;-2.8593052792511;-2.3192306092786	261.156005859375;516.278869628906;644.363952636719;773.412109375;860.447929545919;988.54296875;1045.5733590842;1116.60248353015;1245.64221191406;1403.70683158806;1460.73729932905;1573.82080312427;1442.72199090526;1555.81177298227;494.779357910156;673.850036621094;172.108459472656;200.103469848633;313.187927246094;183.076843261719	20
QE929_MSQ1321_20180329_Heba_ub_s9_30_3	2887	205	AQLGGTEAGKSEKPGTK	17	2	GlyGly (K)	_AQLGGTEAGKSEK(gl)PGTK_		AQLGGTEAGK(0.016)SEK(0.959)PGTK(0.025)			AQLGGTEAGK(-17.77)SEK(15.88)PGTK(-15.88)		0	1	0	Q5S1U1;A0A2C9F366	3	HCD	FTMS	MULTI-MSMS	2	1	591.64276	1771.9064	0.58906	0.00034851	0.41201346	18.626	6.13E-12	121.27	92.461	15.877	0.95917	3	0	0	0	-1	0	0	0	0	y1;y2;y3;y4;y5;y6;y7;y8;y9;y10;y11;y12;y13;y14;y15;y2-H2O;y4-H2O;y7-H2O;y9-H2O;y15-H2O;y1-NH3;y13-NH3;y8(2+);a2;b2;b3;b2-NH3	12672.3;7272.4;3226.2;91506.2;11229.3;3032.2;36598;14080.3;59730.1;55825.4;10688.1;10159.4;18114.9;71445.6;112080;1571.3;10045.7;2165.7;5910.1;20036.9;5490.2;4357.5;3188.6;10902.6;146185.8;7769.5;71035.3	-0.000339750298451236;-0.000177145339080198;0.000946612440657191;-0.000362605399232052;0.00822080238742728;-0.000882878756328864;-0.0021001726712484;-0.000765248119023454;0.00302485055863144;0.000881474118614278;0.00254070376217896;0.00720844634565765;0.00240562415706336;-0.00133647936058878;-0.00186901313259114;-0.000396372654705601;-0.00104367498431657;0.00507791515622102;0.00987135567493169;0.…	-2.30944896829828;-0.71383328538083;3.10180660465254;-0.901476334932086;12.7580025278901;-1.14153142528586;-2.44078601338014;-0.774117218346042;2.8930417700907;0.789427021638611;2.03967606982179;5.3527384879209;1.71376138855511;-0.914936034078094;-1.18756481529297;-1.72223381861407;-2.71631067829054;6.02768851411449;9.60675478276205;1.35154730194222;-0.256622345396124;-8.22070103644289;5.51297153…	147.113143920898;248.160659790039;305.180999755859;402.235072825699;644.364379882813;773.416076660156;860.449322363971;988.542950457119;1045.56062408204;1116.59988124628;1245.64081511284;1346.68382584435;1403.71009239014;1460.73529821726;1573.81989473143;230.150314331055;384.225189208984;842.431579589844;1027.54321289063;1555.80535828747;130.086288452148;1386.69734853713;494.772003173828;172.1085…	27
QE929_MSQ1321_20180329_Heba_ub_s5_10_2	2893	192	AQLGGTEAGKSEKPGTK	17	2	GlyGly (K)	_AQLGGTEAGKSEK(gl)PGTK_		AQLGGTEAGK(0.038)SEK(0.947)PGTK(0.015)			AQLGGTEAGK(-14)SEK(14)PGTK(-17.97)		0	1	0	Q5S1U1;A0A2C9F366	3	HCD	FTMS	MULTI-MSMS	6	0	591.64276	1771.9064	0.25103	0.00014852	0.073395128	18.703	4.95E-12	123.36	92.633	14.001	0.94719	3	0	0	0	-1	0	0	0	0	y1;y2;y3;y4;y5;y6;y7;y8;y9;y10;y11;y13;y14;y15;y2-H2O;y4-H2O;y7-H2O;y10-H2O;y15-H2O;y1-NH3;y9-NH3;y14-NH3;y9(2+);y12(2+);a2;b2;b3;b2-NH3	11619.4;7298.7;9585.6;105883.5;13917.6;2066;41511.8;10521.2;62735.5;59568.4;9323.1;19265.6;91263.2;133717.4;1896.8;12688;2481.5;3079.9;21684.2;7816.1;2190.9;5160;6816.6;9213.1;13415.5;161225.6;7759;87413.9	-0.000324491509388736;-0.000100851393767698;-0.000731854356217809;-0.000341458205582512;0.0124322281686773;-0.000821843600078864;-0.00182116913811115;-0.00932846287503253;-0.00221515628936686;-0.00134744879437676;-0.000630819110256198;-0.000297878546007269;-0.000749382513959063;-0.00046582586560362;-0.0012661236312681;-0.00165402654681657;0.000195102656221025;-0.0100216924624874;-0.00181368186531…	-2.20572774394616;-0.406395698893437;-2.39808615770735;-0.848902163443054;19.2939116619315;-1.06261518183681;-2.11653339865271;-9.43649647592253;-2.11861955850783;-1.20674032594528;-0.506420066266238;-0.21220761603003;-0.513017530325045;-0.295984491290715;-5.5012692475083;-4.304829474513;0.231593318817965;-9.12223781002135;-1.16574820242557;-1.78148639363316;-1.43347822525546;-9.21212856653749;-3…	147.113128662109;248.160583496094;305.182678222656;402.235051678506;644.360168457031;773.416015625;860.449043360438;988.551513671875;1045.56586408889;1116.60211016919;1245.64398663571;1403.71279589285;1460.73471112041;1573.81849154417;230.151184082031;384.225799560547;842.436462402344;1098.60021972656;1555.80927471387;130.086486816406;1028.53857421875;1443.72071237722;523.287536621094;673.8536376…	28
QE929_MSQ1321_20180329_Heba_ub_s7_30_1	2934	248	AQLGGTEAGKSEKPGTK	17	2	GlyGly (K)	_AQLGGTEAGKSEK(gl)PGTK_		AQLGGTEAGK(0.074)SEK(0.801)PGTK(0.125)			AQLGGTEAGK(-10.34)SEK(8.08)PGTK(-8.08)		0	1	0	Q5S1U1;A0A2C9F366	3	HCD	FTMS	MULTI-MSMS	7	1	591.64276	1771.9064	0.027173	1.61E-05	-0.095914037	18.71	2.97E-08	101.05	62.421	8.0784	0.80122	3	0	0	0	-1	0	0	0	0	y1;y2;y3;y4;y5;y6;y7;y8;y9;y10;y11;y13;y14;y15;y4-H2O;y14-H2O;y1-NH3;y7-NH3;y15-NH3;y12(2+);a2;b2;b3;b2-NH3	8829.6;3839.9;3529.2;71818.7;10636.6;2938.6;23697.4;3064.8;41609.1;29291.6;3771.8;6838.8;57435.9;70549.8;3558.5;8883.7;8155.5;11058.2;5763.4;7747;4114.1;104522.3;2051.5;53676.2	-0.000370267876576236;-0.000421285964080198;0.00167903431565719;-0.000211539611655098;0.0117608414499273;-0.00228668735007886;-0.000694187850285743;0.00641860743746747;-0.00662796556002831;-0.00275643313761975;0.0063929259752058;0.0142915931835432;0.000634608838709028;0.00228062062546996;0.00136721368755843;-0.00227585833954436;-0.000124935782821467;-0.00117448357298144;-0.0061630411889837;-0.000…	-2.51689135245385;-1.69763229182106;5.50177876939757;-0.525910606492201;18.2519494089355;-2.95660158688546;-0.80677497971865;6.49304522337485;-6.33909140922709;-2.46858718456245;5.13225455382311;10.1813859404873;0.43444537543091;1.44910268725798;3.55838790593159;-1.5774712977513;-0.960406330138309;-1.3925221125829;-3.95879402177;-0.764312173511236;3.75653495541034;-1.74657245551578;-11.3366409834…	147.113174438477;248.160903930664;305.180267333984;402.234921759912;644.36083984375;773.41748046875;860.44791637915;988.535766601563;1045.57027689816;1116.60351915354;1245.63696289063;1403.69820642112;1460.73332712906;1573.81574509767;384.222778320313;1442.72567290994;130.086380004883;843.421847573373;1556.79763965799;673.849670410156;172.107406616211;200.103317260742;313.190582275391;183.0766601…	24
QE929_MSQ1321_20180329_Heba_ub_s6_10_3	2985	298	AQLGGTEAGKSEKPGTK	17	2	GlyGly (K)	_AQLGGTEAGKSEK(gl)PGTK_		AQLGGTEAGK(0.09)SEK(0.83)PGTK(0.08)			AQLGGTEAGK(-9.66)SEK(9.66)PGTK(-10.18)		0	1	0	Q5S1U1;A0A2C9F366	3	HCD	FTMS	MULTI-MSMS	2	0	591.64276	1771.9064	0.10309	6.10E-05	-0.2652232	18.709	4.59E-10	111.33	73.304	9.6566	0.8304	3	0	0	0	-1	0	0	0	0	y1;y2;y3;y4;y5;y6;y7;y8;y9;y10;y11;y12;y13;y14;y15;y2-H2O;y4-H2O;y5-H2O;y9-H2O;y14-H2O;y15-H2O;y1-NH3;y10-NH3;y11(2+);a2;b2;b3;b2-NH3	30365.7;16700.1;19435.6;237966.6;31556.1;11863.2;87516.4;52314.5;147636.5;59413.9;18681.4;27983.7;50564.5;221633.2;291167;3693.3;23568.7;3766.3;9857.4;37649.9;42028.3;14569.3;6100.4;18322.9;25292.7;355424;22787.4;189356.2	-8.03508843887357E-05;0.000280618332794802;-0.00112858287184281;-0.000526266022745858;0.000767460564134126;0.00522063686867114;-0.00358891562120789;-0.00378574289879907;-0.000115653405600824;-2.76226678579405E-05;0.0098108947252058;-0.00283655196790278;0.000421591550775702;-0.000775495264406345;-0.000854421112080672;0.000549672267169399;-0.000585911312441567;0.0037596317124553;0.00441413083467523…	-0.546185228099455;1.130795069086;-3.69805197101241;-1.30835385617379;1.19102127772022;6.75015457512794;-4.17097128026523;-3.82960733242752;-0.110613440823112;-0.0247381768818681;7.87622873934495;-2.10630792143419;0.300340474273111;-0.530893970437946;-0.542896722655269;2.38832837675235;-1.52491826915353;6.00236614459822;4.29578759921826;3.10710572074344;0.85223226859437;-0.608514461595266;11.9852…	147.112884521484;248.160202026367;305.183074951172;402.235236486323;644.371833224636;773.409973144531;860.450811106921;988.545970951899;1045.56376458601;1116.60079034307;1245.63354492188;1346.69387084267;1403.71207642275;1460.73473723316;1573.81888013941;230.149368286133;384.224731445313;626.358276367188;1027.54867011547;1442.71891437141;1555.80613512381;130.086334228516;1099.56103515625;623.3267…	28
QE929_MSQ1321_20180329_Heba_ub_s1_ctrl_1	2868	136	AQLGGTEAGKSEKPGTK	17	2	GlyGly (K)	_AQLGGTEAGKSEK(gl)PGTK_		AQLGGTEAGK(0.126)SEK(0.77)PGTK(0.104)			AQLGGTEAGK(-7.87)SEK(7.87)PGTK(-8.68)		0	1	0	Q5S1U1;A0A2C9F366	3	HCD	FTMS	MULTI-MSMS	9	0	591.64276	1771.9064	-0.042606	-2.52E-05	-0.2652232	18.545	4.30E-08	99.392	70.128	7.874	0.76999	3	0	0	0	-1	0	0	0	0	y1;y2;y3;y4;y5;y6;y7;y8;y9;y10;y11;y12;y13;y14;y15;y2-H2O;y4-H2O;y9-H2O;y11-H2O;y15-H2O;y1-NH3;y10-NH3;y8(2+);a2;b2;b3;b2-NH3	19687.2;8585.3;9488.7;109245.8;15884.2;8021.4;42856.2;15250.6;73809.1;68765.8;9846.8;10059.4;22827.6;102762.7;136402.7;3335.1;12579.4;4272;2155.8;19338.8;14734.9;2148.8;1861.9;12003.4;178437.5;11953.9;95690.8	-0.000202421196888736;-0.0014283660422052;-0.000792889512467809;-0.000729087163108488;-0.00258202192526369;0.00116471872468082;-0.00281392172678352;0.00376965884481706;-0.00200090802559316;-0.000535861999196641;-0.00372615289984424;-0.00457360334530676;-0.00653114001829636;-0.0020366442215618;-0.00477698751001299;-0.0011898296859556;0.000853203859264795;0.00453794813688546;0.0153594896751201;-0.0…	-1.3759571745441;-5.75578273227985;-2.59808111820502;-1.81258808115907;-4.00701640062579;1.50594465695481;-3.2702906719547;3.81336606197455;-1.91370864746576;-0.479904510120984;-2.99133916321852;-3.39616712083805;-4.65274024405802;-1.39425893783513;-3.03527659009649;-5.16977605448308;2.22059379609835;4.41628588083145;12.5116255921792;-3.4595542712867;-3.42364247559079;13.2064099731908;-4.54083630…	147.113006591797;248.161911010742;305.182739257813;402.235439307463;644.375182707125;773.414029062675;860.450036113027;988.538415550155;1045.56564984063;1116.6012985824;1245.6470819695;1346.69560789405;1403.71902915432;1460.73599838212;1573.82280270581;230.151107788086;384.223292330141;1027.54854629816;1227.61743164063;1555.81284345097;130.086700439453;1099.55969238281;494.776977539063;172.107635…	27
QE929_MSQ1321_20180329_Heba_ub_s8_30_2	2905	211	AQLGGTEAGKSEKPGTK	17	2	GlyGly (K)	_AQLGGTEAGK(gl)SEKPGTK_		AQLGGTEAGK(0.866)SEK(0.133)PGTK(0.001)			AQLGGTEAGK(8.14)SEK(-8.14)PGTK(-30.78)		0	1	0	Q5S1U1;A0A2C9F366	3	HCD	FTMS	MULTI-MSMS	13	0	591.64276	1771.9064	0.39358	0.00023286	-0.095914037	18.624	1.54E-23	161.08	123.65	8.1421	0.86638	3	0	0	0	-1	0	0	0	0	y1;y2;y3;y4;y5;y6;y7;y8;y9;y10;y11;y12;y13;y14;y15;y2-H2O;y4-H2O;y6-H2O;y7-H2O;y9-H2O;y10-H2O;y11-H2O;y12-H2O;y13-H2O;y14-H2O;y15-H2O;y1-NH3;y10-NH3;y8(2+);a2;b2;b3;b2-NH3;b12(2+)	23048;17780.9;14981;177592.8;15343.2;8887.4;37151.2;25296.7;116283.6;104548.1;36145;23128.7;28551.8;151452.9;198070.1;7367.5;13702.3;1784;3159.5;6660.7;3571.5;9231.4;5799.8;6033.5;28752.8;34521.5;10577.2;3326.3;6474.4;19906.4;269645.9;17490.3;144972.2;2446.9	-0.000538114556263736;-0.000558615065642698;-0.000243573106217809;-0.000963514974955615;-0.00834738445018957;-0.00181813845631496;-0.00145356296479804;0.0021952597364816;-0.00214732819154051;-0.00168884369691114;-0.0029301152651442;-0.005012890074795;0.000696748033988115;-0.00220949792242209;-0.00215324439227516;-0.000747324803143101;-0.00125729803119157;-0.0109790161625369;-0.00550089923126507;0…	-3.65782292690139;-2.25101838228492;-0.798123593859046;-2.39539911019861;-15.7397435703221;-2.75737020779189;-1.94741662707567;2.22070908491449;-2.05374754914507;-1.51248431753438;-2.35228515368806;-3.72236191328338;0.496361171402555;-1.51259205182329;-1.3681641785114;-3.24711120093226;-3.27229283104223;-17.1179978404592;-7.55203876868119;14.5963531719095;5.76717866510532;-3.63179447328073;-1.115…	147.113342285156;248.161041259766;305.182189941406;402.235673735275;530.33802062245;659.374084472656;746.405748307065;988.539989949263;1045.56579626079;1116.6024515641;1245.64628593187;1346.69604718077;1403.71180126627;1460.73617123582;1573.82017896269;230.150665283203;384.225402832031;641.372680664063;728.399230957031;1027.5380859375;1098.58386230469;1227.63724965648;1328.68195232005;1385.707116…	34
QE929_MSQ1321_20180329_Heba_ub_s2_ctrl_2	4437	1571	ARYEAANWKYK	11	2	GlyGly (K)	_ARYEAANWK(gl)YK_		ARYEAANWK(0.88)YK(0.12)			ARYEAANWK(8.65)YK(-8.65)		0	1	0	F2Z5N0;B6VAQ2	3	HCD	FTMS	MULTI-MSMS	5	0	505.2564	1512.7474	-0.30091	-0.00015204	-0.98531568	23.061	0.022109	47.288	35.311	8.6539	0.88002	2	0	0	0	-1	0	0	0	0	y1;y2;y3;y4;y1-NH3;b4;b5;b6;b7	3948.6;4461.4;3941.6;2814.3;2104.7;6773.7;6403.4;4851.8;1884.3	0.000774141303111264;-0.000289410240611687;-0.00108582260872936;0.00920992509065854;7.3428474991033E-05;0.000751530281263513;0.000206626674980726;0.00515488713119794;-7.4403950065971E-05	5.26225695449309;-0.933050418966155;-1.96594768284063;12.4730811021476;0.564460222177063;1.44455417858534;0.349451637162236;7.78307053065832;-0.0958358504575832	147.112030029297;310.176422119141;552.315108996409;738.384126202209;130.086181640625;520.250671386719;591.288330078125;662.320495605469;776.36865234375	9
QE929_MSQ1321_20180329_Heba_ub_s6_10_3	5132	2225	ATAGAYIASQTVKK	14	1	GlyGly (K)	_ATAGAYIASQTVK(gl)K_		ATAGAYIASQTVK(0.5)K(0.5)			ATAGAYIASQTVK(0)K(0)		0	1	0	A0A287AGG3	2	HCD	FTMS	MULTI-MSMS	8	0	761.91483	1521.8151	-0.028244	-2.15E-05	-0.43322037	24.998	0.0067947	51.092	31.305	0	0.5	2	0	0	0	-1	0	0	0	0	y3;y6;y7;y8;y9;b4;b5;b4-H2O;b5-H2O	1441.3;2686.9;14288.5;7789.6;7626.5;1957.9;2068.9;1833.7;1525.5	0.00642544623127606;0.00249792756869738;0.00675900685814668;0.0178865404561748;0.0140613438791206;-0.00197216830315483;0.00105348473124423;-0.00124535069687681;-0.0005695511781596	13.1584668053528;3.10511824113735;7.7202757841978;18.0935179220735;12.2099721943531;-6.54873370711198;2.83052756244157;-4.39833602001077;-1.60809411153279	488.312683105469;804.454895019531;875.487747728042;988.560684174844;1151.62783790972;301.152618408203;372.186706542969;283.141326904297;354.177764892578	9
QE929_MSQ1321_20180329_Heba_ub_s5_10_2	2925	222	ATQVSKGIR	9	1	GlyGly (K)	_ATQVSK(gl)GIR_		ATQVSK(1)GIR			ATQVSK(89.75)GIR		0	1	0	A0A286ZIC1;A0A286ZSM7;A0A287A6P1;P20305;A0A287AMB2;CON__Q3SX14	2	HCD	FTMS	MULTI-MSMS	6	0	537.30673	1072.5989	0.41508	0.00022303	-0.054928175	18.788	0.018231	89.752	53.183	89.752	1	1	0	0	0	-1	0	0	0	0	y1;y3;y4;y5;y6;y7;y5-H2O;y7-H2O;y5-NH3;y7-NH3;a2;b2;b3;b2-H2O;b3-H2O	15064.6;13962.7;9580;53937.2;51482.2;25050.9;1713.5;18536.5;1520.4;5640.7;11313.8;6321.4;2516.7;10114;9925.4	-0.000371549468752619;-0.00032592527389852;-0.00271164097159726;-0.000839224318383458;0.000353787246467618;4.5433302489073E-05;-0.00849991087500257;0.00195225164759449;-9.22841877581959E-06;0.000212179650020516;-0.000456367232800403;-0.000170651382802589;-0.000415771818779831;-5.41853390529923E-05;5.87000624818756E-06	-2.12169314520927;-0.94409575561508;-4.6166192964794;-1.24441020801399;0.457407133858714;0.0503962582288781;-12.9494365411113;2.20965709197047;-0.0140384392864116;0.239888002805505;-3.14524292516405;-0.985898521008;-1.38060884129856;-0.349398985103634;0.020731809984918	175.119323730469;345.224805810274;587.365081990872;674.395237984118;773.462458888754;901.521344754098;656.392333984375;883.508873249452;657.367858886719;884.49462890625;145.097610473633;173.092239379883;301.151062011719;155.081558227539;283.140075683594	15
QE929_MSQ1321_20180329_Heba_ub_s9_30_3	6298	3284	AVEHINKTIAPALVSK	16	1	GlyGly (K)	_AVEHINK(gl)TIAPALVSK_		AVEHINK(0.997)TIAPALVSK(0.003)			AVEHINK(24.95)TIAPALVSK(-24.95)		0	1	0	I3LK59;A0A0B8RSY9	3	HCD	FTMS	MULTI-MSMS	14	0	602.3475	1804.0207	0.74324	0.00044769	1.4900896	28.604	0.0026854	41.378	29.764	24.95	0.99681	2	0	0	0	-1	0	0	0	0	y2;y6;y7;y6(2+);a2;b2;b4;b5;b6	1637.7;5167.9;6918.4;4558.9;5957.4;2443.8;1521.4;1556;2009.4	0.000453918390604713;-0.00227721513124379;0.00346450235622342;0.000332877687526434;0.00010695572655095;-0.000232938774985314;0.00105229326248946;-0.00198089430625714;0.00591237320622895	1.93862604431668;-3.70646838811458;5.05456234647525;1.08183634011367;0.747326604795726;-1.36131518042322;2.4068192032986;-3.59966024343695;8.89968126249361	234.144378662109;614.389465332031;685.420837402344;307.696899414063;143.117782592773;171.113037109375;437.213256835938;550.300354003906;664.335388183594	9
QE929_MSQ1321_20180329_Heba_ub_s4_10_1	2870	165	AVTKYTSAK	9	1	GlyGly (K)	_AVTK(gl)YTSAK_		AVTK(0.999)YTSAK(0.001)			AVTK(30.05)YTSAK(-30.05)		0	1	0	A0A287A7G8;A0A286ZK96	2	HCD	FTMS	MSMS	15		541.79566	1081.5768	NaN	NaN	0.067965309	18.723	0.0158	51.346	22.197	30.046	0.99901	2	0	0	0	-1	0	0	0	0	y1;y3;y4;y5;y6;y7;y1-NH3;a2;b2	6267.2;1895.5;4906.3;10782.1;5316.8;23076.4;10898.5;29003.8;11104.7	4.17194281112643E-05;0.000488848768725347;0.000956629509346385;-0.00176327434019186;0.000790134662452147;0.000355839429744265;-0.000308041251571467;-0.00022873763282405;-0.000507596978110314	0.283588095391189;1.60182985132398;2.35490398438607;-3.09729616068139;0.973755727728595;0.389970349774894;-2.36797132775472;-1.59824371339721;-2.96643769480529	147.112762451172;305.181457519531;406.228668212891;569.29471665504;811.430053710938;912.47816648027;130.086563110352;143.118118286133;171.113311767578	9
QE929_MSQ1321_20180329_Heba_ub_s1_ctrl_1	2870	138	AVTKYTSAK	9	1	GlyGly (K)	_AVTK(gl)YTSAK_		AVTK(1)YTSAK			AVTK(85.93)YTSAK(-85.93)		0	1	0	A0A287A7G8;A0A286ZK96	2	HCD	FTMS	MULTI-MSMS	11	0	541.79566	1081.5768	-0.23781	-0.00012884	0.25288052	18.549	0.00078859	140.14	70.942	85.934	1	2	0	0	0	-1	0	0	0	0	y1;y2;y3;y4;y5;y6;y7;y8;y3-H2O;y4-H2O;y5-H2O;y6-H2O;y7-H2O;y8-H2O;y1-NH3;y2-NH3;a2;b2;b3;b4;b7;b3-H2O	173871.5;98175.2;175803.4;256383.4;568334.6;268690.6;980814.1;27657.9;30558;16110.2;56932.4;17908.5;127826.3;18284.7;108958.7;29405.7;1083804.8;332477.1;25293.8;9031.1;7677.7;14820.3	-0.000232938775013736;-0.000426890232830601;-0.00051939257656386;-0.00094625694981687;-0.00103334937671207;-0.00130488494482961;-0.00135144186890557;-0.000714001628580263;-0.000335284282471093;0.00112224955040574;-0.00202798916075153;-0.00264197916499143;-0.000882007268614871;-0.00463950250161815;-0.000338558829696467;-0.000425698764075833;-0.00028977278907405;-0.000293973931235314;-0.00257277522…	-1.58339994599222;-1.95686251665935;-1.70190831661615;-2.32935927804766;-1.81514191401782;-1.60812576488503;-1.48106485169305;-0.70585071144459;-1.16753935942257;2.89077201444485;-3.67866222838583;-3.32984981225462;-0.986068188769098;-4.66966380854797;-2.60256510878288;-2.11660069867076;-2.02470986179563;-1.71800951781615;-9.45306561878191;-3.13957497002145;3.40173454404887;-2.52021197024824	147.113037109375;218.150344848633;305.182465760877;406.23057109935;569.293986730077;811.432148730545;912.479873761569;1011.54765023753;287.171716966282;388.21793790655;551.284416683561;793.422921138465;894.468839640669;993.541011052102;130.08659362793;201.123794555664;143.118179321289;171.113098144531;272.163055419922;514.299987792969;865.438464539979;254.15055847168	22
QE929_MSQ1321_20180329_Heba_ub_s5_10_2	2894	193	AVTKYTSAK	9	1	GlyGly (K)	_AVTK(gl)YTSAK_		AVTK(1)YTSAK			AVTK(69.99)YTSAK(-69.99)		0	1	0	A0A287A7G8;A0A286ZK96	2	HCD	FTMS	MULTI-MSMS	7	0	541.79566	1081.5768	-2.3726	-0.0012854	0.25288052	18.705	0.0075726	106.38	60.701	69.986	1	2	0	0	0	-1	0	0	0	0	y1;y2;y3;y4;y5;y6;y7;y8;y3-H2O;y4-H2O;y5-H2O;y6-H2O;y7-H2O;y1-NH3;y2-NH3;a2;b2;b3;b3-H2O	64099.7;31187.3;57106.1;82800.1;185816.8;84780.4;319626;3458.4;3863.5;3731.8;12114.2;3769.1;30402.7;41190.7;10527;370997.4;113240.8;4442.8;3574.4	-0.000248197564076236;-0.000121714451580601;-0.000853103149779599;-0.000177495318268939;-0.000977406174683892;-0.00175588599620369;-0.00162001740579854;0.0145876030874206;-0.00128677503130348;0.0018360350062494;-0.00215720403753039;-0.00153480554376983;-0.00141052420542565;-0.000353817618758967;-0.000685098178138333;-0.00028977278907405;-0.000324491509360314;-0.0038545135031427;-0.000289561131268…	-1.68712129944186;-0.55793916775413;-2.79538411488819;-0.436933275814605;-1.71687439796333;-2.16393326665024;-1.77540017654438;14.4212917235293;-4.48084087603906;4.72940120162392;-3.91305008199488;-1.93441309119066;-1.57693964224956;-2.71986195802119;-3.40634630550631;-2.02470986179563;-1.89635659108937;-14.1624488475952;-1.1393306898868	147.113052368164;218.150039672852;305.18279947145;406.229802337718;569.293930786875;811.432599731596;912.480142337106;1011.53234863281;287.172668457031;388.217224121094;551.284545898438;793.421813964844;894.469368157605;130.086608886719;201.124053955078;143.118179321289;171.113128662109;272.164337158203;254.150207519531	19
QE929_MSQ1321_20180329_Heba_ub_s9_30_3	2893	211	AVTKYTSAK	9	1	GlyGly (K)	_AVTK(gl)YTSAK_		AVTK(1)YTSAK			AVTK(57.24)YTSAK(-57.24)		0	1	0	A0A287A7G8;A0A286ZK96	2	HCD	FTMS	MSMS	8		541.79566	1081.5768	NaN	NaN	0.067965309	18.638	0.00056531	84.498	41.629	57.244	1	2	0	0	0	-1	0	0	0	0	y1;y2;y3;y4;y5;y6;y7;y3-H2O;y5-H2O;y7-H2O;y1-NH3;y2-NH3;a2;b2;b3	24426.5;9916.6;21739.6;28880.7;59147.5;29703.7;110010.6;1698;2229.2;5618.8;32457.5;2657.6;130025.6;40198.9;2820	-0.000156644829701236;-0.000854136326580601;4.77460420142961E-05;-0.00107663468946839;-0.000593236682220777;0.00094703606805524;-0.000805046617529115;-0.00201919690630348;-0.00295066106878039;-0.000219347232587097;-0.000262264884383967;-0.000440957553138333;-0.00019822005469905;-0.000217679985922814;-0.0024201873312677	-1.06479285599972;-3.91534862966111;0.156451094346832;-2.65030359732452;-1.04205762694072;1.16712000849229;-0.882262856138029;-7.03128110097816;-5.35233001521523;-0.245226424183726;-2.01608044983346;-2.19246817940222;-1.38501050279266;-1.27214155631527;-8.89242180357456	147.11296081543;218.150772094727;305.181898622258;406.230701477089;569.293546617382;811.429896809532;912.479327366317;287.173400878906;551.285339355469;894.468176980633;130.086517333984;201.123809814453;143.118087768555;171.113021850586;272.162902832031	15
QE929_MSQ1321_20180329_Heba_ub_s2_ctrl_2	2850	157	AVTKYTSSK	9	1	GlyGly (K)	_AVTK(gl)YTSSK_		AVTK(1)YTSSK			AVTK(98.33)YTSSK(-98.33)		0	1	0	F2Z580;A0A287BID4;A0A286ZRQ1;A0A287AWZ3;Q29574;F1RTQ6	2	HCD	FTMS	MULTI-MSMS	9	0	549.79312	1097.5717	-0.065979	-3.63E-05	0.14476284	18.471	5.86E-06	167.24	99.261	98.327	1	2	0	0	0	-1	0	0	0	0	y1;y2;y3;y4;y5;y6;y7;y8;y2-H2O;y3-H2O;y4-H2O;y5-H2O;y6-H2O;y7-H2O;y8-H2O;y1-NH3;a2;b2;b3	41258;49739.7;83489.3;111047.9;234714.5;118507.4;369010.7;5988.3;11962.6;9643.1;9586.7;25231.6;7428.9;55981.2;6208;28195.6;439847.4;138606.6;10058.4	-0.000339750298451236;-0.000446350164082787;-0.000454310251654988;-0.000486484839825607;-0.00108514654198189;-0.00037653450488051;-0.00114835394356305;-0.00294001318070514;-0.00083342415939569;-0.00075691855624882;-0.000653243577744433;-0.000604754075197889;-0.0032780227116973;0.00103992394167562;-0.00475275733037961;-0.000338558829696467;-0.00028977278907405;-0.000293973931235314;-0.000701458070…	-2.30944896829828;-1.90629580968388;-1.41451537830345;-1.15219328539748;-1.85403557703062;-0.455067212591136;-1.23681785344428;-2.8612019707798;-3.85603335280597;-2.49670453369784;-1.61608099375671;-1.06606315281125;-4.04984915205965;1.14219388967963;-4.70786296586458;-2.60256510878288;-2.02470986179563;-1.71800951781615;-2.57736265065379	147.113143920898;234.145278930664;321.177315300652;422.22502594934;585.288953149342;827.426135002205;928.474585295744;1027.54479087118;216.135101318359;303.167053222656;404.214628021778;567.277908070575;809.418471804112;910.461832331558;1009.53603892903;130.08659362793;143.118179321289;171.113098144531;272.161184102771	19
QE929_MSQ1321_20180329_Heba_ub_s3_ctrl_3	2856	108	AVTKYTSSK	9	1	GlyGly (K)	_AVTK(gl)YTSSK_		AVTK(1)YTSSK			AVTK(66.78)YTSSK(-66.78)		0	1	0	F2Z580;A0A287BID4;A0A286ZRQ1;A0A287AWZ3;Q29574;F1RTQ6	2	HCD	FTMS	MULTI-MSMS	3	0	549.79312	1097.5717	0.60139	0.00033064	0.14476284	18.631	0.0075739	105.57	55.441	66.776	1	2	0	0	0	-1	0	0	0	0	y1;y2;y3;y4;y5;y6;y7;y2-H2O;y5-H2O;y6-H2O;y7-H2O;y1-NH3;a2;b2;b3	72254.1;71049.4;97927.3;103328.6;309126.9;118924.4;420583.8;24914.2;22057.9;10169.5;31557;37234.9;566592.8;181739.1;7794.4	-0.000309232720326236;-0.000202209539082787;-0.000447828478115753;-0.000159835127590213;-0.000419148330820462;0.00159538174830232;-0.00227219621194763;-0.00010100228439569;-0.00380985455046812;-0.00216461703746518;0.00443476817486044;-0.000155453360946467;-0.00015244368751155;-0.000232938774985314;-3.9816237517698E-05	-2.1020064980778;-0.863608059270234;-1.39433411333643;-0.378554660244515;-0.716139960464016;1.92813047947766;-2.44723280273764;-0.467312463590946;-6.71599047105829;-2.67429035837361;4.87091776215449;-1.19500077158041;-1.065160516379;-1.36131518042322;-0.146296888166111	147.11311340332;234.145034790039;321.177308818878;422.224699299628;585.288287151131;827.424163085952;928.475709138012;216.134368896484;567.28111317105;809.417358398438;910.458437487325;130.086410522461;143.118041992188;171.113037109375;272.160522460938	15
QE929_MSQ1321_20180329_Heba_ub_s7_30_1	2976	287	AVTKYTSSK	9	1	GlyGly (K)	_AVTK(gl)YTSSK_		AVTK(1)YTSSK			AVTK(33.94)YTSSK(-33.94)		0	1	0	F2Z580;A0A287BID4;A0A286ZRQ1;A0A287AWZ3;Q29574;F1RTQ6	2	HCD	FTMS	MULTI-MSMS	1	0	549.79312	1097.5717	-0.37771	-0.00020766	-0.037457599	18.823	0.038101	69.825	33.429	33.945	0.9996	2	0	0	0	-1	0	0	0	0	y1;y2;y3;y4;y5;y6;y7;y7-H2O;y1-NH3;a2;b2	6135.4;2568.3;4157.4;4670.5;13860.1;7684.8;14057.8;1790.3;1835.6;32829.5;10405.1	-1.93157281387357E-05;-0.000293762273457787;-0.000690279131219995;-0.00232821128122396;-0.000217934700003752;0.00396974168256747;-0.00550592929369031;0.0100524312813377;0.000317569099991033;-9.14085312615498E-05;-0.000110868462485314	-0.131298738485098;-1.25461622048771;-2.14921350664609;-5.51412394488297;-0.372354581000346;4.79772437305487;-5.93005294946655;11.0411336671773;2.44122543984459;-0.638693549547724;-0.647925742250399	147.112823486328;234.145126342773;321.177551269531;422.226867675781;585.2880859375;827.421788726017;928.478942871094;910.452819824219;130.0859375;143.117980957031;171.112915039063	11
QE929_MSQ1321_20180329_Heba_ub_s4_10_1	12478	9044	AVTSEKVELLR	11	1	GlyGly (K)	_AVTSEK(gl)VELLR_		AVTSEK(1)VELLR			AVTSEK(59.8)VELLR		0	1	0		2	HCD	FTMS	MULTI-MSMS	7	0	679.88554	1357.7565	-0.70252	-0.00047763	0.23437936	46.119	0.025985	59.8	8.9217	59.8	1	1	0	0	0	-1	0	0	0	0	y1;y6;y8;y9;y8-H2O;y1-NH3;a2;b2;b3;b3-H2O	9292.6;37123;19918;12887.7;2437.5;1604.1;27548.8;13384.6;7609.3;15233.9	-0.000478360992190119;0.00217056491135281;0.00985963135417478;0.0125250994142334;0.000425063900138412;-0.00035509921093535;6.11793593634502E-05;-0.000217679985922814;0.000265359543732302;0.000778554103106899	-2.73162715701849;2.49051143373243;9.06548790943569;10.5372852995869;0.397404689018903;-2.24614470027741;0.427475458932004;-1.27214155631527;0.975012242344998;3.06337493383515	175.119430541992;871.533807054189;1087.60073949385;1188.64575249989;1069.599609375;158.092758178711;143.117828369141;171.113021850586;272.160217285156;254.149139404297	10
QE929_MSQ1321_20180329_Heba_ub_s8_30_2	12361	8941	AVTSEKVELLR	11	1	GlyGly (K)	_AVTSEK(gl)VELLR_		AVTSEK(1)VELLR			AVTSEK(72.55)VELLR		0	1	0		2	HCD	FTMS	MULTI-MSMS	12	0	679.88554	1357.7565	-0.28607	-0.00019449	-0.64943153	45.683	0.0098252	72.547	44.805	72.547	1	1	0	0	0	-1	0	0	0	0	y1;y6;y8;y9;y6-H2O;y8-H2O;a2;b2;b3;b3-H2O	6210.3;24851.1;18736.2;8298.9;1494.9;2565.6;19635.9;13414.7;10094.3;10224.2	0.000101472992184881;0.00167199632369375;0.0106279082583569;0.00992262504769315;0.00319613592512269;0.0161721342126384;-7.61497421990498E-05;0.000377412787514686;0.000875711106232302;0.000717518946856899	0.579452136504006;1.91845153186366;9.77189089704102;8.34782213441761;3.74464291874821;15.1200245091502;-0.53207675100419;2.2056421889736;3.21763804739023;2.82321937513959	175.118850708008;871.534305622776;1087.59997121694;1188.64835497425;853.522216796875;1069.58386230469;143.117965698242;171.112426757813;272.159606933594;254.149200439453	10
QE929_MSQ1321_20180329_Heba_ub_s9_30_3	12262	8857	AVTSEKVELLR	11	1	GlyGly (K)	_AVTSEK(gl)VELLR_		AVTSEK(1)VELLR			AVTSEK(59.25)VELLR		0	1	0		2	HCD	FTMS	MULTI-MSMS	9	0	679.88554	1357.7565	-0.43053	-0.00029271	-0.3548279	45.471	0.027476	59.245	18.216	59.245	1	1	0	0	0	-1	0	0	0	0	y1;y6;y8;y9;a2;b2;b3;b3-H2O	6647.9;28977;9397;3132.5;21035.7;14220.8;8128.4;11480.7	-0.000142667632815119;0.00133393733631237;0.0188022502002241;0.000684825862663274;-1.51145859490498E-05;1.1201850014686E-05;0.000478982590607302;0.000610707423419399	-0.814689185884818;1.53056145958491;17.2879661783483;0.57613383940568;-0.105609329486978;0.0654647137735152;1.75993012993182;2.40294742498084	175.119094848633;871.534643681764;1087.591796875;1188.65759277344;143.117904663086;171.11279296875;272.160003662109;254.149307250977	8
QE929_MSQ1321_20180329_Heba_ub_s9_30_3	11122	7788	AWIEQEGVSVKGSPHFNPDPDAETLYK	27	1	GlyGly (K)	_AWIEQEGVSVK(gl)GSPHFNPDPDAETLYK_		AWIEQEGVSVK(0.999)GSPHFNPDPDAETLYK(0.001)			AWIEQEGVSVK(31.04)GSPHFNPDPDAETLYK(-31.04)		0	1	0	F1SEN1	4	HCD	FTMS	MULTI-MSMS	5	2	782.87945	3127.4887	0.41901	0.00032803	0.70366911	42.265	0.00030836	42.454	35.423	31.038	0.99921	2	0	0	0	-1	0	0	0	0	y1;y2;y6;y8;y10;y11;y12;y14(2+);y16(2+);y19(2+);a2;b2	1872.7;5340.2;1957.6;28286.1;9043.6;5507.2;2572.5;2703.1;2412;2558.8;22287.5;25428.5	0.000468965521861264;-0.000503033287486687;-0.00133396822513987;0.0045735839956933;0.0105920363400855;0.020496801219906;0.0142942100499113;0.0041231955249259;-0.00257800335009506;0.0120962046498789;0.000172252792140171;-0.00123023041413717	3.18780557189521;-1.62176395486086;-1.84150833295066;4.88389331549267;9.22220341056172;16.2341973362627;10.1402975603737;5.01370759931581;-2.88232508756277;10.9120068163968;0.748506617234043;-4.76602704647734	147.112335205078;310.176635742188;724.388916015625;936.462715347404;1148.53640377906;1262.56942646138;1409.64404296875;822.384521484375;894.41796875;1108.5224609375;230.128616333008;258.124933438314	12
QE929_MSQ1321_20180329_Heba_ub_s2_ctrl_2	11648	8131	AYHEQLSVAEITNACFEPANQMVKCDPR	28	1	GlyGly (K)	_AYHEQLSVAEITNACFEPANQMVK(gl)CDPR_		AYHEQLSVAEITNACFEPANQMVK(1)CDPR			AYHEQLSVAEITNACFEPANQMVK(67.83)CDPR		0	1	0	F2Z5T5;A0A287ADK8;A0A288CFV7;P02550;F1RK98;I3LDR2;A0A287ABY6;Q2HPK3;B6A7R0;F1SR80;Q2XVP4	4	HCD	FTMS	MULTI-MSMS	2	2	848.89187	3391.5384	-0.32923	-0.00027948	-0.31995563	43.937	4.36E-11	67.832	56.416	67.832	1	1	0	0	0	-1	0	0	0	0	y1;y2;y4;y5;y6;y7;y11;y1-NH3;y11(2+);b5;b6;b7;b8;b9;b10;b6-H2O;b7-H2O;b8-H2O;b14(2+)	3590.5;66721.4;1788.3;10414.7;5401.2;2678.3;18717;1694.4;8344.5;6350;6178.8;3088.2;2792.6;10072.6;19448.3;1749.5;4968.9;9004.8;2039.1	0.000406648773434881;0.000794065619288631;-0.00372496016257173;0.00260851836321763;0.002694796999549;0.0121680310437569;0.0190894824784209;-0.00032458163281035;0.00394260075631792;0.00516698535625437;-0.000856924868799069;0.0053536139374728;0.00394331138750204;0.0156618508933661;0.00256603048228499;0.0137859083624789;0.00532994504067119;0.00567607136667903;-0.0024534180062119	2.32213425596347;2.91752555177;-6.80689933393777;3.3045799100496;3.03320256199204;11.935715140967;13.3525715975787;-2.05310919491554;5.51155665748375;8.21117459514854;-1.15433653465499;6.45497041341419;4.24720591828955;15.6700971330208;2.27378247494683;19.0327001027569;6.56908461647242;6.23445354769102;-3.209692110434	175.118545532227;272.170921967381;547.233032226563;789.364589212937;888.4329168505;1019.46392822266;1429.64838936962;158.092727661133;715.333435058594;629.262634277344;742.352722167969;829.378540039063;928.448364257813;999.473759506107;1128.52944842272;724.327514648438;811.367999021659;910.436066811533;764.377990722656	19
QE929_MSQ1321_20180329_Heba_ub_s3_ctrl_3	10952	6875	AYHEQLSVAEITNACFEPANQMVKCDPR	28	1	GlyGly (K)	_AYHEQLSVAEITNACFEPANQMVK(gl)CDPR_		AYHEQLSVAEITNACFEPANQMVK(1)CDPR			AYHEQLSVAEITNACFEPANQMVK(47.24)CDPR		0	1	0	F2Z5T5;A0A287ADK8;A0A288CFV7;P02550;F1RK98;I3LDR2;A0A287ABY6;Q2HPK3;B6A7R0;F1SR80;Q2XVP4	4	HCD	FTMS	MULTI-MSMS	4	1	848.89187	3391.5384	0.24258	0.00020592	-0.79171795	43.856	7.85E-05	47.237	37.936	47.237	1	1	0	0	0	-1	0	0	0	0	y1;y2;y5;y7;y11;y11(2+);b6;b9;b10;b7(2+)	2442.9;39915.8;2651.2;1986.2;2942.5;2082;2596.4;2675.1;10016.2;2279.6	-3.58561093776189E-05;7.47884609495486E-05;-0.000661155418811177;0.00356207401250686;0.0179427192877029;0.00430881169381792;0.00231690325620093;0.00883053668746925;0.0003982422624631;0.00121860472188473	-0.204752835654924;0.27478417886437;-0.837575803686299;3.49403627177956;12.5504320004452;6.02350412900534;3.12104083767862;8.8351257328786;0.352885339446851;2.93502229399005	175.118988037109;272.171641244539;789.367858886719;1019.47253417969;1429.64953613281;715.333068847656;742.349548339844;999.480590820313;1128.53161621094;415.194366455078	10
QE929_MSQ1321_20180329_Heba_ub_s4_10_1	11783	8393	AYHEQLSVAEITNACFEPANQMVKCDPR	28	1	GlyGly (K)	_AYHEQLSVAEITNACFEPANQMVK(gl)CDPR_		AYHEQLSVAEITNACFEPANQMVK(1)CDPR			AYHEQLSVAEITNACFEPANQMVK(73.34)CDPR		0	1	0	F2Z5T5;A0A287ADK8;A0A288CFV7;P02550;F1RK98;I3LDR2;A0A287ABY6;Q2HPK3;B6A7R0;F1SR80;Q2XVP4	4	HCD	FTMS	MULTI-MSMS	3	1	848.89187	3391.5384	0.027182	2.31E-05	0.033866107	44.172	1.83E-11	73.341	62.236	73.341	1	1	0	0	0	-1	0	0	0	0	y1;y2;y4;y5;y6;y7;y8;y9;y11;y2-NH3;y8-NH3;b3;b4;b5;b6;b7;b8;b9;b10;b7-H2O;b8-H2O;b8-NH3	7235.6;118807.8;3512.4;14512.5;7929.5;9767;2811.3;3055.1;52676.2;1889.9;3554.1;2511.8;2840.9;7020.2;17191.9;10922.7;12243.2;11654.7;38103.9;9338;11979.3;7577	9.92025780988115E-06;0.000581683653535947;0.00219544999367827;0.00485224792646477;0.00818244828121806;0.00952214265782914;0.00452239791252396;0.0124156654251237;0.000345914430454286;-0.000478210101562127;-0.0181204535874713;-0.000483602712506581;0.000880245440612271;0.00559423145000437;0.00238348944367317;0.00201893000541986;0.011480585352956;-0.00526858440628075;-0.00108045537695034;0.0014256896…	0.0566486850697765;2.13719818204279;4.01195398815481;6.14704761916842;9.21003563407906;9.34031865255836;3.9409839533505;9.84147752915493;0.241954523878229;-1.8742632322677;-16.0283351808369;-1.29942354920584;1.75624658291823;8.8901437071789;3.2107376677123;2.4342586532822;12.3654464768122;-5.27124802092707;-0.957398043375829;1.75713460746539;-5.79781288796334;-8.32879516450285	175.118942260742;272.171134349346;547.227111816406;789.362345483373;888.427429199219;1019.46657411104;1147.53015136719;1261.56518554688;1429.66713293767;255.145645141602;1130.52624511719;372.167114257813;501.208343505859;629.26220703125;742.349481753656;829.381874722995;928.440826983847;999.494689941406;1128.53309490858;811.371903277049;910.447021484375;911.433349609375	22
QE929_MSQ1321_20180329_Heba_ub_s5_10_2	10671	6368	AYHEQLSVAEITNACFEPANQMVKCDPR	28	1	GlyGly (K)	_AYHEQLSVAEITNACFEPANQMVK(gl)CDPR_		AYHEQLSVAEITNACFEPANQMVK(1)CDPR			AYHEQLSVAEITNACFEPANQMVK(74.27)CDPR		0	1	0	F2Z5T5;A0A287ADK8;A0A288CFV7;P02550;F1RK98;I3LDR2;A0A287ABY6;Q2HPK3;B6A7R0;F1SR80;Q2XVP4	4	HCD	FTMS	MULTI-MSMS	4	1	848.89187	3391.5384	0.33703	0.0002861	0.033866107	44.268	1.40E-11	74.274	67.625	74.274	1	1	0	0	0	-1	0	0	0	0	y1;y2;y3;y4;y5;y6;y7;y11;y5-H2O;y1-NH3;b3;b4;b5;b6;b7;b8;b9;b10;b7-H2O;b8-H2O;b10-NH3;b8(2+);b10(2+)	7093.5;120906.6;1697.1;3022.9;15603.2;10694.8;8015.2;44459.5;3025.8;1624.2;3491;5677.3;3557.1;19517;11410.9;11771.6;21014.7;24722.3;11374.3;19845;2271.9;1545.6;2580.3	-0.000234220367190119;0.000155252419290264;0.00249207281245845;0.00408753983742827;0.00449240231625936;0.0072123949056504;0.00655279666875686;2.27600594371324E-05;0.00702366999996684;8.74056718771499E-05;-0.000117391775006581;0.000971798174987271;0.00345800098125437;0.00339741745983702;-0.00181799279914685;0.00321519374392665;0.00124364381463238;-0.0063156249250369;0.000375544868802535;0.00218162…	-1.3374911795975;0.570421166873585;6.43620217580493;7.46957503068066;5.69117629440962;8.1181498832297;6.42765319553957;0.0159198276075658;9.10568944950643;0.552877421679893;-0.315427897905042;1.93891096405603;5.49530736690121;4.57658041618668;-2.1919750649421;3.46297257472729;1.24428066520788;-5.5962874779802;0.462851105917121;2.39623556424222;-9.57964479579061;-0.33983880717661;-0.338130454187347	175.119186401367;272.171560780581;387.196166992188;547.225219726563;789.362705328984;888.428399252594;1019.46954345703;1429.66745609204;771.349609375;158.092315673828;372.166748046875;501.208251953125;629.264343261719;742.34846782564;829.385711645799;928.449092375456;999.488177713185;1128.53833007813;811.372953421831;910.439561255244;1111.51611328125;464.729949951172;564.769836425781	23
QE929_MSQ1321_20180329_Heba_ub_s6_10_3	11937	8557	AYHEQLSVAEITNACFEPANQMVKCDPR	28	1	GlyGly (K)	_AYHEQLSVAEITNACFEPANQMVK(gl)CDPR_		AYHEQLSVAEITNACFEPANQMVK(1)CDPR			AYHEQLSVAEITNACFEPANQMVK(81.84)CDPR		0	1	0	F2Z5T5;A0A287ADK8;A0A288CFV7;P02550;F1RK98;I3LDR2;A0A287ABY6;Q2HPK3;B6A7R0;F1SR80;Q2XVP4	4	HCD	FTMS	MULTI-MSMS	1	1	848.89187	3391.5384	-0.068084	-5.78E-05	-0.084074472	44.314	9.99E-16	81.839	71.228	81.839	1	1	0	0	0	-1	0	0	0	0	y1;y2;y4;y5;y6;y7;y8;y9;y11;y1-NH3;y2-NH3;y11-NH3;a2;b3;b4;b5;b6;b7;b8;b9;b10;b7-H2O;b8-H2O;b9(2+);b12(2+);b14(2+)	7949.6;167003.1;9033.6;21853.3;9380.4;13416.1;5611.1;8937.2;69776.9;2934.7;1990.9;2384.3;1739.7;7527.2;8537.5;11217.9;22026.4;13229.4;16420.5;29415.4;67613;15671.1;29955.6;1731.5;2507.2;2185.5	-0.000554654937502619;0.000449189054052113;0.000418808417634864;0.00474810285470539;0.00677863968746806;0.00752935916875686;0.00635855958148568;0.016469979082558;0.00237869797251733;-0.00018725253124785;-0.000325622210937127;0.0202022115377076;-0.000278715142201236;-0.00222310466563158;-0.00272082877813773;0.00333593066875437;0.00307063636455496;-0.00250244783649123;0.00397527699499278;0.00259169…	-3.16729385277594;1.65039116458117;0.765325856270143;6.01511112789864;7.6299186109468;7.38557265349781;5.54109166390973;13.0552366229435;1.66381481387556;-1.18444849853226;-1.27622168699915;14.3012283083953;-1.34571480622011;-5.97337644774163;-5.42849947524151;5.30131741507789;4.13637953865292;-3.01722797511015;4.28163512898817;2.5930302548306;3.48091373462072;-0.0623825266134736;5.03123646464361…	175.119506835938;272.171266843946;547.228888457982;789.362449628445;888.428833007813;1019.46856689453;1147.52831520552;1261.56113123322;1429.66510015413;158.092590332031;255.145492553711;1412.62072753906;207.113082885742;372.168853759766;501.211944580078;629.264465332031;742.348794606735;829.386396100836;928.448332292205;999.486829657411;1128.52808614429;811.373379582221;910.437162258251;500.2543…	26
QE929_MSQ1321_20180329_Heba_ub_s8_30_2	11697	8318	AYHEQLSVAEITNACFEPANQMVKCDPR	28	1	GlyGly (K)	_AYHEQLSVAEITNACFEPANQMVK(gl)CDPR_		AYHEQLSVAEITNACFEPANQMVK(1)CDPR			AYHEQLSVAEITNACFEPANQMVK(76.2)CDPR		0	1	0	F2Z5T5;A0A287ADK8;A0A288CFV7;P02550;F1RK98;I3LDR2;A0A287ABY6;Q2HPK3;B6A7R0;F1SR80;Q2XVP4	4	HCD	FTMS	MULTI-MSMS	4	1	848.89187	3391.5384	0.095097	8.07E-05	0.26974726	43.822	5.11E-12	76.198	65.587	76.198	1	1	0	0	0	-1	0	0	0	0	y1;y2;y5;y6;y7;y11;b3;b4;b5;b6;b7;b8;b9;b10;b7-H2O;b8-H2O;b10(2+)	2689.7;76150.8;8349.1;6296.6;5348.7;27953.3;1984.8;3034.7;3175;8144.5;6113.3;5627.3;11448.6;19471.9;2985.5;11703.5;2293.6	0.000162508148434881;0.00025336758432104;-0.000541069680139117;0.00311653031246806;0.0188199721070532;0.00467695818269931;0.00134745197499342;-0.000493045575012729;-0.00319483104999563;0.00845504910250838;0.0072457037812228;0.00132979930288002;0.00328783985332848;0.00831956074398477;0.00229625185625082;0.00456483959112575;-0.00556205963130196	0.927988074486302;0.930911646062279;-0.685446913451241;3.50789770702497;18.4607756940025;3.27137152656109;3.62057407234836;-0.983711126279991;-5.07703528341175;11.3896735478514;8.73632480386214;1.43227734659093;3.28953023265937;7.37207449133586;2.83008853368547;5.01389848878579;-9.8482715906215	175.118789672852;272.171462665416;789.36773880098;888.432495117188;1019.45727628159;1429.66280189392;372.165283203125;501.209716796875;629.27099609375;742.343410193997;829.376647949219;928.450977769897;999.486133517147;1128.52369489246;811.371032714844;910.437178043309;564.775207519531	17
QE929_MSQ1321_20180329_Heba_ub_s1_ctrl_1	3483	603	CGMKNFR	7	1	GlyGly (K)	_CGMK(gl)NFR_		CGMK(1)NFR			CGMK(91.26)NFR		0	1	0	B8Y648	2	HCD	FTMS	MULTI-MSMS	4	0	513.73403	1025.4535	-0.45648	-0.00023451	-0.055592087	20.621	0.018093	91.26	72.529	91.26	1	1	0	0	0	-1	0	0	0	0	y1;y2;y3;y4;y5;y6;y3-NH3;a2;b2;b3	16690.4;8594.2;25810.5;21986.1;18234.3;20206.5;4510.3;5309.6;14835.6;6206.8	-9.68912656276189E-05;0.00117835305940162;-0.00053295073149684;0.000994198214016251;0.00459920656646773;0.00145918515272569;0.00119927688439248;-0.000437119171863287;0.000199548826572027;0.000690868893741481	-0.553287984036706;3.65736677804881;-1.22171726326358;1.46557532402639;5.68221329777387;1.68413765372516;2.8608530607025;-2.29984151108946;0.91511312882993;1.97900461848225	175.119049072266;322.186187744141;436.230826495132;678.367189811086;809.404069408934;866.428673153947;419.202545166016;190.064910888672;218.059188842773;349.099182128906	10
QE929_MSQ1321_20180329_Heba_ub_s5_10_2	3498	616	CGMKNFR	7	1	GlyGly (K)	_CGMK(gl)NFR_		CGMK(1)NFR			CGMK(94.67)NFR		0	1	0	B8Y648	2	HCD	FTMS	MULTI-MSMS	3	0	513.73403	1025.4535	-1.8036	-0.00092659	-0.055592087	20.947	0.016346	94.669	76.633	94.669	1	1	0	0	0	-1	0	0	0	0	y1;y2;y3;y4;y5;y6;y1-NH3;y3-NH3;y4-NH3;a2;b2;b3	26807.3;11071.2;27362.8;20933;22050.9;26976.4;4933.8;2232.6;2682.5;6372.1;16844.7;6338.6	-0.000325773101565119;-0.000652701628098384;-0.00134304860432621;1.64014406891511E-05;-0.0022565721067167;-0.00291764322503241;-0.00027880526562285;0.00184014602501748;-0.00528892032502881;-2.51318671757872E-05;-0.000181920899990473;-0.000865527590633519	-1.86029262666617;-2.02584078244674;-3.07875103881852;0.0241777864474209;-2.78791901183403;-3.36741912729659;-1.76355579713723;4.38964137842823;-7.99719501893885;-0.132228097940738;-0.834271569597992;-2.47930610026644	175.119277954102;322.188018798828;436.231636593004;678.368167607859;809.410925187607;866.433049982325;158.092681884766;419.201904296875;661.346923828125;190.064498901367;218.0595703125;349.100738525391	12
QE929_MSQ1321_20180329_Heba_ub_s7_30_1	9345	5847	DAHKIQHIFLGR	12	1	GlyGly (K)	_DAHK(gl)IQHIFLGR_		DAHK(1)IQHIFLGR			DAHK(43.63)IQHIFLGR		0	1	0		3	HCD	FTMS	MULTI-MSMS	5	0	516.95131	1547.8321	4.1745	0.002158	6.574863	37.977	0.0078238	43.628	11.13	43.628	1	1	0	0	0	-1	0	0	0	0	y1;y2;y3;y4;y5;y1-NH3;y8(2+)	5172.9;2397.1;6276.9;21809.3;15381.6;1311.3;21809.3	0.000437166351559881;0.000782725889052927;0.000419826406243828;0.0026932099624446;0.00290103920440288;0.00059094571093965;0.00269320996250144	2.49640280197278;3.37178911819142;1.21609833964809;5.47077711319476;4.79214325769721;3.73799062053604;5.47077711331022	175.118515014648;232.139633178711;345.224060058594;492.290200591238;605.374056742396;158.091812133789;492.290200591238	7
QE929_MSQ1321_20180329_Heba_ub_s8_30_2	15980	12327	DCVGPEVEKACADPAAGSVILLENLR	26	1	GlyGly (K)	_DCVGPEVEK(gl)ACADPAAGSVILLENLR_		DCVGPEVEK(1)ACADPAAGSVILLENLR			DCVGPEVEK(48.39)ACADPAAGSVILLENLR		0	1	0	F1RPH0;Q7SIB7;K7GKJ8;D0G784;Q6T4P2	3	HCD	FTMS	MULTI-MSMS	5	1	966.47591	2896.4059	-0.25082	-0.00024241	0.51057616	55.928	9.96E-05	48.389	41.278	48.389	1	1	0	0	0	-1	0	0	0	0	y3;y4;y5;y6;y7;y8;y10;y11;y13;b2	2853.9;3370.2;6972.3;10061.4;14526.7;2938.1;22247.4;8167;12963.8;12944.7	-0.00161498514995628;0.00203768136248073;0.00199521644992728;0.00213585700623753;-0.00163124362575218;0.00849558954382701;-0.000237201669506248;0.00822016318761598;0.0094747561126951;-0.000226294140645678	-4.01490354746276;3.83537200027896;3.09638030194729;2.81978247538771;-1.87382452699832;8.7619470658899;-0.212992347587312;6.93865279788972;7.00391420078084;-0.819712979180485	402.24755859375;531.286499023438;644.37060546875;757.454528808594;870.542359889626;969.600646972656;1113.66287189737;1184.69152832031;1352.78015136719;276.065093994141	10
QE929_MSQ1321_20180329_Heba_ub_s9_30_3	15877	12238	DCVGPEVEKACADPAAGSVILLENLR	26	1	GlyGly (K)	_DCVGPEVEK(gl)ACADPAAGSVILLENLR_		DCVGPEVEK(1)ACADPAAGSVILLENLR			DCVGPEVEK(48.39)ACADPAAGSVILLENLR		0	1	0	F1RPH0;Q7SIB7;K7GKJ8;D0G784;Q6T4P2	3	HCD	FTMS	MULTI-MSMS	10	1	966.47591	2896.4059	-0.1529	-0.00014777	-0.007307056	55.692	9.96E-05	48.389	40.943	48.389	1	1	0	0	0	-1	0	0	0	0	y1;y4;y5;y6;y7;y9;y10;y11;y13;b2	2126.3;3309.4;2482.1;9526.7;12410.8;3682.8;13216.8;7803.1;19529.5;8492.6	0.000482942718747381;0.00295320870623073;0.000896583637427284;0.00296988511172458;0.00166614600004777;0.00371980022509888;0.0106823822361548;0.015422311625116;0.023646730335031;0.000323022265604322	2.75780573487225;5.55860877458279;1.39140752413605;3.92088009100709;1.91392445419159;3.52041300540067;9.59220896076515;13.0180768702755;17.4802816564341;1.17009689158528	175.118469238281;531.285583496094;644.371704101563;757.453694780488;870.5390625;1056.63745117188;1113.65195231346;1184.68432617188;1352.76597939297;276.064544677734	10
QE929_MSQ1321_20180329_Heba_ub_s7_30_1	9577	6052	DDNMFQIGKMR	11	1	GlyGly (K)	_DDNMFQIGK(gl)MR_		DDNMFQIGK(1)MR			DDNMFQIGK(80.07)MR		0	1	0	A0A287AUW4;A0A286ZNR9	2	HCD	FTMS	MULTI-MSMS	5	0	734.83721	1467.6599	-0.64738	-0.00047572	0.80334165	38.671	0.0061473	80.067	63.127	80.067	1	1	0	0	0	-1	0	0	0	0	y1;y4;y5;y6;y7;y6-NH3;b2;b3	2664.7;13433.9;2526.1;9043.9;8910.9;2447.7;2892.4;10399.9	7.09554140598812E-05;-0.00397256871485752;0.00136569828748634;0.00514830447195891;0.00677509463753267;-0.00328802071874179;0.000615655600000764;0.00182557350308343	0.405184258620732;-6.56272810821864;1.90102374216576;6.08218589463191;6.81926251470157;-3.96415408908011;2.6644773775846;5.28994936105294	175.118881225586;605.322763544415;718.401489257813;846.456284163028;993.523071289063;829.438171386719;231.060546875;345.102264404297	8
QE929_MSQ1321_20180329_Heba_ub_s1_ctrl_1	5806	2630	DFQYVDRDGKDQGVNVR	17	2	GlyGly (K)	_DFQYVDRDGK(gl)DQGVNVR_		DFQYVDRDGK(1)DQGVNVR			DFQYVDRDGK(40.8)DQGVNVR		0	1	0	A0A286ZUG0;A0A286ZY48;A0A287B8Y9	3	HCD	FTMS	MULTI-MSMS	3	1	709.00676	2123.9984	-0.35899	-0.00025452	1.3310483	27.587	0.0082409	40.801	22.663	40.801	1	1	0	0	0	-1	0	0	0	0	y1;y6;y14;y11(2+);y12(2+);y13(2+);a2;b2;b3	2427.2;11215.5;41955.2;1908.6;2276.5;13004.4;17058.4;3190.7;3063.7	-0.000707242828127619;-0.000322055433684909;-0.00142061283281691;0.00228783077500339;-0.000720145412515194;-0.00242846910362005;0.000251141332796578;-0.000210823481268108;-0.000349132393751006	-4.0386261054559;-0.478978968404207;-0.818866303985758;3.36768653246427;-0.977310658753409;-3.08808264512634;1.06819802580234;-0.801296853625701;-0.892552922886155	175.119659423828;672.379070751034;1734.85320607553;679.347900390625;736.864379882813;786.400295164604;235.107467651367;263.102844238281;391.161560058594	9
QE929_MSQ1321_20180329_Heba_ub_s2_ctrl_2	6219	3221	DFQYVDRDGKDQGVNVR	17	2	GlyGly (K)	_DFQYVDRDGK(gl)DQGVNVR_		DFQYVDRDGK(1)DQGVNVR			DFQYVDRDGK(73.17)DQGVNVR		0	1	0	A0A286ZUG0;A0A286ZY48;A0A287B8Y9	3	HCD	FTMS	MULTI-MSMS	3	1	709.00676	2123.9984	-0.1096	-7.77E-05	0.20110396	28.112	4.73E-05	73.166	46.437	73.166	1	1	0	0	0	-1	0	0	0	0	y1;y5;y6;y9;y11;y12;y13;y14;y15;a2;b2;b3	3089.3;3014.5;10970;3813.4;7318.6;5552.6;25009;40796.1;13749;23022.6;6360.1;3029	0.000177766937497381;-0.00246065173746501;0.00168468215565554;0.010037526498536;-0.00465920358874428;0.0124715082074545;0.00443778943372308;1.94321360140748E-05;0.00528327616416391;0.000129071020296578;0.000491080815606892;0.00215330901249899	1.01512209694351;-4.52057583783632;2.50556160497148;9.23793680120504;-3.4316942465597;8.46842132735958;2.82340918325752;0.0112010353821391;2.83604152554062;0.54898704227019;1.86650253491098;5.5049447803056	175.118774414063;544.322631835938;672.377064013444;1086.5550083896;1357.69775917979;1472.70757149999;1571.78401913497;1734.85176603056;1862.90507969794;235.10758972168;263.102142333984;391.159057617188	12
QE929_MSQ1321_20180329_Heba_ub_s4_10_1	6245	3205	DFQYVDRDGKDQGVNVR	17	2	GlyGly (K)	_DFQYVDRDGK(gl)DQGVNVR_		DFQYVDRDGK(1)DQGVNVR			DFQYVDRDGK(61.73)DQGVNVR		0	1	0	A0A286ZUG0;A0A286ZY48;A0A287B8Y9	3	HCD	FTMS	MULTI-MSMS	4	1	709.00676	2123.9984	0.20672	0.00014657	0.76607613	28.606	0.00039802	61.732	34.396	61.732	1	1	0	0	0	-1	0	0	0	0	y1;y4;y5;y6;y9;y14;y11(2+);y12(2+);y13(2+);y15(2+);a2;b2;b3	7014.7;1760.2;7940.5;14377.2;2781.4;63775.3;8317.2;10042.9;22215.7;10073.7;37849.1;10311.1;3027.5	8.62142031223812E-05;0.000337099271916941;0.000524693259876585;-0.00129099409741684;0.00596388485018906;0.00358364541034462;0.000884022181253386;-0.00255120010001519;-0.000740900274649903;-0.00266709605625692;0.000129071020296578;-5.82355906431076E-05;0.000505359793748994	0.49231818997005;0.691771802288163;0.963943269839918;-1.92003632054966;5.48878100493162;2.06568240759663;1.3012778195091;-3.46222972657323;-0.942143421279735;-2.86180930648514;0.54898704227019;-0.221341675669707;1.29194928467374	175.118865966797;487.298370361328;544.31964649094;672.380039689697;1086.55908203125;1734.84820181729;679.349304199219;736.8662109375;786.398607595775;931.961486816406;235.10758972168;263.102691650391;391.160705566406	13
QE929_MSQ1321_20180329_Heba_ub_s6_10_3	6368	3376	DFQYVDRDGKDQGVNVR	17	2	GlyGly (K)	_DFQYVDRDGK(gl)DQGVNVR_		DFQYVDRDGK(1)DQGVNVR			DFQYVDRDGK(78.29)DQGVNVR		0	1	0	A0A286ZUG0;A0A286ZY48;A0A287B8Y9	3	HCD	FTMS	MULTI-MSMS	4	0	709.00676	2123.9984	-0.21545	-0.00015276	0.05986092	28.496	1.01E-05	78.285	54.095	78.285	1	1	0	0	0	-1	0	0	0	0	y1;y5;y6;y9;y11;y12;y13;y14;y6-NH3;y15(2+);a2;b2;b3	6019.5;6207.9;17225.2;1834.7;7938.4;12528.4;28231.3;55454.2;2718.9;11970.5;39977.5;6706.9;5698.7	0.000284578460934881;0.00602323498128499;0.00300905087465253;-0.00294724796231094;0.00392805798014706;0.000186238140258865;0.00696463559802396;0.00496793973729837;0.000820199568806856;-0.00608506480625692;0.000266400121859078;0.000613151128106892;1.7078543748994E-05	1.62506067931478;11.0657329117356;4.47525200157054;-2.7124376761077;2.89319386306755;0.126458633257868;4.4310456842714;2.86361867060497;1.25154168373709;-6.52928535722029;1.13309943665354;2.33046909899214;0.0436611402603641	175.118667602539;544.314147949219;672.375739644725;1086.56799316406;1357.68917191822;1472.71985677006;1571.7814922888;1734.84681752296;655.351379394531;931.964904785156;235.107452392578;263.102020263672;391.161193847656	13
QE929_MSQ1321_20180329_Heba_ub_s7_30_1	6128	2972	DFQYVDRDGKDQGVNVR	17	2	GlyGly (K)	_DFQYVDRDGK(gl)DQGVNVR_		DFQYVDRDGK(1)DQGVNVR			DFQYVDRDGK(80.53)DQGVNVR		0	1	0	A0A286ZUG0;A0A286ZY48;A0A287B8Y9	3	HCD	FTMS	MULTI-MSMS	2	0	709.00676	2123.9984	-0.17048	-0.00012087	-0.081382121	28.542	8.30E-06	80.534	49.144	80.534	1	1	0	0	0	-1	0	0	0	0	y1;y3;y5;y6;y12;y14;y15;y11(2+);y13(2+);a2;b2;b3	8084.3;1636.2;5584.7;15367.8;7821.5;46220.8;16690;9137.3;15637.9;34675.7;9991.5;5765.8	5.56966249973812E-05;0.000892909634387706;-0.00337617908121501;0.000221051627136148;0.00507366079204985;-0.000312727058826567;0.00782894589929128;0.00491234249375339;-0.00533154668755742;0.000525799535921578;0.000826774174981892;0.000291736746873994	0.318050342456051;2.29995366895906;-6.20252255771282;0.32876068768989;3.44510709651991;-0.180261509988595;4.20255260610042;7.23099529528342;-6.77966048392834;2.23642471005499;3.14241162209576;0.745822838024101	175.118896484375;388.229400634766;544.323547363281;672.378527643973;1472.71496934741;1734.85209818976;1862.9025340282;679.345275878906;786.403198242188;235.107192993164;263.101806640625;391.160919189453	12
QE929_MSQ1321_20180329_Heba_ub_s8_30_2	6120	3126	DFQYVDRDGKDQGVNVR	17	2	GlyGly (K)	_DFQYVDRDGK(gl)DQGVNVR_		DFQYVDRDGK(1)DQGVNVR			DFQYVDRDGK(68.26)DQGVNVR		0	1	0	A0A286ZUG0;A0A286ZY48;A0A287B8Y9	3	HCD	FTMS	MULTI-MSMS	6	1	709.00676	2123.9984	0.70341	0.00049872	1.1898053	27.972	9.06E-05	68.257	31.244	68.257	1	1	0	0	0	-1	0	0	0	0	y1;y5;y6;y11;y12;y13;y14;y15;y15-H2O;y15-NH3;a2;b2;b3;b2-H2O	2168.7;2005.4;13949.8;9186.6;4351.6;24325.8;48593.2;11951.1;5903.3;17415.6;29166.7;5785.8;1574.4;1545.5	-0.000203702789065119;0.00236112560628499;0.00151156083859405;0.00252524549637201;-0.00237815509194661;-0.000318728955789993;0.00914699513668893;0.00419926952895366;0.00862726049422236;0.00691722179612952;-0.000191363550015922;0.000857291753106892;-0.00141724762812601;0.000592288070293989	-1.1632239090982;4.33777025600323;2.2480844905389;1.85995656401525;-1.61480198696787;-0.202781035675423;5.27252151513219;2.25414978530266;4.67629778368898;3.74739063513947;-0.813939224285324;3.25840351874309;-3.62316726099968;2.41660003397934	175.119155883789;544.317810058594;672.377237134761;1357.6905747307;1472.72242116329;1571.78877565336;1734.84263846756;1862.90616370457;1844.89117102731;1845.8768966508;235.10791015625;263.101776123047;391.162628173828;245.09147644043	14
QE929_MSQ1321_20180329_Heba_ub_s9_30_3	6049	3054	DFQYVDRDGKDQGVNVR	17	2	GlyGly (K)	_DFQYVDRDGK(gl)DQGVNVR_		DFQYVDRDGK(1)DQGVNVR			DFQYVDRDGK(122.93)DQGVNVR		0	1	0	A0A286ZUG0;A0A286ZY48;A0A287B8Y9	3	HCD	FTMS	MULTI-MSMS	4	1	709.00676	2123.9984	0.13368	9.48E-05	0.62483309	27.893	5.19E-12	122.93	77.816	122.93	1	1	0	0	0	-1	0	0	0	0	y1;y2;y3;y5;y6;y9;y11;y12;y14;y15;y14-H2O;y15-H2O;y3-NH3;y6-NH3;y15-NH3;y13(2+);a2;b2;b3;b4;b2-H2O	9512.1;2587.9;6039.8;17515.1;40191.4;3290;29844.2;31511.4;142684;39755.5;20090;14456.8;2757.8;9188.8;54234.8;57737.1;87942.6;20572.5;14608.6;2304.6;2171.6	-0.000478360992190119;0.000537483918776616;-8.36528656122937E-05;-0.000686607769125658;-0.0019685219180019;0.0174384942251891;-0.00450682989503548;-0.00124294259239832;0.00222967263380269;0.00163039219683014;0.0112623218478802;0.000130223688529441;0.000772030790642475;0.000148812850056856;0.00110732749976705;-0.00100216973442002;-3.87756593909216E-05;-0.000401148548007768;-0.000717129439976816;-0…	-2.73162715701849;1.96028350995187;-0.215472231246316;-1.26140264385766;-2.92768942891185;16.0494525100162;-3.31946515368583;-0.84397679605471;1.2852253536113;0.875186297812077;6.5599518417178;0.0705857834892923;2.07980767402198;0.227073143174658;0.599890499998027;-1.27437840273873;-0.164927179740751;-1.52468233091087;-1.83333138667526;-3.65019585284485;-4.80523832446117	175.119430541992;274.186828613281;388.230377197266;544.320857791969;672.380717217518;1086.54760742188;1357.6976068061;1472.72128595079;1734.84955579007;1862.9087325819;1716.82995845455;1844.89966806411;371.202972412109;655.35205078125;1845.8827065451;786.398868865234;235.107757568359;263.103034563348;391.16192805564;554.2265625;245.093246459961	21
QE929_MSQ1321_20180329_Heba_ub_s6_10_3	6943	3912	DFTVSAMHGDMDQKER	16	1	GlyGly (K)	_DFTVSAMHGDMDQK(gl)ER_		DFTVSAMHGDMDQK(1)ER			DFTVSAMHGDMDQK(95.35)ER		0	1	0	I3LLD5;A6M928	3	HCD	FTMS	MULTI-MSMS	10	1	660.95613	1979.8466	0.19781	0.00013074	1.3189985	30.127	4.50E-08	95.347	84.086	95.347	1	1	0	0	0	-1	0	0	0	0	y1;y2;y3;y4;y5;y6;y7;y8;y9;y12;y13;y14;y10(2+);a2;b2;b3;b3-H2O	8512.8;2059.8;1778.7;7490.6;2136.5;4449.2;5592.2;26955.1;20797.6;14011.5;6074;9437.9;1788.1;49550;9468.3;2351.9;6314.8	-0.000188444000002619;0.00184679087186623;-0.00390898446255505;0.000835519124962048;0.00751487924992489;-0.00290383486253631;0.0102452518251539;0.00474672834798184;-0.00225492074446265;0.00825371160840405;0.013454431467153;0.0127833426072357;-0.00637056812502124;-0.000206622339078422;-0.000393928950018108;0.00059265061872793;0.000617563928130949	-1.07609025107171;6.07178032151175;-7.15533686602558;1.23898603373531;9.5200076107285;-3.15487335779406;9.89456720227276;4.34495432775997;-1.83396220359547;5.43495726272287;8.31702635978129;7.43759978089634;-9.35752005261779;-0.878840382405946;-1.49724217921457;1.62749162615756;1.78414942215754	175.119140625;304.159698486328;546.303344726563;674.357177734375;789.37744140625;920.428344726563;1035.44213867188;1092.46910091895;1229.53501443044;1518.63413260199;1617.69734579833;1718.74569536129;680.796630859375;235.107925415039;263.10302734375;364.149719238281;346.139129638672	17
QE929_MSQ1321_20180329_Heba_ub_s8_30_2	6701	3664	DFTVSAMHGDMDQKER	16	1	GlyGly (K)	_DFTVSAMHGDMDQK(gl)ER_		DFTVSAMHGDMDQK(1)ER			DFTVSAMHGDMDQK(46.96)ER		0	1	0	I3LLD5;A6M928	3	HCD	FTMS	MULTI-MSMS	1	1	660.95613	1979.8466	3.1308	0.0020693	-0.044743518	29.628	0.0013738	46.964	36.11	46.964	1	1	0	0	0	-1	0	0	0	0	y1;y6;y8;y9;y9(2+);y12(2+);y14(2+);a2;b2	3085.9;2467;7889.5;2668.3;4267.5;2184.9;1938.4;21196.3;6455.9	-0.000173185210940119;0.00771628232496369;0.00306030610317976;0.00578197063759944;0.000122503309512467;0.00573959322503015;0.00214028056245752;-0.000145587182828422;0.000613151128106892	-0.988956577860654;8.38345690076587;2.80127042172705;4.70259761942942;0.199104995078514;7.55389445592469;2.48904350290049;-0.619235699377477;2.33046909899214	175.119125366211;920.417724609375;1092.4707873412;1229.52697753906;615.269895484841;759.819091796875;859.880737304688;235.107864379883;263.102020263672	9
QE929_MSQ1321_20180329_Heba_ub_s7_30_1	4241	1339	DGVVEITGKHEER	13	1	GlyGly (K)	_DGVVEITGK(gl)HEER_		DGVVEITGK(1)HEER			DGVVEITGK(45.28)HEER		0	1	0	Q5S1U1;A0A2C9F366;Q5IZV0	3	HCD	FTMS	MULTI-MSMS	12	0	528.26551	1581.7747	1.5305	0.00080849	4.2712753	22.844	0.0049609	45.28	29.415	45.28	1	1	0	0	0	-1	0	0	0	0	y1;y2;y4;y6;y7;y8;y6(2+);y7(2+);y9(2+);y10(2+);b2;b3	6058.6;2027.4;5277.8;7277.6;9118.8;4006.1;2348.4;2588.3;1538.7;1849.5;1483;2078.4	-0.00113448892187762;0.000656605324991233;-0.00330718607506242;4.1143049998027E-05;0.00178328851654896;-0.0137601263202214;-0.000888314315602656;-0.00164624523438306;-0.00225203310628785;0.00760189764991992;-0.00144568404999745;-0.00105544949065006	-6.47834833485424;2.15874344613574;-5.79937082386189;0.047322281707536;1.83755462931229;-12.6989053766396;-2.04108964107085;-3.38914672410373;-3.71130075017194;11.5824565561983;-8.35379657073024;-3.87854441462986	175.120086669922;304.160888671875;570.266357421875;869.42236328125;970.468299609883;1083.56790700512;435.215728759766;485.740325927734;606.804260253906;656.32861328125;173.05712890625;272.125152587891	12
QE929_MSQ1321_20180329_Heba_ub_s8_30_2	4221	1355	DGVVEITGKHEER	13	1	GlyGly (K)	_DGVVEITGK(gl)HEER_		DGVVEITGK(1)HEER			DGVVEITGK(63.19)HEER		0	1	0	Q5S1U1;A0A2C9F366;Q5IZV0	3	HCD	FTMS	MULTI-MSMS	1	0	528.26551	1581.7747	0.96678	0.00051071	2.6506421	22.601	0.00041438	63.185	42.232	63.185	1	1	0	0	0	-1	0	0	0	0	y1;y2;y3;y4;y5;y6;y7;y8;y9;y10;y9-H2O;a2;b2;b3	9763;8035.2;5074.5;12139.5;2015;20950.6;53871.8;21156.5;13987.8;12227.3;7262.2;2613.9;8814.9;13050.2	-0.000646207671877619;-0.000747203268758767;0.000403021837485085;-0.000455075012837369;0.00293044679369814;2.00480309331397E-05;-0.0005421336221616;-0.00587906747477973;-0.00215075074493143;-0.00135629181363583;-0.00725212533893682;-0.000113968259370267;0.000125971223440047;0.000531464571849938	-3.69009338659733;-2.45659401980851;0.930328629687406;-0.798008304230056;3.60715653744925;0.0230590232013894;-0.558629605243035;-5.42569616265193;-1.77367038794188;-1.03402183642441;-6.07078958624077;-0.785658113699675;0.727923595411357;1.95302663528582	175.119598388672;304.162292480469;433.203735351563;570.263505310813;812.398010253906;869.422384376269;970.470625032022;1083.56002594627;1212.59889072574;1311.66651018301;1194.59342741404;145.060882568359;173.055557250977;272.123565673828	14
QE929_MSQ1321_20180329_Heba_ub_s9_30_3	5796	2817	DKNLYNK	7	1	GlyGly (K),Deamidation (NQ)	_DK(gl)N(de)LYNK_	DKN(1)LYNK	DK(1)NLYNK		DKN(44.66)LYN(-44.66)K	DK(36.11)NLYNK(-36.11)		1	1	0	F1SP27;A0A287BQJ9;A0A287AKW7	2	HCD	FTMS	MULTI-SECPEP	6	1	505.25109	1008.4876	1.1497	0.0005809	987.24352	27.179	0.028983	60.294	17.819	44.662	0.99995	4	0	0	0	-1	0	0	0	0	y1;y2;y1-NH3;y2-NH3;b2;b3;b4;b4-H2O;b3-NH3;b4-NH3	14909.6;8236.7;10841.2;6432.1;3956.8;2392.1;2282.1;1906.4;1431.9;1988.9	0.000285860053111264;-0.0011897689187208;2.7652107803533E-05;-1.36506921535329E-05;0.00176084240621321;-0.00160008067194894;-0.00148995769370686;0.000335492725071163;0.000873034624930824;-0.00405224278745209	1.9431388735242;-4.55576253695763;0.212567528112673;-0.0559158526217215;4.91621489755952;-3.38139996542096;-2.54135564209964;0.590373266816038;1.91382928238244;-7.11843160100886	147.112518310547;261.156921386719;130.086227416992;244.129196166992;358.170349121094;473.200653076172;586.284606933594;568.272216796875;456.171630859375;569.260620117188	10
QE929_MSQ1321_20180329_Heba_ub_s6_10_3	8036	4930	DLAGSIIGKGGQR	13	1	GlyGly (K)	_DLAGSIIGK(gl)GGQR_		DLAGSIIGK(1)GGQR			DLAGSIIGK(64.3)GGQR		0	1	0	A0A287A699;I3LQS0;A0A287BKQ9	2	HCD	FTMS	MULTI-MSMS	2	0	693.37841	1384.7423	-0.39637	-0.00027484	-0.59844291	33.217	0.0040495	64.297	31.977	64.297	1	1	0	0	0	-1	0	0	0	0	y1;y4;y6;y7;y10;y11;a2;b2;b4;b6	5497.5;5075.8;11367.9;16723;2523.6;2680.9;9975.9;2919;14887.7;1457.8	0.000254060882809881;0.000364366162500573;0.0016279906934642;0.00584637520557862;-0.00135178072491726;0.00255888207516364;3.20649078275892E-05;0.000653474117200403;0.00063362038139303;0.00248707210619159	1.45079243699959;0.873318828147701;2.27252969357588;7.0484280115984;-1.244043127639;2.21043756879059;0.159429076401769;2.85213371483668;1.77397131398845;4.46279320488932	175.118698120117;417.220092773438;716.378183337407;829.458028933294;1086.60278320313;1157.63598632813;201.123336791992;229.117630004883;357.176227370019;557.290466308594	10
QE929_MSQ1321_20180329_Heba_ub_s6_10_3	11149	7824	DLPNALDEKQLIEK	14	1	GlyGly (K)	_DLPNALDEK(gl)QLIEK_		DLPNALDEK(0.958)QLIEK(0.042)			DLPNALDEK(13.62)QLIEK(-13.62)		0	1	0	A0A287B0I4;F1SFL1	2	HCD	FTMS	MULTI-MSMS	11	0	870.46234	1738.9101	0.2795	0.0002433	2.598249	42.077	0.0011626	82.171	48.21	13.619	0.95835	2	0	0	0	-1	0	0	0	0	y1;y2;y3;y6;y7;y8;y9;y10;y12;y2-H2O;y1-NH3;a2;b5	2669.8;9276.7;1867.9;1814.7;5230.2;11141.2;8103.9;6467.7;10235.6;3268.5;2343.4;12155.6;6525.8	-0.000690702446888736;6.2794143730116E-05;0.00441486048123352;0.00113334061870773;-0.00601721552504841;0.00713187116252811;0.0111511783829883;0.0161270221751693;0.000499237253279716;-0.000217468328173709;-0.000384335196883967;0.000169394009390089;-0.00345855314066057	-4.69503118993118;0.227387038711482;11.342402289354;1.29892965165856;-6.00779168189505;6.38723230703412;9.06848741646128;12.398777101232;0.330225760831046;-0.842426876411439;-2.9544555739463;0.842240029208287;-6.7648359513849	147.113494873047;276.155334472656;389.235046386719;872.518859863281;1001.56860351563;1116.58239746094;1229.66244213412;1300.69458007813;1511.80589916225;258.145050048828;130.086639404297;201.123199462891;511.254547119141	13
QE929_MSQ1321_20180329_Heba_ub_s7_30_1	10613	6975	DLPNALDEKQLIEK	14	1	GlyGly (K)	_DLPNALDEK(gl)QLIEK_		DLPNALDEK(0.999)QLIEK(0.001)			DLPNALDEK(31.89)QLIEK(-31.89)		0	1	0	A0A287B0I4;F1SFL1	2	HCD	FTMS	MULTI-MSMS	6	1	870.46234	1738.9101	-0.33807	-0.00029428	0.64300132	41.755	0.0011626	82.171	62.409	31.887	0.99935	2	0	0	0	-1	0	0	0	0	y1;y2;y3;y5;y6;y7;y8;y9;y10;y2-H2O;y1-NH3;a2;b5	5387.5;6166.9;1869.8;2175.5;3531.3;3223.4;11640.7;2811.2;2727.6;6606.3;1835.1;10932.8;5710.6	-0.000889066704701236;6.2794143730116E-05;0.00136310266873352;-0.00211356959380282;9.57429624577344E-05;0.00295495244370159;0.00418314319244928;0.0158784687500884;0.0144180378001693;0.000179260187451291;-9.4418204696467E-05;0.00111543893126509;0.00135062826547028	-6.04339871521755;0.227387038711482;3.50197649004896;-3.35282759168602;0.109731551952396;2.95035098382063;3.74637120819026;12.9129176017133;11.0848611789008;0.694417587757901;-0.725811778626945;5.54607415295315;2.64181703235371	147.113693237305;276.155334472656;389.238098144531;630.384216308594;872.519897460938;1001.55963134766;1116.58534618891;1229.65771484375;1300.6962890625;258.144653320313;130.086349487305;201.122253417969;511.249737937734	13
QE929_MSQ1321_20180329_Heba_ub_s4_10_1	11001	7660	DLPNALDEKQLIEK	14	1	GlyGly (K)	_DLPNALDEK(gl)QLIEK_		DLPNALDEK(1)QLIEK			DLPNALDEK(33.87)QLIEK(-33.87)		0	1	0	A0A287B0I4;F1SFL1	2	HCD	FTMS	MULTI-MSMS	5	1	870.46234	1738.9101	0.36674	0.00031923	0.067928467	41.969	0.00011859	90.653	63.98	33.87	0.99959	2	0	0	0	-1	0	0	0	0	y1;y2;y3;y4;y5;y6;y7;y8;y9;y12;y2-H2O;y1-NH3;a2;b5	5824.7;8813.8;8376.3;2416.4;5953.5;6347.8;7345.8;20287.1;15514.6;20237.9;7307.2;1929;16142.4;7891.2	8.74957952987643E-05;3.2276565605116E-05;0.000142399543733518;-0.00188370794688808;0.00429512181244718;0.00552787186870773;0.00765465947495159;0.00254069637662724;0.0191027845983172;-0.00100044662758592;-0.000644714421923709;7.3428474991033E-05;-0.000242593295297411;-0.00058990079691057	0.594753446720553;0.116878285548635;0.365840594303505;-3.74997544097909;6.81356761064072;6.33556472511218;7.64277548153316;2.27541284511253;15.5350830216675;-0.661755345521855;-2.49748486272005;0.564460222177063;-1.20619003183266;-1.15383640143664	147.112716674805;276.155364990234;389.239318847656;502.325408935547;630.377807617188;872.514465332031;1001.55493164063;1116.58698863572;1229.6544905279;1511.80739884613;258.145477294922;130.086181640625;201.123611450195;511.251678466797	14
QE929_MSQ1321_20180329_Heba_ub_s8_30_2	10880	7555	DLPNALDEKQLIEK	14	1	GlyGly (K)	_DLPNALDEK(gl)QLIEK_		DLPNALDEK(1)QLIEK			DLPNALDEK(41.38)QLIEK(-41.38)		0	1	0	A0A287B0I4;F1SFL1	2	HCD	FTMS	MULTI-MSMS	10	0	870.46234	1738.9101	-0.07368	-6.41E-05	0.52798675	41.503	3.87E-05	99.215	66.692	41.379	0.99993	2	0	0	0	-1	0	0	0	0	y1;y2;y3;y4;y6;y7;y8;y9;y10;y11;y12;y2-H2O;y1-NH3;a2;b5	7382.9;10236.6;6091.4;3135.6;7255.6;4303.7;12548.9;5929.3;11294.4;5465.6;17098;7710.9;2440.7;12717.3;10239.3	-0.000278715142201236;-0.000913768356269884;-0.00242107701876648;0.00080183892811192;-0.000575643756292266;-0.00375891474379841;-0.0138642225874719;0.0114839375000884;0.00807352231549885;0.014620875625269;-0.0056079517175931;-0.000278503484423709;-0.000430111564071467;0.000199911587515089;2.04507655894304E-05	-1.89456394179235;-3.30888094805683;-6.21998075929005;1.59626250372014;-0.659748064223314;-3.75303619351557;-12.4164252656759;9.33910007678882;6.20704695068552;10.3346804491674;-3.70942398527974;-1.07886406701346;-3.30634579145536;0.993975923129211;0.0400014139135663	147.113082885742;276.156311035156;389.241882324219;502.322723388672;872.520568847656;1001.56634521484;1116.60339355469;1229.662109375;1300.70263357798;1414.73901367188;1511.81200635122;258.145111083984;130.086685180664;201.123168945313;511.251068115234	15
QE929_MSQ1321_20180329_Heba_ub_s9_30_3	10772	7461	DLPNALDEKQLIEK	14	1	GlyGly (K)	_DLPNALDEK(gl)QLIEK_		DLPNALDEK(1)QLIEK			DLPNALDEK(50.56)QLIEK(-50.56)		0	1	0	A0A287B0I4;F1SFL1	2	HCD	FTMS	MULTI-MSMS	9	0	870.46234	1738.9101	-0.080491	-7.01E-05	0.52798675	41.269	8.88E-06	109.24	81.031	50.559	0.99999	2	0	0	0	-1	0	0	0	0	y1;y2;y3;y4;y5;y7;y8;y9;y10;y11;y12;y2-H2O;y1-NH3;y5-NH3;a2;b2;b5	8120.8;10357.5;6887.1;7354.2;5183.8;6061.2;19486.6;15093.7;10532.7;3134.7;22755.4;14667;2565.9;2569.9;17781.3;2369.2;11434.2	-0.000599149712513736;-8.9793746894884E-05;-0.00260418248751648;-0.00054093450938808;8.36960311971779E-05;0.00643395634995159;-0.00788277727497189;0.000741750000088359;0.00562897530016926;0.023898219375269;-0.00740071311997781;-0.000461608953173709;-0.000170712150008967;0.00460148906245195;-0.000379922396859911;-0.000902922367174597;-0.00058990079691057	-4.07270649030664;-0.325156482859226;-6.69039325089827;-1.07686361420221;0.132770333970254;6.4239596900238;-7.05964136176928;0.603209218733133;4.32763383094004;16.8924274097015;-4.8952543787613;-1.78817496798889;-1.31229795102551;7.50221230819633;-1.88899818726439;-3.94084136451529;-1.15383640143664	147.113403320313;276.155487060547;389.242065429688;502.324066162109;630.382019042969;1001.55615234375;1116.59741210938;1229.6728515625;1300.705078125;1414.72973632813;1511.81379911262;258.145294189453;130.08642578125;613.350952148438;201.123748779297;229.119186401367;511.251678466797	17
QE929_MSQ1321_20180329_Heba_ub_s7_30_1	4670	1709	DLQEMKEESR	10	1	GlyGly (K)	_DLQEMK(gl)EESR_		DLQEMK(1)EESR			DLQEMK(48.8)EESR		0	1	0	A7LGJ4;A0A140H1A1;I3L5Z2;P20303;I3LGB8	2	HCD	FTMS	MULTI-SECPEP	7	-1	689.817	1377.6194	-0.71814	-0.00049538	-613.32863	24.134	0.026969	48.796	29.01	48.796	1	1	0	0	0	-1	0	0	0	0	y1;y5;y6;y7;y8;a2	1344.1;1536.3;1961.9;2453;1726.3;5577.1	-0.000249479156252619;0.00363488491871067;0.000662459868749465;-0.000994932212506683;0.00667925887501042;-0.000456216342172411	-1.42462479207031;4.7678724306261;0.741492698992337;-0.973078685012476;5.80548147146201;-2.2683356484806	175.119201660156;762.370422363281;893.413879394531;1022.45812988281;1150.50903320313;201.123825073242	6
QE929_MSQ1321_20180329_Heba_ub_s5_10_2	9290	5206	DLSHIGDAVVISCAKDGVK	19	1	GlyGly (K)	_DLSHIGDAVVISCAK(gl)DGVK_		DLSHIGDAVVISCAK(0.961)DGVK(0.039)			DLSHIGDAVVISCAK(13.91)DGVK(-13.91)		0	1	0	Q1KLJ4;A0A287B4Z7;A0A287ABG2;I3L813	3	HCD	FTMS	MULTI-MSMS	5	1	700.02476	2097.0525	-0.00012262	-8.58E-08	0.77143473	39.975	0.00036656	53.773	40.736	13.91	0.96094	2	0	0	0	-1	0	0	0	0	y1;y3;y5;y6;y7;y8;y9;y1-NH3;a2;b5;b7;b8;b9;b10	1947.1;1629.9;5800.6;6811.2;10818.2;17000.6;5796.6;1320.1;1537.6;5003.4;2310.8;21639.6;30120.2;12551.6	0.000362153998423764;-0.000199048974991456;0.00325749479998194;0.00216291170181648;0.00288877266427789;-0.00278706703750231;0.00339605398767162;-0.000216488517196467;-0.000578286654672411;-0.00200035423745248;-0.00431381348118975;0.00150307073158729;-0.00246282636271644;0.012267044145915	2.46174962130596;-0.656487743214335;4.9328756991976;2.95721138746357;3.24059648434083;-2.84839266737573;3.1112274217038;-1.66418932425714;-2.87527498781461;-3.53235190109673;-5.84253647028918;1.85707051819023;-2.71102120825608;12.1756854841282	147.112442016602;303.202880859375;660.3642578125;731.402466183398;891.432388523836;978.470092773438;1091.54797363281;130.086471557617;201.123947143555;566.295288085938;738.346008300781;809.377305204368;908.449685017663;1007.50336906335	14
QE929_MSQ1321_20180329_Heba_ub_s2_ctrl_2	10188	6872	DLSHIGDAVVISCAKDGVK	19	1	GlyGly (K)	_DLSHIGDAVVISCAK(gl)DGVK_		DLSHIGDAVVISCAK(0.978)DGVK(0.022)			DLSHIGDAVVISCAK(16.57)DGVK(-16.57)		0	1	0	Q1KLJ4;A0A287B4Z7;A0A287ABG2;I3L813	3	HCD	FTMS	MULTI-MSMS	7	1	700.02476	2097.0525	-0.090756	-6.35E-05	0.19920298	39.477	8.59E-06	70.942	55.058	16.574	0.97846	2	0	0	0	-1	0	0	0	0	y1;y4;y5;y6;y7;y8;y9;a2;b4;b5;b7;b8;b9;b10	5278.7;2959.6;2355.9;6398.3;10277.9;35482;9081.6;3167.6;6183.8;3006.2;5270.9;28276;39989.4;17190	0.000362153998423764;0.00211629747815323;-0.000709790356268059;0.00423847009994915;0.00773936362520544;-0.00185427057397192;0.0108423430501716;0.000856039517202589;0.00149059700311227;0.00208900123129752;0.00777114745631025;-0.00152596841098784;0.000860307991729314;0.00186437885690793	2.46174962130596;5.06015849009109;-1.07484026228411;5.79500661235261;8.68198849134973;-1.89507308949375;9.93306503841532;4.25630878021032;3.28899287030654;3.68891700238448;10.5252477377141;-1.88535395095075;0.947010222976514;1.85047481158409	147.112442016602;418.227508544922;660.368225097656;731.400390625;891.427537932875;978.469159976974;1091.54052734375;201.122512817383;453.207733154297;566.291198730469;738.333923339844;809.380334243511;908.446361883308;1007.51377172864	14
QE929_MSQ1321_20180329_Heba_ub_s8_30_2	10150	6876	DLSHIGDAVVISCAKDGVK	19	1	GlyGly (K)	_DLSHIGDAVVISCAK(gl)DGVK_		DLSHIGDAVVISCAK(0.982)DGVK(0.018)			DLSHIGDAVVISCAK(17.3)DGVK(-17.3)		0	1	0	Q1KLJ4;A0A287B4Z7;A0A287ABG2;I3L813	3	HCD	FTMS	MULTI-MSMS	1	0	700.02476	2097.0525	-0.38936	-0.00027256	0.48531886	39.426	1.63E-08	80.638	64.754	17.301	0.98173	2	0	0	0	-1	0	0	0	0	y3;y4;y5;y6;y7;y8;y9;a2;b4;b5;b7;b8;b9;b10	2146.3;1866;6614.8;5684.7;13359;32966.4;17263.9;2615.2;5397.7;6520.6;2710.6;24106.4;44889.5;27626.5	0.00199821665000854;0.00107869982190323;0.00228093229998194;-0.000278131462550846;-0.00122524517371403;0.00232134847692578;0.00239908895559893;0.000199911587515089;-0.00113391471563773;-0.000108264393702484;-0.00156723144993975;0.00295137275247725;0.000742554384601135;0.00312806289832679	6.59040944869998;2.57921137103704;3.45404661125252;-0.380270161989344;-1.37446152386692;2.37243898763436;2.19787569794962;0.993975923129211;-2.50196116760717;-0.191180745648729;-2.12263256292403;3.64647984901944;0.817389247738531;3.10473852517999	303.20068359375;418.228546142578;660.365234375;731.404907226563;891.436502541674;978.464984357923;1091.54897059784;201.123168945313;453.210357666016;566.293395996094;738.34326171875;809.375856902348;908.446479636915;1007.5125080446	14
QE929_MSQ1321_20180329_Heba_ub_s8_30_2	10199	6922	DLSHIGDAVVISCAKDGVK	19	1	GlyGly (K)	_DLSHIGDAVVISCAK(gl)DGVK_		DLSHIGDAVVISCAK(0.989)DGVK(0.011)			DLSHIGDAVVISCAK(19.5)DGVK(-19.5)		0	1	0	Q1KLJ4;A0A287B4Z7;A0A287ABG2;I3L813	3	HCD	FTMS	MULTI-MSMS	2	4	700.02476	2097.0525	-0.38936	-0.00027256	1911.1053	39.564	1.20E-05	68.41	57.556	19.503	0.98891	2	0	0	0	-1	0	0	0	0	y1;y3;y4;y5;y6;y7;y8;y9;y1-NH3;a2;b4;b5;b7;b8;b9;b10;b4-H2O	2690.9;3013.3;2311.3;2314;3763.9;7387.2;9490;2377.3;1429.6;1720.3;7034.7;3030;4983.2;27526.7;33311.6;13100.6;1646.5	0.000194307318736264;0.000838548681258544;-0.00206461072497177;-0.00376154816876806;-0.00670017991240002;0.0076166445094259;0.000997112649997689;-0.00405023507482838;-0.000765804923446467;-0.000227334506234911;0.000391964190612271;-0.000535510487452484;0.00227798339381025;-0.0021943629777752;0.00267066421270101;-0.000321567598689398;0.00243103765626529	1.32080668623066;2.76564506415194;-4.93652388624935;-5.69611111294794;-9.16061816958913;8.54432148073023;1.019056702556;-3.71051712163022;-5.88686648599689;-1.13032240144791;0.864864413755273;-0.945640700063687;3.08527940252286;-2.71116195045713;2.93982082694167;-0.319168739948729;5.58607244204457	147.112609863281;303.201843261719;418.231689453125;660.371276855469;731.411329275012;891.427660651991;978.46630859375;1091.55541992188;130.087020874023;201.123596191406;453.208831787109;566.293823242188;738.339416503906;809.381002638078;908.444551527087;1007.5159576751;435.196228027344	17
QE929_MSQ1321_20180329_Heba_ub_s9_30_3	10033	6769	DLSHIGDAVVISCAKDGVK	19	1	GlyGly (K)	_DLSHIGDAVVISCAK(gl)DGVK_		DLSHIGDAVVISCAK(0.995)DGVK(0.005)			DLSHIGDAVVISCAK(23.18)DGVK(-23.18)		0	1	0	Q1KLJ4;A0A287B4Z7;A0A287ABG2;I3L813	3	HCD	FTMS	MULTI-MSMS	8	1	700.02476	2097.0525	-0.26549	-0.00018585	-0.22997083	39.175	1.77E-12	102.58	80.746	23.185	0.99522	2	0	0	0	-1	0	0	0	0	y1;y3;y4;y5;y6;y7;y8;y9;y10;y8-H2O;y9-H2O;y1-NH3;y7(2+);y8(2+);a2;b4;b5;b7;b8;b9;b10;b8-H2O;b8(2+)	10944.4;8106.6;6095.4;14719.4;18376.4;26268.9;66690.7;28204;8064.8;2206.3;1759.2;2824.6;1769.3;4733.1;5493.2;13923;14489.6;15518.3;64729.4;85941.8;43393.6;4572;1927	0.000346895209361264;0.000350267431258544;-0.000538731818721772;-0.000785566492709222;0.00140666294487346;0.00429300199778027;0.00130346117532554;0.00441704779314023;0.00672529843427583;0.00642363728752571;0.00271906300008595;-0.000185970939071467;-0.00412595048123876;0.00135969001564717;3.20649078275892E-05;0.000528836465662152;0.0020997781192591;-1.71802262229903E-05;0.00314249322082105;0.00166…	2.35802742871656;1.1552267077765;-1.28812282241371;-1.18958843371156;1.92323864830106;4.81585459044577;1.33214763960584;4.04659440664576;5.64860127088868;6.68815155897897;2.53280534310196;-1.42959510295333;-9.24633706430168;2.77637381388376;0.159429076401769;1.16687184424282;3.70794772005391;-0.0232686653774297;3.88261391301568;1.83533206232264;0.536973044233159;7.19614629664805;8.25565222317129	147.112457275391;303.202331542969;418.230163574219;660.368300873793;731.403222432155;891.430984294502;978.466002245225;1091.54695263901;1190.61305830457;960.450317382813;1073.5380859375;130.086441040039;446.225402832031;489.735931396484;201.123336791992;453.208694914834;566.291187953581;738.341711667526;809.375665781879;908.445554892046;1007.51509509905;791.362548828125;405.189697265625	23
QE929_MSQ1321_20180329_Heba_ub_s3_ctrl_3	9658	5802	DLSHIGDAVVISCAKDGVK	19	1	GlyGly (K)	_DLSHIGDAVVISCAK(gl)DGVK_		DLSHIGDAVVISCAK(0.997)DGVK(0.003)			DLSHIGDAVVISCAK(24.63)DGVK(-24.63)		0	1	0	Q1KLJ4;A0A287B4Z7;A0A287ABG2;I3L813	3	HCD	FTMS	MULTI-MSMS	5	1	700.02476	2097.0525	0.001626	1.14E-06	0.34226092	39.794	1.96E-13	104.44	82.606	24.633	0.99657	2	0	0	0	-1	0	0	0	0	y1;y3;y4;y5;y6;y7;y8;y9;y1-NH3;y8-NH3;y7(2+);y8(2+);a2;b4;b5;b7;b8;b9;b10;b4-H2O;b9-H2O	3048.9;3302;6835;10830.1;11198.2;22274.9;52046;23766;1497;1746.9;3028.6;2621.4;3214.8;9017.8;9218.3;9981.7;43426.3;58592;27033;2475.3;1905.6	0.000377412787486264;0.000838548681258544;0.00129232286877823;0.00195780333979201;0.00216756782651828;0.00260964972528654;0.000706869754026229;0.00116811890643476;0.000744815193741033;-0.00376243806874754;-0.00119626298123876;0.000200022046897175;0.000108358853140089;-0.00168323112188773;0.000196911387547516;-0.000102387699939754;-0.000517673217359516;0.00118046524096371;-0.00125375808329409;0.00…	2.5654718354119;2.76564506415194;3.08999359510843;2.96472660868638;2.96357742902873;2.92747822690362;0.722426043839071;1.07014675528151;5.72558152162583;-3.91331792342288;-2.68086672732705;0.408427400224931;0.53876837950895;-3.71401282704128;0.347719918783182;-0.138672496089353;-0.639592834611853;1.29943352355943;-1.2444040352131;6.98855662887467;13.2428717994804	147.112426757813;303.201843261719;418.228332519531;660.36555750396;731.402461527273;891.432667646775;978.466598836646;1091.55020156789;130.085510253906;961.444519042969;446.222473144531;489.737091064453;201.123260498047;453.210906982422;566.293090820313;738.341796875;809.379325948317;908.446041726059;1007.51688986558;435.195617675781;890.424865722656	21
QE929_MSQ1321_20180329_Heba_ub_s6_10_3	10433	7159	DLSHIGDAVVISCAKDGVK	19	1	GlyGly (K)	_DLSHIGDAVVISCAK(gl)DGVK_		DLSHIGDAVVISCAK(0.997)DGVK(0.003)			DLSHIGDAVVISCAK(25.27)DGVK(-25.27)		0	1	0	Q1KLJ4;A0A287B4Z7;A0A287ABG2;I3L813	3	HCD	FTMS	MULTI-MSMS	2	1	700.02476	2097.0525	-0.83687	-0.00058583	0.48531886	40.032	6.13E-09	87.088	71.204	25.267	0.99704	2	0	0	0	-1	0	0	0	0	y1;y3;y4;y5;y6;y7;y8;y9;y8-H2O;y1-NH3;y7-NH3;y7(2+);y8(2+);a2;b4;b5;b7;b8;b9;b10;b4-H2O;b8-H2O;b9-H2O	8501.9;3265;8405.1;13337.1;20957.3;28888.9;82464.6;33581.8;1865;7839.5;2078.5;1665;3281;4950.7;16243.9;15008.1;19008.1;64230.2;87726.1;40291.9;3316;1755.2;2312.9	0.000163789740611264;-0.000138013818741456;-0.000142003303096772;0.00227951504120938;0.000632696767979724;0.000644764476305681;0.00121984617192084;0.00360435523998603;0.00788848103752571;-0.000170712150008967;0.00418717937498059;0.00353396162813624;0.00374006110939717;4.73236968900892E-05;0.00107349099454268;0.00320698087205074;0.0011580299291154;-0.000428352576705038;0.000156986801698622;-0.0015…	1.11336279593126;-0.455186461727068;-0.339534185162771;3.45190042972898;0.865044176809705;0.723288565168595;1.24669233767913;3.30205910768477;8.21332756728435;-1.31229795102551;4.788606621504;7.91981422569842;7.63693053409622;0.235296913999487;2.36864891755832;5.66314152598027;1.56842252583305;-0.529235934553736;0.172807869287665;-1.57132323579612;4.95495584140388;-4.14142688578087;-0.05507181847…	147.112640380859;303.202819824219;418.229766845703;660.365235792259;731.403996398332;891.434632532024;978.466085860228;1091.54776533156;960.448852539063;130.08642578125;874.404541015625;446.217742919922;489.733551025391;201.123321533203;453.208150260305;566.290080750828;738.340536457371;809.379236627677;908.447065204498;1007.51721924272;435.196502685547;791.371520996094;890.436706542969	23
QE929_MSQ1321_20180329_Heba_ub_s7_30_1	9922	6348	DLSHIGDAVVISCAKDGVK	19	1	GlyGly (K)	_DLSHIGDAVVISCAK(gl)DGVK_		DLSHIGDAVVISCAK(0.997)DGVK(0.003)			DLSHIGDAVVISCAK(25.36)DGVK(-25.36)		0	1	0	Q1KLJ4;A0A287B4Z7;A0A287ABG2;I3L813	3	HCD	FTMS	MULTI-MSMS	2	1	700.02476	2097.0525	-0.19967	-0.00013977	0.6283768	39.74	4.84E-18	120.24	98.088	25.361	0.9971	2	0	0	0	-1	0	0	0	0	y1;y3;y4;y5;y6;y7;y8;y9;y10;y1-NH3;y7-NH3;y8(2+);a2;b4;b5;b6;b7;b8;b9;b10;b11;b4-H2O	6902.8;6373.5;6483;5907.5;17104.6;23047.6;66640.6;23776;5255.5;3154.1;1455;2595.5;4957.7;7423.1;14399.9;1801.9;9989.1;49062.3;77380.6;35211.3;2349.3;2250.1	0.000285860053111264;0.00102165415000854;0.000285242790653228;-0.000465649731268059;0.00330493088915773;-0.00116050371275378;0.00117468551354705;-0.000797290237414927;0.00894375925008717;-2.865470321467E-06;0.00864274578123059;0.00319074470314717;0.000703451626577589;-0.000523563153137729;0.00162095341852364;0.0055473537375974;0.00131968649407099;0.00249729304584889;-0.000131924819015694;-0.00188…	1.9431388735242;3.36955328503825;0.682024821420479;-0.705136749048948;4.51862852850909;-1.30183562567573;1.20053773585544;-0.730418812344036;7.51190813218272;-0.0220274636765111;9.88420052222481;6.51525940488988;3.4976248209524;-1.15523365558698;2.86240026759618;8.89984248763558;1.78736872465768;3.08545359181418;-0.145220103749492;-1.86735897483593;-3.07809786576521;4.53421188353872	147.112518310547;303.20166015625;418.229339599609;660.367980957031;731.401324164211;891.436437800213;978.466131020886;1091.55216697704;1190.61083984375;130.08625793457;874.400085449219;489.734100341797;201.122665405273;453.209747314453;566.291666778282;623.309204101563;738.340374800806;809.376310982054;908.447354116119;1007.51751750438;1120.60314941406;435.196685791016	22
QE929_MSQ1321_20180329_Heba_ub_s4_10_1	10274	6979	DLSHIGDAVVISCAKDGVK	19	1	GlyGly (K)	_DLSHIGDAVVISCAK(gl)DGVK_		DLSHIGDAVVISCAK(0.998)DGVK(0.002)			DLSHIGDAVVISCAK(26.35)DGVK(-26.35)		0	1	0	Q1KLJ4;A0A287B4Z7;A0A287ABG2;I3L813	3	HCD	FTMS	MULTI-MSMS	14	0	700.02476	2097.0525	-0.30593	-0.00021416	0.6283768	39.921	3.84E-09	88.551	72.667	26.348	0.99769	2	0	0	0	-1	0	0	0	0	y1;y3;y4;y5;y6;y7;y8;y9;y10;y8-H2O;y1-NH3;a2;b4;b5;b7;b8;b9;b10	5899.9;5211.7;5199.4;4697.4;8494.1;15405.1;43784.8;18267.7;2707.4;1615.5;1943.4;2783.8;5395.4;7141.5;2564.3;33784.4;52386.2;27616.4	0.000392671576548764;0.000991136571883544;0.000437830681278228;-0.00145723403909415;0.00375018884994915;0.00581543131761464;0.00160666089459482;0.0079546353290425;-0.00692538137491283;-0.0108493119312243;1.2393318741033E-05;-0.000181558139047411;0.000208858721862271;0.00385813837544902;0.00453628417506025;0.000797258906004572;0.00285857314497662;0.00195019821046571	2.66919407103439;3.26890186423719;1.04686782959019;-2.20669671000166;5.12740544632275;6.52371451292032;1.64202066169731;7.2875116274394;-5.81658493182998;-11.2958646813618;0.0952700184593795;-0.902719441222805;0.460844146958938;6.81301499521137;6.14391965061071;0.985026644106125;3.14666837008211;1.93565431193686	147.112411499023;303.201690673828;418.229187011719;660.368972541339;731.40087890625;891.429461865182;978.465699045505;1091.54341505147;1190.62670898438;960.467590332031;130.086242675781;201.123550415039;453.209014892578;566.289429593325;738.337158203125;809.378011016194;908.444363618155;1007.51368590929	18
QE929_MSQ1321_20180329_Heba_ub_s6_10_3	20695	15778	DLTDYLMKILTER	13	1	GlyGly (K)	_DLTDYLMK(gl)ILTER_		DLTDYLMK(1)ILTER			DLTDYLMK(70.98)ILTER		0	1	0	Q6QAQ1;I3LVD5;A0A0B8RTY2;A0A0B8RTA2;A0A287AAR4;A0A2C9F377;A0A140H1A5;A0SNU5;A0A287A5G1;Q28937;Q8SPK6;A1BPP7;A0A286ZWJ1;C7AI81;F1SLG5;A0A287BGY0;A0A287AVS8;A0A287B0H6;B2ZFN7;A0A287A4R1;B6VNT8;P68137;A0A287BF33;A0A287AER8	2	HCD	FTMS	MULTI-MSMS	2	0	862.94801	1723.8815	-0.39855	-0.00034393	0.33396322	72.792	0.0031406	70.977	45.76	70.977	1	1	0	0	0	-1	0	0	0	0	y1;y3;y4;y5;y6;y7;y8;y10;a2;b2	2748.9;2447.2;3078.3;2841.1;3420.1;13736.4;7264.1;1918.9;8786.2;2616.1	0.000940706390622381;0.00231457161248727;0.00587318091868383;0.00534243475624407;0.00492723559375463;-0.0029779331255213;0.00587963078760367;0.0224207323376504;0.000688192837515089;0.000638215328137903	5.37184258033204;5.71207341250167;11.3318995480034;8.46162749970326;5.64072971947119;-2.96441921367078;5.26078417005457;16.0640607455031;3.42175648834248;2.78553547197745	175.118011474609;405.206909179688;518.287414550781;631.372009277344;873.510314941406;1004.55870471633;1117.63391113281;1395.70764160156;201.122680664063;229.117645263672	10
QE929_MSQ1321_20180329_Heba_ub_s8_30_2	20472	15519	DLTDYLMKILTER	13	1	GlyGly (K)	_DLTDYLMK(gl)ILTER_		DLTDYLMK(1)ILTER			DLTDYLMK(83.31)ILTER		0	1	0	Q6QAQ1;I3LVD5;A0A0B8RTY2;A0A0B8RTA2;A0A287AAR4;A0A2C9F377;A0A140H1A5;A0SNU5;A0A287A5G1;Q28937;Q8SPK6;A1BPP7;A0A286ZWJ1;C7AI81;F1SLG5;A0A287BGY0;A0A287AVS8;A0A287B0H6;B2ZFN7;A0A287A4R1;B6VNT8;P68137;A0A287BF33;A0A287AER8	2	HCD	FTMS	MULTI-MSMS	1	0	862.94801	1723.8815	-0.85862	-0.00074095	-0.36214033	72.528	0.0014676	83.31	47.35	83.31	1	1	0	0	0	-1	0	0	0	0	y3;y4;y5;y6;y7;y8;y11;a2;b2	2771.8;1928.7;2827.3;3436.4;10274.6;2963.8;1950.2;8600.6;5788.1	-0.00125598502813773;-0.00261070580006617;0.00253481756874407;0.00181444262500463;-0.00463698633120657;0.0216267011001037;0.0152896361250896;0.000856039517202589;0.0016300366172004	-3.09958673565156;-5.03709523447249;4.01475874697027;2.07717771404011;-4.61593598398274;19.3507065252872;10.2151387570678;4.25630878021032;7.11443970881112	405.210479736328;518.2958984375;631.374816894531;873.513427734375;1004.56036376953;1117.6181640625;1496.76245117188;201.122512817383;229.116653442383	9
QE929_MSQ1321_20180329_Heba_ub_s9_30_3	20463	15583	DLTDYLMKILTER	13	1	GlyGly (K)	_DLTDYLMK(gl)ILTER_		DLTDYLMK(1)ILTER			DLTDYLMK(83)ILTER		0	1	0	Q6QAQ1;I3LVD5;A0A0B8RTY2;A0A0B8RTA2;A0A287AAR4;A0A2C9F377;A0A140H1A5;A0SNU5;A0A287A5G1;Q28937;Q8SPK6;A1BPP7;A0A286ZWJ1;C7AI81;F1SLG5;A0A287BGY0;A0A287AVS8;A0A287B0H6;B2ZFN7;A0A287A4R1;B6VNT8;P68137;A0A287BF33;A0A287AER8	2	HCD	FTMS	MULTI-MSMS	1	1	862.94801	1723.8815	-1.4022	-0.00121	0.79803224	72.233	0.0015095	83	45.888	83	1	1	0	0	0	-1	0	0	0	0	y1;y3;y4;y5;y6;y7;y8;a2;b2;b4;b5	2059.4;3054.4;2661.2;6077.4;6639;14244.5;11662.3;9138.9;6156.9;1831.9;2294.7	0.000788118499997381;0.00185680794061227;0.00361488013743383;0.00113100897499407;0.0146928605937546;0.00628758477944302;0.0110327771860739;0.000489828579702589;0.000378815914075403;0.000979936271789938;-0.00591247269380801	4.50049544669792;4.58236471518006;6.97463277156426;1.79133920142659;16.8206655453773;6.25910934205508;9.87159386087306;2.43546921200156;1.65336670057474;2.20115464062485;-9.72027066409946	175.1181640625;405.207366943359;518.289672851563;631.376220703125;873.500549316406;1004.54943919842;1117.62875798641;201.12287902832;229.117904663086;445.191925048828;608.262145996094	11
QE929_MSQ1321_20180329_Heba_ub_s1_ctrl_1	4858	1825	DLYDAGVKR	9	1	GlyGly (K)	_DLYDAGVK(gl)R_		DLYDAGVK(1)R			DLYDAGVK(73.26)R		0	1	0	P19620;F1S073;A0A286ZJV6;A0A287BI04	2	HCD	FTMS	MULTI-MSMS	4	0	575.79619	1149.5778	-0.62199	-0.00035814	0.009461908	24.665	0.01621	73.26	28.179	73.26	1	1	0	0	0	-1	0	0	0	0	y1;y2;y3;y4;y5;y6;y7;a2;b2;b3	8795.6;2389.7;1452.5;16596.6;26647.1;30057.4;22654.3;42207.3;9040.1;1592.9	0.000101472992184881;-0.000969854099992062;-0.00250222696251967;0.00191739478077579;0.00324598723966574;0.00202520818641005;0.00835905804308368;-1.37114593599108E-05;0.0012790844687629;-0.00353812918439189	0.579452136504006;-2.32435216534636;-4.8461987950989;3.34422632089435;5.03737589194914;2.66682228951175;9.06164600043128;-0.0681743673202714;5.58266930969631;-9.02157866780619	175.118850708008;417.2578125;516.327758789063;573.344802890919;644.38058808626;759.408751897314;922.465746585757;201.123382568359;229.117004394531;392.185150146484	10
QE929_MSQ1321_20180329_Heba_ub_s4_10_1	5103	2143	DLYDAGVKR	9	1	GlyGly (K)	_DLYDAGVK(gl)R_		DLYDAGVK(1)R			DLYDAGVK(74.13)R		0	1	0	P19620;F1S073;A0A286ZJV6;A0A287BI04	2	HCD	FTMS	MULTI-MSMS	9	0	575.79619	1149.5778	-0.75248	-0.00043328	-0.51246882	25.382	0.015811	74.127	30.881	74.127	1	1	0	0	0	-1	0	0	0	0	y1;y2;y3;y4;y5;y6;y7;y1-NH3;a2;b2;b2-H2O	12047.1;1694.7;2271.7;10598.2;20338.6;20102.4;17203;1427.4;32993.9;8329.2;1149.3	0.000391389984372381;-0.00173279355311706;-0.00152566446251967;0.00101716070003022;-0.00256511877103094;0.000380157879362741;-0.0031662082069488;-0.00124010897656035;-7.47466156099108E-05;-0.000323088382799597;-0.000664386010925	2.23500000573589;-4.15280513118778;-2.95484277600424;1.77407922390666;-3.98071525756328;0.500596095195365;-3.43228858158443;-7.84414193733213;-0.371645464450492;-1.41013594504634;-3.14713229726445	175.118560791016;417.258575439453;516.326782226563;573.345703125;644.386399192271;759.410396947621;922.477271852007;158.093643188477;201.123443603516;229.118606567383;211.108383178711	11
QE929_MSQ1321_20180329_Heba_ub_s5_10_2	4890	1718	DLYDAGVKR	9	1	GlyGly (K)	_DLYDAGVK(gl)R_		DLYDAGVK(1)R			DLYDAGVK(65.25)R		0	1	0	P19620;F1S073;A0A286ZJV6;A0A287BI04	2	HCD	FTMS	MULTI-MSMS	1	0	575.79619	1149.5778	-1.3008	-0.00074897	-0.164515	25.506	0.019888	65.252	27.694	65.252	1	1	0	0	0	-1	0	0	0	0	y1;y2;y4;y5;y6;y7;y6-NH3;a2;b2	9067.6;2762.4;21116.4;33106.3;37156.2;17091.3;1378.6;47081.7;10505.9	-6.63736875026189E-05;6.7084000079376E-06;-0.000701280306770968;-5.98119004280306E-06;0.00125952110215621;-0.00349445385631952;-0.00566457412503496;-0.000349404818734911;0.000653474117200403	-0.379020440215014;0.016077387906336;-1.22313327032244;-0.00928202985707312;1.65855322193303;-3.78811784258999;-7.63018756271504;-1.73726312219545;2.85213371483668	175.119018554688;417.2568359375;573.347421566007;644.38384005469;759.409517584398;922.477600097656;742.389892578125;201.123718261719;229.117630004883	9
QE929_MSQ1321_20180329_Heba_ub_s6_10_3	5256	2341	DLYDAGVKR	9	1	GlyGly (K)	_DLYDAGVK(gl)R_		DLYDAGVK(1)R			DLYDAGVK(127.12)R		0	1	0	P19620;F1S073;A0A286ZJV6;A0A287BI04	2	HCD	FTMS	MULTI-MSMS	4	0	575.79619	1149.5778	-0.45207	-0.0002603	-0.33849191	25.346	0.0017254	127.12	60.086	127.12	1	1	0	0	0	-1	0	0	0	0	y1;y2;y3;y4;y5;y6;y7;y6-H2O;y7-H2O;y2-NH3;y4-NH3;y5-NH3;y6-NH3;a2;b2;b3	20146.1;9154.1;7371.5;44205.8;85901.2;87913.9;45574.8;1686.6;1979;6337.5;1932.7;1809.4;5377.9;107596.2;24610.6;2152	-0.000310514312502619;-0.00182434628749206;0.000366425381230329;0.000128264654449595;-0.000150052246681298;-0.000863705442043283;0.000486585940166151;0.00598634498123829;0.0124911528124585;0.000557216275012706;0.00309354748128499;-0.000564149093747801;-0.00346730850003496;-0.000135781771859911;-0.000231535648424597;0.00125313058123311	-1.77315909011608;-4.37221903775631;0.709679870620419;0.223712247067628;-0.232861539668585;-1.13733500466357;0.527479518236099;8.07444240958927;13.8107560549086;1.39224106665547;5.56076310730318;-0.899246091426375;-4.6704821778807;-0.675116377391341;-1.010549707909;3.1952915357372	175.119262695313;417.258666992188;516.324890136719;573.346592021046;644.383984125747;759.411640810942;922.47361905786;741.394226074219;904.451049804688;400.229736328125;556.317077636719;627.357849121094;742.3876953125;201.123504638672;229.118515014648;392.180358886719	16
QE929_MSQ1321_20180329_Heba_ub_s7_30_1	5073	2057	DLYDAGVKR	9	1	GlyGly (K)	_DLYDAGVK(gl)R_		DLYDAGVK(1)R			DLYDAGVK(86.95)R		0	1	0	P19620;F1S073;A0A286ZJV6;A0A287BI04	2	HCD	FTMS	MULTI-MSMS	4	0	575.79619	1149.5778	-0.82555	-0.00047535	0.009461908	25.351	0.0098244	86.953	43.707	86.953	1	1	0	0	0	-1	0	0	0	0	y1;y2;y3;y4;y5;y6;y7;y2-NH3;a2;b2	14958.4;6463.8;2618.6;28763.3;44920.4;49386.8;37046.6;1619.3;66225.7;16621.3	-0.000432584625002619;0.000220331446882938;-0.000671172275019671;0.00143190296546436;-0.0015704462409758;-0.000417216179130264;0.00140514627230459;-0.00334903372498729;-0.000181558139047411;-0.000170500492174597	-2.47022695735014;0.528047813024023;-1.29990039036923;2.49745309585329;-2.43712261320731;-0.549394296857752;1.52323886825782;-8.367696686901;-0.902719441222805;-0.744158705740297	175.119384765625;417.256622314453;516.325927734375;573.345288382735;644.385404519741;759.411194321679;922.472700497528;400.233642578125;201.123550415039;229.118453979492	10
QE929_MSQ1321_20180329_Heba_ub_s8_30_2	5065	2142	DLYDAGVKR	9	1	GlyGly (K)	_DLYDAGVK(gl)R_		DLYDAGVK(1)R			DLYDAGVK(99)R		0	1	0	P19620;F1S073;A0A286ZJV6;A0A287BI04	2	HCD	FTMS	MULTI-MSMS	5	0	575.79619	1149.5778	-0.22837	-0.00013149	0.009461908	24.987	0.005358	98.997	45.83	98.997	1	1	0	0	0	-1	0	0	0	0	y1;y2;y3;y4;y5;y6;y7;y1-NH3;y2-NH3;y5-NH3;y6-NH3;a2;b2;b3	19041.2;5337.3;6455.6;32343.1;50908.1;57534.3;33624.4;1168.5;1740.2;2161.8;1772.5;70939.7;19437.1;2082.3	-0.000295255523440119;0.00101378847813294;-0.00170876993126967;0.00018446664307703;0.000488466485194294;-0.000748673529756161;-0.0020721511133388;-0.00014147616406035;0.00263241158751271;0.0042576282500022;0.00019480087496504;3.20649078275892E-05;8.88989218879033E-05;-0.00137138113751689	-1.68602553838145;2.42965683884875;-3.3094725745552;0.321736736079707;0.758037104038055;-0.985860109231482;-2.24629227639469;-0.894894597705312;6.57728548811912;6.78665450620243;0.262399063358816;0.159429076401769;0.388004636868036;-3.49678898771505	175.119247436523;417.255828857422;516.326965332031;573.346535819057;644.383345607015;759.41152577903;922.476177794913;158.092544555664;400.227661132813;627.35302734375;742.384033203125;201.123336791992;229.118194580078;392.182983398438	14
QE929_MSQ1321_20180329_Heba_ub_s1_ctrl_1	4527	1533	DQALKALR	8	1	GlyGly (K)	_DQALK(gl)ALR_		DQALK(1)ALR			DQALK(60.76)ALR		0	1	0	F1SLU6	2	HCD	FTMS	MULTI-SECPEP	5	-1	514.796	1027.5774	0.22606	0.00011638	-1029.9907	23.676	0.034514	60.76	30.953	60.76	1	1	0	0	0	-1	0	0	0	0	y1;y3;y4;y5;y6;y6-NH3;b2;b3;b2-H2O;b2-NH3	9440;5561.8;16274.4;12044.2;30612.2;1493.4;14162.8;8245.9;2061;2645.1	0.000360872406247381;-0.000195978534350161;0.00125422782980422;-0.000562089874961202;-0.000547475354892413;-0.00360824341873922;-0.000495226328126819;8.90204561869723E-05;-5.8325714064722E-05;0.00036045732812795	2.0607315508349;-0.545536010869738;2.08559409063658;-0.786730947694821;-0.696977125605613;-4.69532192354631;-2.0288403814364;0.28248820021188;-0.257984444058768;1.58745698076494	175.118591308594;359.240325927734;601.37676618627;714.462646484375;785.499745657655;768.476257324219;244.093292236328;315.129821777344;226.082290649414;227.065887451172	10
QE929_MSQ1321_20180329_Heba_ub_s3_ctrl_3	4534	1466	DQALKALR	8	1	GlyGly (K)	_DQALK(gl)ALR_		DQALK(1)ALR			DQALK(58.92)ALR		0	1	0	F1SLU6	2	HCD	FTMS	MULTI-SECPEP	1	-1	514.796	1027.5774	-0.028285	-1.46E-05	-1031.6836	24.092	0.036176	58.917	26.562	58.917	1	1	0	0	0	-1	0	0	0	0	y1;y2;y3;y4;y5;y6;b2;b3;b2-NH3	7826.6;1391.5;4411.2;8947;7044.3;17562.8;11103.6;5341.5;1721.3	-0.000341031890627619;-0.00267231516244237;-0.000714777362475161;-0.00228964449377145;0.0012689648125388;-0.00141216926249399;5.40900781231812E-05;-0.000155120168813028;0.00013157549219045	-1.94742614803173;-9.27224988711384;-1.98968845822422;-3.80731536346503;1.77611533779585;-1.79779524533018;0.221596420590539;-0.492241729970021;0.579458944889363	175.119293212891;288.205688476563;359.240844726563;601.380310058594;714.460815429688;785.500610351563;244.092742919922;315.130065917969;227.066116333008	9
QE929_MSQ1321_20180329_Heba_ub_s2_ctrl_2	13257	9578	DQRAGKINER	10	2	GlyGly (K),2 Deamidation (NQ)	_DQ(de)RAGK(gl)IN(de)ER_	DQ(1)RAGKIN(1)ER	DQRAGK(1)INER		DQ(55.57)RAGKIN(55.57)ER	DQRAGK(55.57)INER		2	1	0	A0A287A6D7;A0A287A572;A0A287AHV4;A0A286ZW79;F1SJE1;Q6PQZ2;A0A286ZZ96	2	HCD	FTMS	MULTI-MSMS	6	0	651.82347	1301.6324	-1.9716	-0.0012851	-1.9543834	48.625	0.0069698	55.567	17.274	55.567	1	1	0	0	0	-1	0	0	0	0	y2;y3;y4;y2-H2O;y3-H2O;b3;b6;b7;b8;b3-H2O	2237.8;15098.5;1882.5;16458.1;10243.8;10243.8;15069.3;14007.5;19349.3;2050.6	-0.00379896108125877;-0.00340622205004593;-0.00497456586879252;-0.00401818839691259;-0.00307613295944975;-0.00307613295939291;0.00896113049475389;0.0044650242523403;0.0132288753165994;0.00122124128745327	-12.4897893636518;-8.12568681428071;-9.34581232121657;-14.0419996647052;-7.66769353813303;-7.66769353799134;11.6172311342872;5.04833976670365;13.2358616049209;3.18723699019661	304.165344238281;419.19189453125;532.277526855469;286.154998779297;401.180999755859;401.180999755859;771.365430468705;884.453990555348;999.472169736283;383.166137695313	10
QE929_MSQ1321_20180329_Heba_ub_s5_10_2	12212	7696	DQRAGKINER	10	2	GlyGly (K),2 Deamidation (NQ)	_DQ(de)RAGK(gl)IN(de)ER_	DQ(1)RAGKIN(1)ER	DQRAGK(1)INER		DQ(46)RAGKIN(46)ER	DQRAGK(46)INER		2	1	0	A0A287A6D7;A0A287A572;A0A287AHV4;A0A286ZW79;F1SJE1;Q6PQZ2;A0A286ZZ96	2	HCD	FTMS	MULTI-MSMS	2	0	651.82347	1301.6324	-1.6085	-0.0010484	-1.9543834	48.927	0.015754	45.997	7.7038	45.997	1	1	0	0	0	-1	0	0	0	0	y2;y3;y2-H2O;y3-H2O;b3;b6;b7;b8	1723.2;9301.6;10813.1;5075.3;5075.3;8017.1;7585.4;15742.4	-0.00434827748750877;-0.00676315564379593;-0.00456750480316259;-0.00487667006882475;-0.00487667006876791;0.0116596656063166;0.0155844858501268;0.0101002964452164	-14.2957431442818;-16.1336647306061;-15.9616153995903;-12.1557306675747;-12.155730667433;15.1156714261901;17.6206811762236;10.1055988699698	304.165893554688;419.195251464844;286.155548095703;401.182800292969;401.182800292969;771.362731933594;884.44287109375;999.475298315155	8
QE929_MSQ1321_20180329_Heba_ub_s7_30_1	13031	9207	DQRAGKINER	10	2	GlyGly (K),2 Deamidation (NQ)	_DQ(de)RAGK(gl)IN(de)ER_	DQ(1)RAGKIN(1)ER	DQRAGK(1)INER		DQ(55.57)RAGKIN(55.57)ER	DQRAGK(55.57)INER		2	1	0	A0A287A6D7;A0A287A572;A0A287AHV4;A0A286ZW79;F1SJE1;Q6PQZ2;A0A286ZZ96	2	HCD	FTMS	MULTI-MSMS	5	0	651.82347	1301.6324	-1.1194	-0.00072968	-1.647077	48.656	0.0069698	55.567	15.566	55.567	1	1	0	0	0	-1	0	0	0	0	y2;y3;y4;y2-H2O;y3-H2O;b3;b6;b7;b8	1939.9;24094.6;5728.6;27620.1;11666.1;11666.1;24929.3;18579.1;33192.2	-0.00379896108125877;-0.00471344150770392;-0.00436421430629252;-0.00445427756955041;-0.00319820327194975;-0.00319820327189291;0.00852566007620226;0.00964853892958217;0.00782499396598269	-12.4897893636518;-11.2440790738467;-8.19914253459928;-15.565937343101;-7.97196851484827;-7.97196851470658;11.0526799961811;10.9090982460204;7.829084086059	304.165344238281;419.193201750708;532.276916503906;286.15543486847;401.181121826172;401.181121826172;771.365865939124;884.448807040671;999.477573617634	9
QE929_MSQ1321_20180329_Heba_ub_s4_10_1	4041	1153	DSQEEEKTEALTSAKR	16	2	GlyGly (K)	_DSQEEEKTEALTSAK(gl)R_		DSQEEEKTEALTSAK(1)R			DSQEEEK(-52.69)TEALTSAK(52.69)R		0	1	0	A0A286ZIC1;A0A286ZSM7;A0A287A6P1;P20305;CON__Q3SX14	3	HCD	FTMS	MULTI-MSMS	9	0	645.97999	1934.9181	-0.41341	-0.00026706	-0.28778944	22.399	0.00078062	59.261	44.789	52.691	0.99999	2	0	0	0	-1	0	0	0	0	y1;y3;y4;y5;y6;y7;y8;y9;a2;b2;b4;b10	5183.8;5346.3;15877.5;23506.6;6461.2;1665.2;2240.3;2877.5;1739.3;1380.5;1770.2;2821.4	-0.000844571929690119;-0.00081285340939985;0.00126183059546747;-0.00176711172082378;0.00220257568332727;-0.00412131644384317;0.0157056664749007;0.0129691015124536;-1.68112562732858E-05;-0.00121119794530955;0.00201324266248548;0.00827827961234107	-4.82282383459875;-1.6646776916873;2.19324938594539;-2.61261962117971;2.78999337435978;-4.78944963784415;15.8719773627009;11.8920161211721;-0.0960251706741759;-5.9645102698343;4.37504132082502;7.21439654336814	175.11979675293;488.294769287109;575.324723013004;676.375430429421;789.455524722417;860.498962402344;989.521728515625;1090.57214355469;175.071350097656;203.067459106445;460.165405273438;1147.46667480469	12
QE929_MSQ1321_20180329_Heba_ub_s6_10_3	4226	1380	DSQEEEKTEALTSAKR	16	2	GlyGly (K)	_DSQEEEKTEALTSAK(gl)R_		DSQEEEKTEALTSAK(1)R			DSQEEEK(-52.97)TEALTSAK(52.97)R		0	1	0	A0A286ZIC1;A0A286ZSM7;A0A287A6P1;P20305;CON__Q3SX14	3	HCD	FTMS	MSMS	11		645.97999	1934.9181	NaN	NaN	-0.13274412	22.453	3.15E-06	61.097	44.604	52.973	0.99999	2	0	0	0	-1	0	0	0	0	y1;y2;y3;y4;y5;y6;y7;y8;y9;y10(2+);a2;b2	7304.2;2248.6;3586.9;21662;35344.7;12216;9030.5;1988.6;2126.2;1740.5;6336.6;2083.6	4.04378359348812E-05;0.000617059962507938;-0.00273546083127485;-0.00221868770847777;0.000740127965968895;0.000435752768794373;-0.00308371878759317;0.00606211178740068;0.00430210932495356;0.00230644134364866;-9.31052015857858E-05;0.00043675127344045	0.230916441476;1.4788514219085;-5.60204661772661;-3.85638613726858;1.09426019373824;0.551964968163641;-3.58364465352209;6.12624516867761;3.94478729439248;3.78203490040721;-0.531812663578391;2.15078683581201	175.118911743164;417.256225585938;488.296691894531;575.328203531308;676.372923189734;789.457291545331;860.497924804688;989.531372070313;1090.58081054688;609.841369628906;175.071426391602;203.065811157227	12
QE929_MSQ1321_20180329_Heba_ub_s8_30_2	4070	1214	DSQEEEKTEALTSAKR	16	2	GlyGly (K)	_DSQEEEKTEALTSAK(gl)R_		DSQEEEKTEALTSAK(1)R			DSQEEEK(-55.25)TEALTSAK(55.25)R		0	1	0	A0A286ZIC1;A0A286ZSM7;A0A287A6P1;P20305;CON__Q3SX14	3	HCD	FTMS	MULTI-MSMS	10	1	645.97999	1934.9181	-0.15006	-9.69E-05	-1.6831973	22.182	0.00069763	59.862	48.592	55.245	1	2	0	0	0	-1	0	0	0	0	y1;y2;y3;y4;y5;y6;y7;y8;y9;y5-H2O;a2;b2;b10	1643.7;2116.9;8080;19418.6;30676.5;6944;2674.2;1571.4;2453.8;1388.3;6924.3;2696.6;4277	-0.000890348296877619;0.00131896425938294;-0.00338078398715425;-0.000239743802126213;0.00132308707452466;-0.00296606127506038;-0.00119162894384317;0.00618418209990068;-0.00277796880004644;0.00695849468115739;-0.000199916725023286;-0.00021937665624705;0.00959373560544918	-5.08422280432708;3.16104685144752;-6.92361749588461;-0.416709323998131;1.95615195333613;-3.75707277133579;-1.38481631354372;6.24960768030386;-2.54722138758979;10.5694991767106;-1.14191451554454;-1.08031945982982;8.36080629997809	175.119842529297;417.255523681641;488.297337217687;575.326224587402;676.372340230625;789.460693359375;860.496032714844;989.53125;1090.587890625;658.356140136719;175.071533203125;203.066467285156;1147.46535934869	13
QE929_MSQ1321_20180329_Heba_ub_s9_30_3	3996	1150	DSQEEEKTEALTSAKR	16	2	GlyGly (K)	_DSQEEEKTEALTSAK(gl)R_		DSQEEEKTEALTSAK(1)R			DSQEEEK(-44.53)TEALTSAK(44.53)R		0	1	0	A0A286ZIC1;A0A286ZSM7;A0A287A6P1;P20305;CON__Q3SX14	3	HCD	FTMS	MULTI-MSMS	2	1	645.97999	1934.9181	-0.33534	-0.00021662	-1.2180614	22.079	0.0015307	53.828	42.789	44.526	0.99996	2	0	0	0	-1	0	0	0	0	y1;y2;y3;y4;y5;y6;y7;y8;y9;y13(2+);a2;b2;b2-H2O	6459.6;1610;5883;22929.6;33792.1;8354.7;9442.7;1631.1;2336.5;1954.1;6367.7;1715.9;2302.2	-0.000173185210940119;6.7084000079376E-06;-4.99139562748496E-05;-0.000126321877246482;-0.000490423395717698;0.00448022778743962;0.00436226899955727;0.00679453366240068;0.0176077733874536;-0.00222432451255372;-0.000337245826585786;-0.00082972821874705;-0.000408086393747453	-0.988956577860654;0.016077387906336;-0.102221111924343;-0.219565694646787;-0.725077079017753;5.67510210904305;5.06951454658163;6.86642069498187;16.1455144304392;-2.76860518770324;-1.92633008847486;-4.08598098915576;-2.20520378908761	175.119125366211;417.2568359375;488.294006347656;575.326111165477;676.374153741096;789.453247070313;860.4904788169;989.530639648438;1090.56750488281;803.409790039063;175.071670532227;203.067077636719;185.056091308594	13
QE929_MSQ1321_20180329_Heba_ub_s1_ctrl_1	3481	601	DSYVGDEAQSKR	12	1	GlyGly (K)	_DSYVGDEAQSK(gl)R_		DSYVGDEAQSK(1)R			DSYVGDEAQSK(65.35)R		0	1	0	Q6QAQ1;I3LVD5;A0A0B8RTY2;A0A0B8RTA2;A0A287AAR4;A0A2C9F377;A0A286ZWJ1;C7AI81;F1SLG5;A0A287BGY0;A0A287AVS8;A0A287B0H6;Q27HS3;B6VNT8;O62788;P68137;A0A287BF33;A0A287AER8	2	HCD	FTMS	MULTI-MSMS	2	0	734.83678	1467.659	0.64162	0.00047148	0.032316907	20.616	0.0023682	65.347	47.035	65.347	1	1	0	0	0	-1	0	0	0	0	y1;y5;y6;y7;y8;y9;b3;b3-H2O	1696.2;2355.7;2125.6;1984.2;19463.7;1927.7;1758.6;8987.9	-0.00104293618750262;0.00211606593745728;0.00906463088745113;-0.000552395706336029;-0.00272556009576874;-0.0119320801250069;-0.00158810398130527;-0.00116646215633409	-5.95555171643708;3.0084144815119;10.889516923543;-0.583031288963117;-2.71340867091121;-10.8123929529184;-4.33752746301661;-3.35074560253737	175.119995117188;703.382446289063;832.418090820313;947.454650878906;1004.4782877669;1103.55590820313;366.131164550781;348.120178222656	8
QE929_MSQ1321_20180329_Heba_ub_s4_10_1	3531	675	DSYVGDEAQSKR	12	1	GlyGly (K)	_DSYVGDEAQSK(gl)R_		DSYVGDEAQSK(1)R			DSYVGDEAQSK(52.79)R		0	1	0	Q6QAQ1;I3LVD5;A0A0B8RTY2;A0A0B8RTA2;A0A287AAR4;A0A2C9F377;A0A286ZWJ1;C7AI81;F1SLG5;A0A287BGY0;A0A287AVS8;A0A287B0H6;Q27HS3;B6VNT8;O62788;P68137;A0A287BF33;A0A287AER8	2	HCD	FTMS	MULTI-MSMS	11	0	734.83678	1467.659	0.73955	0.00054345	-0.51276884	20.979	0.012209	52.79	34.478	52.79	1	1	0	0	0	-1	0	0	0	0	y3;y5;y6;y7;y8;y9;b3;b3-H2O	1819.5;2760.8;2097.3;2050.2;33624.9;6904.5;3224.5;10637.2	-0.00589823130934519;-0.00276674656254272;-0.00106720505004887;-0.00305483711258603;0.00158413909207411;-9.12598125069053E-05;0.000273468284319733;-0.00113594457820909	-11.6959993808446;-3.93346090848223;-1.28203852416663;-3.22424829648551;1.57708325617503;-0.082697026067422;0.746917228681312;-3.26308197240984	504.294769287109;703.387329101563;832.42822265625;947.457153320313;1004.47397806771;1103.54406738281;366.129302978516;348.120147705078	8
QE929_MSQ1321_20180329_Heba_ub_s5_10_2	3508	623	DSYVGDEAQSKR	12	1	GlyGly (K)	_DSYVGDEAQSK(gl)R_		DSYVGDEAQSK(1)R			DSYVGDEAQSK(74.16)R		0	1	0	Q6QAQ1;I3LVD5;A0A0B8RTY2;A0A0B8RTA2;A0A287AAR4;A0A2C9F377;A0A286ZWJ1;C7AI81;F1SLG5;A0A287BGY0;A0A287AVS8;A0A287B0H6;Q27HS3;B6VNT8;O62788;P68137;A0A287BF33;A0A287AER8	2	HCD	FTMS	MULTI-MSMS	2	0	734.83678	1467.659	0.75085	0.00055175	0.57740265	20.982	0.0015064	74.162	55.85	74.162	1	1	0	0	0	-1	0	0	0	0	y3;y4;y5;y6;y7;y8;y9;b3;b3-H2O	2018.1;1519.9;5156.5;6122.7;2417;32780.2;5441.5;1967.6;12901.1	0.000754600721904808;-0.000756999206259934;0.00522885890620728;0.00100799026245113;0.00555111991866397;-0.00187204169708366;0.0143130370624931;0.000517608909319733;0.000634074953040908	1.49636824125327;-1.19712398896092;7.4339103485137;1.21090653570374;5.85901992684728;-1.8636971157886;12.9702331901689;1.4137334822935;1.82143487297779	504.288116455078;632.348205566406;703.379333496094;832.426147460938;947.448547363281;1004.4774342485;1103.52966308594;366.129058837891;348.118377685547	9
QE929_MSQ1321_20180329_Heba_ub_s6_10_3	3711	897	DSYVGDEAQSKR	12	1	GlyGly (K)	_DSYVGDEAQSK(gl)R_		DSYVGDEAQSK(1)R			DSYVGDEAQSK(86.9)R		0	1	0	Q6QAQ1;I3LVD5;A0A0B8RTY2;A0A0B8RTA2;A0A287AAR4;A0A2C9F377;A0A286ZWJ1;C7AI81;F1SLG5;A0A287BGY0;A0A287AVS8;A0A287B0H6;Q27HS3;B6VNT8;O62788;P68137;A0A287BF33;A0A287AER8	2	HCD	FTMS	MULTI-MSMS	8	0	734.83678	1467.659	0.64475	0.00047379	-0.3764974	21.021	0.00067632	86.898	64.812	86.898	1	1	0	0	0	-1	0	0	0	0	y1;y3;y4;y5;y6;y7;y8;y9;y6-H2O;y8-NH3;a2;b2;b3;b3-H2O	5226.8;9645.6;7179.9;12900.9;20260.1;12651.6;94447.2;29147.7;2343.5;5514.7;2344.1;5213;14833.5;35189.1	0.000299837249997381;2.21788469048079E-05;0.00259993438749007;-0.00139016917000845;0.00228287662332605;0.00368454327087875;-0.00117801112014604;-0.000621459455487638;-0.00265972338127085;-0.0108867970437814;0.000227329368726714;0.00023838701562795;-0.000637036595207974;-0.00088850023280429	1.71219482324941;0.0439804428636484;4.11157676560719;-1.9763959814945;2.7424416287147;3.88890354225161;-1.17276097392805;-0.563148473427422;-3.26579139635541;-11.025052303246;1.29849735902456;1.17393854436643;-1.73991812679743;-2.55228222270208	175.11865234375;504.288848876953;632.344848632813;703.38595252417;832.424872574577;947.450413939929;1004.47674021792;1103.54459758246;814.419250488281;987.459899902344;175.071105957031;203.066009521484;366.130213483395;348.119900260733	14
QE929_MSQ1321_20180329_Heba_ub_s7_30_1	3602	757	DSYVGDEAQSKR	12	1	GlyGly (K)	_DSYVGDEAQSK(gl)R_		DSYVGDEAQSK(1)R			DSYVGDEAQSK(79.97)R		0	1	0	Q6QAQ1;I3LVD5;A0A0B8RTY2;A0A0B8RTA2;A0A287AAR4;A0A2C9F377;A0A286ZWJ1;C7AI81;F1SLG5;A0A287BGY0;A0A287AVS8;A0A287B0H6;Q27HS3;B6VNT8;O62788;P68137;A0A287BF33;A0A287AER8	2	HCD	FTMS	MULTI-MSMS	4	0	734.83678	1467.659	0.69829	0.00051313	-0.24022597	21.015	0.0010536	79.974	59.67	79.974	1	1	0	0	0	-1	0	0	0	0	y1;y3;y4;y5;y6;y7;y8;y9;y8-NH3;b3;b3-H2O	2210;5262.9;4341.2;10032.4;12315;6765.2;59445.3;15103.4;2956.8;8011.7;26019.7	0.000131990570309881;-0.00235819224684519;-0.0022641325931545;0.000651222187457279;-0.00643829880004887;0.00518490898116397;-0.000261015709952517;0.00764603907532546;0.00742374983121863;-0.000184295387555267;-0.000728460838558931	0.753720075125852;-4.67625076557749;-3.58050703223675;0.925841744671802;-7.7343091970198;5.47249451329685;-0.259852655403033;6.92867001011555;7.51816604773992;-0.503360849939318;-2.09255826198126	175.11882019043;504.291229248047;632.349712699793;703.383911132813;832.43359375;947.448913574219;1004.47582322251;1103.53633008392;987.441589355469;366.129760742188;348.119740221338	11
QE929_MSQ1321_20180329_Heba_ub_s8_30_2	3570	746	DSYVGDEAQSKR	12	1	GlyGly (K)	_DSYVGDEAQSK(gl)R_		DSYVGDEAQSK(1)R			DSYVGDEAQSK(84.17)R		0	1	0	Q6QAQ1;I3LVD5;A0A0B8RTY2;A0A0B8RTA2;A0A287AAR4;A0A2C9F377;A0A286ZWJ1;C7AI81;F1SLG5;A0A287BGY0;A0A287AVS8;A0A287B0H6;Q27HS3;B6VNT8;O62788;P68137;A0A287BF33;A0A287AER8	2	HCD	FTMS	MULTI-MSMS	10	0	734.83678	1467.659	0.68115	0.00050054	-0.51276884	20.783	0.00082497	84.17	65.39	84.17	1	1	0	0	0	-1	0	0	0	0	y1;y3;y4;y5;y6;y7;y8;y9;y8-H2O;b2;b3;b3-H2O	2935.8;2701.6;3060.4;12009.9;14233.2;2734.6;57014.4;12476.6;1995.6;1646.9;8463.8;21078.6	-0.000691984039065119;-0.00391458873122019;-0.00582291717500993;-0.000225110635938108;-0.00296414531612754;-0.00970766914383603;-0.00234792761182234;-0.00883152932988196;-0.0159595107500081;-0.00028041181249705;0.000120880393694733;-0.000861286375084092	-3.95149294851792;-7.76253169320477;-9.20832932727828;-0.320039102280281;-3.56083381216946;-10.2459524900048;-2.33746067298599;-8.00281533302419;-16.1782248671452;-1.3808864258256;0.330157521764344;-2.47410860961712	175.119644165039;504.292785644531;632.353271484375;703.384787465636;832.430119596516;947.463806152344;1004.47791013441;1103.55280765233;986.48095703125;203.066528320313;366.129455566406;348.119873046875	12
QE929_MSQ1321_20180329_Heba_ub_s9_30_3	3520	706	DSYVGDEAQSKR	12	1	GlyGly (K)	_DSYVGDEAQSK(gl)R_		DSYVGDEAQSK(1)R			DSYVGDEAQSK(86.9)R		0	1	0	Q6QAQ1;I3LVD5;A0A0B8RTY2;A0A0B8RTA2;A0A287AAR4;A0A2C9F377;A0A286ZWJ1;C7AI81;F1SLG5;A0A287BGY0;A0A287AVS8;A0A287B0H6;Q27HS3;B6VNT8;O62788;P68137;A0A287BF33;A0A287AER8	2	HCD	FTMS	MULTI-MSMS	4	0	734.83678	1467.659	0.64726	0.00047563	-0.3764974	20.742	0.00067632	86.898	65.434	86.898	1	1	0	0	0	-1	0	0	0	0	y1;y3;y4;y5;y6;y7;y8;y9;y3-NH3;y8-NH3;b2;b3;b3-H2O	7013.8;6136.3;2361.6;9868.9;16152.7;7288.6;74682.7;12775.9;1486.8;3078.7;1856.1;14117.9;25628.4	-0.000417325835940119;0.000205284315654808;0.00339339141874007;-0.00282778171879272;0.000589921818345829;0.00372006523116397;-0.00190593402726336;-0.0115658691875069;-0.00321149296559042;0.00699650373746863;5.528154687795E-05;-0.00167965671568027;-0.000207213414000762	-2.38309352709169;0.407076996943317;5.36636881609768;-4.02023374095899;0.708677308935555;3.92639584711091;-1.89743830769148;-10.4805501376285;-6.59084779272201;7.08548311681956;0.272234123084713;-4.58758078607028;-0.595236926623949	175.119369506836;504.288665771484;632.344055175781;703.387390136719;832.426565529382;947.450378417969;1004.47746814083;1103.55554199219;487.265533447266;987.442016601563;203.066192626953;366.131256103516;348.119218973914	13
QE929_MSQ1321_20180329_Heba_ub_s9_30_3	11562	8201	DTDWVVVKEPVIK	13	1	GlyGly (K)	_DTDWVVVK(gl)EPVIK_		DTDWVVVK(0.989)EPVIK(0.011)			DTDWVVVK(19.56)EPVIK(-19.56)		0	1	0	A0A287AVH6;F1S8X7	2	HCD	FTMS	MULTI-MSMS	13	0	821.44596	1640.8774	1.1173	0.00091781	-1.1732669	43.507	0.018858	52.79	44.06	19.565	0.98907	2	0	0	0	-1	0	0	0	0	y2;y4;y6;y7;y8;y9;b4	1558.2;6289.1;5377.6;1814.9;6090.1;1954.9;2323.7	0.00076219396879651;-0.00296848509680103;0.00548748811252153;-0.00721431834369923;0.00278895332508;0.0144401742124955;0.00144741523126868	2.92930582490108;-6.50525617514292;6.63146133447892;-7.78601289883962;2.71925191449534;12.8392559738734;2.79323111340498	260.196105957031;456.321014404297;827.493041992188;926.574157714844;1025.63256835938;1124.68933105469;518.186706542969	7
QE929_MSQ1321_20180329_Heba_ub_s1_ctrl_1	5426	2310	DTGKTPVEPEVAIHR	15	1	GlyGly (K)	_DTGK(gl)TPVEPEVAIHR_		DTGK(1)TPVEPEVAIHR			DTGK(84.57)TPVEPEVAIHR		0	1	0	A1XQU9;A0A287BQP4	3	HCD	FTMS	MULTI-MSMS	1	0	588.3076	1761.901	0.33951	0.00019974	0.005311138	26.409	3.45E-05	84.566	66.649	84.566	1	1	0	0	0	-1	0	0	0	0	y1;y2;y3;y4;y5;y6;y7;y8;y10;y8-NH3;a2;b2;b5	6598.4;1681.3;4918.2;14382.4;18948.9;7912.5;50743.1;4236.9;1984.7;1568.3;7437.4;1882.2;1793.5	-0.000234220367190119;0.00189968793125672;-4.34924686487648E-06;-0.00157495399423624;0.00220437567350018;0.0038144397852875;-0.000417029190316498;0.0080302839187425;0.00756498571263364;-0.0117439152375027;0.000267652357820225;0.000705956098443039;0.000417451706312022	-1.3374911795975;6.085311324909;-0.0102272188827408;-3.17338713882779;3.70256018216356;5.26560872095474;-0.507666290146867;8.44850719826265;6.59764541684412;-12.5806464790661;1.41550059099532;3.2520371382015;0.676266765696098	175.119186401367;312.175964355469;425.261932373047;496.300616765594;595.365251352127;724.406234384215;821.46322970519;950.497375488281;1146.61901855469;933.490600585938;189.086715698242;217.081192016602;617.288513183594	13
QE929_MSQ1321_20180329_Heba_ub_s2_ctrl_2	5736	2774	DTGKTPVEPEVAIHR	15	1	GlyGly (K)	_DTGK(gl)TPVEPEVAIHR_		DTGK(1)TPVEPEVAIHR			DTGK(86.94)TPVEPEVAIHR		0	1	0	A1XQU9;A0A287BQP4	3	HCD	FTMS	MULTI-MSMS	12	0	588.3076	1761.901	0.053489	3.15E-05	0.17558178	26.738	2.28E-05	86.944	55.117	86.944	1	1	0	0	0	-1	0	0	0	0	y1;y2;y3;y4;y5;y6;y7;y8;y10;y8-H2O;y2-NH3;y7(2+);y11(2+);a2;b2;b5	8044;1755.5;1747.1;14827.4;17579.9;6425.4;33970.7;6562.8;1780.3;1830.2;1470.6;9617.3;2036.8;6005.9;2799.1;1322.1	-0.000264737945315119;0.000434844181256722;0.000117721065635124;-0.000571892749235303;0.00234297337874523;0.00172362868750042;0.00340929279934699;0.00404253343344863;0.0102505325876336;0.0113205780875205;0.00061914111876149;0.00149354590939765;0.00287861555000291;-0.000449510728117275;4.05180156803908E-06;0.00322506889381202	-1.51175838935857;1.39293920887286;0.276820214708018;-1.1523135087024;3.93535551303233;2.37936068312813;4.1502876287078;4.25305379854899;8.9398103729644;12.1402446676543;2.09771187251205;3.63186784170107;4.6106693078026;-2.37726390017117;0.0186648526731368;5.22459675435506	175.119216918945;312.177429199219;425.261810302734;496.299613704349;595.365112754421;724.408325195313;821.459403383201;950.501363238767;1146.61633300781;932.483520507813;295.150695800781;411.233551025391;624.337890625;189.087432861328;217.081893920898;617.285705566406	16
QE929_MSQ1321_20180329_Heba_ub_s3_ctrl_3	5459	2272	DTGKTPVEPEVAIHR	15	1	GlyGly (K)	_DTGK(gl)TPVEPEVAIHR_		DTGK(1)TPVEPEVAIHR			DTGK(42.57)TPVEPEVAIHR		0	1	0	A1XQU9;A0A287BQP4	3	HCD	FTMS	MULTI-MSMS	2	0	588.3076	1761.901	0.25326	0.000149	0.005311138	26.872	0.0035132	42.568	24.156	42.568	1	1	0	0	0	-1	0	0	0	0	y1;y2;y3;y4;y5;y6;y7;y8;a2;b2	7711.6;2464.1;2276.2;10572;12475.4;6417.9;42836.7;1469;4787.5;1886.6	-0.000234220367190119;0.000648467228131722;-4.34924686487648E-06;0.00173956550628418;-0.000289370544464873;-0.000168461156249577;0.000924620383443653;0.0100444440749925;-2.2264634367275E-05;-0.00101828706561946	-1.3374911795975;2.07724073307168;-0.0102272188827408;3.50508757233099;-0.486036650200246;-0.232549392912917;1.12557916184305;10.5675887370533;-0.11774809323799;-4.69077476553226	175.119186401367;312.177215576172;425.261932373047;496.297302246094;595.367745098344;724.410217285156;821.461888055617;950.495361328125;189.087005615234;217.082916259766	10
QE929_MSQ1321_20180329_Heba_ub_s5_10_2	5407	2128	DTGKTPVEPEVAIHR	15	1	GlyGly (K)	_DTGK(gl)TPVEPEVAIHR_		DTGK(1)TPVEPEVAIHR			DTGK(65.47)TPVEPEVAIHR		0	1	0	A1XQU9;A0A287BQP4	3	HCD	FTMS	MULTI-MSMS	1	0	588.3076	1761.901	0.30187	0.00017759	0.005311138	27.199	0.00013354	65.472	38.443	65.472	1	1	0	0	0	-1	0	0	0	0	y1;y2;y3;y4;y5;y6;y7;y8;y10;y10(2+);a2;b2;b5	2931.8;1580.6;1883.9;9609.1;12425.8;7060;39596.8;2050;3610.3;2091.7;2771.5;1725.2;1649.6	0.000376131195309881;0.000526396915631722;-0.00165229846561488;0.00207029213811438;0.00123125992581663;0.00121420217942614;0.000425067405217305;0.0022929792312425;0.00853881311400073;0.00327033553128331;0.000466016615632725;-0.00106406343280696;-0.00159670844993798	2.14786577069304;1.68621117599454;-3.8853514433631;4.17147848348939;2.06807150828401;1.67612834271964;0.517452060653371;2.41238476800437;7.44695511575663;5.69929885108635;2.46456818922524;-4.90164415865051;-2.58664013006767	175.118576049805;312.177337646484;425.263580322266;496.296971519462;595.366224467874;724.408834621821;821.462387608595;950.503112792969;1146.61804472729;573.813659667969;189.086517333984;217.082962036133;617.29052734375	13
QE929_MSQ1321_20180329_Heba_ub_s7_30_1	5662	2577	DTGKTPVEPEVAIHR	15	1	GlyGly (K)	_DTGK(gl)TPVEPEVAIHR_		DTGK(1)TPVEPEVAIHR			DTGK(65.47)TPVEPEVAIHR		0	1	0	A1XQU9;A0A287BQP4	3	HCD	FTMS	MULTI-MSMS	1	0	588.3076	1761.901	0.098557	5.80E-05	0.005311138	27.104	0.00013354	65.472	43.258	65.472	1	1	0	0	0	-1	0	0	0	0	y1;y2;y3;y4;y5;y6;y7;y8;a2;b2;b5;b7;b2-H2O	7122.1;2843.2;6948.4;18305.5;23261.7;13231.1;63435;5964.9;8629.1;5758.1;2315.2;2165.7;1752	-5.11148984401189E-05;0.00101467816563172;-0.00156074573123988;0.0014661189582057;0.00146752634020686;-0.000461631700090948;0.00012189908181881;0.0077251081374925;-0.000617357407804775;0.000217674848443039;0.000905732956312022;-0.00389306134366052;-0.00117647922499486	-0.291886645527271;3.25033123915153;-3.67006755213287;2.95411267354985;2.4649146395482;-0.637251521655245;0.148392718485512;8.12743502129892;-3.26492803067563;1.00273246523785;1.46727770469111;-4.7860761391489;-5.9098025457155	175.119003295898;312.176849365234;425.263488769531;496.297575692642;595.36598820146;724.4105104557;821.462690776918;950.497680664063;189.087600708008;217.081680297852;617.288024902344;813.414001464844;199.072509765625	13
QE929_MSQ1321_20180329_Heba_ub_s1_ctrl_1	3485	605	DTYKSEIAHR	10	1	GlyGly (K)	_DTYK(gl)SEIAHR_		DTYK(1)SEIAHR			DTYK(51.27)SEIAHR		0	1	0	A0A286ZT13;F1RUN2;A0A287BAY9;P08835;A0A287AFS2;A2THZ2	3	HCD	FTMS	MULTI-MSMS	6	0	445.22135	1332.6422	-0.49955	-0.00022241	-1.0180979	20.627	0.0064096	51.268	40.438	51.268	1	1	0	0	0	-1	0	0	0	0	y1;y2;y3;y4;y5;y6;y7(2+);a2;b2	5393.2;2145;7129.6;1603.6;1218.7;6303.8;1193.9;4097.5;1747.2	4.04378359348812E-05;0.00199124066563172;-0.00194111411252607;0.00512701667810234;0.0091153765498575;0.00327101259699703;0.00108382577184329;-6.8041001554775E-05;0.000385521528130539	0.230916441476;6.37858604431611;-5.06531422951886;10.3306055650933;14.5768471415662;4.5917301341127;2.26856488069359;-0.359839560953654;1.77592980524887	175.118911743164;312.175872802734;383.216918945313;496.293914794922;625.33251953125;712.370392305103;477.758331298828;189.087051391602;217.081512451172	9
QE929_MSQ1321_20180329_Heba_ub_s9_30_3	10292	7012	DVIEEYFKCK	10	1	GlyGly (K)	_DVIEEYFKCK(gl)_		DVIEEYFK(0.34)CK(0.66)			DVIEEYFK(-2.88)CK(2.88)		0	1	0	P46405;A0A287AKH7	2	HCD	FTMS	MULTI-MSMS	11	0	722.84248	1443.6704	0.94493	0.00068303	-0.11697892	39.905	0.011317	84.476	65.381	2.8813	0.66003	2	0	0	0	-1	0	0	0	0	y3;y4;y5;y6;y7;y8;a2;b2;b3	9823.8;6303.4;12166.4;9647.2;11829.7;2969.4;21694.5;16133.8;1686.1	-0.000456479506283358;8.63429437458763E-05;0.000107934805441801;0.00914518447495993;0.00160664900340635;0.00884913607501403;6.80358640465784E-05;0.000246940190635314;2.13698093602943E-05	-0.831047937236328;0.123993659241656;0.125591314403687;9.25207805153038;1.43772151986142;7.19106674516345;0.363618824625175;1.14801232418899;0.0651147987453367	549.281799316406;696.349670410156;859.412977356595;988.446533203125;1117.4966648348;1230.57348632813;187.107650756836;215.102386474609;328.186676025391	9
QE929_MSQ1321_20180329_Heba_ub_s2_ctrl_2	8149	5003	DVIEEYFKCKK	11	2	GlyGly (K)	_DVIEEYFK(gl)CKK_		DVIEEYFK(0.804)CK(0.084)K(0.112)			DVIEEYFK(8.58)CK(-9.82)K(-8.58)		0	1	0	P46405;A0A287AKH7	3	HCD	FTMS	MULTI-MSMS	13	0	524.92907	1571.7654	-0.49576	-0.00026024	-1.6162683	33.616	0.0013364	85.958	59.834	8.5791	0.80448	3	0	0	0	-1	0	0	0	0	y1;y3;y4;y5;y6;y7;y8;y9;y7-H2O;y8-H2O;y1-NH3;y7(2+);y8(2+);a2;b2	14133.7;14584.1;11130.1;28830.8;21082.6;17749.3;7097.1;14323.1;8683.7;18953;8359.9;5223.4;9169.7;100938;15158.5	7.22370062362643E-05;-0.000308630705319501;0.00149126494363827;0.00151622964210674;-0.00110601014091571;0.0038464074921194;0.00736964077009361;0.00594045413095046;-0.000399021501380048;0.000518547007914094;0.000180239998428533;-3.27632687913137E-05;0.00142735905001246;0.000129071020296578;2.79956563531414E-06	0.49103164142769;-0.709106723015372;2.20153585801925;1.83909532590506;-1.11999988666248;3.44491382658704;5.91660597474556;4.37225241840201;-0.363228765977946;0.42241328401394;1.38554413810487;-0.0586336803602482;2.29000759444105;0.689822473201488;0.0130150227698604	147.112731933594;435.238724020405;677.374814589656;824.443203541158;987.509154319241;1116.54679499781;1245.58586486073;1358.67135802777;1098.5404757405;1227.58215126819;130.086074829102;558.778991699219;623.298828125;187.10758972168;215.102630615234	15
QE929_MSQ1321_20180329_Heba_ub_s6_10_3	8357	5231	DVIEEYFKCKK	11	2	GlyGly (K)	_DVIEEYFK(gl)CKK_		DVIEEYFK(0.93)CK(0.035)K(0.035)			DVIEEYFK(14.27)CK(-14.27)K(-14.27)		0	1	0	P46405;A0A287AKH7	2	HCD	FTMS	MULTI-MSMS	5	0	786.88997	1571.7654	1.3101	0.0010309	0.043329177	34.11	0.008441	93.178	67.06	14.273	0.93044	3	0	0	0	-1	0	0	0	0	y3;y4;y5;y6;y7;y8;a2;b2;b3	2452.9;1679.5;5836.6;4392.7;4912.3;12240.1;10478.8;11570.8;1930.7	-0.00148329194064445;-0.00314971180637258;0.00874564970615666;0.0108852367969803;0.0020574209249844;0.0148819808557619;8.32946531090784E-05;-0.000241341059364686;-0.00113829815938971	-3.4079870552709;-4.6498484423902;10.6080398971917;11.0230562719938;1.84266135347424;11.9478480222827;0.445169716817611;-1.1219797022174;-3.46843494971358	435.239898681641;677.379455566406;824.435974121094;987.497163072303;1116.54858398438;1245.57835252064;187.107635498047;215.102874755859;328.187835693359	9
QE929_MSQ1321_20180329_Heba_ub_s5_10_2	9515	5388	DVIEEYFKCK	10	1	GlyGly (K)	_DVIEEYFK(gl)CK_		DVIEEYFK(0.931)CK(0.069)			DVIEEYFK(11.32)CK(-11.32)		0	1	0	P46405;A0A287AKH7	2	HCD	FTMS	MULTI-MSMS	4	0	722.84248	1443.6704	-0.45109	-0.00032607	-0.39405047	40.698	0.034247	62.2	51.049	11.322	0.93131	2	0	0	0	-1	0	0	0	0	y2;y4;y5;y6;y7;a2;b2	2413;2389.6;5428.2;4723.6;6603.4;15331.1;7152.3	-0.00110939557811207;0.000818764818745876;0.0101922249937161;0.0125631532249599;0.00498535098745378;-0.000145587182828422;-7.34943796771859E-05	-3.61196555696002;1.17579675085202;11.859658695527;12.7100417123964;4.46119099713435;-0.77809226945607;-0.341671105553388	307.144561767578;696.348937988281;859.402893066406;988.443115234375;1117.49328613281;187.107864379883;215.10270690918	7
QE929_MSQ1321_20180329_Heba_ub_s6_10_3	10686	7392	DVIEEYFKCK	10	1	GlyGly (K)	_DVIEEYFK(gl)CK_		DVIEEYFK(0.937)CK(0.063)			DVIEEYFK(11.73)CK(-11.73)		0	1	0	P46405;A0A287AKH7	2	HCD	FTMS	MULTI-MSMS	9	0	722.84248	1443.6704	-0.30782	-0.00022251	-0.11697892	40.759	0.017911	73.931	62.083	11.731	0.9371	2	0	0	0	-1	0	0	0	0	y2;y3;y4;y5;y6;y7;a2;b2	1721.2;2238.9;2048.3;1929;2033.6;2320.9;5993.9;7121.3	0.00145408098438793;0.00131354002496664;0.0113778468499959;0.0108636117124661;0.00670377822495993;0.0162158197374538;0.000846234106234078;0.000216422612510314	4.73423039661998;2.39138500383508;16.3395372058442;12.6408932143942;6.78211864968467;14.5110336718719;4.52273128539987;1.00613752061268	307.141998291016;549.280029296875;696.33837890625;859.402221679688;988.448974609375;1117.48205566406;187.106872558594;215.102416992188	8
QE929_MSQ1321_20180329_Heba_ub_s7_30_1	10185	6588	DVIEEYFKCK	10	1	GlyGly (K)	_DVIEEYFK(gl)CK_		DVIEEYFK(0.944)CK(0.056)			DVIEEYFK(12.24)CK(-12.24)		0	1	0	P46405;A0A287AKH7	2	HCD	FTMS	MULTI-MSMS	10	0	722.84248	1443.6704	0.34414	0.00024876	-0.11697892	40.5	0.010039	87.616	75.769	12.237	0.94362	2	0	0	0	-1	0	0	0	0	y2;y3;y4;y5;y6;y7;y7-H2O;a2;b2	2702.8;5584.4;5414.1;5024.9;1828.7;2995.4;1846.9;11192;7725.9	0.000691141531262929;0.00418219236871664;0.00570157731874588;0.00219661952496608;-0.00104768661879007;0.00840331973745378;0.000402109999868117;0.000342694067171578;-7.34943796771859E-05	2.25022894400666;7.61399284071667;8.18787390567527;2.55595961596521;-1.05992158397372;7.51981738434882;0.365725004876164;1.83153691915881;-0.341671105553388	307.142761230469;549.277160644531;696.344055175781;859.410888671875;988.456726074219;1117.48986816406;1099.4873046875;187.107376098633;215.10270690918	9
QE929_MSQ1321_20180329_Heba_ub_s6_10_3	9053	5880	DVNAAIAAIKTK	12	1	GlyGly (K)	_DVNAAIAAIKTK(gl)_		DVNAAIAAIK(0.361)TK(0.639)			DVNAAIAAIK(-2.49)TK(2.49)		0	1	0	F1SR80	2	HCD	FTMS	MULTI-MSMS	11	0	664.88026	1327.746	0.27325	0.00018168	0.062448994	36.074	0.0017101	84.658	62.51	2.4875	0.6394	2	0	0	0	-1	0	0	0	0	y3;y4;y5;y6;y7;y8;y10;a2;b2;b3;b4;b5	7277;2059.7;4791.4;13128.8;12292.3;9757.6;1660.2;10489.6;5068.9;8757.9;8363.6;3074	0.0012539689750497;-0.000253339687446896;0.00103281139377032;-0.00170935783751247;0.00607338984366379;0.00837125448811094;0.0131082781751957;0.000220623754671578;0.000369010503135314;0.00124323504684298;0.0011866126905602;0.00198448252177741	2.55756953507623;-0.419865686346563;1.53141019426845;-2.29302922480649;7.07413475563395;9.0055178743022;11.7600498962568;1.17912834509908;1.71551194106324;3.77717305225377;2.96518636176934;4.21139121892473	490.297119140625;603.382690429688;674.418518066406;745.458374023438;858.534655256156;929.569471179312;1114.64477539063;187.107498168945;215.102264404297;329.144317626953;400.181488037109;471.217803955078	12
QE929_MSQ1321_20180329_Heba_ub_s9_30_3	8676	5499	DVNAAIAAIKTK	12	1	GlyGly (K)	_DVNAAIAAIKTK(gl)_		DVNAAIAAIK(0.43)TK(0.57)			DVNAAIAAIK(-1.23)TK(1.23)		0	1	0	F1SR80	2	HCD	FTMS	MULTI-MSMS	4	0	664.88026	1327.746	0.34344	0.00022835	0.062448994	35.319	0.0011282	101.95	70.582	1.2322	0.57046	2	0	0	0	-1	0	0	0	0	y3;y4;y5;y6;y7;y8;y9;y10;a2;b2;b3;b4;b5	11933.3;7154.5;7620.6;18926;14127.3;14968.7;2539.7;2085.5;15435.1;8608.8;13355.7;10550.6;1771.7	0.000584707134862583;0.0035308400000531;0.00487802623752032;0.00421105231873753;-3.34238228560935E-05;0.000302875041029438;0.0130275106624822;-0.0175313702623043;0.000449505590609078;-5.82355906146859E-05;-0.000648854796907017;-0.0019872154344398;0.000946884865527409	1.19255511383751;5.85177897914476;7.23297762324036;5.64898847448438;-0.0389309679082834;0.325820093688153;13.0196737470468;-15.7277805052244;2.40239511977126;-0.2707339000171;-1.97132695972803;-4.96574612624463;2.00943761587989	490.297788402465;603.37890625;674.414672851563;745.452453613281;858.540762069823;929.577539558759;1000.60192871094;1114.67541503906;187.107269287109;215.102691650391;329.146209716797;400.184661865234;471.218841552734	13
QE929_MSQ1321_20180329_Heba_ub_s4_10_1	8883	5676	DVNAAIAAIKTK	12	1	GlyGly (K)	_DVNAAIAAIKTK(gl)_		DVNAAIAAIK(0.441)TK(0.559)			DVNAAIAAIK(-1.03)TK(1.03)		0	1	0	F1SR80	2	HCD	FTMS	MULTI-MSMS	15	0	664.88026	1327.746	-0.22765	-0.00015136	-0.5400759	35.993	0.0052628	64.439	49.745	1.0304	0.55904	2	0	0	0	-1	0	0	0	0	y3;y4;y5;y6;y7;y8;y9;a2;b3;b4;b5	2367.5;1749.8;5028.5;8188;5633.3;2091.7;1728.7;6175;7368.3;2898.2;1457.9	-0.0038119489937003;-0.000314374843696896;0.00115488170627032;0.00201378669373753;0.00447376318754777;0.00441714083126499;0.0030177450374822;-0.000267657495328422;-0.00107610089065702;0.0014917884718102;0.00354087900615241	-7.77469305637451;-0.521020600827058;1.71241133564365;2.70142079248313;5.21091935501131;4.75179336142582;3.01589949254127;-1.43049743843867;-3.26936620281598;3.72778265370647;7.51433980576426	490.302185058594;603.382751464844;674.418395996094;745.454650878906;858.536254882813;929.573425292969;1000.61193847656;187.107986450195;329.146636962891;400.181182861328;471.216247558594	11
QE929_MSQ1321_20180329_Heba_ub_s5_10_2	8076	4246	DVNAAIAAIKTK	12	1	GlyGly (K)	_DVNAAIAAIK(gl)TK_		DVNAAIAAIK(0.5)TK(0.5)			DVNAAIAAIK(0)TK(0)		0	1	0	F1SR80	2	HCD	FTMS	MULTI-MSMS	2	0	664.88026	1327.746	0.53567	0.00035616	-0.23881345	35.941	0.0020361	81.865	68.357	0	0.5	2	0	0	0	-1	0	0	0	0	y3;y4;y5;y6;y7;y8;a2;b2;b3;b4;b5	2787.6;4641.2;2257.4;7924.2;6958.5;4447.1;6883.2;4829.6;6817;2202.9;1482.3	0.000643617412492858;-0.00238957015631058;0.00139902233115663;-0.00104758872555522;0.0020323569373204;0.00682884814352747;-0.000649127221890922;-0.00114160961405219;-0.000648854796907017;-0.000705477153189804;-0.00115882802509759	1.31270730778107;-3.96027551693218;2.07441381479371;-1.40529597901298;2.36722811226219;7.34623610646635;-3.4692581048472;-5.30725048373797;-1.97132695972803;-1.76288468792982;-2.45920312291288	490.297729492188;603.384826660156;674.418151855469;745.457712254325;858.538696289063;929.571013585656;187.108367919922;215.103775024414;329.146209716797;400.183380126953;471.220947265625	11
QE929_MSQ1321_20180329_Heba_ub_s7_30_1	8624	5203	DVNAAIAAIKTK	12	1	GlyGly (K)	_DVNAAIAAIK(gl)TK_		DVNAAIAAIK(0.5)TK(0.5)			DVNAAIAAIK(0)TK(0)		0	1	0	F1SR80	2	HCD	FTMS	MULTI-MSMS	10	0	664.88026	1327.746	0.016613	1.10E-05	-0.38944468	35.84	0.0010188	94.297	80.789	0	0.5	2	0	0	0	-1	0	0	0	0	y3;y4;y5;y6;y7;y8;a2;b2;b3;b4;b5	5971.1;2309.4;7682.2;10337.4;7870;4891.4;8073.5;2164.4;4521.3;6158.8;1802.1	-2.77693062571416E-05;0.00163875015618942;0.00464397330085831;0.00401806121419668;0.00469442028986578;-0.000856894704725164;0.000586834692171578;0.000948844487510314;0.00176203387496798;0.000179532612435196;-0.00192176747822259	-0.0566375623648017;2.71594681285568;6.88592920072557;5.39009584646237;5.4679362341495;-0.921809746010913;3.13635662110026;4.41114391737902;5.35338621368983;0.448626850563822;-4.07826599794442	490.298400878906;603.380798339844;674.414906904499;745.452646604386;858.53603422571;929.578699328505;187.107131958008;215.101684570313;329.143798828125;400.182495117188;471.221710205078	11
QE929_MSQ1321_20180329_Heba_ub_s8_30_2	8766	5590	DVNAAIAAIKTK	12	1	GlyGly (K)	_DVNAAIAAIK(gl)TK_		DVNAAIAAIK(0.5)TK(0.5)			DVNAAIAAIK(0)TK(0)		0	1	0	F1SR80	2	HCD	FTMS	MULTI-MSMS	7	0	664.88026	1327.746	-0.093253	-6.20E-05	-0.5400759	35.464	0.0009839	91.855	75.652	0	0.5	2	0	0	0	-1	0	0	0	0	y3;y4;y5;y6;y7;y8;y9;a2;b2;b3;b4;b5;b5-NH3	8560.6;5613.8;7495.3;26553.4;14376.6;15385.1;1561.4;15459.6;6666.1;15293.3;7735.1;2697.2;2865.4	0.00296295334999286;0.000234941562439417;0.000572887361158791;0.00573846713348303;-0.0010804360314296;0.00405473270006951;0.00576432706850483;0.000327435278109078;-4.29768015521859E-05;0.000439509286707107;0.000972989643685196;0.000885849709277409;0.000276689615532177	6.04320025971405;0.389374366036768;0.849453203208812;7.69798109011302;-1.25845476597677;4.36192667404827;5.76081762510174;1.74998580084736;-0.199796684416633;1.3353054874422;2.43136964945859;1.87991123533543;0.609189569825051	490.29541015625;603.382202148438;674.418977990439;745.450926198466;858.541809082031;929.5737877011;1000.60919189453;187.107391357422;215.102676391602;329.145121352713;400.181701660156;471.218902587891;454.192962646484	13
QE929_MSQ1321_20180329_Heba_ub_s8_30_2	7759	4648	DVNAAIATIKTK	12	1	GlyGly (K)	_DVNAAIATIKTK(gl)_		DVNAAIATIK(0.221)TK(0.779)			DVNAAIATIK(-5.47)TK(5.47)		0	1	0	F2Z5T5;A0A287ADK8;A0A288CFV7;P02550;F1RK98;I3LDR2;A0A287ABY6;B6A7R0;F1RYV9;F1SHC1;Q2XVP4;F1SHQ8	2	HCD	FTMS	MULTI-MSMS	11	0	679.88554	1357.7565	-0.10617	-7.22E-05	-0.3548279	32.633	7.41E-05	129.89	104.97	5.4662	0.77879	2	0	0	0	-1	0	0	0	0	y3;y4;y5;y6;y7;y8;y9;y10;y6-H2O;y7-H2O;y10-NH3;a2;b2;b3;b4;b5;b6;b3-H2O;b5-NH3	31345.8;11643.9;23134.6;61296.4;58018;40968.6;11897;1997.8;6650;2550.1;2212.2;45561.2;23393.1;39185.1;30732.2;16204.4;1708.7;2413.4;2958.5	0.000246889165964603;0.0010283985938031;0.000815056866144914;0.00140383904988539;0.000851657341058853;0.00103167093629963;0.00152969168925665;0.00719347228755396;0.00415001716248753;-0.00272838525006591;0.00835433172505873;6.80358640465784E-05;9.43523000103141E-05;0.000587829881226298;-0.000128858535106247;0.000275498146777409;-0.0051685780937305;-0.00132584578443584;-0.00204264632196782	0.503549070986259;1.70439224508667;1.15704566172648;1.8103171070846;0.958479452729144;1.07511933013576;1.48423838596218;6.28436776108964;5.47891396784617;-3.1341172322061;7.40872933647742;0.363618824625175;0.438638708875952;1.78592999859954;-0.321999181315553;0.584649275363958;-8.8456243323429;-4.26130184936843;-4.49728652629834	490.298126220434;603.381408691406;704.429300507234;775.46582551285;888.550441674959;959.587375449164;1030.62399121621;1144.66125488281;757.452514648438;870.54345703125;1127.63354492188;187.107650756836;215.1025390625;329.144973032119;400.182803508335;471.219512939453;584.309020996094;311.136322021484;454.195281982422	19
QE929_MSQ1321_20180329_Heba_ub_s4_10_1	7855	4714	DVNAAIATIKTK	12	1	GlyGly (K)	_DVNAAIATIKTK(gl)_		DVNAAIATIK(0.256)TK(0.744)			DVNAAIATIK(-4.64)TK(4.64)		0	1	0	F2Z5T5;A0A287ADK8;A0A288CFV7;P02550;F1RK98;I3LDR2;A0A287ABY6;B6A7R0;F1RYV9;F1SHC1;Q2XVP4;F1SHQ8	2	HCD	FTMS	MULTI-MSMS	14	0	679.88554	1357.7565	-0.040644	-2.76E-05	-0.79673334	33.118	0.00041496	116.77	93.337	4.6404	0.74431	2	0	0	0	-1	0	0	0	0	y3;y4;y5;y6;y7;y8;y9;y10;y3-H2O;y6-H2O;y7-H2O;a2;b2;b3;b4;b5;b3-H2O;b5-NH3	26087.4;9409.4;21028;51298.7;44074.6;26656.8;5535.8;1683.2;1780.5;3119.3;2912.5;32895.1;15089.4;28457.8;24671.5;9972.6;2768.1;2827.1	0.000552517648429784;-0.0020233592186969;-0.000672753292406014;0.000897967729770244;0.000688381265717908;0.000506238642287826;-0.00716952178754582;0.012198355100054;-0.00174235794997912;-0.000488654712512471;0.00630481787493409;6.80358640465784E-05;0.000506339604697814;2.61230632077059E-05;-5.82744058874596E-05;-0.00146400380634759;-0.00111222273756084;-0.000638837728217823	1.12690210974773;-3.35334989765979;-0.955031074114402;1.15797126635713;0.774723760112507;0.527558383992551;-6.95642769157335;10.6567846024114;-3.68917319279446;-0.645125219783658;7.24246819236512;0.363618824625175;2.35394977996107;0.0793662998601074;-0.145619491030106;-3.10682890205516;-3.57471443377617;-1.40653090875287	490.297820591952;603.384460449219;704.430788317392;775.46633138417;888.550604951034;959.587900881458;1030.63269042969;1144.65625;472.28955078125;757.457153320313;870.534423828125;187.107650756836;215.102127075195;329.145534738937;400.182732924206;471.221252441406;311.136108398438;454.193878173828	18
QE929_MSQ1321_20180329_Heba_ub_s9_30_3	7656	4547	DVNAAIATIKTK	12	1	GlyGly (K)	_DVNAAIATIKTK(gl)_		DVNAAIATIK(0.261)TK(0.739)			DVNAAIATIK(-4.52)TK(4.52)		0	1	0	F2Z5T5;A0A287ADK8;A0A288CFV7;P02550;F1RK98;I3LDR2;A0A287ABY6;B6A7R0;F1RYV9;F1SHC1;Q2XVP4;F1SHQ8	2	HCD	FTMS	MULTI-MSMS	9	0	679.88554	1357.7565	-0.053065	-3.61E-05	0.087077541	32.449	1.49E-05	138.71	117.81	4.5175	0.73889	2	0	0	0	-1	0	0	0	0	y3;y4;y5;y6;y7;y8;y9;y10;y3-H2O;y5-H2O;y6-H2O;y7-H2O;a2;b2;b3;b4;b5;b6;b5-NH3	37902.3;7086.8;28412.3;63565.1;47119.2;36184.4;15218.6;7464.2;4930.6;1737.5;5133.1;2777.1;47342.9;23360.2;39724.6;31440.2;12500.7;1494.3;5878.9	0.000394122293016608;0.0020049610938031;0.00201982671831047;0.00112507158439712;0.000805878872029098;0.00247476631341215;0.00200602319205245;0.00777088989593722;0.000912671346895877;0.00597665905002032;0.00543175544373753;0.00606067724993409;9.85534421715784E-05;-0.000409187739052186;0.000391164984591796;0.00065327381366842;-0.000426406150097591;0.0057567148750195;-0.00118815413446782	0.803842377304213;3.32288053613042;2.8673284477618;1.4508327033085;0.906959011793167;2.57899394933995;1.94641706023645;6.78881527855528;1.93245113320954;8.70708166985585;7.17109591711736;6.96201710619485;0.52672062231114;-1.90228708111893;1.1884269331732;1.63244168596631;-0.9048978304952;9.85235946745994;-2.61595929530282	490.297978987307;603.380432128906;704.428095737382;775.466104280316;888.550487453428;959.585932353786;1030.62351488471;1144.6606774652;472.286895751953;686.41357421875;757.451232910156;870.53466796875;187.107620239258;215.103042602539;329.145169697015;400.182021375986;471.22021484375;584.298095703125;454.194427490234	19
QE929_MSQ1321_20180329_Heba_ub_s6_10_3	8009	4906	DVNAAIATIKTK	12	1	GlyGly (K)	_DVNAAIATIKTK(gl)_		DVNAAIATIK(0.286)TK(0.714)			DVNAAIATIK(-3.98)TK(3.98)		0	1	0	F2Z5T5;A0A287ADK8;A0A288CFV7;P02550;F1RK98;I3LDR2;A0A287ABY6;B6A7R0;F1RYV9;F1SHC1;Q2XVP4;F1SHQ8	2	HCD	FTMS	MULTI-MSMS	10	0	679.88554	1357.7565	-0.13068	-8.89E-05	-0.3548279	33.139	0.00053501	114.83	93.932	3.9769	0.71417	2	0	0	0	-1	0	0	0	0	y3;y4;y5;y6;y7;y8;y9;y10;y3-H2O;y6-H2O;a2;b2;b3;b4;b5;b5-NH3	30185.9;9551;17938.8;62866.1;45933.9;33922;10987.6;2535.3;2438.9;7032.6;38833.5;18046.6;32969.1;24301.3;12532;2455	-0.000544593876156796;-0.00213160010707725;0.000678570389595734;-0.00219952129509693;0.00139880153483318;0.00195071782286504;0.00431318551954973;0.016959097287554;-0.00201701615310412;0.00445519294373753;8.32946531090784E-05;0.000109611089072814;-0.000132506667853249;-0.000966256116782915;0.000702744240527409;-0.00250040999384282	-1.11073848318416;-3.53273884962746;0.963290791043124;-2.83637396034163;1.57425209708891;2.03287344235637;4.18503470259617;14.8159483010415;-4.27071692943489;5.88181391250976;0.445169716817611;0.509576025118321;-0.402577553110598;-2.414531774951;1.49133229502659;-5.50513748816889	490.298917703476;603.384568690107;704.42943699371;775.469428873195;888.549894530765;959.586456402277;1030.62120772238;1144.65148925781;472.289825439453;757.452209472656;187.107635498047;215.102523803711;329.145693368668;400.183640905917;471.219085693359;454.195739746094	16
QE929_MSQ1321_20180329_Heba_ub_s6_10_3	6815	3792	DVNAAIATIKTKR	13	2	GlyGly (K)	_DVNAAIATIKTK(gl)R_		DVNAAIATIK(0.345)TK(0.655)R			DVNAAIATIK(-2.79)TK(2.79)R		0	1	0	F2Z5T5;A0A287ADK8;A0A288CFV7;P02550;F1RK98;I3LDR2;A0A287ABY6;B6A7R0;F1RYV9;F1SHC1;Q2XVP4;F1SHQ8	2	HCD	FTMS	MULTI-MSMS	10	0	757.9361	1513.8576	0.51539	0.00039064	0.1368702	29.767	0.00094679	103.34	85.03	2.7879	0.65519	2	0	0	0	-1	0	0	0	0	y1;y4;y5;y6;y7;y8;y9;y10;y1-NH3;a2;b2;b3;b4;b5;b5-NH3	3125.9;2630.5;2670.9;18150.2;47132.3;30944.2;15015.6;3094.8;2389.1;13599.7;7735.7;14563.3;14891.8;11335.4;2229.2	-5.11148984401189E-05;0.00324390332502844;0.003872825131225;-0.00159491530291689;0.00242426397051076;0.0017003320222102;-0.00628263304997745;0.00751572506260345;0.00031628750781465;-8.45520265784216E-05;-0.000104011957802186;0.000419260437467983;-0.0010411705125648;0.00247276377177741;-0.00155436507196782	-0.291886645527271;5.01844398700748;5.09931372387426;-1.85340438279028;2.60235365911435;1.62765603435999;-5.63113444146525;6.33319625506693;2.00065363316256;-0.451889365739832;-0.483545486433439;1.27378589101433;-2.60173133339664;5.24760803461015;-3.42224326109402	175.119003295898;646.396240234375;759.479675292969;860.532821507503;931.565916116029;1044.65070402838;1115.69580078125;1186.71911621094;158.092086791992;187.107803344727;215.102737426758;329.145141601563;400.183715820313;471.217315673828;454.194793701172	15
QE929_MSQ1321_20180329_Heba_ub_s7_30_1	7618	4299	DVNAAIATIKTK	12	1	GlyGly (K)	_DVNAAIATIKTK(gl)_		DVNAAIATIK(0.35)TK(0.65)			DVNAAIATIK(-2.69)TK(2.69)		0	1	0	F2Z5T5;A0A287ADK8;A0A288CFV7;P02550;F1RK98;I3LDR2;A0A287ABY6;B6A7R0;F1RYV9;F1SHC1;Q2XVP4;F1SHQ8	2	HCD	FTMS	MULTI-MSMS	5	0	679.88554	1357.7565	-0.0056224	-3.82E-06	0.087077541	32.925	0.00053501	114.83	93.932	2.6863	0.64989	2	0	0	0	-1	0	0	0	0	y3;y4;y5;y6;y7;y8;y9;y10;y6-H2O;y7-H2O;y8-H2O;a2;b2;b3;b4;b5;b5-NH3	24841.3;12094.1;30429.7;62860.8;41623.5;23315.5;10668.6;5389.5;5769.2;3077;1648.1;36796.1;19692.9;32942.2;28152.9;13140.3;2743.3	0.000272151557908273;-0.000127057570352918;-0.00079541611660261;0.00142372391917434;0.00114479578337523;0.00179823338112328;-0.00887850616254582;-0.010872933962446;0.00237999763123753;0.00392444678118409;-0.0047991677625987;0.000220623754671578;-0.000424446528114686;0.000284569832899706;0.000967246508082553;0.00235380109137395;0.00122273453740718	0.555073652899102;-0.210575475498564;-1.12916129063074;1.83595963721623;1.28838623825651;1.8739667315799;-8.6146029742394;-9.49867247553809;3.14210069097544;4.50807681220792;-5.09691613944334;1.17912834509908;-1.97322405517971;0.864572130900358;2.41701829491119;4.99514856276412;2.69210926813761	490.298100958042;603.38256414757;704.430910980217;775.465805627981;888.550148536517;959.586608886719;1030.63439941406;1144.67932128906;757.454284667969;870.536804199219;941.582641601563;187.107498168945;215.103057861328;329.145276292167;400.181707403292;471.217434636509;454.192016601563	17
QE929_MSQ1321_20180329_Heba_ub_s1_ctrl_1	6189	2931	DVNAAIATIKTKR	13	2	GlyGly (K)	_DVNAAIATIKTK(gl)R_		DVNAAIATIK(0.431)TK(0.569)R			DVNAAIATIK(-1.2)TK(1.2)R		0	1	0	F2Z5T5;A0A287ADK8;A0A288CFV7;P02550;F1RK98;I3LDR2;A0A287ABY6;B6A7R0;F1RYV9;F1SHC1;Q2XVP4;F1SHQ8	3	HCD	FTMS	MULTI-MSMS	2	0	505.62649	1513.8576	0.073363	3.71E-05	-0.17786653	28.847	0.017772	43.991	31.224	1.2026	0.56879	2	0	0	0	-1	0	0	0	0	y4;y5;y6;y7;y6(2+);a2;b2	4315.1;3023.6;6432.8;9061.7;1760;19088.7;2525.2	0.000863532231278441;0.0026337653647488;0.00306641420672804;0.00670530534966929;0.00179547471248043;0.000220623754671578;0.000521598393760314	1.33591286205034;3.46784930993745;3.56340948341979;7.19791916842084;4.1680834688043;1.17912834509908;2.42488736793764	646.398620605469;759.480914352735;860.528160177993;931.56163507465;430.767456054688;187.107498168945;215.102111816406	7
QE929_MSQ1321_20180329_Heba_ub_s1_ctrl_1	7186	3708	DVNAAIATIKTK	12	1	GlyGly (K)	_DVNAAIATIK(gl)TK_		DVNAAIATIK(0.5)TK(0.5)			DVNAAIATIK(0)TK(0)		0	1	0	F2Z5T5;A0A287ADK8;A0A288CFV7;P02550;F1RK98;I3LDR2;A0A287ABY6;B6A7R0;F1RYV9;F1SHC1;Q2XVP4;F1SHQ8	2	HCD	FTMS	MULTI-MSMS	3	0	679.88554	1357.7565	0.091575	6.23E-05	-0.20752609	32.174	0.0034561	73.067	60.841	0	0.5	2	0	0	0	-1	0	0	0	0	y3;y5;y6;y7;y8;a2;b3;b4;b5	5685.6;2893.2;12887.9;8172.9;5196.6;10289.2;6375.9;6485.3;2278.3	0.00238311936561786;0.0043343140999923;0.00115415117659268;0.00240417214365607;0.00607069431862328;0.000327435278109078;8.35670780929831E-05;0.0010340247999352;-0.000731581931347591	4.86057282594811;6.15297482766897;1.4883322604331;2.70572860197761;6.32639231484313;1.74998580084736;0.253891011293177;2.58388865196381;-1.55252562285969	490.295989990234;704.42578125;775.466075200723;888.548889160156;959.582336425781;187.107391357422;329.145477294922;400.181640625;471.220520019531	9
QE929_MSQ1321_20180329_Heba_ub_s2_ctrl_2	7814	4693	DVNAAIATIKTK	12	1	GlyGly (K)	_DVNAAIATIK(gl)TK_		DVNAAIATIK(0.5)TK(0.5)			DVNAAIATIK(0)TK(0)		0	1	0	F2Z5T5;A0A287ADK8;A0A288CFV7;P02550;F1RK98;I3LDR2;A0A287ABY6;B6A7R0;F1RYV9;F1SHC1;Q2XVP4;F1SHQ8	2	HCD	FTMS	MULTI-MSMS	8	0	679.88554	1357.7565	0.05588	3.80E-05	0.087077541	32.666	0.00053501	114.83	93.932	0	0.5	2	0	0	0	-1	0	0	0	0	y3;y4;y5;y6;y7;y8;y9;y10;y7-H2O;a2;b2;b3;b4;b5;b5-NH3	18357;7040.7;14799.8;35469.6;26781.6;21924.5;1762.2;4207.9;2061.6;25363.7;13094.7;18562;15290;6368.8;1510.1	0.000216371318742858;0.00133357437493942;-0.00143777070422857;0.00277884207991974;0.00165606075995584;0.00425467028651383;-0.00887850616254582;0.0121168825398854;-0.00626842431256591;-0.000115069604703422;-0.000287117426552186;0.000317319312443942;-0.000810421253106597;0.00112999033427741;-0.00600993147821782	0.441305592870822;2.21016927306687;-2.04103677273131;3.58345515141645;1.86377968150556;4.43386885418197;-8.6146029742394;10.5856074061089;-7.20055819348214;-0.614990844200051;-1.3347909263239;0.964070782334694;-2.02512418263014;2.39801695883795;-13.2319273708822	490.298156738281;603.381103515625;704.431553334804;775.46445050982;888.54963727154;959.584152449813;1030.63439941406;1144.65633147256;870.546997070313;187.107833862305;215.102920532227;329.145243542688;400.183485071053;471.218658447266;454.199249267578	15
QE929_MSQ1321_20180329_Heba_ub_s3_ctrl_3	7390	3911	DVNAAIATIKTK	12	1	GlyGly (K)	_DVNAAIATIK(gl)TK_		DVNAAIATIK(0.5)TK(0.5)			DVNAAIATIK(0)TK(0)		0	1	0	F2Z5T5;A0A287ADK8;A0A288CFV7;P02550;F1RK98;I3LDR2;A0A287ABY6;B6A7R0;F1RYV9;F1SHC1;Q2XVP4;F1SHQ8	2	HCD	FTMS	MULTI-MSMS	6	0	679.88554	1357.7565	0.20266	0.00013778	-0.79673334	32.745	0.0032268	74.162	60.583	0	0.5	2	0	0	0	-1	0	0	0	0	y3;y5;y6;y7;y8;a2;b2;b3;b4	5814.1;5114;17528.1;8906.6;8798.4;10841.2;2899.8;9755;6157.4	-2.77693062571416E-05;0.0023201539437423;0.00370098481664627;0.00573334165017059;0.00378432434570186;0.000418988012484078;-0.000668587153114686;0.000480295593717983;0.000210050190560196	-0.0566375623648017;3.29367176999508;4.77260977629669;6.45250160299143;3.94371090970197;2.23929271023333;-3.10821427143231;1.45922154720183;0.524886043596027	490.298400878906;704.427795410156;775.463528367083;888.54555999065;959.584622795754;187.107299804688;215.103302001953;329.145080566406;400.182464599609	9
QE929_MSQ1321_20180329_Heba_ub_s5_10_2	7158	3475	DVNAAIATIKTK	12	1	GlyGly (K)	_DVNAAIATIK(gl)TK_		DVNAAIATIK(0.5)TK(0.5)			DVNAAIATIK(0)TK(0)		0	1	0	F2Z5T5;A0A287ADK8;A0A288CFV7;P02550;F1RK98;I3LDR2;A0A287ABY6;B6A7R0;F1RYV9;F1SHC1;Q2XVP4;F1SHQ8	2	HCD	FTMS	MULTI-MSMS	5	0	679.88554	1357.7565	-0.15428	-0.0001049	-0.3548279	33.125	0.0010851	98.943	82.74	0	0.5	2	0	0	0	-1	0	0	0	0	y3;y5;y6;y7;y8;y9;a2;b2;b3;b4;b5;b3-H2O;b5-NH3	9038;9255;27888.5;20109.2;14867.3;1501.2;16840.8;7540.2;15050.9;8528.9;2390.9;1631.6;2045.3	-0.00466644118125714;0.000508864192624969;0.00221897750827793;0.00389037178069884;0.00353329233212207;0.00259610321245418;-2.35168703284216E-05;3.33171437603141E-05;0.000419260437467983;0.000210050190560196;-0.00173866200947259;-0.00178360945631084;0.00622761734990718	-9.51746329276801;0.722377634024899;2.86147985865489;4.37835029142694;3.68210507323634;2.51896513261256;-0.125686249206689;0.154889544548454;1.27378589101433;0.524886043596027;-3.68969138607512;-5.7325574223094;13.7115707609965	490.303039550781;704.429606699907;775.465010374392;888.547402960519;959.584873827768;1030.62292480469;187.10774230957;215.102600097656;329.145141601563;400.182464599609;471.221527099609;311.136779785156;454.18701171875	13
QE929_MSQ1321_20180329_Heba_ub_s1_ctrl_1	6182	2927	DVNAAIATIKTKR	13	2	GlyGly (K)	_DVNAAIATIK(gl)TKR_		DVNAAIATIK(0.5)TK(0.5)R			DVNAAIATIK(0)TK(0)R		0	1	0	F2Z5T5;A0A287ADK8;A0A288CFV7;P02550;F1RK98;I3LDR2;A0A287ABY6;B6A7R0;F1RYV9;F1SHC1;Q2XVP4;F1SHQ8	2	HCD	FTMS	MULTI-MSMS	2	0	757.9361	1513.8576	0.077412	5.87E-05	0.26898302	28.818	0.005424	74.944	61.175	0	0.5	2	0	0	0	-1	0	0	0	0	y1;y4;y6;y7;y8;y9;a2;b2;b3;b4;b5	2142.2;2336.9;5129.2;18199;9204.3;3182.1;6302.6;2442.4;5360.3;2398;3253.6	-0.000600431304690119;-0.000235100581335246;0.00516458048116419;0.00378311490226224;-0.00714153803755835;0.00629060913752255;-0.000389727807828422;-0.000226082270302186;0.000266672546842983;0.000118497456185196;0.00103843759990241	-3.42869368801671;-0.363707740486473;6.00165492848706;4.06103352983799;-6.83623489164254;5.6383469628724;-2.08290175615615;-1.05104260738693;0.810197051425833;0.296108499392176;2.20372724961052	175.119552612305;646.399719238281;860.526062011719;931.564557265098;1044.65954589844;1115.68322753906;187.108108520508;215.10285949707;329.145294189453;400.182556152344;471.21875	11
QE929_MSQ1321_20180329_Heba_ub_s2_ctrl_2	6640	3610	DVNAAIATIKTKR	13	2	GlyGly (K)	_DVNAAIATIK(gl)TKR_		DVNAAIATIK(0.5)TK(0.5)R			DVNAAIATIK(0)TK(0)R		0	1	0	F2Z5T5;A0A287ADK8;A0A288CFV7;P02550;F1RK98;I3LDR2;A0A287ABY6;B6A7R0;F1RYV9;F1SHC1;Q2XVP4;F1SHQ8	2	HCD	FTMS	MULTI-MSMS	7	0	757.9361	1513.8576	-0.092864	-7.04E-05	0.53320866	29.317	0.00098072	90.685	76.916	0	0.5	2	0	0	0	-1	0	0	0	0	y1;y5;y6;y7;y8;y9;y11;a2;b2;b3;b4;b5	2330.5;4957.1;12224.2;24165.8;19927.2;12016;1773.1;8532.7;5160.7;8395.3;7261.6;6133.4	-0.000447843414065119;-0.002230690493775;0.000920324436265219;0.00333481620157272;0.000826499803451952;-0.00192835868142538;0.0139441488252032;-0.000481280542203422;0.000475822026572814;-0.000954030578157017;-0.0021092857469398;0.000489121193652409	-2.55736037242409;-2.93710633696695;1.06948521110987;3.57979977957033;0.791172694291612;-1.72839783567659;10.720037385878;-2.57220443580253;2.21207463420069;-2.89849819150714;-5.27077947891073;1.03799057967696	175.119400024414;759.485778808594;860.530306267764;931.565005563798;1044.6515778606;1115.69144650688;1300.75561523438;187.108200073242;215.102157592773;329.146514892578;400.184783935547;471.219299316406	12
QE929_MSQ1321_20180329_Heba_ub_s3_ctrl_3	6282	2969	DVNAAIATIKTKR	13	2	GlyGly (K)	_DVNAAIATIK(gl)TKR_		DVNAAIATIK(0.5)TK(0.5)R			DVNAAIATIK(0)TK(0)R		0	1	0	F2Z5T5;A0A287ADK8;A0A288CFV7;P02550;F1RK98;I3LDR2;A0A287ABY6;B6A7R0;F1RYV9;F1SHC1;Q2XVP4;F1SHQ8	2	HCD	FTMS	MULTI-MSMS	4	0	757.9361	1513.8576	0.24394	0.00018489	0.40109584	29.401	0.0034681	81.865	71.342	0	0.5	2	0	0	0	-1	0	0	0	0	y4;y6;y7;y8;y9;a2;b2;b3;b4;b5	1810.2;9290;15739.4;11370.8;6225.1;2916.7;1838.3;5752.1;6320.9;2140.3	-0.00298168261258525;0.000731596540276769;-0.00223822212262803;0.00443517883695677;0.00922029663752255;-5.40344484534216E-05;0.000750480229697814;-9.95383906570169E-05;0.000759366596810196;0.00216758799052741	-4.61273397031579;0.850169220650872;-2.40263290193924;4.24562050355733;8.26428203068374;-0.288787834075387;3.48895239529863;-0.302414409887504;1.89755350706641;4.59997227314893	646.402465820313;860.53049499566;931.570578602123;1044.64796918156;1115.68029785156;187.107772827148;215.10188293457;329.145660400391;400.181915283203;471.217620849609	10
QE929_MSQ1321_20180329_Heba_ub_s5_10_2	6146	2701	DVNAAIATIKTKR	13	2	GlyGly (K)	_DVNAAIATIK(gl)TKR_		DVNAAIATIK(0.5)TK(0.5)R			DVNAAIATIK(0)TK(0)R		0	1	0	F2Z5T5;A0A287ADK8;A0A288CFV7;P02550;F1RK98;I3LDR2;A0A287ABY6;B6A7R0;F1RYV9;F1SHC1;Q2XVP4;F1SHQ8	2	HCD	FTMS	MULTI-MSMS	2	0	757.9361	1513.8576	-0.299	-0.00022662	0.1368702	29.682	0.0081038	65.5	47.189	0	0.5	2	0	0	0	-1	0	0	0	0	y5;y6;y7;y8;y9;a2;b2;b3;b4;b5	1585.2;5536.6;13639.5;8087.2;2895.3;2557;1931.5;5991.1;5891.9;1709.9	-0.005221413150025;0.00479836954366419;0.000408251093631407;0.00823932133744165;0.0137368982000226;-0.000801715112515922;0.000231681401572814;0.000114084656217983;0.0022852455030602;0.00149620127177741	-6.87490501439226;5.57608620292443;0.438240819108525;7.88720371317401;12.312625613;-4.28476004374396;1.07707491736872;0.346608641665816;5.71053845607473;3.17517655071638	759.48876953125;860.526428222656;931.567932128906;1044.64416503906;1115.67578125;187.108520507813;215.102401733398;329.145446777344;400.180389404297;471.218292236328	10
QE929_MSQ1321_20180329_Heba_ub_s8_30_2	6559	3534	DVNAAIATIKTKR	13	2	GlyGly (K)	_DVNAAIATIK(gl)TKR_		DVNAAIATIK(0.5)TK(0.5)R			DVNAAIATIK(0)TK(0)R		0	1	0	F2Z5T5;A0A287ADK8;A0A288CFV7;P02550;F1RK98;I3LDR2;A0A287ABY6;B6A7R0;F1RYV9;F1SHC1;Q2XVP4;F1SHQ8	2	HCD	FTMS	MULTI-MSMS	5	0	757.9361	1513.8576	-0.035664	-2.70E-05	0.004757383	29.22	0.0034681	81.865	71.107	0	0.5	2	0	0	0	-1	0	0	0	0	y1;y6;y7;y8;y9;y11;a2;b3;b4;b5	3199.6;9233.6;23901.6;16437;7914.5;1574.1;7779.5;7937.2;6802.9;3027.3	5.56966249973812E-05;0.0028794049650287;0.00779717300383709;0.00522231681839003;0.00592439820002255;0.00613164882520323;0.000281658910921578;0.00106012957809298;-0.000735994731314804;-0.000853652243847591	0.318050342456051;3.34608961394527;8.37001208423286;4.99912018924314;5.31010604907226;4.71388470375672;1.50533252571987;3.22086371102647;-1.83914353203552;-1.81157650492915	175.118896484375;860.528347187235;931.560543206996;1044.64718204358;1115.68359375;1300.76342773438;187.107437133789;329.144500732422;400.183410644531;471.220642089844	10
QE929_MSQ1321_20180329_Heba_ub_s9_30_3	6490	3460	DVNAAIATIKTKR	13	2	GlyGly (K)	_DVNAAIATIK(gl)TKR_		DVNAAIATIK(0.5)TK(0.5)R			DVNAAIATIK(0)TK(0)R		0	1	0	F2Z5T5;A0A287ADK8;A0A288CFV7;P02550;F1RK98;I3LDR2;A0A287ABY6;B6A7R0;F1RYV9;F1SHC1;Q2XVP4;F1SHQ8	2	HCD	FTMS	MULTI-MSMS	5	0	757.9361	1513.8576	-0.21703	-0.0001645	-0.12735544	29.152	0.00093597	100.72	75.93	0	0.5	2	0	0	0	-1	0	0	0	0	y1;y4;y5;y6;y7;y8;y9;y10;a2;b2;b3;b4;b5	3125.1;1777.8;1843.8;10742.5;35765;20171.1;20791.8;3016.8;7773.1;6199.2;10889.7;10146.4;3129.5	-0.000447843414065119;-0.00560619433133525;-0.001437233462525;0.000671141521593199;0.000801398097223682;0.00205853312832005;0.00299352713977896;0.0222862328751035;-0.000450762964078422;-0.000500740473427186;-0.000160573546907017;0.0014307533155602;-0.00186073232197259	-2.55736037242409;-8.67288085317456;-1.89237903348374;0.779915968517478;0.860268379573981;1.97054750093427;2.68312565735766;18.7799370212121;-2.409103595791;-2.32790877452173;-0.487849412736359;3.57526330227084;-3.94874116087483	175.119400024414;646.405090332031;759.484985351563;860.530555450678;931.567538981903;1044.65034582727;1115.68652462106;1186.70434570313;187.108169555664;215.103134155273;329.145721435547;400.181243896484;471.221649169922	13
QE929_MSQ1321_20180329_Heba_ub_s6_10_3	6829	3805	DVNAAIATIKTKR	13	2	GlyGly (K)	_DVNAAIATIK(gl)TKR_		DVNAAIATIK(0.83)TK(0.17)R			DVNAAIATIK(6.89)TK(-6.89)R		0	1	0	F2Z5T5;A0A287ADK8;A0A288CFV7;P02550;F1RK98;I3LDR2;A0A287ABY6;B6A7R0;F1RYV9;F1SHC1;Q2XVP4;F1SHQ8	3	HCD	FTMS	MULTI-MSMS	8	0	505.62649	1513.8576	0.13684	6.92E-05	0.020302702	29.806	0.00077314	72.891	59.691	6.8869	0.83002	2	0	0	0	-1	0	0	0	0	y1;y3;y4;y5;y6;y7;y8;y9;y10;y1-NH3;y7(2+);y11(2+);a2;b2;b3;b3-H2O	8754.8;2779.5;9411.7;9910.3;17096;36038.4;12005.1;7302.7;5874;6255.4;4999.1;2570.2;62216.4;8946.1;2705.5;1623	-0.00140914712500262;0.000149581003142885;-0.00221033622119649;0.00106850030397254;0.00113532955447226;0.00115983829834931;0.00789196876121423;0.0122107982958823;0.00351814084979196;-4.14706249785013E-06;0.000607495565589034;-0.0034888133811819;-6.92932375159216E-05;0.000506339604697814;-0.00119817120315702;-0.00321793562818584	-8.04673491029569;0.370010559574706;-3.4194468239991;1.40687946417178;1.31933742468716;1.24503988823959;7.55469316844075;10.9447402178386;2.96458441644481;-0.0262318891248646;1.30283560084932;-5.36005033257346;-0.370338606558139;2.35394977996107;-3.64023393903796;-10.3424635169836	175.120361328125;404.261444091797;646.401694473921;759.482479617796;860.530091262645;931.567180541702;1044.64451239164;1115.6773073499;1186.72311379515;158.092407226563;466.287200927734;650.891906738281;187.107788085938;215.102127075195;329.146759033203;311.138214111328	16
QE929_MSQ1321_20180329_Heba_ub_s7_30_1	6500	3311	DVNAAIATIKTKR	13	2	GlyGly (K)	_DVNAAIATIK(gl)TKR_		DVNAAIATIK(0.869)TK(0.131)R			DVNAAIATIK(8.21)TK(-8.21)R		0	1	0	F2Z5T5;A0A287ADK8;A0A288CFV7;P02550;F1RK98;I3LDR2;A0A287ABY6;B6A7R0;F1RYV9;F1SHC1;Q2XVP4;F1SHQ8	2	HCD	FTMS	MULTI-MSMS	10	0	757.9361	1513.8576	0.28772	0.00021808	1.5901112	29.619	0.0060744	72.652	54.341	8.2136	0.8689	2	0	0	0	-1	0	0	0	0	y1;y3;y6;y7;y8;y9;y10;a2;b2;b3;b4;b5	1363.6;1612.2;8838.3;24905.5;10129.4;11476.6;2633.8;5234.7;1530.9;9253.2;3296.4;2745.5	-0.000203702789065119;-0.00574031157498212;-0.00154928670633581;0.000752802379906825;-0.00592083491255835;0.0162070780554586;0.0164268578751035;0.000586834692171578;-0.00103479809061469;0.000369422259154817;-9.51255906898041E-05;0.000702744240527409	-1.1632239090982;-14.1992960905518;-1.80038082193144;0.808102804289657;-5.66772385741661;14.5267238130066;13.8423498886335;3.13635662110026;-4.81069476504945;1.12236869552582;-0.237705363334846;1.49133229502659	175.119155883789;404.267333984375;860.532775878906;931.56758757762;1044.65832519531;1115.67331107014;1186.71020507813;187.107131958008;215.103668212891;329.145191439741;400.182769775391;471.219085693359	12
QE929_MSQ1321_20180329_Heba_ub_s3_ctrl_3	6295	2980	DVNAAIATIKTKR	13	2	GlyGly (K)	_DVNAAIATIK(gl)TKR_		DVNAAIATIK(0.897)TK(0.103)R			DVNAAIATIK(9.4)TK(-9.4)R		0	1	0	F2Z5T5;A0A287ADK8;A0A288CFV7;P02550;F1RK98;I3LDR2;A0A287ABY6;B6A7R0;F1RYV9;F1SHC1;Q2XVP4;F1SHQ8	3	HCD	FTMS	MULTI-MSMS	2	0	505.62649	1513.8576	-0.11765	-5.95E-05	1.0111488	29.44	0.00042837	82.362	68.104	9.4039	0.89709	2	0	0	0	-1	0	0	0	0	y1;y3;y4;y6;y7;y8;y9;y1-NH3;y6(2+);y7(2+);y9(2+);a2;b2	2565.8;1722.1;1552.7;7601.5;16733;2019;1432.8;1761;2546.8;4603.8;1640.6;26483;4307.5	-0.000646207671877619;0.000119063425017885;0.00690601269991475;0.00574617973336444;0.0027477724727305;0.0122676416499417;0.0152017419500226;0.00048413418750215;0.00112408799373043;5.81791593390335E-05;0.000496916774977763;0.000113812231234078;-0.00114160961405219	-3.69009338659733;0.294520829947825;10.6839294472519;6.67752421533199;2.94962855491396;11.7434140415806;13.6256089492044;3.06235885257122;2.60949666914093;0.124770936634239;0.889976974266609;0.608271541105765;-5.30725048373797	175.119598388672;404.261474609375;646.392578125;860.525480412467;931.565592607527;1044.64013671875;1115.67431640625;158.091918945313;430.768127441406;466.287750244141;558.347900390625;187.107604980469;215.103775024414	13
QE929_MSQ1321_20180329_Heba_ub_s6_10_3	7147	4103	DVNAAIATIKTKR	13	2	2 GlyGly (K)	_DVNAAIATIK(gl)TK(gl)R_		DVNAAIATIK(1)TK(1)R			DVNAAIATIK(78.91)TK(78.91)R		0	2	0	F2Z5T5;A0A287ADK8;A0A288CFV7;P02550;F1RK98;I3LDR2;A0A287ABY6;B6A7R0;F1RYV9;F1SHC1;Q2XVP4;F1SHQ8	2	HCD	FTMS	MULTI-MSMS	6	0	814.95756	1627.9006	2.7666	0.0022547	3.9804365	30.698	0.0016402	78.908	53.249	78.908	1	1	0	0	0	-1	0	0	0	0	y3;y4;y5;y6;y7;y8;y9;a2;b3;b4;b5	1610.1;2559.4;3081.5;8619.1;18434.1;16285.9;5629.1;2175.7;3309.3;3131.6;5957	0.00172570984375398;0.00796334271251453;0.00627292858132478;0.00713743783751397;0.00247095242707474;0.00620181783733642;0.0095452047753497;9.85534421715784E-05;0.000907541687467983;0.0012476478468102;-0.00106727529072259	3.32953991187399;10.4720962219985;7.18120606986531;7.32370141399112;2.36317103916893;5.35244327129505;7.76207775940225;0.52672062231114;2.75727306615184;3.1177055271086;-2.26491522559619	518.302795410156;760.434448242188;873.520202636719;974.567016601563;1045.60879687477;1158.68912998976;1229.72290039063;187.107620239258;329.144653320313;400.181427001953;471.220855712891	11
QE929_MSQ1321_20180329_Heba_ub_s8_30_2	6915	3865	DVNAAIATIKTKR	13	2	2 GlyGly (K)	_DVNAAIATIK(gl)TK(gl)R_		DVNAAIATIK(1)TK(1)R			DVNAAIATIK(101.95)TK(101.95)R		0	2	0	F2Z5T5;A0A287ADK8;A0A288CFV7;P02550;F1RK98;I3LDR2;A0A287ABY6;B6A7R0;F1RYV9;F1SHC1;Q2XVP4;F1SHQ8	2	HCD	FTMS	MULTI-MSMS	7	0	814.95756	1627.9006	2.9605	0.0024127	5.7004432	30.228	0.00035879	101.95	84.518	101.95	1	1	0	0	0	-1	0	0	0	0	y4;y5;y6;y7;y8;y9;y10;a2;b2;b3;b4;b5	2682.2;2156.8;11381.5;22087.3;14821.7;10006.5;1746;6067.6;2336.8;7993.2;7925.9;2934.6	0.00179879193126453;0.0123764442063248;0.000950619775494488;0.00525478525628387;0.0106507767588937;0.0022561822111129;0.0212683675754306;0.000342694067171578;0.000369010503135314;-0.000404714171907017;-3.57285631480408E-06;-0.00244056630634759	2.36546010431752;14.1685683365359;0.975421622674328;5.02558821462427;9.19212701545176;1.83469693639832;16.3508710504046;1.83153691915881;1.71551194106324;-1.22958873640928;-0.0089280633801351;-5.17922575831489	760.440612792969;873.514099121094;974.573203419625;1045.60601304194;1158.68468103084;1229.73018941319;1300.74829101563;187.107376098633;215.102264404297;329.145965576172;400.182678222656;471.222229003906	12
QE929_MSQ1321_20180329_Heba_ub_s9_30_3	6831	3777	DVNAAIATIKTKR	13	2	2 GlyGly (K)	_DVNAAIATIK(gl)TK(gl)R_		DVNAAIATIK(1)TK(1)R			DVNAAIATIK(69.01)TK(69.01)R		0	2	0	F2Z5T5;A0A287ADK8;A0A288CFV7;P02550;F1RK98;I3LDR2;A0A287ABY6;B6A7R0;F1RYV9;F1SHC1;Q2XVP4;F1SHQ8	2	HCD	FTMS	MULTI-MSMS	2	0	814.95756	1627.9006	2.8505	0.002323	6.5604466	30.116	0.0027099	69.01	53.439	69.01	1	1	0	0	0	-1	0	0	0	0	y4;y5;y6;y7;y8;y9;a2;b3;b4;b5	2776.1;1801.3;9341.8;19450.8;12762.6;9750.1;2182;5679.5;6223.7;6227.7	0.00619332318126453;0.00938572155007478;0.011898180025014;0.0011769661409744;0.000920631091958057;0.0131969024398586;0.00122770383279658;-0.000648854796907017;0.000606778706185196;0.00155723642802741	8.14443477642589;10.7447486250711;12.2087429032659;1.12562622650779;0.794541755857157;10.7316385051997;6.56152453959213;-1.97132695972803;1.5162566114298;3.3047032668025	760.436218261719;873.51708984375;974.562255859375;1045.61009086106;1158.69441117651;1229.71924869296;187.106491088867;329.146209716797;400.182067871094;471.218231201172	10
QE929_MSQ1321_20180329_Heba_ub_s3_ctrl_3	15455	10633	EAVSQVLKGYDWTLVPMPVR	20	1	GlyGly (K)	_EAVSQVLK(gl)GYDWTLVPMPVR_		EAVSQVLK(1)GYDWTLVPMPVR			EAVSQVLK(49.61)GYDWTLVPMPVR		0	1	0	O18896;F1RV30	3	HCD	FTMS	MULTI-MSMS	3	1	801.42274	2401.2464	-0.18827	-0.00015088	0.81997345	57.961	0.00034497	49.606	41.111	49.606	1	1	0	0	0	-1	0	0	0	0	y1;y3;y4;y5;y6;y7;y8;y3-NH3;b2	2116.5;3162.8;1553.6;40571.2;8282.4;7741.1;1909.4;2262.9;6447.6	7.09554140598812E-05;0.000811101543774839;-0.00524359889681136;0.00109865782303586;-0.000307285774965749;-0.00110620821919838;0.00338341091253369;0.000201941450029608;-0.000602098618742275	0.405184258620732;2.18484816288462;-10.4394714915517;1.83313640889645;-0.43998403661389;-1.36318668111901;3.70772506252482;0.570112429556355;-2.99421079325817	175.118881225586;371.239318847656;502.285858154297;599.332279749577;698.402099609375;811.486962512219;912.530151367188;354.21337890625;201.087585449219	9
QE929_MSQ1321_20180329_Heba_ub_s4_10_1	16732	13019	EAVSQVLKGYDWTLVPMPVR	20	1	GlyGly (K)	_EAVSQVLK(gl)GYDWTLVPMPVR_		EAVSQVLK(1)GYDWTLVPMPVR			EAVSQVLK(48.48)GYDWTLVPMPVR		0	1	0	O18896;F1RV30	3	HCD	FTMS	MULTI-MSMS	5	1	801.42274	2401.2464	-0.64925	-0.00052033	0.4451681	58.187	0.00052655	48.477	39.983	48.477	1	1	0	0	0	-1	0	0	0	0	y1;y3;y5;y6;y7;y8;y10;y12;y3-NH3;a2;b2;b2-H2O	6999.3;5672.2;64207.6;12481.1;17700.3;6320.4;2383.1;3169.8;4920.5;3086.9;14668.8;1591.9	-0.000127408843752619;0.00221491013752484;0.000801364118387937;0.00118268309006453;-0.00359102795323452;0.00802208278753369;0.00868724797510367;0.0212138848751238;-0.000457152031799524;0.000546511703134911;-5.2782212492275E-05;0.00131490453438232	-0.727555467120032;5.96628212743782;1.33709420959786;1.69341646289985;-4.42523062381309;8.79107781199343;7.15806306375851;14.7965648485848;-1.29060958278528;3.15735684876817;-0.262484412259246;7.18232303234285	175.119079589844;371.237915039063;599.332577043282;698.40060964051;811.489447331953;912.525512695313;1213.63110351563;1433.70336914063;354.214037999732;173.091522216797;201.087036132813;183.075103759766	12
QE929_MSQ1321_20180329_Heba_ub_s7_30_1	16259	12174	EAVSQVLKGYDWTLVPMPVR	20	1	GlyGly (K)	_EAVSQVLK(gl)GYDWTLVPMPVR_		EAVSQVLK(1)GYDWTLVPMPVR			EAVSQVLK(48.48)GYDWTLVPMPVR		0	1	0	O18896;F1RV30	3	HCD	FTMS	MULTI-MSMS	3	1	801.42274	2401.2464	0.016396	1.31E-05	0.81997345	57.946	0.00052655	48.477	39.768	48.477	1	1	0	0	0	-1	0	0	0	0	y1;y3;y5;y6;y7;y8;y9;y3-NH3;a2;b2;b6;b2-H2O;b6-H2O	3117.6;13215.5;89812;20626.2;24371.5;12873.9;3214.4;6469.4;6936.5;17272.1;2548.7;2580.7;2604.5	-0.000157926421877619;0.000292302715649839;0.000677584861819014;0.00121479096117127;-0.000474978338843357;0.00563549693936238;0.00335066128764083;0.00145316215315461;0.000592288070322411;0.000176099623445225;0.00136778789385517;2.6486750073218E-06;-0.000957152312366816	-0.901822889465024;0.787368935141563;1.13056547872172;1.73938997224627;-0.585318964144202;6.17569823761193;3.0499110890413;4.10251947794588;3.42182112315767;0.875739318022166;2.22653237690003;0.014467592631351;-1.60513934653072	175.119110107422;371.239837646484;599.332700822538;698.400577532639;811.486331282339;912.527899281161;1098.60949707031;354.212127685547;173.09147644043;201.086807250977;614.313049316406;183.076416015625;596.304809570313	13
QE929_MSQ1321_20180329_Heba_ub_s8_30_2	16639	12936	EAVSQVLKGYDWTLVPMPVR	20	1	GlyGly (K)	_EAVSQVLK(gl)GYDWTLVPMPVR_		EAVSQVLK(1)GYDWTLVPMPVR			EAVSQVLK(59)GYDWTLVPMPVR		0	1	0	O18896;F1RV30	3	HCD	FTMS	MULTI-MSMS	8	1	801.42274	2401.2464	-0.24305	-0.00019478	1.0698437	57.839	0.00010435	59.003	50.508	59.003	1	1	0	0	0	-1	0	0	0	0	y1;y3;y5;y6;y7;y8;y9;y12;y3-NH3;a2;b2;b2-H2O	2332.2;2517.4;51472.7;11224.3;10929.4;12963.8;4468.6;5334.3;1866.8;2939.9;9547.9;1405.7	0.000513460296872381;-0.000531671893725161;0.00011865455314819;0.000869741287147008;0.00190279235675916;0.00195312282710347;0.0170470339805888;0.00461232237512377;0.000873328168779608;2.77128750099109E-05;-0.000174852524992275;0.000338342034382322	2.93207443272893;-1.43214886915542;0.197977587956858;1.24533238577516;2.34483053980914;2.14033450059957;15.5171119075494;3.21703154686601;2.46554725519398;0.160104848537833;-0.869536008936237;1.84809524972757	175.118438720703;371.240661621094;599.333259752847;698.400922582313;811.483953511643;912.531581655273;1098.59580069762;1433.71997070313;354.212707519531;173.092041015625;201.087158203125;183.076080322266	12
QE929_MSQ1321_20180329_Heba_ub_s6_10_3	8485	5350	EGAKDIDLSSPEFK	14	1	GlyGly (K)	_EGAK(gl)DIDLSSPEFK_		EGAK(1)DIDLSSPEFK			EGAK(47.67)DIDLSSPEFK(-47.67)		0	1	0	A0A286ZM70;A0A287A608	3	HCD	FTMS	MULTI-MSMS	7	0	550.60542	1648.7944	-1.3329	-0.00073388	-0.58217403	34.473	0.0024738	47.666	36.722	47.666	0.99998	2	0	0	0	-1	0	0	0	0	y1;y2;y4;y5;y6;y7;y8;y1-NH3	1849.1;13039.7;17993.8;7424.3;12843.6;4878.8;6432.9;1214.3	-0.000766996392201236;-0.000330985465609501;-0.00143909158748556;0.00239028911585137;0.000694179420975161;0.012037143793691;0.0121956660046862;-0.000811581290633967	-5.21363451459281;-1.12510613481131;-2.76600499811899;3.93588780103296;0.999768821161641;14.9082921404774;13.2211020404363;-6.23875463972982	147.113571166992;294.181549072266;520.278014126587;607.306213155784;694.339937675379;807.412658691406;922.439443201195;130.087066650391	8
QE929_MSQ1321_20180329_Heba_ub_s4_10_1	3518	663	EGDKNTLSKSELK	13	2	GlyGly (K)	_EGDKNTLSK(gl)SELK_		EGDK(0.001)NTLSK(0.976)SELK(0.023)			EGDK(-28.76)NTLSK(16.25)SELK(-16.25)		0	1	0	I3L7Z6	3	HCD	FTMS	MULTI-MSMS	14	0	521.60553	1561.7948	-0.16246	-8.47E-05	-0.060338466	20.944	0.020127	42.789	20.068	16.248	0.97555	3	0	0	0	-1	0	0	0	0	y1;y2;y4;y5;y6;y1-NH3;b2;b6;b6-H2O	6841.5;2616;5329.8;1933.4;13532.9;5227.3;1277.2;1859.1;3992.8	-0.000324491509388736;-0.00055006189057849;0.000798739131312232;0.00685326653126594;-0.00326121025773318;-0.000460629142196467;0.000593540306255136;-0.00436275041249701;0.00521416485003101	-2.20572774394616;-2.11401748086692;1.67706967181359;9.53959135035826;-4.04895628495149;-3.54093913220911;3.17281209803699;-6.7609331123004;8.31249848235389	147.113128662109;260.197418212891;476.270690917969;718.402526855469;805.444669742158;130.086715698242;187.070739746094;645.288208007813;627.26806640625	9
QE929_MSQ1321_20180329_Heba_ub_s8_30_2	3562	738	EGDKNTLSKSELK	13	2	GlyGly (K)	_EGDKNTLSK(gl)SELK_		EGDK(0.002)NTLSK(0.998)SELK			EGDK(-27.91)NTLSK(27.91)SELK(-34.2)		0	1	0	I3L7Z6	3	HCD	FTMS	MULTI-MSMS	2	0	521.60553	1561.7948	0.17151	8.95E-05	0.34859611	20.761	0.010087	47.915	17.365	27.905	0.998	3	0	0	0	-1	0	0	0	0	y1;y2;y3;y4;y5;y6;y1-NH3;b6;b6-H2O	8072.7;5718.5;1295.9;8257.5;2053.8;23163.6;5670.5;4635.8;7200	-0.000156644829701236;-0.00021436853120349;-0.00324505162808464;-0.000757657353062768;0.00282494621876594;-0.000279839661175174;-0.000170712150008967;-0.00155513322499701;0.00105252325568017	-1.06479285599972;-0.823869849453055;-8.33683348608043;-1.59080726902513;3.93223892295182;-0.347436276536608;-1.31229795102551;-2.40999288695452;1.67793696040994	147.11296081543;260.197082519531;389.242706298828;476.272247314453;718.406555175781;805.441688371561;130.08642578125;645.285400390625;627.272228047844	9
QE929_MSQ1321_20180329_Heba_ub_s5_10_2	3500	618	EGDKNTLSKSELK	13	2	GlyGly (K)	_EGDKNTLSK(gl)SELK_		EGDKNTLSK(1)SELK			EGDK(-36.94)NTLSK(36.94)SELK(-36.94)		0	1	0	I3L7Z6	3	HCD	FTMS	MULTI-MSMS	5	0	521.60553	1561.7948	-0.63939	-0.00033351	0.70800833	20.952	0.0035455	56.951	34.231	36.942	0.9996	3	0	0	0	-1	0	0	0	0	y1;y2;y3;y4;y5;y6;y6-H2O;y1-NH3;b6;b6-H2O	6525;6182.8;1385.3;7300.2;1768;20177;1649.9;4570.5;4143.8;5358.5	-3.45745172012357E-05;2.97720937965096E-05;0.00456744837191536;0.00101236217818723;7.83641875159447E-05;0.00193887584748609;0.00475741981881583;-0.000384335196883967;0.00210697615000299;0.00149102031878101	-0.235020393163226;0.114421427954304;11.7344268067498;2.12560346788059;0.109080140421626;2.40722725981388;6.04173509212822;-2.9544555739463;3.26520343751717;2.37699246741002	147.112838745117;260.196838378906;389.234893798828;476.270477294922;718.409301757813;805.439469656053;787.426086425781;130.086639404297;645.28173828125;627.271789550781	10
QE929_MSQ1321_20180329_Heba_ub_s6_10_3	6008	3041	EGFVVKVR	8	1	GlyGly (K)	_EGFVVK(gl)VR_		EGFVVK(1)VR			EGFVVK(108.24)VR		0	1	0	A0A286ZWW2	2	HCD	FTMS	MULTI-MSMS	4	0	524.30092	1046.5873	0.58666	0.00030759	0.92529588	27.475	0.011535	108.24	74.5	108.24	1	1	0	0	0	-1	0	0	0	0	y1;y2;y3;y4;y5;y6;y7;y1-NH3;y3-NH3;y4-NH3;a2;b2;b3;b2-H2O;b3-H2O	20991.2;9228.9;50801.3;95189.7;46826.8;7995.5;1901.7;2076.4;1932;1478.3;2082.4;14070.3;6992;7950.4;4143.2	9.92025780988115E-06;0.00154456399690162;-6.73746174015832E-05;0.000406091708327949;0.000876485935577875;0.00863992746792519;0.00697912414386792;-3.46646406228501E-05;0.0034498922406101;0.00927225570626433;-1.26101140835999E-05;0.000166294212505136;0.000831186974949105;0.000389571779692233;0.00143593426867028	0.0566486850697765;5.63327450071875;-0.130488694391137;0.659889751527799;1.2267789011857;10.0286805074676;7.59802108085822;-0.219268177007631;6.90952334979422;15.496171262538;-0.0792707881524378;0.888935559546067;2.48754914530888;2.30433518445486;4.54225952702849	175.118942260742;274.185821533203;516.325323936717;615.393264386592;714.461207908564;861.521858383232;918.544982910156;158.092437744141;499.295257568359;598.357849121094;159.076431274414;187.071166992188;334.138916015625;169.06037902832;316.127746582031	15
QE929_MSQ1321_20180329_Heba_ub_s8_30_2	5804	2830	EGFVVKVR	8	1	GlyGly (K)	_EGFVVK(gl)VR_		EGFVVK(1)VR			EGFVVK(97.07)VR		0	1	0	A0A286ZWW2	2	HCD	FTMS	MULTI-MSMS	4	0	524.30092	1046.5873	0.75369	0.00039516	0.92529588	27.081	0.016483	97.068	56.382	97.068	1	1	0	0	0	-1	0	0	0	0	y1;y2;y3;y4;y5;y6;y7;y1-NH3;y3-NH3;a2;b2;b3;b2-H2O;b3-H2O	14830.4;10170.8;31981.3;60477.4;34270.7;4859.8;1719;2708.2;1883.8;1245.9;11828;5732.3;7215.4;2021.1	0.000330354828122381;0.000506966340651616;0.000129571578213472;0.000564805299859472;0.00181748739066734;0.00352077163756803;0.00795568664386792;-0.00084338046093535;-0.0018601663531399;-0.0005619265203336;0.000242588157817636;-0.00134014295736051;-0.000678543454682767;-0.00024253252820472	1.88646315667275;1.84898117385582;0.250949588621998;0.917795949699169;2.54386069436054;4.08666441023711;8.66119270159039;-5.33470265062174;-3.72554423877544;-3.53241882167096;1.29676989059173;-4.01070987111077;-4.01359071596375;-0.767193778836814	175.118621826172;274.186859130859;516.325126990522;615.393105673;714.460266907109;861.526977539063;918.544006347656;158.093246459961;499.300567626953;159.07698059082;187.071090698242;334.141087345557;169.061447143555;316.129425048828	14
QE929_MSQ1321_20180329_Heba_ub_s9_30_3	5743	2767	EGFVVKVR	8	1	GlyGly (K)	_EGFVVK(gl)VR_		EGFVVK(1)VR			EGFVVK(97.07)VR		0	1	0	A0A286ZWW2	2	HCD	FTMS	MULTI-MSMS	1	0	524.30092	1046.5873	0.31884	0.00016717	0.73419859	27.029	0.016483	97.068	52.095	97.068	1	1	0	0	0	-1	0	0	0	0	y1;y2;y3;y4;y5;y6;y7;y3-NH3;a2;b2;b3;b2-H2O;b3-H2O	15456.4;11216.1;43561.2;73739.7;40707.5;6807.1;2034.8;1669.2;1371.4;10661.6;7544.1;8511.1;2478.2	-0.000310514312502619;-1.18324874733844E-05;0.000106500339029481;-0.000164420091095963;0.000559516894441003;0.00535182632506803;0.000448362425117921;-0.0076890237750149;0.0002315305109164;2.89651109426359E-05;-0.000938832556300895;8.10205312973267E-06;0.00024574872179528	-1.77315909011608;-0.0431547489994915;0.206266030265505;-0.267178645237989;0.783130896428404;6.21203727703971;0.488118976937514;-15.3994097194698;1.45546932629001;0.154834601959525;-2.80969243057733;0.0479239127155486;0.777368640492274	175.119262695313;274.187377929688;516.325150061761;615.393834898391;714.461524877606;861.525146484375;918.551513671875;499.306396484375;159.076187133789;187.071304321289;334.140686035156;169.060760498047;316.128936767578	13
QE929_MSQ1321_20180329_Heba_ub_s9_30_3	5581	2617	EGQEDQGLTKDYGNSPLHR	19	1	GlyGly (K)	_EGQEDQGLTK(gl)DYGNSPLHR_		EGQEDQGLTK(1)DYGNSPLHR			EGQEDQGLTK(40.51)DYGNSPLHR		0	1	0	F1S6R7;A0A287AU26;A0A287B5K1;A0A286ZKQ3;Q29099;A0A286ZPA4	3	HCD	FTMS	MULTI-MSMS	6	1	753.35259	2257.036	-0.34311	-0.00025848	-0.5230638	26.565	0.0022431	40.515	23.83	40.515	1	1	0	0	0	-1	0	0	0	0	y1;y4;y5;y7;y8;y9	3057.7;5152;1671.1;6194.1;7753.8;5177.4	-0.000844571929690119;-0.00018849529385534;0.00144440679366653;0.00534973774995251;0.00933704412045699;0.00675412055011293	-4.82282383459875;-0.360884403142828;2.37042420913685;6.85507208220805;9.89654422962276;6.38087371032956	175.11979675293;522.314880371094;609.345275878906;780.40576171875;943.465102950679;1058.49462890625	6
QE929_MSQ1321_20180329_Heba_ub_s4_10_1	3864	987	EGVKTENNDHINLK	14	1	GlyGly (K)	_EGVK(gl)TENNDHINLK_		EGVK(1)TENNDHINLK			EGVK(37.43)TENNDHINLK(-37.43)		0	1	0	P61958;C7S2Z6;A0A287AF11;C7S2Z7;A7WLI0	3	HCD	FTMS	MULTI-MSMS	8	0	575.62359	1723.8489	0.30174	0.00017369	0.2000919	21.907	0.0020532	48.532	28.426	37.427	0.99982	2	0	0	0	-1	0	0	0	0	y1;y2;y3;y4;y5;y6;y8;y10;y1-NH3;y3-NH3;y8(2+);y9(2+);a2;b2;b2-H2O	18724.3;6313.3;12099.3;9566.8;7857.3;1872.5;7896.4;19553.5;12864.9;1404.2;2074.5;1505.4;1207.1;8298.9;5007.5	-0.000171903618763736;0.00015184240629651;-0.000287149432040223;-0.00153021579751567;-4.10589999546573E-05;0.000351680031258184;0.00626248763285275;-0.000800679938947724;-0.000369076407821467;-0.00150570056558763;0.00102618848438851;0.0036764963499536;0.0004909299249789;-7.78464124948641E-05;-0.000358108884370267	-1.16851431703081;0.583567726951728;-0.767286683810034;-3.1400288791874;-0.0657593372730088;0.475622907897438;6.47292697533763;-0.668577880817213;-2.83715877974232;-4.21511305545448;2.11912781346429;6.69953306779908;3.08613585959187;-0.416132064346254;-2.11822132823415	147.112976074219;260.196716308594;374.240082747632;487.325389794398;624.3828125;739.409362792969;967.489306879767;1197.58664161764;130.086624145508;357.214752197266;484.250396728516;548.76904296875;159.075927734375;187.071411132813;169.061126708984	15
QE929_MSQ1321_20180329_Heba_ub_s6_10_3	4037	1203	EGVKTENNDHINLK	14	1	GlyGly (K)	_EGVK(gl)TENNDHINLK_		EGVK(1)TENNDHINLK			EGVK(34.51)TENNDHINLK(-34.51)		0	1	0	P61958;C7S2Z6;A0A287AF11;C7S2Z7;A7WLI0	3	HCD	FTMS	MULTI-MSMS	14	1	575.62359	1723.8489	-0.16183	-9.32E-05	0.54815024	21.924	0.0056657	41.092	20.985	34.511	0.99965	2	0	0	0	-1	0	0	0	0	y1;y2;y3;y4;y5;y9;y10;y1-NH3;y11(2+);b2;b2-H2O	13404.8;1673.3;9750;7176;5007.8;1765;11133;11394;1340.9;6297.6;4533.2	-0.000126127251576236;0.00027391271879651;-0.0023308666437174;-0.00161506227078689;0.00258345271879534;0.0121614870374742;-8.90863700533373E-05;-0.000277523673446467;-0.00565085055632153;5.94826890676359E-05;-0.000480179196870267	-0.85734986938859;1.05271446614581;-6.22823161501131;-3.31413471043576;4.13762763216284;11.0909244529024;-0.074388290493315;-2.13337743665776;-7.8443598397646;0.317968054945996;-2.84026765647001	147.112930297852;260.196594238281;374.242126464844;487.325474640871;624.380187988281;1096.52600097656;1197.58593002407;130.086532592773;720.371154785156;187.071273803711;169.061248779297	11
QE929_MSQ1321_20180329_Heba_ub_s7_30_1	3934	1061	EGVKTENNDHINLK	14	1	GlyGly (K)	_EGVK(gl)TENNDHINLK_		EGVK(1)TENNDHINLK			EGVK(40.01)TENNDHINLK(-40.01)		0	1	0	P61958;C7S2Z6;A0A287AF11;C7S2Z7;A7WLI0	3	HCD	FTMS	MULTI-MSMS	3	0	575.62359	1723.8489	0.14792	8.51E-05	0.37412107	21.958	0.0010549	53.754	33.629	40.008	0.9999	2	0	0	0	-1	0	0	0	0	y1;y2;y3;y4;y5;y7;y8;y10;y1-NH3;y3-NH3;y8(2+);b2;b2-H2O	11160.2;2456.2;7754.9;5428.7;2608.2;1490.4;1614.9;12983.3;10068.8;1322.7;1615;5433.8;1963.6	0.000224824896861264;-0.00091627282807849;-0.0004387767999674;0.000281697740661002;-0.000407269937454657;-0.000177904018755726;-0.00546823025626964;1.5293642263714E-05;-7.9159415633967E-05;-0.00565609119058763;0.00352862989063851;-0.000672939185932364;-0.000251297360932767	1.52825066259591;-3.52144746392614;-1.17244689283657;0.57805071095877;-0.652275639929124;-0.208452083844972;-5.65191151613384;0.0127703935168814;-0.608514461595266;-15.8336839109347;7.28682547155568;-3.59722012667615;-1.48642993568349	147.112579345703;260.197784423828;374.240234375;487.323577880859;624.383178710938;853.452819824219;967.501037597656;1197.58582564406;130.086334228516;357.218902587891;484.247894287109;187.072006225586;169.061019897461	13
QE929_MSQ1321_20180329_Heba_ub_s8_30_2	3922	1075	EGVKTENNDHINLK	14	1	GlyGly (K)	_EGVK(gl)TENNDHINLK_		EGVK(1)TENNDHINLK			EGVK(81.3)TENNDHINLK(-81.3)		0	1	0	P61958;C7S2Z6;A0A287AF11;C7S2Z7;A7WLI0	3	HCD	FTMS	MULTI-MSMS	6	0	575.62359	1723.8489	-0.0056452	-3.25E-06	0.2000919	21.767	2.43E-06	101.53	53.82	81.296	1	2	0	0	0	-1	0	0	0	0	y1;y2;y3;y4;y5;y6;y7;y8;y9;y10;y9-H2O;y1-NH3;y3-NH3;y8-NH3;y10-NH3;y6(2+);y8(2+);y11(2+);a2;b2;b2-H2O	23730.4;7781.5;15515.3;12056.8;13130.7;5952;2562.1;5173.4;2422.4;25236.6;4315.8;17210.4;1860.3;1756.1;4796.8;1924.7;4818.9;1668.2;2819;9042.6;6899.5	-0.000187162407826236;-0.00167921228120349;-0.000584232265794071;-0.00226732645302263;0.00262190072828616;-0.00105212856249182;0.00824494754374427;0.000181501177507926;0.000564807349974217;0.00127078714740492;0.00733184189834901;-0.000201229728133967;-0.00205501697183763;0.0115617698062351;-0.00427750668109184;-0.000885633715597578;4.96259843885127E-05;0.00368752834992847;-7.36452703335999E-05;-0…	-1.2722357565456;-6.45358053770771;-1.56111498726763;-4.65258546144886;4.19920577266375;-1.42292837758848;9.66079052483185;0.187599010583627;0.51508252081957;1.06112518404037;6.7980566799921;-1.54689222736387;-5.75288058246569;12.1644264063426;-3.62327518159209;-2.39225087424228;0.102479801040625;5.11899474117723;-0.462955080693398;-1.31336407979589;-3.74282410046365	147.112991333008;260.198547363281;374.240379830466;487.326126905053;624.380149540272;739.410766601563;853.444396972656;967.495387866222;1096.53759765625;1197.58457015055;1078.5202659354;130.086456298828;357.215301513672;950.457458496094;1180.56356934288;370.209381103516;484.251373291016;720.36181640625;159.07649230957;187.071578979492;169.061401367188	21
QE929_MSQ1321_20180329_Heba_ub_s9_30_3	3847	1012	EGVKTENNDHINLK	14	1	GlyGly (K)	_EGVK(gl)TENNDHINLK_		EGVK(1)TENNDHINLK			EGVK(59.41)TENNDHINLK(-59.41)		0	1	0	P61958;C7S2Z6;A0A287AF11;C7S2Z7;A7WLI0	3	HCD	FTMS	MULTI-MSMS	5	1	575.62359	1723.8489	-0.14063	-8.09E-05	0.37412107	21.659	0.00014114	78.486	39.267	59.411	1	2	0	0	0	-1	0	0	0	0	y1;y2;y3;y4;y5;y6;y7;y8;y9;y10;y1-NH3;y3-NH3;y8-NH3;y9-NH3;y8(2+);a2;b2;b2-H2O	27249.9;9694.7;17072.1;16124.6;19104.3;2883.9;2501.1;7501.5;10063.1;25097.7;22886.1;1282.8;5438.6;2052.8;2720.7;2855.3;14201.1;11901.5	-0.000232938775013736;-6.17806405784904E-05;-7.07447117633819E-05;-0.00175088928534706;-0.00104830909310749;-0.00111316371874182;0.00293488894999427;0.00771536349373037;-0.00237889527534207;-0.00217837804575538;-0.000460629142196467;-0.00217708728433763;0.0174211448062351;0.00135945584997899;-0.00248333299998649;-0.0001651980047086;-0.000230434303119864;-0.000266556149995267	-1.58339994599222;-0.237438007415082;-0.189035744520492;-3.59285300779906;-1.67894980610976;-1.50547392212212;3.43885401308927;7.97463602442208;-2.16945492265526;-1.81897114084359;-3.54093913220911;-6.09460605730474;18.3293339948556;1.2593264816705;-5.12816307299842;-1.03848096745398;-1.23179759946788;-1.57668589778189	147.113037109375;260.196929931641;374.239866342912;487.325610467885;624.383819750093;739.410827636719;853.44970703125;967.487854003906;1096.54054135888;1197.58801931575;130.086715698242;357.215423583984;950.451599121094;1079.51025390625;484.25390625;159.076583862305;187.071563720703;169.06103515625	18
QE929_MSQ1321_20180329_Heba_ub_s7_30_1	4345	1433	EIHKPGYLANDR	12	1	GlyGly (K)	_EIHK(gl)PGYLANDR_		EIHK(1)PGYLANDR			EIHK(42.56)PGYLANDR		0	1	0	A0A287AN48;A0A287AB04;A0A287BHA1;A0A287AQS9;A0A286ZYV1;P26044;F1SV14	3	HCD	FTMS	MULTI-MSMS	7	0	509.59519	1525.7637	0.74059	0.0003774	0.21701958	23.143	0.0086831	42.556	29.355	42.556	1	1	0	0	0	-1	0	0	0	0	y1;y3;y4;y5;a2	7879.5;1702.2;15364.9;6483.1;2308.3	-0.000722501617190119;-0.000142183549996844;0.00187603611431086;0.00165081902503061;0.000606445514051757	-4.12575924720945;-0.351774942821135;3.94768756591337;2.80604384779976;2.81886208545197	175.119674682617;404.18896484375;475.224060411886;588.308349609375;215.138412475586	5
QE929_MSQ1321_20180329_Heba_ub_s9_30_3	5457	2502	EILTKESNVQEVR	13	1	GlyGly (K)	_EILTK(gl)ESNVQEVR_		EILTK(1)ESNVQEVR			EILTK(47.91)ESNVQEVR		0	1	0	P11493;P67776;F1RX68;A0A1B2TT50	3	HCD	FTMS	MULTI-MSMS	12	0	553.62845	1657.8635	0.91489	0.00050651	0.45691126	26.214	0.0032819	47.915	33.885	47.915	1	1	0	0	0	-1	0	0	0	0	y1;y2;y3;y4;y5;y7;y8;y4-NH3;a2	7777.4;4804.7;1736.2;5218.2;1716.3;3726.7;2127.8;1991.6;12232.8	-0.000188444000002619;-0.00101891256559838;-0.000753697224979533;-0.00101407645001927;-0.00395025790624004;-0.00163133178637054;0.0118530899250118;-0.000158392793764506;-0.000614257610948243	-1.07609025107171;-3.71610404124921;-1.86914637423457;-1.90870768779114;-6.26666073471916;-1.96207118450826;12.3410212447076;-0.308000102666917;-2.85515784271137	175.119140625;274.188385009766;403.230712890625;531.28955078125;630.360900878906;831.433537809886;960.462646484375;514.262145996094;215.139633178711	9
QE929_MSQ1321_20180329_Heba_ub_s5_10_2	7832	4045	EITALAPSTMKIK	13	1	GlyGly (K)	_EITALAPSTMKIK(gl)_		EITALAPSTMK(0.42)IK(0.58)			EITALAPSTMK(-1.4)IK(1.4)		0	1	0	Q6QAQ1;I3LVD5;A0A0B8RTY2;A0A0B8RTA2;A0A287AAR4;A0A2C9F377;A0A140H1A5;A0SNU5;A0A287A5G1;Q28937;A0A286ZWJ1;C7AI81;F1SLG5;A0A287BGY0;A0A287AVS8;A0A287B0H6;B2ZFN7;B6VNT8;P68137;A0A287BF33;A0A287AER8	3	HCD	FTMS	MULTI-MSMS	3	0	506.28496	1515.8331	0.8881	0.00044963	1.0594847	35.179	0.0037444	47.189	30.054	1.399	0.57984	2	0	0	0	-1	0	0	0	0	y3;y4;y5;y6;y7;y8;a2;b2;b4;b5;b2-H2O;b4-H2O	10095.7;8621.1;8712.8;13958.8;35901.8;2056.6;22842.6;1849.4;2104.3;1594.6;2634.3;8265.8	-8.09123864087269E-05;0.00073150335003902;0.000314652292559003;-0.00375779289174716;-0.000538956695208981;0.0112584099624655;-0.000339599407823243;0.000556468004702992;-0.000817651931299679;0.00249681675006741;0.000657675259390089;-0.000212904637578504	-0.161072615398739;1.15493019770244;0.428434922265665;-4.57453655991827;-0.586773927723191;11.3774916903738;-1.57850897278227;2.28873555493325;-1.96920386861389;4.72613167794533;2.92140786657212;-0.536002389430846	502.334839528286;633.37451171875;734.422607043907;821.458707898992;918.508252914795;989.533569335938;215.139358520508;243.133377075195;415.219543457031;528.30029296875;225.122711181641;397.208374023438	12
QE929_MSQ1321_20180329_Heba_ub_s1_ctrl_1	7850	4230	EITALAPSTMKIK	13	1	GlyGly (K)	_EITALAPSTMK(gl)IK_		EITALAPSTMK(0.5)IK(0.5)			EITALAPSTMK(0)IK(0)		0	1	0	Q6QAQ1;I3LVD5;A0A0B8RTY2;A0A0B8RTA2;A0A287AAR4;A0A2C9F377;A0A140H1A5;A0SNU5;A0A287A5G1;Q28937;A0A286ZWJ1;C7AI81;F1SLG5;A0A287BGY0;A0A287AVS8;A0A287B0H6;B2ZFN7;B6VNT8;P68137;A0A287BF33;A0A287AER8	2	HCD	FTMS	MULTI-MSMS	2	0	758.92381	1515.8331	0.029462	2.24E-05	-0.67126877	34.322	0.0032697	70.028	39.843	0	0.5	2	0	0	0	-1	0	0	0	0	y3;y7;y8;y9;y10;a2;b2;b3;b4;b3-H2O;b4-H2O	1760.7;32328;15060;1789.5;3732.9;8243.9;2919.8;1785.1;5965.7;8159.4;11860.1	-0.00178923566244293;0.00160280413865621;0.00426709750468035;0.00364758567502577;0.0141286234788822;0.000408081256239257;0.000342844957827992;-0.00109672293439189;9.78754124503212E-05;0.000759245062454283;0.0020817296422706	-3.56182656845355;1.74501194841538;4.31220070644132;3.30809193278416;12.0381722698842;1.89682946564643;1.41010938407727;-3.18645564271976;0.235720186587812;2.32775666634063;5.2409309683074	502.336547851563;918.506111153961;989.540560648395;1102.62524414063;1173.65187689062;215.138610839844;243.133590698242;344.182708740234;415.218627929688;326.170288085938;397.206079389158	11
QE929_MSQ1321_20180329_Heba_ub_s3_ctrl_3	8125	4526	EITALAPSTMKIK	13	1	GlyGly (K)	_EITALAPSTMK(gl)IK_		EITALAPSTMK(0.5)IK(0.5)			EITALAPSTMK(0)IK(0)		0	1	0	Q6QAQ1;I3LVD5;A0A0B8RTY2;A0A0B8RTA2;A0A287AAR4;A0A2C9F377;A0A140H1A5;A0SNU5;A0A287A5G1;Q28937;A0A286ZWJ1;C7AI81;F1SLG5;A0A287BGY0;A0A287AVS8;A0A287B0H6;B2ZFN7;B6VNT8;P68137;A0A287BF33;A0A287AER8	2	HCD	FTMS	MULTI-MSMS	3	0	758.92381	1515.8331	-0.016963	-1.29E-05	-0.40738747	34.975	0.015771	55.064	34.194	0	0.5	2	0	0	0	-1	0	0	0	0	y6;y7;y8;a2;b2;b3;b4;b2-H2O;b3-H2O;b4-H2O	2232.8;35023.9;9304.4;8296.2;2045.9;1817.1;3203.8;1757.1;7795.6;8015.5	-0.0106871009312499;-0.000630777914466307;0.00137071464996552;0.000224975787489257;0.000144480700015492;-0.00127982840314189;-0.000939722243799679;0.00178682565001509;0.00133907904682928;0.0012519391124215	-13.0097966940965;-0.68674162633503;1.38519904328187;1.04572394110587;0.594243607902447;-3.71845444228424;-2.26319300798578;7.93715837412271;4.10546722442692;3.15185633353409	821.465637207031;918.508344736014;989.54345703125;215.138793945313;243.1337890625;344.182891845703;415.219665527344;225.12158203125;326.169708251953;397.206909179688	10
QE929_MSQ1321_20180329_Heba_ub_s5_10_2	7819	4033	EITALAPSTMKIK	13	1	GlyGly (K)	_EITALAPSTMK(gl)IK_		EITALAPSTMK(0.5)IK(0.5)			EITALAPSTMK(0)IK(0)		0	1	0	Q6QAQ1;I3LVD5;A0A0B8RTY2;A0A0B8RTA2;A0A287AAR4;A0A2C9F377;A0A140H1A5;A0SNU5;A0A287A5G1;Q28937;A0A286ZWJ1;C7AI81;F1SLG5;A0A287BGY0;A0A287AVS8;A0A287B0H6;B2ZFN7;B6VNT8;P68137;A0A287BF33;A0A287AER8	2	HCD	FTMS	MULTI-MSMS	2	0	758.92381	1515.8331	-0.18203	-0.00013814	-0.011565522	35.142	0.00044528	98.943	53.806	0	0.5	2	0	0	0	-1	0	0	0	0	y3;y4;y5;y7;y8;y9;y10;y11;a2;b2;b4;b5;b2-H2O;b4-H2O	5783.1;2106.7;1983.1;60437.2;23442.3;7809.3;4892.4;1997.8;16526.6;7174;8416.1;1690.4;2311;12738.5	-0.000354909490567934;0.00750640569378902;-0.00438543270627179;-4.00701308080897E-05;0.00620329277933251;0.00550568984704114;0.00334638750450722;-0.00030526961245414;-0.000461669720323243;-0.000557423596859508;-0.00267922419692468;0.00432787143756741;-0.000639321810922411;6.17535655464962E-05	-0.706519375237732;11.8515757236383;-5.97122773582009;-0.043625250448194;6.26887382264723;4.99326417049087;2.85123453360738;-0.239480867886199;-2.14590887295719;-2.29265537210692;-6.45251946184142;8.19209547172867;-2.83986508633453;0.155469049209174	502.335113525391;633.367736816406;734.427307128906;918.507754028231;989.538624453121;1102.62338603645;1173.6626591266;1274.71398925781;215.13948059082;243.134490966797;415.221405029297;528.298461914063;225.124008178711;397.208099365234	14
QE929_MSQ1321_20180329_Heba_ub_s6_10_3	8741	5590	EITALAPSTMKIK	13	1	GlyGly (K)	_EITALAPSTMK(gl)IK_		EITALAPSTMK(0.5)IK(0.5)			EITALAPSTMK(0)IK(0)		0	1	0	Q6QAQ1;I3LVD5;A0A0B8RTY2;A0A0B8RTA2;A0A287AAR4;A0A2C9F377;A0A140H1A5;A0SNU5;A0A287A5G1;Q28937;A0A286ZWJ1;C7AI81;F1SLG5;A0A287BGY0;A0A287AVS8;A0A287B0H6;B2ZFN7;B6VNT8;P68137;A0A287BF33;A0A287AER8	2	HCD	FTMS	MULTI-MSMS	7	0	758.92381	1515.8331	0.33676	0.00025558	0.38425643	35.19	0.00044528	98.943	61.831	0	0.5	2	0	0	0	-1	0	0	0	0	y3;y4;y5;y6;y7;y8;y9;y10;a2;b2;b3;b4;b2-H2O;b3-H2O;b4-H2O	9014.8;2344.3;2646.8;2993.4;80903.9;37978.3;9904.4;2620.5;23462;8657.3;3161;11043.1;2858;17613.3;19338.5	-0.00105681378744293;-0.00360199274371098;0.00287775088747821;0.000604402975000085;-0.000550238372966305;-0.00140121285267014;0.0134065949459909;0.0175680141001067;-0.000415893353135743;-5.38835577970076E-05;0.00201607003435811;-0.00295388240004968;-0.000395181185922411;-3.42119687957165E-05;-0.000701185887578504	-2.1037994006837;-5.68694829472742;3.918399165713;0.735771839496138;-0.599056529390798;-1.41601555507373;12.1589031958805;14.9687193701109;-1.93313398584704;-0.221620837001407;5.85761055593489;-7.11398885114284;-1.75539524941292;-0.10488964451991;-1.76528258586699	502.335815429688;633.378845214844;734.420043945313;821.454345703125;918.508264196473;989.546228958753;1102.61548513135;1173.6484375;215.139434814453;243.133987426758;344.179595947266;415.2216796875;225.123764038086;326.171081542969;397.208862304688	15
QE929_MSQ1321_20180329_Heba_ub_s7_30_1	8343	4950	EITALAPSTMKIK	13	1	GlyGly (K)	_EITALAPSTMK(gl)IK_		EITALAPSTMK(0.5)IK(0.5)			EITALAPSTMK(0)IK(0)		0	1	0	Q6QAQ1;I3LVD5;A0A0B8RTY2;A0A0B8RTA2;A0A287AAR4;A0A2C9F377;A0A140H1A5;A0SNU5;A0A287A5G1;Q28937;A0A286ZWJ1;C7AI81;F1SLG5;A0A287BGY0;A0A287AVS8;A0A287B0H6;B2ZFN7;B6VNT8;P68137;A0A287BF33;A0A287AER8	2	HCD	FTMS	MULTI-MSMS	5	0	758.92381	1515.8331	-0.181	-0.00013737	0.12037513	35.02	0.01639	54.608	27.493	0	0.5	2	0	0	0	-1	0	0	0	0	y3;y5;y7;y8;a2;b2;b4;b2-H2O;b4-H2O	2147.3;2279.6;48212.7;19118.1;15174.2;5468.7;3345.1;2386;6964.4	-0.00127043683431793;0.00879816104372821;-0.00227954950071307;-0.00125390979155782;-0.000400634564073243;-0.000557423596859508;-0.000573511306299679;0.000733969204702589;-0.000609633153203504	-2.52905776381126;11.9798363917317;-2.48179063573162;-1.26715654258344;-1.86220900335554;-2.29265537210692;-1.38122507129094;3.26030834291157;-1.53479277924657	502.336029052734;734.414123535156;918.509993507601;989.546081655692;215.139419555664;243.134490966797;415.219299316406;225.122634887695;397.208770751953	9
QE929_MSQ1321_20180329_Heba_ub_s8_30_2	8513	5353	EITALAPSTMKIK	13	1	GlyGly (K)	_EITALAPSTMK(gl)IK_		EITALAPSTMK(0.5)IK(0.5)			EITALAPSTMK(0)IK(0)		0	1	0	Q6QAQ1;I3LVD5;A0A0B8RTY2;A0A0B8RTA2;A0A287AAR4;A0A2C9F377;A0A140H1A5;A0SNU5;A0A287A5G1;Q28937;A0A286ZWJ1;C7AI81;F1SLG5;A0A287BGY0;A0A287AVS8;A0A287B0H6;B2ZFN7;B6VNT8;P68137;A0A287BF33;A0A287AER8	2	HCD	FTMS	MULTI-MSMS	9	0	758.92381	1515.8331	0.24116	0.00018302	0.64813773	34.75	0.0066533	61.78	33.611	0	0.5	2	0	0	0	-1	0	0	0	0	y3;y6;y7;y8;y9;y7-H2O;a2;b2;b4;b2-H2O;b4-H2O	6395.8;2407.7;56695.2;23880.1;2628.2;1691.4;16446.4;7063;9661.8;2884.8;12268.2	-0.000873708318692934;0.000665438131250085;0.00181654680341126;0.00676920119371971;0.00596692161252577;-0.0118228961687237;-0.000187011517198243;0.000449656481265492;-2.41949000496788E-05;0.000321981900015089;0.000397446924921496	-1.73929194441262;0.810073236782804;1.97771925964872;6.84076891764531;5.41157042747203;-13.1291264541875;-0.869258192097337;1.84942227650963;-0.0582702492353219;1.43024849958552;1.00060210618093	502.335632324219;821.454284667969;918.505897411297;989.538058544706;1102.62292480469;900.508972167969;215.139205932617;243.133483886719;415.21875;225.123046875;397.207763671875	11
QE929_MSQ1321_20180329_Heba_ub_s9_30_3	8401	5245	EITALAPSTMKIK	13	1	GlyGly (K)	_EITALAPSTMK(gl)IK_		EITALAPSTMK(0.5)IK(0.5)			EITALAPSTMK(0)IK(0)		0	1	0	Q6QAQ1;I3LVD5;A0A0B8RTY2;A0A0B8RTA2;A0A287AAR4;A0A2C9F377;A0A140H1A5;A0SNU5;A0A287A5G1;Q28937;A0A286ZWJ1;C7AI81;F1SLG5;A0A287BGY0;A0A287AVS8;A0A287B0H6;B2ZFN7;B6VNT8;P68137;A0A287BF33;A0A287AER8	2	HCD	FTMS	MULTI-MSMS	15	0	758.92381	1515.8331	-0.028088	-2.13E-05	1.5717223	34.536	0.00044528	98.943	63.432	0	0.5	2	0	0	0	-1	0	0	0	0	y3;y4;y5;y6;y7;y8;y9;y10;y7-H2O;a2;b2;b3;b4;b2-H2O;b3-H2O;b4-H2O	8645.6;2497.5;3138.4;6529.2;62081.5;30033.5;5578.3;1917.6;2067.7;20022;6892.2;5734;8994.8;2157.8;17607.8;18411.4	0.00245270769693207;-0.00659271539996098;0.000741520418728214;0.00646377797500008;0.00151753511181596;0.00281589591884313;0.000351687237525766;0.00401820941260667;-0.00272865788747367;0.000148681842176757;0.000510691637515492;3.24274562331084E-05;0.000403051193700321;-0.000486733920297411;0.000909404973356231;9.22711436714962E-05	4.88263977467592;-10.4087534973319;1.009665065604;7.86875632809694;1.65217732632161;2.8456557529869;0.31895350497032;3.42365132045767;-3.03015908646989;0.69109706679879;2.10045838834457;0.0942161293807522;0.970697032412039;-2.16207171390173;2.78813069503769;0.232299268086836	502.332305908203;633.3818359375;734.422180175781;821.448486328125;918.506196422988;989.542011849981;1102.62854003906;1173.66198730469;900.499877929688;215.138870239258;243.133422851563;344.181579589844;415.218322753906;225.12385559082;326.170137926027;397.208068847656	16
QE929_MSQ1321_20180329_Heba_ub_s4_10_1	8565	5379	EKEEFAVPENSSVQQFK	17	1	GlyGly (K)	_EK(gl)EEFAVPENSSVQQFK_		EK(1)EEFAVPENSSVQQFK			EK(114.55)EEFAVPENSSVQQFK(-114.55)		0	1	0	A0A287A4Y0;I3LSM3;A0A287A8H1;A0A287AYH3;A0A287B231;A0A286ZWA5	3	HCD	FTMS	MULTI-MSMS	4	1	704.00776	2109.0015	0.2631	0.00018523	-0.23354555	35.098	5.30E-12	118.21	108.3	114.55	1	2	0	0	0	-1	0	0	0	0	y1;y2;y4;y5;y6;y7;y8;y9;y10;y8-H2O;y9-H2O;y1-NH3;y4-NH3;y8-NH3;y9-NH3;y10-NH3;b2;b3;b6;b7;b2-H2O;b3-H2O;b6-H2O;b7-H2O	5333.6;7227;7519.9;3071.4;8239.1;13806;34556.3;8995.2;65284.4;2638.3;2297;1521;7160.9;5633.7;2119.4;14033.2;2202.5;1875;18681.4;10328.9;3016.5;2787.8;9858.7;4987.3	5.69782171737643E-05;0.000370918831265499;0.00107086350624286;0.00136954533127209;0.00204633000953436;0.00412618832103817;-0.00250752743329485;0.0185616546252732;0.00020263631108719;0.00770123540632994;0.00348036676268748;-0.000170712150008967;-0.00204073799375237;0.0104546131750567;0.00812583437527792;-0.00528937141689312;-0.000777569956255775;0.00159335827498808;-0.0034995777120912;0.0010883193…	0.387309857651238;1.26085309372202;1.94597266218101;2.10905184416182;2.77884164540741;5.01099640387858;-2.67476360729943;17.4043064858486;0.174150672665895;8.37586523909247;3.31936963658006;-1.31229795102551;-3.82681044143055;11.3583176414879;7.74271190906838;-4.61330186219151;-2.08918297504461;3.17890433049599;-4.12500244158443;1.14868771005606;-0.746448961266469;-7.13468667681482;-3.10001461865…	147.112747192383;294.180847167969;550.297302246094;649.365417480469;736.396769105691;823.426717657279;937.476278820233;1066.49780273438;1163.56892560469;919.455505371094;1048.50231933594;130.08642578125;533.273864746094;920.436767578125;1049.48168945313;1146.54786851092;372.188537597656;501.228759765625;848.381973501812;947.445799520954;354.177459716797;483.223236083984;830.370483398438;929.43659…	24
QE929_MSQ1321_20180329_Heba_ub_s5_10_2	7800	4016	EKEEFAVPENSSVQQFK	17	1	GlyGly (K)	_EK(gl)EEFAVPENSSVQQFK_		EK(1)EEFAVPENSSVQQFK			EK(127.89)EEFAVPENSSVQQFK(-127.89)		0	1	0	A0A287A4Y0;I3LSM3;A0A287A8H1;A0A287AYH3;A0A287B231;A0A286ZWA5	3	HCD	FTMS	MULTI-MSMS	3	1	704.00776	2109.0015	0.16137	0.00011361	0.050949277	35.086	1.06E-13	131.56	121.05	127.89	1	2	0	0	0	-1	0	0	0	0	y1;y2;y3;y4;y5;y6;y7;y8;y9;y10;y1-NH3;y3-NH3;y4-NH3;y8-NH3;y10-NH3;b2;b3;b4;b5;b6;b7;b2-H2O;b3-H2O;b4-H2O;b6-H2O;b7-H2O	5734.4;3126;6725;8327.8;5231.7;10041.7;11559;31965.3;18377.2;76175.4;2230.5;2864.8;6961.1;3052.3;2398.5;5306.3;2403.2;2476;1963.6;20378.2;7749.4;7038.5;2867;2535.4;15586.1;2310.5	-9.56096734512357E-05;-0.0019789346843595;-0.0031548412530924;-0.000821226337507142;0.000331947675022093;-0.00346727914370604;-0.00226968377830872;-0.00165173691402742;0.00365163222704723;-0.00534194505348751;-9.4418204696467E-05;-0.00217708728433763;-0.00191866768125237;0.00355764051880669;0.00681253793777614;0.000870379262494225;-0.00496792102188692;0.00445256775628877;-0.00190158244993199;0.00…	-0.649906796712168;-6.7268787082186;-7.47162563592588;-1.49232698495614;0.511186976823674;-4.70840357925488;-2.75636689977217;-1.76189889724189;3.42389939038637;-4.59097822302112;-0.725811778626945;-5.37266638343151;-3.59790390508479;3.86513662467652;5.94184510961148;2.33855433036981;-9.91135463384809;7.06455709135416;-2.44625835660746;1.98304425253803;7.26737194552884;-0.660284364572138;-1.89289…	147.112899780273;294.183197021484;422.242950439453;550.299194335938;649.366455078125;736.402282714844;823.433113529378;937.475423029714;1066.51271275677;1163.57447018605;130.086349487305;405.215423583984;533.273742675781;920.443664550781;1146.53576660156;372.186889648438;501.235321044922;630.268493652344;777.34326171875;848.37679155538;947.440002441406;354.177429199219;483.220703125;612.256347656…	26
QE929_MSQ1321_20180329_Heba_ub_s6_10_3	8712	5563	EKEEFAVPENSSVQQFK	17	1	GlyGly (K)	_EK(gl)EEFAVPENSSVQQFK_		EK(1)EEFAVPENSSVQQFK			EK(87.69)EEFAVPENSSVQQFK(-87.69)		0	1	0	A0A287A4Y0;I3LSM3;A0A287A8H1;A0A287AYH3;A0A287B231;A0A286ZWA5	3	HCD	FTMS	MULTI-MSMS	10	1	704.00776	2109.0015	-0.32262	-0.00022713	-0.80253519	35.108	3.49E-08	91.355	74.67	87.694	1	2	0	0	0	-1	0	0	0	0	y1;y2;y3;y4;y5;y6;y7;y8;y9;y10;y9-H2O;y1-NH3;y3-NH3;y4-NH3;y10-NH3;b2;b4;b6;b2-H2O;b6-H2O	1412.4;5657.6;3213;3196.2;1961.2;6200.3;6648.1;19215.2;10960.7;33466.1;1646;2164.8;1802.5;2103.3;4371.5;2338.9;1512;11615.1;2783.4;6766.9	-3.45745172012357E-05;0.000462471565640499;-0.0017205150812174;0.000765687724992858;0.00924308048752209;0.00129346304379396;0.00347568153756583;-0.000438266064065829;0.00860378734910228;-0.00368068235070496;0.0164198198876875;-0.000292782462508967;-0.00150570056558763;0.00180447684999763;0.000714265484248244;-0.000380841440630775;-0.00628961974371123;-0.000453655419164534;-0.0006000687562846;0.00…	-0.235020393163226;1.57206600640246;-4.07471794117898;1.3914066037468;14.2341928167397;1.7564739223036;4.22099346213779;-0.467496662411714;8.06725245416743;-3.16325916391143;15.6604541760096;-2.25067439596484;-3.71580885795251;3.38379579557797;0.622973749263599;-1.02324979979595;-9.9791003511806;-0.534732068910342;-1.69425854489181;8.66065097810349	147.112838745117;294.180755615234;422.241516113281;550.297607421875;649.357543945313;736.397521972656;823.427368164063;937.474209558864;1066.50776060165;1163.57280892335;1048.48937988281;130.086547851563;405.214752197266;533.27001953125;1146.54186487402;372.188140869141;630.279235839844;848.378927579519;354.177795410156;830.360717773438	20
QE929_MSQ1321_20180329_Heba_ub_s7_30_1	8341	4948	EKEEFAVPENSSVQQFK	17	1	GlyGly (K)	_EK(gl)EEFAVPENSSVQQFK_		EK(1)EEFAVPENSSVQQFK			EK(105.69)EEFAVPENSSVQQFK(-105.69)		0	1	0	A0A287A4Y0;I3LSM3;A0A287A8H1;A0A287AYH3;A0A287B231;A0A286ZWA5	3	HCD	FTMS	MULTI-MSMS	3	1	704.00776	2109.0015	-0.1114	-7.84E-05	-1.7982671	35.015	1.91E-10	109.35	99.982	105.69	1	2	0	0	0	-1	0	0	0	0	y1;y2;y3;y4;y5;y6;y7;y8;y9;y10;y4-NH3;y8-NH3;y9-NH3;y10-NH3;b2;b3;b6;b7;b2-H2O;b3-H2O;b6-H2O;b6-NH3	2338;2501.2;1740.7;5615.1;5737.1;5827.2;7350.1;26569.5;15175.3;49549.1;2307.6;2278.2;1796.6;5007.5;4783.8;2137.3;14858.3;8395.3;3057.5;2201.9;8731.8;4119.7	-0.000644926079701236;0.000126778206265499;-0.0020562084405924;-0.00240814040000714;0.00252921330002209;-0.00505419320620604;-0.00291238533941396;-0.00405905626996628;0.00630218458195486;-0.00211748218293906;-0.00216280830625237;-0.00230173448119331;0.00678306093777792;-0.0157704698747239;-0.00328001136250577;-0.00347255969376192;-0.000859045062497898;0.00531001098761408;-0.0030719925844096;0.000…	-4.38386893694134;0.430952940250362;-4.86974095958164;-4.37604394189135;3.89490685634932;-6.86334417111765;-3.53687873174482;-4.32976240990668;5.90916560967891;-1.81981308898966;-4.05571687297955;-2.50066344906807;6.46324021398146;-13.7546160473183;-8.8127090919801;-6.92802344100774;-1.01257188749684;5.60457880662137;-8.67352833497293;1.64376190627991;0.869179094415069;-8.5943629871275	147.11344909668;294.181091308594;422.241851806641;550.30078125;649.3642578125;736.403869628906;823.433756230939;937.47783034907;1066.51006220442;1163.57124572318;533.273986816406;920.449523925781;1049.48303222656;1146.55834960938;372.191040039063;501.233825683594;848.379332969163;947.441577829312;354.180267333984;483.218994140625;830.3671875;831.359069824219	22
QE929_MSQ1321_20180329_Heba_ub_s8_30_2	8479	5321	EKEEFAVPENSSVQQFK	17	1	GlyGly (K)	_EK(gl)EEFAVPENSSVQQFK_		EK(1)EEFAVPENSSVQQFK			EK(79.88)EEFAVPENSSVQQFK(-79.88)		0	1	0	A0A287A4Y0;I3LSM3;A0A287A8H1;A0A287AYH3;A0A287B231;A0A286ZWA5	3	HCD	FTMS	MULTI-MSMS	7	0	704.00776	2109.0015	0.21525	0.00015153	-2.6517516	34.655	1.93E-06	83.54	66.855	79.879	1	2	0	0	0	-1	0	0	0	0	y1;y2;y4;y5;y6;y7;y8;y9;y10;y8-NH3;y9-NH3;y10-NH3;b2;b6;b7;b2-H2O;b6-H2O	2481;1532.9;2613.9;2162.9;2080.3;5955.5;16654.2;5241.3;35653.2;1782.4;1826.5;4802.5;2304.2;2877.2;5113.1;1726.1;7801.5	-0.000721220025013736;-0.0029554971843595;-0.00399505446250714;-0.00369637263747791;0.00159863882504396;0.00194980263131583;-0.000308838860746619;-0.000581222461732978;0.000149813498410367;-0.00199655869994331;-0.0159220171872221;-0.0117976966132574;-0.000197735971880775;-0.00281269699371478;0.00291811373756445;-0.0005390336000346;-0.00184173876243676	-4.90247258434401;-10.046418025665;-7.25974426720274;-5.69223999546944;2.17089199766072;2.3679065010003;-0.329437226363895;-0.54497255212363;0.128753431199955;-2.16911336255432;-15.1709672670419;-10.2896965478539;-0.531279875546997;-3.31536897155889;3.07998555144811;-1.52192966332513;-2.21797429430777	147.113525390625;294.184173583984;550.302368164063;649.370483398438;736.397216796875;823.428894042969;937.474080131661;1066.51694561146;1163.5689784275;920.44921875;1049.50573730469;1146.55437683611;372.187957763672;848.381286621094;947.443969726563;354.177734375;830.369750976563	17
QE929_MSQ1321_20180329_Heba_ub_s9_30_3	8365	5211	EKEEFAVPENSSVQQFK	17	1	GlyGly (K)	_EK(gl)EEFAVPENSSVQQFK_		EK(1)EEFAVPENSSVQQFK			EK(102.94)EEFAVPENSSVQQFK(-102.94)		0	1	0	A0A287A4Y0;I3LSM3;A0A287A8H1;A0A287AYH3;A0A287B231;A0A286ZWA5	3	HCD	FTMS	MULTI-MSMS	11	1	704.00776	2109.0015	0.22136	0.00015584	-0.94478261	34.436	2.48E-10	106.6	96.809	102.94	1	2	0	0	0	-1	0	0	0	0	y1;y2;y4;y5;y6;y7;y8;y9;y10;y1-NH3;y4-NH3;y8-NH3;y9-NH3;y10-NH3;b2;b3;b5;b6;b7;b2-H2O;b5-H2O;b6-H2O;b7-H2O	5880;6165.7;7512.3;3031.7;9900.9;5681.9;26019.6;11852.1;71700.5;1560.4;3128;2571.1;2250.4;11773.2;5379;2477.5;2006.1;15267.2;7465.4;5242.4;2731.5;11243.7;1953.8	0.000209566107798764;-0.000208915153109501;0.000717685994231942;0.00271231876877209;0.00324149838229459;-0.00104092002493417;0.00386831849277769;-0.00614703010251105;-0.00363515566027672;-7.9159415633967E-05;-0.00649630440000237;-0.00956491807494331;-0.0136026812497221;-0.00543839167789884;0.000900896840619225;0.000525243040613077;-0.00721164104368199;-0.000493361056214781;-0.00414582015127962;-0…	1.42452866365505;-0.710157521630739;1.3041778156941;4.17688454661707;4.40184392331846;-1.26412402068988;4.1263388621914;-5.76361964862034;-3.12413264956899;-0.608514461595266;-12.1818272983525;-10.3914906260632;-12.9610642679461;-4.74327424123861;2.42054983543219;1.0479085868328;-9.27722942513829;-0.581533813589879;-4.37576191696404;-2.64206633183149;-8.94200333128125;5.52543815922443;11.40805437…	147.112594604492;294.181427001953;550.297655423606;649.364074707031;736.395573937318;823.431884765625;937.469902974307;1066.5225114191;1163.57276339666;130.086334228516;533.2783203125;920.456787109375;1049.50341796875;1146.54801753118;372.186859130859;501.229827880859;777.348571777344;848.378967285156;947.451033660451;354.178131103516;759.337585449219;830.36332111662;929.425720214844	23
QE929_MSQ1321_20180329_Heba_ub_s6_10_3	5645	2703	EKEELMLR	8	1	GlyGly (K)	_EK(gl)EELMLR_		EK(1)EELMLR			EK(81.63)EELMLR		0	1	0	F1SB42	2	HCD	FTMS	MULTI-MSMS	10	0	581.30026	1160.586	0.45073	0.00026201	0.59369312	26.45	0.034126	81.635	33.131	81.635	1	1	0	0	0	-1	0	0	0	0	y1;y2;y3;y4;y5;y6;y5-H2O;y6-H2O;y2-NH3;y3-NH3	15855.4;9541.7;17334.1;17198.7;21166.3;49723.3;2165.4;2777.7;1503.2;1682.8	-5.11148984401189E-05;-0.000536084693692374;0.000397740256346424;-0.000182531648761142;-0.00123026008407123;-0.000609538034950674;0.0025985289938717;0.000880101756365548;-0.0017250787718126;-0.000547113196773807	-0.291886645527271;-1.86009051420233;0.948710315028087;-0.342893357887001;-1.86016526599008;-0.771163628334575;4.03901568734875;1.13943587271972;-6.3614214631627;-1.36024215364637	175.119003295898;288.203552246094;419.243103027344;532.327747279649;661.371388104284;790.413360478435;643.356994628906;772.401306152344;271.178192138672;402.217498779297	10
QE929_MSQ1321_20180329_Heba_ub_s7_30_1	5440	2377	EKEELMLR	8	1	GlyGly (K)	_EK(gl)EELMLR_		EK(1)EELMLR			EK(91.04)EELMLR		0	1	0	F1SB42	2	HCD	FTMS	MULTI-MSMS	7	0	581.30026	1160.586	0.51265	0.000298	0.76601987	26.456	0.01917	91.041	43.974	91.041	1	1	0	0	0	-1	0	0	0	0	y1;y2;y3;y4;y5;y6;y5-H2O;y6-H2O;b2;b2-H2O	11153.4;5901.2;9943.1;7916.3;11859.4;36898.2;1363.4;2931.4;1816.1;1810.1	-0.000173185210940119;-0.000536084693692374;0.000763951193846424;0.0009100946547278;0.00119968751823762;-0.00181596635218284;0.0041244079001217;-0.00461306230613445;0.00471559410624423;-0.0024311234437846	-0.988956577860654;-1.86009051420233;1.82221688477568;1.70965448897249;1.81394591240161;-2.29748593739806;6.41077615790718;-5.97232224032349;12.6700938604569;-6.86409737355662	175.119125366211;288.203552246094;419.242736816406;532.326654653345;661.368958156682;790.414566906752;643.35546875;772.406799316406;372.183044433594;354.179626464844	10
QE929_MSQ1321_20180329_Heba_ub_s4_10_1	4206	1308	EKLQEETLQR	10	1	GlyGly (K)	_EK(gl)LQEETLQR_		EK(1)LQEETLQR			EK(135.79)LQEETLQR		0	1	0	P02543;A0A0B8RVD8;A0A2C9F3D9;Q3HWE5	2	HCD	FTMS	MULTI-MSMS	14	0	694.36243	1386.7103	-0.032201	-2.24E-05	-0.62007097	22.854	0.00087423	135.79	52.526	135.79	1	1	0	0	0	-1	0	0	0	0	y1;y2;y3;y4;y5;y6;y7;y8;y6-H2O;y7-H2O;y8-H2O;y2-NH3;y5-NH3;y7-NH3;b2;b3;b2-H2O;b3-H2O	19932.3;12806.9;9566.4;24859.6;35572.4;52931.6;81752.4;112630;6344.2;10918.9;1968.5;1881.2;1391.5;26148;10279.9;9139.4;32522.2;13800.2	-0.000402067046877619;-0.000265717756235517;-0.00210871977810712;0.000266328100678948;-0.00236866277214176;-0.00165481854196514;0.00053867616873049;-0.000842876805450032;-0.0034964837187772;-0.0086396754437601;-0.00520313645006354;0.000956176837519251;-0.0027478232437943;-0.00421563918132506;-0.000167218393755775;-0.00374972236875237;-0.00101130253955262;0.000517134300025646	-2.29596008164873;-0.876442009468534;-5.06582670068692;0.51483368293077;-3.66465112764575;-2.1341589335879;0.596241828336468;-0.829164136465713;-4.61650638010495;-9.75737151152866;-5.21078724950654;3.34152282348106;-4.36628111971152;-4.75574590316708;-0.449284841109874;-7.72699590034391;-2.85534942744033;1.10673603265847	175.119354248047;303.177795410156;416.263702392578;517.309005818799;646.354233905872;775.396113157842;903.452497174531;1016.53794270791;757.387390136719;885.451110839844;998.53173828125;286.150024414063;629.328063964844;886.430702388381;372.187927246094;485.275573730469;354.17820664394;467.2607421875	18
QE929_MSQ1321_20180329_Heba_ub_s4_10_1	4221	1322	EKLQEETLQR	10	1	GlyGly (K)	_EK(gl)LQEETLQR_		EK(1)LQEETLQR			EK(76.14)LQEETLQR		0	1	0	P02543;A0A0B8RVD8;A0A2C9F3D9;Q3HWE5	3	HCD	FTMS	MULTI-MSMS	13	0	463.24405	1386.7103	-0.03949	-1.83E-05	-0.31464784	22.896	0.0013539	76.143	37.84	76.143	1	1	0	0	0	-1	0	0	0	0	y1;y2;y3;y4;y5;y6;y6-H2O;y2-NH3;y4-NH3;b2;b3;b5;b2-H2O;b3-H2O	16834;18194.8;20649.4;35722.9;12911;10708.9;4508.4;8769.3;1791.8;2514.9;1746.8;1764.5;16349.2;11316.4	-0.000325773101565119;0.000131010759389483;0.000261184600333308;-0.000444610936369827;-0.00106316277049245;0.00522974982811775;0.0033394537812228;-8.14208187307486E-05;-0.00157871241253815;0.000687273793744225;-0.00426852119687737;-0.00237159523749142;0.0004375288999654;-0.000675721911420624	-1.86029262666617;0.432125745385968;0.627453428768123;-0.859467591593604;-1.64486416595123;6.74467691230545;4.4092151068674;-0.28453788763997;-3.15563052246722;1.84658158237177;-8.79606735751087;-3.19460389640348;1.23534051942795;-1.44613087594523	175.119277954102;303.177398681641;416.2613324882;517.309716757836;646.35292840587;775.389228589472;757.380554199219;286.151062011719;500.284301757813;372.187072753906;485.276092529297;742.375366210938;354.1767578125;467.261935043711	14
QE929_MSQ1321_20180329_Heba_ub_s5_10_2	4165	1169	EKLQEETLQR	10	1	GlyGly (K)	_EK(gl)LQEETLQR_		EK(1)LQEETLQR			EK(110.87)LQEETLQR		0	1	0	P02543;A0A0B8RVD8;A0A2C9F3D9;Q3HWE5	2	HCD	FTMS	MULTI-MSMS	2	0	694.36243	1386.7103	0.15812	0.00010979	-0.47584474	23.032	0.0070522	110.87	38.387	110.87	1	1	0	0	0	-1	0	0	0	0	y1;y2;y4;y5;y6;y7;y8;y5-H2O;y7-H2O;y7-NH3;b2;b3;b2-H2O;b3-H2O	8484;6503.3;6387.3;12147.1;18705.7;32709.1;49174.4;1590.2;6523.3;8369.3;5150.6;2078.1;11385.8;2413.8	-0.000905607085940119;-0.00142538572498552;-0.00347199372504292;-0.00172038373864325;-0.00226511754624426;-4.97120756790537E-05;-0.000199445452039981;0.0118327833624789;0.0064360081499899;-0.00436041876878335;-0.00208982581563077;0.00110257255312263;0.0001933882749654;-0.00110029734059935	-5.17135576386775;-4.70146657975721;-6.71159518950321;-2.66167586426369;-2.92123693294187;-0.0550245236564633;-0.196200820355458;18.8321318183753;7.26874431855957;-4.91907381462899;-5.61494575000709;2.27207722291787;0.546021548262456;-2.35477418188829	175.119857788086;303.178955078125;517.312744140625;646.353585626839;775.396723456846;903.453085562776;1016.53729927655;628.329467773438;885.43603515625;886.430847167969;372.189849853516;485.270721435547;354.177001953125;467.262359619141	14
QE929_MSQ1321_20180329_Heba_ub_s6_10_3	4399	1542	EKLQEETLQR	10	1	GlyGly (K)	_EK(gl)LQEETLQR_		EK(1)LQEETLQR			EK(164.57)LQEETLQR		0	1	0	P02543;A0A0B8RVD8;A0A2C9F3D9;Q3HWE5	2	HCD	FTMS	MULTI-MSMS	8	0	694.36243	1386.7103	0.00028405	1.97E-07	-0.47584474	22.933	1.42E-06	164.57	54.704	164.57	1	1	0	0	0	-1	0	0	0	0	y1;y2;y3;y4;y5;y6;y7;y8;y5-H2O;y6-H2O;y7-H2O;y8-H2O;y2-NH3;y6-NH3;y7-NH3;b2;b3;b2-H2O;b3-H2O	14609.3;5948.4;5474.1;15967.9;19876.7;37309.7;51136.5;73207.1;6146.4;1725;5957.3;2312.4;2233.2;1654.1;10847.9;6438.1;2926.8;16551.5;6127	-0.000676725250002619;0.000588774431264483;-0.000674393606232115;0.000800467212457079;0.00176997266578383;0.000291191387191247;8.16703798136587E-05;-0.000510083414496876;0.00292165054997895;-0.0077689446562772;0.0040556370562399;0.0114594612061865;0.00132238777501925;-0.00782318407505045;-0.00523471681071896;-0.000319806284380775;-8.76129937523729E-05;0.0014140913999654;-0.000612016090599354	-3.8643597763955;1.94201587192539;-1.62011707033828;1.54736923185886;2.73841170402128;0.375539821588186;0.0903980439000901;-0.501785088443281;4.64980438575895;-10.2574995737763;4.58037169510482;11.476502944476;4.62131523526247;-10.3157099318923;-5.90538073486541;-0.85925987883176;-0.180544127228988;3.99262590732381;-1.30979249140743	175.11962890625;303.176940917969;416.262268066406;517.308471679688;646.350095270434;775.394167147913;903.45295418032;1016.53760991451;628.33837890625;757.391662597656;885.438415527344;998.515075683594;286.149658203125;758.375732421875;886.431721466011;372.188079833984;485.271911621094;354.17578125;467.261871337891	19
QE929_MSQ1321_20180329_Heba_ub_s6_10_3	4420	1562	EKLQEETLQR	10	1	GlyGly (K)	_EK(gl)LQEETLQR_		EK(1)LQEETLQR			EK(70.1)LQEETLQR		0	1	0	P02543;A0A0B8RVD8;A0A2C9F3D9;Q3HWE5	3	HCD	FTMS	MULTI-MSMS	13	0	463.24405	1386.7103	0.1558	7.22E-05	-1.1800052	22.991	0.0019285	70.1	32.014	70.1	1	1	0	0	0	-1	0	0	0	0	y1;y2;y3;y4;y5;y6;y6-H2O;y2-NH3;y4-NH3;b2;b2-H2O	11309.6;11973.7;16628.6;23401.2;7606.1;2037.8;1852.7;4061.6;1493.3;2137.1;9493.2	-0.000417325835940119;-0.00121176267811052;-0.000399331766686828;-0.000658316185877084;0.000609116079544947;0.000903651799944782;0.0054756842499728;-0.000356079021855749;-0.00423374170941315;-0.00111326331563077;-0.0011868276445739	-2.38309352709169;-3.99685898917178;-0.95932795546493;-1.27257596869979;0.942391731695256;1.16541051248353;7.22978648461928;-1.24437308593281;-8.46262660254556;-2.99112465611058;-3.35093191545338	175.119369506836;303.178741455078;416.261993004567;517.309930463086;646.35125612702;775.3935546875;757.37841796875;286.151336669922;500.286956787109;372.188873291016;354.178382169045	11
QE929_MSQ1321_20180329_Heba_ub_s7_30_1	4275	1370	EKLQEETLQR	10	1	GlyGly (K)	_EK(gl)LQEETLQR_		EK(1)LQEETLQR			EK(130.75)LQEETLQR		0	1	0	P02543;A0A0B8RVD8;A0A2C9F3D9;Q3HWE5	2	HCD	FTMS	MULTI-MSMS	4	0	694.36243	1386.7103	0.13229	9.19E-05	-0.18739228	22.941	0.0016701	130.75	59.246	130.75	1	1	0	0	0	-1	0	0	0	0	y1;y2;y3;y4;y5;y6;y7;y8;y5-H2O;y6-H2O;y7-H2O;y2-NH3;y7-NH3;b2;b3;b2-H2O;b3-H2O	13659.7;7315.8;10117.5;15252.9;18363.2;35962.2;53723.3;78753.9;2489;2348.1;9960;2471;13736.5;5446.4;1958.9;20858.7;6995.8	-0.000615690093752619;-0.000753999006235517;0.000180098581267885;-0.00219378393103398;-0.00136132004843148;-0.000824973134740503;-0.000613776577210956;-0.00262412493452757;0.00371510758122895;4.35553437228009E-05;-0.0039399684125101;0.000437378009394251;-0.00564215705003335;-0.00129636878438077;-0.00558077705625237;-0.0011500707823302;-0.000612016090599354	-3.51582693606137;-2.4869822371677;0.432657400842111;-4.24074097620582;-2.10615495132595;-1.06393880965625;-0.679366979660962;-2.5814288145232;5.91259804802684;0.0575076214223276;-4.4496971956433;1.5284891808465;-6.36501866983893;-3.48309216002252;-11.5001790753541;-3.24715160378251;-1.30979249140743	175.119567871094;303.178283691406;416.261413574219;517.311465930831;646.353226563148;775.395283312435;903.453649627277;1016.53972395603;628.337585449219;757.383850097656;885.446411132813;286.150543212891;886.43212890625;372.189056396484;485.277404785156;354.178345412182;467.261871337891	17
QE929_MSQ1321_20180329_Heba_ub_s7_30_1	4291	1384	EKLQEETLQR	10	1	GlyGly (K)	_EK(gl)LQEETLQR_		EK(1)LQEETLQR			EK(62.3)LQEETLQR		0	1	0	P02543;A0A0B8RVD8;A0A2C9F3D9;Q3HWE5	3	HCD	FTMS	MULTI-MSMS	5	0	463.24405	1386.7103	0.52319	0.00024236	-0.098308492	22.988	0.0029589	62.303	25.609	62.303	1	1	0	0	0	-1	0	0	0	0	y1;y2;y3;y4;y5;y6;y6-H2O;y2-NH3;b2;b2-H2O	9220.5;9829.5;8683.5;19819.6;5212.2;4560.8;2147.9;2320.9;1686.1;8217.9	0.000238802093747381;-0.000540375959360517;-0.000460770559357115;9.08902967466929E-05;0.00268311419370093;-0.00422330132505522;-0.000383690750027199;-0.000630737224980749;-0.00160154456563077;4.08003843404003E-05	1.36365833861903;-1.78237152587809;-1.10692424264632;0.175698209194567;4.15118370671322;-5.44661917159745;-0.506599835123136;-2.20420644165967;-4.30303692417553;0.115197673868249	175.118713378906;303.178070068359;416.262054443359;517.309181256603;646.349182128906;775.398681640625;757.38427734375;286.151611328125;372.189361572266;354.177154541016	10
QE929_MSQ1321_20180329_Heba_ub_s8_30_2	4241	1374	EKLQEETLQR	10	1	GlyGly (K)	_EK(gl)LQEETLQR_		EK(1)LQEETLQR			EK(154.49)LQEETLQR		0	1	0	P02543;A0A0B8RVD8;A0A2C9F3D9;Q3HWE5	2	HCD	FTMS	MULTI-MSMS	5	0	694.36243	1386.7103	0.0018851	1.31E-06	-0.18739228	22.657	1.99E-05	154.49	69.921	154.49	1	1	0	0	0	-1	0	0	0	0	y1;y2;y3;y4;y5;y6;y7;y8;y4-H2O;y5-H2O;y6-H2O;y7-H2O;y8-H2O;y2-NH3;y7-NH3;y8-NH3;b2;b3;b2-H2O;b3-H2O	21012.2;12630.7;11207.5;26050.6;31668.5;67593.6;91021.3;118050;1653.8;8711.1;6030;14138.9;1755.4;2989.8;24210;5262.5;9857.6;9075;36841.8;15861.9	-0.000341031890627619;-0.000123517829194952;0.000454756784392885;0.000670855491421207;0.00153308231745086;-0.000388856949825822;0.000155710684566657;-0.000501445131021683;-0.000517392915639903;0.00481374039372895;0.0045601569062228;0.0018583714312399;-0.0122832145750635;-0.000600219646855749;-0.00457461326470821;0.00267719444366321;-0.000960675425005775;-0.00179659736875237;-0.000559993956983362;…	-1.94742614803173;-0.407410730596634;1.09247955640806;1.29681874561236;2.37190613382326;-0.501495400997169;0.172350642728069;-0.493287341650849;-1.03623817119223;7.66108684555108;6.02096823156361;2.09880979524758;-12.3011888463637;-2.0975583820141;-5.16070957359833;2.67851261060531;-2.58115136641138;-3.70223579536589;-1.58110990469496;3.35390435165534	175.119293212891;303.177653210229;416.261138916016;517.308601291409;646.350332160783;775.39484719625;903.452880140015;1016.53760127623;499.299224853516;628.336486816406;757.379333496094;885.440612792969;998.538818359375;286.151580810547;886.431061362465;999.507873535156;372.188720703125;485.273620605469;354.177755335357;467.259692177485	20
QE929_MSQ1321_20180329_Heba_ub_s8_30_2	4260	1392	EKLQEETLQR	10	1	GlyGly (K)	_EK(gl)LQEETLQR_		EK(1)LQEETLQR			EK(84.17)LQEETLQR		0	1	0	P02543;A0A0B8RVD8;A0A2C9F3D9;Q3HWE5	3	HCD	FTMS	MULTI-MSMS	8	0	463.24405	1386.7103	0.46108	0.00021359	-0.098308492	22.71	0.00099926	84.17	36.347	84.17	1	1	0	0	0	-1	0	0	0	0	y1;y2;y3;y4;y5;y6;y6-H2O;y2-NH3;y4-NH3;b2;b3;b2-H2O;b3-H2O	15304.7;16373.8;17757.8;31877.8;8633;7546.6;3948.3;7180.3;1918.2;6263.5;1730.1;11424.1;10646.6	-0.000585172515627619;-0.000977308079143313;-0.000485353886972462;9.3889089384902E-05;-0.00244383893129907;-0.00207320412505396;-0.0033744134062772;-5.09032406057486E-05;-0.00124301905316315;-0.00105166846225302;-0.000118130571877373;-0.0022175003969096;-0.00128340280934935	-3.34156042478758;-3.22354011441111;-1.16598150883051;0.181495116133645;-3.78095867384233;-2.67373407116905;-4.45533421084831;-0.177889418535229;-2.48462700682078;-2.82563158591547;-0.243431695961552;-6.26095226460862;-2.74664175276244	175.119537353516;303.178507000479;416.262079026687;517.309178257811;646.354309082031;775.396531543425;757.387268066406;286.151031494141;500.283966064453;372.188811696162;485.271942138672;354.179412841797;467.262542724609	13
QE929_MSQ1321_20180329_Heba_ub_s9_30_3	4173	1316	EKLQEETLQR	10	1	GlyGly (K)	_EK(gl)LQEETLQR_		EK(1)LQEETLQR			EK(135.79)LQEETLQR		0	1	0	P02543;A0A0B8RVD8;A0A2C9F3D9;Q3HWE5	2	HCD	FTMS	MULTI-MSMS	3	0	694.36243	1386.7103	0.14295	9.93E-05	-0.18739228	22.57	0.00087423	135.79	39.538	135.79	1	1	0	0	0	-1	0	0	0	0	y1;y2;y3;y4;y5;y6;y7;y8;y6-H2O;y7-H2O;y2-NH3;y7-NH3;y8-NH3;b2;b3;b2-H2O;b3-H2O	17527.4;9712.9;9046.2;22114.9;28902.9;54920.1;72511.9;108988.5;4520.7;7587.8;5280.1;23264.2;1880;11154.8;8610.7;27941.1;7729.6	-0.000356290679690119;-0.00191366697498552;-0.000826981496857115;-0.000370289841725935;4.55968886399205E-05;0.000701266389910415;-0.000691741204036589;-0.00167494920697209;6.6447138692638E-05;0.0028349339312399;-0.00179040519373075;-0.00679351659709937;0.00133442100616321;-0.000930157846880775;-0.00292574775937737;-0.000555552174887453;-0.00274824655934935	-2.03455965421276;-6.31199448676718;-1.98668305334225;-0.715799226130248;0.0705449992619786;0.904400355965821;-0.765663124641014;-1.64769829594948;0.0877324499227487;3.20172467465869;-6.25681585223995;-7.66387809250836;1.33507623980849;-2.49915666813267;-6.02905418188214;-1.56856881463;-5.88157126343033	175.11930847168;303.179443359375;416.262420654297;517.309642436742;646.351819646211;775.39375707291;903.453727591904;1016.53877478031;757.383827205861;885.439636230469;286.152770996094;886.433280265797;999.509216308594;372.188690185547;485.274749755859;354.177750893575;467.264007568359	17
QE929_MSQ1321_20180329_Heba_ub_s9_30_3	4195	1337	EKLQEETLQR	10	1	GlyGly (K)	_EK(gl)LQEETLQR_		EK(1)LQEETLQR			EK(78.66)LQEETLQR		0	1	0	P02543;A0A0B8RVD8;A0A2C9F3D9;Q3HWE5	3	HCD	FTMS	MULTI-MSMS	9	0	463.24405	1386.7103	0.37321	0.00017289	-0.098308492	22.631	0.0011952	78.655	40.569	78.655	1	1	0	0	0	-1	0	0	0	0	y1;y2;y3;y4;y5;y6;y6-H2O;y1-NH3;y2-NH3;y4-NH3;b2;b3;b2-H2O;b3-H2O	19486.2;20189.1;15346.3;37397.7;10983.2;6702.1;4469.2;1831.4;8839.5;1779.6;4797.5;1783.6;14472;11581.8	-0.000508878570315119;-0.000284186643966677;0.000882121717097561;-0.00113864563434163;-0.00362193694820689;-0.00428433648130522;0.0016915045624728;-0.00035509921093535;0.000956176837519251;-0.000388526865663152;-0.000899640268755775;-0.00548922432187737;-0.000370461196894212;-0.00142907124296698	-2.90589388087492;-0.937359631731023;2.11915679913815;-2.20108780064409;-5.60362992199364;-5.52533328403479;2.23335662981593;-2.24614470027741;3.34152282348106;-0.776613994508247;-2.41716195640767;-11.3115205928622;-1.04597589645384;-3.05838937810696	175.11946105957;303.177813879044;416.260711551083;517.310410792534;646.355487180048;775.398742675781;757.382202148438;158.092758178711;286.150024414063;500.283111572266;372.188659667969;485.277313232422;354.177565802597;467.262688393043	14
QE929_MSQ1321_20180329_Heba_ub_s9_30_3	9311	6095	EKLQEETLQREEAESTLQSFR	21	2	GlyGly (K)	_EK(gl)LQEETLQREEAESTLQSFR_		EK(1)LQEETLQREEAESTLQSFR			EK(49.97)LQEETLQREEAESTLQSFR		0	1	0	P02543;A0A0B8RVD8;A0A2C9F3D9;Q3HWE5	3	HCD	FTMS	MULTI-MSMS	15	1	889.10698	2664.2991	-0.10141	-9.02E-05	375.81121	37.114	0.00026736	49.973	35.738	49.973	1	1	0	0	0	-1	0	0	0	0	y1;y4;y7;y9;y16;y17;y19;y15(2+);y18(2+);b2;b3;b2-H2O;b3-H2O	1739.7;1912.9;5477.1;2648.9;11378.8;19800.3;49984.8;10313.8;15208.9;3176.6;3392.2;13696.9;6239.1	-0.000279996734377619;-0.00437661431249126;0.00222872274378005;0.00826617315010481;0.0122631951555832;0.0193678354721669;0.000482003400065878;-0.0132096377061544;0.0095490834771681;0.00102296715311923;-0.00204073799375237;0.0007121871030904;0.000852827659400646	-1.59889197146228;-8.14583677209598;2.65817951818803;7.95962273824961;6.37403927070971;9.43408484228655;0.21010333498396;-14.7106231768288;8.75247676518769;2.74853199014668;-4.20533258023309;2.0108254979203;1.82516568394789	175.119232177734;537.282348632813;838.439514160156;1038.51318359375;1923.92839685434;2052.96388531023;2294.1254126341;897.965881347656;1091.01500447837;372.186737060547;485.273864746094;354.176483154297;467.260406494141	13
QE929_MSQ1321_20180329_Heba_ub_s8_30_2	16888	13163	EKPYFPIPEEYTFIQNVPLEDR	22	1	GlyGly (K)	_EK(gl)PYFPIPEEYTFIQNVPLEDR_		EK(1)PYFPIPEEYTFIQNVPLEDR			EK(47.39)PYFPIPEEYTFIQNVPLEDR		0	1	0	A0A286ZJR3;F1S8L9;A0A286ZP67;A0A286ZVL0	3	HCD	FTMS	MULTI-MSMS	5	1	946.80435	2837.3912	-0.21047	-0.00019927	0.58483194	58.56	0.00035627	47.392	29.144	47.392	1	1	0	0	0	-1	0	0	0	0	y1;y2;y5;y6;y7;y8;y9;b2;b5;b7;b2-H2O	5869.7;2582.9;17500.1;2827.7;12836.5;6245.1;5835.5;2048.8;1753;3229.8;1748.7	-0.000508878570315119;0.000936716906267066;-0.00288664306197006;0.00273884686248493;0.00478029916064315;0.00116326425722946;0.00379855981032051;-0.00111326331563077;0.0131354748250487;0.00793449863124351;-0.0007831742250346	-2.90589388087492;3.22844453724905;-4.58686429306234;3.76013280715025;5.67440441178265;1.19863097682738;3.50557926862375;-2.99112465611058;16.8542002075021;8.01868553029889;-2.21124483322457	175.11946105957;290.144958496094;629.328202784662;728.390991210938;842.431877205839;970.494071752143;1083.57550043699;372.188873291016;779.359130859375;989.501159667969;354.177978515625	11
QE929_MSQ1321_20180329_Heba_ub_s4_10_1	3419	570	EKQAALEEEQAR	12	1	GlyGly (K)	_EK(gl)QAALEEEQAR_		EK(1)QAALEEEQAR			EK(95.57)QAALEEEQAR		0	1	0	A0A286ZU42;A0A287B808;F8T0U2;F1STS9;A0A286ZVR5;A0A287BDW0	2	HCD	FTMS	MULTI-MSMS	11	0	758.37353	1514.7325	-0.12068	-9.15E-05	0.3618699	20.668	0.001037	95.573	59.614	95.573	1	1	0	0	0	-1	0	0	0	0	y1;y3;y4;y5;y6;y7;y8;y9;y10;y10-NH3;b3	2837.5;2317.2;2672.2;2297.3;12192.7;14688.6;17990.6;14844.2;21250;4801.1;1867.2	-3.58561093776189E-05;-0.000932691675018305;-0.00191869703752445;0.00368709447491256;-0.000160803275662147;-0.00113327640076477;-0.00603680628410075;-0.00361917129396261;0.00550118577552894;-0.00566031016046509;-0.000946396446863673	-0.204752835654924;-2.49239137654154;-3.81254273751257;5.83127782478443;-0.211210142624216;-1.2960208195752;-6.38498164897588;-3.56040911455349;4.80640212846854;-5.02005975599563;-1.8918572419188	175.118988037109;374.215576171875;503.259155273438;632.296142578125;761.342583572076;874.427620025601;945.469637343284;1016.50433349609;1144.55379065042;1127.53840304486;500.247283935547	11
QE929_MSQ1321_20180329_Heba_ub_s5_10_2	3402	529	EKQAALEEEQAR	12	1	GlyGly (K)	_EK(gl)QAALEEEQAR_		EK(1)QAALEEEQAR			EK(85.38)QAALEEEQAR		0	1	0	A0A286ZU42;A0A287B808;F8T0U2;F1STS9;A0A286ZVR5;A0A287BDW0	2	HCD	FTMS	MULTI-MSMS	2	0	758.37353	1514.7325	-0.028297	-2.15E-05	-0.5623857	20.67	0.0016262	85.377	51.511	85.377	1	1	0	0	0	-1	0	0	0	0	y5;y6;y7;y8;y9;y10;y10-NH3;b2;b3;b2-H2O	5985.6;8795;11891;18833.9;11945.5;16775.7;2199.7;1354.7;2027.1;5236.4	-0.000585366462587444;-0.00138826635634359;0.00235798587175395;0.00489233574410264;-0.00496194473146261;-0.000825093065486726;0.00723003938742295;0.00465455894999423;0.000457412146886327;-0.0017597367250346	-0.925772700230288;-1.8234420983288;2.696615743082;5.17456310007483;-4.88137434674484;-0.720882244001621;6.41230668930921;12.5060995021039;0.914374640667194;-4.96849600972603	632.300415039063;761.343811035156;874.424128763328;945.458708201256;1016.50567626953;1144.56011692927;1127.52551269531;372.18310546875;500.245880126953;354.178955078125	10
QE929_MSQ1321_20180329_Heba_ub_s5_10_2	3410	537	EKQAALEEEQAR	12	1	GlyGly (K)	_EK(gl)QAALEEEQAR_		EK(1)QAALEEEQAR			EK(68.44)QAALEEEQAR		0	1	0	A0A286ZU42;A0A287B808;F8T0U2;F1STS9;A0A286ZVR5;A0A287BDW0	3	HCD	FTMS	MULTI-MSMS	10	0	505.91811	1514.7325	0.013317	6.74E-06	0.14444045	20.692	0.00038644	68.44	41.031	68.44	1	1	0	0	0	-1	0	0	0	0	y1;y3;y4;y5;y6;y7;y5-H2O;y6-H2O;y3-NH3;b4;b5;b5-H2O	7550;5403.3;9075.4;13688.5;12108.9;2408.5;1736.1;1681.8;2398.1;1282.5;4247.3;2524.2	8.62142031223812E-05;-0.000352857690643305;-0.00164403883439945;-0.00283366545522767;-0.00103003473645913;0.00528313591860297;0.000690767549940574;-0.00230939796881557;0.000930072059361464;-0.00316976684996462;0.000191579543752596;0.00134564324378061	0.49231818997005;-0.94292771293617;-3.26678554065378;-4.4815016914023;-1.352917310402;6.04186620449276;1.12450007851618;-3.10680992459055;2.60387872886443;-5.54847030006755;0.298261664499593;2.15541340563938	175.118865966797;374.214996337891;503.258880615234;632.302663338055;761.343452803536;874.421203613281;614.28857421875;743.334167480469;357.187164306641;571.28662109375;642.320373535156;624.308654785156	12
QE929_MSQ1321_20180329_Heba_ub_s6_10_3	3605	798	EKQAALEEEQAR	12	1	GlyGly (K)	_EK(gl)QAALEEEQAR_		EK(1)QAALEEEQAR			EK(84.17)QAALEEEQAR		0	1	0	A0A286ZU42;A0A287B808;F8T0U2;F1STS9;A0A286ZVR5;A0A287BDW0	2	HCD	FTMS	MULTI-MSMS	14	0	758.37353	1514.7325	0.19217	0.00014573	-1.0905318	20.726	0.0017671	84.17	48.211	84.17	1	1	0	0	0	-1	0	0	0	0	y1;y4;y5;y6;y7;y8;y9;y10;b2;b2-H2O	2278;1802.9;3161.2;7456;8230.5;16947.1;16940;10863;2968;5923.6	-0.000600431304690119;9.54631187255472E-05;0.00295467259991256;-0.000777914793843593;0.00613762810610297;-0.0104155432146626;0.00217541550671285;-0.00674820286258182;0.000504168324994225;-0.0003254105531596	-3.42869368801671;0.189690539739522;4.67291982095049;-1.02176625882404;7.01908196929781;-11.0162130714537;2.14010687024408;-5.89586151127768;1.35460931844673;-0.918778110109082	175.119552612305;503.257141113281;632.296875;761.343200683594;874.420349121094;945.474016080214;1016.49853890929;1144.56604003906;372.187255859375;354.177520751953	10
QE929_MSQ1321_20180329_Heba_ub_s6_10_3	3609	801	EKQAALEEEQAR	12	1	GlyGly (K)	_EK(gl)QAALEEEQAR_		EK(1)QAALEEEQAR			EK(53.97)QAALEEEQAR		0	1	0	A0A286ZU42;A0A287B808;F8T0U2;F1STS9;A0A286ZVR5;A0A287BDW0	3	HCD	FTMS	MULTI-MSMS	2	0	505.91811	1514.7325	0.18204	9.21E-05	-0.018703302	20.738	0.0020874	53.967	32.716	53.967	1	1	0	0	0	-1	0	0	0	0	y1;y2;y3;y4;y5;y6;y7;y6-H2O;y1-NH3;y3-NH3;b5	7262.3;4191.1;5065.6;7641.1;15385.4;10075.1;5706.7;1984.5;1926.3;1161.7;1872.8	-0.000569913726565119;-0.00128266401250698;0.000165941137481695;-0.000697993912524453;-0.000887736789650262;0.00355558129990641;-0.00582526251889703;0.00348894187493443;-0.00011095858593535;-0.000717877159388536;0.0015343529812526	-3.254427146374;-5.21074840800429;0.443438582528848;-1.38695063619893;-1.40397877972909;4.67016916270314;-6.66176494038222;4.69367512364428;-0.701858570663372;-2.00979743697658;2.38877085649015	175.119522094727;246.157348632813;374.214477539063;503.257934570313;632.30071740939;761.3388671875;874.432312011719;743.328369140625;158.092514038086;357.188812255859;642.319030761719	11
QE929_MSQ1321_20180329_Heba_ub_s7_30_1	3476	642	EKQAALEEEQAR	12	1	GlyGly (K)	_EK(gl)QAALEEEQAR_		EK(1)QAALEEEQAR			EK(74.16)QAALEEEQAR		0	1	0	A0A286ZU42;A0A287B808;F8T0U2;F1STS9;A0A286ZVR5;A0A287BDW0	2	HCD	FTMS	MULTI-MSMS	2	1	758.37353	1514.7325	0.086392	6.55E-05	0.89001596	20.656	0.0032268	74.162	38.203	74.162	1	1	0	0	0	-1	0	0	0	0	y1;y5;y6;y7;y8;y9;y10;y10-NH3;b2;b2-H2O	2320.7;5463.7;10303.5;20090.6;21344.5;19358.6;12954.7;2754.2;2663.5;6674.8	0.000818636078122381;-0.00363712427508744;0.00599383522342123;-0.00154098202722253;-0.00326634592829578;-0.00308710347155738;-0.00284195286258182;-0.00265765592507705;-0.000472394175005775;-0.0005695511781596	4.67476475194605;-5.75218145412424;7.87278132982149;-1.76227428484964;-3.45474393943012;-3.03698172817431;-2.48300444220845;-2.35704876685586;-1.26923458039457;-1.60809411153279	175.118133544922;632.303466796875;761.336428933576;874.428027731227;945.466866882928;1016.50380142827;1144.56213378906;1127.53540039063;372.188232421875;354.177764892578	10
QE929_MSQ1321_20180329_Heba_ub_s7_30_1	3482	648	EKQAALEEEQAR	12	1	GlyGly (K)	_EK(gl)QAALEEEQAR_		EK(1)QAALEEEQAR			EK(69.82)QAALEEEQAR		0	1	0	A0A286ZU42;A0A287B808;F8T0U2;F1STS9;A0A286ZVR5;A0A287BDW0	3	HCD	FTMS	MULTI-MSMS	8	0	505.91811	1514.7325	-0.30847	-0.00015606	0.17935147	20.672	0.0003613	69.815	49.709	69.815	1	1	0	0	0	-1	0	0	0	0	y1;y2;y3;y4;y5;y6;y7;y4-H2O;y5-H2O;y6-H2O;y1-NH3;y3-NH3;b4;b5;b4-H2O;b5-H2O	7377.7;4857.8;7263.8;14577.6;21729.2;19963;6589;1544.5;2340.9;8610.4;1633.7;1209.9;2090.7;6223.8;2104.9;7881	-0.000264737945315119;-7.72196765694844E-05;-0.000444410425018305;-0.000186900397579848;0.00113835421643671;-0.00286232041651147;-0.00568805656530458;-0.00512864700942828;-0.00382583401255943;0.00367270469121195;-0.00043139315624785;-0.000900982628138536;0.00806070190003538;0.00202296536758695;5.94921625634015E-05;0.00184148217363145	-1.51175838935857;-0.313702008689496;-1.18758018957321;-0.371381302810459;1.80034251543866;-3.75955623889633;-6.50485735679619;-10.5690427191647;-6.22802709281737;4.94089254713951;-2.7287331376329;-2.52242549417602;14.1100107449345;3.14947371878396;0.107527714437059;2.94963656528163	175.119216918945;246.156143188477;374.215087890625;503.257423476798;632.298691318383;761.345285089216;874.432174805765;485.251800537109;614.293090820313;743.328185377809;158.092834472656;357.188995361328;571.275390625;642.318542149332;553.272827148438;624.308158946226	16
QE929_MSQ1321_20180329_Heba_ub_s8_30_2	3447	631	EKQAALEEEQAR	12	1	GlyGly (K)	_EK(gl)QAALEEEQAR_		EK(1)QAALEEEQAR			EK(59.43)QAALEEEQAR		0	1	0	A0A286ZU42;A0A287B808;F8T0U2;F1STS9;A0A286ZVR5;A0A287BDW0	2	HCD	FTMS	MULTI-MSMS	13	0	758.37353	1514.7325	-0.12678	-9.61E-05	-0.5623857	20.44	0.013468	59.426	35.044	59.426	1	1	0	0	0	-1	0	0	0	0	y1;y5;y6;y7;y8;y9;y10;b2;b2-H2O	1389.4;2535.7;6070.7;15834.7;17105.7;18042.8;8973.1;1592;6357.4	-0.000249479156252619;-0.000585366462587444;-0.000228598387593593;-0.00216974047145868;-0.00388109034940953;0.00578435267414079;0.0111961330749182;-0.00587400550313077;0.0002239058530904	-1.42462479207031;-0.925772700230288;-0.300256904277049;-2.48132361097238;-4.10494324218254;5.69048846539688;9.78214294091338;-15.7821224384691;0.632186367687507	175.119201660156;632.300415039063;761.342651367188;874.428656489671;945.467481627349;1016.49492997213;1144.54809570313;372.193634033203;354.176971435547	9
QE929_MSQ1321_20180329_Heba_ub_s8_30_2	3462	645	EKQAALEEEQAR	12	1	GlyGly (K)	_EK(gl)QAALEEEQAR_		EK(1)QAALEEEQAR			EK(62.92)QAALEEEQAR		0	1	0	A0A286ZU42;A0A287B808;F8T0U2;F1STS9;A0A286ZVR5;A0A287BDW0	3	HCD	FTMS	MULTI-MSMS	14	0	505.91811	1514.7325	-0.094629	-4.79E-05	-0.61286762	20.483	0.00059237	62.924	42.817	62.924	1	1	0	0	0	-1	0	0	0	0	y1;y2;y3;y4;y5;y6;y7;y5-H2O;y6-H2O;b4;b5;b4-H2O;b5-H2O	5531.3;1965.1;2230.5;4735.4;13068.3;10647.3;3427;1884.4;5707;1164.8;1522.4;2285.4;2222.7	-5.11148984401189E-05;-9.24784656319844E-05;-0.000871656518768305;0.00214014085310055;-0.00135206190441295;-0.00231469349887448;-0.00748427017936137;0.000385591768690574;-0.000783519062565574;0.00751138549378538;-0.0030432837374974;-0.0032974414311866;0.000918397150030614	-0.291886645527271;-0.375690237511552;-2.32929016438521;4.25259648289452;-2.13831943300189;-3.04026991319303;-8.55898835979179;0.627704296178419;-1.0540625000369;13.1484366286383;-4.73792913370488;-5.95984704575266;1.47106165273541	175.119003295898;246.156158447266;374.215515136719;503.255096435547;632.301181734504;761.344737462299;874.433971019379;614.288879394531;743.332641601563;571.275939941406;642.323608398438;553.276184082031;624.30908203125	13
QE929_MSQ1321_20180329_Heba_ub_s9_30_3	3398	594	EKQAALEEEQAR	12	1	GlyGly (K)	_EK(gl)QAALEEEQAR_		EK(1)QAALEEEQAR			EK(96.89)QAALEEEQAR		0	1	0	A0A286ZU42;A0A287B808;F8T0U2;F1STS9;A0A286ZVR5;A0A287BDW0	2	HCD	FTMS	MULTI-MSMS	11	0	758.37353	1514.7325	0.55036	0.00041738	-0.69442222	20.396	0.0010558	96.89	60.93	96.89	1	1	0	0	0	-1	0	0	0	0	y1;y4;y5;y6;y7;y8;y9;y10;y6-H2O;y10-NH3;b3	2311.3;2317.2;7166.2;10898.2;17044.2;17592.7;24039.4;23400.3;1839.9;3060.2;1513.3	-0.00128707681250262;-0.00539770094377445;0.000940512443662556;-0.00193758276259359;0.00066028517653649;0.00434418210204512;-0.000867376354790395;-0.00326665968736961;0.00898210593743443;0.00259136751242295;0.000915175818761327	-7.34967481747087;-10.7254156699419;1.48744914752544;-2.54494925489286;0.755107130362939;4.59478509818983;-0.85329562728157;-2.85406827536142;12.0837205845897;2.29826892813534;1.82945365984123	175.120239257813;503.262634277344;632.298889160156;761.344360351563;874.425826464023;945.459256354898;1016.50158170115;1144.56255849589;743.322875976563;1127.53015136719;500.245422363281	11
QE929_MSQ1321_20180329_Heba_ub_s9_30_3	3399	595	EKQAALEEEQAR	12	1	GlyGly (K)	_EK(gl)QAALEEEQAR_		EK(1)QAALEEEQAR			EK(62.34)QAALEEEQAR		0	1	0	A0A286ZU42;A0A287B808;F8T0U2;F1STS9;A0A286ZVR5;A0A287BDW0	3	HCD	FTMS	MULTI-MSMS	12	0	505.91811	1514.7325	-0.16836	-8.52E-05	0.17935147	20.398	0.00069009	62.338	42.232	62.338	1	1	0	0	0	-1	0	0	0	0	y1;y2;y3;y4;y5;y6;y7;y5-H2O;y6-H2O;y1-NH3;y3-NH3;b4;b5;b4-H2O;b5-H2O	9470.1;6230.4;5771.7;8176.6;20404.2;20991;4631.8;2434.1;5299;1563.2;1615.2;1384.4;2779.4;1702.6;7784.8	-0.000691984039065119;0.000243214893743016;-0.000535963159393305;-0.000240230240649453;-0.00198974071076918;0.002301877881564;-0.00576422736264703;-0.00236099026255943;0.00129167624993443;-0.00085863924999785;-0.000138043175013536;-0.00170492309996462;-0.0023718970187474;0.0015853710688134;0.00134893162396565	-3.95149294851792;0.988052571830361;-1.4322325465005;-0.477350564513824;-3.14682110612206;3.02345537612065;-6.59196565109483;-3.84343553244124;1.73768752195842;-5.43121977915403;-0.386471788495241;-2.98436443046408;-3.69268615843331;2.86544967211497;2.16068065168022	175.119644165039;246.155822753906;374.215179443359;503.257476806641;632.301819413311;761.340120890918;874.432250976563;614.291625976563;743.33056640625;158.09326171875;357.188232421875;571.28515625;642.322937011719;553.271301269531;624.308651496776	15
QE929_MSQ1321_20180329_Heba_ub_s9_30_3	11336	7989	EKYPSLQVIGGNVVTAAQAK	20	1	GlyGly (K)	_EK(gl)YPSLQVIGGNVVTAAQAK_		EK(1)YPSLQVIGGNVVTAAQAK			EK(41.59)YPSLQVIGGNVVTAAQAK(-41.59)		0	1	0	A0A287BMK8;F1SKI5	3	HCD	FTMS	MULTI-MSMS	11	1	729.73045	2186.1695	-0.2826	-0.00020622	-0.21083873	42.865	0.0011438	44.641	34.853	41.588	0.99993	2	0	0	0	-1	0	0	0	0	y1;y4;y5;y6;y7;y10;y11;b2;b3;b5;b6;b7;b8;b5-H2O;b6-H2O;b7-NH3;b7(2+)	1950.1;2912;2495.2;8922;14576.5;5357.2;13021.2;2792.5;1441.5;2164.2;2278.8;7080.4;2754.1;2996.1;3263.2;1629.5;1777.2	-8.03508843887357E-05;-0.000301386931312209;-0.000113868662594996;0.00435171481228736;-0.00283965662333685;0.0103802883248818;-0.00666917166881831;0.00416627769999423;-0.00458770353122873;-0.00396292209995863;0.00319676142510161;-0.000847797487381285;0.00115986871242058;0.000426004881319386;-0.00346167487487037;0.00202204632512348;-0.00325539200616731	-0.546185228099455;-0.722324470110798;-0.233202263087196;7.38422272989559;-4.12499970377906;10.8294817988005;-6.5669909095674;11.194146571632;-8.57105068591288;-5.50910968492927;3.84033770656618;-0.882681621030388;1.0946848529729;0.607428721425158;-4.25051607392723;2.14324705047879;-6.77154039354124	147.112884521484;417.245910644531;488.282836914063;589.326049804688;688.401655092323;958.521240234375;1015.55975341797;372.18359375;535.255676269531;719.33984375;832.416748046875;960.479370117188;1059.54577636719;701.324890136719;814.412841796875;943.449951171875;480.746154785156	17
QE929_MSQ1321_20180329_Heba_ub_s2_ctrl_2	4083	1243	ELEFKGQK	8	1	GlyGly (K)	_ELEFK(gl)GQK_		ELEFK(0.975)GQK(0.025)			ELEFK(15.95)GQK(-15.95)		0	1	0	I3LMQ4	2	HCD	FTMS	MULTI-MSMS	14	0	546.78784	1091.5611	0.70217	0.00038394	0.29643223	22.07	0.025773	86.866	12.451	15.954	0.97524	2	0	0	0	-1	0	0	0	0	y1;y3;y4;y5;y6;y6-H2O;y1-NH3;y3-NH3;a2;b2;b4;b2-H2O;b4-H2O	9972.3;16857.9;10831.4;17051.8;17956;4544.7;6813.4;2063.3;30277.4;5519;1771.2;7872.7;1458.8	4.17194281112643E-05;0.000415957535210509;-0.00212870848054081;0.00186112878725453;0.0022755582077707;0.0022817655730023;-0.000247006095321467;-0.00148934043124882;-9.54587828232434E-05;-0.000328541760922008;-0.00530358502498984;0.000291464321890089;-0.00964268538746182	0.283588095391189;1.25215838272299;-3.7064020045262;2.57989434742259;2.67574388913198;2.74109366311668;-1.89878343549193;-4.72554778466034;-0.443707240770205;-1.35127710140335;-10.2139288037648;1.29468877764949;-19.2375071432594	147.112762451172;332.192429448065;574.33286457898;721.397288657913;850.439467324692;832.428896431027;130.086502075195;315.167785644531;215.139114379883;243.134262084961;519.250244140625;225.123077392578;501.244018554688	13
QE929_MSQ1321_20180329_Heba_ub_s3_ctrl_3	3617	670	ELHKSGYLGSER	12	1	GlyGly (K)	_ELHK(gl)SGYLGSER_		ELHK(1)SGYLGSER			ELHK(41.54)SGYLGSER		0	1	0	F1SB42	3	HCD	FTMS	MULTI-MSMS	6	0	497.25131	1488.7321	0.076113	3.78E-05	-0.22462067	21.338	0.0094964	41.54	21.434	41.54	1	1	0	0	0	-1	0	0	0	0	y1;y3;y4;y5;y8;y7(2+);a2	2333;1770.8;21855.7;8240.6;1490.7;1770.8;1891.7	0.000681306976559881;-0.0010369086031119;-0.000167993111745091;-0.000302900935821526;0.0140665941499947;0.000974464096884731;-0.000583740032823243	3.89055335665117;-2.65062088031559;-0.374804579852975;-0.539642361109529;16.1982543696913;2.4909957102958;-2.71330812924617	175.118270874023;391.194610595703;448.215205403812;561.299404292036;868.40185546875;391.194610595703;215.139602661133	7
QE929_MSQ1321_20180329_Heba_ub_s9_30_3	16170	12510	ELLQTELSGFLDAQKDADAVDKVMK	25	2	GlyGly (K)	_ELLQTELSGFLDAQK(gl)DADAVDKVMK_		ELLQTELSGFLDAQK(0.983)DADAVDK(0.015)VMK(0.003)			ELLQTELSGFLDAQK(18.25)DADAVDK(-18.25)VMK(-25.54)		0	1	0	K7GQ50	4	HCD	FTMS	MULTI-MSMS	3	1	720.36802	2877.443	-2.2746	-0.0016386	-3.786224	56.528	0.00049068	44.258	32.062	18.253	0.98256	3	0	0	0	-1	0	0	0	0	y1;y3;y5;y8;y9;y10;y13;y14;y1-NH3;y18(2+);a2;b2;b2-H2O	3314.8;5601.8;3211.1;2640.7;3061.2;6932.9;4046.1;11939.2;1355.7;5346.3;16921.6;9164.4;5537.7	0.000301118842173764;0.000572321906304296;0.00596225832498476;0.00403358026244405;0.00843252431241126;0.0107173531876015;0.0126403196782121;0.00181209100151136;-4.8641837508967E-05;0.0128131706499062;-0.000370116985948243;0.000174998278140492;0.000627157681265089	2.04686098004752;1.51720532129595;9.61131145074707;4.45467121896823;8.63541546484849;9.81865719932413;8.24676452303036;1.09970400975041;-0.373919744979865;12.4824586354722;-1.72035900819037;0.719761332970795;2.7858477403541	147.112503051758;377.221130371094;620.337646484375;905.472045898438;976.504760742188;1091.52941894531;1532.76107774292;1647.7988490036;130.086303710938;1026.494140625;215.139389038086;243.133758544922;225.122741699219	13
QE929_MSQ1321_20180329_Heba_ub_s6_10_3	16475	12800	ELLQTELSGFLDAQKDADAVDKVMK	25	2	GlyGly (K)	_ELLQTELSGFLDAQK(gl)DADAVDKVMK_		ELLQTELSGFLDAQK(0.984)DADAVDK(0.013)VMK(0.003)			ELLQTELSGFLDAQK(18.73)DADAVDK(-18.73)VMK(-24.87)		0	1	0	K7GQ50	4	HCD	FTMS	MULTI-MSMS	4	1	720.36802	2877.443	-2.8943	-0.002085	-4.0642486	57.147	0.00077004	40.986	28.432	18.73	0.98362	3	0	0	0	-1	0	0	0	0	y1;y2;y3;y4;y5;y7;y10;y11;y14;y18;y19;y13(2+);y15(2+);a2;b2;b2-H2O	2161.2;7308.9;2356.4;2879.8;2393.8;6234.8;4532.3;1926.2;14062.5;5247.2;7867.8;2722.1;3120.1;22164.5;11674.1;6442.4	0.000331636420298764;0.000365192815650062;0.000145075812554296;0.00132757593445376;-0.000934714331265241;0.0143219935749812;0.00611747971879595;0.014330474337612;0.0106144126314121;0.00406892141381832;0.0115766334797627;-0.0015315439936785;0.014177040331333;0.000163940631239257;0.00241804027032799;0.000459311001577589	2.25430525764369;1.31292100382974;0.384590460499403;2.62722271473917;-1.50676642701861;18.1191330557601;5.60447921304007;10.7451933928222;6.44160501684392;1.98290269650025;5.34697941566906;-1.99707903609043;16.0932321315147;0.762022421538591;9.94540039503376;2.04026770311417	147.11247253418;278.152923583984;377.221557617188;505.315338134766;620.344543457031;790.434814453125;1091.53401881878;1333.66369628906;1647.79004668197;2052.00256220329;2165.07911847162;766.892028808594;880.931823730469;215.138854980469;243.13151550293;225.122909545898	16
QE929_MSQ1321_20180329_Heba_ub_s5_10_2	9196	5128	ELTIGAKLQDAEIAK	15	1	GlyGly (K)	_ELTIGAK(gl)LQDAEIAK_		ELTIGAK(0.987)LQDAEIAK(0.013)			ELTIGAK(18.66)LQDAEIAK(-18.66)		0	1	0	I3L7Z6;Q2EN75	2	HCD	FTMS	MULTI-MSMS	2	0	857.47271	1712.9309	0.66711	0.00057203	0.22340621	39.672	0.036506	43.512	16.998	18.658	0.98656	2	0	0	0	-1	0	0	0	0	y1;y2;y11;a2;b3;b3-H2O	1778.2;1977.1;5281;2220.1;1723.8;2287.5	0.000148530951548764;9.19085952943988E-05;0.0118455714646188;-0.000400634564073243;0.00216865792498311;0.00118649115620428	1.00964088305625;0.421309505300342;9.41868000656987;-1.86220900335554;6.30095134042827;3.63764804371939	147.112655639648;218.149826049805;1257.66789575144;215.139419555664;344.179443359375;326.169860839844	6
QE929_MSQ1321_20180329_Heba_ub_s6_10_3	10321	7056	ELTIGAKLQDAEIAK	15	1	GlyGly (K)	_ELTIGAK(gl)LQDAEIAK_		ELTIGAK(0.993)LQDAEIAK(0.007)			ELTIGAK(21.63)LQDAEIAK(-21.63)		0	1	0	I3L7Z6;Q2EN75	2	HCD	FTMS	MULTI-MSMS	8	0	857.47271	1712.9309	0.65529	0.0005619	0.92395988	39.708	0.026804	45.973	20.587	21.629	0.99317	2	0	0	0	-1	0	0	0	0	y2;y8;y11;b2;b3;b3-H2O	2022.3;2859;7240.7;2081.6;2026.7;2762.9	0.0025790912124819;0.0144623114437081;0.0170215963375995;0.00168561839532799;0.000246050503108108;-0.000430940484420717	11.8227030679118;16.2961348769419;13.5343093745359;6.93292810688493;0.71488618338462;-1.32120836163985	218.147338867188;887.468811035156;1257.66271972656;243.132247924805;344.181365966797;326.171478271484	6
QE929_MSQ1321_20180329_Heba_ub_s6_10_3	10310	7046	ELTIGAKLQDAEIAK	15	1	GlyGly (K)	_ELTIGAK(gl)LQDAEIAK_		ELTIGAK(1)LQDAEIAK			ELTIGAK(46.6)LQDAEIAK(-46.6)		0	1	0	I3L7Z6;Q2EN75	3	HCD	FTMS	MULTI-MSMS	6	0	571.98423	1712.9309	-2.2312	-0.0012762	-0.054752473	39.676	0.00091634	50.843	30.737	46.6	0.99998	2	0	0	0	-1	0	0	0	0	y1;y2;y3;y4;y6;y7;y8;y7-NH3;a2;b2	2580.5;1587.2;1722.1;2011.7;6526.8;2167.9;6216.3;2007;8924.6;1330.3	-0.000202421196888736;-0.000487925389080601;0.000675054034388722;-0.00324063882811743;0.00139845636238078;0.000893936512397886;0.00426944034995813;0.00113926860615265;-0.000400634564073243;-0.000954152112484508	-1.3759571745441;-2.2366467167635;2.03800167542804;-7.04058426584117;2.16365693140386;1.15436267691501;4.81075082471375;1.50424009164523;-1.86220900335554;-3.92437350940855	147.113006591797;218.150405883789;331.233306884766;460.279815673828;646.339233398438;774.398315429688;887.47900390625;757.371520996094;215.139419555664;243.134887695313	10
QE929_MSQ1321_20180329_Heba_ub_s9_30_3	9930	6672	ELTIGAKLQDAEIAK	15	1	GlyGly (K)	_ELTIGAK(gl)LQDAEIAK_		ELTIGAK(1)LQDAEIAK			ELTIGAK(42.4)LQDAEIAK(-42.4)		0	1	0	I3L7Z6;Q2EN75	3	HCD	FTMS	MULTI-MSMS	1	0	571.98423	1712.9309	-0.31796	-0.00018187	0.82093961	38.884	0.0017206	47.774	27.667	42.4	0.99994	2	0	0	0	-1	0	0	0	0	y1;y2;y3;y5;y6;y7;y8;y1-NH3;y7-NH3;a2;b2;b2-H2O	5343.4;9047.8;5457.1;1937.4;5582.5;6755;12866.7;2399.8;2043.4;19846.4;1977.4;2067.6	0.000575777045298764;7.66498062318988E-05;0.000156255206263722;0.000700541549917943;0.00371779229988078;0.00235878026239789;-0.00277430390758582;5.8169685928533E-05;-0.00417078998759735;0.000133423053114257;9.87043328279924E-05;-0.000593545443734911	3.91386257679712;0.35136310790834;0.47173686425668;1.31851011620125;5.75209649795939;3.04595797440698;-3.12602537801061;0.447162629971505;-5.50688879905304;0.620171722119793;0.405967079379993;-2.63652717107973	147.112228393555;218.149841308594;331.233825683594;531.31298828125;646.3369140625;774.396850585938;887.486047650508;130.086196899414;757.376831054688;215.138885498047;243.133834838867;225.123962402344	12
QE929_MSQ1321_20180329_Heba_ub_s9_30_3	11402	8051	ELTSLVKEVYPEAR	14	1	GlyGly (K)	_ELTSLVK(gl)EVYPEAR_		ELTSLVK(1)EVYPEAR			ELTSLVK(45.97)EVYPEAR		0	1	0	I3LF36	2	HCD	FTMS	MULTI-MSMS	13	1	874.46488	1746.9152	0.99359	0.00086886	1.7360565	43.051	0.03774	45.973	31.815	45.973	1	1	0	0	0	-1	0	0	0	0	y2;y4;y5;y7;y8	2048.5;3185.6;2733.4;3223.5;7818.1	-6.19608875069844E-05;-0.00129314745311149;0.00359422873748372;0.0011979208250068;0.0140883857252447	-0.251713772182357;-2.73825307747939;5.65743053085082;1.38740647387661;12.7433325723324	246.156127929688;472.252716064453;635.311157226563;863.424560546875;1105.54956054688	5
QE929_MSQ1321_20180329_Heba_ub_s5_10_2	2852	156	ENLEKTR	7	1	GlyGly (K)	_ENLEK(gl)TR_		ENLEK(1)TR			ENLEK(98.3)TR		0	1	0	A0A286ZNI3;A0A286ZZ97	2	HCD	FTMS	MULTI-MSMS	4	0	502.26199	1002.5094	-0.37842	-0.00019006	-0.77326615	18.586	0.014486	98.299	28.876	98.299	1	1	0	0	0	-1	0	0	0	0	y1;y2;y3;y4;y5;y6;y2-H2O;y4-H2O;y5-H2O;y3-NH3;b2;b3;b2-H2O;b3-H2O;b2-NH3	13747.5;25194.5;36824.6;58843;45181.5;1714.2;1244.9;6106.1;1926.2;1563.1;13465.2;1243.9;15167.1;4911.4;1612	-5.11148984401189E-05;-0.00032095374609753;-0.000447436662398104;-0.000310140562191918;-0.00145453350603475;-0.00636310620006952;0.00164702348752144;-0.00179314772162797;0.0081989595187224;0.00944784857813374;-0.000327379648439319;0.00666445719684816;0.000262108856247778;0.00031119667812618;-0.00075343427343455	-0.291886645527271;-1.16217289660393;-0.86326909742751;-0.479094456118506;-1.91277102458463;-7.27644175880232;6.37999339407141;-2.84925865790846;11.043672436005;18.8478791756952;-1.34120798878677;18.6590517952934;1.15935320272863;0.917535047117465;-3.31811434060905	175.119003295898;276.166951608846;518.304968556662;647.347424356762;760.432632730106;874.48046875;258.154418945313;629.338342677622;742.412414550781;501.268524169922;244.093124389648;357.170196533203;226.081970214844;339.165985107422;227.067001342773	15
QE929_MSQ1321_20180329_Heba_ub_s6_10_3	2942	258	ENLEKTR	7	1	GlyGly (K)	_ENLEK(gl)TR_		ENLEK(1)TR			ENLEK(89.05)TR		0	1	0	A0A286ZNI3;A0A286ZZ97	2	HCD	FTMS	MULTI-MSMS	7	0	502.26199	1002.5094	-1.8647	-0.00093656	-0.77326615	18.61	0.022859	89.046	17.905	89.046	1	1	0	0	0	-1	0	0	0	0	y1;y2;y3;y4;y5;y6;y4-H2O;y1-NH3;y3-NH3;y4-NH3;a2;b2;b3;b2-H2O;b3-H2O;b2-NH3	26956.5;35634.2;54431.8;85369.1;55752.1;7350.9;8381.7;1867.7;2666;2888.7;4943.9;26739.9;1775.3;21678.5;6214.3;2447.1	-0.000218961578127619;-0.000699535546516472;-0.000738113351644643;-0.000802451462845966;-0.000866210036406301;0.00439089922451785;-0.00445388806872415;-0.00052294589062285;0.000231539984383744;-0.0087805884249974;-0.000277402139090555;-0.000220568125001819;0.00584048258747316;-0.000210913604689722;0.00018912636562618;4.002275781545E-05	-1.25035755194013;-2.53301339457336;-1.42409002898489;-1.23959843259669;-1.13910249150824;5.02121360006206;-7.07706639887591;-3.30783864762464;0.461899593153125;-13.9301596615381;-1.28368579982392;-0.903623246540525;16.3520617634918;-0.932905720893767;0.557621653884984;0.17626029953162	175.119171142578;276.167330190647;518.305259233352;647.347916667663;760.432044406636;874.469714744575;629.341003417969;158.092926025391;501.277740478516;630.329345703125;216.098159790039;244.093017578125;357.171020507813;226.082443237305;339.166107177734;227.066207885742	16
QE929_MSQ1321_20180329_Heba_ub_s1_ctrl_1	11319	6633	ENMYAVQTLKDFQYVDR	17	1	GlyGly (K)	_ENMYAVQTLK(gl)DFQYVDR_		ENMYAVQTLK(1)DFQYVDR			ENMYAVQTLK(43.02)DFQYVDR		0	1	0	A0A286ZUG0;A0A286ZY48	3	HCD	FTMS	MULTI-MSMS	3	1	745.3564	2233.0474	0.029742	2.22E-05	0.67312365	47.139	0.0021921	43.024	26.53	43.024	1	1	0	0	0	-1	0	0	0	0	y1;y5;y6;y7;y8;b2;b2-H2O	2840.8;1942.1;1583.9;5974.3;2714.5;2722.3;2977.6	-0.000539396148440119;0.00503842108741992;-0.00906719396255085;-0.000373673681338005;0.00659638106253624;-0.000586779062501819;-0.000241431182814722	-3.08016054399341;7.40583595100114;-10.9584770027582;-0.396499379083012;5.5686205018701;-2.40391219701757;-1.06788986693626	175.119491577148;680.331176757813;827.413696289063;942.431945800781;1184.56286621094;244.093383789063;226.082473754883	7
QE929_MSQ1321_20180329_Heba_ub_s2_ctrl_2	12986	9346	ENMYAVQTLKDFQYVDR	17	1	GlyGly (K)	_ENMYAVQTLK(gl)DFQYVDR_		ENMYAVQTLK(1)DFQYVDR			ENMYAVQTLK(40.86)DFQYVDR		0	1	0	A0A286ZUG0;A0A286ZY48	3	HCD	FTMS	MULTI-MSMS	7	1	745.3564	2233.0474	-0.53529	-0.00039898	-2.5511698	47.802	0.0026692	40.856	32.361	40.856	1	1	0	0	0	-1	0	0	0	0	y1;y2;y3;y4;y6;y7;y8;y9;b2;b2-H2O	5434.4;2071.6;1871.8;2080.4;9312.6;7925.5;6150.1;2314.7;3150.9;2286.9	0.000482942718747381;-0.00110796082810793;-0.00465449384688554;0.00163669093740282;0.00775643619670063;0.006767439599912;0.0159957951250362;0.00142696302509648;0.000160901601560681;0.000277367645310278	2.75780573487225;-3.81861889314139;-11.9585484827336;2.96353803987271;9.3745050930332;7.1808801787173;13.5036497493778;1.09964991812986;0.659182530558713;1.22684557183784	175.118469238281;290.147003173828;389.218963623047;552.276000976563;827.396872658903;942.4248046875;1184.55346679688;1297.65209960938;244.092636108398;226.081954956055	10
QE929_MSQ1321_20180329_Heba_ub_s3_ctrl_3	12284	8046	ENMYAVQTLKDFQYVDR	17	1	GlyGly (K)	_ENMYAVQTLK(gl)DFQYVDR_		ENMYAVQTLK(1)DFQYVDR			ENMYAVQTLK(83.42)DFQYVDR		0	1	0	A0A286ZUG0;A0A286ZY48	3	HCD	FTMS	MULTI-MSMS	6	1	745.3564	2233.0474	-0.47876	-0.00035685	0.13574141	47.781	1.96E-06	83.418	68.723	83.418	1	1	0	0	0	-1	0	0	0	0	y1;y2;y3;y4;y5;y6;y7;y8;y9;y10;y8(2+);b2;b3;b2-H2O;b3-H2O	6162.5;2318.4;5543.8;9262.4;5120.6;13654.3;21201.2;14074.1;7983;7433.1;3308.4;11589.6;1672.8;8898.2;6619.3	5.56966249973812E-05;-0.00199297059373293;-0.000961866893760543;0.00102633937490282;0.00485531561866992;0.00225286527120261;0.00575480756219804;0.0104300468183283;0.0115227919329755;0.00563453522818236;-0.00453818554376539;-0.000663073007814319;0.00309362791875856;0.000216332489060278;-0.000665638459395268	0.318050342456051;-6.86880957917524;-2.47129793057425;1.85837921405844;7.13669236068383;2.72281701856852;6.10637724098641;8.80500382992136;8.87979265421872;4.02842144278954;-7.65560026900395;-2.7164718284088;8.24681142125304;0.956876150063559;-1.86388932197083	175.118896484375;290.147888183594;389.215270996094;552.276611328125;680.331359863281;827.402376229829;942.425817319538;1184.55903254518;1297.64200378047;1398.69557051127;592.792907714844;244.093460083008;375.130187988281;226.082015991211;357.123382568359	15
QE929_MSQ1321_20180329_Heba_ub_s4_10_1	13090	9618	ENMYAVQTLKDFQYVDR	17	1	GlyGly (K)	_ENMYAVQTLK(gl)DFQYVDR_		ENMYAVQTLK(1)DFQYVDR			ENMYAVQTLK(83.42)DFQYVDR		0	1	0	A0A286ZUG0;A0A286ZY48	3	HCD	FTMS	MULTI-MSMS	11	1	745.3564	2233.0474	0.094052	7.01E-05	-1.0733686	47.838	1.96E-06	83.418	68.723	83.418	1	1	0	0	0	-1	0	0	0	0	y1;y2;y3;y4;y5;y6;y7;y8;y9;y10;y5-NH3;y8(2+);a2;b2;b3;b2-H2O;b3-H2O	12978.8;5990.3;8211.3;11179.8;6635.2;19239.5;30625.4;13870.1;9119.8;9449.1;2377.8;1848.1;1586.4;21212.4;2762.9;13494.6;8146.4	0.000101472992184881;-0.000222951062482935;0.000991258106239457;0.000415987812402818;0.00668637030616992;0.0030592731317256;0.00251026402656862;0.00110321700003624;0.0130782546339105;0.00589254650003568;-0.000697692131325311;0.000588767581234606;0.00233185079059695;0.000420301015623181;-0.000690551768741443;0.000506249481247778;0.000860240446854732	0.579452136504006;-0.768409599596529;2.54682473781064;0.753222830986292;9.82813478327072;3.69744661275403;2.66361058688716;0.931324048380218;10.0784887299598;4.21288785868844;-1.05183360525289;0.993218147104944;10.7908320407389;1.72189324914591;-1.84081373582514;2.23923220172861;2.408814892567	175.118850708008;290.146118164063;389.213317871094;552.277221679688;680.329528808594;827.401569821968;942.429061863073;1184.568359375;1297.64044831777;1398.6953125;663.310363769531;592.787780761719;216.095550537109;244.092376708984;375.133972167969;226.081726074219;357.121856689453	17
QE929_MSQ1321_20180329_Heba_ub_s5_10_2	11925	7453	ENMYAVQTLKDFQYVDR	17	1	GlyGly (K)	_ENMYAVQTLK(gl)DFQYVDR_		ENMYAVQTLK(1)DFQYVDR			ENMYAVQTLK(41.91)DFQYVDR		0	1	0	A0A286ZUG0;A0A286ZY48	3	HCD	FTMS	MULTI-MSMS	6	1	745.3564	2233.0474	-0.03107	-2.32E-05	-2.1481331	48.04	0.0024367	41.912	32.382	41.912	1	1	0	0	0	-1	0	0	0	0	y3;y4;y5;y6;y7;y8;b2;b2-H2O	1463.7;3164.9;1719.9;5742.4;7554.6;8179;5851.8;1768.3	0.000960740528114457;0.00352878078115282;0.00461117499366992;0.00283466150619915;0.004387068506162;0.023539390033875;0.000817029531248181;0.000155297332810278	2.46841618380224;6.38954592361061;6.77783446562251;3.4259794035613;4.6550742335486;19.8720788893057;3.34721989355634;0.686906874056037	389.213348388672;552.274108886719;680.331604003906;827.401794433594;942.427185058594;1184.54592320197;244.091979980469;226.082077026367	8
QE929_MSQ1321_20180329_Heba_ub_s6_10_3	13253	9788	ENMYAVQTLKDFQYVDR	17	1	GlyGly (K)	_ENMYAVQTLK(gl)DFQYVDR_		ENMYAVQTLK(1)DFQYVDR			ENMYAVQTLK(60.32)DFQYVDR		0	1	0	A0A286ZUG0;A0A286ZY48	3	HCD	FTMS	MULTI-MSMS	10	1	745.3564	2233.0474	-0.26189	-0.0001952	-3.088552	48.013	0.00019413	60.317	50.259	60.317	1	1	0	0	0	-1	0	0	0	0	y1;y2;y3;y4;y5;y6;y7;y8;y9;y10;a2;b2;b2-H2O	7485.8;3158;6582.4;11794.6;6575.2;16894.3;28072.6;18236;5871.6;6269.8;1653.8;14028.7;9927.8	-0.00116500650000262;-0.00116899598435793;-0.000137892284385543;-0.000781417374582816;-0.00173648125633008;0.000211412989074233;-0.00226442323400988;0.00962216716584408;0.0143664161500965;0.0184657886875357;-0.00149810526409055;0.000237195546873181;-4.3066925002222E-05	-6.65261375285201;-4.028977468874;-0.354283571539501;-1.41489753642307;-2.55238040461028;0.255513488393602;-2.40273974276914;8.12298951684294;11.0711949756253;13.2022710863896;-6.9324829190704;0.971744272146129;-0.190492266268158	175.1201171875;290.147064208984;389.214447021484;552.278419084874;680.337951660156;827.404417682111;942.433836550334;1184.55984042483;1297.63916015625;1398.68273925781;216.099380493164;244.092559814453;226.082275390625	13
QE929_MSQ1321_20180329_Heba_ub_s7_30_1	12728	8923	ENMYAVQTLKDFQYVDR	17	1	GlyGly (K)	_ENMYAVQTLK(gl)DFQYVDR_		ENMYAVQTLK(1)DFQYVDR			ENMYAVQTLK(73.46)DFQYVDR		0	1	0	A0A286ZUG0;A0A286ZY48	3	HCD	FTMS	MULTI-MSMS	4	0	745.3564	2233.0474	-0.50957	-0.00037981	-0.67033195	47.795	1.46E-05	73.464	60.801	73.464	1	1	0	0	0	-1	0	0	0	0	y1;y2;y3;y4;y5;y6;y7;y8;y9;y10;y8(2+);a2;b2;b3;b2-H2O;b3-H2O	13956.9;3142.2;5470;11590.8;7454.9;15644.4;29871.1;18591.8;7086.7;13508.9;1923.4;2854.3;15986.1;2912.1;12027.9;7881.2	-0.000600431304690119;0.000753611437517066;4.52131843644565E-05;-0.00190334812509718;0.00088803046241992;-0.00339092443130085;-0.00126091005063245;-0.000316831466761869;0.0177843849000965;0.0171436917710253;-0.00191367382501539;-0.000140073037528055;0.000344007070310681;0.00251379393438356;-0.000561865753127222;-2.4769318770268E-05	-3.42869368801671;2.5973601810364;0.116165281070512;-3.44634914702251;1.30528347857816;-4.0982494117241;-1.33793094471141;-0.267465431134054;13.7052212126311;12.2570151792681;-3.22824762692619;-0.648192130279094;1.40933103862311;6.70111371822899;-2.48522120023158;-0.0693579990241271	175.119552612305;290.145141601563;389.214263916016;552.279541015625;680.335327148438;827.408020019531;942.432833037151;1184.56977942347;1297.6357421875;1398.68406135473;592.790283203125;216.098022460938;244.09245300293;375.130767822266;226.082794189453;357.122741699219	16
QE929_MSQ1321_20180329_Heba_ub_s8_30_2	12982	9523	ENMYAVQTLKDFQYVDR	17	1	GlyGly (K)	_ENMYAVQTLK(gl)DFQYVDR_		ENMYAVQTLK(1)DFQYVDR			ENMYAVQTLK(65.11)DFQYVDR		0	1	0	A0A286ZUG0;A0A286ZY48	3	HCD	FTMS	MULTI-MSMS	9	1	745.3564	2233.0474	0.00026775	2.00E-07	-1.3420598	47.433	3.85E-05	65.107	48.807	65.107	1	1	0	0	0	-1	0	0	0	0	y1;y2;y3;y4;y5;y6;y7;y8;y9;y10;y8(2+);b2;b2-H2O	10629.2;2595;1721.8;12061.6;6624.8;13889.8;24940.4;19490.8;2372.6;2820.2;1729.6;11554.1;12523.1	0.000299837249997381;0.000234812609392066;-7.68571281355435E-05;0.00365085109365282;0.00303420478803673;0.00449799882312618;0.00600828204801473;0.00978359789814931;-0.00247928697490352;0.0129726246250357;3.9451174984606E-05;0.000633924062498181;-0.000104102081252222	1.71219482324941;0.809292164039374;-0.197467336518859;6.61057949641666;4.45988064802647;5.43630421857256;6.37533857156976;8.25926972835788;-1.91058875673419;9.27485076683111;0.0665518752358142;2.59706847808545;-0.460460922768271	175.11865234375;290.145660400391;389.214385986328;552.273986816406;680.333180974112;827.400131096277;942.425563845052;1184.5596789941;1297.65600585938;1398.68823242188;592.788330078125;244.092163085938;226.082336425781	13
QE929_MSQ1321_20180329_Heba_ub_s9_30_3	12900	9455	ENMYAVQTLKDFQYVDR	17	1	GlyGly (K)	_ENMYAVQTLK(gl)DFQYVDR_		ENMYAVQTLK(1)DFQYVDR			ENMYAVQTLK(65.11)DFQYVDR		0	1	0	A0A286ZUG0;A0A286ZY48	3	HCD	FTMS	MULTI-MSMS	7	1	745.3564	2233.0474	-0.16632	-0.00012396	-2.1481331	47.262	3.85E-05	65.107	50.412	65.107	1	1	0	0	0	-1	0	0	0	0	y1;y2;y3;y4;y5;y6;y7;y8;y9;y10;y8(2+);a2;b2;b2-H2O	13430.9;7904.6;7370.4;9835.8;6499.8;18582.8;27671.9;22853.4;5584.2;11333.2;1901.3;2452.2;16218.2;9867.5	0.000559236664059881;-0.000375538953107935;0.000838670215614457;0.000721163593652818;0.00247494452491992;0.000325757982068353;0.00308853565786649;-0.00493681263060353;0.0118029395875965;0.0156705159115518;-0.00935996288751539;0.000744936728096945;0.000664441640623181;0.000567284637497778	3.19347759339959;-1.29430908119093;2.15478209072632;1.30580071718011;3.63783887018054;0.393710766011844;3.27720958315752;-4.16758342328247;9.09568440397675;11.2037448909565;-15.7894715547131;3.44723089293706;2.72209363584097;2.50920231589661	175.118392944336;290.146270751953;389.213470458984;552.276916503906;680.333740234375;827.404303337118;942.428483591442;1184.57439940463;1297.64172363281;1398.68553453059;592.797729492188;216.097137451172;244.092132568359;226.081665039063	14
QE929_MSQ1321_20180329_Heba_ub_s4_10_1	12051	8644	ENMYAVQTLKDFQYVDR	17	1	Oxidation (M),GlyGly (K)	_ENM(ox)YAVQTLK(gl)DFQYVDR_		ENMYAVQTLK(1)DFQYVDR	ENM(1)YAVQTLKDFQYVDR		ENMYAVQTLK(41.41)DFQYVDR	ENM(41.41)YAVQTLKDFQYVDR	0	1	1	A0A286ZUG0;A0A286ZY48	3	HCD	FTMS	MULTI-MSMS	12	1	750.68804	2249.0423	-1.2302	-0.00092349	446.08824	44.923	0.0043308	41.412	31.036	41.412	1	1	0	0	0	-1	0	0	0	0	y1;y3;y4;y5;y6;y7;y8;y10	8172.7;2633.6;5690.6;1948.8;10990.3;10046.9;5853.7;2393.7	8.62142031223812E-05;-0.000168409862510543;0.00145358546865282;0.00088803046241992;-0.00894512365005085;-0.006965470556338;0.00244599043753624;0.00235250743753568	0.49231818997005;-0.432691670606321;2.63199013564002;1.30528347857816;-10.8109462169471;-7.39090166462578;2.06488143199665;1.68192562199158	175.118865966797;389.214477539063;552.276184082031;680.335327148438;827.41357421875;942.438537597656;1184.56701660156;1398.69885253906	8
QE929_MSQ1321_20180329_Heba_ub_s9_30_3	11797	8421	ENMYAVQTLKDFQYVDR	17	1	Oxidation (M),GlyGly (K)	_ENM(ox)YAVQTLK(gl)DFQYVDR_		ENMYAVQTLK(1)DFQYVDR	ENM(1)YAVQTLKDFQYVDR		ENMYAVQTLK(62.17)DFQYVDR	ENM(62.17)YAVQTLKDFQYVDR	0	1	1	A0A286ZUG0;A0A286ZY48	3	HCD	FTMS	MULTI-MSMS	8	1	750.68804	2249.0423	-0.74954	-0.00056267	-0.18296904	44.17	0.00018655	62.165	46.223	62.165	1	1	0	0	0	-1	0	0	0	0	y1;y2;y4;y5;y6;y7;y8;y10;b2	10044.5;2167.5;7777.5;2199.7;12047.5;20887.3;5936.7;2271.8;1507.5	-0.000600431304690119;0.00285932432814207;-0.00239162937509718;0.00149838202491992;0.000610093092859643;-0.00301090785455926;0.0125778263750362;-0.00741311756246432;0.000801770742185681	-3.42869368801671;9.85487836847199;-4.33046506885654;2.20241887989274;0.737358145293421;-3.19481893890516;10.6181699982478;-5.29997275071826;3.28470723261445	175.119552612305;290.143035888672;552.280029296875;680.334716796875;827.404019002007;942.434583034954;1184.55688476563;1398.70861816406;244.091995239258	9
[truncated: 1,412 more rows]
[truncated: 16 more columns]
