# Supplementary material for: The Mechano-Ubiquitinome of Articular Cartilage: Differential Ubiquitination and Activation of a Group of ER-Associated DUBs and ER Stress Regulators
Source: Mol Cell Proteomics. 2022 Sep 28;21(12):100419. doi: 10.1016/j.mcpro.2022.100419 (PMC9708921; doi:10.1016/j.mcpro.2022.100419)
Supplement: Supplementary Files [file mmc13.zip › allSpectra.HCD.FTMS.iso_0.apl]

peaklist start
mz=383.215285289949
fragmentation=HCD
charge=1
header=RawFile: QE929_MSQ1321_20180329_Heba_ub_s2_ctrl_2 Index: 3068 Precursor: 0 _multi_
110.07206	1516.41076660156
120.08154	1000.73907470703
129.10272	4008.6083984375
136.07616	1646.80688476563
138.0584	923.592224121094
147.11206	1033.11071777344
169.68883	991.296875
175.11967	3455.01928710938
199.24315	1121.54650878906
211.96143	1758.95068359375
226.93358	4361.7939453125
226.95135	3642.32666015625
227.93231	1594.29223632813
229.9718	1419.86010742188
244.94211	7592.57373046875
245.94308	6643.4619140625
323.90778	1266.45373535156
369.22751	1384.75903320313
383.73782	983.662963867188
533.63965	1025.69189453125
581.43561	1190.25524902344
637.52734	1251.55297851563
peaklist end
peaklist start
mz=388.254044621139
fragmentation=HCD
charge=1
header=RawFile: QE929_MSQ1321_20180329_Heba_ub_s9_30_3 Index: 11446 Precursor: 0 _multi_
120.08087	25996.720703125
131.07013	2174.34375
133.08594	135400.796875
134.08937	3731.46264648438
136.07564	9608.87890625
136.97366	7335.271484375
147.06541	1499.83703613281
154.98456	8400.6357421875
155.98657	1277.36669921875
158.09294	1696.22668457031
168.69244	1200.28894042969
172.99478	1566.92687988281
175.1189	8847.9912109375
177.11203	37000.17578125
178.11555	1253.08032226563
195.123	1289.12573242188
199.1803	30610.109375
202.10619	1335.50927734375
214.98834	11539.6201171875
215.99161	6347.54345703125
216.98396	6757.0439453125
219.14891	12710.0166015625
221.13812	4990.826171875
227.17467	4599.9755859375
229.15581	1060.79248046875
235.14427	6442.68115234375
239.14915	2323.3408203125
247.14348	1592.2919921875
248.97162	13509.890625
249.9747	2489.09252929688
250.96823	5860.1982421875
266.98117	5066.9267578125
271.17685	7319.58056640625
277.15417	2503.84423828125
283.17465	2092.169921875
288.20288	14086.318359375
310.97406	1418.67163085938
370.24588	1757.82495117188
371.22768	23290.4051513672
387.27328	9402.8310546875
389.25198	2442.23876953125
391.24811	1236.31140136719
402.2124	1480.29382324219
417.24799	4118.55859375
419.23734	1432.43615722656
437.24977	23051.3433837891
530.3288	14984.9375
533.3125	1154.16882324219
550.05469	1316.82568359375
550.33454	80541.2265625
629.39978	2085.2060546875
663.41708	27540.1567382813
peaklist end

peaklist start
mz=389.209261120383
fragmentation=HCD
charge=1
header=RawFile: QE929_MSQ1321_20180329_Heba_ub_s9_30_3 Index: 5035 Precursor: 0 _multi_
110.07178	1209.75378417969
116.23638	992.861267089844
120.0811	13237.73828125
127.08685	1926.94445800781
129.05447	1307.56774902344
129.10255	24059.849609375
130.08667	9643.208984375
130.10608	1615.37219238281
136.07571	1567.86645507813
136.97446	22693.0625
137.97823	1394.44677734375
138.97003	7615.876953125
140.07117	2242.36181640625
142.12283	2122.185546875
143.11827	1601.59912109375
147.06477	1244.20227050781
147.11317	11692.3056640625
154.98523	27790.033203125
156.98073	15516.6240234375
171.11354	1243.43444824219
172.99573	5164.87841796875
174.99109	1745.72375488281
175.11955	1312.29931640625
185.09212	1467.51928710938
187.14465	1796.41760253906
197.12886	3931.83471679688
203.10289	10309.2041015625
204.13377	1445.32995605469
214.98854	35546.64453125
215.13971	5114.0234375
215.99109	2333.02026367188
216.98413	54403.2578125
217.98701	2296.1435546875
221.12759	1942.13146972656
230.96106	6175.005859375
231.09772	12478.228515625
231.14902	1279.69873046875
232.95613	2344.70361328125
232.99921	2371.384765625
234.99524	6962.00048828125
239.60805	1180.11828613281
242.18668	1666.70458984375
248.97185	45447.33984375
249.97467	4592.6982421875
250.96722	27897.5997314453
266.98245	16517.26171875
268.97842	7470.27392578125
294.18254	17768.5895996094
308.97549	10306.2392578125
310.97137	19158.99609375
334.18588	2191.82373046875
375.2373	1874.00964355469
389.25293	8577.701171875
390.21277	1274.08081054688
411.72144	1557.236328125
416.17654	5010.9306640625
466.2312	1849.61804199219
470.29761	1390.12121582031
529.26099	4124.10400390625
545.36975	1622.20556640625
581.25552	7401.57373046875
709.34491	4337.96630859375
822.43473	6383.58923339844
peaklist end

peaklist start
mz=392.224272387285
fragmentation=HCD
charge=1
header=RawFile: QE929_MSQ1321_20180329_Heba_ub_s2_ctrl_2 Index: 7975 Precursor: 0 _multi_
110.07182	1178.24938964844
119.04951	7101.44775390625
120.08095	13081.6796875
129.10234	7342.3193359375
130.08612	6928.4599609375
136.07584	106506.2734375
137.07925	5417.2958984375
147.04416	5185.83837890625
147.11284	10283.703125
149.02351	106527.7734375
150.02687	10806.8662109375
158.97852	1096.76745605469
161.00235	10349.3671875
162.95142	1877.7578125
167.03415	8748.568359375
175.11917	1112.05541992188
179.9545	1601.96667480469
181.66925	964.509094238281
185.9498	995.137634277344
218.97604	1841.04479980469
221.00603	26122.55859375
228.13414	11721.7529296875
234.12321	8597.015625
236.98457	2068.7177734375
240.21465	1216.7080078125
244.15694	1225.40087890625
245.09152	1337.56433105469
246.18114	11475.0048828125
249.1595	17447.900390625
250.1622	1318.99768066406
262.11948	9807.67614746094
277.15512	2222.05590820313
314.99109	4833.64990234375
327.8653	1125.626953125
330.18201	1176.49914550781
361.18631	4786.81884765625
375.20249	11465.0053710938
391.1953	3749.64868164063
393.24884	4885.87548828125
486.04691	1095.23010253906
490.26538	2287.32202148438
507.29548	10537.5983886719
620.37695	13871.4885253906
686.94043	1062.47424316406
peaklist end

peaklist start
mz=393.006056920641
fragmentation=HCD
charge=1
header=RawFile: QE929_MSQ1321_20180329_Heba_ub_s9_30_3 Index: 2674 Precursor: 0 _multi_
142.99174	2525.88037109375
149.02335	36050.875
150.00731	1133.43090820313
150.02689	22522.4140625
151.02744	1360.43017578125
154.08621	6289.4033203125
158.97743	2282.92041015625
161.0024	47044.140625
162.0054	1304.06018066406
162.95161	3797.52563476563
162.99803	6733.89892578125
167.03383	2008.58422851563
197.12833	4754.9921875
203.1964	1004.75720214844
217.98409	1269.96008300781
218.97755	2496.0673828125
219.00983	1640.2373046875
220.97148	5886.97216796875
221.0056	162222.1875
222.00694	4242.8896484375
236.98354	4408.20166015625
238.97893	8296.34375
242.66064	1284.880859375
252.96355	4644.51708984375
254.94781	4198.486328125
254.98883	1634.35656738281
265.17581	1926.39172363281
270.97488	2484.4990234375
300.91965	1124.95422363281
314.91513	1065.17504882813
314.96469	2519.12915039063
314.99234	47484.66796875
peaklist end

peaklist start
mz=393.006056920641
fragmentation=HCD
charge=1
header=RawFile: QE929_MSQ1321_20180329_Heba_ub_s9_30_3 Index: 2556 Precursor: 0 _multi_
105.99934	966.956420898438
114.82486	1066.07543945313
121.02805	1065.935546875
134.2825	919.067138671875
140.96687	1806.15466308594
142.99222	2151.18627929688
149.02342	36245.28515625
150.02663	19583.654296875
154.08633	4721.4013671875
158.97823	3616.3056640625
161.00229	47376.38671875
162.95175	1797.015625
162.99773	10060.8212890625
167.03404	4890.11767578125
179.9545	1652.32116699219
197.12781	2431.00952148438
218.97725	5861.45751953125
220.97476	6948.91064453125
221.00565	163510.9375
222.00844	4393.87744140625
225.01721	1457.88940429688
236.98364	4438.01708984375
238.9389	1183.00512695313
238.97844	12641.916015625
240.97194	1375.00952148438
252.9646	5683.234375
254.94696	1579.16064453125
254.98856	1932.73791503906
287.50977	1073.02587890625
312.96567	1474.13488769531
314.95911	2390.81689453125
314.99218	50150.2813720703
315.89374	1412.59790039063
333.90601	5101.416015625
393.29803	1431.07531738281
393.3454	5746.83447265625
496.07974	1079.00622558594
1101.5292	1148.91430664063
peaklist end
peaklist start
mz=394.232525942549
fragmentation=HCD
charge=1
header=RawFile: QE929_MSQ1321_20180329_Heba_ub_s8_30_2 Index: 12295 Precursor: 0 _multi_
110.07177	2055.04028320313
120.08135	1796.8095703125
121.08453	1087.54321289063
126.43686	913.653869628906
130.08652	1283.72216796875
132.08069	1418.68676757813
134.58278	874.123046875
150.0265	1740.0458984375
159.09181	4531.0986328125
170.06017	3822.7412109375
212.14899	886.806396484375
386.32263	1000.27661132813
394.18961	1796.94787597656
394.27499	1733.4697265625
395.25458	1067.06201171875
448.25714	1880.55505371094
688.77228	1094.92077636719
849.95862	1246.39807128906
peaklist end

peaklist start
mz=396.203954128267
fragmentation=HCD
charge=1
header=RawFile: QE929_MSQ1321_20180329_Heba_ub_s2_ctrl_2 Index: 4374 Precursor: 0 _multi_
101.07199	1015.77038574219
107.92198	948.259948730469
110.07162	8284.42578125
120.08136	3608.84545898438
120.4842	838.470397949219
129.10252	21323.302734375
130.08636	2241.27758789063
130.68799	944.997619628906
136.07581	4854.22998046875
141.30547	931.925048828125
147.11302	6255.68505859375
159.66304	885.492614746094
166.3322	1068.87512207031
172.05234	825.215393066406
175.11916	4476.603515625
187.14473	9865.9404296875
221.12845	995.8798828125
237.12352	5584.3876953125
244.16422	1080.1083984375
245.93158	19795.65625
246.93092	1146.29016113281
257.14114	1455.38146972656
263.94257	5038.6796875
264.77808	1019.16534423828
285.134	6259.03759765625
288.20358	1682.81689453125
339.24341	923.299987792969
378.19263	2025.74523925781
396.69968	1346.11303710938
446.23615	1514.01293945313
576.31281	2396.36669921875
689.39825	2036.11450195313
823.67328	1245.20483398438
peaklist end

peaklist start
mz=398.21847189148
fragmentation=HCD
charge=1
header=RawFile: QE929_MSQ1321_20180329_Heba_ub_s2_ctrl_2 Index: 6185 Precursor: 0 _multi_
102.03564	1010.775390625
110.07139	7243.06982421875
112.08815	1169.34997558594
118.65652	988.585571289063
120.08178	1961.64221191406
158.09268	1607.55383300781
175.11923	28753.44921875
183.14941	64859.6015625
184.1534	6350.52783203125
199.18045	2072.41821289063
211.1442	16647.11328125
212.14842	2221.13549804688
220.94138	1004.83978271484
252.14537	4012.84155273438
260.97806	1477.76452636719
278.12476	1243.67797851563
281.64279	1053.88928222656
293.14963	1264.68884277344
295.15063	8772.0263671875
298.09668	5457.677734375
312.17897	7979.20227050781
393.92728	1225.24230957031
403.3154	1055.09606933594
411.17906	2611.74975585938
455.18561	5179.59521484375
470.76709	1181.31127929688
472.20879	23195.2529296875
494.28531	2353.24438476563
525.25909	1873.13464355469
568.26733	5609.546875
585.29219	80176.0764160156
607.36621	1433.33825683594
681.35529	1303.40441894531
698.3756	36494.82421875
peaklist end
peaklist start
mz=398.240326860962
fragmentation=HCD
charge=1
header=RawFile: QE929_MSQ1321_20180329_Heba_ub_s7_30_1 Index: 4977 Precursor: 0 _multi_
102.90946	1013.75085449219
110.07171	15501.73046875
112.08727	1648.1669921875
115.61939	947.635131835938
120.08115	5495.314453125
129.10262	7530.5263671875
130.08649	4985.67822265625
136.07596	6221.4560546875
141.10223	15289.6376953125
147.11296	1845.541015625
157.13391	1197.88659667969
169.09752	8796.5078125
175.11905	29792.6171875
185.12863	1845.98303222656
199.10817	1369.30151367188
199.18074	85172.9609375
200.13988	1361.23620605469
200.18369	10029.3056640625
227.10278	2117.90966796875
227.17551	28314.83203125
228.17787	2109.31982421875
242.96722	1382.61181640625
247.92863	1356.45202636719
248.13942	1514.64196777344
249.63748	18427.44921875
250.13611	3853.92333984375
271.12018	1948.08447265625
276.12976	2098.5400390625
285.13626	1325.71606445313
298.21185	2458.56372070313
304.16193	1394.71203613281
324.15735	1692.33508300781
341.18268	4404.84130859375
342.16656	1156.24035644531
353.14111	3769.26708984375
362.17212	1660.24877929688
384.18884	5020.04736328125
401.21494	29558.6826171875
414.15811	2057.2392578125
432.1709	1243.05004882813
438.23428	7114.6494140625
464.21667	1158.29614257813
480.25873	1902.52453613281
481.2396	13539.3443603516
498.26781	58800.7392578125
551.29205	2421.77709960938
552.28192	5511.15771484375
569.30469	143382.6953125
646.36627	1252.66748046875
682.38779	22091.1025390625
peaklist end

peaklist start
mz=398.240485905535
fragmentation=HCD
charge=1
header=RawFile: QE929_MSQ1321_20180329_Heba_ub_s8_30_2 Index: 4983 Precursor: 0 _multi_
110.07174	30473.6796875
112.0873	5050.96044921875
115.08709	1264.9306640625
116.07088	3118.86889648438
120.08123	11735.859375
126.0555	2785.19287109375
129.10233	13528.9638671875
130.08662	11372.5244140625
130.09645	1421.2626953125
136.07585	17997.658203125
137.05157	1542.015625
141.1022	44492.98828125
142.10634	1311.07092285156
143.11772	1628.84191894531
147.11284	6599.328125
157.09602	1397.92749023438
157.10818	1701.78100585938
157.13371	8070.66357421875
158.0928	2152.865234375
167.11807	1341.89038085938
169.09744	27815.841796875
173.12898	2933.62963867188
175.11914	94942.3984375
176.12231	3123.759765625
185.12883	6989.07421875
193.10933	1496.99438476563
195.11246	1805.8603515625
199.18069	251064.390625
200.18396	25123.1796875
227.10263	7501.4443359375
227.15303	2777.77172851563
227.17557	87196.1953125
228.17857	8493.03125
243.92924	1259.09155273438
244.12971	5335.85791015625
244.298	1325.33215332031
245.11206	1933.4912109375
247.92841	1815.29821777344
248.13986	7058.79052734375
249.16096	1530.69995117188
249.63737	62293.4453125
249.66344	2045.58239746094
250.13846	18333.16796875
256.6506	5473.31591796875
260.19586	2382.18237304688
271.12039	5519.7705078125
287.13452	2258.537109375
298.2128	2278.81567382813
304.16153	6371.62890625
324.15619	2854.38256835938
328.63443	5438.84521484375
341.18427	10313.951171875
342.16415	11808.9755859375
353.14117	2600.1494140625
362.17414	4384.76062011719
371.17844	1875.70275878906
375.2373	2101.42504882813
383.20258	1854.21081542969
384.18764	28068.2336425781
395.194	2901.40576171875
401.21443	94010.271484375
414.15961	6268.47265625
423.26202	1781.93017578125
438.23494	23075.8032226563
455.22388	6167.15087890625
464.21982	2482.466796875
480.25742	6095.31103515625
481.24043	47643.8857421875
498.26748	181309.22265625
512.29407	2048.34692382813
551.29346	13266.9501953125
552.27757	23332.1025390625
569.30455	402896.963378906
570.38025	1534.20666503906
682.38878	76679.037109375
peaklist end
peaklist start
mz=403.454244160203
fragmentation=HCD
charge=1
header=RawFile: QE929_MSQ1321_20180329_Heba_ub_s6_10_3 Index: 4171 Precursor: 0 _multi_
101.10783	9270.8564453125
102.05531	18147.685546875
102.09209	1255.93542480469
110.06447	2560.76123046875
110.07166	55950.93359375
111.05547	1032.39074707031
111.07502	2834.42993164063
111.09152	1340.56945800781
112.07624	2306.54150390625
113.07134	5005.11474609375
115.08696	6534.93359375
116.01685	5275.20556640625
116.07085	2585.12475585938
120.08105	26686.732421875
129.06602	18383.9140625
129.1024	350305.21875
130.08643	79587.6484375
130.10597	23310.85546875
130.7014	1147.8466796875
131.09001	5163.11865234375
133.04311	25818.08203125
136.07594	7072.44189453125
136.9895	1179.44311523438
138.06612	1517.02783203125
139.04996	2514.30493164063
139.08614	2538.43041992188
145.90631	1126.33203125
147.07646	2015.111328125
147.11282	86335.625
148.11649	5776.13623046875
152.94673	42814.7265625
153.94745	1581.94201660156
157.09708	5091.0458984375
170.95729	33963.265625
175.11937	2713.62890625
178.06474	8363.4345703125
183.14925	30417.36328125
183.16463	1958.25610351563
184.15233	5384.240234375
188.11839	1553.134765625
195.11316	5587.58935546875
197.12929	1500.37023925781
197.16505	7159.509765625
199.1803	4827.25830078125
207.08772	3052.73388671875
209.09216	2631.62036132813
211.14413	38180.609375
212.14784	2105.40209960938
212.95705	1844.82543945313
213.12334	6133.13916015625
215.13901	6565.12060546875
222.12395	6589.166015625
223.10748	16322.3193359375
224.11311	2060.91967773438
225.09726	1790.53088378906
225.15991	3063.3369140625
226.11855	14214.9130859375
230.96085	62911.67578125
231.00894	3031.55859375
231.96341	2704.5986328125
234.12321	1881.07934570313
240.13394	30339.45703125
241.1181	7892.9638671875
241.13892	2213.30834960938
242.18526	10684.4482421875
243.13451	8466.126953125
244.0744	2917.05615234375
244.12918	5292.40576171875
245.93231	1956.16162109375
246.9337	27891.611328125
258.14507	57576.5419921875
264.94388	106167.866699219
272.07059	10784.7578125
276.15527	34363.6494140625
294.18102	18472.1791992188
321.06854	6923.60498046875
324.22801	20819.9252929688
324.94713	96042.681640625
325.90552	7382.06005859375
338.18179	10063.029296875
341.09189	9172.9833984375
353.21841	6176.79736328125
371.22919	11160.6950683594
386.14899	6138.69287109375
389.23887	46000.724609375
399.17929	4970.79248046875
403.26175	6326.0166015625
403.7001	9832.7880859375
404.16106	9071.06652832031
418.17645	5310.10888671875
425.27621	5159.96337890625
432.10217	5188.669921875
436.09668	12398.6484375
452.32245	2133.64233398438
453.2706	21382.4736328125
458.70468	2130.29174804688
460.20062	2155.07958984375
471.28235	2604.78955078125
485.22668	1859.92065429688
493.23541	1834.97265625
501.76697	2068.82202148438
502.32452	22507.0673828125
511.23062	2147.13745117188
513.21924	8614.4072265625
547.12744	4850.244140625
550.27417	2385.2919921875
554.25549	2116.54516601563
558.77649	9194.4365234375
559.28479	5192.26025390625
564.26453	2017.12023925781
573.77356	4821.08056640625
574.26874	2077.16772460938
578.20544	2307.90771484375
581.367	8090.06298828125
599.37676	92183.9943847656
614.29889	2871.20068359375
623.30493	1741.88159179688
669.33255	6693.0029296875
675.22327	5107.39208984375
676.20818	10417.7960205078
693.2336	28245.7138671875
727.48306	14855.1000976563
750.63062	1445.12927246094
804.30096	1846.53540039063
806.31841	15205.9921875
821.32074	9926.11328125
822.34619	3412.05590820313
823.33649	5162.93408203125
825.4834	2129.724609375
842.49542	6503.63720703125
856.41565	2736.39794921875
857.35205	1978.96923828125
875.37433	1899.31396484375
885.3595	2212.77124023438
887.39172	2843.71557617188
903.36804	1760.69982910156
917.38678	1683.12536621094
934.4114	12355.6596679688
988.45233	1907.14697265625
1002.5241	11602.7736816406
1016.4531	2211.974609375
1144.5226	1468.48864746094
1146.5408	2206.28466796875
1162.547	1618.60144042969
1274.593	1465.80480957031
peaklist end

peaklist start
mz=404.290112836368
fragmentation=HCD
charge=1
header=RawFile: QE929_MSQ1321_20180329_Heba_ub_s9_30_3 Index: 19967 Precursor: 0 _multi_
104.80132	1254.34790039063
118.15155	925.117126464844
127.44745	933.611999511719
152.10863	958.2392578125
174.99236	8027.3896484375
226.75713	961.468505859375
230.96788	1936.62255859375
246.19679	2311.92333984375
251.00162	3679.68017578125
327.07843	5424.18115234375
403.27112	1795.9951171875
404.29327	41314.6018066406
405.24622	6083.71240234375
573.23242	1382.7197265625
660.99438	1061.52966308594
peaklist end
peaklist start
mz=406.255414443432
fragmentation=HCD
charge=1
header=RawFile: QE929_MSQ1321_20180329_Heba_ub_s4_10_1 Index: 4199 Precursor: 0 _multi_
101.07135	1593.74609375
110.07182	65037.8359375
111.0751	1998.59118652344
113.07159	13224.0048828125
120.08127	2023.1376953125
127.08689	23521.8515625
129.06633	1785.15222167969
129.10255	23848.447265625
130.08655	27631.26171875
132.08087	4434.29150390625
138.06679	1269.58947753906
143.11813	1306.89697265625
147.11302	21984.5078125
155.08194	8093.2607421875
157.13243	1346.96594238281
159.09207	4725.9462890625
161.07465	4036.29565429688
170.06111	1683.34765625
170.95732	1487.78662109375
174.9921	10748.5546875
175.11963	5576.66796875
176.9895	5064.63232421875
178.13359	1863.62548828125
178.87746	1023.05505371094
185.09267	4119.9873046875
185.16458	1889.53686523438
187.08705	4863.91796875
195.088	4431.595703125
197.12965	1922.11169433594
215.13931	1735.24182128906
223.1559	19571.451171875
224.15878	1246.853515625
226.1554	1568.31787109375
230.12874	2331.78295898438
234.91765	1963.03601074219
244.16579	9389.6572265625
246.18196	8198.84765625
251.1506	25624.3363037109
260.19778	1788.2861328125
266.94501	4020.33935546875
268.94119	7519.67626953125
288.12018	2266.7373046875
298.17636	8342.876953125
301.18719	9533.1650390625
316.18463	1517.88781738281
326.94458	1452.08117675781
328.94327	1908.68029785156
334.18777	1381.20288085938
349.17212	5244.12353515625
352.19693	2367.5380859375
360.71899	1258.59704589844
372.22183	2071.81811523438
384.69308	4006.54833984375
406.25516	2042.65197753906
411.25989	1510.45776367188
417.22668	2047.34130859375
435.23599	9073.89453125
453.24562	11733.19921875
530.3042	1654.25537109375
538.33704	4223.17333984375
542.33189	6808.37634277344
547.31187	15204.8382568359
561.36182	5417.7568359375
566.32935	6162.1533203125
611.349	1617.40319824219
634.76801	1229.01416015625
639.3418	5314.3515625
657.35748	17982.9184570313
673.37618	8366.94201660156
697.33252	1467.716796875
800.04773	1192.89465332031
806.18555	1278.45617675781
peaklist end

peaklist start
mz=412.213348098179
fragmentation=HCD
charge=1
header=RawFile: QE929_MSQ1321_20180329_Heba_ub_s8_30_2 Index: 4690 Precursor: 0 _multi_
101.07186	1229.14013671875
101.10777	2533.39965820313
102.05546	24202.5078125
110.07179	29782.330078125
112.08748	1574.48608398438
120.08115	24990.078125
120.55993	1320.0537109375
124.53745	1349.126953125
129.10257	49804.3671875
130.05005	1450.85314941406
130.07672	1586.20764160156
130.08649	34701.4765625
130.10583	1665.06103515625
131.09039	1204.20483398438
133.21233	1144.15832519531
134.52057	1103.92687988281
136.07582	6230.197265625
138.0916	15389.951171875
138.78122	1109.77844238281
140.07094	1522.00451660156
143.11839	1255.49206542969
147.11299	75693.3203125
148.11626	2649.1591796875
155.11761	11058.8837890625
156.10182	9961.04296875
159.07724	1502.76818847656
160.94171	2172.62255859375
161.00212	3063.65869140625
162.99811	2131.65576171875
166.41647	1070.70666503906
167.08192	1381.42395019531
168.06519	1676.27197265625
170.04497	5307.9208984375
172.04442	1139.52978515625
173.12822	1980.57873535156
175.11977	7910.86279296875
176.84381	1091.46496582031
178.96577	1421.50122070313
183.11314	177973.265625
184.11623	17063.92578125
185.0929	8342.7626953125
187.0719	2029.71166992188
191.11836	7760.0166015625
200.13974	13321.23046875
201.12364	74979.2890625
201.14236	2657.00659179688
202.12619	7372.95361328125
203.10297	30232.896484375
204.10472	1395.62036132813
209.13982	6636.83056640625
211.10793	22135.830078125
211.1431	1398.31127929688
212.11098	1046.52770996094
213.08699	9417.5009765625
218.15028	71323.828125
219.11397	4772.57666015625
219.15306	6842.6904296875
223	1888.92041015625
223.15576	6234.9658203125
228.13469	1489.4375
229.11844	4249.5068359375
231.09753	62010.04296875
232.10077	5910.04248046875
237.13605	1587.27917480469
239.96957	1836.34631347656
240.95198	1896.87219238281
243.35542	1210.0703125
249.09976	1662.01538085938
249.1236	2437.6962890625
258.62714	6915.29345703125
274.935	7317.3740234375
277.11859	7167.46142578125
294.1449	9229.5283203125
298.15839	1973.20104980469
301.6619	1913.20849609375
312.15563	22348.0018310547
334.93973	2301.81591796875
342.68268	1308.32287597656
360.15427	1391.19897460938
365.21881	97547.66796875
378.16591	38212.5234375
395.19281	7359.39599609375
423.18823	13921.701171875
431.19	2019.00329589844
449.20218	4822.7978515625
476.24964	27223.0893554688
494.2619	39834.37890625
508.2894	5604.12548828125
519.27539	1195.09680175781
551.27344	1445.22180175781
574.31049	7192.361328125
577.29346	3823.98608398438
586.36591	6670.14794921875
595.30953	98602.1262207031
630.30853	1590.36047363281
685.4317	4459.005859375
687.39484	6037.9453125
694.37524	1608.26135253906
695.38141	1780.12133789063
830.60889	1380.36682128906
peaklist end

peaklist start
mz=415.255303373639
fragmentation=HCD
charge=1
header=RawFile: QE929_MSQ1321_20180329_Heba_ub_s8_30_2 Index: 3703 Precursor: 0 _multi_
101.10768	1655.69018554688
110.07149	1120.59460449219
112.07635	1251.11120605469
115.05081	2527.44799804688
116.07114	1462.40063476563
120.08095	4700.7998046875
125.2628	1145.9951171875
127.08664	1967.15185546875
129.10258	46535.22265625
129.94064	1143.92346191406
130.08658	1164.83093261719
130.10565	1933.55029296875
136.07564	6840.5947265625
141.10272	12780.6884765625
141.11256	1637.93933105469
147.1125	2011.69592285156
158.0929	2237.25122070313
159.11308	14235.7451171875
162.93958	1543.17797851563
173.12898	5699.5283203125
175.11937	28017.3671875
179.95409	1487.04235839844
182.94794	1354.54858398438
183.14977	9258.4814453125
185.16312	1230.21838378906
186.12418	2485.11499023438
187.10834	8316.0947265625
187.14447	4181.1318359375
191.82863	1060.43444824219
193.64352	1172.85864257813
198.12398	2050.5537109375
200.17603	2049.22827148438
201.12405	4773.87646484375
210.15999	1794.48278808594
211.14485	2550.1806640625
214.11888	6281.076171875
223.1075	1886.92346191406
224.10995	1240.19274902344
226.11974	1473.77917480469
228.17088	1672.65344238281
244.16402	1950.21728515625
268.16446	2459.64404296875
272.17294	2200.62524414063
274.18768	9235.8916015625
276.93436	5352.32080078125
277.95267	2178.99780273438
280.16418	1504.09558105469
280.67923	6884.09765625
295.96136	1606.75756835938
298.17603	1638.40368652344
301.15088	9375.6376953125
330.21399	1427.1201171875
331.21033	1710.40307617188
336.93884	1604.20703125
358.7261	4525.83837890625
367.19388	1336.04345703125
371.5636	1924.32531738281
375.23579	67945.685546875
386.27298	1316.658203125
397.24393	2449.3681640625
400.21713	2134.76708984375
408.25897	2444.1962890625
414.27155	4858.12646484375
483.29752	1905.39965820313
493.28409	1622.86950683594
501.31131	4475.1025390625
503.32959	6552.3798828125
511.2893	14350.2746582031
528.31201	2084.26513671875
560.35422	11308.6160888672
563.30396	2302.92504882813
582.34729	1234.92919921875
599.37689	2531.05444335938
602.39618	1799.40441894531
610.35443	2431.27001953125
617.37343	41659.35546875
627.37901	9539.19848632813
644.40639	9694.234375
716.44498	19767.3957519531
726.42462	1384.68005371094
773.46397	3428.18701171875
813.45966	1376.49975585938
830.48491	6861.6171875
902.5316	3181.90979003906
peaklist end
peaklist start
mz=416.228039749408
fragmentation=HCD
charge=1
header=RawFile: QE929_MSQ1321_20180329_Heba_ub_s1_ctrl_1 Index: 6613 Precursor: 0 _multi_
102.43848	969.153503417969
120.08116	1452.650390625
123.11665	9299.8525390625
129.10208	2324.00708007813
136.07556	2282.3173828125
159.0645	1261.78771972656
162.4912	1085.201171875
182.32852	987.170288085938
187.1436	6718.75390625
188.1472	2136.4716796875
199.17996	1384.57836914063
215.13834	1481.72375488281
216.12257	41811.06640625
217.12611	2134.728515625
337.95615	2332.34057617188
345.16156	1034.40148925781
416.22715	16675.0330810547
615.39417	1301.64697265625
733.37415	1235.55200195313
766.15979	1168.78942871094
peaklist end

peaklist start
mz=416.228078463716
fragmentation=HCD
charge=1
header=RawFile: QE929_MSQ1321_20180329_Heba_ub_s7_30_1 Index: 5606 Precursor: 0 _multi_
101.07217	1034.90454101563
110.0717	36876.6484375
111.0753	2136.38818359375
120.08121	9525.083984375
129.1026	23159.88671875
130.08652	11318.8359375
130.10611	1723.56396484375
136.07558	1410.02001953125
143.11818	2367.57983398438
147.11273	11397.0810546875
155.08191	2068.92065429688
159.09245	1479.76794433594
169.09721	1273.05065917969
175.12001	1277.74426269531
178.13329	1341.35339355469
201.1241	1094.35693359375
216.12274	1196.53784179688
223.15576	11730.30859375
250.12117	1616.47155761719
251.1514	5388.83251953125
262.13922	1319.61340332031
276.93292	1207.58178710938
278.98083	1480.11938476563
296.15021	1804.93444824219
308.11984	1466.27905273438
318.12921	1465.51342773438
324.14616	6226.49877929688
340.88263	1713.42749023438
348.16379	1946.34838867188
415.70828	1185.94506835938
437.17426	1299.63562011719
462.26285	1177.40026855469
481.20618	4227.34423828125
510.31976	2053.78344726563
510.81491	3992.85302734375
523.2901	1899.60095214844
550.77081	1241.09094238281
558.8493	1887.73303222656
566.85193	1585.97998046875
575.34625	1209.67175292969
676.52405	1139.65356445313
849.42731	1183.49560546875
peaklist end

peaklist start
mz=416.228580768016
fragmentation=HCD
charge=1
header=RawFile: QE929_MSQ1321_20180329_Heba_ub_s6_10_3 Index: 7371 Precursor: 0 _multi_
101.59803	885.670166015625
104.53033	946.940185546875
110.07161	1128.42346191406
112.42123	1206.57604980469
114.93482	985.629638671875
120.08081	4005.56469726563
123.11691	1711.75158691406
129.10225	8244.9130859375
133.00777	923.095886230469
136.07587	1559.9267578125
147.11215	941.429992675781
149.0238	961.058227539063
153.06567	1130.74304199219
161.0018	11018.1845703125
173.12851	1290.29248046875
175.11888	3683.806640625
187.00117	1225.41479492188
187.14351	5733.20947265625
202.10693	8922.888671875
203.11102	6995.91650390625
204.11316	1376.87756347656
225.63965	939.15087890625
266.82574	1016.76788330078
270.18076	1305.04797363281
378.84235	1111.82922363281
417.23019	6950.72448730469
451.26401	1648.56762695313
480.43228	1237.84606933594
559.30634	1399.95251464844
566.28931	5452.21728515625
712.24689	1282.37854003906
peaklist end

peaklist start
mz=416.239579423552
fragmentation=HCD
charge=1
header=RawFile: QE929_MSQ1321_20180329_Heba_ub_s1_ctrl_1 Index: 4949 Precursor: 0 _multi_
101.07182	1430.33569335938
110.07177	1745.22827148438
112.08762	1329.11877441406
120.08129	1626.439453125
129.06607	2209.1943359375
129.1024	12786.412109375
130.08687	1379.86242675781
136.07646	4631.07080078125
141.06664	1528.21069335938
146.06032	2267.01416015625
147.06425	1121.60180664063
147.11343	1063.86474609375
157.13496	1397.36157226563
173.12863	8303.3662109375
175.11891	8265.435546875
187.14508	1013.89410400391
196.14468	18007.32421875
197.12947	12806.0771484375
197.14658	1985.93762207031
198.13211	1610.20349121094
199.1817	1239.17443847656
214.15593	6826.048828125
224.13982	4337.76513671875
225.12444	1487.32653808594
248.16026	1739.16284179688
272.13681	1476.91296386719
272.17334	1063.04174804688
277.95209	1684.38684082031
288.79257	1124.85900878906
289.1619	1487.99951171875
295.96484	1096.42114257813
337.95673	4311.66357421875
347.13876	1476.962890625
356.1571	1612.8681640625
373.18341	1718.24755859375
390.20897	20444.0927734375
407.23468	5050.62646484375
418.24063	1326.71130371094
426.21179	1145.36999511719
503.29479	8918.52172851563
588.34629	11712.0034179688
590.3266	33654.6889648438
701.43202	6852.22705078125
703.41174	1498.96240234375
peaklist end

peaklist start
mz=416.249145881203
fragmentation=HCD
charge=1
header=RawFile: QE929_MSQ1321_20180329_Heba_ub_s2_ctrl_2 Index: 14722 Precursor: 0 _multi_
117.05508	1033.51611328125
129.10178	1229.46215820313
133.08582	22787.837890625
153.2059	952.91064453125
165.62862	1052.69714355469
177.11143	7143.25439453125
371.22711	4128.208984375
387.05878	1062.14318847656
402.60135	1090.58178710938
488.87546	1143.44006347656
701.41046	1264.01184082031
peaklist end
peaklist start
mz=416.26110239126
fragmentation=HCD
charge=1
header=RawFile: QE929_MSQ1321_20180329_Heba_ub_s3_ctrl_3 Index: 4810 Precursor: 0 _multi_
110.07191	7003.69140625
120.08155	1442.02282714844
129.10251	13299.169921875
130.08725	1018.91345214844
136.07617	1893.11071777344
148.09344	1029.3232421875
158.09334	1188.44079589844
161.32494	938.061828613281
175.11986	2123.841796875
232.14034	1970.53796386719
239.1144	1440.05737304688
267.05237	966.291259765625
276.93466	1027.41125488281
277.95374	1921.34143066406
325.20517	1046.24267578125
337.95459	1051.97546386719
345.22397	1841.79602050781
588.34856	10673.6000976563
701.43019	6758.6162109375
736.17523	1228.54675292969
856.35107	1459.65979003906
peaklist end
peaklist start
mz=416.26136094691
fragmentation=HCD
charge=1
header=RawFile: QE929_MSQ1321_20180329_Heba_ub_s5_10_2 Index: 3660 Precursor: 0 _multi_
120.08128	2079.75146484375
129.10278	5989.4833984375
141.10223	1357.36950683594
175.11909	5519.6865234375
179.95383	1517.39672851563
183.96413	1005.42926025391
203.81285	1114.00793457031
211.63672	975.362121582031
228.23068	987.435607910156
241.97345	1720.63842773438
257.58472	1006.76068115234
259.77261	1254.21923828125
277.95306	1679.63317871094
278.98325	1993.2802734375
294.64926	1228.7509765625
337.95581	4063.44165039063
355.96918	1388.65100097656
356.31036	1235.26940917969
375.23441	1680.00134277344
398.25214	1081.89697265625
416.26376	7871.171875
418.245	1248.21459960938
506.58688	1088.78454589844
831.50378	1298.5537109375
1206.0638	1239.544921875
peaklist end

peaklist start
mz=416.26141579773
fragmentation=HCD
charge=1
header=RawFile: QE929_MSQ1321_20180329_Heba_ub_s1_ctrl_1 Index: 5050 Precursor: 0 _multi_
110.07194	1283.24548339844
120.08118	1999.34399414063
129.10252	12711.8125
130.40593	883.805053710938
134.52013	1194.15551757813
138.06769	987.506591796875
147.11295	1491.06188964844
157.90944	988.832702636719
197.16486	1275.578125
241.97256	1485.2802734375
258.28384	1062.90686035156
260.97141	1173.62866210938
277.95126	1146.20178222656
278.98065	1478.02880859375
337.95728	4525.71240234375
415.26791	1180.54895019531
416.26062	4945.2939453125
436.20874	1186.74548339844
534.50909	1214.90942382813
588.3461	9359.33935546875
701.42468	6126.16870117188
peaklist end

peaklist start
mz=416.261731682215
fragmentation=HCD
charge=1
header=RawFile: QE929_MSQ1321_20180329_Heba_ub_s8_30_2 Index: 5276 Precursor: 0 _multi_
103.98385	960.037292480469
107.55234	1020.44091796875
110.07142	1088.84887695313
115.66034	1027.67553710938
120.08086	2151.7373046875
129.10213	8822.45703125
136.07599	976.625732421875
143.11752	1325.97668457031
155.11867	1250.84692382813
158.092	1248.86547851563
165.49162	1070.87023925781
169.13364	1581.24548339844
171.1494	2079.79150390625
175.11893	6089.947265625
180.21173	1033.59704589844
197.16544	1186.33178710938
199.18065	1268.64050292969
226.11789	1982.47229003906
277.95157	2067.13037109375
363.77844	1114.64819335938
416.26053	1921.28125
442.27707	4796.283203125
588.34597	3505.53588867188
607.35297	1891.23388671875
701.43274	2047.92468261719
735.41968	1385.93359375
743.3739	4485.01904296875
peaklist end

peaklist start
mz=416.355185216088
fragmentation=HCD
charge=1
header=RawFile: QE929_MSQ1321_20180329_Heba_ub_s8_30_2 Index: 23319 Precursor: 0 _multi_
100.07645	1542.40222167969
110.0287	1105.84020996094
111.11775	1542.25732421875
114.0919	1655.60791015625
115.85145	1179.86450195313
131.02434	1002.01409912109
135.11713	2408.416015625
148.11108	990.6796875
149.13286	1549.28088378906
177.69464	1062.44934082031
184.16974	1265.443359375
188.60426	959.646301269531
233.01024	1080.02868652344
293.13837	1382.26379394531
303.30719	7080.95947265625
321.31625	7889.91162109375
325.9335	1991.30712890625
338.34289	17511.0532226563
357.17126	2336.42944335938
382.83521	1003.76501464844
839.46539	1173.30285644531
1149.2137	1104.76037597656
1196.6799	1122.51513671875
peaklist end

peaklist start
mz=417.22611662099
fragmentation=HCD
charge=1
header=RawFile: QE929_MSQ1321_20180329_Heba_ub_s6_10_3 Index: 7123 Precursor: 0 _multi_
103.05425	1092.00903320313
103.08778	891.936157226563
110.07188	5601.78076171875
115.08702	1197.12817382813
120.08104	61907.7109375
121.08437	6393.50732421875
128.10715	7958.41943359375
129.10199	4026.31518554688
131.30992	1049.12634277344
136.07581	1583.73986816406
158.0929	1950.68383789063
173.12837	11702.345703125
175.11906	18521.970703125
183.11255	1519.23120117188
201.1232	5517.9248046875
205.38023	1050.3583984375
213.13547	1440.68603515625
217.09755	5008.86376953125
219.14932	2332.0166015625
221.12825	1873.76879882813
234.12393	2432.78125
249.12297	1464.68347167969
255.14459	4075.10473632813
262.11951	2275.00708007813
272.17147	74462.673828125
278.98306	1703.84838867188
285.13409	2381.00024414063
288.20343	2536.27514648438
291.66086	1572.02697753906
330.18127	1268.04260253906
425.26248	8522.33251953125
454.84409	1203.89038085938
572.33033	11077.5498046875
633.32916	2169.9560546875
653.59735	1119.9443359375
669.34497	2158.92944335938
686.37052	8260.16857910156
697.3407	4229.82763671875
734.38135	1200.28137207031
754.11743	1140.60693359375
peaklist end

peaklist start
mz=417.227709602517
fragmentation=HCD
charge=1
header=RawFile: QE929_MSQ1321_20180329_Heba_ub_s8_30_2 Index: 6886 Precursor: 0 _multi_
108.71291	1049.60217285156
110.07155	3947.88403320313
112.08702	1355.02722167969
120.08086	41758.484375
121.08452	2418.22143554688
126.49362	1160.43505859375
128.10703	11952.2939453125
129.10182	3853.68090820313
133.12701	895.771606445313
136.0761	1174.80944824219
141.11169	946.37353515625
159.09386	998.124938964844
159.11057	1061.64465332031
173.12854	13880.0234375
175.11903	17367.94921875
183.11264	1853.47741699219
201.12325	5842.609375
217.09668	2297.99340820313
219.14931	2522.5
221.12758	7762.69091796875
234.12311	1131.07434082031
247.14328	1569.64660644531
255.14449	5320.912109375
262.11835	1694.40258789063
272.17132	97395.7265625
425.25906	3504.96752929688
491.6832	1148.63488769531
572.32791	5898.16284179688
633.33643	3988.4970703125
686.37292	3965.77368164063
697.34265	2106.6103515625
722.20874	1172.5869140625
734.38237	3222.9580078125
819.17902	1273.4365234375
peaklist end

peaklist start
mz=418.239176336993
fragmentation=HCD
charge=1
header=RawFile: QE929_MSQ1321_20180329_Heba_ub_s8_30_2 Index: 4318 Precursor: 0 _multi_
104.05324	2058.12963867188
110.07198	4345.16845703125
120.081	3796.26245117188
129.10242	7436.97998046875
130.1058	2087.77490234375
136.07607	1163.17004394531
141.10265	2101.80688476563
143.11813	1988.80798339844
149.02408	1644.17883300781
158.09232	1376.44067382813
159.11273	1846.05969238281
161.00249	14078.072265625
172.11639	1833.11120605469
175.11926	7390.63916015625
189.08681	1110.478515625
189.70467	1022.24340820313
201.12273	1446.10803222656
217.13792	6837.36962890625
239.74252	1086.21826171875
244.31915	1051.86608886719
245.93491	1058.52490234375
280.17844	1064.61010742188
304.04776	1154.18493652344
306.1582	1494.41857910156
315.16431	1138.376953125
338.91873	960.107666015625
340.91193	1385.6494140625
418.74023	1554.71350097656
489.27795	1155.29870605469
563.26123	4427.42236328125
590.3288	6339.5400390625
591.3473	8515.22033691406
591.65472	1329.72802734375
704.43079	1470.18920898438
705.43567	2005.72790527344
733.35248	1398.802734375
peaklist end

peaklist start
mz=418.240203308659
fragmentation=HCD
charge=1
header=RawFile: QE929_MSQ1321_20180329_Heba_ub_s6_10_3 Index: 4440 Precursor: 0 _multi_
101.07169	1712.86889648438
104.05346	8306.705078125
110.07173	5522.81494140625
112.08749	1075.11706542969
115.05051	1173.65270996094
119.08148	1159.59606933594
120.081	9126.6337890625
127.08705	1093.21704101563
129.10251	19023.064453125
130.10617	9336.869140625
136.07571	2070.3603515625
141.10263	1189.32446289063
143.11765	1252.38696289063
147.11302	1413.52612304688
158.09282	4142.8583984375
161.00259	11489.251953125
172.11574	7472.53759765625
173.12979	1862.54272460938
175.11887	9949.7890625
197.16382	1220.83776855469
217.13702	14056.9892578125
225.09706	1238.25146484375
240.31883	1160.13635253906
245.12869	1102.44116210938
247.00449	2232.60009765625
249.12373	1617.48962402344
260.84399	1168.55908203125
336.87891	1224.80187988281
340.91061	1921.50915527344
418.23746	4702.63671875
418.88757	1392.38366699219
472.25095	1312.68518066406
489.27768	4262.3173828125
558.32281	1477.76232910156
589.34753	2160.05419921875
590.33344	19721.8984375
591.34789	20907.912109375
662.37933	1169.13293457031
685.40741	1360.19213867188
703.41241	6391.42724609375
704.43292	6788.69482421875
705.43968	12589.1633300781
714.42712	1136.65173339844
758.16162	1103.65124511719
852.20428	1229.0615234375
peaklist end

peaklist start
mz=418.240410612008
fragmentation=HCD
charge=1
header=RawFile: QE929_MSQ1321_20180329_Heba_ub_s2_ctrl_2 Index: 4319 Precursor: 0 _multi_
101.10775	6229.02001953125
106.76155	1035.71862792969
110.07169	3995.404296875
112.08724	3690.751953125
114.80037	1081.51647949219
115.08704	5159.580078125
116.07094	4600.19482421875
120.08131	8914.3369140625
124.16628	907.857299804688
129.10257	62546.625
130.08618	1892.03356933594
130.10631	21249.078125
131.10762	7094.1884765625
132.03293	1030.98828125
133.26907	1094.34765625
136.07594	3875.59741210938
140.082	1466.31298828125
141.10243	1347.67553710938
147.11298	1663.27160644531
153.14632	1415.25463867188
153.95335	1054.55834960938
157.10782	1545.10876464844
158.09276	7791.66943359375
161.00316	8164.5244140625
175.11902	18337.947265625
197.10371	9086.0546875
197.16486	5772.86474609375
198.1682	6263.50439453125
199.17067	1310.13208007813
224.17612	2575.71557617188
225.17915	1355.56909179688
245.12566	6757.1640625
262.15109	4075.44677734375
285.2012	1182.68957519531
286.20264	1233.83361816406
302.14734	1390.25109863281
303.14957	1874.07189941406
320.1763	1563.70849609375
321.17728	1814.61462402344
340.90753	2444.66235351563
358.21387	1514.83532714844
375.23364	4060.21630859375
381.71652	2390.8916015625
383.21719	1412.02282714844
401.21967	1784.30590820313
404.22336	1514.69934082031
408.75919	2080.92651367188
409.73514	1779.66906738281
418.24007	32937.34765625
418.74127	32390.9453125
421.24654	6756.17895507813
462.24716	1802.76733398438
476.28348	7552.12109375
534.33188	3840.64428710938
545.27173	1184.81579589844
547.3363	2623.70654296875
574.32043	1223.39636230469
575.32935	4567.755859375
589.34906	8675.84765625
590.35236	21953.43359375
591.35455	86638.2724609375
604.30078	1276.57043457031
623.35002	13688.0230712891
634.36401	1392.05737304688
687.42212	1622.271484375
702.42578	1541.9033203125
703.43536	6546.908203125
704.43719	23285.625
705.44068	52318.7294921875
715.42627	5613.865234375
peaklist end

peaklist start
mz=419.208763700779
fragmentation=HCD
charge=1
header=RawFile: QE929_MSQ1321_20180329_Heba_ub_s4_10_1 Index: 5623 Precursor: 0 _multi_
101.07128	42138.625
102.05593	1336.29577636719
112.08688	5377.93359375
113.07078	1898.29638671875
115.08649	4853.37158203125
116.07117	1334.35974121094
119.0813	1802.23974609375
120.08087	37460.8828125
121.08429	2085.59228515625
122.81975	1122.21142578125
122.97074	1118.2109375
124.1123	1323.63977050781
126.09161	1774.90173339844
126.12782	2687.03173828125
129.10236	4845.06103515625
130.08632	1576.95397949219
132.08067	1242.041015625
142.12257	25548.021484375
143.11757	18152.048828125
143.12729	1732.88562011719
147.11285	6225.6083984375
149.02325	6108.078125
158.09219	14630.5224609375
161.0024	11638.1083984375
169.06018	1148.19702148438
169.13338	8857.6337890625
175.11888	36216.31640625
185.16455	18238.3515625
186.16745	1428.49780273438
187.144	367879.75
187.95959	4263.01123046875
188.14745	32628.20703125
189.95584	1317.69799804688
190.09747	11420.876953125
197.12888	1998.80090332031
213.15895	1855.09399414063
215.13902	27462.23828125
216.13992	1724.63781738281
218.15012	5741.12158203125
235.1075	6989.45654296875
238.08281	1193.80383300781
243.13364	2091.47338867188
247.00194	1359.02612304688
247.92696	5076.796875
263.10254	1672.58715820313
265.93756	6146.59716796875
284.08746	7679.138671875
287.15164	1551.22595214844
302.09985	9428.396484375
305.16064	22511.9866943359
316.15308	1453.87390136719
322.18704	240238.977416992
330.16605	7026.48681640625
331.23102	4478.0654296875
332.17203	1531.00830078125
340.98618	1295.40942382813
359.67792	1597.71252441406
403.16254	2569.01977539063
420.18805	2516.97021484375
437.21609	4571.34130859375
477.20914	1903.71899414063
494.23448	31614.6225585938
532.26318	1224.99987792969
547.30766	21826.6330566406
605.26345	27175.5478515625
607.24872	2264.18920898438
623.2778	146082.859008789
628.36493	1986.47595214844
646.37905	10941.5151367188
722.3183	1740.93029785156
736.36038	8079.88110351563
754.30853	1213.83642578125
peaklist end

peaklist start
mz=419.239984917233
fragmentation=HCD
charge=1
header=RawFile: QE929_MSQ1321_20180329_Heba_ub_s9_30_3 Index: 6089 Precursor: 0 _multi_
103.46861	1083.04675292969
108.12799	1079.29248046875
110.07127	12539.6826171875
114.0919	1514.99829101563
120.08113	17334.01953125
121.08446	1462.59448242188
129.10237	13402.9384765625
130.08643	11926.3642578125
136.0755	2028.18957519531
141.10188	18593.46875
147.11256	13267.34765625
148.944	1017.69549560547
149.02336	2179.63208007813
154.90417	1054.90942382813
157.13356	42019.66015625
158.13649	1432.58386230469
161.00212	9847.806640625
169.09717	16983.041015625
175.11917	4299.07861328125
175.77521	1220.54553222656
176.10699	1417.67578125
183.14885	6635.5625
185.1282	5563.0888671875
185.84897	1157.90405273438
187.14459	4311.916015625
187.95932	1552.25756835938
201.12363	1297.39172363281
211.14433	8014.38671875
225.09802	1591.89404296875
240.13144	1563.71130371094
243.64835	1337.81262207031
247.92659	1431.34582519531
252.10751	1224.18151855469
258.14389	6494.63623046875
265.9371	2129.41430664063
266.14917	2566.19409179688
272.77698	1073.79895019531
276.15491	11595.3642578125
304.68033	1603.42419433594
327.69333	15632.3310546875
340.18582	11887.3427734375
340.90591	1539.84509277344
351.23798	1292.99621582031
357.24979	1492.10229492188
358.19687	1570.60656738281
366.17767	5375.01708984375
389.24094	1968.5693359375
411.22406	1163.14562988281
419.23792	2338.81787109375
452.22177	1322.11877441406
462.20532	3494.31298828125
480.22019	23071.8403320313
486.29213	42573.1430664063
508.27719	2208.11840820313
557.3269	11214.728515625
577.27606	1429.587890625
654.38069	17240.6361083984
peaklist end

peaklist start
mz=419.240139620365
fragmentation=HCD
charge=1
header=RawFile: QE929_MSQ1321_20180329_Heba_ub_s7_30_1 Index: 6114 Precursor: 0 _multi_
105.61531	1028.76110839844
110.07157	10687.9453125
120.08082	1692.50268554688
126.99501	1198.66821289063
129.10243	11765.4267578125
130.0863	12390.546875
136.14946	944.429565429688
141.10204	28136.044921875
147.11258	13447.37890625
149.0235	1841.26440429688
157.13348	60284.1328125
161.00235	7620.22021484375
169.09721	23745.984375
175.11919	993.146789550781
178.13298	1437.48767089844
183.14922	12199.666015625
185.12859	10852.25
187.14394	1700.14831542969
187.95973	5549.77099609375
189.95688	1244.43762207031
211.14392	10683.5439453125
223.15501	4246.59423828125
240.13365	2121.55981445313
243.64929	5204.5009765625
247.92694	5903.357421875
251.14961	2546.63061523438
257.45245	1079.25183105469
258.14334	8992.04296875
265.9379	7317.45263671875
266.14877	2522.61669921875
276.15494	15354.9453125
291.84256	1093.43383789063
338.18481	984.085815429688
340.18625	18921.96875
340.90975	3584.56982421875
351.23892	4149.96923828125
358.19794	2585.9287109375
379.2338	4105.0869140625
389.23901	4367.80908203125
463.29712	1423.50085449219
480.22086	10080.6604003906
486.29168	74282.0776367188
508.27472	5269.2744140625
539.31653	1272.04846191406
557.32952	17502.6198730469
654.28058	1348.04052734375
654.38298	27561.14453125
667.83411	1264.06604003906
peaklist end

peaklist start
mz=419.240180057311
fragmentation=HCD
charge=1
header=RawFile: QE929_MSQ1321_20180329_Heba_ub_s6_10_3 Index: 6425 Precursor: 0 _multi_
110.07133	14305.8330078125
112.97445	1152.31958007813
120.08092	8160.07470703125
123.01367	1036.35766601563
129.1019	13307.2548828125
130.08614	7401.669921875
130.10602	1219.46215820313
141.10153	1910.17553710938
147.11244	10296.3603515625
149.02289	4964.9619140625
157.13364	7213.0166015625
161.00201	12080.7578125
164.47986	1094.38684082031
169.09668	1581.18359375
175.11864	1280.15966796875
183.14964	1186.74084472656
185.12817	1340.45544433594
187.00095	1744.16381835938
187.14337	1134.82751464844
223.15486	4741.33056640625
236.67447	1069.49609375
247.8609	1017.88348388672
247.92705	1886.13806152344
251.14882	4879.458984375
252.10789	1229.83557128906
265.93628	2201.4169921875
280.80121	1027.07653808594
328.19363	4015.2705078125
338.18155	1347.93408203125
340.18781	1036.51965332031
340.9064	2201.4658203125
359.30692	1316.05090332031
366.17676	2440.51513671875
419.18512	1508.16760253906
433.74042	1024.669921875
462.21112	1804.74011230469
480.21894	16439.9604492188
486.29037	5928.185546875
488.29935	1106.34423828125
557.32458	1747.71179199219
577.27271	2286.90405273438
peaklist end

peaklist start
mz=419.240234305491
fragmentation=HCD
charge=1
header=RawFile: QE929_MSQ1321_20180329_Heba_ub_s8_30_2 Index: 6194 Precursor: 0 _multi_
103.05399	982.230102539063
110.07143	17121.791015625
120.08095	14226.6083984375
129.10216	12301.6591796875
130.08606	14369.4033203125
136.07472	2985.97509765625
141.10245	9241.0146484375
147.11263	13053.0830078125
149.02315	4681.5244140625
157.13313	20584.2890625
158.13634	1304.81140136719
161.00192	9525.8876953125
161.43205	1335.01293945313
169.09714	6019.62744140625
175.11862	2198.48461914063
177.53656	1031.87463378906
178.13414	1032.66442871094
183.14874	6395.6357421875
185.12843	1529.12646484375
185.16522	1231.83972167969
187.96011	3879.17553710938
189.95583	1353.87353515625
211.14386	6068.39404296875
223.15489	5666.4609375
243.64877	1570.39733886719
247.92657	4872.072265625
251.14999	6118.02978515625
258.1438	2522.5908203125
265.93625	6751.69091796875
276.1557	5615.0927734375
279.93854	1181.43469238281
281.94653	2081.20947265625
327.6954	5456.9658203125
338.18179	1833.96936035156
340.18582	6801.41162109375
350.21912	1722.58129882813
358.19772	1407.39892578125
366.17786	2051.26049804688
461.58847	1240.26550292969
463.30478	1534.37451171875
480.21879	18257.7563476563
486.29105	19904.09375
489.3071	1179.92993164063
557.32477	5583.48876953125
577.26971	2392.41040039063
654.38141	7621.26953125
peaklist end

peaklist start
mz=419.240238491945
fragmentation=HCD
charge=1
header=RawFile: QE929_MSQ1321_20180329_Heba_ub_s2_ctrl_2 Index: 6241 Precursor: 0 _multi_
101.07169	1015.35089111328
102.38831	943.493591308594
110.07144	6078.30224609375
120.08097	2361.78588867188
129.10208	13820.5107421875
130.08603	5834.95703125
130.1057	1114.3447265625
134.52121	1091.39855957031
136.07558	4100.35888671875
141.10201	25547.875
147.11284	7502.34716796875
149.02298	4396.37744140625
157.13333	48797.90234375
161.00204	11819.1552734375
162.58315	1009.89227294922
169.08397	1566.27722167969
169.09697	20999.673828125
175.11867	4832.140625
183.14873	11941.3203125
185.12846	7363.2529296875
185.16512	1167.70654296875
187.00113	1787.92980957031
187.14383	1238.33715820313
187.95982	4481.93603515625
189.95528	2074.60327148438
201.12408	1086.63208007813
211.14412	9930.798828125
212.98376	1116.01904296875
240.13486	1984.57287597656
243.64827	6067.552734375
247.92685	1768.05041503906
251.72633	1076.25952148438
258.14398	12087.0595703125
262.9765	1418.08532714844
263.93719	1460.94689941406
265.93631	4817.12353515625
266.14944	2174.18212890625
276.15411	12482.7890625
340.18564	16533.07421875
340.90741	2433.39404296875
351.23721	1514.30322265625
358.19745	1949.72705078125
371.2326	1074.6103515625
379.23441	4686.0244140625
389.23828	5022.080078125
406.12399	1053.85961914063
419.24399	1308.31860351563
468.28424	1922.24230957031
480.2222	7544.47607421875
486.29186	54942.6391601563
492.29333	1275.15734863281
508.27646	2445.67504882813
526.28326	1190.58227539063
557.32819	14628.4423828125
606.37762	2181.95068359375
654.3794	14113.3273925781
758.56549	1319.71142578125
peaklist end

peaklist start
mz=419.240257867381
fragmentation=HCD
charge=1
header=RawFile: QE929_MSQ1321_20180329_Heba_ub_s8_30_2 Index: 10276 Precursor: 0 _multi_
101.53386	968.725341796875
120.08093	4161.06884765625
129.10196	1210.58471679688
136.07616	1246.326171875
147.11308	1122.60302734375
149.02345	3741.39819335938
152.1062	1078.06921386719
161.00241	5844.9111328125
175.11902	1623.60083007813
185.16418	1211.20776367188
221.12874	2272.70190429688
247.70802	962.595092773438
260.19583	1368.84973144531
340.90961	1847.83325195313
358.22226	1023.84802246094
398.35065	967.501647949219
666.78815	1135.44738769531
710.25146	1131.88208007813
798.78363	1113.75634765625
peaklist end

peaklist start
mz=419.240302739836
fragmentation=HCD
charge=1
header=RawFile: QE929_MSQ1321_20180329_Heba_ub_s3_ctrl_3 Index: 5834 Precursor: 0 _multi_
110.07204	3992.36962890625
120.08124	3451.9716796875
121.08463	1214.97009277344
128.10783	952.254638671875
129.10243	17369.693359375
130.10583	1237.63415527344
132.35565	890.98486328125
136.07581	11985.923828125
149.02368	3974.34887695313
161.0027	10760.8876953125
173.12872	15642.033203125
175.11966	5878.5380859375
187.00145	1452.06262207031
187.96088	1885.33483886719
189.95583	1438.82067871094
191.12013	1028.71142578125
201.12407	1789.97583007813
228.172	1080.95764160156
236.07045	1170.67407226563
246.94159	1126.12097167969
247.00481	1793.7314453125
247.9278	2381.35571289063
249.15929	3922.0576171875
261.79126	1058.56042480469
263.9368	1826.96044921875
265.9382	5948.12109375
375.2377	1392.81713867188
375.68808	2463.33984375
377.70413	2394.466796875
410.27728	1117.12976074219
417.69482	1165.34606933594
418.88889	1370.54162597656
435.22119	1542.11242675781
458.27307	2421.6611328125
522.27136	1481.35522460938
589.31592	1240.099609375
617.34155	4609.431640625
651.68036	1042.33959960938
653.31732	1471.50244140625
686.3656	8904.93334960938
750.36399	9102.60900878906
785.44202	1539.58874511719
849.43188	1482.88439941406
869.41479	1873.962890625
906.19641	1264.06506347656
923.44806	1198.46008300781
peaklist end

peaklist start
mz=419.240322964554
fragmentation=HCD
charge=1
header=RawFile: QE929_MSQ1321_20180329_Heba_ub_s5_10_2 Index: 5828 Precursor: 0 _multi_
108.81225	962.946350097656
110.07175	8515.9130859375
120.08102	6926.3330078125
121.08414	1374.22937011719
129.10236	6833.1923828125
130.08636	4082.72973632813
136.076	1120.10241699219
141.10213	6859.19921875
147.11275	3996.12939453125
149.02347	5185.375
151.19946	1078.40515136719
157.13356	16920.33203125
161.00237	17011.552734375
169.0974	2491.33935546875
169.1571	1016.65490722656
175.11891	2063.30419921875
183.1494	3860.16918945313
185.12843	1249.53332519531
187.96123	1160.06677246094
190.94583	1234.75756835938
211.14426	2331.95068359375
223.15503	1478.82788085938
247.00511	1403.7548828125
247.92642	1372.92736816406
251.15034	4385.39306640625
258.14563	1174.67553710938
262.13727	1553.01159667969
265.93616	1337.27795410156
276.1546	1608.44982910156
340.18637	1880.98645019531
340.91005	3561.16015625
350.21915	1379.38012695313
351.23959	1116.02404785156
366.4762	1039.69177246094
418.88208	1277.6474609375
463.30463	1596.10412597656
480.21698	4460.95751953125
486.29153	12798.1884765625
542.64966	1091.24829101563
557.32703	4352.25
604.48932	1277.69995117188
654.38025	6612.7958984375
690.00714	1088.21020507813
peaklist end

peaklist start
mz=420.197157763798
fragmentation=HCD
charge=1
header=RawFile: QE929_MSQ1321_20180329_Heba_ub_s9_30_3 Index: 4752 Precursor: 0 _multi_
110.07172	14151.5478515625
115.30524	971.371215820313
120.0807	1914.85363769531
129.10248	1819.80883789063
139.66655	1070.25708007813
149.02336	1551.94812011719
149.95523	922.217529296875
161.00252	3736.20483398438
175.11879	2392.81176757813
181.10829	1253.21362304688
187.14381	5649.9580078125
187.95963	4409.41748046875
189.95596	1543.43432617188
209.1039	2099.21215820313
247.92696	4815.82080078125
256.18118	2149.8779296875
263.93771	1355.26135253906
265.93744	5195.7265625
281.94418	1042.06518554688
298.13434	1382.60778808594
321.14813	1130.41479492188
341.91183	1705.48876953125
630.28601	1810.64306640625
700.31732	3487.48718261719
1103.4695	1041.37951660156
1166.3953	1162.92224121094
1244.7419	1215.76342773438
peaklist end

peaklist start
mz=422.237110420087
fragmentation=HCD
charge=1
header=RawFile: QE929_MSQ1321_20180329_Heba_ub_s8_30_2 Index: 4379 Precursor: 0 _multi_
110.07212	5879.82763671875
120.08166	1355.45910644531
129.10242	10903.5849609375
130.08612	3436.73095703125
136.07523	1995.7578125
143.11757	1747.763671875
147.11252	2009.95251464844
159.09195	1874.97253417969
162.54913	1084.30969238281
175.11987	4745.18359375
185.09248	1383.70788574219
187.9601	1053.15148925781
189.95599	1371.19055175781
193.05464	1084.9111328125
199.82129	1282.21887207031
203.41151	1140.22900390625
240.13383	1091.70239257813
244.1653	1429.30627441406
249.92465	1375.96337890625
265.9382	1250.41186523438
267.93253	1334.49157714844
274.12036	1387.47106933594
294.16788	1014.34674072266
318.67343	1514.29321289063
327.17096	1122.86645507813
341.17731	1300.25122070313
405.72519	4207.39697265625
420.5983	1209.43981933594
458.24869	2336.353515625
571.91193	1111.83361816406
588.34741	1504.64379882813
peaklist end

peaklist start
mz=422.256140799688
fragmentation=HCD
charge=1
header=RawFile: QE929_MSQ1321_20180329_Heba_ub_s2_ctrl_2 Index: 2936 Precursor: 0 _multi_
101.07157	9702.0283203125
101.10775	2002.57824707031
102.05547	5224.443359375
110.07176	111874.75
111.07525	2522.9638671875
112.0874	7171.9833984375
115.05077	1103.50415039063
115.08707	5702.162109375
116.07091	5176.51708984375
120.08081	5074.181640625
126.05502	1528.81384277344
127.0872	2213.63793945313
129.06581	2083.54296875
129.10258	62921.1640625
130.08669	15029.62109375
130.09689	1992.34106445313
132.10197	10042.3349609375
136.07643	12781.359375
136.08548	2024.43041992188
137.07906	1481.60314941406
138.06613	2453.63232421875
140.08261	1247.58154296875
141.0666	1544.21545410156
141.1022	1914.4384765625
143.11795	11208.3828125
145.09758	1232.88110351563
147.11264	12858.1083984375
155.08177	2283.935546875
155.09335	4077.818359375
156.07722	2526.50024414063
156.59319	1677.94299316406
157.10945	1845.66931152344
157.13356	1599.46459960938
158.0921	5197.5712890625
159.09218	1565.59301757813
159.11272	1208.36437988281
166.06075	1557.18469238281
168.39062	1212.13928222656
169.09782	1897.43408203125
169.13408	2496.96899414063
171.11284	1328.30432128906
173.12886	14951.9609375
175.10457	2282.39892578125
175.11919	50512.75
176.12228	2079.63720703125
185.12834	2022.80395507813
186.12402	2507.1123046875
187.10825	2291.55078125
197.12877	9009.4501953125
199.18095	29343.224609375
200.18549	1600.57092285156
201.12401	1334.69506835938
204.13452	11278.6357421875
209.10362	6852.2333984375
221.10295	1538.49841308594
225.12286	6502.4404296875
227.17497	7774.41845703125
231.09778	1743.03686523438
235.11919	4687.12841796875
240.09908	1331.74365234375
242.15041	1621.32690429688
243.1342	5079.900390625
248.15169	1255.97827148438
249.92262	1623.69506835938
253.1657	5495.00634765625
266.16171	10204.046875
271.17758	1803.97766113281
272.16629	2160.40942382813
288.20288	14036.4453125
309.66531	2511.58227539063
312.17778	18182.7570800781
314.6691	1796.13232421875
317.21713	1882.21557617188
336.68326	2643.98095703125
339.70071	3924.56420898438
343.18741	1600.48754882813
366.20694	6684.2783203125
370.1861	8323.7392578125
392.19781	5532.52587890625
401.20312	9242.6015625
413.22424	4687.4755859375
421.23761	7499.3583984375
421.73413	11269.73046875
422.2601	8072.84619140625
422.75494	7421.06494140625
423.228	7603.1259765625
432.25803	15421.9013671875
449.23483	7091.77197265625
456.7222	4526.93505859375
465.72507	6549.0048828125
471.27032	1914.95300292969
474.23877	2099.9267578125
481.26974	1735.24658203125
482.27557	2327.61328125
499.2637	2372.04443359375
516.28339	1341.32165527344
517.2597	1416.65637207031
527.29567	25748.7006835938
545.24585	6410.52685546875
547.28638	8922.5625
556.80322	1560.38415527344
563.29285	1724.58459472656
579.33234	1844.181640625
580.30774	25446.775390625
601.29321	5308.39306640625
618.32089	43507.2001953125
628.34424	1229.44738769531
630.33936	5205.70458984375
639.36255	4020.30151367188
640.3694	6486.68981933594
658.3291	5526.9765625
675.40503	4658.83740234375
685.3605	4102.75244140625
697.39587	7980.15478515625
708.40503	22061.330078125
715.40247	5953.6064453125
731.40411	14554.9428710938
795.38361	1528.94250488281
peaklist end

peaklist start
mz=425.214346009151
fragmentation=HCD
charge=1
header=RawFile: QE929_MSQ1321_20180329_Heba_ub_s2_ctrl_2 Index: 3266 Precursor: 0 _multi_
110.07157	6163.80810546875
115.08672	1277.48071289063
120.08099	5233.76171875
129.10225	17711.611328125
130.08635	2433.56713867188
136.07578	6012.93798828125
147.11227	3734.35131835938
154.53656	963.0341796875
175.1192	4446.66796875
177.96965	1367.33557128906
178.965	21548.26171875
178.97949	1225.68688964844
193.9642	1463.32409667969
194.96019	23954.640625
224.95326	1304.65368652344
254.96307	6541.6845703125
287.98129	1485.84765625
294.9563	4265.59130859375
348.98459	1299.06091308594
359.20493	1027.45434570313
360.21472	1107.73022460938
387.19867	1244.39379882813
404.71988	1684.93542480469
425.21283	1274.93237304688
722.37984	8739.59130859375
peaklist end

peaklist start
mz=425.217315517498
fragmentation=HCD
charge=1
header=RawFile: QE929_MSQ1321_20180329_Heba_ub_s4_10_1 Index: 6047 Precursor: 0 _multi_
101.1074	1076.63146972656
110.07182	8993.12890625
114.32809	896.253479003906
115.08692	18148.72265625
120.08086	7313.4912109375
129.1026	12634.2802734375
130.06572	1114.95153808594
130.08623	2559.66796875
133.04337	8752.07421875
136.07564	6408.0947265625
143.08214	7194.57958984375
143.11786	1553.80517578125
147.11285	9238.216796875
170.06023	1492.25146484375
173.12863	11337.5205078125
175.11884	5848.474609375
183.11273	1267.24926757813
187.14352	1626.70886230469
201.12331	5866.1689453125
217.13383	4889.8056640625
223.15446	4241.1630859375
226.15511	4300.12646484375
232.07471	1861.89624023438
240.13472	1305.41137695313
244.16533	30847.0234375
245.12825	6319.78466796875
246.12726	6991.6083984375
251.14989	2279.86328125
258.14423	1889.87133789063
274.12225	7562.55810546875
276.15363	2408.2265625
277.11734	1414.13232421875
294.95605	1156.78051757813
303.11188	2413.93310546875
315.6861	1920.22900390625
345.16037	2357.01391601563
357.24921	4673.01806640625
374.17072	5772.0048828125
375.2334	1095.71533203125
387.20016	2207.54736328125
405.19992	2096.37890625
470.33316	4977.248046875
503.21451	1676.96801757813
552.26453	6675.1630859375
600.38135	6415.923828125
630.36414	8933.7529296875
649.31484	9273.81469726563
665.33807	1920.60046386719
701.40002	4619.6064453125
713.46985	4835.22314453125
736.35101	4014.880859375
peaklist end

peaklist start
mz=427.236229733617
fragmentation=HCD
charge=1
header=RawFile: QE929_MSQ1321_20180329_Heba_ub_s9_30_3 Index: 3736 Precursor: 0 _multi_
110.07175	31598.21875
111.07515	1617.95324707031
120.08109	1106.88134765625
128.10765	1056.93041992188
129.10281	9358.6513671875
130.06578	1446.36303710938
136.07603	5326.1484375
141.10252	1397.78454589844
154.08612	4461.35009765625
158.09238	1055.02429199219
159.09204	1834.65734863281
173.12894	1854.09838867188
175.11969	6341.412109375
178.96542	22333.3515625
179.96623	1362.84008789063
194.96028	19170.935546875
209.81305	1222.42333984375
224.95222	1497.27624511719
254.96291	5862.91162109375
255.14377	1155.95935058594
285.13504	1915.52294921875
301.1283	1233.41906738281
326.16788	1642.11071777344
328.17273	7754.0361328125
335.17908	1177.29357910156
346.1835	3840.2841796875
349.06314	1111.64172363281
387.19238	1073.48754882813
428.2608	3985.00439453125
505.26297	1340.15869140625
532.28351	4036.03198242188
552.3136	1587.939453125
575.32581	1731.45471191406
602.30719	1239.44396972656
669.34357	1784.55554199219
715.37122	4502.1298828125
716.33195	9930.85009765625
peaklist end

peaklist start
mz=428.260880189402
fragmentation=HCD
charge=1
header=RawFile: QE929_MSQ1321_20180329_Heba_ub_s3_ctrl_3 Index: 6349 Precursor: 0 _multi_
120.08164	1398.71264648438
127.05088	4398.427734375
129.10251	2353.87524414063
130.06573	1096.56323242188
147.11349	1068.89538574219
155.04633	1383.77319335938
172.07216	8446.759765625
175.11954	2200.341796875
178.96608	1388.31872558594
240.13451	3979.31860351563
358.18069	1070.42590332031
368.9028	12716.775390625
496.64194	1129.88269042969
501.31607	6306.8466796875
572.34955	9108.4521484375
peaklist end

peaklist start
mz=428.262048691658
fragmentation=HCD
charge=1
header=RawFile: QE929_MSQ1321_20180329_Heba_ub_s9_30_3 Index: 3859 Precursor: 0 _multi_
102.05571	1190.5166015625
110.07157	4483.74169921875
120.08124	12851.59765625
126.71811	999.546691894531
127.08669	4380.34765625
129.10271	10969.126953125
154.0863	5449.7724609375
155.08167	5716.09765625
158.09238	1324.25988769531
171.07745	1525.33215332031
175.11964	12372.2451171875
194.96021	3938.86865234375
196.95587	1431.08544921875
210.28192	1224.75573730469
246.67204	1009.86804199219
252.02696	973.996765136719
254.14888	1961.82006835938
257.16251	1506.25634765625
290.14624	1194.64770507813
294.18262	1816.32971191406
328.23706	1581.96228027344
343.189	1196.34899902344
368.90396	10149.734375
409.2088	1144.67724609375
411.23691	7522.49365234375
416.30212	1281.10107421875
428.26271	70020.3569335938
428.75583	5078.39794921875
449.81522	1209.42016601563
515.37036	1512.71740722656
614.43146	1167.90686035156
683.25061	1193.044921875
701.46887	1839.85498046875
peaklist end

peaklist start
mz=428.262112782215
fragmentation=HCD
charge=1
header=RawFile: QE929_MSQ1321_20180329_Heba_ub_s5_10_2 Index: 3865 Precursor: 0 _multi_
105.63889	907.095825195313
110.07173	3921.22705078125
120.08127	2139.55932617188
129.10266	2244.62158203125
136.07658	1500.72937011719
143.11755	4250.51953125
159.08989	1234.29418945313
171.11226	1180.47448730469
175.11897	4443.34912109375
178.96541	4856.1337890625
179.96613	1220.59301757813
189.52545	1032.90930175781
194.96031	2293.32177734375
195.96155	1044.58154296875
196.95667	1570.82934570313
217.18359	936.162841796875
223.10841	5112.09423828125
303.21393	1810.91394042969
355.04007	960.960144042969
368.90408	16764.26953125
386.91318	1297.37219238281
428.26346	7920.6044921875
477.89215	1181.32312011719
604.32086	1711.55200195313
657.56268	1207.57629394531
860.74298	1220.11486816406
peaklist end

peaklist start
mz=429.232967216651
fragmentation=HCD
charge=1
header=RawFile: QE929_MSQ1321_20180329_Heba_ub_s2_ctrl_2 Index: 13501 Precursor: 0 _multi_
103.03931	3788.7841796875
109.11697	1114.28564453125
120.57153	895.181762695313
125.08108	1074.16271972656
133.08638	1220.57800292969
147.1528	1026.14709472656
167.58463	1031.49267578125
192.09265	942.425048828125
204.16003	992.291259765625
209.88048	997.720886230469
287.70111	1205.08154296875
350.89343	1308.44165039063
368.90244	21845.8159179688
494.11368	1108.33813476563
512.32831	1136.35290527344
520.84924	1193.50756835938
593.4469	1196.04467773438
633.28131	1170.642578125
821.68457	1480.47827148438
843.66931	1167.14892578125
882.55743	1370.89404296875
peaklist end

peaklist start
mz=429.233111338908
fragmentation=HCD
charge=1
header=RawFile: QE929_MSQ1321_20180329_Heba_ub_s8_30_2 Index: 13530 Precursor: 0 _multi_
103.03928	38164.98828125
103.07544	1843.56506347656
121.08616	1179.31982421875
131.06979	5212.0654296875
133.08565	22820.353515625
147.06487	5502.99462890625
147.38815	1057.23571777344
152.9245	972.556457519531
157.13268	1276.53686523438
175.09644	1756.47619628906
177.11182	4210.2763671875
185.12825	1864.75598144531
207.12227	1199.18322753906
222.06351	1099.99133300781
285.67972	988.4482421875
300.37149	1245.41247558594
368.90215	16336.505859375
473.72186	1094.43664550781
541.54803	1040.05114746094
peaklist end

peaklist start
mz=429.233619295453
fragmentation=HCD
charge=1
header=RawFile: QE929_MSQ1321_20180329_Heba_ub_s4_10_1 Index: 3839 Precursor: 0 _multi_
101.07156	1175.21081542969
102.0555	1579.45190429688
110.07187	1987.32507324219
120.08134	4077.92309570313
127.08668	7228.67578125
129.06613	1534.2783203125
129.10257	15748.75
130.08611	1581.95727539063
147.11295	1981.51867675781
154.09651	956.877868652344
155.0817	5644.38916015625
158.09351	1075.53283691406
171.1127	1393.28527832031
175.11914	12719.392578125
185.05548	1360.89465332031
185.16522	13961.1689453125
190.94667	1014.68188476563
194.96056	1391.50012207031
196.95638	2244.7900390625
197.12823	5084.25146484375
201.12337	5367.28857421875
213.16103	1712.74353027344
215.13878	9497.6552734375
224.10294	1751.02661132813
225.12398	1361.60986328125
229.11818	5791.53515625
280.18216	1165.54736328125
303.17807	6004.337890625
368.90315	16210.5682373047
411.24042	1163.40087890625
416.29883	1731.30102539063
428.26245	5088.50732421875
429.26413	7260.4794921875
514.26642	1374.66198730469
515.36583	7792.64868164063
545.3092	1245.73754882813
602.33231	6399.0595703125
614.42939	3099.47509765625
618.31952	1227.77551269531
699.34619	1317.89855957031
701.46719	10303.7485351563
814.37646	1397.72119140625
831.41185	9906.04174804688
peaklist end

peaklist start
mz=430.236670615238
fragmentation=HCD
charge=1
header=RawFile: QE929_MSQ1321_20180329_Heba_ub_s7_30_1 Index: 5687 Precursor: 0 _multi_
109.84786	1132.84619140625
110.07162	22021.685546875
110.07821	1261.3818359375
120.08128	1992.99133300781
122.2361	937.562255859375
129.10205	7984.19189453125
130.08672	6868.17822265625
136.07529	1561.82580566406
141.43617	1087.93090820313
147.11272	7395.5185546875
167.42374	1083.67907714844
173.12892	1304.03454589844
175.11891	1773.22985839844
178.13467	1826.73815917969
197.12872	2201.990234375
200.13983	1103.36608886719
202.26308	1020.96765136719
202.89996	1059.62512207031
206.12947	1279.08422851563
215.1386	1524.55773925781
216.13258	1085.05981445313
218.14999	1603.99938964844
223.15533	15408.2578125
224.15875	1096.54309082031
234.14488	2118.66357421875
237.1245	2126.796875
251.15175	6047.2578125
267.22653	1134.83288574219
289.18823	1256.79577636719
330.18234	1189.07397460938
390.23361	2048.8173828125
430.23398	1411.93322753906
460.73434	1106.02282714844
467.24164	4168.458984375
503.32877	1155.603515625
617.36353	1340.2978515625
732.42633	1279.4560546875
peaklist end

peaklist start
mz=430.236794911575
fragmentation=HCD
charge=1
header=RawFile: QE929_MSQ1321_20180329_Heba_ub_s6_10_3 Index: 5921 Precursor: 0 _multi_
101.07137	1473.86328125
110.06436	1935.21862792969
110.07155	43775.01171875
110.07915	1472.70275878906
111.07477	1292.82043457031
120.07159	777.101379394531
120.08058	7286.1826171875
129.10223	17322.328125
129.55232	1054.77197265625
130.03291	1155.64245605469
130.08649	10757.4248046875
130.09482	1453.62976074219
136.07524	2030.97741699219
138.06602	1704.83874511719
141.10188	1033.87072753906
146.87686	1006.56311035156
147.11263	13112.529296875
173.09114	1003.66149902344
175.11884	2414.65795898438
178.13347	6320.65380859375
197.12788	7481.63330078125
200.13951	1271.38549804688
201.08342	934.697631835938
201.12288	1982.16015625
208.61401	1081.80017089844
215.13864	4313.29638671875
216.13405	2537.05639648438
218.14914	2482.4228515625
223.13454	1642.13244628906
223.15521	29008.1015625
224.15794	2208.34814453125
234.14481	9565.451171875
235.14763	1181.43811035156
237.12306	1378.36853027344
241.22664	1061.03540039063
244.16576	1495.09655761719
251.14973	15267.9443359375
289.18677	1511.55029296875
294.14362	1052.30065917969
318.11859	1131.34558105469
319.17014	1257.36218261719
330.17981	4411.76171875
339.16772	1362.54028320313
369.90412	6568.29223632813
376.18533	1623.37121582031
380.20846	5995.84411621094
390.23352	5701.2421875
398.21527	1629.21496582031
418.24506	1959.22412109375
430.23715	1614.13757324219
444.24579	1987.62634277344
467.24188	7445.5810546875
519.29791	1388.34619140625
563.31757	2082.08227539063
580.32111	1901.4267578125
588.34918	1301.08618164063
609.32361	4291.83984375
617.362	1854.84948730469
664.97797	1246.60791015625
722.41534	1147.63671875
peaklist end

peaklist start
mz=430.243515485477
fragmentation=HCD
charge=1
header=RawFile: QE929_MSQ1321_20180329_Heba_ub_s2_ctrl_2 Index: 9976 Precursor: 0 _multi_
102.06215	1045.27734375
102.09114	1171.70837402344
104.05355	1272.84118652344
104.2401	1168.11413574219
106.83478	967.533020019531
115.03893	2176.919921875
115.08694	1081.42358398438
120.08086	2139.84326171875
123.11677	18525.515625
129.10265	1389.27905273438
159.06488	6273.4345703125
167.08076	8363.2529296875
167.28198	1059.36499023438
173.12793	2329.93798828125
175.11874	5745.01416015625
176.09123	4249.7744140625
184.1078	1400.93762207031
214.09953	5141.46044921875
216.12263	105753.3671875
217.1255	4443.93701171875
242.13809	4720.328125
288.20273	2128.5869140625
298.20114	1624.27648925781
368.90201	1571.955078125
369.9017	2296.94018554688
401.28525	8362.7744140625
415.19965	1134.47387695313
421.74741	5256.51318359375
430.24265	22666.19921875
514.36761	1999.98596191406
601.40387	12743.91796875
732.43475	1284.04040527344
peaklist end

peaklist start
mz=430.243515485477
fragmentation=HCD
charge=1
header=RawFile: QE929_MSQ1321_20180329_Heba_ub_s2_ctrl_2 Index: 10241 Precursor: 0 _multi_
114.38836	958.906677246094
120.08179	964.073425292969
123.11703	5248.205078125
126.55502	1087.09533691406
132.76878	903.607177734375
136.06506	907.209106445313
141.10211	1019.47534179688
147.07664	968.267333984375
159.08946	984.762084960938
160.98923	956.746765136719
176.09077	1140.62426757813
216.12242	27976.94921875
229.15417	4892.8369140625
242.13484	1168.17834472656
369.9032	5183.06396484375
377.28027	1107.27233886719
430.24335	5666.890625
677.02924	1320.51477050781
780.63037	1262.50622558594
peaklist end

peaklist start
mz=430.24364485267
fragmentation=HCD
charge=1
header=RawFile: QE929_MSQ1321_20180329_Heba_ub_s6_10_3 Index: 10058 Precursor: 0 _multi_
102.09164	2209.29223632813
109.52738	997.503295898438
114.23293	1108.93774414063
115.03898	9639.09375
120.56908	935.4345703125
123.11678	27116.85546875
125.23193	1009.81878662109
158.06963	1083.54968261719
159.0649	13960.2314453125
175.11847	1833.35522460938
176.09109	5905.7587890625
216.12265	156147.953125
217.12541	5821.59130859375
242.13831	6451.90576171875
276.58673	1286.44104003906
277.24445	1039.19348144531
288.20343	7162.5029296875
298.19839	1327.12805175781
323.16699	965.963928222656
338.05957	1161.81225585938
357.89835	1061.65856933594
430.2429	35792.7427978516
589.31024	5094.4814453125
618.39124	1129.47595214844
665.41772	1167.27478027344
688.37726	1321.61633300781
peaklist end

peaklist start
mz=430.243650366059
fragmentation=HCD
charge=1
header=RawFile: QE929_MSQ1321_20180329_Heba_ub_s5_10_2 Index: 9106 Precursor: 0 _multi_
115.03893	1257.77697753906
120.08056	1312.52587890625
123.11699	8173.189453125
159.0649	4314.58837890625
167.08154	5043.63330078125
167.74408	1141.88439941406
173.1274	967.782958984375
175.11813	4837.07568359375
214.0999	1454.26904296875
216.12291	43250.53515625
217.12561	1789.24670410156
242.13904	1231.55505371094
288.20197	2339.90478515625
368.90579	1214.23474121094
369.90073	2817.89428710938
401.28592	1865.13891601563
421.74933	1301.70556640625
430.24453	9348.01306152344
503.67551	1038.49096679688
601.4007	7356.5849609375
866.74695	1196.22607421875
peaklist end

peaklist start
mz=430.243653083868
fragmentation=HCD
charge=1
header=RawFile: QE929_MSQ1321_20180329_Heba_ub_s7_30_1 Index: 9717 Precursor: 0 _multi_
115.03898	1912.46643066406
119.94897	969.167602539063
120.08057	1107.86303710938
123.11666	10789.685546875
136.07567	1080.48205566406
159.06441	2346.55541992188
166.09584	974.738647460938
167.08086	4936.9599609375
175.11841	5399.50537109375
176.09077	2080.04663085938
213.19815	988.972961425781
214.09933	2486.85473632813
216.12262	46245.265625
217.12579	1294.85546875
218.39709	1092.82092285156
242.13863	1437.61535644531
253.65897	1056.58508300781
368.90207	1518.31164550781
369.9054	1948.51513671875
371.87137	1157.25573730469
401.28375	4057.95483398438
421.74887	1842.45153808594
430.24256	14567.3298339844
514.37048	2309.26342773438
601.40021	8370.2109375
667.29913	1371.68322753906
732.44244	1310.33288574219
764.59717	1179.51708984375
764.95941	1187.9609375
766.98633	1045.39367675781
827.34503	1230.71325683594
peaklist end

peaklist start
mz=430.243674074695
fragmentation=HCD
charge=1
header=RawFile: QE929_MSQ1321_20180329_Heba_ub_s3_ctrl_3 Index: 9451 Precursor: 0 _multi_
119.36021	1078.72058105469
123.11713	6933.4853515625
129.10286	1389.46765136719
150.05859	1343.21057128906
159.06517	4268.93798828125
167.08083	1340.95654296875
176.09178	3913.486328125
216.12262	41467.0859375
217.12862	1125.43701171875
242.13846	1376.69506835938
250.46327	1464.95275878906
298.94342	980.714477539063
331.38116	1067.85803222656
369.90329	4130.10546875
401.28772	1550.66845703125
405.13773	1017.61755371094
430.24173	10707.38671875
601.40356	4320.18115234375
630.05048	1235.38732910156
791.60101	1351.96264648438
peaklist end

peaklist start
mz=430.24367978839
fragmentation=HCD
charge=1
header=RawFile: QE929_MSQ1321_20180329_Heba_ub_s1_ctrl_1 Index: 9041 Precursor: 0 _multi_
112.67806	1114.33544921875
115.03933	1402.2060546875
123.11679	7880.06591796875
125.5528	1043.95483398438
129.10182	1244.54479980469
159.06485	2396.82006835938
176.09145	2026.70166015625
181.7903	1065.5390625
216.12259	41900.52734375
217.1264	1203.03295898438
251.91566	1014.77093505859
369.90189	5588.16516113281
401.2858	1601.16625976563
430.24456	8855.10754394531
437.44507	1107.8125
601.40753	3441.7734375
peaklist end

peaklist start
mz=430.243696698152
fragmentation=HCD
charge=1
header=RawFile: QE929_MSQ1321_20180329_Heba_ub_s8_30_2 Index: 9953 Precursor: 0 _multi_
104.05372	1077.13317871094
120.0808	4266.11767578125
123.11687	11507.8076171875
129.10228	1072.10900878906
131.71333	978.994018554688
133.04897	1143.34814453125
136.07576	1038.94567871094
150.17676	921.313171386719
156.27531	945.380310058594
158.09238	1313.15002441406
159.06483	4715.658203125
166.09747	4311.33740234375
167.08113	15993.029296875
173.12851	4149.353515625
175.11876	12029.6083984375
176.09163	1442.38781738281
177.80264	954.552551269531
184.10748	4057.44165039063
201.12296	4496.5146484375
214.10028	9552.3896484375
216.12279	56797.80859375
217.12523	1123.23657226563
227.17424	1769.32580566406
242.09485	2152.5068359375
242.1369	1618.373046875
271.1748	2384.62329101563
288.20236	6209.98388671875
317.30222	1089.34777832031
369.90134	3258.90466308594
379.82281	1186.7158203125
384.26221	1380.13195800781
397.19189	1632.59265136719
401.28629	16822.703125
421.74814	8536.1357421875
430.24091	13028.404296875
501.35312	1437.45935058594
514.37128	6356.38427734375
555.29779	1591.05712890625
601.40167	28606.017578125
732.43597	2306.00390625
771.72137	1225.68200683594
peaklist end

peaklist start
mz=430.243696698152
fragmentation=HCD
charge=1
header=RawFile: QE929_MSQ1321_20180329_Heba_ub_s8_30_2 Index: 10135 Precursor: 0 _multi_
120.08091	7414.33251953125
123.1167	2360.76806640625
159.06522	1797.30627441406
160.55017	1133.75231933594
206.75578	991.779418945313
216.12288	22702.2734375
267.10266	930.015563964844
369.90264	5780.52819824219
430.24411	6813.490234375
677.92395	1315.72290039063
684.08441	1131.31616210938
796.96655	1268.00927734375
816.38989	1355.83679199219
peaklist end

peaklist start
mz=430.243758610532
fragmentation=HCD
charge=1
header=RawFile: QE929_MSQ1321_20180329_Heba_ub_s4_10_1 Index: 9895 Precursor: 0 _multi_
100.07634	4314.01220703125
115.03954	4159.8955078125
120.08142	1378.19750976563
123.11694	23853.20703125
127.08694	1399.36730957031
129.10258	1606.49975585938
136.07664	1004.56256103516
145.09773	2241.95336914063
155.08243	1086.51245117188
159.06531	9515.490234375
159.09081	1478.21813964844
173.09308	1203.171875
173.12936	1540.89196777344
175.11917	1934.72570800781
176.09222	6340.75732421875
192.86263	1060.14086914063
216.12282	124752.78125
217.12689	6933.57373046875
242.13907	4967.35400390625
252.2092	1113.44360351563
264.18494	989.367126464844
286.64545	1548.81298828125
288.20273	15140.8720703125
298.20084	1791.28540039063
366.76093	1081.65234375
369.90439	2226.27172851563
430.24286	30492.2529296875
540.39911	993.764343261719
589.30664	7987.34228515625
688.37982	4597.35498046875
peaklist end

peaklist start
mz=430.247584249709
fragmentation=HCD
charge=1
header=RawFile: QE929_MSQ1321_20180329_Heba_ub_s2_ctrl_2 Index: 8687 Precursor: 0 _multi_
102.05527	997.230529785156
129.10228	1889.44812011719
151.15532	940.294372558594
153.13823	951.553466796875
157.13367	1774.73303222656
171.07603	5966.7568359375
175.11858	7223.73095703125
189.08704	2353.12084960938
257.10376	940.509643554688
266.16425	1447.07458496094
288.20224	2037.37756347656
300.11963	1823.61437988281
335.1048	1138.08447265625
360.62332	1161.67114257813
369.90317	1909.17077636719
401.29016	1969.70971679688
425.99081	1121.83557128906
514.3692	4670.88916015625
643.41742	8397.47326660156
654.91565	1258.61499023438
676.36536	1411.30822753906
peaklist end

peaklist start
mz=431.206176277295
fragmentation=HCD
charge=1
header=RawFile: QE929_MSQ1321_20180329_Heba_ub_s8_30_2 Index: 4131 Precursor: 0 _multi_
101.10774	1064.28894042969
102.05573	17162.564453125
110.07141	7558.0859375
115.05074	2097.08081054688
115.08705	1695.91955566406
116.01664	7445.23046875
120.08143	16790.513671875
129.06627	58186.00390625
129.10268	75500.2734375
130.07056	1293.36669921875
130.0867	33484.7265625
130.10617	2681.40258789063
133.04332	24655.853515625
134.04671	1338.21813964844
136.07622	2665.9326171875
139.05072	1337.40112304688
139.08687	1275.30114746094
141.10291	8206.8564453125
147.07649	1451.38708496094
147.11305	38219.9140625
148.1165	1941.68872070313
159.09084	1370.53698730469
161.03793	1309.40588378906
175.11957	2031.98156738281
178.06479	1748.39196777344
180.07639	1531.32336425781
181.06091	4654.87890625
183.14932	8407.890625
185.05609	1974.36254882813
188.29008	1148.88977050781
199.18005	1391.18957519531
201.12262	1233.52075195313
201.28661	1044.33740234375
209.09221	4761.8095703125
211.1445	12374.4267578125
212.14603	1132.7470703125
215.13928	1883.04638671875
226.11917	10289.4599609375
227.04802	1925.57800292969
227.17625	1897.2353515625
230.05907	4942.81884765625
239.15085	4072.853515625
240.13478	7130.7275390625
243.13452	4524.24365234375
244.07495	14843.0517578125
244.13167	2169.6728515625
258.14511	20802.3782958984
260.19681	9809.3291015625
272.07109	13233.4708251953
276.0658	7560.2841796875
276.15585	10321.5400390625
317.86737	1126.87841796875
324.22787	7717.59765625
341.09201	7702.19970703125
341.18497	1882.06274414063
353.21747	1725.14038085938
364.24014	1470.64453125
368.9039	1305.03552246094
370.89914	1693.9306640625
371.22888	7619.93701171875
385.22153	2051.33740234375
386.14957	4769.44384765625
389.24067	21359.0424804688
403.78412	1133.6767578125
404.16113	4141.31298828125
404.86331	1159.82568359375
421.75003	1529.63562011719
453.27246	6848.38232421875
471.27948	1446.52819824219
476.27298	1834.75390625
486.26865	4912.650390625
501.77039	5772.8232421875
502.33066	8430.7255859375
514.26336	16655.1928710938
574.35009	5782.76171875
589.32904	1440.08984375
599.37844	37555.4575195313
633.33594	1266.15844726563
661.33124	4723.0654296875
678.35882	13708.7687988281
727.37598	1602.15588378906
740.92249	1462.82263183594
842.49847	1842.03686523438
975.49847	1644.08264160156
1283.1414	1714.97473144531
peaklist end

peaklist start
mz=432.224185098562
fragmentation=HCD
charge=1
header=RawFile: QE929_MSQ1321_20180329_Heba_ub_s5_10_2 Index: 3993 Precursor: 0 _multi_
110.0716	16002.0458984375
120.08114	6553.46630859375
121.30278	1152.14624023438
129.10219	1402.06884765625
136.07587	4508.59716796875
215.11336	1152.97937011719
219.14874	1636.23046875
273.13443	11544.7666015625
295.16425	1492.498046875
301.12979	9940.6650390625
340.03845	1101.31665039063
475.57623	1054.06872558594
516.32599	1272.21887207031
590.37518	1093.76318359375
649.57281	1117.06079101563
886.09125	1361.57348632813
peaklist end

peaklist start
mz=432.224305124572
fragmentation=HCD
charge=1
header=RawFile: QE929_MSQ1321_20180329_Heba_ub_s1_ctrl_1 Index: 3993 Precursor: 0 _multi_
102.0555	2145.38720703125
110.07175	10121.990234375
120.08099	1603.85168457031
129.06607	16610.109375
129.10265	25262.111328125
130.08627	6954.7587890625
130.10609	1929.62902832031
133.04312	6678.36083984375
136.07594	8001.48583984375
147.11285	9155.8095703125
155.08119	1530.4912109375
173.12962	1107.8193359375
174.76172	1026.64721679688
175.11877	1793.73767089844
183.14955	4074.73803710938
201.12343	1197.68872070313
211.14505	2031.10583496094
226.11905	1969.84216308594
244.07599	2291.97094726563
258.14459	5193.013671875
272.06964	1645.37707519531
273.13519	5773.6181640625
276.06345	1511.70654296875
276.15701	3036.84936523438
301.12695	1485.14294433594
389.23874	4880.5107421875
424.73648	1085.53747558594
472.24915	1688.59509277344
502.32449	1449.95178222656
599.37701	5672.138671875
peaklist end

peaklist start
mz=432.224465671251
fragmentation=HCD
charge=1
header=RawFile: QE929_MSQ1321_20180329_Heba_ub_s4_10_1 Index: 6320 Precursor: 0 _multi_
110.07161	5611.5068359375
120.08115	4194.80322265625
129.09346	865.7265625
129.10246	6359.9013671875
131.08127	1912.09533691406
136.07565	5443.9794921875
141.0573	1026.83715820313
143.11794	2407.892578125
147.11292	2226.63452148438
159.09222	1453.56689453125
175.11848	1949.61120605469
203.55768	1073.80261230469
251.15103	4117.37548828125
260.19589	1871.29931640625
289.77164	1016.02349853516
390.53333	1352.55627441406
542.93542	1248.60363769531
716.11462	1078.37023925781
735.72363	1099.85705566406
peaklist end

peaklist start
mz=432.246076421271
fragmentation=HCD
charge=1
header=RawFile: QE929_MSQ1321_20180329_Heba_ub_s1_ctrl_1 Index: 6216 Precursor: 0 _multi_
120.08126	1405.42419433594
121.79646	913.957702636719
126.61912	1052.51806640625
129.10197	2407.42065429688
173.12866	19677.126953125
174.13277	1496.78955078125
175.11905	1091.96154785156
210.77805	1147.05493164063
211.38834	931.894958496094
246.67944	997.965759277344
276.16962	2249.029296875
287.13559	6101.25
565.44275	1123.931640625
631.37384	1071.77600097656
661.02887	1093.18188476563
779.17755	1053.18371582031
peaklist end

peaklist start
mz=432.25655691838
fragmentation=HCD
charge=1
header=RawFile: QE929_MSQ1321_20180329_Heba_ub_s1_ctrl_1 Index: 6981 Precursor: 0 _multi_
103.12735	951.254028320313
182.47318	932.840209960938
195.14937	1045.68151855469
233.14728	1131.15954589844
432.25879	1625.25268554688
471.96841	1098.04919433594
516.48035	1113.46752929688
710.76752	1138.57861328125
754.49048	1194.03198242188
peaklist end

peaklist start
mz=432.280401250825
fragmentation=HCD
charge=1
header=RawFile: QE929_MSQ1321_20180329_Heba_ub_s5_10_2 Index: 11818 Precursor: 0 _multi_
120.08099	4331.21240234375
133.08604	29755
134.08942	1066.57495117188
146.31679	1048.96850585938
159.05731	1064.58642578125
177.1147	7880.83447265625
217.2404	966.154113769531
341.93655	1059.57800292969
402.8266	1317.79150390625
415.2554	1691.14184570313
795.72913	1181.68859863281
peaklist end

peaklist start
mz=434.474043778475
fragmentation=HCD
charge=1
header=RawFile: QE929_MSQ1321_20180329_Heba_ub_s8_30_2 Index: 7178 Precursor: 0 _multi_
110.07166	5520.29541015625
116.46919	927.487731933594
120.08092	13104.2802734375
127.08629	1829.05908203125
129.10236	5892.68505859375
132.08092	1204.4189453125
136.07541	7156.40673828125
143.11771	2201.25439453125
147.1123	2094.34814453125
155.08095	2091.56225585938
159.09111	2081.416015625
164.00095	1050.81079101563
170.05991	1605.6650390625
175.11877	5681.47509765625
183.11179	1341.40808105469
186.93314	1263.99011230469
207.11339	1199.73669433594
212.10208	2102.4853515625
214.11926	3514.0322265625
258.14468	1400.34399414063
274.90729	1159.03881835938
276.1564	1459.52819824219
283.17819	2368.66577148438
311.17135	6200.15344238281
329.82858	2486.2939453125
387.45148	1184.84973144531
410.23959	3885.05712890625
413.22641	3902.89501953125
427.2695	1158.74291992188
434.26358	1762.20336914063
471.2381	1560.82604980469
488.6481	1334.11145019531
518.27942	1242.45068359375
531.25409	1333.39587402344
541.95331	1273.71166992188
560.29004	5339.89501953125
594.30389	1702.09655761719
618.81384	1497.07678222656
695.35034	1491.26318359375
701.86823	1493.56872558594
1518.4271	1538.99206542969
1773.6995	1320.37463378906
peaklist end

peaklist start
mz=435.27052331026
fragmentation=HCD
charge=1
header=RawFile: QE929_MSQ1321_20180329_Heba_ub_s5_10_2 Index: 4668 Precursor: 0 _multi_
110.07187	4577.8095703125
115.08675	1242.70007324219
129.10228	6195.5712890625
164.87656	1001.26489257813
175.11855	4582.4365234375
185.9648	1206.8486328125
194.35204	974.487854003906
199.18057	1929.95886230469
202.10786	4032.8203125
233.16518	1292.74206542969
261.15674	1461.65222167969
276.16946	1031.43237304688
284.68408	1753.87194824219
290.17697	2077.65087890625
435.27014	7649.666015625
453.87964	1131.14721679688
623.57794	1161.47485351563
705.7536	1147.40307617188
peaklist end

peaklist start
mz=435.270608591093
fragmentation=HCD
charge=1
header=RawFile: QE929_MSQ1321_20180329_Heba_ub_s7_30_1 Index: 4844 Precursor: 0 _multi_
110.07172	1993.77087402344
118.812	1003.92315673828
120.08089	2155.36669921875
123.1171	1827.0048828125
129.10231	6199.73193359375
136.0761	1266.96862792969
143.11818	1255.63696289063
163.22261	934.433898925781
175.11909	5726.5771484375
184.16983	1542.52160644531
185.96492	1878.15856933594
187.96083	1944.06567382813
196.91699	990.69287109375
199.17976	2029.87316894531
202.10709	10323.111328125
233.16623	1254.77746582031
261.15723	1470.41906738281
268.91916	1141.13720703125
281.9476	2334.7568359375
284.68619	1869.70727539063
334.72757	5053.09326171875
384.73557	2272.41333007813
434.78033	4410.138671875
435.27356	11858.84765625
485.29059	1533.72912597656
585.37341	4031.70922851563
peaklist end

peaklist start
mz=435.270630174668
fragmentation=HCD
charge=1
header=RawFile: QE929_MSQ1321_20180329_Heba_ub_s6_10_3 Index: 5030 Precursor: 0 _multi_
110.07196	4080.06079101563
120.08102	3827.3251953125
123.11688	1861.13903808594
129.10242	6895.5634765625
136.07579	1241.23803710938
143.11763	1334.70849609375
147.11362	1738.71435546875
153.50507	1133.87219238281
157.70413	1041.32360839844
158.09277	1156.13500976563
173.39124	991.034973144531
175.11864	7490.2529296875
187.96033	1620.01782226563
199.18085	1723.16674804688
202.1077	5292.05517578125
233.16496	1610.11853027344
267.66556	1105.76794433594
290.17435	1459.66564941406
334.72641	1976.12915039063
413.78427	1126.64709472656
434.78082	1993.33642578125
435.27267	14875.8310546875
485.25089	1489.97436523438
553.60083	1117.56994628906
645.36377	1615.81604003906
730.16266	1316.01403808594
peaklist end

peaklist start
mz=435.271068031474
fragmentation=HCD
charge=1
header=RawFile: QE929_MSQ1321_20180329_Heba_ub_s9_30_3 Index: 4800 Precursor: 0 _multi_
105.90857	1024.58386230469
106.20997	944.120910644531
108.95663	923.475830078125
110.07123	1276.7177734375
120.08099	1704.43359375
129.10237	6674.11328125
136.07593	1247.94311523438
154.08636	1166.08654785156
175.11949	8598.3525390625
182.23988	992.169372558594
202.10663	1442.26782226563
233.16595	1828.85424804688
261.16025	1012.30859375
272.72437	1101.64428710938
281.94675	1378.08020019531
288.19907	1132.59057617188
290.17709	1239.42687988281
426.12665	1120.27795410156
435.27432	16635.5012207031
467.77728	1209.81164550781
485.24182	1796.62231445313
586.28595	1173.89270019531
790.54163	1170.59814453125
879.32489	1216.14721679688
peaklist end

peaklist start
mz=435.27144533873
fragmentation=HCD
charge=1
header=RawFile: QE929_MSQ1321_20180329_Heba_ub_s5_10_2 Index: 3445 Precursor: 0 _multi_
101.07127	1944.86657714844
106.049	1548.12902832031
115.05067	5293.56103515625
116.05396	1751.66430664063
129.06557	1416.0966796875
129.10263	8030.6318359375
130.08659	1390.73327636719
130.10591	1970.2978515625
141.0657	4188.86962890625
142.06984	1253.44958496094
147.11284	2463.77490234375
157.09721	1624.86669921875
158.09253	1754.34362792969
171.21173	1241.14904785156
175.11937	7045.5615234375
178.03232	961.769104003906
179.74985	1047.92919921875
185.96503	2300.650390625
186.0874	2053.96508789063
187.96072	1991.22351074219
198.08719	1409.51684570313
214.07262	1135.1767578125
224.27371	1019.25219726563
240.13466	1106.95068359375
243.10855	5289.7880859375
248.16103	6094.9921875
249.1638	2330.42211914063
250.16684	1157.751953125
281.9476	4279.30908203125
315.18344	1295.43298339844
382.20016	1433.99035644531
435.27271	13804.5888671875
524.26239	1367.00927734375
525.25482	6504.50390625
526.25552	13748.9450683594
625.32452	1778.03503417969
658.39624	1906.3203125
681.34509	2445.99096679688
682.34563	11041.5213623047
800.78003	1218.30700683594
peaklist end

peaklist start
mz=436.086703929285
fragmentation=HCD
charge=1
header=RawFile: QE929_MSQ1321_20180329_Heba_ub_s8_30_2 Index: 23052 Precursor: 0 _multi_
128.36865	971.974487304688
162.97328	1265.52709960938
188.41843	1042.91015625
214.91643	6550.7666015625
223.06163	1297.13134765625
225.04141	3949.39892578125
232.92662	20657.18359375
250.93695	9748.708984375
292.92999	5833.78125
297.03101	1265.71411132813
297.88403	1697.68090820313
310.93948	2149.55029296875
315.89575	1432.7685546875
332.35016	1456.25244140625
344.86923	1351.56701660156
362.88446	6024.41552734375
380.89377	2290.53125
393.2507	1235.18713378906
427.08255	1088.04736328125
428.06595	1410.45141601563
454.01096	1188.04321289063
501.07443	2058.39379882813
575.08539	1188.47875976563
633.08661	1152.0166015625
peaklist end

peaklist start
mz=436.086984616841
fragmentation=HCD
charge=1
header=RawFile: QE929_MSQ1321_20180329_Heba_ub_s1_ctrl_1 Index: 18526 Precursor: 0 _multi_
172.1779	1120.66247558594
175.11797	1309.72265625
180.98262	2457.32861328125
204.93246	1276.08959960938
214.91583	18041.138671875
223.06131	5797.41796875
225.04103	4545.06591796875
232.92648	55667.1015625
240.47212	1030.08264160156
240.98363	1143.11193847656
250.93677	28979.5703125
265.54477	1155.62817382813
292.92966	10114.2333984375
297.02811	3845.56909179688
297.88327	4137.50390625
310.9379	5986.94287109375
315.89447	1837.96069335938
316.05347	1762.20397949219
344.8739	4228.107421875
355.06635	1628.556640625
362.88354	15813.8564453125
375.2363	1556.48913574219
380.89459	7923.7724609375
393.25064	2212.00317382813
427.07376	1804.24279785156
501.07349	6135.08349609375
512.31555	1056.12731933594
518.86218	1162.3701171875
550.89917	1247.71228027344
peaklist end

peaklist start
mz=439.209991036109
fragmentation=HCD
charge=1
header=RawFile: QE929_MSQ1321_20180329_Heba_ub_s8_30_2 Index: 6693 Precursor: 0 _multi_
101.07156	3859.01000976563
102.90453	1061.71057128906
106.05034	1120.40112304688
110.07173	1791.88525390625
114.10412	1086.93322753906
120.08105	19459.943359375
124.11267	1924.65905761719
129.10265	1233.84350585938
130.08655	1846.56091308594
143.11795	13031.603515625
147.11258	1838.20422363281
158.09395	2076.94921875
169.13351	23688.640625
170.13759	1246.38549804688
171.11276	6276.81494140625
175.11911	16878.626953125
176.10724	1968.59924316406
176.24379	1210.05236816406
177.10237	6583.521484375
177.20895	1025.80627441406
187.96033	1662.72412109375
192.23398	1162.61242675781
197.12852	1489.71215820313
217.13741	10228.4267578125
221.1286	40555.56640625
222.1311	5243.849609375
242.15005	2131.6953125
243.13663	1241.45983886719
249.12379	8009.052734375
255.14497	7146.51904296875
272.17178	8583.55859375
277.11829	2058.41748046875
283.94315	2430.28930664063
286.65433	1123.37023925781
369.18723	1349.65515136719
386.21054	2065.5400390625
403.23083	6820.69287109375
462.86328	1164.72570800781
488.28207	5293.82275390625
499.29901	15818.8627929688
518.2561	6562.6298828125
554.5412	1327.82983398438
559.31744	6291.1943359375
578.49664	1298.64245605469
610.32812	1803.1943359375
628.34075	37739.3857421875
630.35846	11567.833984375
632.05859	1468.09118652344
633.28534	21635.5366210938
657.31915	1385.23376464844
764.32798	10333.3488769531
775.40497	1693.48974609375
peaklist end

peaklist start
mz=440.213972185825
fragmentation=HCD
charge=1
header=RawFile: QE929_MSQ1321_20180329_Heba_ub_s1_ctrl_1 Index: 2811 Precursor: 0 _multi_
106.86021	901.648315429688
109.7175	1019.93072509766
110.07185	4581.88916015625
113.42155	1047.96520996094
129.10271	8217.833984375
130.08672	1695.91357421875
130.26985	1063.49011230469
130.58987	932.335144042969
136.07597	4977.07080078125
147.11299	1939.52709960938
169.94965	6102.25
171.94539	1494.02868652344
187.96048	13581.5283203125
189.95604	21992.890625
191.45264	1122.03271484375
191.95151	8563.4189453125
237.12389	4411.3046875
251.04718	23814.00390625
263.93649	1485.62463378906
265.93274	4228.771484375
267.927	2341.88598632813
283.94248	19102.4760742188
284.18958	1245.46875
285.93906	14259.52734375
345.94421	2198.11083984375
383.75845	1132.265625
388.78842	1483.64990234375
472.22931	1318.91369628906
528.77893	1740.15283203125
668.13593	1392.92456054688
1260.9346	1368.68408203125
peaklist end

peaklist start
mz=440.218164623144
fragmentation=HCD
charge=1
header=RawFile: QE929_MSQ1321_20180329_Heba_ub_s7_30_1 Index: 8173 Precursor: 0 _multi_
116.07076	1015.58837890625
120.08068	8591.724609375
121.7187	917.263061523438
124.46187	1000.44451904297
129.10284	1211.40063476563
134.77225	1286.2607421875
136.076	5004.29248046875
147.11313	1539.45971679688
161.09256	1865.24169921875
175.11865	1778.44140625
222.10931	1133.6806640625
244.16624	5698.47998046875
251.04674	15202.146484375
280.9054	936.486999511719
292.71805	1019.50335693359
387.03833	1035.40576171875
421.18771	1334.08801269531
440.29889	1974.93737792969
461.82318	1191.14318847656
535.26398	1624.9072265625
621.35223	1201.31860351563
669.31268	1480.25830078125
762.49805	1236.62670898438
peaklist end

peaklist start
mz=440.262207733135
fragmentation=HCD
charge=1
header=RawFile: QE929_MSQ1321_20180329_Heba_ub_s6_10_3 Index: 4301 Precursor: 0 _multi_
104.05312	4939.48388671875
106.51759	979.697570800781
110.07172	67333.265625
110.07932	2287.71411132813
111.07521	1733.78967285156
115.05051	1171.65441894531
120.08105	14242.611328125
129.10246	18190.21484375
130.08588	1912.61022949219
131.80667	1049.06909179688
136.07556	1421.09912109375
138.06618	4254.275390625
138.65512	1068.39013671875
141.10268	2417.06079101563
143.11783	1345.42565917969
147.11243	3715.52612304688
158.09232	1850.21252441406
164.11847	9229.12109375
171.1125	1528.98046875
173.61301	1313.53894042969
175.11893	10454.861328125
185.12874	2602.96801757813
187.95999	1526.26721191406
189.06902	1857.89575195313
189.95581	2622.46606445313
192.11412	1246.32653808594
207.11281	2547.6142578125
209.13982	47865.8828125
210.14217	4455.76416015625
237.13516	17922.59765625
241.16534	1491.96057128906
244.16592	4902.412109375
245.12784	1487.92456054688
251.04654	30212.623046875
256.16544	5512.87451171875
262.1517	1577.69555664063
272.13385	2347.4580078125
289.16278	1498.46862792969
290.16165	7285.78662109375
294.91708	1139.09448242188
298.1864	5080.50439453125
355.23672	1940.12585449219
371.20398	2368.05859375
388.23398	1796.24401855469
409.21585	1206.21960449219
459.26794	4830.52978515625
506.2724	36008.7978515625
518.30054	1203.2392578125
572.34937	7150.19287109375
591.34869	1642.88684082031
619.3313	1504.95275878906
643.38833	59613.1767578125
730.3504	1387.97888183594
738.01923	1114.97204589844
742.45585	24892.8305664063
746.37843	11211.7763671875
779.83563	1085.38305664063
peaklist end

peaklist start
mz=441.185851826246
fragmentation=HCD
charge=1
header=RawFile: QE929_MSQ1321_20180329_Heba_ub_s7_30_1 Index: 2686 Precursor: 0 _multi_
108.56448	1006.00286865234
111.36272	950.534790039063
171.93979	1153.20471191406
187.96007	1478.26745605469
189.95573	1386.74816894531
246.35037	1036.92517089844
249.62946	1209.76281738281
251.04676	68406.3129882813
283.94037	1431.91381835938
285.94043	1551.25549316406
302.91574	1160.20153808594
311.15353	1022.10943603516
319.9068	1116.67224121094
342.25674	1000.87084960938
346.94971	1196.24548339844
362.86807	2185.35107421875
439.21625	1045.98559570313
497.7475	996.162658691406
812.42859	1254.38159179688
1717.4817	1358.02453613281
peaklist end

peaklist start
mz=441.233201077757
fragmentation=HCD
charge=1
header=RawFile: QE929_MSQ1321_20180329_Heba_ub_s4_10_1 Index: 3882 Precursor: 0 _multi_
101.07085	984.627685546875
102.05537	1585.5595703125
110.07183	26849.55859375
113.07109	976.210693359375
119.04928	1639.45080566406
120.08152	7958.5048828125
126.10705	1050.52355957031
129.10255	15244.400390625
130.08704	1931.41442871094
130.10596	2141.09838867188
136.07594	46463.984375
137.07944	1527.40942382813
141.75613	1054.28771972656
147.11258	10178.4423828125
158.0932	1429.72180175781
166.06108	1253.62231445313
169.13435	1283.18981933594
175.11946	13695.8388671875
183.14946	31512.630859375
184.15218	4367.1630859375
186.24725	1066.92810058594
191.11757	4013.69116210938
195.08723	2006.93676757813
196.1443	1731.37829589844
197.1291	2317.95629882813
211.14371	7423.92333984375
219.11275	2301.4560546875
223.15718	1695.99462890625
226.15512	4582.521484375
233.12866	12161.4365234375
239.11359	2623.35498046875
244.166	21008.2265625
246.63727	10885.0625
247.13895	1909.17077636719
251.04687	24118.7143554688
251.15038	4346.884765625
255.14565	4840.82958984375
261.12286	8057.69140625
272.1727	14676.5949707031
292.10483	2560.27905273438
303.17914	1988.40185546875
310.11505	14682.705078125
312.92944	6091.8154296875
329.19308	6109.6767578125
329.95547	2334.31079101563
348.20352	1807.19104003906
351.70566	4643.6904296875
352.2009	4986.26953125
359.20377	1250.02185058594
371.24091	1398.51440429688
372.89755	1922.38159179688
373.22015	18276.2370605469
423.19586	2321.06176757813
433.7341	1086.51721191406
442.28064	1640.68701171875
466.25089	5870.3232421875
475.24136	1243.13623046875
492.26831	12273.7385253906
494.24255	1435.25427246094
510.27894	56111.68359375
623.36258	37391.3876953125
640.39795	3666.458984375
641.30566	5700.81201171875
643.35437	4641.10009765625
720.41427	18247.9721679688
peaklist end

peaklist start
mz=441.234351834615
fragmentation=HCD
charge=1
header=RawFile: QE929_MSQ1321_20180329_Heba_ub_s2_ctrl_2 Index: 3965 Precursor: 0 _multi_
101.07147	1850.9873046875
102.09217	1586.16491699219
104.05333	1760.81726074219
104.51487	1189.53930664063
110.07169	21209.494140625
112.08727	1581.11328125
115.08653	1553.65954589844
118.96448	1034.35534667969
119.04924	2249.85546875
120.08089	2481.62768554688
129.06615	2136.99633789063
129.1024	18431.275390625
130.08652	1390.55065917969
130.10564	2656.65063476563
135.73882	1013.9189453125
136.07579	51562.484375
136.08586	2068.68212890625
137.07932	2168.27709960938
139.69266	1160.27416992188
147.11293	1723.79638671875
152.04265	1052.23498535156
157.10738	1105.67309570313
158.09256	1381.13403320313
166.06146	1525.19067382813
169.13431	1138.44311523438
171.11404	1027.53515625
175.1192	16877.818359375
183.14934	31972.3125
184.15311	2458.76342773438
196.14455	6183.66650390625
197.1283	4756.77197265625
199.18066	6669.56884765625
211.14421	6316.521484375
214.15509	2244.77368164063
233.12848	13809.8720703125
234.13161	1743.07434082031
239.11211	3796.98364257813
246.63753	13223.05859375
251.04674	20832.7802734375
251.1501	2567.48315429688
255.14494	2428.91870117188
261.12384	12548.5
272.1718	13472.2170410156
303.17935	1898.80920410156
312.92755	1465.52233886719
317.17816	5739.11376953125
329.19284	2713.31640625
329.95584	1565.36645507813
348.20441	1394.39147949219
351.70499	2245.09301757813
352.1994	4690.8212890625
356.19345	3852.61279296875
371.24048	1323.84387207031
372.89441	2254.66259765625
373.21931	18965.6505126953
414.27119	12490.6218261719
441.33313	1697.82568359375
442.2818	1912.1884765625
458.27277	1892.23168945313
466.2514	4960.12109375
473.74527	1255.38708496094
492.26564	11377.3483886719
510.27796	65293.3356933594
579.33765	2021.39599609375
606.34204	1650.64978027344
623.36189	35807.662109375
633.34338	1313.10717773438
634.35071	1484.15087890625
639.39868	8337.3701171875
643.35343	13536.2145996094
656.40656	5157.9658203125
720.41388	22581.0346679688
735.41132	1802.42883300781
756.43323	1345.89526367188
769.48564	3699.23303222656
peaklist end

peaklist start
mz=441.250347736257
fragmentation=HCD
charge=1
header=RawFile: QE929_MSQ1321_20180329_Heba_ub_s1_ctrl_1 Index: 4031 Precursor: 0 _multi_
101.43105	1037.69812011719
105.40255	1031.54504394531
110.07182	6389.8740234375
113.07184	1260.70349121094
120.0812	20336.11328125
121.08463	1123.68664550781
129.10265	10633.0869140625
130.0865	1923.48315429688
136.07593	1719.03942871094
137.84808	1098.50524902344
147.11324	8620.0283203125
162.09114	1461.82104492188
173.12923	10194.9091796875
174.71388	1024.23937988281
175.11868	1295.20300292969
191.9511	1264.54431152344
198.75388	1162.6005859375
201.125	1674.11486816406
207.11293	4161.42626953125
251.04708	58483.6767578125
267.10309	1114.6484375
267.1499	4248.26953125
294.18347	1633.81787109375
363.95471	2073.10131835938
367.73877	1109.50659179688
376.72656	1066.87145996094
384.20743	1062.81164550781
405.21097	2358.83911132813
441.25034	1899.47802734375
507.27646	1555.82409667969
646.34833	1289.92126464844
682.34326	1670.88049316406
peaklist end

peaklist start
mz=441.25152840987
fragmentation=HCD
charge=1
header=RawFile: QE929_MSQ1321_20180329_Heba_ub_s6_10_3 Index: 5002 Precursor: 0 _multi_
104.05315	1485.33435058594
110.07173	4217.6083984375
120.08102	10774.6513671875
129.10226	40163.0703125
130.08675	1527.21069335938
130.10532	1663.66552734375
136.07594	1252.92053222656
139.76251	1161.76086425781
143.11761	1172.90490722656
147.11269	2431.34106445313
157.09747	1915.09887695313
157.71404	1086.65417480469
175.119	5827.91796875
179.23451	1153.43359375
183.14891	16158.533203125
184.15283	1080.93798828125
199.18048	1996.17932128906
203.32883	1091.66748046875
211.14381	8563.4716796875
251.04664	49757.2523193359
254.15338	1033.53930664063
288.20135	1252.67102050781
304.1615	4476.005859375
307.14206	1267.46875
324.22745	4417.06103515625
339.18521	1131.12512207031
349.16898	1151.79113769531
371.17041	1199.40515136719
486.30908	1174.18713378906
498.24142	6835.1171875
626.29907	4255.87451171875
739.3801	8186.72302246094
852.47235	10384.5634765625
853.46106	5239.7392578125
965.53076	1305.00158691406
1118.8268	1265.71887207031
peaklist end

peaklist start
mz=441.264023683074
fragmentation=HCD
charge=1
header=RawFile: QE929_MSQ1321_20180329_Heba_ub_s6_10_3 Index: 3383 Precursor: 0 _multi_
102.05545	1194.32421875
110.0718	18282.390625
120.08109	4508.0869140625
129.10236	14669.8818359375
130.08626	1747.55053710938
136.07578	4051.56494140625
139.0869	1339.93640136719
147.11298	3826.23974609375
157.09729	64231.1328125
157.11028	2426.76171875
158.10083	1975.49072265625
171.15709	1119.91662597656
175.11887	1932.81323242188
185.09201	18948.451171875
193.09811	1284.07153320313
223.15617	3527.59301757813
226.11876	1363.66650390625
244.16556	1807.81433105469
251.04677	54030.5793457031
251.14961	2157.43969726563
264.13367	1716.517578125
313.03677	1296.13513183594
326.90094	1161.65612792969
412.25525	1483.4912109375
454.27946	10419.8625488281
547.26886	1531.72375488281
569.34344	9755.52490234375
600.38435	16554.9652099609
679.42651	2012.39770507813
680.40812	7931.68920898438
697.43541	120274.076660156
peaklist end

peaklist start
mz=442.277505364242
fragmentation=HCD
charge=1
header=RawFile: QE929_MSQ1321_20180329_Heba_ub_s5_10_2 Index: 5061 Precursor: 0 _multi_
110.07151	1142.66552734375
129.10243	29402.677734375
130.08629	4384.22021484375
136.0498	1069.50317382813
147.11206	7663.3115234375
169.09753	4539.74609375
174.48158	942.855346679688
177.98523	969.483215332031
185.16498	1140.56201171875
201.12314	8611.8603515625
202.21205	1133.21520996094
206.57756	1142.8935546875
233.96805	1685.22375488281
246.18166	2410.86572265625
251.04742	16424.6235351563
251.98001	1638.19519042969
257.83646	1068.26403808594
272.1723	1415.15222167969
282.18118	9347.8427734375
304.50656	1005.88684082031
311.94559	1201.21545410156
312.92941	11748.671875
329.95773	7090.08251953125
330.94022	6829.95703125
347.96649	2076.38671875
372.8963	9956.126953125
442.27794	11933.9815673828
527.35449	6911.79541015625
655.44739	1711.38940429688
762.01526	1155.46228027344
peaklist end

peaklist start
mz=442.277580377929
fragmentation=HCD
charge=1
header=RawFile: QE929_MSQ1321_20180329_Heba_ub_s7_30_1 Index: 5278 Precursor: 0 _multi_
101.44991	1387.55786132813
110.07178	1376.009765625
120.08118	2531.53173828125
121.44448	1013.40753173828
129.10248	44293.75
130.08626	7770.27783203125
136.07593	1643.99951171875
141.10188	1564.86853027344
147.11287	9258.587890625
149.73993	1023.68273925781
152.41151	1189.10571289063
163.14017	998.4853515625
169.09785	4931.572265625
173.1293	1500.33764648438
175.11938	3689.25659179688
185.16464	1576.86926269531
201.12405	10358.5693359375
246.18192	4658.53076171875
251.04671	17181.671875
251.97882	2397.982421875
255.14571	5595.83349609375
272.17068	1968.21813964844
282.18094	9937.5302734375
292.44754	1108.3935546875
294.92041	1314.53991699219
312.93063	9590.83203125
314.13159	1151.28503417969
329.95676	6183.18701171875
330.94037	7074.74853515625
353.25406	1450.48999023438
371.24579	1141.67236328125
372.89841	4598.56396484375
380.16885	1219.86279296875
381.25162	2063.76391601563
382.862	1077.40209960938
410.27829	1144.49694824219
440.77661	1116.14123535156
442.27765	30812.5932617188
471.88348	1395.1064453125
525.30469	2209.36572265625
527.35353	20738.03125
594.99121	1086.60803222656
601.27295	1322.22729492188
638.38647	1379.25427246094
655.44757	1862.52795410156
890.30896	1433.27868652344
peaklist end

peaklist start
mz=442.283209632364
fragmentation=HCD
charge=1
header=RawFile: QE929_MSQ1321_20180329_Heba_ub_s4_10_1 Index: 5330 Precursor: 0 _multi_
102.0556	1748.33093261719
120.08149	3885.67041015625
129.10251	281927.0625
130.08647	53298.7265625
130.10616	16183.0703125
136.04799	1449.67358398438
136.07584	9602.8466796875
141.10237	14858.728515625
142.61441	1507.94970703125
147.10175	3389.82983398438
147.1129	60801.29296875
148.11604	2139.80200195313
152.14186	1561.47924804688
154.13278	1467.16027832031
156.10263	3981.28637695313
169.09735	49129.8125
170.10051	2967.2978515625
173.1288	2333.94262695313
173.21973	1599.72619628906
175.11922	8116.9306640625
183.11287	4035.5654296875
183.14912	2511.7822265625
184.0975	2192.90771484375
185.16623	2915.73071289063
197.16612	1931.8359375
201.12366	76675.8046875
202.12782	4092.09936523438
226.15495	1979.43737792969
228.1702	2230.11889648438
229.11873	6163.89501953125
242.18582	8568.384765625
246.18167	31483.884765625
247.18344	1792.58276367188
251.04726	19909.4624023438
252.17116	2569.05493164063
254.18573	3188.0927734375
255.14592	2859.63696289063
276.1673	4065.4677734375
282.18126	82483.6435546875
297.19366	3424.2783203125
312.92902	3760.27270507813
320.21628	2544.51098632813
330.94205	2521.69018554688
339.20203	7075.95654296875
353.25546	19293.6137695313
359.26491	10762.4926757813
381.25032	31901.4907226563
389.7626	2705.4814453125
410.27536	19193.1691894531
430.30341	3420.89282226563
433.11389	1829.77136230469
442.27825	23368.6928710938
464.32434	2389.19287109375
470.29919	2012.26086425781
509.34235	8174.4912109375
525.3035	16047.2575683594
527.35607	136877.94140625
541.8432	1812.06994628906
551.35364	3258.0263671875
620.37299	3331.18237304688
637.43713	3720.8310546875
638.38464	27555.4267578125
655.45008	38181.26953125
peaklist end

peaklist start
mz=444.12596290997
fragmentation=HCD
charge=1
header=RawFile: QE929_MSQ1321_20180329_Heba_ub_s8_30_2 Index: 12222 Precursor: 0 _multi_
120.08103	4490.58935546875
129.10274	1561.92175292969
131.08174	4435.53466796875
141.8414	977.455749511719
148.04315	1331.79016113281
150.05864	1758.32983398438
151.98351	10318.6552734375
155.08089	1276.36242675781
159.07674	1113.95263671875
176.07088	4163.83642578125
199.18137	1357.99377441406
206.03047	4033.47998046875
209.27629	994.12841796875
234.02501	1146.58935546875
269.06189	12720.705078125
273.12369	5251.49951171875
284.19672	1398.875
317.21469	1375.43029785156
326.08463	1344.11120605469
359.02798	1619.48034667969
382.18628	1271.49304199219
444.12305	2083.23315429688
454.26999	1076.53796386719
487.31934	1167.94458007813
501.34171	2430.6875
515.33008	1518.279296875
543.9751	1156.2802734375
579.94269	1124.08923339844
614.41467	1373.03576660156
675.62805	1116.06506347656
727.50171	1142.50830078125
939.80634	1297.55712890625
944.43433	1161.51342773438
peaklist end

peaklist start
mz=444.246026292449
fragmentation=HCD
charge=1
header=RawFile: QE929_MSQ1321_20180329_Heba_ub_s8_30_2 Index: 4900 Precursor: 0 _multi_
101.27628	991.385009765625
102.05511	986.210815429688
110.07172	7953.58251953125
112.54512	1053.7890625
116.07063	18416.857421875
117.06624	2015.14392089844
119.33608	1023.90625
120.08073	7849.39013671875
121.35004	1002.83312988281
129.10216	8553.1328125
130.08672	1981.943359375
136.0759	4187.38671875
141.10178	1325.16833496094
143.11768	1920.90881347656
145.06125	4785.67724609375
147.1127	2453.60815429688
157.69502	1032.30883789063
166.06161	2345.08764648438
173.12984	1096.46740722656
175.11958	4920.74609375
185.16461	30424.447265625
185.17946	1716.13439941406
186.16708	1717.92651367188
193.13205	1498.82946777344
201.12404	4415.99560546875
204.13515	4662.3203125
213.1604	6553.23095703125
229.11853	2157.55029296875
251.15048	5504.81884765625
270.73279	1049.70629882813
271.14011	2196.03857421875
278.53616	1117.13403320313
301.15161	2045.80883789063
317.1091	2313.27465820313
318.17715	4996.3271484375
353.24435	1203.96130371094
358.20953	2211.17919921875
385.25732	4593.6513671875
402.19931	1753.529296875
416.17587	2529.24096679688
430.19598	1701.79577636719
433.20526	2037.06225585938
469.02634	1129.66076660156
472.28705	4788.71533203125
498.16949	1181.01501464844
514.84741	1112.12890625
546.28815	5237.41650390625
619.34747	1480.6552734375
657.3136	1721.29418945313
675.33061	15294.9956054688
774.39899	1970.02600097656
peaklist end

peaklist start
mz=444.293100399717
fragmentation=HCD
charge=1
header=RawFile: QE929_MSQ1321_20180329_Heba_ub_s2_ctrl_2 Index: 5559 Precursor: 0 _multi_
104.04042	1024.04846191406
110.07148	1820.525390625
118.34062	945.712097167969
120.0806	1328.11291503906
120.51315	1030.08227539063
127.08679	1438.20654296875
129.10237	14316.0810546875
130.06477	1050.97668457031
130.0864	14800.18359375
136.07509	7238.08447265625
147.11292	15184.259765625
155.08295	1227.93786621094
157.10815	1530.40625
175.11867	2485.61987304688
189.83263	1100.4150390625
226.15276	1159.29638671875
243.40858	973.193115234375
260.19696	4994.28857421875
359.02719	1134.83605957031
386.7276	1418.92797851563
407.07376	1156.49841308594
443.27417	1233.42358398438
502.31488	4521.4912109375
530.30724	15916.1173095703
584.35406	1589.81030273438
601.38365	19791.5159912109
629.37725	20187.0354003906
632.32037	1135.94616699219
714.46704	11040.0556640625
742.4578	6279.78503417969
peaklist end

peaklist start
mz=445.240271742928
fragmentation=HCD
charge=1
header=RawFile: QE929_MSQ1321_20180329_Heba_ub_s4_10_1 Index: 9670 Precursor: 0 _multi_
100.43945	962.364685058594
106.82946	951.122009277344
110.07178	3950.65185546875
120.08086	1846.76293945313
129.10226	2110.05395507813
130.08601	1562.65771484375
140.54854	944.883972167969
147.11292	1859.11108398438
153.43132	1035.26513671875
165.50697	1022.67138671875
172.07155	1181.27465820313
175.11951	1212.43444824219
209.09135	1820.60998535156
214.20833	988.137634277344
226.11946	1023.97509765625
229.11736	1625.82092285156
264.10068	1220.38232421875
278.15283	3929.54272460938
337.9025	1201.17980957031
342.2045	1236.13452148438
359.02832	1765.21398925781
509.06055	1242.03076171875
579.74469	1100.02966308594
619.34705	2000.47436523438
peaklist end

peaklist start
mz=446.09078893211
fragmentation=HCD
charge=1
header=RawFile: QE929_MSQ1321_20180329_Heba_ub_s1_ctrl_1 Index: 7481 Precursor: 0 _multi_
110.9834	920.79931640625
117.39549	1175.10961914063
120.08109	16070.9384765625
121.0842	1305.96240234375
127.02104	1995.59118652344
129.10231	4160.55615234375
130.08658	1690.19934082031
136.07585	8617.09765625
144.04773	15501.267578125
147.11278	5053.11767578125
151.40755	973.510192871094
159.09187	1525.57409667969
160.04256	2366.01708984375
162.0918	1315.75158691406
163.62686	944.913879394531
171.67763	1134.13830566406
175.11919	4730.84716796875
176.01994	4232.20654296875
178.05315	5042.0458984375
185.75539	1078.28955078125
192.10152	1281.70935058594
207.11223	4231.63037109375
207.82867	1013.90075683594
209.78242	1054.50427246094
210.02589	4305.5537109375
218.03085	1735.626953125
235.0575	8388.5810546875
235.10785	1820.478515625
237.1239	22105.515625
238.12662	4030.91284179688
260.13989	1931.16320800781
260.19661	4486.66235351563
267.02811	9772.90625
288.13406	5919.08740234375
313.89447	1024.69677734375
355.09149	1170.16125488281
359.02716	1162.58032226563
360.02991	2081.9150390625
401.21713	1040.50402832031
404.12518	1396.06604003906
412.15768	1119.91833496094
414.19922	1008.86169433594
446.27853	1364.23059082031
469.75864	1035.37976074219
470.30859	5111.40771484375
513.83173	1041.1796875
547.3239	13882.5334472656
557.33899	6669.640625
656.40918	5251.4951171875
711.38501	1766.23193359375
743.43976	6230.85986328125
960.12683	1197.91882324219
peaklist end

peaklist start
mz=446.235100028002
fragmentation=HCD
charge=1
header=RawFile: QE929_MSQ1321_20180329_Heba_ub_s3_ctrl_3 Index: 5981 Precursor: 0 _multi_
110.07156	1604.80297851563
120.08116	1431.30944824219
129.10249	2298.29077148438
136.07553	4273.4365234375
141.31808	1110.60571289063
143.11803	5950.59521484375
175.11928	1514.11669921875
201.93254	1201.35034179688
210.11966	995.401672363281
238.12448	1302.31945800781
301.39352	1117.5732421875
302.65851	1044.9609375
360.0274	1909.306640625
446.23651	1603.32690429688
547.12598	1059.19348144531
622.30945	2283.28735351563
721.37189	2187.09155273438
peaklist end

peaklist start
mz=446.235146825092
fragmentation=HCD
charge=1
header=RawFile: QE929_MSQ1321_20180329_Heba_ub_s1_ctrl_1 Index: 5920 Precursor: 0 _multi_
109.83833	1139.74450683594
110.07124	1502.31762695313
136.07574	1834.38623046875
143.11769	7452.8310546875
149.02496	1221.77697753906
175.11861	1435.89819335938
512.05536	1084.56274414063
622.30731	1340.69812011719
721.37506	1373.28430175781
896.33228	1445.14526367188
peaklist end

peaklist start
mz=446.238493994925
fragmentation=HCD
charge=1
header=RawFile: QE929_MSQ1321_20180329_Heba_ub_s1_ctrl_1 Index: 6592 Precursor: 0 _multi_
102.05534	1560.74389648438
102.09165	24013.29296875
105.49118	1042.92346191406
110.07165	4038.548828125
123.11681	4283.10107421875
123.62578	1091.92919921875
128.10736	1007.77746582031
136.07518	1628.40197753906
163.59741	1384.119140625
175.11929	2291.63012695313
184.16899	1364.1484375
215.13791	7500.66650390625
216.12439	1344.50061035156
243.13362	4580.06298828125
265.16656	1174.12719726563
266.89438	1137.96142578125
446.23672	12129.173828125
507.98862	1158.92712402344
537.27576	2569.78125
650.36523	8959.6611328125
678.36719	1152.60192871094
779.40106	5835.96142578125
peaklist end

peaklist start
mz=446.238651404469
fragmentation=HCD
charge=1
header=RawFile: QE929_MSQ1321_20180329_Heba_ub_s8_30_2 Index: 7064 Precursor: 0 _multi_
101.07125	2474.72045898438
102.05522	2262.16455078125
102.09177	33619.0390625
110.0716	5975.71533203125
120.08099	1799.04833984375
123.11682	5221.76123046875
136.07579	1235.47119140625
143.11768	2106.04125976563
145.04984	1756.13500976563
161.11751	1009.96862792969
173.12747	1178.97717285156
175.11919	7965.2666015625
177.49744	1270.64013671875
184.16977	1630.49072265625
197.12788	1705.30834960938
200.10338	1677.27966308594
215.13884	24484.669921875
216.12354	2356.62158203125
223.52475	1175.62316894531
236.03183	1029.96704101563
236.91225	1164.71801757813
243.13322	12519.0185546875
257.14008	1268.56750488281
265.43799	1094.10070800781
313.18689	1681.705078125
321.15649	4264.40869140625
332.45395	1039.98278808594
338.18076	2143.81274414063
359.02872	1234.216796875
408.21985	1577.12133789063
412.7334	1136.27978515625
418.88138	1170.74829101563
431.20645	1778.01672363281
431.81134	1054.56005859375
446.23721	21119.970703125
466.23947	3879.14013671875
531.29895	1694.70434570313
537.27728	14413.326171875
606.85803	1173.61206054688
650.3609	35895.3818359375
678.37018	2029.03283691406
761.39862	2070.62719726563
779.40595	15497.5974121094
peaklist end

peaklist start
mz=446.238905988102
fragmentation=HCD
charge=1
header=RawFile: QE929_MSQ1321_20180329_Heba_ub_s5_10_2 Index: 6536 Precursor: 0 _multi_
102.09183	28602.8828125
110.07156	3879.04614257813
120.08115	1974.20288085938
123.11717	4112.732421875
129.10289	1382.15087890625
136.0761	1683.16369628906
143.1176	1520.75695800781
175.11873	1807.380859375
359.02777	1203.78295898438
402.02545	1290.49291992188
411.71347	1440.77624511719
446.23798	18790.88671875
480.24292	1427.25524902344
553.77856	1810.54541015625
603.31512	1291.54272460938
619.75336	1124.33044433594
peaklist end

peaklist start
mz=446.239092134247
fragmentation=HCD
charge=1
header=RawFile: QE929_MSQ1321_20180329_Heba_ub_s6_10_3 Index: 7284 Precursor: 0 _multi_
102.05499	1868.70739746094
102.08562	1790.45849609375
102.09168	32580.88671875
110.07156	15419.416015625
115.94043	978.384399414063
120.08092	2436.96948242188
123.11652	7559.62451171875
128.10716	1613.13366699219
129.10194	2620.39721679688
136.07521	2572.69653320313
143.11797	5721.212890625
145.04913	1690.65991210938
158.09229	1564.31518554688
171.1125	1658.62023925781
175.11897	9274.103515625
183.60013	1038.98571777344
187.14481	1922.84338378906
197.12869	1302.52404785156
215.13863	16572.8046875
243.133	7451.5478515625
257.13873	4348.296875
285.13495	1320.02221679688
321.15762	1466.37414550781
338.1814	2118.8408203125
351.12173	1232.94897460938
370.64835	1106.06042480469
392.26248	1724.3779296875
446.23737	27211.2608642578
466.23834	5118.7412109375
531.30151	6786.67919921875
537.276	10664.546875
650.36112	26905.9725341797
678.37207	8617.97265625
761.39783	1254.52233886719
779.40063	11462.001953125
peaklist end

peaklist start
mz=446.243921353375
fragmentation=HCD
charge=1
header=RawFile: QE929_MSQ1321_20180329_Heba_ub_s9_30_3 Index: 8319 Precursor: 0 _multi_
101.07146	19164.43359375
103.05504	2829.9404296875
110.07164	21840.052734375
112.08724	10002.2353515625
113.07141	1455.75073242188
115.05486	6003.96533203125
115.0872	5948.103515625
116.07102	5225.79541015625
117.05782	2840.3125
119.0498	1330.99267578125
120.08102	79462.2109375
121.08487	7172.49560546875
129.10275	2557.39306640625
130.06535	23102.20703125
130.09793	1427.19201660156
131.06898	1426.48461914063
131.11766	9029.5185546875
132.08081	59910.640625
133.0847	5424.04736328125
136.07576	37736.29296875
137.07961	2206.81225585938
140.08243	2847.896484375
142.06563	2996.94384765625
143.11829	2305.41723632813
144.08096	5973.4794921875
145.82585	1205.61462402344
156.11382	4635.93603515625
158.09248	8468.8837890625
159.09164	96272.65625
159.62849	1345.86181640625
160.07576	2253.54663085938
160.09485	11187.171875
170.05998	135461
171.06374	18898.5859375
171.11464	1141.30200195313
173.1281	1477.0166015625
175.08685	1607.15979003906
175.119	52502.796875
176.12228	4975.423828125
185.16516	2401.77368164063
191.1048	1184.37780761719
193.09683	8610.060546875
198.12755	6132.1708984375
225.12381	1401.89733886719
226.11787	8670.4384765625
227.1207	1291.66918945313
232.11264	2616.8505859375
233.16486	26188.623046875
234.12778	17823.208984375
234.16766	4760.19677734375
235.12407	1237.65209960938
242.14987	4190.35009765625
244.11285	4917.19384765625
248.11481	2324.14624023438
249.09903	5982.17431640625
249.16028	6007.03173828125
261.13841	9591.04064941406
271.17636	10658.150390625
277.13925	9121.7470703125
288.20248	21785.98828125
289.13321	28629.2338867188
294.16666	9848.7783203125
306.15988	23493.9458007813
317.12876	8309.30627441406
334.15588	7299.82177734375
344.51028	1597.79699707031
345.21338	1789.90356445313
350.18707	5996.361328125
376.21597	1453.68444824219
388.17322	4588.72998046875
404.21286	1709.33728027344
405.19992	2765.7802734375
407.21274	1952.20361328125
422.2262	1988.76147460938
426.2215	2569.90307617188
440.25327	1992.00109863281
440.75284	2516.96240234375
451.26395	16976.3662109375
454.24759	2756.10595703125
456.26288	2114.78833007813
474.74924	2298.50659179688
486.27475	2620.99780273438
491.2796	2871.59521484375
494.79095	9395.625
495.28851	9728.42578125
508.28815	65944.2595214844
508.36087	2399.48803710938
519.28119	4838.265625
547.30377	1619.09301757813
552.30157	1656.32287597656
554.80328	2784.9482421875
555.80829	5040.236328125
561.63279	12286.6774902344
575.31244	1477.9423828125
607.35721	13548.7407226563
610.32898	2344.24682617188
610.8219	4396.6416015625
618.341	7658.24072265625
630.32031	1543.83203125
667.35284	1924.28735351563
675.37042	2821.15283203125
675.88	2463.76708984375
680.3739	2138.955078125
685.37872	2415.66015625
701.37799	1971.54858398438
712.36157	1788.23718261719
714.38434	1603.86694335938
718.39224	9853.34765625
721.39362	1908.70690917969
735.41571	5364.259765625
782.03375	1749.98400878906
814.45331	2265.56127929688
815.44641	2539.43530273438
832.4676	67586.1435546875
835.40234	1885.46057128906
907.50226	3427.43408203125
949.46875	2053.6474609375
971.53339	5428.61181640625
1051.5641	2447.06469726563
1108.5883	2525.64501953125
1109.6189	1430.48767089844
1164.6582	1507.12109375
peaklist end

peaklist start
mz=446.259976902708
fragmentation=HCD
charge=1
header=RawFile: QE929_MSQ1321_20180329_Heba_ub_s7_30_1 Index: 13194 Precursor: 0 _multi_
103.03932	8839.302734375
104.05317	7690.90771484375
120.08095	4466.0517578125
133.08575	1985.31225585938
149.02306	5741.7353515625
172.11557	16580.35546875
175.11885	5016.892578125
177.11284	1157.53112792969
199.1799	1862.98132324219
217.13704	32970.5859375
218.13918	2096.60522460938
227.17545	2168.31787109375
245.1322	7966.5830078125
259.14139	1706.69079589844
266.22586	1042.49975585938
276.16437	1230.65771484375
280.69968	1006.33422851563
343.71094	1196.61596679688
406.20676	2481.38891601563
423.23597	7075.61694335938
490.95807	1280.69482421875
536.31997	11546.1115722656
649.40316	37312.953125
762.48309	5219.84912109375
peaklist end

peaklist start
mz=446.260072202722
fragmentation=HCD
charge=1
header=RawFile: QE929_MSQ1321_20180329_Heba_ub_s9_30_3 Index: 13371 Precursor: 0 _multi_
104.0531	6707.81494140625
113.34805	949.01904296875
113.66845	1020.44543457031
120.08061	1842.77404785156
136.07614	1423.79321289063
149.02362	4510.69189453125
170.11732	1824.19738769531
172.11572	12933.7060546875
175.11874	5308.1982421875
199.18069	1558.49572753906
208.14096	1343.09948730469
217.13718	26842.7109375
218.13857	2100.78247070313
227.17508	1321.5517578125
245.13167	5362.484375
259.14056	2399.28515625
315.87082	1284.818359375
423.23413	4549.740234375
490.11972	1300.34399414063
536.31873	8517.65234375
649.40221	27487.6357421875
762.47998	4244.45263671875
peaklist end

peaklist start
mz=446.260247095631
fragmentation=HCD
charge=1
header=RawFile: QE929_MSQ1321_20180329_Heba_ub_s7_30_1 Index: 5360 Precursor: 0 _multi_
101.07109	995.056701660156
110.0721	1103.61901855469
120.08147	1070.30432128906
126.18669	1019.72204589844
129.10258	2357.29663085938
132.13158	1097.91247558594
147.11252	1045.38220214844
149.02304	1033.6181640625
175.11906	1803.38635253906
187.1442	4956.5126953125
193.60999	922.303955078125
208.18716	1141.83618164063
244.16505	1733.63403320313
316.64539	988.716674804688
353.32074	985.291687011719
446.26926	1205.93115234375
529.59387	1064.99621582031
590.38977	1041.92431640625
640.34515	1086.07104492188
778.38312	1582.99658203125
peaklist end

peaklist start
mz=446.260424259709
fragmentation=HCD
charge=1
header=RawFile: QE929_MSQ1321_20180329_Heba_ub_s3_ctrl_3 Index: 5176 Precursor: 0 _multi_
101.1076	1037.9462890625
110.07177	1881.83825683594
117.70455	1069.05041503906
120.08145	1603.55749511719
125.46743	957.163818359375
128.98804	984.993530273438
129.10292	1711.93371582031
141.10243	1336.29870605469
149.32727	898.809326171875
163.9975	978.750244140625
167.05731	1046.74938964844
175.11942	6538.80078125
183.1492	4177.69970703125
187.14452	4591.69482421875
194.8291	956.612609863281
201.12349	1407.66174316406
229.11842	1237.40673828125
243.65556	5138.53515625
276.1698	3422.798828125
389.25146	2254.59887695313
390.20514	1128.88354492188
390.69299	1643.55529785156
399.20892	2239.4541015625
446.26508	1715.89807128906
486.30493	20670.1708984375
557.34259	1999.85632324219
654.39191	2038.0458984375
684.36035	2066.6455078125
870.02704	1464.009765625
1127.749	1187.89331054688
1306.036	1357.74279785156
peaklist end

peaklist start
mz=446.272063225514
fragmentation=HCD
charge=1
header=RawFile: QE929_MSQ1321_20180329_Heba_ub_s3_ctrl_3 Index: 5905 Precursor: 0 _multi_
110.07155	2378.2626953125
117.45271	1101.16821289063
120.08056	1120.84045410156
127.04132	1096.66381835938
136.07591	2410.0087890625
143.11771	9808.3466796875
144.12112	1383.37072753906
149.02386	1725.31518554688
150.66827	1139.50695800781
171.11397	1249.01416015625
175.1196	4002.36669921875
194.68263	1057.77612304688
238.12383	1415.9560546875
304.78174	1095.01037597656
312.15973	1213.17346191406
338.18335	1086.39233398438
360.02789	1186.97705078125
446.19584	8795.32373046875
475.24554	1288.07763671875
622.30829	5083.8154296875
634.10168	1327.51586914063
peaklist end

peaklist start
mz=446.272120302727
fragmentation=HCD
charge=1
header=RawFile: QE929_MSQ1321_20180329_Heba_ub_s8_30_2 Index: 5324 Precursor: 0 _multi_
104.05297	4705.04833984375
110.07162	2120.23095703125
120.08103	5414.71142578125
129.10222	7343.673828125
130.08749	1067.8525390625
136.07584	1975.50158691406
147.11249	2401.70288085938
149.02379	2198.61767578125
150.67401	1034.22534179688
169.13338	20818.236328125
172.11508	1485.30554199219
175.11909	4174.96533203125
185.16484	1747.90026855469
217.13628	9932.3515625
218.14844	5330.62646484375
221.12801	1471.20300292969
244.16495	2256.59326171875
269.1611	1283.02941894531
328.15692	1171.26867675781
333.17606	2371.39331054688
370.61008	1005.35278320313
446.26389	4316.41845703125
647.33551	17576.9174804688
778.37204	5443.1767578125
peaklist end

peaklist start
mz=446.272259203874
fragmentation=HCD
charge=1
header=RawFile: QE929_MSQ1321_20180329_Heba_ub_s1_ctrl_1 Index: 6456 Precursor: 0 _multi_
110.07224	1225.93212890625
111.65523	1024.30981445313
120.08131	7586.18798828125
129.10231	5000.3486328125
130.56528	980.881408691406
136.07616	2116.759765625
143.11754	1185.15124511719
175.11935	1049.71716308594
208.23833	981.210632324219
300.6116	1011.74011230469
305.84222	1205.57666015625
446.2735	1703.89440917969
peaklist end

peaklist start
mz=446.272295108372
fragmentation=HCD
charge=1
header=RawFile: QE929_MSQ1321_20180329_Heba_ub_s7_30_1 Index: 5297 Precursor: 0 _multi_
104.05354	1328.13366699219
110.07135	1840.79443359375
115.85632	922.260925292969
119.26643	991.853820800781
120.08083	976.368347167969
124.11261	1220.61584472656
129.10246	5562.3232421875
147.11246	1440.04602050781
169.13368	16111.947265625
217.13664	7047.98681640625
218.15115	2353.89404296875
221.12798	3688.53735351563
244.1651	1893.712890625
265.24088	1057.46496582031
333.1781	1503.86242675781
446.26746	2273.0546875
514.84546	1119.12231445313
587.4978	1111.97863769531
647.33777	8941.81640625
778.37526	4956.18139648438
peaklist end

peaklist start
mz=446.272298996983
fragmentation=HCD
charge=1
header=RawFile: QE929_MSQ1321_20180329_Heba_ub_s3_ctrl_3 Index: 6557 Precursor: 0 _multi_
110.07152	2132.67163085938
120.08116	6370.03662109375
129.10226	4264.787109375
130.61687	1145.29028320313
132.64958	1242.45056152344
136.07607	1246.96936035156
140.94701	1223.72021484375
143.11804	1490.609375
146.8367	1262.50268554688
149.02359	1247.74157714844
175.11935	1440.78857421875
245.83264	974.826232910156
290.05798	1147.30017089844
360.02777	1199.35192871094
446.27228	2041.95886230469
480.24231	2159.42260742188
480.9931	1136.39074707031
603.31213	2546.36791992188
709.87097	2475.83325195313
peaklist end

peaklist start
mz=446.272412892277
fragmentation=HCD
charge=1
header=RawFile: QE929_MSQ1321_20180329_Heba_ub_s7_30_1 Index: 6553 Precursor: 0 _multi_
110.07133	5193.09521484375
120.08075	10702.69140625
129.10263	1806.05480957031
133.04227	973.180297851563
136.07581	12439.7197265625
147.11319	1213.16101074219
149.02361	2217.4404296875
155.40405	1042.27868652344
162.82045	1134.19909667969
175.11906	6220.83544921875
229.1283	1224.673828125
230.13165	1364.14416503906
294.67664	1058.76440429688
322.18713	1629.08288574219
397.14108	1110.16589355469
447.27431	18769.0297851563
478.02972	1385.09997558594
611.16498	1125.49133300781
619.03534	1150.59838867188
934.17102	1084.67248535156
peaklist end

peaklist start
mz=446.272546322557
fragmentation=HCD
charge=1
header=RawFile: QE929_MSQ1321_20180329_Heba_ub_s1_ctrl_1 Index: 4753 Precursor: 0 _multi_
110.07183	2318.79467773438
120.08112	2203.27001953125
126.90707	1035.94287109375
129.10275	2274.1796875
136.07642	1179.48913574219
141.11774	956.657165527344
149.02386	1309.3359375
156.07744	1554.24816894531
175.11966	1624.42993164063
184.45534	969.329162597656
192.91125	983.300537109375
203.19284	1088.90368652344
207.83905	1005.60418701172
225.74161	1062.81494140625
352.99139	1045.43664550781
376.36578	991.880004882813
548.35742	2448.32104492188
644.33881	1311.59521484375
669.51801	1248.39514160156
peaklist end

peaklist start
mz=446.272597287164
fragmentation=HCD
charge=1
header=RawFile: QE929_MSQ1321_20180329_Heba_ub_s7_30_1 Index: 4939 Precursor: 0 _multi_
110.07169	6438.083984375
112.69628	1056.94079589844
120.08125	1509.58532714844
125.58254	1022.70520019531
129.10271	4194.31494140625
136.07559	2388.73095703125
155.395	955.511108398438
168.55794	952.903869628906
175.11919	4311.29052734375
237.12187	1679.02502441406
289.09613	1087.84252929688
367.60757	1247.59252929688
435.2695	1235.63342285156
474.24402	1083.55224609375
517.29474	1221.30932617188
548.35669	4439.27587890625
554.06488	1235.8984375
895.77521	1134.6640625
peaklist end

peaklist start
mz=448.229749719739
fragmentation=HCD
charge=1
header=RawFile: QE929_MSQ1321_20180329_Heba_ub_s8_30_2 Index: 8629 Precursor: 0 _multi_
109.2793	1006.62841796875
110.0714	6647.4453125
120.08095	14864.3896484375
129.10223	1078.48950195313
130.06488	6350.7900390625
130.08571	1240.03698730469
132.08063	1321.25061035156
136.07556	5303.98486328125
143.11894	1148.01293945313
149.02347	2357.05102539063
159.09161	17442.25390625
160.09483	2061.59399414063
175.119	9639.3671875
207.11395	1117.89440917969
229.12971	1762.07385253906
233.16423	4044.775390625
244.16669	1328.8515625
246.15646	3952.046875
257.13925	4629.46142578125
285.13541	1637.04089355469
288.20291	4151.94580078125
345.22334	8745.79284667969
353.40787	1080.83947753906
360.20126	1534.15563964844
393.19495	2121.3935546875
395.19846	2125.392578125
423.51437	1256.66369628906
439.3472	1072.49267578125
452.64832	1359.50988769531
522.30969	1058.31945800781
531.30176	4562.8759765625
598.29932	4301.98046875
613.36469	4758.0986328125
636.3092	4681.57470703125
784.37427	6417.8232421875
836.26501	1590.60729980469
peaklist end

peaklist start
mz=448.233726267857
fragmentation=HCD
charge=1
header=RawFile: QE929_MSQ1321_20180329_Heba_ub_s8_30_2 Index: 5646 Precursor: 0 _multi_
120.08085	4013.697265625
129.10248	10800.2421875
136.07556	5811.56005859375
149.0231	4294.55224609375
169.13342	1394.52673339844
171.14862	4271.53076171875
173.12848	1172.474609375
175.11914	2251.77734375
178.53258	1228.18615722656
197.12767	1318.28674316406
199.1438	1613.99157714844
334.70715	1508.07556152344
356.19037	1128.27624511719
359.19946	1103.31884765625
373.22272	2240.84375
388.19031	1055.60205078125
404.71564	1008.42700195313
417.24625	1054.05053710938
472.28735	1338.27001953125
492.47733	1381.20056152344
668.40369	6208.0048828125
699.34552	7825.06396484375
peaklist end

peaklist start
mz=449.238208487271
fragmentation=HCD
charge=1
header=RawFile: QE929_MSQ1321_20180329_Heba_ub_s3_ctrl_3 Index: 5619 Precursor: 0 _multi_
101.49966	1034.27551269531
110.0719	5661.51171875
118.95057	1002.33325195313
120.08131	1799.54748535156
129.1028	2166.29833984375
143.11856	1143.45178222656
152.7859	1167.92102050781
160.59691	1021.99584960938
168.16158	924.352722167969
175.11917	1648.83911132813
187.14363	8582.703125
199.18112	2262.42431640625
272.15955	1445.0029296875
303.35031	989.1787109375
343.50919	1058.35375976563
355.50955	975.385131835938
598.11029	1117.61987304688
670.34784	4254.28564453125
681.33275	6013.63598632813
754.92896	1360.03955078125
1160.3939	1649.33032226563
peaklist end

peaklist start
mz=451.032347680788
fragmentation=HCD
charge=1
header=RawFile: QE929_MSQ1321_20180329_Heba_ub_s2_ctrl_2 Index: 21975 Precursor: 0 _multi_
133.0863	1991.35217285156
157.01053	9343.3359375
162.95154	1944.2529296875
197.04218	1433.7529296875
207.02696	2034.74426269531
209.006	4876.00439453125
212.25946	1054.91845703125
223.02142	7370.90380859375
251.01634	15056.642578125
260.9668	17752.919921875
269.00851	2246.66333007813
283.02408	17755.275390625
287.02075	5988.30322265625
295.00601	5044.0419921875
301.03253	1026.41943359375
303.49997	1084.47961425781
311.02005	1603.00854492188
313.01608	14704.4599609375
329.02835	8094.66259765625
354.22324	1587.830078125
355.00803	3922.2197265625
373.0209	1203.6025390625
391.14194	1354.09289550781
391.21219	1134.09436035156
peaklist end

peaklist start
mz=451.032347680788
fragmentation=HCD
charge=1
header=RawFile: QE929_MSQ1321_20180329_Heba_ub_s2_ctrl_2 Index: 21905 Precursor: 0 _multi_
115.62836	939.026123046875
133.08611	1359.14868164063
139.00079	1611.34777832031
157.01059	6405.4345703125
162.95093	4551.62646484375
163.03432	1206.97570800781
179.95375	1594.67468261719
209.00569	2573.6826171875
223.0206	6673.30615234375
241.97356	1212.22631835938
251.0157	10383.80078125
260.96658	14890.9482421875
269.00885	2329.68237304688
283.02374	13189.0615234375
287.01984	1805.9580078125
295.00449	2401.22973632813
301.03445	1685.24645996094
305.26291	1028.27136230469
311.01837	1532.63659667969
313.01706	11244.20703125
329.02887	7821.4013671875
373.01996	1594.759765625
378.61429	1197.54663085938
383.19662	1235.52172851563
409.67068	1294.01403808594
544.36371	1187.65759277344
874.95117	1417.57824707031
975.60327	1204.83959960938
1238.5247	1244.76184082031
peaklist end

peaklist start
mz=451.032685332839
fragmentation=HCD
charge=1
header=RawFile: QE929_MSQ1321_20180329_Heba_ub_s1_ctrl_1 Index: 18805 Precursor: 0 _multi_
102.90292	939.658447265625
111.07471	954.928039550781
116.79964	893.142150878906
117.01676	1028.52722167969
121.28523	1174.54760742188
139.00034	1099.20556640625
146.33275	975.224853515625
147.6288	1070.345703125
157.01041	9094.423828125
162.95074	1475.35766601563
197.04214	1318.650390625
207.02567	1427.87194824219
209.00505	4125.109375
223.02066	5652.79150390625
233.00546	1066.57067871094
251.01506	16942.48046875
256.58218	1040.86828613281
269.00754	4141.3994140625
283.02332	20455.515625
287.01938	5399.91064453125
295.00577	6985.556640625
301.03531	2483.8203125
311.01733	1981.37158203125
313.01492	18596.169921875
329.02939	8910.2412109375
355.00775	4596.4208984375
373.0188	2313.9384765625
452.61835	1150.3544921875
536.30322	1091.27380371094
582.97565	1274.86499023438
956.00146	1451.27465820313
peaklist end

peaklist start
mz=451.265208555145
fragmentation=HCD
charge=1
header=RawFile: QE929_MSQ1321_20180329_Heba_ub_s7_30_1 Index: 6579 Precursor: 0 _multi_
113.07153	1264.951171875
115.0871	1191.82019042969
120.08109	1823.61853027344
136.07561	1640.14282226563
143.11806	2506.5185546875
155.00427	976.171264648438
155.0813	5415.0302734375
164.05901	987.490112304688
175.11884	1262.86865234375
225.15942	1399.73413085938
270.37811	1084.53869628906
329.19174	1943.17150878906
386.21477	8068.80407714844
443.11716	1500.17858886719
449.70514	1184.88732910156
451.26617	4360.31591796875
469.34564	1051.67907714844
480.64334	1125.8935546875
487.26056	5629.35205078125
568.35522	12869.6206054688
569.6543	1352.33056640625
596.35156	6614.16552734375
600.33972	1531.33544921875
657.3689	5424.09423828125
750.42261	4359.89111328125
754.41949	4168.19580078125
peaklist end

peaklist start
mz=451.265475500386
fragmentation=HCD
charge=1
header=RawFile: QE929_MSQ1321_20180329_Heba_ub_s1_ctrl_1 Index: 6287 Precursor: 0 _multi_
107.92496	1043.75793457031
110.07208	1887.34765625
120.08075	1492.88732910156
136.07532	1132.48876953125
150.27759	1079.95886230469
155.08145	2026.6552734375
175.11932	1484.22534179688
183.69171	1033.02880859375
341.73227	1157.04675292969
451.26682	1597.32202148438
487.26085	4506.86328125
558.40265	1101.36267089844
568.35913	5294.34619140625
596.3515	3825.4921875
657.3681	2872.69152832031
754.40936	1255.89123535156
957.37207	1198.78637695313
peaklist end

peaklist start
mz=451.266296741155
fragmentation=HCD
charge=1
header=RawFile: QE929_MSQ1321_20180329_Heba_ub_s7_30_1 Index: 6079 Precursor: 0 _multi_
110.07211	1576.21545410156
112.66587	1136.32739257813
120.0813	1426.55163574219
129.1022	1883.65454101563
135.68214	864.936401367188
136.07651	1719.22766113281
166.65019	994.4755859375
175.11919	2396.548828125
200.29692	1091.05285644531
205.7377	1076.40881347656
210.20494	1120.10852050781
250.12027	1067.310546875
275.51514	1054.52087402344
338.18307	5312.94873046875
383.01984	1196.36413574219
451.21194	2090.94677734375
451.26767	6221.95458984375
peaklist end

peaklist start
mz=451.266453771973
fragmentation=HCD
charge=1
header=RawFile: QE929_MSQ1321_20180329_Heba_ub_s2_ctrl_2 Index: 7476 Precursor: 0 _multi_
120.08115	2232.572265625
129.10214	2406.17895507813
136.07536	1717.51599121094
145.54257	949.043212890625
156.70959	967.174987792969
171.11176	1547.26928710938
173.12894	1597.70715332031
175.11945	8363.111328125
195.07605	2524.91528320313
201.1241	1679.4931640625
215.73006	939.897277832031
221.75647	986.735595703125
247.36705	1106.24426269531
257.07123	1377.32849121094
260.19489	1200.48461914063
275.08167	10837.51953125
297.51324	1173.46435546875
401.28442	1525.88232421875
403.2301	2172.27026367188
451.21224	115529.247070313
451.25876	4877.271484375
531.29028	2094.955078125
628.34371	6535.58984375
694.70526	1213.86584472656
peaklist end

peaklist start
mz=451.266509736777
fragmentation=HCD
charge=1
header=RawFile: QE929_MSQ1321_20180329_Heba_ub_s6_10_3 Index: 7645 Precursor: 0 _multi_
107.70965	1170.8525390625
110.07117	1038.65808105469
115.08688	983.45068359375
120.08131	4121.849609375
129.10248	4141.79736328125
130.08598	1032.71179199219
136.0752	1422.03234863281
141.10336	1157.64587402344
173.12846	2018.52746582031
175.11925	7097.3017578125
187.14355	1581.37158203125
211.53355	1102.55603027344
275.08121	8909.3291015625
451.2127	87706.72265625
451.26376	4306.43701171875
558.60352	1140.85791015625
628.33691	1884.70556640625
peaklist end

peaklist start
mz=451.266582708492
fragmentation=HCD
charge=1
header=RawFile: QE929_MSQ1321_20180329_Heba_ub_s1_ctrl_1 Index: 6882 Precursor: 0 _multi_
117.12875	866.120483398438
120.08121	1484.50439453125
129.10356	1394.39489746094
130.56261	962.995361328125
173.13022	1166.78820800781
175.11919	1960.50891113281
177.66089	932.058532714844
187.14484	1529.63134765625
260.19659	1218.66052246094
302.2796	964.845275878906
445.09943	1106.140625
451.267	4552.80908203125
650.7663	1167.93298339844
719.7113	1069.86218261719
788.44775	1686.57177734375
peaklist end

peaklist start
mz=451.266636131482
fragmentation=HCD
charge=1
header=RawFile: QE929_MSQ1321_20180329_Heba_ub_s1_ctrl_1 Index: 5416 Precursor: 0 _multi_
119.08193	1562.43395996094
124.64531	1064.9814453125
129.1022	1210.93334960938
131.68031	986.486572265625
134.70998	1170.52001953125
143.11765	12751.5498046875
155.15114	1125.28625488281
155.31596	1063.59228515625
158.09332	1451.40576171875
171.11261	2245.27758789063
230.1118	1026.79418945313
327.39932	990.529907226563
389.25159	1942.74841308594
400.81888	1147.57629394531
673.42535	2032.22473144531
706.96802	1150.54992675781
730.44629	1594.40771484375
739.5824	1274.47912597656
868.52051	1196.880859375
peaklist end

peaklist start
mz=451.266657646369
fragmentation=HCD
charge=1
header=RawFile: QE929_MSQ1321_20180329_Heba_ub_s9_30_3 Index: 5608 Precursor: 0 _multi_
107.21198	983.247863769531
110.07192	3790.49975585938
119.08156	4838.95166015625
129.10219	5670.93603515625
130.08646	1175.76708984375
135.10538	1031.81909179688
136.07532	4067.19946289063
143.11792	33438.125
147.11287	1846.79846191406
154.08662	1444.34387207031
171.1125	6518.15185546875
175.11868	4237.54052734375
201.12209	1488.43041992188
210.34904	1062.31188964844
221.73212	1119.93835449219
229.11824	2208.52221679688
230.11308	2252.15014648438
271.13968	1570.17529296875
286.13992	2299.21704101563
356.22845	1558.50012207031
389.25131	7645.08056640625
392.24039	1120.23986816406
421.12976	1112.30737304688
445.31586	1297.92199707031
451.26334	1300.78930664063
461.27249	2401.60986328125
502.33597	4007.736328125
560.34247	1898.54711914063
584.3396	1410.76928710938
615.42004	1659.63879394531
616.40253	1482.6708984375
673.42554	4787.806640625
730.44243	8593.75122070313
770.86554	1224.10119628906
790.7066	1235.79943847656
peaklist end

peaklist start
mz=451.266675285401
fragmentation=HCD
charge=1
header=RawFile: QE929_MSQ1321_20180329_Heba_ub_s4_10_1 Index: 6183 Precursor: 0 _multi_
102.05533	2092.076171875
110.07151	1124.01867675781
120.0808	5347.35205078125
129.10233	5535.46484375
130.08649	1497.625
136.07556	4278.69384765625
143.11784	6945.84423828125
147.11229	1513.87438964844
175.11882	4633.02978515625
183.11285	1451.39636230469
201.12314	15090.98046875
213.08725	2474.07153320313
220.03026	1097.87170410156
226.15562	1969.41650390625
229.11795	6358.189453125
244.16534	12342.5986328125
315.20312	1558.11401367188
322.99011	1096.83557128906
337.67902	1655.04467773438
338.18164	6056.220703125
360.15549	5074.99755859375
403.19394	1975.05541992188
431.19171	1561.42407226563
451.26663	9363.69299316406
458.24814	1336.15930175781
577.29492	1577.04028320313
584.13947	1167.43896484375
616.37616	1409.09436035156
674.34924	6870.8251953125
731.40112	2134.82299804688
804.48157	1299.22058105469
861.5448	1223.56469726563
peaklist end

peaklist start
mz=451.361602445935
fragmentation=HCD
charge=1
header=RawFile: QE929_MSQ1321_20180329_Heba_ub_s5_10_2 Index: 20993 Precursor: 0 _multi_
133.08627	1697.93591308594
157.01051	10104.0087890625
162.95143	6353.36376953125
179.95506	4186.32568359375
201.51526	1219.42517089844
207.02733	1556.2841796875
209.00665	4952.27099609375
216.13591	1036.30944824219
223.02132	6405.2294921875
241.97385	2062.11596679688
248.6337	1230.74072265625
251.01633	11120.984375
269.00909	2218.64208984375
283.02457	14369.140625
287.01797	3415.27368164063
295.00754	4328.13525390625
301.03534	1966.96850585938
311.01877	1507.64868164063
313.01666	15503.48828125
313.04712	1423.92602539063
329.02902	9802.8759765625
355.00879	1428.0673828125
373.02173	2069.79052734375
466.58951	1137.69702148438
555.16205	1289.52319335938
peaklist end

peaklist start
mz=451.361602445935
fragmentation=HCD
charge=1
header=RawFile: QE929_MSQ1321_20180329_Heba_ub_s5_10_2 Index: 20925 Precursor: 0 _multi_
125.23846	960.857543945313
133.08597	4415.14453125
139.00031	1286.65283203125
157.01123	6900.0234375
162.95163	6473.37109375
176.27151	1004.70886230469
179.95418	1613.41198730469
194.27974	1082.44543457031
209.00563	4409.8544921875
211.75197	1046.35888671875
223.02194	4160.89013671875
251.01633	9612.7255859375
269.009	1731.69836425781
283.02539	12503.5224609375
287.02026	4772.8291015625
295.00726	4117.6513671875
301.0365	1282.89233398438
313.01562	13075.443359375
329.03101	5795.470703125
355.00943	1965.3994140625
355.82831	1097.6171875
373.01733	1466.27856445313
383.19769	2036.76391601563
580.76471	1084.54296875
peaklist end

peaklist start
mz=451.361602445935
fragmentation=HCD
charge=1
header=RawFile: QE929_MSQ1321_20180329_Heba_ub_s5_10_2 Index: 20855 Precursor: 0 _multi_
109.01397	1166.97705078125
117.82285	1118.25634765625
125.22453	1085.78564453125
133.08539	2047.43811035156
157.01025	2401.08837890625
162.95116	11794.1474609375
163.95912	2172.79711914063
168.77113	1047.65380859375
179.9538	8915.9521484375
180.96194	1437.59240722656
182.06404	1115.533203125
195.94897	2186.48095703125
209.00638	1412.66687011719
224.93391	2467.015625
240.43114	997.469299316406
241.97186	4614.0390625
251.01581	5193.6240234375
283.0242	7786.81982421875
295.008	2517.23413085938
313.01498	6101.873046875
329.02942	1598.33947753906
366.46918	1147.35803222656
373.01929	1567.93481445313
peaklist end

peaklist start
mz=451.362546386132
fragmentation=HCD
charge=1
header=RawFile: QE929_MSQ1321_20180329_Heba_ub_s8_30_2 Index: 23296 Precursor: 0 _multi_
105.45108	1021.56585693359
133.08673	4101.529296875
157.0121	5114.09375
162.95229	5194.03125
173.42482	958.8056640625
179.95479	1260.49755859375
195.95045	2012.78381347656
209.00694	1700.92980957031
223.02196	2244.73852539063
233.00534	1409.2607421875
241.97417	1547.47485351563
251.01752	7983.318359375
266.89685	1012.19232177734
269.00992	1884.74865722656
283.02557	8819.2841796875
287.02219	1635.83618164063
295.00818	3994.00366210938
301.03439	1218.86437988281
313.01703	11921.4951171875
329.03229	5747.35888671875
329.13889	1615.12255859375
355.00964	1836.56262207031
383.19568	1526.36596679688
425.25861	1073.37219238281
427.69785	1139.87194824219
735.63232	1298.95434570313
1168.3154	1367.63879394531
peaklist end

peaklist start
mz=451.36256980339
fragmentation=HCD
charge=1
header=RawFile: QE929_MSQ1321_20180329_Heba_ub_s8_30_2 Index: 23437 Precursor: 0 _multi_
131.39998	1196.18151855469
133.08627	4262.5380859375
152.69025	988.630981445313
154.98538	1027.28088378906
157.01126	9208.630859375
162.95119	1966.44250488281
163.96004	1222.15539550781
179.95517	2310.12915039063
207.02759	1112.69177246094
209.00621	4824.54052734375
223.022	5197.8935546875
241.97455	1222.72937011719
251.01723	9145.9873046875
269.01056	1948.86889648438
278.49854	1096.19030761719
283.02551	12344.419921875
287.02054	1659.91027832031
295.00641	4983.35302734375
311.02042	2263.32299804688
313.017	11980.392578125
329.03256	7955.38525390625
355.01059	2457.71411132813
704.67969	1161.98742675781
745.3432	1326.14208984375
990.04376	1361.68640136719
peaklist end

peaklist start
mz=451.362571721962
fragmentation=HCD
charge=1
header=RawFile: QE929_MSQ1321_20180329_Heba_ub_s8_30_2 Index: 23154 Precursor: 0 _multi_
133.08617	5078.4306640625
133.92906	1082.17297363281
143.43011	1000.50891113281
157.0117	1736.85412597656
162.95171	8682.955078125
179.95433	5997.82861328125
180.96158	1108.00573730469
223.96483	1648.47570800781
237.67929	1262.12145996094
241.97322	4275.55419921875
251.01694	2095.26025390625
254.06268	929.342468261719
283.02475	4421.7998046875
295.00827	1160.9296875
313.01636	1506.84985351563
341.04028	1119.12878417969
384.56696	1214.78588867188
1209.656	1198.90551757813
peaklist end

peaklist start
mz=451.36258021285
fragmentation=HCD
charge=1
header=RawFile: QE929_MSQ1321_20180329_Heba_ub_s3_ctrl_3 Index: 21079 Precursor: 0 _multi_
112.23339	940.390625
117.6108	913.84765625
133.08597	2002.11120605469
157.01106	8481.73046875
157.64973	1071.10961914063
162.95143	2013.58117675781
172.87656	1073.01586914063
174.30243	1014.36297607422
179.95403	1753.46374511719
204.49559	1021.22021484375
207.02692	1973.74670410156
209.00623	3843.83984375
210.84363	1067.40393066406
223.02101	2404.59399414063
241.97301	1737.55847167969
251.01724	8969.7626953125
260.96799	1409.10485839844
269.00504	1133.51916503906
283.02435	13093.1474609375
287.01965	1790.87194824219
295.0069	2405.82250976563
301.03632	1986.53308105469
311.02008	1421.64416503906
313.01477	13420.0537109375
329.0314	7742.59228515625
355.00897	2311.927734375
373.0206	1845.53955078125
525.96979	1100.50891113281
1340.6323	1255.14282226563
peaklist end

peaklist start
mz=451.36258021285
fragmentation=HCD
charge=1
header=RawFile: QE929_MSQ1321_20180329_Heba_ub_s3_ctrl_3 Index: 20978 Precursor: 0 _multi_
104.4332	1252.85705566406
110.42054	869.058776855469
115.9565	884.997985839844
133.08569	1510.9794921875
149.55539	1174.13513183594
157.01083	3692.67919921875
162.9511	9041.41796875
179.95377	5147.31591796875
180.96213	2045.56665039063
195.94931	1750.50634765625
209.00539	1654.53894042969
215.16074	1248.994140625
223.02216	1320.94250488281
224.93336	2324.14379882813
241.97246	4428.63427734375
251.01591	5693.2939453125
260.96552	1568.56799316406
283.02417	5548.64697265625
287.01971	1944.48913574219
295.00461	1720.76086425781
303.5545	979.500366210938
313.01544	7141.62451171875
329.02832	2058.18627929688
589.88403	1088.55480957031
631.74591	1103.25354003906
802.57977	1273.70349121094
peaklist end

peaklist start
mz=451.362783011655
fragmentation=HCD
charge=1
header=RawFile: QE929_MSQ1321_20180329_Heba_ub_s1_ctrl_1 Index: 18736 Precursor: 0 _multi_
118.27609	1108.32446289063
123.89594	1021.37109375
133.08586	4583.38037109375
139.00034	1731.05395507813
144.59743	971.519226074219
149.39162	965.481811523438
157.01047	12520.3916015625
162.95134	5037.70654296875
177.11246	1210.97863769531
179.95428	2196.833984375
197.04239	1160.37390136719
204.71883	1211.02026367188
207.02617	1629.61950683594
209.00493	6422.81640625
223.02074	5310.8388671875
241.97348	1131.06030273438
251.01506	14740.2052001953
269.00812	2542.52856445313
283.02441	18544.208984375
287.01965	5197.7607421875
295.00565	7474.41552734375
301.03421	2522.36328125
311.01852	1955.787109375
313.01584	20163.9239501953
329.02847	7728.18115234375
355.00842	4122.67578125
355.2157	1387.73010253906
373.01941	2454.53759765625
373.1109	1202.66418457031
503.84625	1187.97705078125
1384.8398	1257.78649902344
peaklist end

peaklist start
mz=451.362783011655
fragmentation=HCD
charge=1
header=RawFile: QE929_MSQ1321_20180329_Heba_ub_s1_ctrl_1 Index: 18668 Precursor: 0 _multi_
133.08531	7671.31298828125
134.11646	954.594665527344
145.88196	1195.34924316406
157.01033	7632.53125
162.95129	7374.87939453125
179.95354	2493.65063476563
180.96152	1803.25122070313
195.05948	1374.64636230469
195.17172	1070.99877929688
197.04134	1088.48156738281
207.02422	1656.59741210938
209.00455	2475.0341796875
219.12259	1079.74389648438
223.02031	5807.1474609375
224.93439	1269.37573242188
234.98405	1719.00537109375
241.9716	4064.35986328125
251.01549	7735.59228515625
269.0072	1472.48059082031
271.70004	1299.65661621094
283.02305	14764.720703125
287.01868	3980.263671875
295.00409	4417.939453125
301.03342	1803.80651855469
311.01862	1812.48608398438
313.01497	16222.0817871094
329.0278	7633.3115234375
350.15509	1496.55847167969
355.00766	1694.81311035156
373.01965	1857.80236816406
391.13504	1219.25183105469
596.53064	1172.30224609375
651.23236	1251.28686523438
1238.2715	1282.45373535156
peaklist end

peaklist start
mz=453.219388552963
fragmentation=HCD
charge=1
header=RawFile: QE929_MSQ1321_20180329_Heba_ub_s6_10_3 Index: 3166 Precursor: 0 _multi_
100.79381	881.927551269531
110.07177	1920.1953125
111.86971	1073.853515625
113.07126	1506.54382324219
127.08704	1549.26379394531
129.10236	6129.8427734375
131.08147	4528.55908203125
136.07573	960.634094238281
141.06598	1974.61901855469
143.11775	5519.5751953125
159.07671	3848.8232421875
175.11925	10027.1435546875
178.20982	1186.18322753906
244.0923	1180.46740722656
304.1611	1873.99047851563
322.33716	1073.17199707031
361.21991	1331.79016113281
413.5538	1346.84338378906
417.24637	2026.80615234375
504.27582	12374.1547851563
633.31395	5799.77819824219
730.34161	1660.12426757813
747.35944	6687.99072265625
1228.6252	1569.23779296875
peaklist end

peaklist start
mz=453.219388552963
fragmentation=HCD
charge=1
header=RawFile: QE929_MSQ1321_20180329_Heba_ub_s6_10_3 Index: 3229 Precursor: 0 _multi_
110.07166	2380.23510742188
129.10262	5719.91162109375
131.19881	1043.87963867188
157.13405	5171.951171875
175.11978	1891.99951171875
346.9097	1189.89221191406
375.91586	1966.87841796875
396.68356	1167.00024414063
436.24149	1326.17297363281
464.84268	1085.72021484375
508.3002	5060.0361328125
510.31168	1088.35827636719
645.3515	1812.82556152344
655.03564	1112.11340332031
740.26489	1169.48693847656
1153.7809	1637.01232910156
1394.1324	1358.99084472656
peaklist end

peaklist start
mz=453.253017745829
fragmentation=HCD
charge=1
header=RawFile: QE929_MSQ1321_20180329_Heba_ub_s8_30_2 Index: 13092 Precursor: 0 _multi_
103.05441	1480.95043945313
110.07138	4654.97412109375
120.08097	28087.3359375
121.55987	913.876037597656
130.06517	10389.142578125
158.09206	1619.28100585938
159.09177	13289.83203125
172.07516	1828.93090820313
175.08688	7834.60986328125
175.11847	11131.8662109375
181.26891	978.160827636719
189.10136	1130.90539550781
211.89923	1101.47045898438
215.0811	1912.7734375
217.09737	8520.599609375
234.12346	20466.8046875
235.12527	1499.99011230469
245.09123	2181.58251953125
262.11874	8148.12451171875
271.17538	2303.37963867188
272.17624	4384.7900390625
288.202	4672.73974609375
300.17154	1806.41137695313
319.1395	2140.80053710938
357.19202	2171.94702148438
401.22263	2016.18896484375
436.22952	1317.82458496094
457.25592	4575.39306640625
474.28121	17224.7191162109
587.36426	6623.14453125
644.38727	45261.9736328125
655.85345	1234.80261230469
791.45459	4196.70007324219
801.43542	11242.1220703125
peaklist end

peaklist start
mz=453.282025566958
fragmentation=HCD
charge=1
header=RawFile: QE929_MSQ1321_20180329_Heba_ub_s2_ctrl_2 Index: 9094 Precursor: 0 _multi_
110.07244	1306.22827148438
120.08137	2392.3642578125
127.08706	1165.14587402344
129.10246	1799.21228027344
130.98427	924.066162109375
136.07556	1545.41076660156
147.11252	1602.02099609375
165.53534	1002.73736572266
171.14943	12034.3515625
181.38881	1114.30810546875
199.14418	11191.47265625
301.18744	10358.11328125
304.69345	5463.48779296875
308.19836	1856.50231933594
396.23441	1039.82409667969
407.26215	1181.84985351563
511.32648	1238.55749511719
540.99139	1298.57763671875
608.37486	14496.6911621094
766.94714	1140.38891601563
818.96948	1555.64099121094
peaklist end

peaklist start
mz=455.256014598372
fragmentation=HCD
charge=1
header=RawFile: QE929_MSQ1321_20180329_Heba_ub_s6_10_3 Index: 4018 Precursor: 0 _multi_
100.13531	1181.22106933594
101.07175	1645.89477539063
110.07154	17182.619140625
113.07127	1332.48547363281
115.05093	1722.38269042969
115.12835	1153.28442382813
120.08117	10917.19140625
121.08472	1924.78759765625
122.0719	1936.40942382813
125.10754	9721.75
128.10759	1962.50280761719
129.06635	1977.09631347656
129.10233	83971.0390625
129.64087	1159.10888671875
129.6851	1160.79528808594
130.08652	13908.666015625
130.1059	2107.60913085938
136.07576	17126.111328125
138.09093	1145.19799804688
147.11273	20317.09375
147.1217	1267.12255859375
150.81187	1125.68676757813
155.08006	1103.36608886719
155.11778	8523.9873046875
158.09291	2238.27612304688
159.11276	18329.15234375
163.04768	1192.40747070313
164.14021	1051.57800292969
167.09326	6976.64794921875
169.09764	4377.31103515625
171.1124	990.772827148438
172.07179	1146.09558105469
173.12851	48808.29296875
174.13229	4356.6748046875
175.11899	11218.3427734375
178.06137	6115.49267578125
183.11325	4846.54150390625
185.16508	18875.17578125
186.12367	41816.6328125
186.13914	2152.37158203125
186.16826	1268.48706054688
187.10832	8781.9560546875
187.12611	2144.06274414063
195.08743	13315.3203125
197.12888	5029.873046875
201.12312	38081.46875
202.12807	4006.90869140625
212.06247	1249.33666992188
215.10297	2639.07104492188
215.1389	13412.8759765625
225.12273	1412.69799804688
226.11842	2274.908203125
229.11911	4373.51806640625
230.07797	2537.32861328125
233.16609	1546.39306640625
237.12437	1586.87426757813
237.16147	1730.68933105469
238.07033	1128.42199707031
251.1035	5570.69873046875
257.19757	2710.20922851563
275.20779	15646.8950195313
282.18173	2626.2412109375
283.13998	2293.95532226563
302.13364	17473.3515625
303.17825	6522.27099609375
316.91293	1610.82312011719
317.21951	6869.00927734375
332.22938	26616.5850830078
332.26505	1974.42272949219
336.11914	2698.71459960938
349.18614	11742.4299316406
355.19922	1640.94567871094
356.27008	1312.24780273438
367.19894	4328.6357421875
390.21155	4929.150390625
425.72281	1563.55456542969
432.24353	1540.29211425781
435.18851	1758.94360351563
445.38162	1239.75708007813
464.21838	1507.00109863281
465.19498	1444.47924804688
477.27927	1618.29675292969
495.29279	66416.037109375
495.36298	2283.85473632813
503.29386	10736.9284667969
504.21011	1630.98376464844
523.2323	1497.54016113281
545.32269	1604.60119628906
560.93848	1432.55578613281
581.29443	1585.28845214844
592.31097	2659.84228515625
593.30219	2479.658203125
602.34155	6946.7490234375
610.32015	55976.822265625
646.30713	2769.53662109375
647.32281	1783.41821289063
650.31158	1417.94738769531
659.37402	1504.56286621094
668.32788	1760.64221191406
681.6297	1563.13977050781
685.32837	1798.63061523438
699.35773	1918.39514160156
709.38825	56519.9736328125
716.38867	11302.544921875
761.38055	2190.38793945313
772.35376	2066.32763671875
778.40769	6924.6708984375
796.41994	124843.109741211
806.39703	4204.21435546875
807.41345	1526.76245117188
814.36908	3397.3994140625
831.40588	15253.8134765625
944.47798	3345.93640136719
peaklist end

peaklist start
mz=456.216635603032
fragmentation=HCD
charge=1
header=RawFile: QE929_MSQ1321_20180329_Heba_ub_s3_ctrl_3 Index: 4917 Precursor: 0 _multi_
108.06803	1176.99389648438
110.07208	2548.79638671875
111.09218	922.144592285156
120.081	10007.654296875
127.48257	965.641784667969
129.10214	2546.75634765625
129.62952	924.242248535156
136.07574	24334.23046875
137.07948	1002.92315673828
147.1133	1602.43334960938
169.09782	1206.95886230469
181.25157	1004.48645019531
238.12164	1079.15246582031
243.63791	1777.35803222656
283.14331	7284.5791015625
318.17666	3661.08166503906
389.21817	1262.03393554688
434.09503	1084.07385253906
469.24063	1279.2314453125
486.26859	6616.85986328125
547.57782	1194.90930175781
601.29211	1605.69519042969
peaklist end

peaklist start
mz=456.256247966017
fragmentation=HCD
charge=1
header=RawFile: QE929_MSQ1321_20180329_Heba_ub_s7_30_1 Index: 5945 Precursor: 0 _multi_
106.64292	1070.53967285156
110.07172	3947.46899414063
120.08125	2322.83251953125
129.10236	1946.79077148438
136.07611	7539.2685546875
147.1127	1277.93383789063
173.12895	16479.283203125
175.11903	1931.58410644531
207.35803	999.47216796875
215.71001	1091.68286132813
298.80154	1067.24926757813
421.45142	1177.1171875
508.99533	1095.24279785156
531.26794	1529.78918457031
586.29163	1492.76489257813
711.34937	2474.8642578125
peaklist end

peaklist start
mz=456.256756690466
fragmentation=HCD
charge=1
header=RawFile: QE929_MSQ1321_20180329_Heba_ub_s5_10_2 Index: 6055 Precursor: 0 _multi_
101.07172	1157.93823242188
106.97691	1051.22314453125
110.07138	1188.14697265625
120.08128	9085.6640625
129.10243	1868.46643066406
136.07564	1988.00158691406
141.06577	4170.0068359375
143.11833	1374.38391113281
147.11307	1441.935546875
152.18666	988.20166015625
159.07635	1809.0087890625
175.11922	1711.93371582031
207.1136	1847.67309570313
234.14615	1375.3486328125
263.74045	1020.99291992188
265.9671	1605.7978515625
294.18146	1390.41516113281
333.03381	1231.32922363281
347.23007	1279.59228515625
456.25851	1516.43249511719
501.34677	1278.1201171875
577.32233	1617.67858886719
643.35193	2295.08715820313
650.28955	1263.86657714844
692.38983	1186.72399902344
718.57935	1238.59436035156
785.01392	1332.15930175781
peaklist end

peaklist start
mz=456.257002138956
fragmentation=HCD
charge=1
header=RawFile: QE929_MSQ1321_20180329_Heba_ub_s8_30_2 Index: 6463 Precursor: 0 _multi_
101.07149	2504.9404296875
110.07175	4851.9140625
118.37763	1036.39294433594
118.38606	1279.35961914063
120.08109	27371.86328125
121.08434	1347.18017578125
129.06598	1272.94580078125
129.10233	10817.9296875
130.08621	1552.01025390625
136.07562	9215.32421875
141.04442	1034.14111328125
141.06598	9783.1328125
143.11784	17155.91796875
147.11269	6549.99169921875
159.076	8430.4033203125
171.11267	7092.87939453125
175.11884	5200.310546875
187.07088	2582.67993164063
194.41016	1059.17297363281
196.36336	1155.62939453125
198.08786	1780.94567871094
207.11369	1154.42797851563
216.13458	2013.16162109375
218.05933	1781.68603515625
231.09554	1389.61596679688
233.16534	1331.39367675781
234.14575	5977.6728515625
235.10744	1643.34838867188
249.12271	1377.20300292969
270.18103	1571.38647460938
294.18396	3983.35375976563
322.13736	1210.04028320313
347.22949	1711.89294433594
360.15479	2016.09606933594
369.22421	1561.9912109375
437.24838	1986.95532226563
456.26025	1921.07983398438
473.24673	18741.828125
476.27194	2135.64794921875
513.27863	1910.13793945313
577.32111	4857.5439453125
610.32662	6955.19030761719
643.35181	12297.6435546875
717.05286	1372.24060058594
724.38556	1686.77062988281
742.41577	6579.74169921875
peaklist end

peaklist start
mz=456.25710932688
fragmentation=HCD
charge=1
header=RawFile: QE929_MSQ1321_20180329_Heba_ub_s6_10_3 Index: 6709 Precursor: 0 _multi_
101.07147	6304.57958984375
110.07195	4436.6494140625
115.08723	1985.79626464844
120.08109	24835.71875
121.08491	1270.44677734375
129.10217	11324.537109375
130.08638	1855.71643066406
131.44849	1085.0830078125
136.0755	5705.6953125
141.06606	5162.1826171875
142.06905	969.704833984375
143.11804	41989.24609375
143.12819	1997.26257324219
147.11293	5858.142578125
158.09296	1561.28540039063
159.0768	1652.27783203125
171.11296	16865.734375
175.11957	9007.9521484375
187.07169	1910.78039550781
190.06429	1311.04968261719
198.08725	1291.77526855469
201.03323	5764.59716796875
207.11279	4547.26416015625
211.17946	1505.6474609375
217.21056	1009.75439453125
218.05962	2333.1220703125
225.15971	4846.2509765625
228.1348	1750.87890625
231.11491	1490.22131347656
233.16542	1240.25170898438
234.14508	4544.72021484375
235.10828	1561.13989257813
237.12692	1334.90869140625
239.17432	1342.18444824219
249.12509	1256.29333496094
270.18033	3858.46313476563
294.18079	8886.8505859375
299.13379	1905.11181640625
299.20776	2100.54907226563
313.2243	1520.18713378906
316.16376	1295.96960449219
325.10565	1098.873046875
327.20441	2193.49560546875
347.22858	1890.25024414063
378.16647	1196.93041992188
401.07953	1089.17883300781
405.21225	2155.90112304688
456.21375	10487.265625
473.24735	38711.7698974609
508.28906	2209.42065429688
577.31769	5709.490234375
586.33105	4343.45654296875
607.35645	1318.36791992188
622.36969	1338.60656738281
643.35277	41125.0247802734
692.3949	3037.19555664063
724.38452	4483.19189453125
742.41963	26947.2016601563
757.44775	1212.24060058594
759.64655	1327.21484375
peaklist end

peaklist start
mz=456.25732598125
fragmentation=HCD
charge=1
header=RawFile: QE929_MSQ1321_20180329_Heba_ub_s7_30_1 Index: 6412 Precursor: 0 _multi_
101.07172	1415.18627929688
102.74217	1077.57470703125
110.07171	2044.32592773438
117.17936	1125.119140625
120.08112	15925.5517578125
121.0847	1201.83911132813
127.08692	1323.65930175781
129.10262	16104.404296875
130.10596	1205.00341796875
131.54657	1010.6376953125
136.07607	15770.8671875
141.06609	7746.828125
142.12321	1271.45153808594
143.11848	16474.447265625
143.12907	1724.49841308594
146.76262	981.697265625
147.11253	4016.71557617188
151.34233	1202.89379882813
155.11961	1036.46850585938
159.07791	1842.45178222656
171.11345	8531.857421875
175.11928	5220.41259765625
187.14458	2365.93725585938
193.09807	2257.60473632813
198.08806	1555.57641601563
201.12329	1500.1796875
203.03044	1238.33251953125
207.11299	1793.15515136719
212.13936	1080.34350585938
216.13501	1575.19006347656
218.05956	1987.74768066406
231.09639	1761.37841796875
233.16486	1513.26831054688
234.14563	5400.06005859375
235.10817	1668.24182128906
237.12627	1118.68237304688
249.16074	1543.69213867188
260.14929	1057.73010253906
293.11484	1771.43823242188
294.18118	4485.8681640625
322.14059	2287.28295898438
334.17429	1168.46276855469
347.22919	1349.10485839844
365.96448	1086.85949707031
369.2226	1750.81213378906
455.21591	1085.35583496094
456.21307	3762.197265625
462.44	1157.93347167969
473.24698	14737.2216796875
513.27936	4333.4873046875
577.32172	1644.84265136719
586.33685	1682.17395019531
610.331	17100.8881835938
621.36072	1632.728515625
643.35071	17164.33984375
692.3981	3515.15795898438
739.42279	1664.54223632813
742.4176	8963.984375
882.65295	1144.11877441406
peaklist end

peaklist start
mz=457.23883193886
fragmentation=HCD
charge=1
header=RawFile: QE929_MSQ1321_20180329_Heba_ub_s3_ctrl_3 Index: 20995 Precursor: 0 _multi_
111.83169	976.224914550781
132.47572	1057.2490234375
307.05188	2348.92700195313
311.03827	1165.60192871094
368.54105	1349.49169921875
368.90118	10970.3779296875
379.15109	1350.10693359375
379.22507	4344.205078125
388.52728	1225.19885253906
397.23645	32965.8515625
1213.5209	1303.08154296875
peaklist end

peaklist start
mz=457.238953394709
fragmentation=HCD
charge=1
header=RawFile: QE929_MSQ1321_20180329_Heba_ub_s2_ctrl_2 Index: 21876 Precursor: 0 _multi_
109.54427	1090.18395996094
115.01781	1022.45690917969
122.85219	951.626586914063
153.45244	1163.82666015625
208.07832	1034.3544921875
216.2717	973.880981445313
255.46007	1126.59301757813
267.17163	1056.33764648438
337.21262	958.04541015625
368.90201	12361.2254638672
379.22595	5312.61865234375
397.236	36837.7878417969
635.10614	1291.43688964844
807.29498	1322.20275878906
846.53986	1172.95727539063
peaklist end

peaklist start
mz=457.244424731315
fragmentation=HCD
charge=1
header=RawFile: QE929_MSQ1321_20180329_Heba_ub_s2_ctrl_2 Index: 8053 Precursor: 0 _multi_
104.90212	904.9736328125
120.08114	4056.6357421875
129.10248	2288.27465820313
136.07564	10561.373046875
152.05666	991.186645507813
168.5966	1042.71899414063
187.14369	1296.35815429688
207.11276	1971.30737304688
212.10268	1453.52331542969
265.96692	1038.08813476563
273.84824	1054.50720214844
277.22766	1089.02709960938
422.25848	2359.61865234375
467.77121	1222.74438476563
671.26666	1087.63452148438
843.50671	4442.68334960938
peaklist end

peaklist start
mz=457.244546388909
fragmentation=HCD
charge=1
header=RawFile: QE929_MSQ1321_20180329_Heba_ub_s5_10_2 Index: 7425 Precursor: 0 _multi_
136.07521	1860.12426757813
168.23059	1219.12817382813
262.41058	1296.11181640625
265.96674	1388.66296386719
425.27686	1201.14074707031
peaklist end

peaklist start
mz=457.244678554968
fragmentation=HCD
charge=1
header=RawFile: QE929_MSQ1321_20180329_Heba_ub_s7_30_1 Index: 7902 Precursor: 0 _multi_
120.08081	1850.48657226563
129.10246	1700.72680664063
136.07561	1207.38098144531
176.74791	1101.70739746094
227.21236	1092.59582519531
232.14371	1297.52124023438
368.43246	967.552490234375
516.2923	1179.89050292969
peaklist end

peaklist start
mz=457.266496271106
fragmentation=HCD
charge=1
header=RawFile: QE929_MSQ1321_20180329_Heba_ub_s9_30_3 Index: 3557 Precursor: 0 _multi_
101.07126	2544.51049804688
106.22529	1060.32312011719
110.07167	8341.7177734375
113.07134	19792.033203125
120.08096	5541.099609375
129.10205	7543.70947265625
130.08594	1175.16430664063
143.08154	5241.6884765625
147.1127	3658.42602539063
154.08641	5628.431640625
161.07431	6550.6181640625
171.07686	4913.939453125
172.09662	1898.533203125
173.12843	1289.8525390625
189.07021	1553.181640625
195.10316	1174.76586914063
213.1234	12645.7138671875
226.12428	1089.40661621094
239.11298	1652.244140625
243.07066	1106.41223144531
245.14925	5573.591796875
272.1723	1205.12915039063
283.97919	1269.11083984375
329.19424	6850.02490234375
433.71826	1510.64428710938
449.2261	1266.91845703125
457.25674	5216.728515625
554.30521	8966.53088378906
611.32346	13075.9995117188
620.33472	1476.64013671875
656.54865	1151.04431152344
724.37548	28546.3187255859
peaklist end

peaklist start
mz=458.243591927582
fragmentation=HCD
charge=1
header=RawFile: QE929_MSQ1321_20180329_Heba_ub_s4_10_1 Index: 9491 Precursor: 0 _multi_
109.16055	942.488525390625
110.07167	2332.50170898438
110.85485	1036.69140625
120.081	4826.830078125
129.10248	20754.357421875
130.10542	1716.67065429688
143.11809	6192.0390625
157.0968	12573.896484375
175.11882	5549.4912109375
199.18022	7534.55078125
201.12309	1051.4404296875
215.13852	1531.8681640625
219.14972	1362.0478515625
225.15878	1919.3720703125
227.17621	1767.41589355469
239.03363	1108.88623046875
274.18512	2144.20947265625
358.15472	1156.88415527344
459.30026	1242.27136230469
516.3263	12903.818359375
519.23596	2234.55444335938
539.20203	1194.88098144531
628.34326	1538.267578125
645.36909	32344.1923828125
656.2818	1582.2900390625
709.50726	1262.12377929688
748.66931	1339.36755371094
758.45222	26367.3325195313
peaklist end

peaklist start
mz=458.250216271607
fragmentation=HCD
charge=1
header=RawFile: QE929_MSQ1321_20180329_Heba_ub_s9_30_3 Index: 4654 Precursor: 0 _multi_
101.07288	1224.01513671875
102.05596	1285.62072753906
110.07214	3982.341796875
120.08154	3840.51928710938
129.10304	4929.1083984375
136.07617	8594.0625
155.59348	1312.86242675781
173.93698	1000.35314941406
175.11913	7637.103515625
194.71393	1020.19500732422
207.11388	4755.7109375
215.5351	1091.92346191406
248.80998	1009.69610595703
288.20447	5008.90478515625
429.36533	1207.10437011719
458.25348	6940.37109375
458.74625	1253.77758789063
477.18771	1159.97644042969
629.28796	2201.42700195313
681.31079	3876.72631835938
834.82739	1417.81787109375
926.48041	1229.20495605469
peaklist end

peaklist start
mz=458.25047977521
fragmentation=HCD
charge=1
header=RawFile: QE929_MSQ1321_20180329_Heba_ub_s4_10_1 Index: 4702 Precursor: 0 _multi_
104.0532	1128.65979003906
105.6868	1059.51208496094
110.07165	1735.98999023438
120.08108	4391.92333984375
129.10258	8433.82421875
136.076	9757.5458984375
147.11325	2038.5400390625
158.09296	1258.77648925781
175.11893	14346.5927734375
182.9341	1009.37829589844
194.56325	1237.84020996094
207.11324	4220.224609375
244.16643	1487.91845703125
255.14412	1117.89868164063
267.13367	1090.27673339844
288.20349	11384.62890625
313.36075	1205.41967773438
422.233	1669.12121582031
436.74893	1217.87609863281
441.22717	1321.20263671875
458.25263	19146.1791992188
514.26099	1531.72106933594
534.24512	1573.43957519531
629.28821	5251.2265625
681.31337	3672.55383300781
689.37964	1336.38513183594
878.55652	1096.76416015625
peaklist end

peaklist start
mz=458.250861790777
fragmentation=HCD
charge=1
header=RawFile: QE929_MSQ1321_20180329_Heba_ub_s5_10_2 Index: 4561 Precursor: 0 _multi_
129.10246	1916.2841796875
147.11298	1177.27941894531
155.56686	1132.55969238281
175.11945	2407.14526367188
220.71996	1011.98034667969
248.21045	1074.92468261719
250.89165	991.601928710938
431.56339	1115.82873535156
458.25339	4784.90185546875
502.77863	1188.35522460938
peaklist end

peaklist start
mz=458.251055880216
fragmentation=HCD
charge=1
header=RawFile: QE929_MSQ1321_20180329_Heba_ub_s6_10_3 Index: 4877 Precursor: 0 _multi_
110.07169	5727.29248046875
114.10255	996.722106933594
116.10191	985.395385742188
120.081	5813.2255859375
127.08714	1239.11853027344
129.10257	15238.70703125
130.0862	1619.30029296875
130.10577	965.7099609375
131.08218	1122.91564941406
133.01234	999.12841796875
136.07626	9104.736328125
147.11246	1894.66711425781
155.08125	1815.61853027344
158.09291	1096.3564453125
175.11887	9611.408203125
187.14436	1403.13879394531
207.11319	4592.009765625
217.13657	1300.28332519531
226.15457	1677.72351074219
248.16153	1132.72619628906
288.20346	5633.4228515625
422.2294	1128.34167480469
444.27734	1494.552734375
458.25189	11039.1083984375
545.30334	1648.44299316406
633.88538	1524.63366699219
681.31284	3877.69592285156
688.36389	1278.10388183594
peaklist end

peaklist start
mz=458.251122710242
fragmentation=HCD
charge=1
header=RawFile: QE929_MSQ1321_20180329_Heba_ub_s1_ctrl_1 Index: 4565 Precursor: 0 _multi_
110.07166	973.136291503906
126.64841	1011.20855712891
129.10249	2339.75708007813
136.07561	2159.65356445313
147.11298	1219.42810058594
148.55069	1078.12438964844
175.11928	8695.7109375
176.63835	1175.6796875
198.72504	1124.03259277344
259.83514	1048.92761230469
390.8356	1011.50964355469
458.25214	13013.2265625
681.30994	2045.27941894531
867.37085	1499.18994140625
peaklist end

peaklist start
mz=458.273835178909
fragmentation=HCD
charge=1
header=RawFile: QE929_MSQ1321_20180329_Heba_ub_s3_ctrl_3 Index: 5358 Precursor: 0 _multi_
110.07165	2342.97973632813
120.0811	1293.34289550781
121.08447	1235.32543945313
129.10234	1768.69201660156
158.6935	962.115844726563
168.91129	1025.21337890625
186.12418	1831.21813964844
205.70512	997.197570800781
458.26883	3995.80346679688
732.05145	1294.58972167969
peaklist end

peaklist start
mz=458.274424618689
fragmentation=HCD
charge=1
header=RawFile: QE929_MSQ1321_20180329_Heba_ub_s1_ctrl_1 Index: 5353 Precursor: 0 _multi_
103.69752	985.901428222656
110.0714	1332.99645996094
115.08688	1067.69409179688
117.80109	1087.26196289063
120.08137	1242.17993164063
125.94829	954.471130371094
129.10214	1689.33984375
167.89842	1067.57104492188
175.11809	1798.67834472656
185.05614	1920.64538574219
185.23978	1075.24523925781
187.14397	5180.6416015625
203.06569	1221.98815917969
217.26884	1173.7021484375
243.6217	997.337219238281
244.16539	5672.4814453125
245.17018	1271.47326660156
322.18579	1834.62707519531
338.18997	1052.86547851563
421.40109	1159.96472167969
438.04135	1299.74877929688
458.27164	5421.83056640625
853.54175	1144.89074707031
peaklist end

peaklist start
mz=458.333757862071
fragmentation=HCD
charge=1
header=RawFile: QE929_MSQ1321_20180329_Heba_ub_s7_30_1 Index: 4460 Precursor: 0 _multi_
110.07149	1857.02807617188
129.1028	1964.20837402344
175.11946	1110.31811523438
232.2599	1046.27734375
286.0983	1030.99291992188
peaklist end

peaklist start
mz=458.333817354381
fragmentation=HCD
charge=1
header=RawFile: QE929_MSQ1321_20180329_Heba_ub_s1_ctrl_1 Index: 4320 Precursor: 0 _multi_
110.07155	2351.07202148438
120.21813	1100.04064941406
129.10216	2483.76342773438
136.47366	1075.04956054688
147.11232	1148.53173828125
173.12834	1968.69152832031
175.11963	1403.82080078125
284.04028	1198.18713378906
355.2186	1099.96435546875
532.87738	1124.42687988281
767.85944	1404.64672851563
peaklist end

peaklist start
mz=459.280023790051
fragmentation=HCD
charge=1
header=RawFile: QE929_MSQ1321_20180329_Heba_ub_s2_ctrl_2 Index: 14172 Precursor: 0 _multi_
113.26188	1035.25622558594
117.41996	1009.68280029297
133.08585	4844.54638671875
199.61855	1133.76330566406
301.4234	1143.98376464844
310.09161	1208.91381835938
328.84976	1037.18225097656
426.59079	1166.62023925781
434.13037	1394.90612792969
600.76575	1142.35375976563
620.6217	1210.62292480469
849.70007	1130.49096679688
peaklist end

peaklist start
mz=459.304264941302
fragmentation=HCD
charge=1
header=RawFile: QE929_MSQ1321_20180329_Heba_ub_s1_ctrl_1 Index: 3817 Precursor: 0 _multi_
103.70988	979.578491210938
110.07169	7265.92578125
112.08728	2244.05102539063
115.08729	2025.08227539063
120.08116	6500.5439453125
120.763	932.351440429688
129.06624	1894.35510253906
129.10257	15047.99609375
130.08635	5507.20849609375
136.07605	2158.58569335938
143.09615	1081.71838378906
143.11798	5939.3544921875
144.12151	1165.69885253906
147.11292	2527.22778320313
175.11925	8377.90625
180.07718	1666.96118164063
185.10385	2101.32495117188
199.10643	1384.93725585938
199.18156	3878.51147460938
211.14284	1745.02551269531
218.15057	1813.23950195313
224.40735	937.973327636719
232.16681	1156.91235351563
253.16638	11573.501953125
266.63577	1248.37890625
267.1922	1080.89367675781
270.19305	1963.06872558594
285.23291	1015.658203125
286.10645	989.393249511719
298.60095	1096.46826171875
319.93018	1137.78149414063
324.66153	1139.65759277344
368.10129	4367.8681640625
392.21213	1254.12817382813
394.69742	1146.36291503906
436.24896	2460.58618164063
436.94806	1226.91955566406
448.75586	1275.57019042969
449.71051	1301.17346191406
481.18857	1609.55847167969
526.9209	1162.39770507813
551.26056	1194.18676757813
561.30316	1310.58825683594
596.31171	2411.01708984375
602.30072	9898.904296875
609.28857	3995.12915039063
631.38251	1382.69189453125
648.3111	10491.6630859375
669.32507	1872.39440917969
715.38794	1851.39819335938
746.3786	1684.71142578125
782.41046	2053.02856445313
peaklist end

peaklist start
mz=460.226785416792
fragmentation=HCD
charge=1
header=RawFile: QE929_MSQ1321_20180329_Heba_ub_s5_10_2 Index: 4923 Precursor: 0 _multi_
110.07167	4017.70068359375
129.10243	2446.1416015625
136.07524	1056.28430175781
145.07799	1307.82385253906
152.75212	983.910339355469
346.42862	1102.171875
408.47784	1475.98168945313
540.55444	1170.96826171875
687.53223	1346.41577148438
peaklist end

peaklist start
mz=460.254003209066
fragmentation=HCD
charge=1
header=RawFile: QE929_MSQ1321_20180329_Heba_ub_s6_10_3 Index: 9805 Precursor: 0 _multi_
102.09158	89037.40625
103.09463	1516.70690917969
104.0531	1353.70971679688
116.58337	946.576843261719
120.08071	2335.62939453125
123.11687	14953.7158203125
128.10689	2323.95092773438
129.10175	1157.05224609375
136.07524	5348.10400390625
143.74084	1055.01037597656
145.04939	1825.59765625
159.06435	1304.85400390625
175.81918	1218.80151367188
184.16917	4731.888671875
193.09669	5803.896484375
367.55295	1278.97741699219
439.81665	1089.10766601563
460.25282	60931.56640625
518.76813	1172.68713378906
586.38916	2371.35620117188
699.47095	1200.61022949219
peaklist end

peaklist start
mz=460.254038238567
fragmentation=HCD
charge=1
header=RawFile: QE929_MSQ1321_20180329_Heba_ub_s7_30_1 Index: 9357 Precursor: 0 _multi_
102.09168	63508.02734375
123.117	10719.47265625
128.10669	1347.80407714844
129.10184	1343.27355957031
136.07561	6919.17236328125
144.216	1054.2666015625
145.04913	1691.97534179688
159.06517	2361.48901367188
184.16893	4667.17578125
193.09605	7513.818359375
221.09109	1880.32250976563
246.18082	1853.40649414063
355.22946	1239.82800292969
378.09321	2291.1787109375
460.2538	49878.583984375
586.39032	2049.16967773438
1328.2709	1565.54028320313
peaklist end

peaklist start
mz=460.254167832584
fragmentation=HCD
charge=1
header=RawFile: QE929_MSQ1321_20180329_Heba_ub_s1_ctrl_1 Index: 8771 Precursor: 0 _multi_
102.09177	22873.9140625
120.08122	1386.85498046875
123.11712	2344.34985351563
136.07573	1196.08703613281
160.79794	1122.2236328125
193.09718	1832.69360351563
221.09296	1056.33569335938
221.12823	1210.14807128906
239.76427	1041.04577636719
256.6532	1090.90270996094
279.1481	1037.42822265625
460.25281	14981.685546875
496.1814	1150.38269042969
575.71301	1255.77392578125
620.87115	1304.89599609375
768.84406	1140.54541015625
976.95715	1172.17431640625
1043.9222	1402.26452636719
1091.3608	1241.03076171875
peaklist end

peaklist start
mz=460.254192815028
fragmentation=HCD
charge=1
header=RawFile: QE929_MSQ1321_20180329_Heba_ub_s8_30_2 Index: 9624 Precursor: 0 _multi_
100.35923	1105.86157226563
102.09173	8023.89453125
120.08121	5486.89404296875
131.11774	3906.41381835938
136.07533	2444.10180664063
137.67516	993.317565917969
157.13309	1118.23876953125
175.11855	1460.13671875
193.09668	2506.27978515625
246.18434	978.654724121094
270.18335	1112.92041015625
274.12134	1722.79663085938
344.71317	1092.29345703125
385.73346	1044.84313964844
389.85327	1108.97448730469
409.68054	1054.60424804688
432.25516	1582.62365722656
456.2868	1724.29138183594
460.25305	5914.75341796875
480.53369	1112.23889160156
525.25909	1222.38452148438
531.32013	1665.166015625
644.40784	2517.591796875
peaklist end

peaklist start
mz=460.254217190369
fragmentation=HCD
charge=1
header=RawFile: QE929_MSQ1321_20180329_Heba_ub_s2_ctrl_2 Index: 9588 Precursor: 0 _multi_
102.09176	82781.2578125
120.08116	1771.62426757813
123.11706	13087.5693359375
128.10664	1982.74108886719
145.04884	1501.86889648438
159.06552	2330.48266601563
163.06079	1041.91186523438
182.92505	1051.37622070313
184.16997	3896.861328125
193.09642	1962.80676269531
198.48332	1121.12536621094
270.60605	1106.70971679688
358.68564	1230.80297851563
460.25382	61679.111328125
813.84253	1329.95141601563
1276.1051	1267.44995117188
1368.2814	1260.22155761719
peaklist end

peaklist start
mz=460.254269627839
fragmentation=HCD
charge=1
header=RawFile: QE929_MSQ1321_20180329_Heba_ub_s7_30_1 Index: 7425 Precursor: 0 _multi_
102.09158	1629.78649902344
110.07152	8879.40234375
115.03938	1716.98864746094
120.08108	4240.41357421875
123.11723	18227.7109375
129.10214	1015.96881103516
130.06511	1590.36022949219
139.36055	1236.1474609375
145.05	1742.98547363281
158.09489	1226.39599609375
159.06541	8763.853515625
159.09203	5366.11767578125
171.11449	1071.06811523438
173.12946	3301.73168945313
175.11862	5309.330078125
176.09187	5016.7841796875
181.28957	1009.52716064453
195.08723	1186.18188476563
209.10524	1260.09216308594
213.10133	1198.57153320313
216.12315	106017.28125
217.12669	5185.9365234375
230.12857	1478.46533203125
236.72754	1073.42761230469
242.1391	4744.4345703125
287.55417	1191.34973144531
293.1712	4865.33349609375
298.19897	1766.89343261719
359.23999	2426.23120117188
363.78961	1091.27209472656
397.65228	1148.8828125
413.24222	1081.39013671875
460.25485	26403.3244628906
488.28479	1273.39306640625
493.58554	1488.916015625
501.27542	1400.75012207031
549.79633	1203.04406738281
585.33685	9042.2373046875
656.36847	1682.54663085938
680.39319	1462.6845703125
711.37	1452.35668945313
843.63916	1260.57067871094
peaklist end

peaklist start
mz=460.254333292159
fragmentation=HCD
charge=1
header=RawFile: QE929_MSQ1321_20180329_Heba_ub_s1_ctrl_1 Index: 7713 Precursor: 0 _multi_
120.08129	1563.10681152344
130.08752	1151.75793457031
153.27849	1085.16748046875
159.06528	1753.93249511719
171.11281	1195.61547851563
175.11855	1521.28979492188
197.65279	1056.12927246094
202.10657	1392.26647949219
211.30457	1316.37023925781
231.02605	1034.841796875
315.42303	1291.49487304688
320.13354	4311.4951171875
360.16489	12536.6279296875
460.25594	12377.1767578125
552.79144	1317.14990234375
695.59705	1210.07934570313
805.42957	1757.59399414063
806.42438	1798.65686035156
peaklist end

peaklist start
mz=460.254574477283
fragmentation=HCD
charge=1
header=RawFile: QE929_MSQ1321_20180329_Heba_ub_s1_ctrl_1 Index: 7048 Precursor: 0 _multi_
102.09193	1797.78295898438
110.07214	1392.41821289063
112.08714	1311.16687011719
120.0809	1179.28186035156
123.117	20417.99609375
125.10735	4813.8291015625
128.10721	1297.21923828125
145.04958	5182.29296875
155.11763	2482.720703125
157.09702	1163.64807128906
159.065	6580.11767578125
173.12839	21513.185546875
175.11891	18803.869140625
176.09166	6332.3671875
180.82898	1007.15502929688
183.14908	23686.3515625
184.15221	2441.54858398438
185.09283	1421.56225585938
201.0869	1855.06506347656
201.12367	7434.96337890625
211.14436	6533.59912109375
216.12289	128115.5
217.1268	5876.85302734375
242.13824	4886.23828125
255.52725	1331.392578125
282.18109	1133.77478027344
290.14435	1659.66613769531
293.17157	2059.49609375
344.69061	5452.234375
411.22095	1725.39721679688
429.22104	2050.59301757813
460.25363	55371.52734375
487.19614	1170.89758300781
506.25906	1106.2626953125
541.78149	1523.07653808594
549.88214	1498.88012695313
585.33325	1929.57543945313
593.31757	7604.513671875
593.81335	4882.26025390625
611.57855	1154.45092773438
649.85345	1898.31665039063
671.35309	1347.1865234375
714.33929	1293.43469238281
828.42133	2178.44287109375
871.4317	1852.20422363281
872.43103	2033.34814453125
924.47925	2639.66625976563
925.48859	4436.2431640625
936.34064	1327.30847167969
979.05304	1324.70434570313
984.53064	1342.64575195313
peaklist end

peaklist start
mz=460.266036884897
fragmentation=HCD
charge=1
header=RawFile: QE929_MSQ1321_20180329_Heba_ub_s4_10_1 Index: 8524 Precursor: 0 _multi_
101.07114	1571.17431640625
110.07162	10816.564453125
120.08094	5893.4228515625
125.10756	1236.41088867188
129.1028	7447.76708984375
130.08623	2233.0771484375
132.45305	1056.06201171875
136.07613	1791.67944335938
147.11266	1744.27941894531
155.11771	5687.7041015625
173.12846	17741.83984375
175.11929	1398.318359375
177.27742	1042.22082519531
183.11299	5267.02587890625
199.18059	2144.58178710938
201.10664	971.235656738281
201.12317	9911.703125
209.09775	947.773376464844
214.11757	1242.9462890625
216.61774	1248.01525878906
217.13345	5797.57177734375
227.11394	1615.88415527344
227.17633	1337.30346679688
233.1653	1274.0166015625
235.17694	987.449951171875
239.14986	1451.509765625
240.13329	1334.21081542969
245.1292	7909.4072265625
257.16144	7101.015625
258.14365	8404.060546875
260.14822	1477.02429199219
262.15521	2358.60009765625
270.14554	7847.3828125
275.17081	7515.25830078125
278.15338	1372.12365722656
325.31091	1173.82275390625
364.81207	1169.92883300781
373.18649	16213.4140625
422.2399	5308.04833984375
455.21118	2078.52783203125
469.24335	1513.51574707031
471.8187	1125.28735351563
477.24039	1802.21655273438
502.26324	1260.38549804688
519.29268	42021.5771484375
519.37073	2053.60180664063
632.36859	1302.78601074219
719.40492	5914.40576171875
772.35199	2064.75073242188
806.44312	9186.4892578125
peaklist end

peaklist start
mz=460.288464141709
fragmentation=HCD
charge=1
header=RawFile: QE929_MSQ1321_20180329_Heba_ub_s9_30_3 Index: 6399 Precursor: 0 _multi_
110.07162	1227.88610839844
129.10283	2497.55688476563
130.08694	8757.3173828125
136.07538	1372.2138671875
147.11285	4144.3828125
153.93637	951.835876464844
173.12917	2442.99658203125
175.10782	4070.89233398438
176.28362	1071.0380859375
185.09229	1711.26013183594
187.14439	1907.22412109375
201.12411	1212.20971679688
203.10303	3928.72241210938
226.15282	1057.64807128906
244.13033	1679.44519042969
248.16107	2000.62292480469
357.2121	1473.32189941406
361.24756	1413.92578125
458.27264	1277.26000976563
460.29025	7838.72705078125
503.3187	2214.0625
604.36444	5145.36083984375
717.44574	2037.85266113281
951.01074	1358.69067382813
peaklist end

peaklist start
mz=462.289268331918
fragmentation=HCD
charge=1
header=RawFile: QE929_MSQ1321_20180329_Heba_ub_s4_10_1 Index: 14570 Precursor: 0 _multi_
103.03946	1297.44653320313
112.08675	948.6533203125
120.0812	5417.5185546875
136.07573	30976.30078125
158.0928	1174.67028808594
175.11942	8354.515625
188.79417	1108.82861328125
201.12366	2134.70922851563
208.32562	1148.806640625
210.88741	1254.0068359375
233.16411	1803.47875976563
249.16037	15993.0419921875
250.16379	1533.47399902344
251.88651	1104.52331542969
257.16083	1683.51916503906
261.16031	4752.8076171875
274.18762	2145.65698242188
277.15427	4657.521484375
283.14401	1763.19799804688
311.1391	1222.07861328125
330.23001	1079.65014648438
338.25729	1215.17663574219
359.03	8346.14453125
370.24603	1919.97290039063
374.24683	1331.49377441406
387.27203	5442.56494140625
424.22238	2075.77465820313
500.35602	7610.30224609375
647.42351	44570.013671875
810.48724	15822.1953125
811.47729	7412.234375
peaklist end

peaklist start
mz=464.239918722824
fragmentation=HCD
charge=1
header=RawFile: QE929_MSQ1321_20180329_Heba_ub_s6_10_3 Index: 6831 Precursor: 0 _multi_
101.07126	1232.61047363281
102.05545	4892.07958984375
110.07164	41384.9375
120.08095	48061.0859375
121.08472	2300.38110351563
129.06606	1169.4814453125
129.10248	25440.775390625
130.08638	17496.234375
132.10208	8690.2216796875
136.07568	22360.591796875
143.11792	2029.52868652344
147.11266	17416.255859375
154.98492	1170.26354980469
157.06004	2012.75219726563
157.13319	1462.755859375
158.09277	1332.6044921875
159.09171	6214.73779296875
166.08531	1603.98950195313
167.09232	1989.59411621094
175.11906	7228.08984375
183.1492	1954.55383300781
185.12846	1909.00537109375
195.08734	11634.609375
199.18008	1956.67102050781
210.02545	2009.56176757813
214.98778	6732.81494140625
219.13301	1378.92578125
221.09274	1735.86828613281
221.12805	5906.2470703125
232.14105	1772.48583984375
242.81476	1172.42578125
248.972	1578.94165039063
249.16052	1744.41125488281
255.1472	1981.83471679688
257.13907	2387.884765625
272.17159	23957.0275878906
282.17911	1078.64099121094
285.134	6993.79345703125
294.18063	8593.3037109375
308.97775	1493.35717773438
313.7041	1279.33483886719
336.14603	1278.52038574219
340.13998	7989.10888671875
345.22272	1417.31750488281
358.15065	15456.4049072266
359.02692	1246.32641601563
361.03015	2004.11706542969
384.15665	6016.009765625
416.26019	5377.52294921875
435.1947	1345.5595703125
464.25909	4526.14453125
464.74219	1478.53747558594
465.81488	1178.7587890625
493.21732	7152.6025390625
521.21466	21185.4970703125
529.34589	2393.90844726563
564.14124	1235.14099121094
606.30201	7161.4599609375
626.3985	19243.35546875
634.29599	13021.109375
653.33872	11835.4508056641
668.35211	1815.77844238281
711.21844	1317.208984375
780.2193	1912.54052734375
790.40839	1920.24157714844
798.23029	1254.92614746094
peaklist end

peaklist start
mz=464.286682974676
fragmentation=HCD
charge=1
header=RawFile: QE929_MSQ1321_20180329_Heba_ub_s8_30_2 Index: 4482 Precursor: 0 _multi_
102.05524	1707.31994628906
110.07168	5036.7783203125
120.08102	8614.7470703125
129.10258	10298.416015625
130.06596	1304.71130371094
130.08641	4366.59326171875
131.11769	1037.68225097656
136.07617	1126.90405273438
141.10214	1147.60852050781
143.11827	2129.2353515625
147.11292	5474.02099609375
154.98422	1911.70886230469
171.11299	1049.73327636719
175.11917	2182.05029296875
187.108	1184.07885742188
199.1804	2183.73706054688
204.13443	4438.33642578125
212.96173	1025.96484375
214.98863	2528.490234375
223.9341	1034.53564453125
248.97148	5503.9697265625
259.83121	1087.84216308594
266.98172	1272.22607421875
294.18179	4710.30419921875
308.97522	2158.9658203125
351.20288	9302.2568359375
371.68286	1155.29272460938
425.26422	1334.99047851563
434.21667	1857.99780273438
464.2883	16063.8359375
590.34717	1284.79443359375
703.01685	1220.31640625
708.37903	1651.95532226563
852.43262	2326.2294921875
peaklist end

peaklist start
mz=464.286830636687
fragmentation=HCD
charge=1
header=RawFile: QE929_MSQ1321_20180329_Heba_ub_s9_30_3 Index: 4418 Precursor: 0 _multi_
101.07179	1352.38452148438
105.65037	1026.02221679688
110.07165	4531.67919921875
120.08083	9857.1494140625
129.10257	15300.67578125
130.08615	2154.2822265625
133.62679	981.667602539063
136.07561	4330.14453125
147.11278	8623.7744140625
154.08531	1136.25524902344
171.11153	1649.76843261719
173.12833	1777.72253417969
175.11913	1807.97326660156
204.13408	6697.08349609375
214.98807	2310.15258789063
233.16446	1293.4072265625
240.13426	2157.98315429688
248.97191	2663.29614257813
252.13954	1166.1796875
294.18066	4532.646484375
301.28241	1116.61071777344
303.6532	1301.33618164063
308.97552	2442.44506835938
350.21475	1522.90539550781
351.20126	10202.1044921875
368.50067	1357.98388671875
390.08881	1990.34350585938
434.21597	4630.97998046875
464.28734	21923.0352783203
477.27731	1182.57421875
590.35022	1535.94128417969
600.85028	1195.17834472656
710.39227	1308.24853515625
838.76807	1137.65295410156
906.01422	1267.53369140625
peaklist end

peaklist start
mz=464.287208596545
fragmentation=HCD
charge=1
header=RawFile: QE929_MSQ1321_20180329_Heba_ub_s5_10_2 Index: 4350 Precursor: 0 _multi_
120.08107	5050.27294921875
129.10248	8201.39453125
130.086	1326.24475097656
147.11267	2439.908203125
214.98825	9057.3271484375
240.13438	1766.564453125
248.97179	1658.90710449219
272.17169	1473.82080078125
308.97458	6460.00732421875
351.20453	2080.30981445313
361.02148	1679.72680664063
404.46722	1036.93029785156
464.28622	5447.9716796875
477.26736	4181.60986328125
590.34155	1903.30407714844
689.41498	2248.86743164063
889.25964	1490.19311523438
peaklist end

peaklist start
mz=464.287263887337
fragmentation=HCD
charge=1
header=RawFile: QE929_MSQ1321_20180329_Heba_ub_s7_30_1 Index: 4492 Precursor: 0 _multi_
107.14243	1021.67712402344
110.07181	2063.43310546875
112.96686	875.823791503906
120.08138	4556.2685546875
129.10251	7613.5947265625
129.94524	965.065551757813
136.07597	1562.54016113281
136.97426	2404.21020507813
147.11307	2603.943359375
154.98424	1761.81689453125
165.76222	1003.4609375
187.14534	1072.23645019531
204.1339	1889.95886230469
214.98878	9224.3369140625
222.12404	1247.361328125
238.65669	1151.78588867188
248.97208	4368.6865234375
266.98288	1703.36645507813
308.9754	9277.93359375
351.20126	1447.734375
361.02524	1303.57666015625
365.54547	1188.77062988281
464.28806	8117.4228515625
464.74649	1114.48852539063
527.88483	1188.84521484375
804.68652	1215.98815917969
peaklist end

peaklist start
mz=465.239186985595
fragmentation=HCD
charge=1
header=RawFile: QE929_MSQ1321_20180329_Heba_ub_s1_ctrl_1 Index: 7548 Precursor: 0 _multi_
104.35217	995.859069824219
110.07151	8892.876953125
120.081	4040.37646484375
129.10216	7973.927734375
136.07562	1239.24462890625
136.97536	1352.6728515625
159.09068	1029.3134765625
186.70634	1103.95654296875
214.98877	4238.15478515625
223.1562	6464.3681640625
248.97195	1565.3212890625
251.15036	2055.84155273438
308.97375	1810.68676757813
333.71594	1136.33740234375
335.05783	1244.32080078125
510.26501	1652.81677246094
573.88885	1319.84985351563
657.33136	1589.02111816406
772.36823	4487.53515625
peaklist end

peaklist start
mz=465.255690701081
fragmentation=HCD
charge=1
header=RawFile: QE929_MSQ1321_20180329_Heba_ub_s9_30_3 Index: 6512 Precursor: 0 _multi_
102.05536	19786.462890625
110.07151	33030.45703125
111.07471	1828.1484375
120.08092	21669.125
121.084	1485.19165039063
129.06609	7248.5703125
129.10223	19109.49609375
130.08618	10351.7353515625
132.10191	12702.9267578125
136.07544	9434.2138671875
147.07658	7518.33544921875
147.11273	7733.24853515625
157.06064	13951.0546875
157.13387	1234.57385253906
159.09161	4549.3994140625
167.09322	1647.04370117188
173.12918	1925.22644042969
175.07146	5142.984375
175.1188	10387.96484375
179.39711	1161.25988769531
183.14949	12442.86328125
185.12962	1546.4794921875
191.29723	1097.3017578125
195.08766	7319.46142578125
196.09126	999.203857421875
199.0713	4546.1337890625
201.12305	2435.16796875
210.02483	6642.27978515625
211.14398	6220.6455078125
214.98782	5698.16015625
219.13326	2319.63427734375
221.12822	7503.69189453125
227.10228	1970.92346191406
232.14107	7790.8603515625
248.97102	1478.04956054688
257.13858	6537.736328125
272.17125	14232.4510498047
277.15308	1555.85327148438
282.17978	4373.96435546875
285.13422	12354.572265625
286.10266	7031.44775390625
294.18124	5776.5869140625
308.97577	1657.64831542969
336.14502	1821.95715332031
340.13931	2083.67651367188
345.22375	6815.88916015625
358.15114	7436.80017089844
384.15451	2472.6083984375
393.21631	1351.44287109375
402.66821	1348.599609375
416.26082	29766.7883300781
464.26089	1352.10534667969
465.26099	1568.19409179688
521.21494	14635.4702148438
529.34391	17976.2758789063
606.30618	4019.16882324219
609.37543	1338.64770507813
626.39763	85563.54296875
634.30493	1258.5478515625
653.33374	9090.59411621094
702.37561	1344.37341308594
711.19818	2166.59521484375
717.73865	1206.57653808594
737.4278	2369.265625
755.44147	5131.88671875
780.22516	2115.32861328125
798.23932	2038.40930175781
peaklist end

peaklist start
mz=466.434133524538
fragmentation=HCD
charge=1
header=RawFile: QE929_MSQ1321_20180329_Heba_ub_s9_30_3 Index: 2707 Precursor: 0 _multi_
103.51194	1187.79162597656
114.12823	6683.4453125
129.10245	1476.58374023438
154.08708	1652.07116699219
154.9846	1125.05651855469
157.09747	1401.4306640625
197.1295	1091.98913574219
200.01241	1280.14123535156
200.41234	1042.11071777344
205.92175	1130.28259277344
214.98773	4830.28662109375
215.99161	1773.41284179688
216.98596	1056.80224609375
247.16556	1995.39013671875
248.97173	4832.31982421875
266.94122	4342.1123046875
292.0835	1209.21130371094
294.00122	1753.06469726563
294.96875	1224.55053710938
296.95337	1515.23974609375
308.97394	2514.95581054688
310.88318	1336.37878417969
311.91534	1303.10961914063
320.25598	13406.43359375
390.19815	1409.29919433594
393.34498	133266.623046875
466.43445	142301.978515625
peaklist end

peaklist start
mz=467.221850881822
fragmentation=HCD
charge=1
header=RawFile: QE929_MSQ1321_20180329_Heba_ub_s4_10_1 Index: 3927 Precursor: 0 _multi_
101.07156	1910.87731933594
102.05569	5038.54736328125
104.05349	1507.06188964844
104.36204	968.953186035156
104.91299	978.671142578125
107.99866	1027.69470214844
109.3303	1288.60986328125
110.07199	11029.728515625
112.05094	1194.109375
112.07589	2667.81909179688
112.08704	1053.73413085938
113.07114	1496.72888183594
115.05101	1393.41455078125
116.07098	5169.0732421875
120.0812	18037.451171875
121.08377	1161.29345703125
129.06618	2118.3203125
129.1028	11720.7998046875
129.11108	1533.82348632813
130.06522	1750.72131347656
130.0869	1692.49462890625
132.08061	6262.49853515625
133.04335	1360.17761230469
136.07619	5899.71533203125
141.06581	5822.09814453125
143.11807	44720.11328125
143.1291	1493.48107910156
144.12183	2099.65942382813
147.11327	5197.705078125
158.09311	2697.72924804688
159.09186	53552.671875
160.09552	6941.30224609375
170.0602	5423.2177734375
171.1129	10289.1083984375
175.11923	17743.369140625
176.121	1211.0732421875
177.10248	9445.662109375
186.0881	3539.52612304688
187.08586	7998.91552734375
193.09744	1533.61413574219
201.03351	1238.08129882813
204.13475	1197.35913085938
226.1189	1780.96362304688
227.08131	1673.71691894531
228.13438	4196.89501953125
230.1301	2081.4482421875
240.09772	1617.09289550781
258.12485	1474.28955078125
262.15085	5770.37646484375
264.63727	1967.11999511719
286.15082	4380.3779296875
291.16635	3997.80419921875
298.09558	1313.38647460938
301.44882	1156.33227539063
303.17774	18789.7905273438
308.9725	1166.61633300781
328.18753	1504.06823730469
351.67209	1313.78833007813
382.17398	5840.37060546875
399.20985	8871.36193847656
432.22232	4758.73388671875
439.21591	1497.68542480469
449.70312	1263.27587890625
501.05731	1327.15283203125
503.2572	7776.28515625
522.14703	1211.32836914063
537.26996	1279.01953125
543.25348	4656.41943359375
559.24078	18866.373046875
560.28016	68783.5964355469
664.36932	1721.07006835938
683.3181	4247.24047851563
706.30823	2100.97290039063
746.37079	7937.99169921875
747.3573	6310.33740234375
763.33125	36414.498046875
846.43188	1955.35363769531
peaklist end

peaklist start
mz=468.013658166767
fragmentation=HCD
charge=1
header=RawFile: QE929_MSQ1321_20180329_Heba_ub_s6_10_3 Index: 5001 Precursor: 0 _multi_
103.62463	1056.50561523438
110.07194	4992.544921875
120.08109	17014.400390625
129.10242	29379.318359375
130.08675	4091.41967773438
131.11826	4917.9814453125
147.11305	5363.45556640625
157.13376	1341.90893554688
169.13409	2244.65185546875
183.14983	7068.27001953125
196.14032	1018.06524658203
197.12947	1657.09252929688
199.18063	1405.99304199219
211.14507	2183.65893554688
232.11189	6115.56103515625
235.10739	1712.49084472656
267.1098	1323.5576171875
274.12143	4868.25830078125
308.97839	1194.32727050781
329.31467	1069.37670898438
331.38248	1149.11413574219
355.20697	1216.4365234375
373.19077	1669.25158691406
433.20459	1247.17565917969
444.25528	1190.23876953125
468.26483	1193.0087890625
604.36108	1275.38244628906
617.33105	1329.98547363281
674.35901	2070.29125976563
691.39667	4415.50244140625
692.39819	4703.57177734375
789.37488	4603.9248046875
808.43018	1773.54516601563
852.47239	4226.06628417969
887.52216	2395.6494140625
1428.6298	1250.77612304688
peaklist end

peaklist start
mz=468.388187783435
fragmentation=HCD
charge=1
header=RawFile: QE929_MSQ1321_20180329_Heba_ub_s5_10_2 Index: 20787 Precursor: 0 _multi_
133.08525	9236.330078125
161.5397	967.639038085938
162.35258	988.531005859375
162.97243	3421.01147460938
177.11113	1752.50085449219
180.98344	1528.25561523438
216.98419	1542.828125
218.98096	1886.31188964844
231.40753	997.643249511719
232.9267	1781.92407226563
250.93655	2324.43139648438
283.17389	1401.50036621094
294.95956	1691.84704589844
312.85803	4461.78125
312.96692	1426.83142089844
330.86731	1644.708984375
330.90973	1092.87768554688
363.12512	1348.31213378906
372.5788	1102.47888183594
380.89761	1230.93395996094
399.21271	2036.01708984375
695.99408	1258.82214355469
peaklist end

peaklist start
mz=468.389034998698
fragmentation=HCD
charge=1
header=RawFile: QE929_MSQ1321_20180329_Heba_ub_s3_ctrl_3 Index: 20893 Precursor: 0 _multi_
104.99047	1091.39990234375
121.00523	990.849670410156
129.10201	1948.77673339844
132.65649	1163.28247070313
133.08525	7460.5244140625
162.97255	1986.13159179688
167.59752	1005.09112548828
177.11108	1960.82360839844
180.98318	2188.14624023438
199.74216	1029.62841796875
214.98645	1339.1591796875
218.97896	2475.736328125
232.92671	4307.8388671875
240.98715	1287.51281738281
250.93668	1452.37316894531
294.96277	1152.63195800781
330.86957	3931.22802734375
330.90924	1246.30554199219
399.21411	1748.08801269531
458.65613	1137.53784179688
545.2702	1118.70971679688
602.61053	1091.94958496094
peaklist end

peaklist start
mz=469.253028628665
fragmentation=HCD
charge=1
header=RawFile: QE929_MSQ1321_20180329_Heba_ub_s6_10_3 Index: 5543 Precursor: 0 _multi_
101.071	6617.16796875
102.05524	1301.27087402344
110.0713	5449.52001953125
119.04948	2135.87133789063
120.08083	6039.298828125
129.06586	2316.16015625
129.10211	31984.861328125
130.06581	4037.80249023438
130.08572	8636.150390625
130.10519	1508.79895019531
136.07555	92377.9140625
136.12083	1130.33923339844
137.07886	6235.322265625
143.11807	1693.55932617188
147.11235	13226.197265625
159.09123	5849.9072265625
159.11191	2257.12841796875
161.00198	1711.431640625
173.12837	1446.01196289063
175.11856	4193.22900390625
186.12277	2166.77172851563
201.12218	1589.73852539063
204.1338	14362.9296875
214.1541	1589.22729492188
223.15547	1340.91076660156
226.11656	3789.03198242188
234.14456	4366.50634765625
238.94083	1341.55114746094
240.09814	7773.443359375
242.15083	1743.35900878906
249.15932	50916.8203125
250.16238	8804.1669921875
251.14969	1787.9921875
258.1088	9973.2890625
277.15347	6326.9072265625
291.16566	38006.9187011719
293.11224	6071.181640625
301.12756	2351.8642578125
321.17685	4552.93115234375
325.18842	1917.52941894531
329.18073	1462.50183105469
345.16684	1353.03137207031
353.18033	2196.82592773438
371.19327	1411.09753417969
386.24084	1706.64038085938
404.24988	20820.966796875
421.17087	9747.2939453125
440.2113	1176.29113769531
460.22702	1617.67590332031
507.25513	8508.74963378906
514.29773	4810.0556640625
515.28094	8711.7734375
532.30693	9746.56958007813
545.04547	1260.64196777344
581.39056	1653.11962890625
643.34013	16331.6162109375
661.35143	46699.9990234375
680.32434	1470.58654785156
688.39496	1307.244140625
693.32648	2389.38916015625
744.4527	1422.1630859375
789.38086	1319.86401367188
790.34283	1846.18688964844
807.37959	10483.0485839844
824.41466	33891.638671875
829.62238	1299.60314941406
peaklist end

peaklist start
mz=469.253141956797
fragmentation=HCD
charge=1
header=RawFile: QE929_MSQ1321_20180329_Heba_ub_s1_ctrl_1 Index: 5128 Precursor: 0 _multi_
101.07137	2346.50390625
121.26477	1037.21118164063
129.10237	18235.130859375
130.06531	1862.11572265625
130.08597	1843.56005859375
130.10564	1683.42919921875
136.07559	49446.21875
137.07925	2513.15844726563
143.11746	4893.17626953125
144.1212	1585.44128417969
147.11267	7542.97412109375
159.09169	2493.6220703125
161.00197	2036.52270507813
171.11267	1377.486328125
204.13396	5915.57080078125
216.13327	1448.05346679688
226.11972	1166.53881835938
234.14481	4351.669921875
240.09766	2555.46704101563
244.12848	1509.72302246094
249.15947	22619.259765625
250.16168	2161.73779296875
258.10855	4044.51123046875
265.11908	1257.11291503906
277.15457	5194.54443359375
291.16617	12602.62890625
293.11249	1579.00158691406
304.27713	1117.32019042969
321.17636	2347.3291015625
325.29492	1367.51330566406
404.24998	9404.47387695313
408.90189	1268.31396484375
421.1713	2222.20727539063
471.43384	1335.13061523438
507.2582	2845.86486816406
514.29944	2052.47900390625
515.28314	5022.04345703125
532.30664	5104.8642578125
643.33853	8487.63403320313
661.34946	23646.8803710938
693.33177	3285.923828125
807.38302	3784.43505859375
824.41452	17247.4384765625
892.60468	1251.65173339844
peaklist end

peaklist start
mz=469.25528270281
fragmentation=HCD
charge=1
header=RawFile: QE929_MSQ1321_20180329_Heba_ub_s3_ctrl_3 Index: 4212 Precursor: 0 _multi_
110.07204	2258.27172851563
120.081	4815.10546875
129.10233	5537.86962890625
136.07597	1335.47058105469
147.1134	1266.59692382813
158.09261	2103.91528320313
159.23622	1015.56726074219
161.0025	5143.2958984375
175.11911	11244.1181640625
186.90782	1075.04614257813
212.36868	1138.12060546875
215.58263	1008.35186767578
251.04514	1201.76086425781
267.14902	5115.91845703125
305.16141	4260.5029296875
330.84314	1133.07702636719
348.88019	1297.3671875
383.06506	1152.02673339844
395.03082	1143.12255859375
452.22769	2415.833984375
469.25707	28614.8461914063
471.69525	1161.1796875
peaklist end

peaklist start
mz=469.25544020177
fragmentation=HCD
charge=1
header=RawFile: QE929_MSQ1321_20180329_Heba_ub_s1_ctrl_1 Index: 4223 Precursor: 0 _multi_
109.05775	1044.50830078125
110.07182	2395.90966796875
120.0812	9292.19140625
129.10234	5106.74169921875
133.32237	934.953735351563
136.07559	2312.01049804688
139.38631	982.662231445313
139.55211	1059.15222167969
141.06619	1221.7744140625
143.11769	1862.59753417969
158.09244	5016.2314453125
158.13008	1092.39526367188
161.00185	4298.5146484375
167.04756	1375.92297363281
175.1189	24837.22265625
190.09657	1628.96069335938
236.9837	1696.18701171875
251.04732	1561.43908691406
258.71057	1248.10327148438
267.14926	8383.294921875
293.82306	1215.03820800781
295.14481	1564.74792480469
305.16116	6957.28857421875
322.18582	2118.619140625
434.21805	1972.388671875
440.23566	5319.998046875
452.22885	4828.6884765625
468.25183	1249.6513671875
469.25667	59126.9545898438
515.91803	1359.15686035156
555.26556	1742.51330566406
651.31714	1084.06970214844
824.44214	1524.70422363281
peaklist end

peaklist start
mz=469.256079934733
fragmentation=HCD
charge=1
header=RawFile: QE929_MSQ1321_20180329_Heba_ub_s4_10_1 Index: 10914 Precursor: 0 _multi_
110.07155	4018.4931640625
114.75698	996.591857910156
120.08123	5372.41943359375
129.10237	1552.72900390625
130.08682	1287.91162109375
132.12146	1036.37561035156
136.07582	13499.3603515625
143.11844	2438.48022460938
147.11292	5097.3955078125
161.17516	983.624938964844
207.11278	7897.3740234375
226.15472	1959.71899414063
243.11029	1382.98278808594
244.16609	9928.587890625
285.13535	3972.09497070313
315.20276	4091.548828125
383.91434	1086.07373046875
385.31699	1121.34545898438
398.21948	1989.34057617188
491.23785	1098.14697265625
628.37231	1811.86560058594
896.55322	2137.20703125
1329.594	1738.28332519531
peaklist end

peaklist start
mz=469.276785682319
fragmentation=HCD
charge=1
header=RawFile: QE929_MSQ1321_20180329_Heba_ub_s3_ctrl_3 Index: 14756 Precursor: 0 _multi_
115.53914	1046.20544433594
115.79139	1148.22705078125
143.11778	1539.89916992188
144.66042	1010.86633300781
251.04628	4683.41748046875
279.11053	1067.6533203125
300.66205	1062.05639648438
469.27685	89350.0234375
peaklist end

peaklist start
mz=469.277075120378
fragmentation=HCD
charge=1
header=RawFile: QE929_MSQ1321_20180329_Heba_ub_s2_ctrl_2 Index: 15620 Precursor: 0 _multi_
111.17493	986.823364257813
113.35245	943.761108398438
113.65376	1039.21179199219
126.36063	949.479858398438
141.91983	1062.6669921875
143.11783	2367.95703125
227.03711	1214.66625976563
251.04683	1761.0966796875
267.06793	1281.06628417969
275.33978	1097.46911621094
469.27704	65251.3520507813
543.61145	1180.77514648438
582.33331	1138.21826171875
669.37128	2419.92041015625
716.67871	1129.94995117188
768.4361	4079.37963867188
889.17291	1166.12231445313
peaklist end

peaklist start
mz=470.260950224404
fragmentation=HCD
charge=1
header=RawFile: QE929_MSQ1321_20180329_Heba_ub_s2_ctrl_2 Index: 7982 Precursor: 0 _multi_
110.07186	1151.12512207031
120.08152	7372.45703125
120.28838	1038.50366210938
124.17543	1024.31652832031
129.10248	14941.5556640625
174.09366	1014.85241699219
175.11929	2184.478515625
199.18056	4897.3359375
226.11887	1688.30163574219
227.03526	1795.60754394531
227.17627	4357.21337890625
247.50415	1186.46276855469
289.43091	1171.89025878906
450.34366	1387.712890625
471.35403	5174.44140625
492.29175	4221.61572265625
613.3396	5849.6025390625
639.35944	1773.9658203125
696.38308	17456.1372070313
712.40485	1747.62731933594
peaklist end

peaklist start
mz=471.302265628502
fragmentation=HCD
charge=1
header=RawFile: QE929_MSQ1321_20180329_Heba_ub_s8_30_2 Index: 16419 Precursor: 0 _multi_
128.35735	1057.92956542969
161.96216	1013.05737304688
187.27167	1129.02270507813
201.12439	1436.36071777344
204.1347	1561.97497558594
229.11812	1214.00134277344
239.49088	1012.68572998047
284.19754	1461.93383789063
300.15659	2186.71508789063
309.50659	1039.47546386719
317.22037	2400.48071289063
388.91953	1304.68713378906
393.30099	1173.08081054688
529.37384	1078.49584960938
713.49493	1917.02062988281
peaklist end

peaklist start
mz=471.302884023288
fragmentation=HCD
charge=1
header=RawFile: QE929_MSQ1321_20180329_Heba_ub_s4_10_1 Index: 16522 Precursor: 0 _multi_
111.46123	1051.46508789063
115.29724	1008.86328125
161.45003	1114.16003417969
182.29893	1056.49560546875
201.12291	1123.61682128906
237.46289	1013.54449462891
242.11183	2502.22045898438
260.52087	1378.6298828125
430.30801	1204.22436523438
471.35254	1185.77282714844
594.48578	1202.15270996094
960.01471	1393.80212402344
peaklist end

peaklist start
mz=472.251221725239
fragmentation=HCD
charge=1
header=RawFile: QE929_MSQ1321_20180329_Heba_ub_s2_ctrl_2 Index: 7856 Precursor: 0 _multi_
110.07146	1297.04968261719
114.26458	951.177307128906
120.08111	1793.4013671875
122.39537	1009.69708251953
136.0759	2011.7236328125
146.06003	1370.88720703125
155.08109	1333.8427734375
158.09186	1219.92065429688
175.11929	2094.04125976563
265.96759	1329.76428222656
385.49002	1264.65295410156
472.25024	2039.59106445313
493.32037	1076.95043945313
573.33527	1611.50244140625
721.70831	1219.84338378906
peaklist end

peaklist start
mz=472.251382057506
fragmentation=HCD
charge=1
header=RawFile: QE929_MSQ1321_20180329_Heba_ub_s7_30_1 Index: 7722 Precursor: 0 _multi_
104.0535	10567.58203125
120.08073	1318.44116210938
124.67706	1012.75726318359
129.10251	1520.63317871094
136.07574	2464.17431640625
155.10646	1288.12255859375
175.11945	8771.8349609375
304.41354	1174.60339355469
322.51227	1204.15454101563
326.80045	1083.34912109375
416.29718	3887.22412109375
471.35427	17590.34765625
472.24884	1427.89416503906
527.32715	1637.33618164063
565.30811	1747.27307128906
696.34564	4093.38989257813
721.38232	1157.67248535156
765.37097	2236.482421875
797.00427	1431.18603515625
811.38495	8993.60546875
812.37653	1694.98950195313
peaklist end

peaklist start
mz=472.251444900939
fragmentation=HCD
charge=1
header=RawFile: QE929_MSQ1321_20180329_Heba_ub_s1_ctrl_1 Index: 7215 Precursor: 0 _multi_
115.21313	1008.00750732422
117.15343	1172.35424804688
117.71362	1150.91101074219
120.08192	1039.56701660156
128.69771	1010.2509765625
129.10229	2028.44958496094
136.07396	1043.27563476563
143.11867	1929.078125
169.52394	1169.64526367188
180.15898	1155.62573242188
471.34766	1940.80395507813
472.25092	1372.87292480469
951.57977	1332.95178222656
1133.054	1516.4794921875
peaklist end

peaklist start
mz=472.288005539054
fragmentation=HCD
charge=1
header=RawFile: QE929_MSQ1321_20180329_Heba_ub_s8_30_2 Index: 5358 Precursor: 0 _multi_
101.07161	1418.89855957031
110.07153	1990.08349609375
129.10216	6210.35107421875
132.07635	1287.28698730469
136.07587	1321.76940917969
162.11728	1214.91967773438
175.11917	4900.2783203125
196.49771	1030.98669433594
199.18117	2088.93603515625
225.61723	1029.97302246094
272.17133	10037.3955078125
359.89386	1327.30883789063
433.97192	1203.14196777344
543.12	1141.69201660156
peaklist end

peaklist start
mz=472.288262433066
fragmentation=HCD
charge=1
header=RawFile: QE929_MSQ1321_20180329_Heba_ub_s4_10_1 Index: 6156 Precursor: 0 _multi_
101.07133	1679.5966796875
104.05355	1346.30932617188
110.07191	8769.9228515625
115.08733	1121.79797363281
120.08135	4248.55810546875
126.05531	7202.0361328125
129.10284	2436.71313476563
136.07593	22286.330078125
137.07933	1503.46484375
147.11266	2175.42651367188
167.11774	1257.41906738281
169.13379	12595.2373046875
171.14919	1181.02111816406
175.11931	10370.5224609375
185.16516	20974.279296875
195.11345	2307.06665039063
197.12988	9636.93359375
200.64294	1040.35144042969
202.12662	1234.35021972656
211.35872	1094.05322265625
213.15984	6079.49609375
215.13841	1266.39440917969
227.10362	1220.70715332031
249.16031	11836.7587890625
264.0072	1186.54040527344
276.15427	1561.61047363281
279.5603	1133.06091308594
373.20801	17709.107421875
435.21353	1950.93530273438
442.27576	1392.67175292969
455.2576	1311.88891601563
456.29553	1818.01550292969
472.28726	31703.3774414063
483.2551	2517.14233398438
484.24286	5718.18603515625
491.7562	2070.8095703125
503.2934	1838.88134765625
512.75751	1238.91223144531
553.34589	5896.9736328125
573.289	5462.16552734375
617.33713	10657.2204589844
632.31244	1623.20788574219
650.39961	21782.78125
653.21576	1272.45288085938
701.39417	1385.13903808594
730.41547	1597.48132324219
731.37845	9637.04736328125
747.45045	52662.0275878906
754.39246	2431.6845703125
756.40582	1208.87390136719
830.44879	1776.92297363281
869.42133	8642.79907226563
peaklist end

peaklist start
mz=472.288273805232
fragmentation=HCD
charge=1
header=RawFile: QE929_MSQ1321_20180329_Heba_ub_s9_30_3 Index: 6028 Precursor: 0 _multi_
110.07183	13478.9140625
113.07133	1253.59094238281
116.24131	1078.09301757813
120.08124	4742.7998046875
126.05564	9769.7373046875
129.10274	1501.65881347656
136.07607	24672.48828125
157.13527	1084.96728515625
167.1187	1539.94665527344
169.13373	16840.3515625
171.11218	1524.7138671875
173.59514	1311.97814941406
175.11942	13720.6591796875
185.0929	1421.90710449219
185.16467	4109.6943359375
192.07996	1428.08178710938
195.11269	5137.81591796875
197.12921	11203.9638671875
249.16005	10312.421875
250.16261	1256.58923339844
253.09303	1248.13073730469
276.16589	1083.51489257813
314.23599	1361.65246582031
315.36774	1194.23486328125
343.15991	1218.1220703125
373.21021	2245.05834960938
426.21176	1400.46850585938
440.70688	1280.27282714844
442.27783	1902.23620605469
455.25882	1368.3701171875
456.29446	4606.60009765625
472.28821	43632.4235839844
474.24152	1427.0068359375
482.75247	1966.43041992188
503.29337	1876.54528808594
536.32172	1874.32336425781
553.34594	16909.6276855469
573.2887	4831.1474609375
591.36084	1358.85961914063
617.33844	9888.22644042969
633.36713	1388.89074707031
650.39838	25080.4482421875
702.14557	1455.37365722656
730.43024	2351.94921875
747.45363	67438.6484375
754.39764	2405.74609375
844.49506	1923.40515136719
869.41901	4080.35424804688
peaklist end

peaklist start
mz=472.288274540337
fragmentation=HCD
charge=1
header=RawFile: QE929_MSQ1321_20180329_Heba_ub_s7_30_1 Index: 6051 Precursor: 0 _multi_
110.07169	9093.5380859375
126.05545	2397.3515625
136.0759	16617.451171875
137.07921	1064.45739746094
138.78311	1067.138671875
169.1342	5630.6181640625
175.11993	5638.45654296875
185.16713	1310.39526367188
195.11447	1428.03125
197.12889	2174.08276367188
217.67595	1281.47692871094
249.1597	9029.5888671875
280.95886	1118.58959960938
325.70389	2465.4765625
358.9118	1175.64099121094
374.23016	2520.82788085938
377.70251	6012.869140625
405.65958	1044.87609863281
422.75632	1356.40283203125
435.21487	4256.0810546875
472.28796	18046.5
483.24496	2000.63940429688
491.75745	4513.54833984375
503.29208	1933.17712402344
553.34912	3935.8798828125
573.28571	1496.72302246094
573.79333	1351.08532714844
617.33319	9883.03125
650.39703	7365.67041015625
668.35162	1423.19592285156
734.5473	1202.56994628906
747.45232	25658.0947265625
754.39313	2141.24462890625
804.40497	1269.48400878906
869.42499	1844.73352050781
932.5979	1193.36474609375
peaklist end

peaklist start
mz=472.28830539104
fragmentation=HCD
charge=1
header=RawFile: QE929_MSQ1321_20180329_Heba_ub_s3_ctrl_3 Index: 5896 Precursor: 0 _multi_
110.07204	2400.57006835938
113.59445	1043.66015625
114.02247	1004.30267333984
120.08135	2049.24853515625
126.05537	1520.38012695313
129.10249	1805.44714355469
136.07542	3704.244140625
141.00171	1066.17065429688
169.13391	3954.5302734375
175.11955	2320.93798828125
193.46571	1040.08752441406
197.12843	1226.50134277344
250.24887	1164.30126953125
358.62747	1201.67272949219
370.74408	1180.93151855469
374.22989	2408.86303710938
471.37275	9627.27783203125
472.28769	2196.70068359375
650.40228	3677.42529296875
747.45244	13525.259765625
825.86987	1330.67333984375
peaklist end

peaklist start
mz=472.288368907663
fragmentation=HCD
charge=1
header=RawFile: QE929_MSQ1321_20180329_Heba_ub_s8_30_2 Index: 6096 Precursor: 0 _multi_
110.07202	9137.0654296875
112.08751	1136.00390625
120.08099	2654.64892578125
126.05537	13494.095703125
126.28353	1045.60498046875
129.10226	1801.20715332031
136.076	17416.982421875
143.11777	1985.92346191406
157.09671	1697.02087402344
159.85286	1100.72448730469
167.11789	1595.28735351563
169.13367	23193.2578125
170.13701	1381.37817382813
175.11928	13976.021484375
185.16508	5945.05126953125
195.11336	5364.55810546875
197.12904	14463.6337890625
215.13889	1453.52392578125
217.46864	1287.908203125
249.16043	6566.3994140625
258.14484	1370.716796875
373.2085	5969.15283203125
377.70203	5887.2099609375
435.21716	1492.09204101563
442.27722	1995.52697753906
452.23615	1105.59240722656
455.26141	2616.671875
456.29428	5463.1259765625
472.22522	2032.35546875
472.28913	47224.0454101563
472.35449	2056.03247070313
484.2413	1522.98901367188
491.75677	1445.57604980469
530.30786	2052.62109375
553.34477	19989.783203125
617.33435	5193.7802734375
633.37689	1406.791015625
650.39866	34394.1748046875
701.39496	2347.802734375
712.02728	1192.43566894531
730.42212	1632.66430664063
731.37482	1360.78747558594
747.45262	89792.654296875
754.38916	2182.5703125
869.42651	1446.03527832031
peaklist end

peaklist start
mz=472.288416588712
fragmentation=HCD
charge=1
header=RawFile: QE929_MSQ1321_20180329_Heba_ub_s1_ctrl_1 Index: 5801 Precursor: 0 _multi_
110.07167	5262.05078125
112.08676	1086.17260742188
126.05521	4648.07861328125
129.10193	1070.140625
136.07587	7491.2158203125
148.56451	1039.48999023438
167.11804	1034.38732910156
169.13322	5087.123046875
175.11896	9074.095703125
197.12859	1419.18981933594
213.01633	1197.78015136719
249.15884	4329.2578125
325.70398	1670.1396484375
377.70029	3642.1171875
433.23984	1946.12976074219
435.21356	2123.42919921875
456.29532	1473.31896972656
472.28827	24817.6323242188
553.34595	4259.49853515625
617.33215	4284.0498046875
650.40007	6405.09350585938
747.45115	22130.8273925781
755.39807	1224.40344238281
830.38531	1404.30773925781
peaklist end

peaklist start
mz=472.288454819164
fragmentation=HCD
charge=1
header=RawFile: QE929_MSQ1321_20180329_Heba_ub_s5_10_2 Index: 5744 Precursor: 0 _multi_
105.79485	1132.84765625
110.07161	4418.43115234375
120.08076	1895.12109375
127.24277	977.424987792969
136.07597	6448.9794921875
147.39297	1121.34533691406
169.13347	2041.85607910156
175.11879	3801.49780273438
185.16493	1156.32543945313
195.11176	1336.97595214844
197.12875	1345.49291992188
249.16034	2376.65795898438
325.70383	1901.85986328125
374.22922	1880.62939453125
377.7012	2498.0078125
435.21594	2456.29443359375
449.41156	1268.57458496094
472.28757	7799.09521484375
503.29257	1311.41674804688
617.33575	2024.21081542969
650.39655	4510.72802734375
747.45139	15027.47265625
943.76715	1228.07861328125
peaklist end

peaklist start
mz=472.288612058545
fragmentation=HCD
charge=1
header=RawFile: QE929_MSQ1321_20180329_Heba_ub_s6_10_3 Index: 6350 Precursor: 0 _multi_
102.8215	1105.1494140625
110.07156	6382.2314453125
115.90022	1054.77099609375
120.08109	5525.3232421875
126.05531	9766.5380859375
129.1024	1840.68334960938
136.07552	6488.38720703125
167.11757	1281.16748046875
169.13351	14042.4755859375
175.11882	6044.796875
184.07097	1156.31848144531
185.16553	1260.27673339844
193.28812	931.018676757813
194.28653	1221.16857910156
195.11281	2358.81005859375
197.12891	8180.94287109375
201.19025	1272.61022949219
213.16075	1183.80017089844
258.89212	1091.93017578125
277.17642	5683.0283203125
284.51199	1109.92102050781
377.7059	1140.38049316406
422.75778	1695.86120605469
423.25919	2188.4560546875
456.29105	1671.07238769531
472.2883	10791.501953125
553.34559	9590.31799316406
565.30762	1349.67980957031
650.39787	18982.5571289063
713.38129	1665.240234375
730.42242	1492.92260742188
747.45091	50677.333984375
869.43433	1331.31311035156
peaklist end

peaklist start
mz=472.288903591225
fragmentation=HCD
charge=1
header=RawFile: QE929_MSQ1321_20180329_Heba_ub_s2_ctrl_2 Index: 6176 Precursor: 0 _multi_
110.07175	9840.91015625
120.0813	1810.41564941406
126.0552	16792.931640625
129.10254	5309.94775390625
130.08766	1133.8095703125
136.07588	15869.125
137.07893	1874.49194335938
142.53909	948.289733886719
143.11894	1710.32543945313
158.09238	1875.32214355469
167.11795	5417.42822265625
169.13376	33179
170.13716	1883.88952636719
171.11301	1288.55859375
175.11905	12053.09765625
189.63731	1184.72082519531
195.11295	9943.23828125
197.12878	20255.962890625
249.15984	5648.34033203125
377.70227	7269.54150390625
379.23602	1202.02551269531
396.53421	1126.81225585938
397.24509	1559.447265625
456.2918	7325.69677734375
472.28845	25794.2817382813
476.28284	1748.46960449219
491.75241	1957.44445800781
536.32312	1674.71301269531
553.34646	24310.4389648438
590.36938	1561.99243164063
591.35254	1630.14428710938
617.33466	5810.09521484375
633.37573	2104.41040039063
650.39957	53560.9873046875
688.43243	1270.28735351563
730.42883	2242.94604492188
747.45213	126566.975097656
844.49786	2486.90112304688
869.42389	2634.060546875
peaklist end

peaklist start
mz=473.093864211387
fragmentation=HCD
charge=1
header=RawFile: QE929_MSQ1321_20180329_Heba_ub_s1_ctrl_1 Index: 18534 Precursor: 0 _multi_
102.02697	990.741516113281
162.97267	1442.72985839844
180.98204	1455.14245605469
214.916	7265.62451171875
223.0616	12087.7041015625
224.06197	2193.9658203125
225.04063	5143.4658203125
230.49159	1141.11083984375
232.92621	16812.12109375
240.87875	2073.15869140625
250.93661	6677.15625
256.89233	2095.5908203125
258.88922	12493.4448242188
274.90298	4026.685546875
276.89951	7596.78466796875
292.92886	10618.01171875
297.0293	2253.6083984375
299.05737	2058.2783203125
310.93842	2524.81982421875
316.89404	4350.27783203125
318.89209	14177.0048828125
344.87164	1924.01025390625
355.06596	10186.560546875
362.88208	8027.58837890625
380.89267	2444.75927734375
427.06522	1554.82885742188
428.56262	1420.1513671875
435.59317	1189.31494140625
436.08588	5715.90234375
474.3436	30831.908203125
501.06957	17946.9769287109
575.08997	1518.47973632813
649.11102	1646.91809082031
650.10175	1420.36608886719
657.28162	1111.68041992188
787.57574	1528.31481933594
1361.8009	1390.80261230469
1671.0029	1432.18969726563
1760.1135	1611.59436035156
1844.7242	1339.51550292969
peaklist end

peaklist start
mz=473.246581976482
fragmentation=HCD
charge=1
header=RawFile: QE929_MSQ1321_20180329_Heba_ub_s1_ctrl_1 Index: 5212 Precursor: 0 _multi_
110.07166	1568.25048828125
120.08126	1115.75659179688
126.96079	1166.88061523438
133.04213	1285.32385253906
143.11769	1998.45227050781
175.11876	1250.64245605469
185.36604	1142.52587890625
246.12531	1081.47192382813
422.18607	1100.3876953125
451.66757	1404.42272949219
535.263	1369.43176269531
786.15247	1241.58361816406
1303.0585	1346.30749511719
1313.3116	1294.95751953125
peaklist end

peaklist start
mz=473.257024792966
fragmentation=HCD
charge=1
header=RawFile: QE929_MSQ1321_20180329_Heba_ub_s9_30_3 Index: 15067 Precursor: 0 _multi_
105.39731	1009.89886474609
110.07146	4486.169921875
120.08123	2355.22387695313
133.08621	1126.90307617188
151.63419	1152.34289550781
154.96208	1103.79833984375
164.77051	954.237060546875
201.07637	2072.84912109375
221.129	1531.87658691406
239.17729	1293.80871582031
242.82939	1098.90478515625
285.13382	1401.71606445313
412.32816	1184.76574707031
419.24356	1212.90759277344
473.11813	1107.80700683594
517.25305	1190.1083984375
620.35547	1156.0888671875
peaklist end

peaklist start
mz=473.263231537093
fragmentation=HCD
charge=1
header=RawFile: QE929_MSQ1321_20180329_Heba_ub_s4_10_1 Index: 9969 Precursor: 0 _multi_
120.08041	2509.50561523438
129.10219	1425.02136230469
136.07689	1104.56896972656
138.06599	993.251525878906
143.11734	1256.60534667969
145.78011	935.175048828125
155.11734	2365.84106445313
158.09192	1107.21875
166.08536	1814.66784667969
169.431	1264.9189453125
173.12845	1135.31701660156
175.11925	1808.71960449219
180.61456	1007.27606201172
183.11314	2239.25610351563
185.4355	1166.58532714844
200.13925	11933.0751953125
205.00383	1148.30187988281
208.537	963.277954101563
215.1386	1104.3359375
228.13377	2379.53588867188
243.13152	1149.8017578125
259.38934	1147.14208984375
428.26004	1160.15197753906
439.97504	1101.3759765625
464.94748	1108.68090820313
476.26617	2104.22485351563
572.34637	1404.21398925781
575.33044	1381.65417480469
589.34906	4414.54296875
676.70605	1188.80419921875
700.3877	1347.33020019531
718.38982	11077.40234375
841.45441	2200.31787109375
peaklist end

peaklist start
mz=473.282772860731
fragmentation=HCD
charge=1
header=RawFile: QE929_MSQ1321_20180329_Heba_ub_s9_30_3 Index: 5951 Precursor: 0 _multi_
110.0715	6763.3212890625
120.08075	7233.00537109375
121.4323	1039.74060058594
129.10197	6850.45263671875
130.08659	1400.31958007813
136.07556	4868.880859375
141.10245	2123.640625
147.1127	1293.40307617188
147.41322	1218.31909179688
169.09639	1473.90100097656
175.11864	5292.0986328125
183.1485	1378.35803222656
185.1649	6278.5322265625
211.3463	1178.13891601563
263.77515	1003.30786132813
283.14426	1509.97631835938
301.18692	1385.138671875
332.71002	1702.68762207031
472.28941	30082.654296875
481.67343	1155.1982421875
555.35516	1267.42614746094
652.18512	1096.27502441406
652.41608	1426.17907714844
664.4129	5324.294921875
932.30005	1279.1787109375
peaklist end

peaklist start
mz=473.283118750738
fragmentation=HCD
charge=1
header=RawFile: QE929_MSQ1321_20180329_Heba_ub_s3_ctrl_3 Index: 5786 Precursor: 0 _multi_
101.78871	1064.07043457031
110.07169	5356.14453125
120.08058	1447.60559082031
129.10196	4055.38696289063
130.93416	991.764770507813
136.07574	2015.29479980469
145.66191	1053.53991699219
169.09784	1266.09191894531
175.11897	1274.41076660156
265.96664	4368.21923828125
472.28843	15634.6665039063
572.32019	1113.24450683594
1265.5312	1265.89282226563
peaklist end

peaklist start
mz=473.291239662104
fragmentation=HCD
charge=1
header=RawFile: QE929_MSQ1321_20180329_Heba_ub_s1_ctrl_1 Index: 8036 Precursor: 0 _multi_
104.18613	1092.00158691406
111.07962	1064.7841796875
129.10222	5455.72119140625
130.08615	4841.947265625
136.07509	1494.02258300781
147.11301	5764.92041015625
159.0918	8157.30126953125
169.13329	14869.7939453125
170.06064	1493.70776367188
175.11899	1255.36254882813
185.16522	19708.94921875
186.16812	1593.73986816406
197.12953	4245.4912109375
213.16011	2611.2568359375
247.95662	1741.30517578125
249.91554	1099.64538574219
254.14986	1083.96142578125
265.96777	4836.642578125
278.1153	1802.60021972656
302.63483	1192.21057128906
317.21884	4530.07421875
333.38156	1025.75170898438
363.20129	1923.51037597656
391.19754	1476.52258300781
446.24326	1605.44226074219
472.21655	2537.80737304688
474.23288	5363.861328125
537.3034	19818.1325683594
559.32233	4553.828125
605.35297	2375.06518554688
631.37079	2112.99145507813
636.37258	11669.4014892578
733.4248	22636.0161132813
peaklist end

peaklist start
mz=473.343037197771
fragmentation=HCD
charge=1
header=RawFile: QE929_MSQ1321_20180329_Heba_ub_s9_30_3 Index: 23271 Precursor: 0 _multi_
172.87897	1134.39624023438
175.61154	1082.22827148438
214.91782	1593.66821289063
223.06314	7160.234375
225.04123	2248.72875976563
232.92773	5495.1044921875
238.73517	1075.74780273438
239.55113	1215.38916015625
250.93852	2343.26000976563
258.89127	2135.79052734375
263.70929	927.841918945313
276.90271	1892.22607421875
292.93185	3854.3330078125
310.94031	1606.71130371094
318.89258	4474.7197265625
355.06625	1711.927734375
355.59293	1120.51892089844
362.88516	3888.09716796875
380.89383	1798.18286132813
417.09009	1126.51586914063
436.08884	1248.6396484375
474.34585	46231.75390625
489.2131	1269.4541015625
499.09592	1184.56066894531
501.07465	5455.73291015625
947.4126	1241.70227050781
1187.8262	1497.6337890625
1387.3772	1516.59765625
peaklist end

peaklist start
mz=473.343037197771
fragmentation=HCD
charge=1
header=RawFile: QE929_MSQ1321_20180329_Heba_ub_s9_30_3 Index: 23284 Precursor: 0 _multi_
174.97221	988.537109375
223.06245	1650.66345214844
240.9157	2659.37280273438
258.92566	2089.1376953125
300.91992	1672.08532714844
316.88611	1783.51684570313
334.89822	8360.28515625
352.91251	11736.5791015625
473.34348	118056.149414063
643.64594	1305.15783691406
1306.2534	1547.04992675781
1877.1638	1450.03833007813
peaklist end

peaklist start
mz=473.343619421585
fragmentation=HCD
charge=1
header=RawFile: QE929_MSQ1321_20180329_Heba_ub_s5_10_2 Index: 20782 Precursor: 0 _multi_
131.1183	1060.5087890625
150.16805	1323.30920410156
162.97311	1199.90063476563
223.06238	1167.94445800781
225.04141	1659.98583984375
232.92589	2022.32019042969
238.88112	2084.62622070313
240.91429	4297.46728515625
240.98608	1465.27941894531
256.89236	15526.62890625
258.92416	1524.84094238281
274.90302	12247.6689453125
316.89523	17379.712890625
317.14273	2014.92590332031
334.90219	7565.1181640625
352.91202	6038.74658203125
427.06421	1194.7099609375
473.34256	34749.6164550781
575.09326	1548.18286132813
peaklist end

peaklist start
mz=473.344332604831
fragmentation=HCD
charge=1
header=RawFile: QE929_MSQ1321_20180329_Heba_ub_s6_10_3 Index: 23184 Precursor: 0 _multi_
101.77934	1009.64038085938
129.10135	1094.99768066406
176.32474	1147.43249511719
223.06146	1497.68542480469
238.88191	1293.60266113281
252.3942	1107.77905273438
256.89328	13041.2685546875
258.9259	1279.34228515625
274.90378	7547.75244140625
316.89502	13001.6767578125
319.48383	1024.54895019531
334.90274	2431.3076171875
350.02512	1298.2158203125
352.91342	4910.1904296875
417.29858	1205.38293457031
473.33917	6558.990234375
523.93073	1135.61145019531
544.89716	1129.4453125
579.93866	1157.65197753906
615.92401	1115.7568359375
668.341	1232.24584960938
741.22015	1190.45361328125
863.83661	1469.68103027344
1829.2225	1430.28955078125
peaklist end

peaklist start
mz=473.344359331724
fragmentation=HCD
charge=1
header=RawFile: QE929_MSQ1321_20180329_Heba_ub_s4_10_1 Index: 22955 Precursor: 0 _multi_
105.45631	1344.68408203125
395.2247	1992.11657714844
413.23361	6328.111328125
473.34491	10439.5810546875
525.28918	1226.22973632813
580.74292	1324.193359375
737.88525	1128.45373535156
848.29547	1155.30102539063
peaklist end

peaklist start
mz=473.344379181324
fragmentation=HCD
charge=1
header=RawFile: QE929_MSQ1321_20180329_Heba_ub_s3_ctrl_3 Index: 20889 Precursor: 0 _multi_
129.10214	1343.33666992188
145.1501	1278.34973144531
159.41711	981.066345214844
162.97324	4310.33642578125
180.98355	4446.86376953125
223.06325	4385.5751953125
225.04192	1853.45690917969
232.92657	1321.47106933594
238.88358	4521.96240234375
240.91592	1366.07946777344
240.98705	1236.41394042969
256.8927	25523.587890625
258.92572	1187.22351074219
274.87552	1456.37463378906
274.90387	15032.615234375
288.04953	1297.15551757813
305.48456	1228.36511230469
317.89972	1392.40087890625
334.71011	1294.78540039063
334.90393	8815.8798828125
352.91217	8549.05859375
394.85672	1247.14575195313
425.82669	1299.88195800781
473.2811	1892.27941894531
473.34309	34688.4006347656
880.75165	1542.66625976563
1081.4073	1167.15795898438
1211.0809	1195.82336425781
1535.1692	1444.15319824219
peaklist end

peaklist start
mz=473.344439134068
fragmentation=HCD
charge=1
header=RawFile: QE929_MSQ1321_20180329_Heba_ub_s4_10_1 Index: 22872 Precursor: 0 _multi_
124.10525	1059.86364746094
169.65779	1222.17639160156
212.53233	985.337158203125
224.03195	1025.44396972656
394.2991	1565.82312011719
473.3446	27743.7990722656
534.00549	1267.61364746094
1335.7939	1397.16638183594
peaklist end

peaklist start
mz=473.344458836763
fragmentation=HCD
charge=1
header=RawFile: QE929_MSQ1321_20180329_Heba_ub_s8_30_2 Index: 23059 Precursor: 0 _multi_
126.84242	1223.63439941406
164.6741	1106.35034179688
223.06425	1916.44555664063
225.04185	1880.0869140625
237.3015	1082.21337890625
238.88287	1861.58972167969
240.91537	4550.388671875
256.89352	10528.8154296875
258.92596	2087.21044921875
274.90451	8610.9453125
277.91168	1410.13916015625
288.05896	1166.29699707031
316.89759	15340.3717041016
334.90363	10775.1025390625
352.23077	1123.806640625
352.9126	13637.1337890625
412.92471	1302.22729492188
417.32834	1171.51013183594
473.34277	306582.5078125
579.47729	1415.25732421875
609.74329	1271.17053222656
711.01123	1538.70324707031
871.55255	1610.65661621094
943.93829	1414.93823242188
1081.8866	1354.69580078125
1870.2157	1604.87316894531
peaklist end

peaklist start
mz=473.344471753464
fragmentation=HCD
charge=1
header=RawFile: QE929_MSQ1321_20180329_Heba_ub_s2_ctrl_2 Index: 21778 Precursor: 0 _multi_
119.4836	1105.15563964844
162.97237	2148.99951171875
180.98393	2579.47900390625
223.06235	4813.72412109375
225.04073	2060.72485351563
232.92674	1886.65771484375
238.88348	4407.6318359375
240.91452	2336.33837890625
256.89319	18764.208984375
258.92685	2182.791015625
270.78641	1137.99560546875
274.90314	13517.5498046875
288.0527	1315.30444335938
310.94312	1047.08325195313
316.89612	26065.6137695313
317.14374	2202.37573242188
334.90332	12836.8056640625
352.91147	11785.97265625
412.91489	1491.17150878906
473.34409	19961.8890380859
501.07654	1470.82922363281
1810.7523	1389.79577636719
1884.5735	1539.99523925781
peaklist end

peaklist start
mz=473.344775337792
fragmentation=HCD
charge=1
header=RawFile: QE929_MSQ1321_20180329_Heba_ub_s1_ctrl_1 Index: 18533 Precursor: 0 _multi_
133.39648	1125.39807128906
150.22963	1037.85766601563
162.9718	4610.181640625
180.98273	4628.076171875
200.02278	1027.50952148438
223.06035	8759.576171875
225.04102	6231.2646484375
238.88167	4988.68798828125
240.91493	2141.71118164063
256.89218	23729.923828125
258.92392	1704.27624511719
274.90268	14017.322265625
292.92856	1155.95776367188
316.89502	26129.7265625
350.93054	1327.46374511719
352.91098	6365.228515625
396.26031	1149.48522949219
415.47836	1145.95141601563
464.58954	1600.19116210938
473.34064	181421.220703125
538.09253	1108.03161621094
575.08781	3904.62060546875
656.65411	1213.17333984375
1496.8467	1565.09375
1519.4194	1431.56115722656
1873.79	1530.38439941406
peaklist end

peaklist start
mz=474.231286541463
fragmentation=HCD
charge=1
header=RawFile: QE929_MSQ1321_20180329_Heba_ub_s1_ctrl_1 Index: 3411 Precursor: 0 _multi_
110.07172	2307.3955078125
120.08125	13351.0908203125
121.08438	1170.6962890625
129.1022	5078.98876953125
130.08693	1351.84423828125
136.07587	1410.966796875
147.11252	1703.96630859375
175.11908	11647.6181640625
308.30353	1269.66735839844
317.17975	1046.29626464844
383.21103	1161.78845214844
431.61179	1450.03674316406
457.2038	4867.67529296875
458.33102	1356.52868652344
474.23091	46100.5166015625
511.27173	2079.62524414063
542.06494	1192.07788085938
598.30811	7056.40478515625
661.4939	1177.80676269531
971.43805	1514.26062011719
peaklist end

peaklist start
mz=474.231325848046
fragmentation=HCD
charge=1
header=RawFile: QE929_MSQ1321_20180329_Heba_ub_s4_10_1 Index: 3377 Precursor: 0 _multi_
102.05616	1128.42626953125
104.97557	1121.65258789063
110.07188	9263.1435546875
120.08138	6402.85986328125
129.10262	11746.4453125
130.08643	2362.32739257813
136.0759	4520.6220703125
147.11337	1920.43835449219
148.37541	1084.42907714844
173.12926	1898.78625488281
175.1199	2554.3642578125
200.49442	999.772888183594
233.16611	1271.61291503906
250.64081	1481.72045898438
274.54584	1129.69458007813
319.04208	1139.73168945313
415.0636	1179.35485839844
474.22986	1844.30480957031
846.42047	1573.8564453125
peaklist end

peaklist start
mz=474.231847476154
fragmentation=HCD
charge=1
header=RawFile: QE929_MSQ1321_20180329_Heba_ub_s5_10_2 Index: 3454 Precursor: 0 _multi_
110.0721	1230.0693359375
120.08102	7737.45556640625
129.10248	4019.10668945313
136.07602	1447.25244140625
147.11258	1307.47839355469
153.48062	1032.97497558594
171.07674	1367.05822753906
175.11909	2423.07397460938
265.96869	1498.80358886719
274.38861	1131.87109375
456.22171	1130.57983398438
457.20279	2034.98254394531
474.23245	16056.9873046875
598.30131	2560.07849121094
peaklist end

peaklist start
mz=474.267068499812
fragmentation=HCD
charge=1
header=RawFile: QE929_MSQ1321_20180329_Heba_ub_s7_30_1 Index: 12219 Precursor: 0 _multi_
102.09195	4327.4814453125
104.05338	7444.35009765625
111.7466	1216.50085449219
126.32484	832.596618652344
130.06845	2172.130859375
147.11346	2103.38647460938
156.26024	1105.66625976563
157.13484	1091.12487792969
164.10626	1087.56945800781
175.09058	6677.1982421875
182.75023	1220.36865234375
203.08536	4323.08544921875
242.15027	5455.25341796875
250.12914	1037.5673828125
265.96851	1363.375
278.15323	1592.62780761719
296.104	1379.47717285156
331.24936	1353.84851074219
355.23477	4605.37646484375
368.41321	1203.86889648438
391.23807	1763.0302734375
426.2717	1749.93664550781
473.28934	1352.29809570313
632.38092	3833.49243164063
peaklist end

peaklist start
mz=474.267080839183
fragmentation=HCD
charge=1
header=RawFile: QE929_MSQ1321_20180329_Heba_ub_s3_ctrl_3 Index: 6028 Precursor: 0 _multi_
107.24187	1316.17248535156
107.48122	1081.20739746094
110.07169	62615.9375
111.07548	1405.07153320313
115.08727	1478.16149902344
116.07127	1665.63403320313
119.04906	4735.81103515625
120.08109	8382.6044921875
129.10246	37312.49609375
130.10606	2431.5517578125
133.04286	6216.25439453125
136.07582	124329.359375
137.07944	7786.77294921875
147.04387	4409.03076171875
148.07637	1325.1220703125
149.9041	1286.35693359375
155.093	10726.0205078125
158.09254	8063.2265625
175.11925	26907.595703125
181.09737	12409.7529296875
183.1497	1978.5078125
190.09767	1785.8876953125
193.09604	1598.80139160156
196.76723	1256.84216308594
207.11742	2087.9833984375
212.16499	1192.13684082031
217.14992	1525.37756347656
221.09276	2347.15673828125
221.11595	1683.50646972656
224.17752	1586.14184570313
235.14348	1534.05249023438
238.11897	2098.28662109375
241.61267	1939.19396972656
243.62852	1354.80297851563
247.14401	8132.0029296875
248.14943	2344.1591796875
249.15735	1765.47192382813
252.17085	2559.6044921875
265.96841	2605.55615234375
266.16125	20870.2553710938
280.11163	10520.990234375
305.1593	11176.4572753906
306.11893	2514.32739257813
307.07532	2536.38793945313
308.10565	4295.78369140625
320.20621	2551.24731445313
322.1872	37894.1430664063
324.10312	8651.9443359375
327.19205	6492.90966796875
349.70282	4970.85302734375
361.23503	12727.0179443359
367.70288	2509.73461914063
379.24606	8319.685546875
394.72659	4185.82421875
396.27313	4999.05029296875
407.2449	1507.8369140625
415.28049	2689.24389648438
418.25552	4802.6943359375
433.24463	1517.3037109375
436.26532	1709.01025390625
465.19168	11231.7341308594
474.27039	1653.61352539063
482.21779	121368.896484375
514.31451	1855.03149414063
517.32422	7537.19580078125
531.13361	1242.21008300781
533.34546	6820.83203125
535.34137	1417.53454589844
542.30542	1499.5458984375
554.27435	2610.716796875
561.34424	2294.95776367188
573.31335	1343.5498046875
581.31766	5116.8671875
585.3183	1364.75231933594
599.3298	17841.6723632813
628.26073	7802.34375
645.28129	209454.192382813
646.80096	1304.93505859375
670.40198	1940.99743652344
680.38478	8266.23168945313
698.39509	13707.8642578125
717.37122	1668.48620605469
744.34443	18874.603515625
787.67334	1488.92749023438
792.40375	1466.87658691406
801.36924	22566.7109375
1068.8719	1545.5517578125
peaklist end

peaklist start
mz=474.267265761963
fragmentation=HCD
charge=1
header=RawFile: QE929_MSQ1321_20180329_Heba_ub_s5_10_2 Index: 11305 Precursor: 0 _multi_
104.50407	1042.60009765625
120.08112	17942.4296875
151.7514	1155.20654296875
183.05884	1078.12731933594
187.14447	4262.59912109375
215.13924	2106.73193359375
233.16504	13654.3359375
233.71561	1192.93078613281
261.15942	1768.74633789063
281.34088	1121.00561523438
344.1579	1376.67907714844
344.19705	1218.853515625
361.18445	1474.00463867188
474.26773	4779.345703125
587.34882	1677.63256835938
642.39606	2208.0947265625
688.40028	22455.0522460938
871.07892	1251.2744140625
889.34937	1452.76391601563
peaklist end

peaklist start
mz=474.269761036789
fragmentation=HCD
charge=1
header=RawFile: QE929_MSQ1321_20180329_Heba_ub_s7_30_1 Index: 10653 Precursor: 0 _multi_
120.08107	10780.498046875
123.117	2343.65185546875
136.07556	2592.64721679688
143.11813	7141.1337890625
159.06538	9108.8994140625
159.11403	1231.783203125
171.11272	2616.66528320313
173.12851	4047.34350585938
175.11981	1765.46008300781
176.09175	2588.94921875
177.84813	1030.23156738281
185.16492	1618.70690917969
201.12352	4979.01416015625
216.12296	28673.1953125
265.96777	1529.65197753906
314.69189	1213.36706542969
318.17798	1165.79064941406
397.2085	1191.10815429688
474.26855	10103.294921875
628.38151	5790.90551757813
635.34753	12437.0732421875
981.97992	1513.73010253906
peaklist end

peaklist start
mz=474.269984556828
fragmentation=HCD
charge=1
header=RawFile: QE929_MSQ1321_20180329_Heba_ub_s5_10_2 Index: 9928 Precursor: 0 _multi_
120.07257	1658.59643554688
120.08123	33225.734375
121.0845	2469.56591796875
123.1173	2340.06860351563
123.38151	1131.84436035156
129.10258	1457.97790527344
136.07578	4113.36865234375
143.11797	24290.615234375
147.1124	1239.82104492188
157.09627	1554.17395019531
159.06538	22704.8671875
171.11299	14570.31640625
172.11554	1630.64123535156
173.12802	2107.37646484375
175.11917	2245.97583007813
176.09145	8175.5634765625
185.09224	1617.38549804688
185.16537	1187.13500976563
199.22966	1044.68615722656
201.12234	2082.9267578125
216.12335	56869.7890625
217.12802	1657.8291015625
234.14569	1697.71118164063
247.95575	1414.75317382813
265.96979	3042.46435546875
270.18127	1762.91247558594
280.16461	1266.86645507813
331.20987	2158.48876953125
397.20496	1608.11499023438
444.2948	4634.80712890625
474.20377	1842.32678222656
474.26871	23358.9440917969
531.32695	19091.140625
538.30035	1352.09606933594
567.31177	2104.69262695313
628.37663	44789.9985351563
635.35162	2101.11645507813
680.39667	4018.5849609375
775.44222	10353.52734375
779.46088	1818.68139648438
peaklist end

peaklist start
mz=474.270051404178
fragmentation=HCD
charge=1
header=RawFile: QE929_MSQ1321_20180329_Heba_ub_s2_ctrl_2 Index: 10845 Precursor: 0 _multi_
102.0919	1489.06604003906
105.84351	1095.29528808594
120.08075	35246.6171875
120.30406	1055.57592773438
121.08452	4579.9287109375
123.11707	6852.7958984375
129.10271	1350.87963867188
136.07632	1312.14392089844
143.11763	23110.2578125
144.12164	1344.55297851563
151.19911	945.284606933594
152.6543	1104.13488769531
159.0649	38294.09375
160.35526	1124.47485351563
163.70253	1235.3544921875
171.11247	12904.3125
175.11888	5864.4482421875
176.09186	13476.599609375
185.09248	4638.23681640625
200.13963	1765.09948730469
201.12537	1812.88073730469
216.12263	99841.890625
217.12866	1903.814453125
265.96683	1843.10705566406
280.1665	2616.19067382813
331.2088	4277.76123046875
385.25934	1164.68908691406
397.24869	1585.15100097656
444.29383	6537.09729003906
474.26885	48134.7846679688
529.34503	1387.94396972656
531.32478	23036.3868408203
541.30829	1401.29321289063
611.36395	1378.30603027344
628.37686	43535.2939453125
775.44521	13891.228515625
peaklist end

peaklist start
mz=474.282612434178
fragmentation=HCD
charge=1
header=RawFile: QE929_MSQ1321_20180329_Heba_ub_s5_10_2 Index: 4194 Precursor: 0 _multi_
102.05553	2177.41528320313
110.07176	10607.6669921875
110.22669	925.720092773438
120.08175	1515.62243652344
129.10289	1816.04711914063
136.07588	2286.32641601563
141.10201	1129.07836914063
144.99663	1112.03759765625
155.08144	954.372680664063
158.09366	1076.77160644531
175.1196	10927.1376953125
215.61386	1093.68249511719
223.15543	2430.7841796875
246.15199	1099.07543945313
270.77258	1268.91748046875
295.1322	1043.74157714844
403.23669	1385.02294921875
406.98526	1225.88439941406
409.23517	1548.52404785156
418.24557	1437.12023925781
427.24603	1728.2333984375
457.25674	1342.56799316406
474.28375	20378.685546875
584.8006	1310.06677246094
688.30194	1280.44348144531
809.40405	1205.05786132813
peaklist end

peaklist start
mz=475.093997869044
fragmentation=HCD
charge=1
header=RawFile: QE929_MSQ1321_20180329_Heba_ub_s8_30_2 Index: 23053 Precursor: 0 _multi_
146.50755	1370.77954101563
162.97281	1338.83508300781
214.91634	4728.8427734375
223.0623	16539.33984375
224.06358	1776.64904785156
225.04143	5880.76025390625
232.92722	11378.9306640625
240.87869	1600.3818359375
250.93713	7396.54150390625
258.88948	11276.1750488281
274.90387	1971.86682128906
276.90125	6352.455078125
285.00705	1752.26513671875
288.05017	1443.68139648438
292.93045	8479.27734375
297.03094	1519.93737792969
299.06076	1495.23559570313
316.89456	1776.33605957031
318.89328	11956.4033203125
344.87161	1414.04528808594
355.0686	5050.73828125
362.06927	1307.15222167969
362.88434	6822.625
380.8941	4194.1484375
388.46356	1032.18774414063
438.7764	1428.48400878906
474.3459	110450.130859375
501.07328	16136.4265136719
649.11267	5565.5302734375
peaklist end

peaklist start
mz=475.254516816842
fragmentation=HCD
charge=1
header=RawFile: QE929_MSQ1321_20180329_Heba_ub_s7_30_1 Index: 5149 Precursor: 0 _multi_
104.05337	2633.609375
110.07178	6589.09716796875
115.63793	991.361022949219
120.08089	1193.80676269531
127.08668	1100.74243164063
129.10263	4138.0703125
136.07593	41529.14453125
137.07919	2004.83911132813
159.09177	2107.39624023438
175.11954	4855.68359375
207.11314	5769.84619140625
227.70842	1014.24127197266
235.10698	2141.84228515625
249.15964	17789.439453125
250.16273	2101.49609375
277.15585	4407.4833984375
279.24762	1023.87884521484
299.13968	6727.83154296875
333.18777	2589.00708007813
404.22372	2270.20751953125
417.71625	2488.26293945313
453.237	1866.60266113281
461.24759	22627.9545898438
653.23572	1255.51391601563
703.38617	6727.7998046875
777.39264	1513.9365234375
834.42712	10528.591796875
905.45178	8436.6201171875
906.46881	1884.251953125
peaklist end

peaklist start
mz=476.236421811258
fragmentation=HCD
charge=1
header=RawFile: QE929_MSQ1321_20180329_Heba_ub_s7_30_1 Index: 4550 Precursor: 0 _multi_
101.07151	1508.64526367188
101.10842	1298.02819824219
102.09147	1087.21411132813
110.07182	7408.6962890625
120.08109	11399.38671875
129.1024	28026.06640625
130.06578	4709.4892578125
130.08655	8153.33642578125
130.62109	1005.58184814453
136.07549	7991.10205078125
137.07948	1664.97521972656
147.1129	8818.369140625
159.0919	2173.177734375
175.08705	2610.18408203125
175.11949	2123.4951171875
177.10234	2508.15625
180.11398	1077.22131347656
216.13513	1387.68212890625
226.11829	2566.51684570313
234.14613	4185.30615234375
237.12329	4490.7958984375
238.12503	1434.58972167969
239.12866	1898.57458496094
240.10191	1190.30908203125
300.099	2013.94641113281
301.12903	1246.91955566406
313.65314	1066.25830078125
317.12418	4526.513671875
321.17664	8549.3564453125
389.16327	1320.36608886719
476.23987	2128.30834960938
503.20239	4021.34594726563
507.2572	3969.353515625
523.25	1978.36010742188
590.24304	1227.25866699219
590.33417	1146.20690917969
614.90961	1129.86267089844
686.36096	1463.03857421875
709.33147	4018.30053710938
763.33112	4605.50732421875
765.72467	1256.22033691406
806.3504	1707.662109375
823.37402	17451.1430664063
peaklist end

peaklist start
mz=476.236462988412
fragmentation=HCD
charge=1
header=RawFile: QE929_MSQ1321_20180329_Heba_ub_s3_ctrl_3 Index: 4359 Precursor: 0 _multi_
110.07191	6441.48681640625
129.10248	15867.744140625
130.08675	2630.45532226563
130.22336	1178.94787597656
136.07608	4655.2978515625
147.11331	1767.384765625
175.08627	1267.52404785156
175.11877	1393.61804199219
199.27003	1072.19567871094
226.11945	1570.15893554688
237.12392	1979.35559082031
238.12686	1259.83032226563
251.10295	1950.701171875
301.13034	1529.5380859375
316.45355	1372.20532226563
321.1767	1987.02819824219
387.20679	1272.31286621094
523.25067	2278.68359375
622.28149	1562.81958007813
709.33266	4239.01867675781
823.37091	9056.10229492188
peaklist end

peaklist start
mz=476.237846563979
fragmentation=HCD
charge=1
header=RawFile: QE929_MSQ1321_20180329_Heba_ub_s7_30_1 Index: 3769 Precursor: 0 _multi_
101.07213	1111.12292480469
101.10781	1449.09020996094
102.09146	1416.41650390625
102.58255	948.861267089844
104.4291	1151.22839355469
110.0719	8817.62890625
120.08116	2432.18701171875
127.08683	4900.03955078125
129.1026	35294.5625
130.06535	5837.65185546875
130.08653	8437.515625
130.10551	1170.49438476563
136.07562	6623.94287109375
146.05969	1127.50830078125
147.11304	11225.9453125
155.0817	1899.240234375
159.09169	4559.857421875
171.11343	1411.35070800781
173.12727	1190.89453125
175.08682	3952.96508789063
175.11929	2612.85009765625
188.47125	1033.92346191406
198.12369	1238.24792480469
209.09236	1618.16967773438
216.13412	2372.59252929688
226.11838	5467.71142578125
234.14606	7966.1025390625
289.13022	1858.53979492188
317.12512	8751.6435546875
321.17642	9640.8720703125
342.12213	1123.01806640625
342.17426	1687.16540527344
343.15387	1688.55297851563
371.14923	1983.59448242188
389.15982	1622.70349121094
414.36029	1041.17333984375
427.20798	1429.55798339844
438.7197	1116.322265625
441.33029	4317.56640625
445.22391	1467.32983398438
458.19669	1079.89367675781
490.22968	1109.16345214844
505.24393	2367.92700195313
507.25754	4367.23388671875
523.25427	1318.31530761719
596.85138	1143.24072265625
691.31703	7600.90783691406
709.32977	1994.24572753906
775.39166	1629.04992675781
795.43939	1968.33093261719
805.36444	1675.34069824219
806.34741	2300.88256835938
823.36779	10694.9165039063
peaklist end

peaklist start
mz=476.250278632918
fragmentation=HCD
charge=1
header=RawFile: QE929_MSQ1321_20180329_Heba_ub_s5_10_2 Index: 4582 Precursor: 0 _multi_
110.07155	8634.8115234375
120.08109	2287.46020507813
129.10268	1881.66650390625
136.07596	2058.98950195313
136.82808	970.425903320313
147.11285	1275.51745605469
150.41774	868.872131347656
199.17978	1226.31408691406
221.12897	1784.32922363281
265.40817	969.96875
274.33484	1190.73828125
295.17023	1098.818359375
318.45926	1126.8427734375
398.90756	1602.70629882813
428.71518	1534.50573730469
941.52161	1461.8349609375
peaklist end

peaklist start
mz=476.271699880408
fragmentation=HCD
charge=1
header=RawFile: QE929_MSQ1321_20180329_Heba_ub_s1_ctrl_1 Index: 5995 Precursor: 0 _multi_
109.83153	979.0244140625
110.07214	4462.625
111.29236	939.622680664063
120.08111	2055.9833984375
122.12074	1061.66687011719
129.10294	2192.89770507813
131.17178	1108.92138671875
136.07639	6359.97314453125
136.10568	1140.13903808594
137.07893	1312.62194824219
153.60455	1050.19494628906
175.0154	1429.08984375
175.11923	4288.33642578125
199.18069	1926.22802734375
221.12866	1619.18420410156
476.26627	1733.08813476563
482.21658	1157.43420410156
483.74991	1308.46362304688
581.53882	1209.83703613281
606.30267	1877.16455078125
646.28601	1683.9267578125
peaklist end

peaklist start
mz=476.282685862909
fragmentation=HCD
charge=1
header=RawFile: QE929_MSQ1321_20180329_Heba_ub_s7_30_1 Index: 3108 Precursor: 0 _multi_
110.06441	1459.19458007813
110.07151	19573.859375
115.08694	1663.18505859375
127.69292	1015.16430664063
127.88755	1018.94274902344
129.1022	4478.07861328125
130.08597	1524.94067382813
130.10681	1096.27258300781
166.06169	1224.06958007813
175.01408	1434.04077148438
175.11899	2256.65405273438
235.12027	1440.30529785156
250.64052	2333.076171875
272.16006	1318.44494628906
286.15799	1298.32092285156
302.87473	1248.28002929688
321.87323	2231.24584960938
363.21115	1578.16882324219
398.90808	2260.2041015625
415.86139	1493.13977050781
416.90335	1112.05944824219
443.89944	1471.48754882813
453.98264	1161.35949707031
545.30298	2384.23364257813
674.3445	3156.64147949219
707.49286	1326.56896972656
720.88544	1336.42590332031
775.39662	10145.3391113281
846.43121	3812.07958984375
peaklist end

peaklist start
mz=478.243645308034
fragmentation=HCD
charge=1
header=RawFile: QE929_MSQ1321_20180329_Heba_ub_s9_30_3 Index: 7016 Precursor: 0 _multi_
110.0715	21272.439453125
112.08745	1161.61193847656
120.08071	2582.2529296875
124.50581	1147.77355957031
129.10217	19700.23046875
136.07516	9440.6416015625
147.1129	2498.8916015625
158.09171	1967.45727539063
159.11243	1392.14770507813
171.11234	1119.37902832031
171.14839	1199.85656738281
173.74713	1076.30932617188
175.11894	6031.14306640625
183.14925	1370.29675292969
185.16481	5080.5810546875
187.10757	1187.89782714844
187.21111	1110.54272460938
197.12871	4908.7900390625
197.16527	1435.53625488281
199.10809	1305.85729980469
211.76736	1145.24133300781
213.15968	4908.43701171875
226.15462	1228.19702148438
227.10208	1521.56274414063
228.1118	1596.45263671875
232.13968	1352.26171875
244.16466	4703.10986328125
259.26379	1012.37756347656
268.80728	1250.26733398438
269.20938	965.027160644531
273.13226	2640.671875
301.12842	5318.783203125
327.13287	1375.82983398438
345.22531	1603.46899414063
375.2095	1390.89807128906
375.37646	1515.54748535156
478.2662	1214.64306640625
486.23471	1771.39221191406
500.35391	1293.70666503906
504.31107	1374.01330566406
518.29187	1630.38220214844
545.29938	2358.08642578125
591.35596	1079.68334960938
611.92487	1257.03381347656
655.35141	10481.6657714844
713.46622	10010.4088134766
729.38751	1525.35205078125
743.44324	1776.73278808594
818.41199	6566.8349609375
819.42725	1607.96447753906
826.54883	5019.6669921875
940.34729	1328.75952148438
peaklist end

peaklist start
mz=478.266056223975
fragmentation=HCD
charge=1
header=RawFile: QE929_MSQ1321_20180329_Heba_ub_s6_10_3 Index: 10276 Precursor: 0 _multi_
101.07125	15763.021484375
110.07171	1840.81884765625
120.08093	6779.48828125
129.10263	4254.98779296875
136.07573	5601.56103515625
143.11778	5336.271484375
155.11778	1439.34594726563
157.13359	20824.2578125
159.09224	2056.05590820313
164.03613	1076.17529296875
166.08611	4514.92333984375
175.01541	1373.43176269531
175.11874	5068.1328125
185.1283	8211.33984375
199.18039	5883.00390625
231.11229	6559.20556640625
239.17525	5807.16552734375
242.14964	2430.2529296875
243.50638	1299.83728027344
247.30818	1151.75732421875
272.17123	15874.2568359375
276.13373	29668.517578125
277.11679	23792.6535644531
294.14423	6029.2158203125
313.18488	1364.8935546875
456.29135	5611.40673828125
458.30957	1555.41345214844
476.02707	1429.8291015625
529.34332	2174.01123046875
536.7298	1244.45544433594
549.55682	1198.52685546875
668.3764	1417.43176269531
729.3584	1522.67761230469
729.47296	1591.00817871094
peaklist end

peaklist start
mz=478.266205546056
fragmentation=HCD
charge=1
header=RawFile: QE929_MSQ1321_20180329_Heba_ub_s8_30_2 Index: 9997 Precursor: 0 _multi_
101.07132	40469.53515625
120.08089	9563.8818359375
126.82973	1201.0107421875
129.0649	1092.84814453125
129.10193	1277.88098144531
131.11751	2128.716796875
136.07545	5319.736328125
141.74036	993.440246582031
143.11743	4252.92578125
153.23955	1267.22265625
157.13356	46941.82421875
158.13751	1855.95654296875
159.09169	2466.1083984375
166.08598	12057.607421875
175.11871	5134.85107421875
185.12837	22183.33203125
199.18045	4320.94970703125
208.85869	1078.45300292969
227.8647	1022.541015625
228.1329	1862.9951171875
231.11256	17831.54296875
239.17513	2363.63305664063
242.14919	4722.087890625
259.10803	2017.58081054688
263.6998	1235.30102539063
272.17144	19762.3828125
276.13397	77907.0859375
277.11736	53105.2669677734
294.14453	15290.943359375
313.18625	7419.1962890625
359.23996	1772.15661621094
365.93735	1076.13549804688
417.21436	1727.49597167969
456.29193	2202.91186523438
458.30823	2408.20751953125
460.2572	1118.86962890625
529.3443	2599.11596679688
570.36938	1212.80065917969
581.37671	1329.03186035156
603.5448	1154.40991210938
621.37024	1410.5244140625
642.42883	2388.95849609375
729.46143	5107.7783203125
785.45697	2127.076171875
790.05573	1206.24426269531
825.46057	1675.04089355469
843.49847	1801.36108398438
peaklist end

peaklist start
mz=478.276819117628
fragmentation=HCD
charge=1
header=RawFile: QE929_MSQ1321_20180329_Heba_ub_s5_10_2 Index: 3725 Precursor: 0 _multi_
128.99467	1023.45892333984
129.1024	6668.19970703125
130.08606	2503.966796875
141.10361	1037.03247070313
143.11769	2088.84497070313
147.11343	1105.08459472656
158.09196	1227.94677734375
174.05632	1245.12854003906
175.0162	1144.77722167969
175.11896	7833.224609375
200.13855	1444.67358398438
209.79349	1070.07702636719
284.18558	8487.2568359375
309.58664	1227.74157714844
348.16656	2093.1943359375
414.21399	1298.26916503906
478.27768	17384.7408447266
643.40924	2402.82177734375
peaklist end

peaklist start
mz=478.277273134973
fragmentation=HCD
charge=1
header=RawFile: QE929_MSQ1321_20180329_Heba_ub_s4_10_1 Index: 3109 Precursor: 0 _multi_
129.10237	1940.75073242188
129.59334	1025.27429199219
143.11806	1930.59423828125
174.36308	1173.2412109375
175.01585	1742.87585449219
183.93031	1032.51452636719
418.89032	2222.689453125
461.07288	1133.11193847656
483.32227	1345.63952636719
609.91882	1144.71459960938
628.59448	1269.08581542969
657.1759	1458.91589355469
732.40186	1133.15832519531
763.95074	1158.30493164063
1193.1841	1328.26232910156
peaklist end

peaklist start
mz=478.277440794076
fragmentation=HCD
charge=1
header=RawFile: QE929_MSQ1321_20180329_Heba_ub_s6_10_3 Index: 3297 Precursor: 0 _multi_
100.12018	1126.05505371094
100.49067	905.639221191406
110.07146	5408.9072265625
120.08076	1271.95190429688
129.1028	4580.11279296875
143.11815	7106.52587890625
147.11269	1677.12438964844
171.11404	1125.0771484375
175.01584	2256.23852539063
334.04129	1100.16235351563
340.91037	1397.49536132813
439.26651	1355.83044433594
547.3103	1337.22302246094
635.26678	1184.11315917969
706.30743	1877.98913574219
710.15784	1108.07263183594
1388.4857	1375.55163574219
peaklist end

peaklist start
mz=478.277450897748
fragmentation=HCD
charge=1
header=RawFile: QE929_MSQ1321_20180329_Heba_ub_s1_ctrl_1 Index: 3079 Precursor: 0 _multi_
103.62083	953.377380371094
110.07173	4099.541015625
127.38464	952.301940917969
129.10243	1834.68811035156
167.08029	1267.03430175781
175.01532	1079.1171875
340.90768	1904.82202148438
418.88931	4353.12548828125
428.63715	1254.33312988281
674.20654	1319.14135742188
peaklist end

peaklist start
mz=478.277494015588
fragmentation=HCD
charge=1
header=RawFile: QE929_MSQ1321_20180329_Heba_ub_s2_ctrl_2 Index: 3201 Precursor: 0 _multi_
110.07181	7670.46875
116.94786	1055.25170898438
119.80228	1030.19384765625
129.10297	2458.3359375
130.08623	1192.96337890625
141.09088	950.086791992188
143.11865	1216.78308105469
155.67139	988.66552734375
165.22478	1009.01110839844
175.0161	1290.35876464844
175.11977	1301.03601074219
176.32295	1143.154296875
223.15565	1400.72912597656
251.14967	1211.66918945313
306.40918	1009.51470947266
340.91086	4476.7958984375
418.89108	1417.52770996094
704.35706	2068.29809570313
peaklist end

peaklist start
mz=478.277513346454
fragmentation=HCD
charge=1
header=RawFile: QE929_MSQ1321_20180329_Heba_ub_s7_30_1 Index: 3145 Precursor: 0 _multi_
102.03669	980.67529296875
110.07156	1430.10803222656
111.73757	1152.34875488281
117.76986	956.773254394531
127.08671	1590.85400390625
143.11765	1199.08044433594
268.56561	999.98193359375
340.90897	1892.5263671875
347.18246	1468.32214355469
389.6463	1099.87817382813
395.58578	1242.81518554688
418.8934	5015.82470703125
436.8931	1130.09973144531
peaklist end

peaklist start
mz=479.244672307758
fragmentation=HCD
charge=1
header=RawFile: QE929_MSQ1321_20180329_Heba_ub_s7_30_1 Index: 7662 Precursor: 0 _multi_
100.49261	1073.35437011719
101.07135	1290.49304199219
101.23682	1082.74597167969
120.08132	2539.08178710938
131.89825	1170.09497070313
136.07571	10034.9091796875
145.79822	1050.81750488281
157.09741	4702.95361328125
157.22661	1021.41168212891
175.11906	2113.51171875
183.11255	1393.5693359375
185.09306	1346.69372558594
185.16534	6584.84423828125
201.12369	5130.70947265625
213.16005	6973.05322265625
228.9584	1038.5458984375
232.14104	1747.60583496094
233.12877	1128.97387695313
258.14474	1459.92919921875
279.97067	5303.61767578125
289.09692	2418.39624023438
292.12866	2373.32177734375
381.19925	1320.29248046875
385.36099	1219.58520507813
389.18018	2491.75146484375
415.36649	1453.6416015625
423.89642	1296.22106933594
427.20294	2423.41381835938
479.2444	83060.5224609375
485.27454	1129.23669433594
496.27426	1473.86071777344
547.28607	1947.4169921875
555.26154	3905.88330078125
636.26978	1311.58386230469
646.34491	2022.36169433594
647.35425	2064.6982421875
668.34448	4103.51220703125
696.34497	1740.29565429688
745.41852	1399.64685058594
746.41742	2192.70043945313
838.33069	1270.62670898438
880.49133	2052.59033203125
893.62073	1304.62097167969
982.20105	1287.57958984375
peaklist end

peaklist start
mz=479.245037039447
fragmentation=HCD
charge=1
header=RawFile: QE929_MSQ1321_20180329_Heba_ub_s2_ctrl_2 Index: 7886 Precursor: 0 _multi_
100.26175	990.750305175781
104.19197	1147.35363769531
108.98563	999.929626464844
120.08117	7164.599609375
129.1026	6951.7705078125
136.07622	4574.6494140625
173.12967	1780.59729003906
183.33018	1312.30969238281
201.12329	1548.84545898438
213.16063	2122.921875
279.97058	4618.64306640625
441.81686	1216.23327636719
479.24476	68021.8588867188
616.36694	1770.37548828125
697.63934	1406.47106933594
971.31311	1328.43969726563
1961.873	1487.91015625
peaklist end

peaklist start
mz=479.245151805882
fragmentation=HCD
charge=1
header=RawFile: QE929_MSQ1321_20180329_Heba_ub_s9_30_3 Index: 7682 Precursor: 0 _multi_
101.07145	2276.10009765625
110.07154	2148.09790039063
120.08089	5424.10302734375
125.49123	1136.94555664063
129.10275	1311.74060058594
130.08603	1058.43713378906
136.07567	16109.4384765625
150.022	1211.79052734375
157.09746	11846.5791015625
175.11909	1494.70483398438
181.09721	3983.36376953125
185.09247	4571.25244140625
185.16501	11058.3525390625
199.14409	1588.18505859375
213.15981	9379.4013671875
232.14026	4091.556640625
233.12881	4218.021484375
271.77118	1402.59289550781
279.96967	1810.79919433594
289.09604	2502.38427734375
290.14655	2232.01147460938
292.12848	4619.66796875
312.22708	1517.51647949219
350.97162	1259.16455078125
381.19943	2030.28649902344
389.18179	4830.14111328125
423.56134	2420.29125976563
427.20331	5841.95947265625
440.75372	1784.42114257813
448.21478	1673.65356445313
479.24358	146627.072265625
496.27563	2213.92797851563
547.28192	5315.73681640625
555.26471	6049.4345703125
601.34082	1343.24072265625
627.50385	1279.36889648438
646.35303	7485.755859375
655.03717	1211.45581054688
668.34661	12663.1440429688
745.42401	11270.5893554688
767.41199	7580.33569335938
880.49377	5105.7666015625
peaklist end

peaklist start
mz=479.250044221752
fragmentation=HCD
charge=1
header=RawFile: QE929_MSQ1321_20180329_Heba_ub_s1_ctrl_1 Index: 6087 Precursor: 0 _multi_
101.07154	1054.23229980469
120.08085	2072.14306640625
129.10217	2590.11108398438
131.13907	982.661926269531
136.07527	2147.71166992188
141.98318	1331.88842773438
158.09508	1117.16101074219
173.12801	6471.39599609375
201.12396	2082.0146484375
221.12788	13011.5693359375
225.99506	2118.79150390625
249.12083	1277.80212402344
251.97482	1375.13366699219
279.13359	50455.9201660156
279.96964	9365.15234375
340.9086	1253.17687988281
410.3562	1092.97387695313
419.15161	1244.95849609375
710.33057	4508.85400390625
peaklist end

peaklist start
mz=479.25025050022
fragmentation=HCD
charge=1
header=RawFile: QE929_MSQ1321_20180329_Heba_ub_s9_30_3 Index: 6209 Precursor: 0 _multi_
102.05578	1132.47277832031
110.07172	5504.6591796875
111.07567	1039.87890625
120.08106	6992.419921875
129.10257	5615.62548828125
130.0869	1773.99670410156
130.1595	984.020385742188
136.07544	2617.20458984375
141.06497	1446.67614746094
173.12842	1586.57824707031
175.11963	2438.40258789063
189.16083	1074.95556640625
219.38396	1174.966796875
279.1344	7334.6708984375
280.13713	16022.2153320313
291.71381	1008.22180175781
402.24597	1905.01049804688
434.91077	1109.60815429688
540.42474	1139.396484375
731.40356	1538.12390136719
peaklist end

peaklist start
mz=479.252829786053
fragmentation=HCD
charge=1
header=RawFile: QE929_MSQ1321_20180329_Heba_ub_s1_ctrl_1 Index: 18531 Precursor: 0 _multi_
110.07089	1024.00756835938
129.10121	1668.00842285156
150.58812	1065.17663574219
162.97224	2367.32836914063
180.98236	6676.62255859375
194.37869	1012.99108886719
220.60359	1228.07153320313
232.9258	7390.39697265625
240.98502	1438.05712890625
250.93398	1288.26098632813
260.88593	1232.03833007813
279.91772	1390.64477539063
292.92908	1819.99963378906
322.89011	1365.44067382813
323.22321	2079.97802734375
336.87411	2346.32739257813
339.92053	1690.416015625
340.86353	2000.04846191406
340.90566	16465.451171875
341.23471	8255.6103515625
358.91483	1801.76623535156
359.245	1420.0400390625
362.28958	1271.65563964844
400.9089	3055.68957519531
401.23605	10463.93359375
478.32291	2089.20458984375
768.1889	1204.83679199219
1201.3798	1243.201171875
peaklist end

peaklist start
mz=479.253134766789
fragmentation=HCD
charge=1
header=RawFile: QE929_MSQ1321_20180329_Heba_ub_s2_ctrl_2 Index: 21777 Precursor: 0 _multi_
120.08113	1353.98120117188
128.28021	1127.96447753906
136.07477	1064.02355957031
155.21872	1232.02099609375
162.97302	2276.447265625
164.32762	1113.42846679688
169.67456	1038.28894042969
180.98306	2545.35815429688
196.25354	1171.63586425781
232.92651	4914.4873046875
240.98628	2553.81884765625
241.66708	1080.93139648438
243.10507	1022.16979980469
245.31419	1088.63830566406
260.89014	1387.07507324219
279.91995	1150.21655273438
322.89206	1729.68957519531
323.22247	2368.71630859375
324.52615	1118.3291015625
336.87897	1649.75854492188
340.86789	1581.37329101563
340.90554	15362.9721679688
341.23547	5973.77490234375
383.24536	1116.52478027344
390.79053	1032.43811035156
401.23779	8965.435546875
409.42737	1123.84716796875
479.27438	1436.97839355469
835.63391	1323.42260742188
929.60315	1145.52697753906
931.2699	1202.32788085938
1243.0258	1408.01733398438
peaklist end

peaklist start
mz=479.253266184322
fragmentation=HCD
charge=1
header=RawFile: QE929_MSQ1321_20180329_Heba_ub_s3_ctrl_3 Index: 20895 Precursor: 0 _multi_
129.10139	1110.27685546875
162.97307	2090.44116210938
180.98291	1748.80700683594
214.91484	1444.15502929688
232.92555	2010.89404296875
234.9294	1032.32055664063
260.88986	1156.03344726563
266.91345	1224.30578613281
279.91638	1314.67565917969
292.93036	1415.07824707031
294.91803	1181.69018554688
339.92181	1529.57250976563
340.8674	1489.58203125
340.90565	13870.9675292969
341.23434	8007.4033203125
358.87552	1428.05102539063
358.91684	2014.06994628906
359.24179	1696.97473144531
400.90875	2614.1875
401.23825	4480.08642578125
416.90698	1283.28381347656
422.49155	1231.40808105469
503.68243	1262.92260742188
806.99597	1253.54663085938
995.85504	1317.47509765625
peaklist end

peaklist start
mz=479.261772204467
fragmentation=HCD
charge=1
header=RawFile: QE929_MSQ1321_20180329_Heba_ub_s4_10_1 Index: 4067 Precursor: 0 _multi_
101.07129	1764.97802734375
102.0555	1215.07470703125
110.07153	4887.6611328125
112.08704	1629.46533203125
120.08129	1325.0185546875
129.10248	10932.953125
130.08652	4297.96044921875
136.07565	1917.869140625
147.11304	4355.93603515625
158.09274	1586.74340820313
175.11905	6561.03857421875
187.14389	1897.498046875
199.18054	5369.83642578125
225.99527	2261.17797851563
258.14258	1017.30969238281
265.05997	1101.79211425781
279.97003	6964.52587890625
365.95514	1366.74597167969
441.26422	1123.5986328125
601.29077	1401.80920410156
672.32428	1303.37878417969
716.3147	1765.80871582031
846.43597	1299.87939453125
peaklist end

peaklist start
mz=480.26884257467
fragmentation=HCD
charge=1
header=RawFile: QE929_MSQ1321_20180329_Heba_ub_s4_10_1 Index: 5234 Precursor: 0 _multi_
100.05913	1249.86328125
102.05579	1367.47375488281
110.0715	6026.9248046875
112.05129	1310.61511230469
117.68464	979.512634277344
120.08107	5046.09423828125
128.37184	1079.83178710938
129.10242	7856.8955078125
130.06544	6520.4921875
132.08089	25218.248046875
136.07591	4492.0849609375
144.08052	1100.02758789063
147.11316	2014.92797851563
158.09351	1988.10217285156
159.0918	16241.4228515625
170.06007	5879.7734375
174.05487	1899.38928222656
175.11906	28302.6953125
185.10684	2522.3056640625
187.07024	2028.38891601563
187.08653	46195.3671875
188.08958	4703.3291015625
199.18066	7783.14306640625
200.10336	4632.0830078125
213.10281	1768.76928710938
225.21959	1133.44763183594
225.99664	1651.20336914063
227.17552	1713.69897460938
230.07724	1741.71728515625
230.12875	35216.69140625
230.15086	2020.0576171875
231.1322	2509.00903320313
240.11269	1383.28979492188
255.14549	2551.3671875
257.16058	4717.29638671875
258.12368	20429.751953125
272.17181	56891.0335693359
279.97049	7684.4609375
284.10287	2138.95629882813
308.52567	1212.06140136719
341.10876	1292.50268554688
347.17078	1153.63586425781
402.24553	15850.4777832031
412.14734	1503.20947265625
445.17123	1594.1875
462.20062	2116.8369140625
473.28373	54203.2213134766
532.26282	4158.796875
575.27972	1587.48474121094
588.30984	26327.111328125
618.62933	1275.83813476563
685.32616	14320.2802734375
688.36822	7497.06518554688
702.35225	79607.2373046875
702.47504	2216.34716796875
peaklist end

peaklist start
mz=482.218132535559
fragmentation=HCD
charge=1
header=RawFile: QE929_MSQ1321_20180329_Heba_ub_s8_30_2 Index: 5983 Precursor: 0 _multi_
110.0715	7609.30859375
112.6684	944.776000976563
120.08095	2458.1044921875
129.10233	6886.837890625
136.07585	2345.6025390625
143.11752	4145.6787109375
147.11368	1115.25659179688
158.09355	1187.060546875
161.39326	944.4462890625
164.54189	1065.5302734375
168.92215	1000.93536376953
171.11214	1764.30200195313
175.11893	1595.89538574219
198.02982	1023.54901123047
203.69189	1014.12322998047
209.14046	1456.42993164063
223.15607	1919.32177734375
232.14041	4550.6728515625
251.15015	2039.80834960938
299.68143	1043.36877441406
304.64075	4404.9921875
345.22079	1346.78698730469
456.25723	1095.58850097656
472.85385	1057.7958984375
535.5293	1457.70922851563
721.41937	1206.18627929688
882.24347	1436.87512207031
peaklist end

peaklist start
mz=482.218187606147
fragmentation=HCD
charge=1
header=RawFile: QE929_MSQ1321_20180329_Heba_ub_s7_30_1 Index: 5944 Precursor: 0 _multi_
110.07189	4647.43798828125
120.08168	5349.1435546875
129.10214	4012.95239257813
136.07608	1857.08715820313
143.11871	5612.42919921875
145.05939	1080.35986328125
171.11337	2640.6982421875
177.53604	1029.93823242188
232.13997	9334.2890625
304.64182	4729.86181640625
345.22632	5273.56884765625
366.17157	1403.03393554688
407.70264	1258.83557128906
412.4761	1292.67785644531
416.20978	1626.35693359375
416.69745	1508.25903320313
456.26089	1299.99743652344
473.28302	1412.0185546875
482.21814	2016.38586425781
548.23712	1487.91650390625
637.28979	1721.85595703125
832.62616	1319.22277832031
peaklist end

peaklist start
mz=482.218364188701
fragmentation=HCD
charge=1
header=RawFile: QE929_MSQ1321_20180329_Heba_ub_s3_ctrl_3 Index: 3952 Precursor: 0 _multi_
110.07186	18818.134765625
120.08115	43989.28125
121.08458	4220.91064453125
127.05039	1636.99597167969
129.10208	7501.55126953125
130.08662	1210.93359375
136.07611	10579.9228515625
139.52518	1162.09631347656
147.11322	4330.95556640625
159.75037	1100.54809570313
175.11934	4727.03173828125
177.10234	1781.0927734375
224.24722	1098.52514648438
249.09875	1699.27404785156
253.09308	1333.23596191406
279.97025	1144.24768066406
282.91846	1564.42077636719
284.17093	4062.15649414063
388.67859	5323.85986328125
497.16516	1351.81945800781
524.26172	5231.94189453125
526.30505	1505.4287109375
639.284	7676.880859375
663.31366	4535.67724609375
768.43585	2249.02416992188
970.76746	1129.02954101563
peaklist end

peaklist start
mz=482.218609242891
fragmentation=HCD
charge=1
header=RawFile: QE929_MSQ1321_20180329_Heba_ub_s5_10_2 Index: 5650 Precursor: 0 _multi_
107.58779	1079.078125
110.07167	1711.13049316406
120.08135	1426.01904296875
129.10229	1320.46948242188
136.07562	5623.37646484375
143.11789	4459.5498046875
148.53485	1067.17614746094
175.11942	1849.4423828125
232.14116	7355.8857421875
277.1427	1135.17041015625
304.64026	6996.99267578125
318.93063	1183.16784667969
345.22519	2269.20556640625
357.13437	2301.58984375
385.16714	1334.78625488281
425.21072	1983.43188476563
434.21765	1632.4345703125
456.25629	1401.22082519531
481.22754	1398.21435546875
482.22064	5403.365234375
523.20868	2227.07788085938
580.28705	1161.30249023438
844.44177	1270.86596679688
888.651	1170.06188964844
896.03192	1147.37854003906
peaklist end

peaklist start
mz=482.246566513539
fragmentation=HCD
charge=1
header=RawFile: QE929_MSQ1321_20180329_Heba_ub_s2_ctrl_2 Index: 5056 Precursor: 0 _multi_
101.02373	1253.27392578125
102.05512	1178.41711425781
104.82656	1016.31317138672
110.07153	6170.95361328125
116.42511	1027.04772949219
120.08106	5548.0634765625
129.10225	4711.06591796875
136.07565	1654.12353515625
145.09766	1658.6845703125
147.11345	1469.66137695313
155.08136	2143.93994140625
160.88649	1005.76574707031
175.11884	6085.51953125
191.38542	1223.71215820313
229.63934	6554.03466796875
232.10828	1114.42492675781
342.19424	5365.08154296875
345.22733	1279.21704101563
434.53622	1153.51733398438
441.2413	1205.95666503906
454.18619	1185.18481445313
458.27167	16010.0576171875
529.3045	1153.68176269531
586.3312	10345.3006591797
683.3817	12629.8614501953
725.79297	1228.42346191406
731.23932	1193.63598632813
794.23822	1483.1875
830.01074	1285.44104003906
1011.0355	1409.08264160156
peaklist end

peaklist start
mz=483.271888407004
fragmentation=HCD
charge=1
header=RawFile: QE929_MSQ1321_20180329_Heba_ub_s1_ctrl_1 Index: 3494 Precursor: 0 _multi_
110.07137	4244.2333984375
126.73203	1101.99987792969
129.10246	16913.5390625
130.0862	1692.75317382813
136.07582	2209.05078125
147.1122	3654.29565429688
159.09143	5609.6142578125
175.11903	2468.63110351563
258.71725	1103.45825195313
282.92023	1132.89318847656
345.86731	6121.62060546875
388.17554	1279.61950683594
430.2782	1331.51867675781
536.75934	1467.52124023438
675.3598	6655.21337890625
838.41958	12509.9504394531
peaklist end

peaklist start
mz=483.271959299483
fragmentation=HCD
charge=1
header=RawFile: QE929_MSQ1321_20180329_Heba_ub_s8_30_2 Index: 3594 Precursor: 0 _multi_
110.07167	5681.2275390625
112.0874	941.981811523438
127.08636	1616.75219726563
129.10246	12641.728515625
130.08658	1780.41088867188
136.07581	5424.81396484375
141.83646	1065.70104980469
147.11264	1635.92468261719
155.08234	1426.75134277344
159.09207	2494.5537109375
175.11911	5566.94921875
202.85608	1090.43933105469
245.63989	1054.43286132813
255.17548	1091.59912109375
272.17007	1265.52954101563
328.15823	1363.38549804688
345.86765	2035.15246582031
358.16922	1196.20947265625
362.17685	1094.11340332031
363.22699	7393.29443359375
436.2424	1827.16882324219
456.79434	1160.26806640625
482.30948	3974.44555664063
537.27075	1499.91809082031
675.35785	5199.869140625
691.47241	1191.27575683594
838.42853	8035.841796875
peaklist end

peaklist start
mz=483.272018441953
fragmentation=HCD
charge=1
header=RawFile: QE929_MSQ1321_20180329_Heba_ub_s4_10_1 Index: 3537 Precursor: 0 _multi_
110.07156	6197.22802734375
120.08167	1181.279296875
127.08689	1402.66625976563
129.10258	11685.7421875
136.07603	1845.896484375
143.11862	1117.35681152344
147.11298	2006.3896484375
159.09212	1611.43566894531
175.11902	5912.0751953125
180.40575	1085.75512695313
251.10239	4319.83349609375
444.75717	1625.73315429688
537.27148	1231.98864746094
589.30768	2140.43334960938
675.35889	4989.111328125
949.43689	1301.43713378906
peaklist end

peaklist start
mz=483.272075414886
fragmentation=HCD
charge=1
header=RawFile: QE929_MSQ1321_20180329_Heba_ub_s6_10_3 Index: 3721 Precursor: 0 _multi_
101.0713	1567.37060546875
101.43233	1051.42529296875
101.95987	1160.98510742188
102.84936	1037.32055664063
110.07177	7316.89306640625
126.11209	1134.97119140625
127.08646	1935.8974609375
129.10248	20577.728515625
130.08626	5356.3076171875
131.17349	1014.16705322266
134.15279	949.718078613281
136.06697	1003.04919433594
136.07564	7672.6650390625
147.11296	9874.5263671875
158.06029	2219.62255859375
159.09138	11414.2158203125
170.05981	1608.63452148438
175.11856	6702.83447265625
179.8851	1043.78051757813
209.1396	1647.29736328125
247.14389	1453.09094238281
251.15027	1244.54846191406
282.91934	4941.248046875
305.18298	2218.05517578125
318.19366	2013.72045898438
327.90686	1273.11584472656
363.22394	2449.45727539063
376.88089	1152.02709960938
454.74432	1255.7744140625
480.86719	1642.84790039063
482.30978	2362.12329101563
483.76154	2114.28540039063
509.19232	1297.09582519531
537.27002	4546.73291015625
675.36066	11335.7763671875
731.76544	1313.07604980469
838.42324	21717.3000488281
peaklist end

peaklist start
mz=485.260544201119
fragmentation=HCD
charge=1
header=RawFile: QE929_MSQ1321_20180329_Heba_ub_s9_30_3 Index: 17408 Precursor: 0 _multi_
100.04802	1322.87475585938
115.02246	1151.36499023438
116.56168	1383.6259765625
116.79082	1304.12585449219
120.08096	2099.46655273438
133.08592	18928.466796875
134.08905	2406.58740234375
136.07632	1336.525390625
155.03061	1031.6923828125
159.06517	20008.51171875
160.06874	12497.828125
161.07063	1813.26696777344
176.15518	1049.17810058594
177.11203	2621.3984375
183.43329	1052.3828125
199.17871	1426.23522949219
203.09143	1559.41772460938
204.09468	2511.27465820313
247.11682	2191.88891601563
248.12056	2365.87963867188
249.12329	1089.607421875
292.1474	2062.3466796875
891.76617	1531.75158691406
997.67993	1322.34399414063
1124.7256	1355.2373046875
1281.1569	1378.36022949219
peaklist end

peaklist start
mz=485.270436249175
fragmentation=HCD
charge=1
header=RawFile: QE929_MSQ1321_20180329_Heba_ub_s6_10_3 Index: 23753 Precursor: 0 _multi_
105.10888	1147.24609375
138.94585	1068.15991210938
165.59819	1037.11401367188
223.62561	1069.3271484375
244.78468	1216.83190917969
371.2995	1278.33215332031
407.25851	2617.41552734375
425.26981	33165.1142578125
633.60785	1149.37329101563
759.52936	1177.18225097656
peaklist end

peaklist start
mz=485.270542810371
fragmentation=HCD
charge=1
header=RawFile: QE929_MSQ1321_20180329_Heba_ub_s7_30_1 Index: 23408 Precursor: 0 _multi_
103.44604	1019.31756591797
103.71223	1026.98559570313
104.42275	993.466247558594
282.75867	1086.11254882813
425.26898	5654.2333984375
616.31665	1167.859375
1369.7242	1412.60717773438
peaklist end

peaklist start
mz=487.275180510328
fragmentation=HCD
charge=1
header=RawFile: QE929_MSQ1321_20180329_Heba_ub_s2_ctrl_2 Index: 17085 Precursor: 0 _multi_
108.80249	1022.38854980469
116.00671	998.872619628906
120.08079	2302.19262695313
133.08554	6940.87451171875
178.24419	1112.08190917969
187.60287	1267.49719238281
207.11208	1907.58239746094
233.78101	1025.49487304688
271.17242	1035.14819335938
310.45657	1216.40832519531
314.99121	2027.38342285156
813.4693	1381.28564453125
848.71289	1246.05725097656
1313.4418	1268.52673339844
peaklist end

peaklist start
mz=487.323949533725
fragmentation=HCD
charge=1
header=RawFile: QE929_MSQ1321_20180329_Heba_ub_s5_10_2 Index: 3689 Precursor: 0 _multi_
100.90646	1271.6962890625
104.16302	1092.57946777344
110.07164	2822.99096679688
127.08686	7145.71240234375
129.10257	17288.287109375
130.06624	1277.90698242188
130.08643	7922.90869140625
132.10217	2561.87158203125
136.25201	1277.62817382813
140.07118	1128.58813476563
142.99104	22195.837890625
143.11806	13083.408203125
144.97115	1404.19372558594
145.97897	9479.96484375
147.1129	19188.39453125
155.11761	1940.18994140625
159.00682	1416.08764648438
161.00238	467662.90625
162.00461	8319.46875
163.98935	1631.27185058594
175.08998	6150.337890625
179.01285	2283.56665039063
183.11345	2242.28295898438
186.12517	1221.4814453125
200.13969	38964.88671875
204.13484	3100.68774414063
205.98212	1348.27270507813
211.10753	2418.85791015625
219.0103	29629.2734375
221.00575	285212.3125
222.00876	11841.39453125
228.13441	72181.5390625
236.97916	2210.0087890625
242.18665	6346.9775390625
254.98861	31838.1940917969
260.19704	43245.7547607422
293.71414	1384.97583007813
312.99841	2225.240234375
314.99229	811634.98046875
324.19241	2019.58959960938
338.54486	1353.35461425781
341.21854	30431.6319580078
348.97556	8222.705078125
353.18582	1298.14147949219
357.21518	1796.72668457031
373.27856	5082.11669921875
408.9793	139303.170898438
470.29774	17912.5509033203
474.27136	2234.02075195313
486.36221	1862.07788085938
487.3236	98184.2900390625
498.23895	1548.07202148438
573.33368	1849.94152832031
644.37262	2290.103515625
656.27051	2136.80346679688
773.4176	2033.55627441406
784.32703	2079.25073242188
988.26428	1528.25366210938
998.11987	1611.88745117188
peaklist end

peaklist start
mz=489.228347430812
fragmentation=HCD
charge=1
header=RawFile: QE929_MSQ1321_20180329_Heba_ub_s2_ctrl_2 Index: 2941 Precursor: 0 _multi_
101.07146	37537.45703125
101.10798	3583.77026367188
102.05553	21378.005859375
103.0052	2662.11938476563
104.05349	12615.517578125
110.07174	366851.875
111.07506	17711.0078125
115.08641	3713.94970703125
127.08647	12289.96484375
129.06558	3771.05834960938
129.10252	107243.6796875
130.0864	64227.9609375
130.09561	4679.05419921875
130.10605	4596.22216796875
136.07614	34455.4765625
138.06622	15471.7099609375
142.99318	3173.02783203125
145.09773	5142.8603515625
147.11287	83429.984375
148.11656	4726.130859375
155.08102	5621.38134765625
161.00235	85332.4296875
162.99817	29820.41015625
166.06122	6441.0419921875
173.09196	11124.7744140625
175.08971	4646.40576171875
175.11919	16475.001953125
200.13943	13563.5888671875
201.12354	11342.9482421875
207.11272	6683.67919921875
213.12177	3378.05102539063
218.14984	62274.29296875
218.63829	2747.04296875
219.15256	6943.515625
219.57031	3576.52465820313
221.00546	35291.0078125
222.00842	5312.4609375
223.00128	41705.89453125
226.11716	3082.88598632813
228.11322	26014.04296875
235.10657	6239.03076171875
237.12392	3283.63793945313
240.0974	3996.64599609375
241.08165	11243.0078125
258.10838	26065.5075683594
260.10599	6836.8876953125
273.13445	130592.717773438
284.10339	10079.33984375
301.12972	135727.86328125
314.99203	65031.056640625
316.13647	3594.591796875
316.98877	96197.8056640625
329.1489	8153.30615234375
329.18246	27060.48046875
331.14395	5915.1826171875
347.19247	10760.3212890625
354.15629	35884.7077636719
372.166	34341.4645996094
383.17508	4003.24389648438
389.1488	13550.5517578125
393.20062	3378.4228515625
407.20346	3263.20654296875
410.97824	3699.61645507813
415.20447	3776.67578125
457.24115	6340.90966796875
458.22772	16409.8125
460.18512	17709.322265625
475.26016	8327.720703125
488.27356	14474.5107421875
488.74707	5753.4560546875
489.23553	4920.22412109375
489.73846	6464.83056640625
503.20676	48861.728515625
520.23389	19027.04296875
606.29877	19908.380859375
631.26347	45923.4833984375
655.33142	10684.41015625
659.32709	5286.9375
677.3278	59993.810546875
694.2879	4303.92578125
732.30493	6774.87744140625
743.30109	3704.4296875
760.30298	28575.955078125
804.38495	2938.93090820313
840.39317	71459.505859375
peaklist end

peaklist start
mz=489.270125236165
fragmentation=HCD
charge=1
header=RawFile: QE929_MSQ1321_20180329_Heba_ub_s3_ctrl_3 Index: 9979 Precursor: 0 _multi_
101.07151	2659.2099609375
103.36991	1070.23120117188
120.08076	10229.158203125
129.10205	1427.70263671875
131.08229	1245.48583984375
141.06564	1958.67761230469
152.94098	1263.8837890625
155.64149	997.98828125
161.00221	4132.2021484375
175.11853	2462.384765625
219.14931	8586.5751953125
221.00496	1426.62487792969
247.14401	5915.22802734375
264.65237	1440.90014648438
288.20325	2575.59545898438
314.99194	1958.64892578125
316.98862	5700.6337890625
349.57593	1069.9833984375
359.23944	1819.15954589844
400.71414	1339.02014160156
401.2186	2448.8564453125
482.36841	1276.65356445313
516.29083	1543.59265136719
530.3288	4258.71826171875
545.3205	4951.4716796875
692.38531	6198.7421875
705.28979	1372.95910644531
803.40997	1417.71142578125
peaklist end

peaklist start
mz=489.270248258746
fragmentation=HCD
charge=1
header=RawFile: QE929_MSQ1321_20180329_Heba_ub_s2_ctrl_2 Index: 10592 Precursor: 0 _multi_
101.07115	1410.61376953125
104.05322	1099.44519042969
120.08096	2116.30737304688
129.10226	1209.72631835938
134.08307	961.981750488281
140.5302	1068.91967773438
161.00267	1916.515625
171.14854	1627.85119628906
175.11813	1119.29162597656
189.02341	1045.78820800781
215.61882	973.293701171875
216.12296	2230.27734375
221.63387	1020.78680419922
274.12732	2374.24438476563
294.09006	1349.34216308594
314.99213	2234.2109375
316.9892	4729.60986328125
320.29825	1091.47351074219
359.23981	1309.08020019531
390.5654	1241.54113769531
488.24588	1267.6728515625
489.25574	1476.41748046875
545.31927	3995.05712890625
692.38354	2422.7919921875
744.88806	1216.5517578125
820.44263	4021.31640625
900.90753	1326.80822753906
1909.9418	1354.07165527344
1927.3152	1375.51806640625
peaklist end

peaklist start
mz=489.270299982129
fragmentation=HCD
charge=1
header=RawFile: QE929_MSQ1321_20180329_Heba_ub_s1_ctrl_1 Index: 9496 Precursor: 0 _multi_
101.07149	2038.22058105469
120.08094	9561.353515625
141.06616	1527.4423828125
161.00255	3830.30737304688
175.11839	2152.04321289063
219.14958	8650.888671875
223.00235	1672.51452636719
243.13405	1387.83972167969
246.06918	1197.68005371094
247.14345	6754.05712890625
288.20224	2329.482421875
314.99036	1839.58740234375
316.98798	5568.109375
329.43375	1141.64587402344
347.64948	1170.34912109375
358.78748	1208.57824707031
359.23914	1585.99926757813
545.31927	3957.65258789063
692.38422	4326.22998046875
peaklist end

peaklist start
mz=489.270420487251
fragmentation=HCD
charge=1
header=RawFile: QE929_MSQ1321_20180329_Heba_ub_s5_10_2 Index: 9642 Precursor: 0 _multi_
101.07139	1126.58618164063
110.07172	1642.23986816406
120.0808	6207.67822265625
129.10205	1204.63745117188
136.07558	1647.15466308594
147.6732	1032.80261230469
161.00201	2335.16015625
175.11908	3854.36987304688
185.84602	1102.25415039063
219.14883	1545.36938476563
247.14287	1522.18701171875
272.57416	1021.41510009766
272.88968	1260.16650390625
314.99161	1707.2138671875
316.98929	5258.7353515625
464.51962	1125.68444824219
516.29761	1510.64208984375
545.32306	4145.568359375
692.38489	6568.51318359375
820.45233	1902.82080078125
peaklist end

peaklist start
mz=489.270576153662
fragmentation=HCD
charge=1
header=RawFile: QE929_MSQ1321_20180329_Heba_ub_s7_30_1 Index: 10303 Precursor: 0 _multi_
101.07141	6614.35791015625
104.05302	1108.2421875
107.52445	992.814025878906
110.07159	2500.91821289063
113.07103	1434.92651367188
115.37325	1037.23742675781
120.08089	6447.44580078125
131.08157	1967.23852539063
136.0751	1255.11120605469
141.06543	5280.21337890625
142.91199	1085.04150390625
158.09236	2620.0146484375
159.09145	2473.61108398438
171.11047	1055.33715820313
175.11864	7341.57861328125
181.92854	1220.462890625
191.58635	1046.72485351563
221.00595	1545.65673828125
248.13963	1188.7724609375
258.12097	1495.48205566406
264.64975	4401.1142578125
265.56973	1246.41711425781
269.12384	1570.36340332031
276.13608	1374.80395507813
285.26968	1238.1982421875
288.20383	1408.22668457031
305.3027	1093.68811035156
314.99118	1298.474609375
316.98819	2583.88256835938
355.27777	1168.76635742188
359.23874	7395.17919921875
362.4516	1171.3330078125
401.71991	4693.9384765625
418.224	1313.65966796875
516.29279	4890.89599609375
545.31543	10068.9140625
692.38483	12002.6953125
792.35352	1270.37060546875
803.40991	1588.88159179688
820.44586	4327.048828125
peaklist end

peaklist start
mz=489.270816325683
fragmentation=HCD
charge=1
header=RawFile: QE929_MSQ1321_20180329_Heba_ub_s8_30_2 Index: 10495 Precursor: 0 _multi_
101.07101	5434.10107421875
104.05319	1197.99658203125
106.51023	985.849304199219
110.0714	2584.2451171875
113.07106	2283.18408203125
120.08071	15534.9931640625
129.10211	4517.513671875
131.08113	2134.46264648438
136.07532	2247.71044921875
141.06532	2504.86791992188
158.0918	2018.68627929688
159.07626	1195.22790527344
159.09087	1837.03503417969
161.0016	5687.25830078125
175.11884	5407.17041015625
183.66968	1249.15393066406
197.0376	1039.62121582031
199.17931	1177.33654785156
219.14864	9275.5234375
223.00072	1328.76867675781
247.14339	7071.76318359375
269.12161	1373.58251953125
288.2009	2209.5546875
311.06989	1218.21435546875
316.98737	5161.40576171875
340.526	1237.24816894531
341.49493	1219.32739257813
342.54922	1478.17443847656
359.2381	4955.54833984375
400.71542	2038.22351074219
401.72031	4018.81811523438
516.28772	1727.44091796875
530.32825	2204.77075195313
545.31873	7938.24755859375
692.38873	11244.9555664063
803.41248	1296.86889648438
803.55853	1249.92895507813
820.44263	4886.73291015625
peaklist end

peaklist start
mz=490.281360544564
fragmentation=HCD
charge=1
header=RawFile: QE929_MSQ1321_20180329_Heba_ub_s1_ctrl_1 Index: 5828 Precursor: 0 _multi_
117.34907	1007.61883544922
120.08101	1445.59020996094
129.10219	6648.22216796875
130.08687	1798.46716308594
136.07552	2492.47998046875
136.68697	996.901489257813
147.11272	1907.20666503906
148.58707	1039.08264160156
153.28712	1224.60925292969
161.00201	5493.4462890625
162.69783	1026.65380859375
218.15198	1149.09777832031
223.00156	4759.201171875
234.14415	1778.31201171875
308.45828	1025.62573242188
314.9913	1505.45263671875
315.577	1130.37145996094
315.99463	1578.84301757813
316.98827	7006.10815429688
333.61771	1083.03527832031
371.20593	1228.44458007813
393.24008	1183.83837890625
490.2775	1400.02880859375
534.26709	3891.80224609375
544.44031	1126.4736328125
698.56097	1140.25280761719
716.41797	1410.24658203125
744.40138	3223.84619140625
772.29889	1232.15979003906
peaklist end

peaklist start
mz=490.281790313017
fragmentation=HCD
charge=1
header=RawFile: QE929_MSQ1321_20180329_Heba_ub_s6_10_3 Index: 6327 Precursor: 0 _multi_
110.07185	4546.41162109375
120.08118	5224.40966796875
129.10231	5780.45458984375
130.08664	1537.97399902344
136.07617	2194.427734375
152.61635	1012.35693359375
161.00241	4921.52197265625
162.99812	1670.93420410156
166.64841	1131.92980957031
175.11925	1735.50390625
185.05531	1115.40380859375
194.61098	1116.99609375
201.12117	1102.89172363281
202.71919	994.146911621094
221.00551	1542.56335449219
223.00197	1213.6982421875
280.87976	1134.22204589844
314.98978	1411.74780273438
316.98821	2976.40905761719
449.76669	1193.60803222656
473.25366	1273.13415527344
482.89905	1236.87097167969
490.27576	5338.99267578125
617.84796	1359.86730957031
827.45294	1519.99230957031
peaklist end

peaklist start
mz=490.285905628565
fragmentation=HCD
charge=1
header=RawFile: QE929_MSQ1321_20180329_Heba_ub_s6_10_3 Index: 15170 Precursor: 0 _multi_
103.03913	6704.28271484375
110.07158	972.948608398438
118.89781	1035.83422851563
127.52901	942.146667480469
132.20665	997.918884277344
133.08574	4325.52685546875
136.07553	1612.85461425781
299.33496	1251.53723144531
308.63397	1144.76867675781
387.47754	1138.93237304688
420.25348	1183.94030761719
865.44525	1376.0556640625
891.43726	1380.06677246094
peaklist end

peaklist start
mz=490.285997195591
fragmentation=HCD
charge=1
header=RawFile: QE929_MSQ1321_20180329_Heba_ub_s2_ctrl_2 Index: 14810 Precursor: 0 _multi_
103.03918	6033.7373046875
133.08585	5986.3310546875
136.07529	3846.35400390625
209.6899	1193.04809570313
264.96637	1303.44299316406
353.25177	1248.98071289063
440.96887	1381.69006347656
578.38104	1261.76428222656
706.57727	1281.60217285156
979.86108	1228.24401855469
peaklist end

peaklist start
mz=490.286177919912
fragmentation=HCD
charge=1
header=RawFile: QE929_MSQ1321_20180329_Heba_ub_s3_ctrl_3 Index: 13250 Precursor: 0 _multi_
103.03935	8343.7099609375
110.07193	1389.154296875
110.61264	949.75341796875
129.10301	1008.03173828125
133.08575	8794.8583984375
141.21606	1038.81555175781
173.12898	1624.228515625
235.11835	1099.90563964844
259.22427	1053.61743164063
397.09393	1203.40441894531
peaklist end

peaklist start
mz=490.286566957362
fragmentation=HCD
charge=1
header=RawFile: QE929_MSQ1321_20180329_Heba_ub_s2_ctrl_2 Index: 13856 Precursor: 0 _multi_
103.03931	4261.74609375
133.08577	9753.81640625
136.07529	2177.63330078125
165.70369	1252.57043457031
167.18588	1013.82061767578
177.11211	1333.13623046875
185.4476	1169.02160644531
191.09189	4148.87841796875
363.40778	1264.54382324219
366.50229	1021.63146972656
394.90439	1063.30029296875
456.10129	1268.84692382813
peaklist end

peaklist start
mz=491.255978252542
fragmentation=HCD
charge=1
header=RawFile: QE929_MSQ1321_20180329_Heba_ub_s8_30_2 Index: 4118 Precursor: 0 _multi_
102.05553	2173.92138671875
110.07188	16472.25
112.05088	2302.03637695313
120.08144	2225.01708984375
129.10246	11954.728515625
130.06433	1256.39270019531
130.08636	5807.58544921875
136.06221	1582.88208007813
136.07568	1889.54357910156
147.11301	6235.10693359375
157.18918	1001.53381347656
175.11879	2146.90991210938
185.12965	1192.93432617188
203.32005	1021.47747802734
203.7509	1163.38122558594
213.63141	1093.99194335938
217.27744	980.1796875
223.95621	1180.892578125
240.13385	1303.9912109375
258.14508	6491.89807128906
298.0976	4051.88916015625
580.16895	1172.13427734375
593.2876	4593.18115234375
peaklist end

peaklist start
mz=491.255978252542
fragmentation=HCD
charge=1
header=RawFile: QE929_MSQ1321_20180329_Heba_ub_s8_30_2 Index: 4111 Precursor: 0 _multi_
102.05562	4556.85986328125
106.72849	1143.87573242188
110.07171	41796.578125
111.0749	1219.88525390625
112.05077	18059.7578125
115.05061	7361.3017578125
115.08681	2282.12939453125
119.08179	2237.0986328125
120.08165	1364.66528320313
123.70483	1124.79248046875
129.10239	52918.68359375
130.08641	22271.04296875
130.10652	1682.64953613281
131.09081	1239.68627929688
136.06192	22299.02734375
136.07582	10988.9716796875
141.1026	13161.5849609375
143.11891	1046.52368164063
147.11295	20846.33203125
148.11725	1584.25085449219
157.09828	1565.056640625
161.00256	1373.04675292969
162.99834	1984.58801269531
166.06157	2729.73828125
167.08191	2070.41259765625
175.11914	2520.68212890625
181.0977	1473.10571289063
184.10878	2633.34619140625
186.12447	1644.64819335938
187.14494	1704.40100097656
195.11302	1507.17919921875
197.12889	1191.69348144531
198.12285	1089.15856933594
200.13815	1148.03857421875
201.12422	2234.26708984375
202.24553	1175.77233886719
212.10287	21330.896484375
212.93312	1151.82495117188
214.11868	8479.9736328125
215.00816	1093.54772949219
222.1241	2027.02380371094
226.12006	2211.71044921875
228.1347	2256.02221679688
230.15039	4903.0380859375
230.53084	1274.8212890625
234.13622	1312.46313476563
235.12016	1188.90380859375
240.13467	7743.10693359375
243.14548	1596.18359375
249.16098	2225.08276367188
252.13279	7450.49560546875
258.14462	46202.0939941406
269.16074	2492.869140625
271.14026	12413.896484375
273.13531	6084.03125
276.15556	32109.4333496094
287.17224	4517.84814453125
301.12973	13600.5625
303.18069	2471.28930664063
316.99033	2312.8369140625
325.18805	7410.9638671875
330.05856	2145.30615234375
343.16174	2643.03002929688
344.1944	6189.3916015625
348.07272	2244.91381835938
356.22964	1980.72595214844
370.68542	2222.55834960938
391.18375	7529.5595703125
396.20389	2239.61669921875
400.25656	1813.80981445313
414.21432	20314.15234375
423.18411	1998.71313476563
428.71606	2177.00366210938
436.23175	2039.64453125
440.21397	29818.158203125
453.23816	1606.32348632813
457.27847	4854.05224609375
471.25626	1639.42114257813
485.25729	2242.17553710938
504.26862	5546.6826171875
508.25107	4790.865234375
542.06927	1706.29846191406
549.31396	2450.23852539063
549.86798	1290.70739746094
559.25995	2688.42651367188
564.78941	7279.52746582031
569.26111	2443.01489257813
570.28857	1684.02380371094
577.27332	4828.7548828125
587.27307	1942.6015625
599.31708	2615.56860351563
601.28839	1542.13134765625
618.30922	13764.3459472656
620.33624	1640.45825195313
625.31427	1754.21203613281
656.35382	1720.18957519531
680.33197	1342.00305175781
698.35754	2538.16772460938
700.37469	4603.69921875
715.36142	50786.958984375
715.47839	1839.16662597656
729.40619	2592.99682617188
738.39349	1558.68273925781
739.39233	1795.33703613281
740.33893	5181.419921875
757.40234	8489.5673828125
834.41418	1436.98754882813
852.41028	5216.09423828125
853.41795	25762.421875
856.41663	3950.64770507813
982.51221	1738.68334960938
1015.4921	2605.8515625
1016.506	1523.63122558594
peaklist end

peaklist start
mz=492.292719011686
fragmentation=HCD
charge=1
header=RawFile: QE929_MSQ1321_20180329_Heba_ub_s8_30_2 Index: 3992 Precursor: 0 _multi_
101.07132	1506.67346191406
110.07172	13332.4404296875
112.05096	33386.546875
120.08132	1966.666015625
128.10716	5329.14990234375
129.10255	22926.615234375
130.08638	4446.01123046875
130.10628	1621.23059082031
136.06186	46048.890625
136.07297	2066.9130859375
136.0762	1517.76000976563
137.06572	2120.73095703125
147.11247	6353.96875
155.11818	1623.09448242188
158.09268	1728.55725097656
159.09143	13173.2509765625
167.19051	1128.71728515625
173.12813	8684.9150390625
175.11926	18052.802734375
182.39917	1142.83203125
187.08659	1562.98754882813
187.14413	1963.53112792969
190.05333	5224.98828125
191.1176	1610.4453125
201.12286	4606.62744140625
204.13419	1999.5546875
215.13884	1465.83129882813
219.11259	9011.5712890625
240.1362	1252.61328125
244.12959	2276.95703125
257.16049	11594.2177734375
260.13782	1680.06970214844
283.17596	4586.38037109375
288.13284	1683.95141601563
298.15622	2409.65966796875
301.18738	19970.09765625
314.18188	1347.84790039063
328.19876	2353.93310546875
330.06018	1746.26318359375
339.16742	1516.37023925781
342.20972	1490.77966308594
348.07104	4350.52587890625
373.18164	1183.7744140625
397.30811	1928.25842285156
406.21567	1248.03442382813
432.8844	1276.8935546875
433.18054	1562.15173339844
460.28867	5225.80029296875
469.27568	18333.9241943359
475.26596	4821.01513671875
492.29285	106908.147460938
570.3374	5601.03857421875
571.32233	5649.27685546875
580.33661	1359.02416992188
588.34674	3843.42749023438
590.96356	1331.76147460938
597.37109	6827.18896484375
630.39319	1486.70251464844
676.25745	5138.02099609375
677.27393	1574.1259765625
687.4104	2093.30859375
750.81146	1148.51647949219
754.86859	1333.50695800781
783.45074	4733.34716796875
884.48993	1698.16796875
peaklist end

peaklist start
mz=492.293008065995
fragmentation=HCD
charge=1
header=RawFile: QE929_MSQ1321_20180329_Heba_ub_s1_ctrl_1 Index: 4673 Precursor: 0 _multi_
104.53049	1148.51293945313
110.07168	26958.984375
120.0806	2154.32568359375
129.10229	5380.6162109375
158.09213	1399.50170898438
175.11913	8711.8173828125
180.07741	1192.24353027344
225.09779	5394.2822265625
271.17508	1609.92517089844
272.13666	1310.94580078125
347.18521	1138.87841796875
386.67889	1194.09875488281
413.93741	6562.3583984375
492.29337	24288.5874023438
500.75372	1245.40161132813
634.06073	1339.30151367188
685.92639	1311.7412109375
701.91956	1196.57934570313
760.41388	5753.24755859375
837.64459	1236.48132324219
847.44131	12914.9075927734
925.35229	1106.38610839844
933.44128	1294.07958984375
peaklist end

peaklist start
mz=492.293098843399
fragmentation=HCD
charge=1
header=RawFile: QE929_MSQ1321_20180329_Heba_ub_s5_10_2 Index: 5189 Precursor: 0 _multi_
108.22881	954.336242675781
110.07172	2371.19677734375
120.08108	2427.10180664063
129.10229	2384.57104492188
129.50198	1013.72058105469
131.26001	956.155944824219
138.90695	1138.26171875
175.11919	1876.97717285156
276.30978	1106.91296386719
322.14438	1253.21447753906
323.20895	1585.90966796875
492.29324	19113.271484375
529.2915	1193.7509765625
672.64911	1323.22900390625
1407.1267	1325.14086914063
peaklist end

peaklist start
mz=493.280315884671
fragmentation=HCD
charge=1
header=RawFile: QE929_MSQ1321_20180329_Heba_ub_s8_30_2 Index: 6802 Precursor: 0 _multi_
104.87885	898.155822753906
107.69161	1034.49060058594
110.07211	1692.56909179688
120.08064	7907.5908203125
125.55288	984.385375976563
126.88862	997.890625
129.10245	3954.66845703125
136.07564	1428.86694335938
140.29178	1092.01953125
175.11951	2002.69689941406
187.14438	4862.31005859375
205.45798	1223.75402832031
350.28149	1231.96081542969
449.31207	1191.54150390625
537.98297	1171.45532226563
680.37781	1242.34228515625
871.25635	1336.19445800781
peaklist end

peaklist start
mz=494.252416763626
fragmentation=HCD
charge=1
header=RawFile: QE929_MSQ1321_20180329_Heba_ub_s9_30_3 Index: 3715 Precursor: 0 _multi_
104.05361	1142.86669921875
110.07183	12669.541015625
111.14233	1061.57751464844
129.10283	6065.0283203125
130.06604	1136.70141601563
130.08685	1373.6494140625
136.07607	1794.18334960938
147.11324	2153.78686523438
154.08638	2261.10229492188
157.13452	1319.84448242188
159.09212	1500.08483886719
172.09741	1639.7255859375
175.12004	2203.92407226563
187.08795	1539.31555175781
197.12993	1647.46313476563
227.10149	1319.87915039063
237.12524	1335.56506347656
246.15759	2105.50512695313
272.17502	3996.8310546875
273.13553	4707.62841796875
291.03192	1097.7900390625
301.13052	1551.13037109375
389.58429	1183.83972167969
434.69293	1359.30993652344
459.25839	1616.42858886719
503.24261	1925.52197265625
600.81219	1091.30480957031
617.82483	1524.02893066406
668.55518	1165.32690429688
686.34802	7212.77709960938
688.35553	6293.27795410156
694.32599	1208.69470214844
743.69818	1113.87768554688
766.66449	1185.60766601563
803.43378	1546.34814453125
924.22473	1468.63586425781
peaklist end

peaklist start
mz=494.252754887802
fragmentation=HCD
charge=1
header=RawFile: QE929_MSQ1321_20180329_Heba_ub_s8_30_2 Index: 3771 Precursor: 0 _multi_
100.1207	1056.09069824219
101.07235	1171.65954589844
110.07163	10749.810546875
129.10301	5901.255859375
130.08624	1196.24560546875
136.07549	1972.20202636719
140.1006	1073.70959472656
147.11304	2387.92163085938
159.09258	1473.36962890625
160.33321	1128.52099609375
173.67099	1322.81176757813
175.1196	4488.0380859375
186.12369	1487.83081054688
200.14505	1077.08605957031
207.24208	1039.96374511719
246.15849	3919.02172851563
255.14915	2408.01147460938
272.17633	9179.28515625
273.13589	1828.6142578125
283.4649	1106.130859375
301.13113	1742.77453613281
459.26666	2444.771484375
503.24228	4822.40478515625
617.82697	1566.75646972656
686.34985	2015.29211425781
688.35399	12715.9155273438
933.87817	1220.07788085938
peaklist end

peaklist start
mz=494.260905832904
fragmentation=HCD
charge=1
header=RawFile: QE929_MSQ1321_20180329_Heba_ub_s3_ctrl_3 Index: 4568 Precursor: 0 _multi_
110.07176	5641.046875
117.06619	2307.43383789063
120.08107	7345.4951171875
125.4866	1452.93664550781
129.10269	15423.2001953125
129.21796	1138.05798339844
130.08667	5003.8759765625
131.0813	1296.55639648438
143.1179	2521.5830078125
145.06058	2326.80200195313
147.11322	9666.8525390625
153.06622	1493.51745605469
154.01186	1054.67944335938
162.20131	1115.109375
170.09271	1156.95861816406
173.12761	1098.775390625
198.08786	13346.8896484375
218.15041	4586.849609375
260.19803	2115.51098632813
267.1091	2681.17602539063
285.13501	4394.46044921875
294.1813	2669.95263671875
371.23108	2279.23046875
380.1929	1922.38403320313
389.24237	2114.69897460938
392.48215	1083.33703613281
414.17813	8807.99609375
427.25961	1155.64404296875
494.25546	1808.13232421875
513.24591	4067.19311523438
526.29822	4671.8427734375
584.28448	1851.2099609375
650.31696	1420.26550292969
673.3672	13378.1635742188
772.43842	4373.9248046875
843.47925	2548.6640625
peaklist end

peaklist start
mz=494.261048029426
fragmentation=HCD
charge=1
header=RawFile: QE929_MSQ1321_20180329_Heba_ub_s1_ctrl_1 Index: 4561 Precursor: 0 _multi_
100.53504	1012.85388183594
110.0718	5546.1455078125
111.71748	1023.5498046875
117.0659	2288.23291015625
120.08134	12983.6904296875
129.10258	17844.61328125
130.08653	7268.5947265625
136.07648	1783.6396484375
143.1179	5342.0322265625
145.06079	4101.830078125
147.1131	10596.9091796875
152.4474	1227.88842773438
153.06653	1641.17797851563
159.09175	1607.83972167969
171.0764	1333.11450195313
173.12845	9180.3837890625
180.07065	1110.94885253906
198.08722	11883.89453125
199.07147	1261.09167480469
201.12341	5430.6025390625
201.14255	1298.6474609375
207.26344	1108.63012695313
216.09712	1150.115234375
218.15016	2647.8134765625
221.54623	1124.87805175781
228.60963	1083.462890625
246.44691	1100.37072753906
260.19772	4930.36962890625
267.10843	2383.77294921875
276.16937	1191.83959960938
285.13467	5673.923828125
294.18201	19376.521484375
362.18317	1295.30883789063
371.22943	1977.89904785156
389.24164	1673.0107421875
414.17819	8007.61669921875
494.30383	11199.091796875
513.24701	1934.65112304688
526.30042	4880.66650390625
584.2829	1319.67041015625
673.3668	10007.8348388672
701.35907	1454.62292480469
772.43494	2290.57177734375
peaklist end

peaklist start
mz=494.261581452154
fragmentation=HCD
charge=1
header=RawFile: QE929_MSQ1321_20180329_Heba_ub_s5_10_2 Index: 4560 Precursor: 0 _multi_
110.07187	1823.76416015625
120.08162	5413.625
129.10283	5659.5263671875
130.08676	2110.52612304688
147.11301	5641.8359375
173.12921	1920.45581054688
198.08809	3785.8125
199.18178	1516.38024902344
201.12457	2092.994140625
214.66573	1243.66491699219
217.32628	1102.49536132813
267.10925	1234.67138671875
285.13528	1243.31518554688
294.18192	7971.18310546875
494.30002	5349.40673828125
673.36597	1224.04565429688
674.37781	1264.98815917969
761.42572	4389.9287109375
772.4165	1837.56005859375
788.41205	1332.33251953125
peaklist end

peaklist start
mz=494.261721088862
fragmentation=HCD
charge=1
header=RawFile: QE929_MSQ1321_20180329_Heba_ub_s4_10_1 Index: 4700 Precursor: 0 _multi_
110.07167	22010.6953125
117.06623	14309.7939453125
120.08112	16752.52734375
127.05036	5171.57373046875
129.10249	27450.677734375
130.08649	21512.615234375
130.10588	1898.41247558594
131.08136	8475.7607421875
131.09027	1403.81042480469
143.11794	16640.08203125
145.06076	16376.1826171875
147.11285	35186.6015625
153.06612	12997.736328125
159.07664	4719.22802734375
166.06111	1685.72814941406
171.07616	1867.87731933594
171.1132	5840.126953125
173.1283	2436.52685546875
175.1194	1938.837890625
181.06009	2130.20043945313
181.72685	1149.798828125
183.11287	1552.31127929688
198.08736	61864.73046875
199.09137	4347.298828125
201.12318	2281.44897460938
214.87383	1238.69177246094
215.1398	1778.80627441406
216.09796	16763.841796875
218.15041	7839.59423828125
219.1487	5531.56494140625
240.45953	1213.8798828125
242.18613	1435.84838867188
249.09785	2464.30444335938
260.19733	12488.029296875
263.65353	2112.888671875
267.10839	24419.2861328125
269.16098	2600.92236328125
271.14029	1512.80969238281
285.13457	25774.794921875
287.17136	9520.1142578125
289.03082	1540.51977539063
294.18121	7084.6640625
315.16602	2721.58569335938
362.18271	5929.22998046875
371.22833	15520.869140625
380.19394	6502.052734375
384.20225	9495.2978515625
386.72028	5056.21240234375
389.23971	12890.4982910156
396.16675	2081.22534179688
408.18631	2003.66198730469
414.17681	47077.08984375
414.22964	2233.89477539063
422.24066	2522.86450195313
455.23911	2801.76196289063
476.25125	5800.494140625
485.25565	2325.30615234375
494.26318	6736.4248046875
508.28943	2164.23681640625
513.24472	15761.7590332031
526.29815	28503.994140625
527.25487	7145.75500488281
561.00879	1460.39624023438
571.30048	1491.03942871094
584.28223	14812.1340332031
626.32666	5988.6552734375
638.33008	1431.02319335938
673.36725	57740.35546875
697.36346	1583.46655273438
728.33691	5597.6357421875
747.37878	2181.69873046875
772.43786	26987.724609375
814.38593	1430.70373535156
843.47224	15819.2021484375
860.46375	2318.37841796875
peaklist end

peaklist start
mz=494.26206773694
fragmentation=HCD
charge=1
header=RawFile: QE929_MSQ1321_20180329_Heba_ub_s7_30_1 Index: 4717 Precursor: 0 _multi_
110.07198	4874.7607421875
117.06654	1352.62878417969
120.08091	7668.60546875
127.05024	1238.74719238281
129.10268	10691.7744140625
130.08635	4406.63818359375
143.11789	2097.69604492188
147.11301	9592.677734375
149.11418	1007.11804199219
158.13974	1067.83068847656
173.12842	5116.3525390625
177.10176	1773.94030761719
198.08774	7276.1357421875
199.17957	1203.02941894531
201.12387	3890.37036132813
209.35231	1033.31909179688
260.19803	4096.09375
264.15201	1326.10021972656
285.1373	1386.15112304688
294.1817	7062.68212890625
335.6236	1312.53173828125
371.22955	2051.72485351563
414.17807	6237.11572265625
494.2962	5030.8330078125
526.2995	2109.75341796875
667.97479	1335.39855957031
673.36698	8071.20397949219
860.47119	1241.0859375
861.8252	1529.87658691406
930.52753	1152.68872070313
peaklist end

peaklist start
mz=494.262639388796
fragmentation=HCD
charge=1
header=RawFile: QE929_MSQ1321_20180329_Heba_ub_s6_10_3 Index: 4890 Precursor: 0 _multi_
101.07163	1234.62353515625
102.05516	1431.79565429688
110.07167	11498.3291015625
117.06588	10130.5302734375
120.08094	13554.1416015625
127.04012	1481.94775390625
127.05022	2200.94921875
129.10242	27655.486328125
130.08632	14792.0693359375
131.08145	5008.68115234375
131.09035	1256.8359375
141.10197	1588.1875
143.11778	15224.55859375
145.06065	9127.48046875
147.11282	27646.4140625
153.06589	6294.9208984375
159.07669	1409.01806640625
170.09229	1771.97485351563
171.07617	6780.05419921875
171.11301	4301.8994140625
173.12845	5751.02099609375
175.11887	4403.72021484375
198.08714	28804.44140625
199.09062	2045.3173828125
201.12242	4740.42578125
209.10387	1207.5537109375
215.14006	1179.58117675781
216.09821	6439.85498046875
228.09746	1879.60815429688
239.11278	1680.84887695313
249.12341	1245.84143066406
254.11496	1809.25866699219
257.14069	1603.18103027344
258.14368	1765.24609375
260.19644	13364.32421875
267.10786	16524.5405273438
271.14014	5667.421875
285.13397	14131.5947265625
287.17197	5234.1513671875
294.18063	9399.2236328125
315.16809	2185.41284179688
337.18713	2565.70678710938
362.18027	2680.2431640625
369.19894	2428.80078125
371.23148	11060.86328125
380.1944	2535.51611328125
384.20166	1996.24377441406
386.71918	1681.15747070313
389.24098	7348.37438964844
396.16745	1375.12329101563
407.70114	4552.6630859375
414.17676	28737.1645507813
422.23978	2243.78637695313
436.88672	1944.85498046875
455.2388	1536.91943359375
466.25513	2456.55834960938
477.8598	1309.66625976563
485.26718	2017.28625488281
486.3009	1528.98291015625
494.3013	4836.4248046875
513.24854	5648.2822265625
526.29956	14152.1767578125
528.26477	1867.42126464844
584.2817	7543.56030273438
599.29315	1931.34155273438
626.32532	2453.67553710938
630.38916	1744.58874511719
638.33331	1618.04235839844
673.36438	36546.150390625
728.32861	2274.29541015625
772.43779	16911.66015625
814.39453	8104.28759765625
843.47008	8521.61572265625
peaklist end

peaklist start
mz=494.263040561584
fragmentation=HCD
charge=1
header=RawFile: QE929_MSQ1321_20180329_Heba_ub_s5_10_2 Index: 3676 Precursor: 0 _multi_
110.07187	2050.8330078125
120.03625	1087.67602539063
129.10277	5854.47998046875
141.10236	1507.43591308594
159.0918	5215.67919921875
175.4209	1023.03308105469
186.12456	1891.74096679688
200.14384	4242.8310546875
246.15553	1399.68347167969
255.14957	1803.20190429688
257.13989	1275.66149902344
272.17626	9377.39318847656
273.13477	1691.61242675781
283.81009	1313.70043945313
286.74136	1165.21240234375
296.80383	1211.27734375
356.90988	1385.93957519531
503.23761	11257.5883789063
686.3562	1661.96813964844
688.35323	15668.841796875
802.44189	1334.35229492188
peaklist end

peaklist start
mz=494.272134005889
fragmentation=HCD
charge=1
header=RawFile: QE929_MSQ1321_20180329_Heba_ub_s6_10_3 Index: 3302 Precursor: 0 _multi_
105.06639	5979.6533203125
106.87922	950.462585449219
110.07202	2247.14892578125
113.51853	1069.46154785156
129.10214	12495.29296875
152.58348	1276.25988769531
155.08232	1549.92102050781
216.09782	12125.8251953125
242.76643	1061.85266113281
276.17084	1253.35717773438
356.90591	1287.81433105469
394.41525	1041.64147949219
440.26163	2527.72387695313
442.65894	1050.04711914063
494.77829	1525.06628417969
497.28288	17456.2333984375
625.37885	5336.857421875
772.44285	11140.9306640625
peaklist end

peaklist start
mz=494.297466206179
fragmentation=HCD
charge=1
header=RawFile: QE929_MSQ1321_20180329_Heba_ub_s7_30_1 Index: 4703 Precursor: 0 _multi_
120.08118	4513.9833984375
129.10265	10940.837890625
130.08656	1966.11669921875
147.1132	2618.51928710938
153.58534	956.570922851563
167.3662	1103.31115722656
173.12877	6075.82275390625
175.118	1394.41357421875
201.1239	4599.61083984375
236.51746	1076.98815917969
260.93198	1034.37438964844
294.18076	10062.095703125
399.19699	1116.53649902344
494.29779	7556.7392578125
689.88922	1390.35009765625
694.77936	1238.68212890625
747.3797	4454.62451171875
860.45013	1600.703125
peaklist end

peaklist start
mz=494.297500202497
fragmentation=HCD
charge=1
header=RawFile: QE929_MSQ1321_20180329_Heba_ub_s5_10_2 Index: 4759 Precursor: 0 _multi_
105.08165	1121.3251953125
110.07184	1620.20520019531
120.08108	3981.67504882813
129.10243	6302.5302734375
130.08583	1658.82006835938
147.11276	4744.59326171875
173.12842	4565.5341796875
175.11897	1929.82897949219
175.97737	1125.30700683594
201.1228	2563.529296875
274.18607	2410.126953125
278.82626	1147.30236816406
294.18216	10516.0107421875
439.26855	1190.25415039063
493.78839	1462.21887207031
494.29575	8340.4208984375
523.1698	1272.78662109375
766.8407	1292.90075683594
975.89392	1227.17163085938
1011.3502	1223.11962890625
peaklist end

peaklist start
mz=494.298299319915
fragmentation=HCD
charge=1
header=RawFile: QE929_MSQ1321_20180329_Heba_ub_s6_10_3 Index: 5143 Precursor: 0 _multi_
101.10773	1493.93872070313
102.05547	5226.587890625
110.07164	52234.83203125
111.07553	1715.37524414063
117.42297	1148.50231933594
120.08124	10358.818359375
129.10236	36719.92578125
130.065	1811.59533691406
130.08632	16667.265625
131.11801	4954.62890625
133.04289	1832.57788085938
136.35153	1150.10778808594
138.06691	1166.86206054688
147.11284	23185.177734375
148.11662	1481.10900878906
159.09221	5292.416015625
169.13376	4657.8740234375
170.05968	1214.81372070313
173.12871	8400.71875
175.11932	5536.69189453125
177.10339	1685.07482910156
185.16521	1616.00268554688
186.12776	1738.02026367188
187.08806	1329.94226074219
189.08755	1628.56079101563
199.10841	2066.33325195313
200.13889	1932.49572753906
201.1235	6106.91552734375
212.11768	2642.10302734375
226.11983	1138.69592285156
227.10277	6074.58251953125
232.11156	5827.572265625
241.13429	2453.82275390625
246.98033	1190.17138671875
248.16029	1844.77221679688
251.15155	1946.38220214844
257.13989	13692.4560546875
258.15997	4795.7177734375
260.19635	7695.66748046875
267.10822	1563.18444824219
274.18732	2577.56958007813
285.13459	23351.5950927734
294.18045	12474.6884765625
324.14603	4474.0078125
354.15674	2432.03198242188
356.14526	4851.2529296875
371.23022	1764.18798828125
372.16718	4983.80517578125
381.18005	1756.22607421875
390.18607	2222.88500976563
416.26184	1177.19665527344
425.1669	1310.8232421875
443.17545	5168.31982421875
454.22842	1352.47375488281
480.26666	1529.36120605469
494.29932	11761.5380859375
541.26471	1352.47827148438
563.29437	2098.65747070313
581.30359	1782.06665039063
598.26001	2509.4716796875
615.33372	7122.814453125
702.3642	9042.6376953125
719.39398	1525.41821289063
727.30017	4806.9580078125
759.42316	1419.16918945313
785.96448	1330.22412109375
849.42585	6100.42553710938
1010.7211	1379.5419921875
peaklist end

peaklist start
mz=495.188544285609
fragmentation=HCD
charge=1
header=RawFile: QE929_MSQ1321_20180329_Heba_ub_s5_10_2 Index: 6820 Precursor: 0 _multi_
114.68266	1120.30773925781
120.08104	1362.45263671875
180.22668	1068.59741210938
195.14954	1835.88122558594
233.06709	1047.06042480469
301.04651	18942.423828125
319.05649	22250.240234375
324.66513	1077.51672363281
495.18671	2344.64233398438
567.70752	1356.21081542969
775.43469	1142.98681640625
885.3363	1443.11474609375
peaklist end

peaklist start
mz=495.255924955187
fragmentation=HCD
charge=1
header=RawFile: QE929_MSQ1321_20180329_Heba_ub_s7_30_1 Index: 6555 Precursor: 0 _multi_
110.07156	1948.59558105469
120.08128	2654.64453125
129.10275	3927.17651367188
132.10245	1705.1982421875
157.13387	2291.87841796875
175.11932	1515.03479003906
181.88736	1067.6513671875
183.11414	2165.37377929688
185.44278	1056.12463378906
197.1291	2017.92395019531
202.42932	1125.85510253906
211.10817	1330.71411132813
227.05791	1077.37121582031
228.13486	4565.9990234375
228.34261	1088.98559570313
243.13535	1407.56713867188
292.85724	1321.53881835938
372.18927	1830.46655273438
783.19678	1350.40661621094
805.34839	1949.91137695313
peaklist end

peaklist start
mz=495.276691357232
fragmentation=HCD
charge=1
header=RawFile: QE929_MSQ1321_20180329_Heba_ub_s3_ctrl_3 Index: 16208 Precursor: 0 _multi_
104.31882	992.258483886719
163.07228	1102.17614746094
182.24399	1000.77703857422
198.5885	1285.88342285156
305.5936	1101.7890625
495.27728	71842.2153320313
506.25333	1881.14562988281
601.396	1298.68933105469
peaklist end

peaklist start
mz=497.245143050693
fragmentation=HCD
charge=1
header=RawFile: QE929_MSQ1321_20180329_Heba_ub_s1_ctrl_1 Index: 10915 Precursor: 0 _multi_
110.07203	1457.32800292969
126.03575	1003.02569580078
136.07567	8182.38037109375
150.61865	1058.24169921875
163.34882	1125.74731445313
169.66888	1087.69592285156
211.72441	1127.71594238281
218.16319	1409.96533203125
252.27618	1111.06091308594
255.68219	1127.44018554688
260.75812	1031.87646484375
285.13583	1064.93615722656
298.09656	4948.076171875
497.24484	84735.791015625
826.18872	1187.98583984375
peaklist end

peaklist start
mz=497.245231515413
fragmentation=HCD
charge=1
header=RawFile: QE929_MSQ1321_20180329_Heba_ub_s5_10_2 Index: 11457 Precursor: 0 _multi_
100.35777	1141.10021972656
115.08661	1021.03948974609
120.0808	1437.61499023438
136.07603	5115.73486328125
144.89764	1220.09460449219
168.74052	1042.05981445313
171.51485	1157.42993164063
175.11961	1494.56750488281
185.16537	1754.03552246094
228.37601	1266.47265625
292.80338	1308.74768066406
298.09677	6159.64794921875
337.90121	1060.10913085938
443.28372	1238.79223632813
462.10953	1200.99621582031
497.24526	82191.4267578125
508.88058	1362.29675292969
729.34607	1207.3603515625
762.38574	1340.06506347656
peaklist end

peaklist start
mz=497.245522860995
fragmentation=HCD
charge=1
header=RawFile: QE929_MSQ1321_20180329_Heba_ub_s7_30_1 Index: 12195 Precursor: 0 _multi_
110.0717	5482.1416015625
120.08092	4839.45751953125
129.10252	2110.54516601563
132.10197	1471.91687011719
136.07605	11344.2451171875
156.78062	979.163269042969
166.63144	1098.42370605469
215.11697	1083.46313476563
218.1651	1228.63940429688
278.15588	1389.73498535156
285.13629	1704.54138183594
295.16547	1824.42785644531
298.09778	6745.2705078125
387.58167	1249.70080566406
497.24547	97449.5400390625
632.13519	1213.47827148438
891.08313	1614.14562988281
922.50238	1347.08068847656
970.08191	1323.48681640625
peaklist end

peaklist start
mz=498.303825001123
fragmentation=HCD
charge=1
header=RawFile: QE929_MSQ1321_20180329_Heba_ub_s1_ctrl_1 Index: 5220 Precursor: 0 _multi_
110.07176	1510.84350585938
129.10298	10287.134765625
136.07703	1088.80651855469
147.0659	1335.74243164063
183.14944	1947.95092773438
184.90988	1176.65478515625
238.08368	1022.28375244141
279.96924	2544.03979492188
280.19812	1281.31359863281
497.96854	1409.69616699219
498.29708	3692.95007324219
596.35333	11377.9807128906
638.3468	1443.09033203125
725.44434	1434.20092773438
732.38367	1183.58142089844
737.31329	1226.89514160156
804.35992	1465.70703125
837.52643	1750.16381835938
992.40991	1371.97705078125
1203.1748	1327.3759765625
peaklist end

peaklist start
mz=499.287649261141
fragmentation=HCD
charge=1
header=RawFile: QE929_MSQ1321_20180329_Heba_ub_s7_30_1 Index: 5270 Precursor: 0 _multi_
104.0535	977.2939453125
110.07182	1466.2822265625
112.05087	7643.3173828125
124.75865	1230.88598632813
129.10245	11757.1279296875
132.4026	1017.75671386719
136.06177	5992.22900390625
136.07535	1309.33654785156
139.13268	1062.45068359375
146.54343	1094.49682617188
147.11249	1075.62915039063
152.05701	10818.30078125
157.0974	1302.81225585938
170.94038	1041.52136230469
175.12038	1233.27880859375
185.18454	1006.53045654297
188.66473	1190.23059082031
201.12422	1136.68054199219
223.10742	1931.1650390625
382.20609	1299.69738769531
475.43225	1140.94189453125
593.33984	2661.56372070313
706.42731	1583.31274414063
707.42853	2010.33068847656
802.81128	1431.36767578125
869.48285	2553.77368164063
peaklist end

peaklist start
mz=499.312159402131
fragmentation=HCD
charge=1
header=RawFile: QE929_MSQ1321_20180329_Heba_ub_s7_30_1 Index: 5466 Precursor: 0 _multi_
110.07187	11939.8935546875
112.05109	17543.31640625
120.08143	1962.94384765625
129.10242	5367.3095703125
130.06534	2290.11791992188
136.06194	9836.3720703125
136.07582	2542.95556640625
138.70082	1346.23974609375
147.11278	1210.14416503906
150.07722	2050.45336914063
152.05714	11847.94140625
159.09132	2538.49829101563
173.12836	7254.46337890625
175.11922	9759.677734375
193.10721	1230.74328613281
199.18044	10704.6474609375
209.14125	1506.02612304688
227.10246	1383.85021972656
227.17537	2164.44702148438
237.13367	1466.27514648438
273.17896	1291.04345703125
275.17035	1719.56066894531
481.18744	1546.92712402344
481.83731	1949.03625488281
597.33557	2472.71850585938
615.34003	2650.380859375
698.30707	1335.96118164063
715.1391	1207.82629394531
748.38812	1549.02221679688
754.41577	2315.611328125
771.44665	12246.9575195313
795.13068	1365.72387695313
peaklist end

peaklist start
mz=499.348890411932
fragmentation=HCD
charge=1
header=RawFile: QE929_MSQ1321_20180329_Heba_ub_s3_ctrl_3 Index: 16059 Precursor: 0 _multi_
114.09145	8261.330078125
125.43636	1141.07275390625
152.51384	1095.70764160156
161.96368	1026.73571777344
174.05342	998.703552246094
228.15944	4516.31494140625
241.48083	1096.55895996094
245.1889	1235.33361816406
340.26105	1969.27905273438
341.24469	4755.88037109375
474.97656	1225.77966308594
481.33987	1926.81555175781
481.83548	1994.49719238281
499.35138	5543.30712890625
606.37506	1207.90759277344
peaklist end

peaklist start
mz=500.242521679251
fragmentation=HCD
charge=1
header=RawFile: QE929_MSQ1321_20180329_Heba_ub_s2_ctrl_2 Index: 8083 Precursor: 0 _multi_
102.74319	990.003112792969
110.07167	2476.23461914063
120.08122	2435.96557617188
128.67044	998.446411132813
129.10233	8289.7763671875
136.0757	17301.541015625
141.10176	2090.89184570313
147.11237	1113.87963867188
159.09122	1478.57971191406
175.11884	5893.1162109375
179.82071	1012.15301513672
183.14972	1399.38159179688
193.64563	992.779113769531
200.13997	1515.40356445313
211.14384	2091.43237304688
226.11865	1207.12634277344
255.05429	1115.03564453125
325.52124	1109.55749511719
344.44507	1189.68469238281
400.22986	6465.01220703125
481.83856	2012.708984375
499.29364	2108.11328125
503.78348	1227.19860839844
513.31549	2041.50988769531
514.78186	1311.84887695313
526.79614	1277.36059570313
561.30432	1333.291015625
626.40045	2394.25927734375
743.37787	2024.02160644531
826.78412	1496.01989746094
842.44653	1616.56323242188
peaklist end

peaklist start
mz=500.270700647197
fragmentation=HCD
charge=1
header=RawFile: QE929_MSQ1321_20180329_Heba_ub_s5_10_2 Index: 8961 Precursor: 0 _multi_
101.07111	2099.2841796875
110.07136	1361.7607421875
120.08089	1625.79638671875
127.08665	1624.12426757813
129.10217	1211.44348144531
136.07607	2518.09765625
140.38766	1052.78930664063
141.10172	1033.91284179688
141.23039	1021.25714111328
143.11797	2668.16284179688
147.11316	1814.84106445313
156.10204	1360.52722167969
164.10793	1207.21301269531
171.11305	1757.52697753906
183.11223	1694.03356933594
201.12338	28061.2109375
294.18033	2115.017578125
315.12924	4265.95068359375
359.78119	1152.41943359375
481.83804	2041.52368164063
771.37125	11144.6784667969
peaklist end

peaklist start
mz=500.282663222125
fragmentation=HCD
charge=1
header=RawFile: QE929_MSQ1321_20180329_Heba_ub_s2_ctrl_2 Index: 12591 Precursor: 0 _multi_
103.31928	1012.97406005859
110.07159	4195.28271484375
120.08092	5057.34521484375
141.34021	1109.41455078125
157.13301	1045.32971191406
160.9751	1163.48315429688
199.90974	1097.18005371094
226.11755	2047.48583984375
328.15051	1185.14733886719
454.27945	1256.32934570313
481.83282	1207.93469238281
708.33356	1667.74914550781
875.24475	1386.93872070313
peaklist end

peaklist start
mz=500.282667978045
fragmentation=HCD
charge=1
header=RawFile: QE929_MSQ1321_20180329_Heba_ub_s3_ctrl_3 Index: 11905 Precursor: 0 _multi_
120.08146	1656.29248046875
176.65492	1045.73291015625
187.63901	1080.91577148438
196.76993	1065.005859375
204.31085	1049.36340332031
217.99782	1201.76342773438
384.54373	1078.89099121094
391.0705	1244.38977050781
463.19296	1123.48645019531
482.83679	1756.24157714844
peaklist end

peaklist start
mz=500.28291698297
fragmentation=HCD
charge=1
header=RawFile: QE929_MSQ1321_20180329_Heba_ub_s8_30_2 Index: 12569 Precursor: 0 _multi_
103.08679	1105.45654296875
110.07162	2657.99975585938
115.25564	1070.86083984375
120.08074	7873.03662109375
128.57329	1235.7568359375
143.11778	5206.7197265625
155.08203	1300.71081542969
171.11319	2037.79565429688
254.05232	1170.98718261719
262.1405	1604.45446777344
324.37195	1103.76257324219
377.16489	1574.79077148438
470.31104	1120.63940429688
481.83087	1730.62951660156
490.24957	1707.54833984375
766.09589	1435.32275390625
peaklist end

peaklist start
mz=500.282918638552
fragmentation=HCD
charge=1
header=RawFile: QE929_MSQ1321_20180329_Heba_ub_s5_10_2 Index: 6108 Precursor: 0 _multi_
102.51102	1103.51171875
108.37218	1008.91430664063
110.07177	5668.35595703125
120.0807	1131.36535644531
129.10187	1134.38903808594
143.39186	938.930419921875
168.54329	1030.23889160156
173.12857	5990.08056640625
187.14432	2330.23461914063
259.9903	1121.77392578125
299.40009	1072.87060546875
361.04684	1267.1162109375
500.28024	1855.15356445313
531.70276	1165.71447753906
561.30597	1183.84313964844
662.34644	1405.90551757813
peaklist end

peaklist start
mz=500.283057707233
fragmentation=HCD
charge=1
header=RawFile: QE929_MSQ1321_20180329_Heba_ub_s7_30_1 Index: 6517 Precursor: 0 _multi_
101.07121	1378.48791503906
110.07175	1926.00085449219
112.71002	911.042175292969
115.05041	1348.36206054688
129.06598	1714.02319335938
136.06157	1492.22033691406
136.07623	1314.75573730469
152.0564	1835.35363769531
155.57912	1027.56018066406
158.09225	1042.75866699219
172.07208	1742.23522949219
175.1192	6214.68359375
186.08757	8351.8759765625
189.09773	4506.56982421875
197.12813	1369.21997070313
214.40895	1159.94006347656
241.31084	1071.48315429688
243.10835	1754.56958007813
289.00943	1247.21154785156
300.12994	2474.8330078125
368.19226	1501.09680175781
413.21594	2229.51245117188
426.24696	9225.46484375
472.2519	23069.7119140625
538.39685	1260.56652832031
585.3385	13818.8804931641
698.41875	11795.2055664063
peaklist end

peaklist start
mz=500.317659784248
fragmentation=HCD
charge=1
header=RawFile: QE929_MSQ1321_20180329_Heba_ub_s1_ctrl_1 Index: 3425 Precursor: 0 _multi_
101.10794	2247.45874023438
104.46262	971.947875976563
106.03323	972.782104492188
110.07208	1593.43872070313
116.0711	1832.38427734375
129.10258	28730.478515625
136.07524	1383.05773925781
141.1022	1032.78149414063
144.70197	1033.70947265625
170.18222	1053.55908203125
175.11977	2565.9970703125
197.16524	6126.82421875
224.17638	1411.03381347656
242.18837	1067.20654296875
387.64313	4136.70068359375
430.18408	1171.11474609375
443.18253	1697.37231445313
516.32446	3854.49243164063
641.86682	1323.09924316406
645.37092	12242.2778320313
741.43024	1255.69152832031
758.45226	39723.4443359375
871.53491	29620.7578125
peaklist end

peaklist start
mz=500.320621232812
fragmentation=HCD
charge=1
header=RawFile: QE929_MSQ1321_20180329_Heba_ub_s1_ctrl_1 Index: 3005 Precursor: 0 _multi_
110.07159	1275.83422851563
129.10226	1483.41320800781
138.13986	1103.3076171875
147.11299	1129.97937011719
175.11888	1135.99084472656
199.18088	13254.234375
227.17554	2335.1025390625
322.71417	1568.65783691406
344.9057	1134.78295898438
378.22812	1274.30822753906
387.23322	1335.39147949219
402.28067	2408.13525390625
481.83963	1728.21508789063
500.31593	2522.04626464844
500.83078	1322.63391113281
591.15125	1225.31481933594
644.42273	2618.0986328125
645.36285	1469.18688964844
728.38129	1394.45666503906
773.46032	24603.9174804688
886.53612	6158.38684082031
peaklist end

peaklist start
mz=500.320621232812
fragmentation=HCD
charge=1
header=RawFile: QE929_MSQ1321_20180329_Heba_ub_s1_ctrl_1 Index: 3104 Precursor: 0 _multi_
110.0714	1468.41613769531
129.10248	2073.20849609375
175.11958	1039.13342285156
199.18066	16307.1025390625
200.18385	1303.69787597656
227.17432	4698.57421875
302.75293	1179.29284667969
303.21387	2215.08374023438
387.23312	1635.32836914063
402.27948	2111.9091796875
443.29254	1348.45593261719
443.77905	6905.16552734375
481.83957	1572.52819824219
500.31885	5968.33251953125
537.73132	1159.34948730469
644.42255	7419.8505859375
645.36298	1767.30688476563
665.29669	1332.55200195313
755.45819	1820.09484863281
764.36938	1310.10522460938
773.46332	37073.0830078125
886.54688	8369.82568359375
peaklist end

peaklist start
mz=500.355892878249
fragmentation=HCD
charge=1
header=RawFile: QE929_MSQ1321_20180329_Heba_ub_s1_ctrl_1 Index: 9232 Precursor: 0 _multi_
129.10161	1427.69006347656
136.07547	1041.42956542969
173.12764	1745.36645507813
201.12259	4838.76416015625
481.83725	2140.2880859375
559.1665	1292.18371582031
865.76361	1319.51599121094
995.44189	1214.13977050781
peaklist end

peaklist start
mz=502.286962775951
fragmentation=HCD
charge=1
header=RawFile: QE929_MSQ1321_20180329_Heba_ub_s2_ctrl_2 Index: 10036 Precursor: 0 _multi_
110.07169	1441.16137695313
117.30251	1192.28552246094
120.08089	2596.63647460938
128.93275	987.788757324219
129.10216	1403.54211425781
132.10237	2161.07177734375
136.07536	4378.33740234375
143.11707	7857.2177734375
171.11235	11335.0146484375
173.09227	4830.1640625
197.12854	4381.091796875
201.08702	18675.34765625
234.15097	1066.62524414063
237.12309	9007.880859375
242.15012	13091.490234375
243.1335	13097.646484375
265.11874	1524.01245117188
284.56204	1176.2529296875
291.77869	1170.49951171875
314.17184	1944.75830078125
320.48248	1283.091796875
332.18161	1430.32592773438
343.19638	2640.85961914063
417.18588	2179.81811523438
484.27637	2308.31005859375
510.31509	1193.6171875
510.38651	1315.572265625
514.24725	1624.14953613281
712.56915	1302.45556640625
719.45947	1732.41638183594
773.57104	1253.28796386719
1328.4965	1519.63269042969
peaklist end

peaklist start
mz=502.287319854211
fragmentation=HCD
charge=1
header=RawFile: QE929_MSQ1321_20180329_Heba_ub_s7_30_1 Index: 9866 Precursor: 0 _multi_
110.0715	1528.52099609375
115.65787	970.885681152344
119.23882	1163.17065429688
120.08084	7179.44140625
136.07539	4123.58740234375
143.11789	5080.73974609375
171.11243	4896.89453125
173.0916	1496.19189453125
191.42093	1141.63940429688
197.12849	2061.24584960938
201.08711	7600.04296875
242.14963	2234.11376953125
243.13448	3686.39208984375
656.93359	1322.11157226563
762.67145	1376.86926269531
835.91467	1206.01977539063
998.21667	1329.21252441406
peaklist end

peaklist start
mz=502.287388477893
fragmentation=HCD
charge=1
header=RawFile: QE929_MSQ1321_20180329_Heba_ub_s3_ctrl_3 Index: 9589 Precursor: 0 _multi_
110.07146	3775.3662109375
120.08086	1881.10913085938
129.1021	2083.89868164063
138.60651	1048.28552246094
139.48749	1150.35656738281
171.14857	7874.92529296875
180.58652	1414.29113769531
199.1445	1111.22937011719
199.17981	4404.66650390625
222.38805	1058.89147949219
261.15488	1360.39416503906
277.59988	1239.38793945313
295.17331	1164.04309082031
311.10355	1238.98742675781
411.72287	1127.19555664063
471.29041	2338.23510742188
480.25565	1676.59509277344
581.26385	1360.2626953125
723.44214	1193.50305175781
731.49188	1798.69580078125
899.57959	1300.35009765625
peaklist end

peaklist start
mz=503.104243830573
fragmentation=HCD
charge=1
header=RawFile: QE929_MSQ1321_20180329_Heba_ub_s2_ctrl_2 Index: 2001 Precursor: 0 _multi_
132.23671	1056.96520996094
154.44193	1185.51782226563
167.05547	1297.99206542969
184.12541	1141.93774414063
245.88029	1057.11767578125
261.11496	1091.36291503906
278.8941	3892.8095703125
280.89035	2025.88110351563
299.06247	4089.66870117188
338.86203	4379.0810546875
340.896	1852.86120605469
354.97589	1187.5068359375
356.87268	1747.75610351563
360.82027	52607.7186279297
362.81815	10175.3779296875
392.80832	1701.99401855469
422.81985	1384.4677734375
440.83438	1851.10717773438
peaklist end

peaklist start
mz=503.104374721284
fragmentation=HCD
charge=1
header=RawFile: QE929_MSQ1321_20180329_Heba_ub_s5_10_2 Index: 2007 Precursor: 0 _multi_
149.04515	1591.75744628906
160.31902	1061.64587402344
166.8925	1010.11193847656
221.08708	1098.27807617188
260.88367	2087.47973632813
278.89389	2017.08520507813
299.06259	6143.80419921875
338.86057	4081.021484375
342.81088	1436.98071289063
356.87134	2398.43579101563
360.82025	65548.2524414063
362.81741	15163.3759765625
392.81125	1841.42700195313
440.7774	1713.42529296875
440.83197	2168.86669921875
443.90375	1153.69091796875
774.26587	1256.31481933594
1204.9844	1330.50634765625
peaklist end

peaklist start
mz=503.104382246122
fragmentation=HCD
charge=1
header=RawFile: QE929_MSQ1321_20180329_Heba_ub_s8_30_2 Index: 2002 Precursor: 0 _multi_
109.75396	969.646240234375
135.02702	1103.8310546875
154.06314	1144.17590332031
164.29262	972.629577636719
166.48312	1217.94677734375
266.10809	1059.08947753906
293.65964	1366.80090332031
299.06081	5396.55920410156
306.9108	1134.9013671875
338.86005	1733.66564941406
340.89557	1438.99133300781
360.82046	28417.4637451172
362.8194	6684.82275390625
389.94452	1109.00036621094
613.59631	1267.09045410156
peaklist end

peaklist start
mz=503.104412458522
fragmentation=HCD
charge=1
header=RawFile: QE929_MSQ1321_20180329_Heba_ub_s9_30_3 Index: 2003 Precursor: 0 _multi_
129.2851	989.935791015625
167.05481	1134.50036621094
170.27774	1084.59057617188
170.52559	1148.84753417969
260.883	1361.33142089844
262.88049	1364.97326660156
278.89584	1965.244140625
280.89182	1837.57360839844
299.0629	5967.00830078125
334.42749	1314.85302734375
338.86081	1614.53015136719
347.29724	1293.42211914063
356.87045	1204.47131347656
360.82013	47063.8038330078
362.8187	10146.65234375
415.03973	1609.85241699219
439.7851	1275.22424316406
440.83304	2015.60314941406
529.85046	1204.0439453125
598.42963	1229.30651855469
1061.2667	1437.49157714844
peaklist end

peaklist start
mz=503.104978207756
fragmentation=HCD
charge=1
header=RawFile: QE929_MSQ1321_20180329_Heba_ub_s7_30_1 Index: 2009 Precursor: 0 _multi_
101.07851	1126.59997558594
140.38046	1067.62097167969
144.23882	1114.85522460938
155.955	1022.07543945313
243.87154	1293.4814453125
278.89398	2021.04541015625
280.89081	1590.28735351563
299.06161	6936.39599609375
328.86584	1368.43579101563
338.86441	1817.15539550781
340.89359	1318.04357910156
360.82027	52798.0120849609
360.86432	2452.58129882813
362.81891	12062.798828125
405.85373	1171.49438476563
431.07108	1260.88415527344
440.83051	2225.06298828125
445.32651	1415.55004882813
445.39105	1064.66845703125
567.17877	1212.4326171875
656.45221	1425.71545410156
840.70917	1393.37451171875
1050.4139	1568.62097167969
1120.9558	1313.58874511719
peaklist end

peaklist start
mz=503.105188725889
fragmentation=HCD
charge=1
header=RawFile: QE929_MSQ1321_20180329_Heba_ub_s6_10_3 Index: 2009 Precursor: 0 _multi_
101.81903	1005.74169921875
149.04424	1210.65490722656
167.05553	1368.65209960938
175.44269	1035.45422363281
178.74207	1077.71594238281
178.95703	1298.78442382813
180.25183	1021.73175048828
195.94839	2409.59545898438
260.88348	5067.0546875
261.47903	1112.60375976563
262.88116	1567.79772949219
278.89511	9749.3740234375
280.89053	2100.3720703125
284.18555	1148.11145019531
299.06116	7040.45849609375
338.16052	1177.603515625
338.86084	15177.8203125
338.89597	1687.90698242188
339.9313	1079.51843261719
340.89389	4746.490234375
342.80832	1228.01416015625
342.89435	1245.98901367188
356.8718	10347.033203125
360.8199	182264.638671875
362.81793	45794.71875
378.79416	5496.96533203125
390.81339	3775.40490722656
392.81192	5548.6142578125
415.03696	1816.90649414063
422.82214	7698.69482421875
438.8342	2000.66589355469
440.77692	4611.5634765625
440.83194	6646.54296875
454.83847	2084.88208007813
568.02362	1378.31945800781
815.29852	1519.9814453125
peaklist end

peaklist start
mz=503.105211171665
fragmentation=HCD
charge=1
header=RawFile: QE929_MSQ1321_20180329_Heba_ub_s4_10_1 Index: 2006 Precursor: 0 _multi_
260.88278	1606.74462890625
278.89371	2338.59375
299.06155	4984.390625
306.09314	1147.46447753906
338.86166	8553.7509765625
342.80798	1299.47265625
356.87146	5528.13818359375
360.77478	2081.75415039063
360.81931	50715.8828125
362.8176	12942.9560546875
378.79205	1757.3671875
440.83057	1995.16955566406
466.1441	1228.09375
peaklist end

peaklist start
mz=503.105629447322
fragmentation=HCD
charge=1
header=RawFile: QE929_MSQ1321_20180329_Heba_ub_s1_ctrl_1 Index: 2000 Precursor: 0 _multi_
103.27566	993.910949707031
104.44041	1203.29125976563
109.01437	2050.08764648438
111.01068	1066.74584960938
116.12418	1106.6953125
141.58025	1244.92468261719
141.83635	1010.48052978516
158.98363	991.461669921875
167.05579	1387.20349121094
178.95755	1267.35815429688
179.43503	1034.22863769531
195.94809	4179.33544921875
196.95581	1429.78979492188
206.54677	1042.98522949219
209.9265	1101.05419921875
216.51404	967.665161132813
260.10901	1122.72009277344
260.88373	7000.60400390625
262.87869	1842.61206054688
278.89438	8726.5537109375
280.89026	5088.126953125
291.93555	1316.25598144531
299.06155	7253.4892578125
338.8616	13792.0556640625
340.89459	4736.01513671875
345.86765	1326.04162597656
356.87122	9522.1220703125
360.8202	152667.0546875
362.8179	39136.92578125
378.7963	4250.205078125
390.811	2596.8876953125
392.8117	7165.40734863281
420.82175	2252.06127929688
422.81934	5720.826171875
436.8324	1535.60668945313
438.83252	2321.97827148438
440.77502	6494.33056640625
440.83267	7786.24560546875
441.80267	1269.15161132813
443.22379	1095.57421875
444.82245	1160.50354003906
454.84122	1787.37829589844
480.76935	1651.84692382813
532.28143	1238.73803710938
551.90399	1263.80895996094
1117.5876	1425.40551757813
peaklist end

peaklist start
mz=503.256988491418
fragmentation=HCD
charge=1
header=RawFile: QE929_MSQ1321_20180329_Heba_ub_s9_30_3 Index: 8180 Precursor: 0 _multi_
102.05539	1754.25402832031
107.04984	2594.9443359375
110.07155	2111.22875976563
112.08733	12888.6396484375
113.0713	2326.5322265625
114.06634	11948.7060546875
115.08674	7024.880859375
116.07087	9318.6328125
118.06529	2541.05102539063
119.04937	40163.49609375
120.08149	1807.78015136719
126.09085	1846.62561035156
129.10222	2262.77172851563
130.09743	3497.595703125
136.07561	1386021.75
137.07903	84297.90625
147.04378	14195.84765625
148.04707	1933.16662597656
157.10814	6057.98876953125
157.13356	3225.57080078125
158.09219	32220.255859375
159.11275	2553.62622070313
175.1188	163743.421875
176.12225	11267.078125
185.1279	14432.8134765625
186.12363	6476.732421875
187.10773	2178.74682617188
202.08607	2772.47436523438
202.15477	1802.10375976563
204.13707	12507.4755859375
211.12091	3044.716796875
215.1387	11756.2412109375
221.16426	1845.13745117188
229.12961	62475.515625
230.13277	3158.87133789063
243.13518	5435.701171875
246.15607	45209.03515625
247.15939	2975.5546875
249.15939	747134.8125
250.16284	89318.5078125
265.11777	52081.78515625
277.15437	147375.013671875
293.11271	138125.692382813
296.16132	2355.32153320313
308.65881	2341.93676757813
314.17178	3152.26171875
317.21637	1678.4560546875
342.21301	49466.8896484375
342.8045	1994.57702636719
359.23967	226110.759765625
367.20206	2211.35571289063
387.7135	2705.79272460938
395.19531	2790.96142578125
406.19697	57117.126953125
440.21988	4946.20361328125
453.24634	2487.5478515625
461.66351	2458.41723632813
470.26743	30890.96875
477.23489	8119.0205078125
488.28253	275278.531005859
544.29773	3000.89624023438
561.32941	1793.69140625
569.25488	2274.94409179688
591.31683	1899.28161621094
609.31909	2240.0390625
616.31403	2835.3154296875
617.30127	6959.388671875
633.33337	14146.7265625
634.32026	47247.318359375
651.34513	1493004.01171875
661.32776	6660.73486328125
674.66846	1993.55139160156
747.40956	9225.71069335938
764.42862	340303.376953125
765.57013	2419.53686523438
774.40735	8345.00073242188
818.41663	2545.30517578125
927.49261	7241.30322265625
peaklist end

peaklist start
mz=503.296996926442
fragmentation=HCD
charge=1
header=RawFile: QE929_MSQ1321_20180329_Heba_ub_s1_ctrl_1 Index: 3802 Precursor: 0 _multi_
110.07182	6241.0048828125
112.40419	983.901794433594
114.61436	1150.99328613281
129.10246	2033.93237304688
143.1181	4794.30224609375
175.11934	2457.05517578125
212.06934	1117.32568359375
223.15533	1764.93713378906
251.149	1511.93957519531
306.55258	985.872314453125
312.17746	1085.14343261719
419.60721	1242.13891601563
446.24176	1242.96765136719
502.33594	2495.90283203125
503.28683	1442.56506347656
514.23792	1364.31665039063
516.24353	1338.90771484375
753.38428	1255.1591796875
781.1889	1398.43518066406
peaklist end

peaklist start
mz=503.29739037271
fragmentation=HCD
charge=1
header=RawFile: QE929_MSQ1321_20180329_Heba_ub_s2_ctrl_2 Index: 5726 Precursor: 0 _multi_
110.07144	2018.71899414063
112.48991	1091.81323242188
112.71098	1105.77490234375
115.05013	1481.20324707031
120.08089	1684.86291503906
129.10205	7313.10546875
136.07545	1500.45764160156
147.11298	1995.24230957031
162.59128	1028.16479492188
175.11867	1216.50732421875
185.16458	1642.25646972656
216.11299	1518.6357421875
243.10847	1190.16333007813
244.10735	9761.755859375
260.19672	2323.19848632813
278.32013	1265.2041015625
425.90012	1523.39916992188
460.11993	1462.13659667969
503.29684	7191.3720703125
515.60004	1142.63134765625
516.48444	1455.92224121094
536.79706	1123.14196777344
685.26758	1179.54138183594
728.99353	1301.1767578125
764.40143	1479.87658691406
peaklist end

peaklist start
mz=503.29752641545
fragmentation=HCD
charge=1
header=RawFile: QE929_MSQ1321_20180329_Heba_ub_s6_10_3 Index: 5878 Precursor: 0 _multi_
101.07103	1249.42346191406
110.07153	9977.1767578125
120.08082	5263.41796875
129.10258	8002.54248046875
132.10156	5966.90087890625
136.07561	5267.31689453125
147.1124	2540.58374023438
165.05438	2212.20678710938
173.12825	1726.32409667969
175.11911	1804.83288574219
177.93753	991.995849609375
182.08081	2165.35766601563
182.75481	1114.341796875
207.11293	2598.02978515625
244.10797	4249.3193359375
253.52065	1207.36596679688
257.13867	2416.748046875
260.19711	2397.95874023438
285.135	6819.71215820313
503.29468	5771.72998046875
peaklist end

peaklist start
mz=504.281091877599
fragmentation=HCD
charge=1
header=RawFile: QE929_MSQ1321_20180329_Heba_ub_s4_10_1 Index: 9378 Precursor: 0 _multi_
104.05306	1299.4970703125
110.07226	5414.6826171875
112.08798	1663.15686035156
120.08174	5802.853515625
129.1026	1644.9462890625
131.83574	1159.56457519531
136.07581	8070.5302734375
156.11397	1152.64208984375
173.12869	1363.03393554688
175.11942	6790.20947265625
201.1246	1524.5341796875
213.08786	4551.93798828125
227.17972	1280.12194824219
252.42924	1300.66955566406
260.86188	1065.39025878906
273.63699	1245.11267089844
323.19531	1386.18371582031
338.80307	1176.00158691406
351.1897	6751.25048828125
398.18271	5011.46044921875
401.28769	2185.82495117188
414.23697	1320.53649902344
514.37585	2137.47387695313
563.27257	6590.337890625
601.40408	12776.9669189453
656.40912	1427.61096191406
787.5047	4405.61279296875
823.81128	1275.2041015625
1043.2609	1196.11596679688
1066.5925	1270.45593261719
peaklist end

peaklist start
mz=504.281561989538
fragmentation=HCD
charge=1
header=RawFile: QE929_MSQ1321_20180329_Heba_ub_s3_ctrl_3 Index: 7636 Precursor: 0 _multi_
110.07178	1722.21643066406
119.67399	952.4033203125
120.08121	18993.279296875
129.10248	4290.11474609375
130.08769	1143.94812011719
136.07588	7335.53662109375
153.91631	1152.97692871094
175.82458	1023.61407470703
178.49861	1238.8857421875
196.56126	1028.60266113281
205.61555	1057.1259765625
246.73074	1111.82788085938
295.54257	1187.08703613281
329.77255	1190.84375
330.98108	1241.9931640625
409.22046	1900.22180175781
441.31003	1436.99279785156
471.47424	1066.40002441406
480.25821	1511.47717285156
545.88147	1423.17932128906
peaklist end

peaklist start
mz=504.322172436087
fragmentation=HCD
charge=1
header=RawFile: QE929_MSQ1321_20180329_Heba_ub_s6_10_3 Index: 11973 Precursor: 0 _multi_
100.56749	1142.13562011719
120.08111	1798.63635253906
129.90013	1028.8349609375
136.07591	1321.77758789063
175.11916	1936.55078125
352.13797	1187.42858886719
616.17212	1082.69995117188
peaklist end

peaklist start
mz=505.24010249724
fragmentation=HCD
charge=1
header=RawFile: QE929_MSQ1321_20180329_Heba_ub_s3_ctrl_3 Index: 6535 Precursor: 0 _multi_
108.85744	1238.70153808594
110.07159	1815.08068847656
115.08767	1464.08459472656
120.08115	5009.826171875
129.10233	2561.73608398438
136.07596	4807.8701171875
141.0658	1884.67810058594
141.10246	1385.89038085938
149.40144	1111.451171875
152.69853	1144.74072265625
159.09195	1334.04577636719
160.18677	1228.50451660156
169.097	1569.56201171875
173.12822	1172.13391113281
186.08743	1915.56921386719
217.13358	17535.333984375
221.12691	1575.04040527344
223.10802	8597.328125
245.12863	17131.8125
275.9873	1130.22229003906
283.14157	3906.39135742188
305.74341	1137.32067871094
320.16064	62220.6533203125
359.16974	1221.76123046875
402.21115	2005.98999023438
529.27393	1259.26538085938
701.52661	1446.14038085938
942.47748	2003.22644042969
peaklist end

peaklist start
mz=505.240173438589
fragmentation=HCD
charge=1
header=RawFile: QE929_MSQ1321_20180329_Heba_ub_s7_30_1 Index: 6807 Precursor: 0 _multi_
110.07162	5589.68017578125
115.08678	1785.87854003906
115.3271	1087.37365722656
120.08107	6558.0693359375
136.07559	6627.04345703125
141.06572	2606.3173828125
141.1024	5233.248046875
148.72539	1195.65356445313
159.0918	5004.6201171875
164.93484	1192.7880859375
169.09627	1495.11645507813
175.11908	2587.75415039063
185.16527	1410.59826660156
215.13808	1647.94482421875
217.13316	16861.7890625
223.10843	10461.22265625
245.12817	19709.544921875
246.12958	1161.66931152344
272.17554	1688.57153320313
279.89957	1183.33349609375
283.13968	2639.65771484375
288.20428	1873.61645507813
320.16017	64413.8891601563
324.14462	1650.92797851563
367.99265	1259.94836425781
391.19745	4498.12548828125
392.71039	1170.71374511719
402.21191	1786.21594238281
430.20908	2147.27783203125
450.24814	2149.42626953125
463.22827	1573.35070800781
497.74667	1277.33410644531
527.7923	2001.52294921875
531.28204	1914.25927734375
942.46686	1890.74658203125
1079.5251	1947.91918945313
peaklist end

peaklist start
mz=505.254990423969
fragmentation=HCD
charge=1
header=RawFile: QE929_MSQ1321_20180329_Heba_ub_s5_10_2 Index: 4667 Precursor: 0 _multi_
104.70899	1006.50036621094
107.98775	959.821838378906
109.57635	1065.46838378906
110.07133	1490.16589355469
129.10219	1304.20361328125
175.12057	1156.59387207031
275.93494	1062.08654785156
379.17844	1446.72644042969
505.25348	7187.03857421875
523.59167	1257.78063964844
700.68335	1280.70568847656
peaklist end

peaklist start
mz=505.301110686985
fragmentation=HCD
charge=1
header=RawFile: QE929_MSQ1321_20180329_Heba_ub_s2_ctrl_2 Index: 10520 Precursor: 0 _multi_
102.0909	1354.03820800781
120.08066	30817.0078125
121.084	1705.19201660156
129.10275	1459.01867675781
136.07558	1642.98413085938
141.10176	2258.35229492188
159.65137	1087.18127441406
160.98302	1187.11071777344
164.20045	1069.53918457031
166.06003	1093.125
166.83366	1046.14501953125
173.12697	1305.52734375
175.11896	4562.74267578125
199.17957	10369.8837890625
219.14871	19189.783203125
227.17368	2286.65454101563
233.12802	1054.19799804688
237.0966	1020.20874023438
247.14395	5318.4228515625
251.66296	1199.76611328125
260.77408	1117.24157714844
262.15808	1173.51013183594
273.40222	1328.14831542969
279.13341	112927.374023438
288.20267	10823.662109375
408.21216	1733.68823242188
417.245	4209.01416015625
456.46765	1084.65576171875
530.3292	36322.0478515625
629.39557	5479.00439453125
781.64966	1473.54736328125
912.39148	1412.32836914063
peaklist end

peaklist start
mz=505.301291244877
fragmentation=HCD
charge=1
header=RawFile: QE929_MSQ1321_20180329_Heba_ub_s1_ctrl_1 Index: 9457 Precursor: 0 _multi_
102.09125	1424.33874511719
109.80164	1072.23181152344
120.08074	33775.51953125
121.08364	1137.09130859375
175.11862	1387.04907226563
188.95963	1008.30279541016
199.18007	11082.05859375
219.14883	30827.458984375
220.15181	2386.60522460938
247.14398	6536.8623046875
279.13331	138666.805664063
288.20319	14918.5419921875
377.69586	1312.32568359375
415.45422	1193.90881347656
417.24402	7560.96728515625
530.32818	49312.3530273438
535.55969	1288.51184082031
599.33038	1165.90051269531
610.07434	1309.08862304688
629.39758	10418.6552734375
740.75873	1302.68139648438
peaklist end

peaklist start
mz=506.246755145624
fragmentation=HCD
charge=1
header=RawFile: QE929_MSQ1321_20180329_Heba_ub_s2_ctrl_2 Index: 8809 Precursor: 0 _multi_
106.01757	1006.42590332031
110.07198	2014.00122070313
112.05098	1510.35424804688
113.07167	1305.28491210938
115.08668	1289.12377929688
120.08112	2439.61767578125
129.10283	5833.32958984375
136.07561	3798.59912109375
138.40843	1054.86340332031
166.15764	1138.97302246094
171.14998	1246.22766113281
175.11891	4137.16015625
176.09892	4508.84228515625
176.59843	1767.41735839844
197.12897	1060.26086425781
201.1246	1450.72021484375
282.13943	2068.35864257813
515.25696	1306.19750976563
621.37347	1807.72094726563
821.45374	1772.39123535156
916.09985	1255.60729980469
peaklist end

peaklist start
mz=506.246756425348
fragmentation=HCD
charge=1
header=RawFile: QE929_MSQ1321_20180329_Heba_ub_s3_ctrl_3 Index: 8319 Precursor: 0 _multi_
110.0722	2051.97875976563
112.05108	2067.748046875
120.08109	5103.89306640625
120.30398	1088.79211425781
129.10228	1631.07470703125
136.062	1009.08142089844
136.07591	4305.48486328125
161.01213	1130.94006347656
171.14935	6077.3720703125
173.09425	1191.54809570313
175.11951	4732.404296875
201.08813	1142.05139160156
201.12398	2336.52416992188
214.67542	1293.30151367188
282.13507	1251.32092285156
298.09644	1963.09692382813
450.24634	6920.04150390625
451.69946	1139.8056640625
525.22717	2185.10205078125
579.29529	2032.47619628906
650.32421	8090.49645996094
654.26788	5617.9375
714.013	1148.56701660156
767.34674	6896.25537109375
893.51355	1144.27587890625
1113.0917	1184.51696777344
1204.9924	1104.94714355469
1328.1425	1289.15869140625
peaklist end

peaklist start
mz=506.247451654974
fragmentation=HCD
charge=1
header=RawFile: QE929_MSQ1321_20180329_Heba_ub_s1_ctrl_1 Index: 8026 Precursor: 0 _multi_
110.07196	2528.3837890625
112.05043	2049.95336914063
120.0806	1231.51098632813
129.10246	1935.47204589844
136.07591	2446.94091796875
154.21651	1149.16345214844
171.14906	6057.02685546875
175.11925	1440.3232421875
201.12393	2103.701171875
216.1344	1397.95764160156
229.11786	1784.578125
259.52078	1032.7509765625
328.71118	1299.30688476563
374.04529	1217.46838378906
390.99789	1134.677734375
426.1572	1220.20703125
437.08817	1345.42919921875
450.24548	2546.923828125
480.71188	1247.36853027344
650.32129	1674.18334960938
1009.9808	1211.36022949219
1465.0868	1407.11547851563
1465.6017	1457.09191894531
peaklist end

peaklist start
mz=506.248006045573
fragmentation=HCD
charge=1
header=RawFile: QE929_MSQ1321_20180329_Heba_ub_s5_10_2 Index: 8007 Precursor: 0 _multi_
102.05511	1047.98352050781
104.05334	4866.2138671875
110.07173	7496.24365234375
120.08117	4923.52490234375
129.10269	12047.59375
136.07552	1950.98303222656
137.00215	1033.09033203125
144.00728	1430.99768066406
148.06035	5082.03955078125
155.87636	1144.92248535156
168.24716	1061.71118164063
171.14932	28998.03515625
172.15263	1926.15563964844
175.11855	2218.36865234375
185.14185	1122.69323730469
199.14435	5176.0546875
201.12325	10837.1201171875
202.12605	1087.52368164063
203.12309	1837.65161132813
215.10049	1069.52001953125
229.11761	8060.70556640625
229.1389	1086.94250488281
276.15555	2463.41870117188
351.66592	1868.78662109375
360.1597	5107.80712890625
427.17197	1547.068359375
450.24588	5447.85302734375
459.22305	1422.25561523438
466.71893	1545.00842285156
478.31668	1407.61254882813
525.22156	1518.17651367188
555.26923	1751.79052734375
565.2594	1882.59851074219
579.28973	2186.13598632813
585.92444	1293.54772949219
650.32349	7182.31396484375
654.26477	6205.17236328125
702.32605	6213.439453125
749.3822	1263.09716796875
767.34326	4064.57934570313
771.3692	1807.79040527344
801.39227	4795.353515625
932.43237	2616.20703125
1013.4965	1399.56530761719
1451.0532	1471.33117675781
peaklist end

peaklist start
mz=506.250151474278
fragmentation=HCD
charge=1
header=RawFile: QE929_MSQ1321_20180329_Heba_ub_s8_30_2 Index: 8729 Precursor: 0 _multi_
102.0553	2456.65014648438
104.05311	4592.51220703125
110.07178	9257.37890625
112.0508	7122.3154296875
120.08089	6041.0791015625
129.10228	15383.2451171875
130.04948	1170.39709472656
136.06133	6500.88916015625
136.07556	5847.50390625
148.05998	1703.513671875
166.07188	2520.97290039063
171.14905	25498.173828125
173.09229	1892.91259765625
175.11914	2499.66088867188
183.11259	2048.75854492188
199.14415	4953.212890625
201.12331	13804.7802734375
215.10332	1244.81713867188
216.13342	1150.07299804688
225.78517	1131.06396484375
229.1187	9458.4638671875
240.60634	1085.28210449219
269.10623	1428.36706542969
276.15521	2146.38891601563
283.51895	1211.14172363281
298.09656	1614.07348632813
314.17154	1309.17944335938
328.17917	2006.13366699219
360.15689	2148.98950195313
368.17645	2334.6748046875
434.22357	1480.07604980469
450.24527	5198.970703125
466.72061	1939.58190917969
528.36188	1193.62280273438
565.26196	1717.67614746094
579.28729	2705.31884765625
580.77338	1964.76940917969
650.32444	10736.0689697266
654.26379	7756.275390625
702.32317	8172.89318847656
767.34521	2444.1103515625
801.39478	2665.50170898438
810.28363	1326.07641601563
932.43811	2500.57666015625
1284.1423	1285.83056640625
peaklist end

peaklist start
mz=506.275241839241
fragmentation=HCD
charge=1
header=RawFile: QE929_MSQ1321_20180329_Heba_ub_s1_ctrl_1 Index: 7819 Precursor: 0 _multi_
110.07157	2334.74829101563
112.05124	1543.47009277344
120.08095	11446.4296875
123.30708	971.659790039063
136.64618	1153.06994628906
143.118	21474.70703125
144.12047	1089.73999023438
162.2442	1045.83947753906
171.11279	6824.73095703125
218.87654	1190.91320800781
234.35426	1099.23547363281
265.21957	1069.45263671875
349.95053	1422.86413574219
404.85507	1182.92333984375
426.67545	1155.75952148438
469.922	1156.80798339844
541.27063	1970.59216308594
602.28516	1808.9814453125
641.37231	1461.46533203125
651.26758	1347.650390625
654.3565	6895.54333496094
655.59058	1530.45715332031
701.08319	1472.16162109375
769.37988	5883.865234375
770.39447	1893.5869140625
837.03345	1388.17639160156
840.42078	11896.919921875
peaklist end

peaklist start
mz=506.27572201678
fragmentation=HCD
charge=1
header=RawFile: QE929_MSQ1321_20180329_Heba_ub_s1_ctrl_1 Index: 5627 Precursor: 0 _multi_
110.07157	8304.7548828125
112.10471	1050.03894042969
120.08115	1176.41320800781
129.10226	6763.0947265625
130.08601	1374.66918945313
147.1125	1360.1513671875
151.04054	978.673522949219
261.15521	1299.17224121094
319.6326	1071.37976074219
370.68967	1786.14782714844
451.31241	1237.86511230469
506.27441	8489.1416015625
544.57404	1389.43334960938
peaklist end

peaklist start
mz=507.285750356348
fragmentation=HCD
charge=1
header=RawFile: QE929_MSQ1321_20180329_Heba_ub_s6_10_3 Index: 3557 Precursor: 0 _multi_
101.0718	1305.81140136719
104.05334	4781.27880859375
112.85901	1158.55883789063
115.05077	1234.45336914063
127.08669	4686.8212890625
129.10252	13591.1572265625
130.08696	1312.74426269531
136.07578	1839.62548828125
136.69038	1099.27136230469
141.10268	6294.91455078125
147.1129	2290.20556640625
155.0817	2129.02099609375
158.12938	1195.52648925781
166.47043	1047.36828613281
169.13332	1756.58251953125
175.11906	6798.36669921875
180.94975	1097.30603027344
197.12988	2702.70825195313
201.1073	1413.48754882813
227.87898	1263.07995605469
240.13275	1719.76257324219
251.10175	1435.10437011719
258.14511	6268.7939453125
276.15555	4941.359375
286.1875	4350.53466796875
297.15833	1197.00903320313
314.18341	4697.43359375
314.51242	1168.90649414063
391.18484	2613.17700195313
419.22641	1130.1015625
425.23776	5808.8017578125
458.24722	1481.41967773438
484.73544	1285.01330566406
501.93042	2350.9462890625
504.26709	2723.19921875
554.28394	2656.58129882813
602.32692	6442.642578125
673.36253	2947.87231445313
683.33276	2243.67602539063
684.34119	2704.76782226563
700.38823	23647.8901367188
786.45276	1676.77770996094
883.48175	1768.57775878906
884.50018	2433.2275390625
968.82056	1310.24426269531
peaklist end

peaklist start
mz=507.317738857611
fragmentation=HCD
charge=1
header=RawFile: QE929_MSQ1321_20180329_Heba_ub_s6_10_3 Index: 12762 Precursor: 0 _multi_
110.07157	2107.45336914063
112.05038	1885.83068847656
129.10258	2546.00512695313
136.07568	26636.857421875
139.85603	1231.09997558594
147.11264	4354.9384765625
152.05679	1583.50061035156
152.25076	1273.55895996094
169.1337	1132.62280273438
199.18016	13686.2275390625
207.11253	2526.2998046875
227.17616	8611.7275390625
235.14316	1232.10607910156
236.13904	1199.9921875
249.1591	1887.88708496094
260.19629	1663.50231933594
260.78229	1343.49182128906
281.14941	14071.0732421875
296.06747	1140.22277832031
342.20251	1270.86145019531
446.83096	1251.86059570313
495.29257	1197.83386230469
601.39154	2307.70141601563
656.37152	1864.32287597656
714.4707	1573.57165527344
737.41394	1696.85583496094
767.7569	1275.26025390625
peaklist end

peaklist start
mz=507.317806322769
fragmentation=HCD
charge=1
header=RawFile: QE929_MSQ1321_20180329_Heba_ub_s9_30_3 Index: 12332 Precursor: 0 _multi_
110.07201	4437.34033203125
112.05136	1815.83166503906
118.08673	1592.3154296875
119.04945	1716.86242675781
120.08155	1616.24377441406
121.06503	1287.7431640625
122.63604	1047.11486816406
129.10258	2612.93286132813
136.0757	128379.7265625
137.07889	1775.99450683594
139.41988	1100.22216796875
147.1127	2028.61706542969
152.05733	4808.3984375
159.74342	1118.02758789063
169.13297	8315.212890625
199.16168	2510.29272460938
199.18044	68196.2421875
208.94592	1191.78747558594
217.13657	8420.00390625
227.17532	54362.8203125
227.19681	2345.3603515625
228.17964	1304.06713867188
235.14444	9580.5615234375
244.16568	1754.86169433594
245.1324	6429.61279296875
249.16002	8444.021484375
264.12167	8548.3828125
277.15546	8471.833984375
281.14947	95819.3032226563
339.26605	1216.23352050781
342.20279	1819.06286621094
345.21924	1958.53271484375
358.21893	2004.10766601563
390.23965	2307.70190429688
394.23627	1454.58947753906
430.20245	2702.70727539063
543.28821	6889.96875
601.38647	2058.4248046875
613.7677	1148.4697265625
656.37421	9054.271484375
664.38873	1341.58813476563
715.4436	3986.20092773438
769.45776	5987.33349609375
785.50861	1324.88891601563
peaklist end

peaklist start
mz=507.317860261896
fragmentation=HCD
charge=1
header=RawFile: QE929_MSQ1321_20180329_Heba_ub_s7_30_1 Index: 12163 Precursor: 0 _multi_
110.07214	2047.5380859375
112.3337	1103.05187988281
118.26263	1096.31384277344
129.10255	1977.26452636719
130.0864	1787.6064453125
136.07574	90419.125
137.07945	1889.69323730469
140.07069	1315.47595214844
147.1124	1456.15197753906
148.68103	1179.98315429688
152.05734	1644.27893066406
169.13426	5664.42578125
199.18056	47659.35546875
200.18413	1330.06066894531
208.80968	1146.11730957031
217.13803	5637.38232421875
227.17535	39697.96484375
228.18066	1269.67895507813
235.14441	6517.66552734375
236.12994	1350.5810546875
243.34604	1177.40209960938
245.13208	1842.40051269531
249.16039	7180.44677734375
264.12402	6850.18212890625
270.39835	1224.88195800781
277.15613	4611.61669921875
281.14967	55418.3474121094
411.79532	1153.46923828125
430.20764	1114.1630859375
455.27899	1243.9658203125
543.28986	2754.80737304688
567.26581	1223.06677246094
576.54205	1083.38610839844
601.38654	2011.63159179688
656.37445	5045.69921875
661.94745	1260.98950195313
715.46045	1484.05505371094
769.45447	2314.8388671875
1028.6548	1208.3330078125
peaklist end

peaklist start
mz=507.317867091914
fragmentation=HCD
charge=1
header=RawFile: QE929_MSQ1321_20180329_Heba_ub_s2_ctrl_2 Index: 12395 Precursor: 0 _multi_
103.53196	972.556213378906
118.08677	1079.43823242188
120.08101	1056.16638183594
129.10291	2242.94116210938
130.08713	1105.67980957031
136.07568	94907.984375
137.07915	1160.484375
140.07057	1997.60607910156
147.11324	2331.34252929688
150.6333	970.360534667969
184.11018	1916.69787597656
185.09236	1303.36840820313
195.35121	1083.39306640625
197.41512	1088.56640625
199.18047	45002.50390625
199.19714	2261.0986328125
211.14024	1265.06005859375
227.17535	32782.4140625
227.19699	1772.27221679688
228.17828	1093.77893066406
230.51346	1126.0556640625
235.14493	5957.6953125
244.16675	5351.5712890625
249.16048	6106.03515625
260.20065	1824.25988769531
264.1235	5889.9970703125
277.15546	5860.60791015625
281.14965	64308.3813476563
342.20282	2117.85424804688
373.28055	1509.54956054688
374.84872	1314.53479003906
378.70602	1456.35656738281
404.22037	1818.22583007813
454.3035	2200.37475585938
495.2937	1774.298828125
498.80936	2038.74206542969
502.32574	2086.22631835938
601.39282	5488.12890625
624.33771	2275.63330078125
714.47467	2600.078125
739.32538	1389.85095214844
769.4621	1533.02172851563
785.51453	2659.74243164063
peaklist end

peaklist start
mz=507.317883013607
fragmentation=HCD
charge=1
header=RawFile: QE929_MSQ1321_20180329_Heba_ub_s3_ctrl_3 Index: 11711 Precursor: 0 _multi_
105.36093	1021.90667724609
112.05082	1230.55102539063
120.08064	1149.31640625
129.1024	5146.80712890625
129.62448	1310.72253417969
130.08585	2301.69018554688
136.07564	86349.765625
136.44835	1107.77319335938
140.07056	2684.63671875
147.11284	6144.2255859375
152.05649	1884.11218261719
169.13406	1908.97192382813
184.10789	2735.95825195313
199.18039	52889.73046875
200.18288	1766.06726074219
217.13641	4357.94970703125
227.17505	38961.4140625
228.17752	1794.95031738281
229.11702	1499.95568847656
235.14346	5945.62353515625
244.16502	3977.67260742188
245.13286	1979.99768066406
249.15939	6970.32470703125
260.19601	5027.60205078125
264.12335	2347.6435546875
277.15439	6639.27490234375
281.14915	62180.4370117188
309.58167	1064.5185546875
342.20255	4919.41796875
345.21545	1505.85583496094
396.22485	1470.75390625
413.2439	1382.26965332031
498.8107	4112.09521484375
502.32523	1959.06921386719
543.28333	2432.61669921875
589.42407	1264.84118652344
601.3877	6713.88525390625
611.49915	1362.88452148438
624.32831	2614.0126953125
656.37048	4464.03759765625
714.48035	3647.45703125
737.41547	1781.04150390625
769.44714	1394.22961425781
785.50916	2392.26513671875
969.73254	1289.56408691406
peaklist end

peaklist start
mz=508.240221121821
fragmentation=HCD
charge=1
header=RawFile: QE929_MSQ1321_20180329_Heba_ub_s6_10_3 Index: 10023 Precursor: 0 _multi_
110.07156	1851.84533691406
120.08086	19649.26171875
121.08427	1230.37634277344
129.10249	6542.95849609375
136.07536	5603.93994140625
143.11783	23117.3671875
147.11267	4709.36083984375
171.11331	1902.68640136719
175.11917	1163.36389160156
175.39676	991.6416015625
183.11253	1619.42895507813
187.14455	1458.763671875
199.18123	1221.34680175781
200.1393	4836.62353515625
205.09756	1254.69653320313
220.92305	1114.77722167969
234.14366	1942.70812988281
235.10699	1399.23352050781
276.40451	1197.44067382813
291.16739	4146.025390625
301.06265	992.031127929688
454.23035	4737.90625
543.27197	1265.11364746094
555.67432	1211.86108398438
583.27307	2485.28857421875
698.299	8205.87475585938
787.51105	1495.7880859375
845.35822	9651.26953125
846.34637	1354.21716308594
peaklist end

peaklist start
mz=508.287749516476
fragmentation=HCD
charge=1
header=RawFile: QE929_MSQ1321_20180329_Heba_ub_s3_ctrl_3 Index: 3464 Precursor: 0 _multi_
102.05576	1363.64758300781
104.05407	1266.70227050781
110.07195	10130.6044921875
120.08081	1956.81982421875
129.10236	6340.287109375
133.04355	1489.00891113281
136.07603	9408.279296875
147.11267	1171.06262207031
158.0925	1779.77124023438
175.11888	7562.47998046875
235.98723	1249.57702636719
251.14949	1820.38000488281
272.17181	1825.80310058594
298.14316	1252.3525390625
321.15643	5497.9306640625
350.21884	2439.53442382813
352.82318	1153.6142578125
401.9202	1382.29296875
433.20346	1322.21276855469
446.87595	1268.74475097656
491.26169	2492.80834960938
508.28895	82355.216796875
515.13965	1321.34118652344
594.02728	1230.505859375
627.82422	1377.30578613281
634.28741	1181.43542480469
642.32495	1663.47119140625
817.3833	1375.71740722656
peaklist end

peaklist start
mz=508.287984889947
fragmentation=HCD
charge=1
header=RawFile: QE929_MSQ1321_20180329_Heba_ub_s1_ctrl_1 Index: 3504 Precursor: 0 _multi_
100.84563	1119.92016601563
110.07189	4520.49609375
116.07177	1041.732421875
120.0813	1539.5615234375
129.10269	10115.384765625
136.07591	5748.42578125
147.11201	1222.22583007813
155.6351	1255.88146972656
158.09238	1754.14782714844
175.11903	11645.2998046875
203.08374	1849.40942382813
203.10292	52930.4921875
204.10568	4774.822265625
207.11218	2077.36474609375
235.10789	2205.75830078125
245.12439	2684.78735351563
257.16119	2717.1728515625
291.73364	1107.28088378906
321.15616	1282.28784179688
459.22961	1804.07250976563
491.26309	1730.68896484375
508.28843	79525.083984375
709.42682	1336.26477050781
714.35166	7052.00988769531
775.41663	1354.76306152344
785.4257	51627.1162109375
813.42051	24125.3935546875
peaklist end

peaklist start
mz=508.288102385297
fragmentation=HCD
charge=1
header=RawFile: QE929_MSQ1321_20180329_Heba_ub_s7_30_1 Index: 8238 Precursor: 0 _multi_
101.07112	1531.34167480469
110.07146	5249.07958984375
120.08124	5724.6962890625
129.10216	5626.1875
136.07581	7111.03125
147.11247	1953.28479003906
152.44525	1096.58984375
160.59451	1125.54821777344
175.11807	2295.57885742188
179.04668	1340.68530273438
187.14394	2465.9150390625
199.18044	17229.30078125
200.18498	1642.87060546875
227.17548	10068.181640625
237.12325	1706.0849609375
249.15962	1104.82983398438
275.16943	1646.4296875
320.99683	1184.8349609375
362.20251	5371.0576171875
489.2421	1428.525390625
676.35942	7799.82690429688
789.44856	11081.1647949219
peaklist end

peaklist start
mz=508.313572602933
fragmentation=HCD
charge=1
header=RawFile: QE929_MSQ1321_20180329_Heba_ub_s9_30_3 Index: 5017 Precursor: 0 _multi_
102.05513	1402.07702636719
108.73808	1073.04077148438
110.07156	8322.8388671875
120.08105	7971.74951171875
127.04969	1495.83386230469
129.10252	43178.9140625
130.06567	1921.07495117188
130.08646	19055.158203125
130.10606	2152.98852539063
136.07581	4297.9482421875
143.11821	2031.15563964844
147.11304	34182.0859375
153.06601	2054.27807617188
157.13377	5177.13916015625
159.07774	1305.41857910156
159.09172	6523.4443359375
171.11363	1843.78356933594
173.05566	1817.49926757813
175.11908	2673.07373046875
176.10745	4705.896484375
185.12856	4542.8359375
187.14627	1170.45458984375
191.98749	1186.27722167969
197.12881	1519.50317382813
198.08762	10427.2041015625
199.10771	1877.748046875
207.11183	1657.66076660156
214.09808	1328.70703125
215.13968	1190.87756347656
221.12907	7604.53857421875
226.11925	2595.14404296875
231.11299	15319.9638671875
234.14561	5404.50341796875
242.18695	5794.77099609375
249.10139	1308.9169921875
249.12352	11806.908203125
260.19731	35671.2604980469
267.10983	1994.2958984375
273.13559	1491.47863769531
285.13455	5835.54150390625
288.20346	1364.13977050781
301.12961	1328.47595214844
316.2016	1837.49658203125
321.17648	7073.1455078125
344.19748	7477.51708984375
361.24387	10569.47265625
371.22931	6387.99169921875
389.23755	1282.06115722656
414.17726	11939.3715820313
418.22971	1456.38647460938
459.72974	1310.83947753906
460.22568	1801.75573730469
487.20828	1310.19714355469
490.30258	16232.6392822266
499.28751	5500.97998046875
507.25745	2499.87573242188
508.24646	2130.28857421875
508.31505	54732.7788085938
526.29895	4534.763671875
532.3006	1244.64501953125
556.30487	5004.83544921875
626.32251	1306.89453125
658.40497	1332.29919433594
659.37109	4811.17626953125
673.36658	12860.5405273438
693.33489	5021.36791992188
742.38458	1830.24450683594
759.33362	1248.91613769531
772.44073	1964.70617675781
807.37571	12670.7060546875
844.47339	2169.40698242188
920.48248	1338.66931152344
peaklist end

peaklist start
mz=509.259858368015
fragmentation=HCD
charge=1
header=RawFile: QE929_MSQ1321_20180329_Heba_ub_s8_30_2 Index: 3841 Precursor: 0 _multi_
101.0714	4965.95263671875
110.07176	124108.9375
111.07532	6732.6650390625
112.08723	1441.27807617188
115.08707	1347.70642089844
120.08117	5268.3984375
128.10748	2200.14624023438
129.10252	13777.626953125
130.08643	5031.9677734375
133.043	7656.65283203125
136.07608	1372.18029785156
138.06656	2466.76196289063
147.11284	5056.92431640625
152.08177	1644.00341796875
158.09262	1666.13464355469
166.8179	1043.71032714844
167.52986	1253.37036132813
173.1136	1718.29479980469
173.12859	47700.546875
173.14296	2233.68774414063
174.13264	2259.60766601563
175.11909	22584.94921875
176.12227	1387.087890625
179.09409	1504.92932128906
180.07501	1363.65002441406
187.10728	1175.59509277344
197.10359	4859.10107421875
201.12251	2076.92749023438
207.08824	1224.23022460938
215.10426	1170.40966796875
225.0983	16923.908203125
237.13383	2664.5302734375
257.16238	1626.79125976563
260.08737	2072.59765625
265.12967	1717.15344238281
276.14551	2754.63256835938
280.85846	1212.09729003906
299.72079	1185.01440429688
320.17224	2634.27416992188
338.1843	8188.861328125
370.88303	1477.36975097656
397.14661	4564.41748046875
407.15811	2070.95239257813
420.22943	4048.05834960938
421.2562	23879.1818847656
442.19238	1404.89111328125
481.52533	1175.14245605469
509.28146	2766.6826171875
536.28906	1955.79602050781
579.25	2020.81115722656
593.30331	20453.8559570313
597.26282	2635.783203125
643.28613	1926.45947265625
662.32874	2017.19921875
680.21942	1857.54406738281
680.33623	79848.328125
690.32198	6848.58203125
757.29529	2129.44360351563
817.39297	35045.3046875
879.42743	5629.994140625
peaklist end

peaklist start
mz=509.259887724289
fragmentation=HCD
charge=1
header=RawFile: QE929_MSQ1321_20180329_Heba_ub_s9_30_3 Index: 3781 Precursor: 0 _multi_
101.07154	6364.595703125
110.0718	145093.421875
111.07529	5505.28173828125
112.08759	2327.73364257813
112.43834	1138.10400390625
120.08125	4962.71435546875
128.10735	1828.38610839844
129.10255	12119.6591796875
130.08623	4706.22412109375
133.04318	4975.328125
136.07603	1493.17211914063
138.06638	5838.4677734375
140.6442	1203.86645507813
147.11272	6350.283203125
152.08171	2095.97827148438
154.08652	5424.67529296875
155.11801	1603.10302734375
156.07716	2143.93383789063
158.09302	5343.62451171875
166.06137	1826.78649902344
173.12878	60215.36328125
174.13245	4718.2724609375
175.11916	27619.109375
180.0778	1754.57446289063
187.10858	1475.94116210938
193.39325	1231.09289550781
195.08841	1600.85900878906
197.10304	6853.1337890625
200.13966	1825.333984375
201.12346	5076.3525390625
209.14084	1526.49829101563
225.09883	18191.78515625
226.10156	1529.09814453125
237.1337	2680.8232421875
257.16162	2040.18981933594
260.08746	2520.27392578125
260.1969	1274.67724609375
265.12888	1824.89001464844
274.18869	1788.94348144531
276.14569	5626.365234375
284.18597	1712.19616699219
320.1723	6499.91552734375
338.18195	12332.7294921875
397.14709	1956.38452148438
407.1546	2181.67016601563
416.48822	1267.65270996094
417.14294	1306.404296875
421.2567	32265.4321289063
425.21088	1485.18420410156
449.73395	2010.59436035156
458.73782	2224.76098632813
460.71796	1248.16259765625
487.29681	1717.09594726563
500.24808	2153.171875
508.75146	1505.49450683594
509.26877	2643.25219726563
509.76343	1738.77893066406
513.03619	1316.47644042969
536.28381	2275.50756835938
538.2796	1378.51574707031
544.2157	2677.40747070313
579.25146	4633.6328125
593.30458	33331.1342773438
597.26349	6369.7626953125
643.28613	2379.8525390625
663.31799	1610.78125
680.33717	109588.703369141
690.32	13871.2133789063
729.3006	1715.5693359375
777.36023	1528.05883789063
792.388	1810.71411132813
799.3849	5041.2412109375
817.39469	53777.806640625
879.42261	5316.15625
peaklist end

peaklist start
mz=509.26001223088
fragmentation=HCD
charge=1
header=RawFile: QE929_MSQ1321_20180329_Heba_ub_s2_ctrl_2 Index: 3885 Precursor: 0 _multi_
101.07162	5818.00830078125
101.41028	1021.55444335938
110.07175	95010.34375
111.07504	4408.17138671875
112.08693	1560.09985351563
115.08694	1037.64685058594
120.08105	4702.70751953125
127.08644	1510.94616699219
129.10234	17483.671875
130.08653	4618.8515625
133.04318	4731.63134765625
136.07587	5568.54833984375
138.06621	2168.77124023438
142.52797	1030.79174804688
147.11301	5386.9462890625
148.31975	1219.76770019531
156.07652	1691.02514648438
157.10829	1267.54650878906
158.09256	1999.67565917969
166.06166	1283.84545898438
173.11499	2013.27319335938
173.12871	30945.736328125
174.13203	1934.6708984375
175.11916	12566.962890625
187.10814	1799.30334472656
195.08772	1620.85546875
197.10339	1383.73352050781
201.12335	1906.1533203125
209.14011	1496.52038574219
225.09865	11410.2861328125
237.13559	2127.53540039063
246.1268	1343.23718261719
265.13144	1973.69689941406
276.14722	2399.49829101563
320.17023	1910.63305664063
338.1825	7417.06787109375
397.15164	1940.92700195313
420.22519	1778.7568359375
421.25723	14222.66796875
428.06833	1376.17065429688
508.28622	2081.23876953125
544.21558	1574.22351074219
545.70966	1390.73010253906
579.26678	1376.95471191406
593.30585	14143.9365234375
643.29626	1617.91174316406
680.33641	53637.1552734375
690.3229	6711.52416992188
761.45312	1445.10388183594
817.39568	31572.6474609375
879.42487	4095.76635742188
peaklist end

peaklist start
mz=509.260024280619
fragmentation=HCD
charge=1
header=RawFile: QE929_MSQ1321_20180329_Heba_ub_s5_10_2 Index: 2901 Precursor: 0 _multi_
101.0715	15913.310546875
101.10766	1165.5673828125
102.05589	1448.06335449219
110.07182	24594.01953125
120.08127	31787.138671875
124.91687	1241.88293457031
127.08747	2105.62817382813
129.10254	33526.390625
130.08658	11377.1650390625
134.49036	1405.22119140625
134.97107	1032.36010742188
136.07587	2485.98706054688
141.10222	1453.01220703125
147.11304	18308.705078125
153.1026	2145.07641601563
155.08153	2776.7958984375
157.09755	1649.15600585938
162.09145	8952.6953125
164.11891	1258.61218261719
165.10182	2463.68286132813
166.0623	1716.08850097656
169.13388	16026.7646484375
170.13715	1515.22546386719
171.1131	16399.01953125
175.1192	4583.13916015625
181.09674	1801.64453125
185.09291	1459.18298339844
191.11986	1239.98229980469
197.12881	6313.6103515625
199.10767	11029.767578125
200.10246	1360.95263671875
201.12317	1343.65454101563
207.11313	99422.15625
208.11682	9250.02734375
209.13971	9466.671875
216.13332	1883.19018554688
222.2951	1223.95007324219
224.11401	1138.95288085938
228.17256	1427.64477539063
230.14964	1769.07019042969
234.14519	11089.384765625
235.08635	1549.34362792969
235.10689	9771.755859375
237.1348	6500.77392578125
240.13469	1701.666015625
248.16039	7482.4853515625
252.11023	4538.11376953125
273.13492	1699.27014160156
276.13428	2546.95825195313
298.17621	1768.96313476563
301.12793	1984.04992675781
305.1362	1237.94763183594
323.1463	13734.0185546875
333.21265	2638.47094726563
347.23145	2071.48950195313
351.1778	1542.380859375
355.16086	2324.47119140625
363.16623	1902.2978515625
383.20099	4748.34814453125
394.21841	1491.13305664063
405.18985	1726.8125
406.18521	6968.00634765625
422.21367	9154.52368164063
433.19449	5878.458984375
434.17862	9182.88671875
451.20499	5318.5810546875
454.23291	2311.88549804688
470.27246	5945.71728515625
472.23999	2526.52856445313
475.32483	1653.45080566406
487.33807	1346.74255371094
505.2554	5371.1845703125
509.77695	1445.541015625
516.2226	1446.583984375
522.27997	2200.04638671875
532.25964	1680.10498046875
533.25157	9670.33935546875
550.27277	2310.41967773438
569.29175	1759.72058105469
571.31128	4329.79248046875
584.31775	5548.9189453125
601.28967	1749.27563476563
638.32794	2007.36560058594
645.33716	1802.21472167969
650.36115	1471.4375
655.35208	17710.5375976563
685.29663	1795.36608886719
701.38171	2793.79248046875
719.39467	23750.6279296875
748.36749	2546.84106445313
765.39258	5753.6787109375
766.38453	21631.0864257813
769.41388	1571.8525390625
772.45697	4541.2060546875
782.38586	5047.65771484375
783.41099	13476.4892578125
818.46396	26477.7841796875
820.45459	1999.06970214844
854.3847	1644.40356445313
880.48474	1571.96948242188
894.68567	1323.009765625
915.5144	2389.52465820313
984.81219	1539.10571289063
peaklist end

peaklist start
mz=509.260717692173
fragmentation=HCD
charge=1
header=RawFile: QE929_MSQ1321_20180329_Heba_ub_s1_ctrl_1 Index: 3736 Precursor: 0 _multi_
101.07156	1455.806640625
110.07167	81969.375
111.07472	1549.75
112.08707	1425.78283691406
120.08123	1986.9775390625
129.10255	9311.3154296875
130.0863	4645.4599609375
133.04303	2489.78637695313
136.07584	1100.09790039063
138.06744	1318.15954589844
138.97527	1072.19885253906
140.1293	1016.13714599609
147.11278	5158.54443359375
162.69177	1098.51354980469
173.12863	32805.9609375
174.13232	1884.27380371094
175.119	15231.70703125
187.10735	2256.25659179688
197.10309	2463.81005859375
201.12267	2242.20581054688
225.09886	10047.7099609375
237.13503	2633.84252929688
260.08737	1442.58483886719
268.52094	1306.70922851563
270.74911	1098.66430664063
276.14471	1837.01440429688
279.2991	1216.92517089844
320.17099	1831.7978515625
333.9581	1321.06396484375
337.95551	2393.92895507813
338.18323	6568.53857421875
348.01437	1226.67700195313
355.87216	1539.33862304688
355.96793	1477.66076660156
370.88101	2770.08618164063
388.91208	1365.52185058594
421.25716	19208.5361328125
500.24048	1308.86254882813
508.28287	1987.84423828125
509.27521	4818.57568359375
509.76904	1561.50842285156
516.90186	1254.26281738281
544.21527	2147.94287109375
579.24432	1237.15368652344
584.54108	1322.9892578125
593.30391	13427.3061523438
597.26465	1613.37646484375
643.29382	1526.72302246094
680.3357	57797.7626953125
690.32087	8685.94030761719
801.82739	1681.03564453125
817.39347	32472.9718017578
peaklist end

peaklist start
mz=510.232251379983
fragmentation=HCD
charge=1
header=RawFile: QE929_MSQ1321_20180329_Heba_ub_s1_ctrl_1 Index: 5824 Precursor: 0 _multi_
101.07135	1368.97692871094
110.07157	6444.36767578125
120.08074	18490.57421875
121.08443	1184.49780273438
129.10226	10172.2099609375
131.35583	1115.90148925781
136.07564	2192.06420898438
156.07684	7345.6611328125
157.0975	1151.65478515625
171.149	24375.361328125
172.15282	1315.03796386719
175.11867	2352.42236328125
176.10661	2324.7646484375
185.16298	1030.36096191406
186.08783	1377.91186523438
199.14418	8110.662109375
200.13985	1129.02648925781
219.45633	1071.8037109375
221.12885	4578.884765625
228.13443	6623.7744140625
319.13943	2408.93041992188
477.25394	2048.84790039063
512.77063	1701.68334960938
531.13556	1157.51672363281
567.26251	1935.72521972656
584.29974	1475.046875
626.32788	1925.94372558594
640.35022	1846.25573730469
640.79791	1931.82287597656
641.29108	4880.88134765625
655.3313	2569.87036132813
691.81891	2434.15966796875
839.44897	2025.02453613281
1025.5282	1695.86645507813
1115.1807	1392.30554199219
peaklist end

peaklist start
mz=510.256614812784
fragmentation=HCD
charge=1
header=RawFile: QE929_MSQ1321_20180329_Heba_ub_s1_ctrl_1 Index: 5475 Precursor: 0 _multi_
101.07126	1607.91552734375
120.0806	1027.79357910156
129.10217	2143.05126953125
134.04601	1179.00354003906
136.07515	1720.38647460938
147.11206	1400.80847167969
173.85277	1176.73645019531
175.11864	1714.01318359375
185.47115	1112.49328613281
187.12848	1813.26843261719
187.14384	20867.1171875
188.14705	1205.50598144531
215.13849	1165.68249511719
218.12665	1204.03137207031
243.31487	1170.25402832031
266.02902	1097.10534667969
429.35379	1147.40539550781
613.54895	1229.86596679688
745.6106	1318.46899414063
758.33888	2616.19567871094
804.34721	7138.26586914063
peaklist end

peaklist start
mz=510.27288707099
fragmentation=HCD
charge=1
header=RawFile: QE929_MSQ1321_20180329_Heba_ub_s4_10_1 Index: 5385 Precursor: 0 _multi_
110.07153	14808.1279296875
118.53182	989.058959960938
120.08068	1003.25830078125
124.03942	4613.15283203125
124.83754	1061.18103027344
129.10222	4351.6396484375
136.07578	2581.23315429688
141.06581	1587.58947753906
166.06073	6547.52783203125
167.44624	1124.94897460938
167.53413	1049.97253417969
171.86258	1299.51403808594
175.11908	4500.4951171875
201.12309	7013.0244140625
223.15614	1310.23413085938
251.14984	2479.3994140625
255.14326	1502.99475097656
266.12625	1281.49108886719
272.17041	2461.57641601563
294.11804	1373.87280273438
342.17935	1618.9765625
478.75421	4425.15283203125
501.27139	1519.82885742188
501.76349	1523.08654785156
513.30505	1911.345703125
529.23853	5150.501953125
548.31879	1615.53112792969
612.38666	1717.91345214844
631.32159	1342.13806152344
726.42774	10742.3251953125
789.40649	1585.22912597656
817.39941	5455.62841796875
837.45985	3099.17102050781
854.48065	2680.49243164063
peaklist end

peaklist start
mz=510.292320558431
fragmentation=HCD
charge=1
header=RawFile: QE929_MSQ1321_20180329_Heba_ub_s5_10_2 Index: 4446 Precursor: 0 _multi_
110.07231	1475.23107910156
116.1076	990.327331542969
120.08092	1208.64587402344
129.1026	2502.42041015625
136.07512	1348.18774414063
147.11279	1468.0654296875
175.11954	1216.31420898438
178.51617	1172.31970214844
199.18137	1783.31420898438
314.62366	1068.35778808594
322.77832	1382.31665039063
822.43689	1486.48376464844
893.46808	5263.36328125
1027.2761	1560.09130859375
1039.4728	1453.17248535156
peaklist end

peaklist start
mz=510.292684232235
fragmentation=HCD
charge=1
header=RawFile: QE929_MSQ1321_20180329_Heba_ub_s7_30_1 Index: 4843 Precursor: 0 _multi_
110.0714	7421.15380859375
120.08083	4491.23193359375
121.01624	1064.314453125
124.95994	1008.93115234375
129.10191	4270.2568359375
136.07567	2091.38525390625
147.11276	1361.91662597656
175.11862	1567.99145507813
183.1489	1161.68518066406
219.1463	1181.04345703125
234.14345	1624.41516113281
245.26036	1073.73913574219
259.95331	1017.77783203125
264.9776	1134.65002441406
316.52679	1180.95922851563
393.24466	1169.61340332031
404.69772	1381.10498046875
471.23996	1231.92724609375
568.27203	2306.173828125
617.80957	2571.7802734375
peaklist end

peaklist start
mz=510.292889900055
fragmentation=HCD
charge=1
header=RawFile: QE929_MSQ1321_20180329_Heba_ub_s5_10_2 Index: 4663 Precursor: 0 _multi_
108.51561	1122.9892578125
110.07164	5588.57568359375
113.07643	1010.63641357422
113.08517	1057.93566894531
120.08109	1550.91760253906
129.10257	1917.40478515625
157.39288	1108.62768554688
313.38791	1236.771484375
568.2738	2142.14599609375
673.39526	1301.240234375
852.85522	1283.65612792969
882.14545	1466.97290039063
883.52716	2313.7587890625
921.81287	1414.34289550781
peaklist end

peaklist start
mz=510.328853111295
fragmentation=HCD
charge=1
header=RawFile: QE929_MSQ1321_20180329_Heba_ub_s9_30_3 Index: 8689 Precursor: 0 _multi_
110.07163	1484.55261230469
112.08758	2355.56079101563
116.07097	10429.8193359375
120.08141	6483.1728515625
129.10255	5031.44384765625
130.06494	19590.9453125
130.08649	1574.65307617188
131.06944	1840.87756347656
132.08109	7413.8583984375
136.07559	18929.703125
137.0795	1147.00244140625
144.08141	6265.3720703125
145.07573	1671.38403320313
146.05951	1592.10827636719
154.56812	1052.39245605469
156.08069	22919.00390625
157.0838	2792.11596679688
157.10916	1831.42370605469
157.13339	1872.17529296875
158.09274	2696.61401367188
159.09154	28800.685546875
160.09485	2079.73364257813
169.13335	18027.255859375
170.05986	22876.37890625
171.06322	2489.4052734375
171.15013	4006.01879882813
175.11871	25844.21875
176.1223	1629.19213867188
179.08191	6291.89599609375
185.16536	7331.2587890625
187.08644	11110.98046875
187.14444	7453.8642578125
191.08073	2004.27258300781
197.12817	48776.78125
199.14476	7919.8271484375
201.10197	2249.744140625
217.13402	2572.9091796875
229.13048	6132.80810546875
233.12807	22874.548828125
234.13107	1912.44946289063
235.10857	2881.68481445313
246.09131	2187.39794921875
246.15623	2947.12646484375
248.10634	10304.8740234375
249.11179	1332.6728515625
250.12227	28858.1748046875
260.10648	26376.240234375
261.12431	24659.7456054688
277.13314	20801.2609863281
296.19727	8171.5703125
299.14108	2095.6943359375
305.09299	1916.56335449219
305.12827	73227.96484375
312.19113	13954.53515625
322.15469	79146.3464355469
327.13412	1679.38647460938
333.12176	11868.560546875
350.14896	1749.29675292969
392.19334	9717.77062988281
409.21874	24264.9677734375
424.18471	10635.9256591797
431.39883	1648.76049804688
467.22662	1728.4599609375
495.22467	4508.64404296875
509.3078	5854.95654296875
555.25531	2503.8310546875
572.28169	45767.3828125
601.3537	2141.9423828125
609.30267	1646.08081054688
611.34448	1660.36608886719
619.85052	11534.1357421875
628.38092	4986.16748046875
635.28168	2183.4609375
651.32355	2499.67407226563
652.30633	12540.6628417969
669.33438	263201.673828125
676.38635	1550.10620117188
756.461	1753.734375
811.40625	1723.05212402344
832.39769	25458.9580078125
914.19464	1522.73889160156
1234.3224	1778.74780273438
peaklist end

peaklist start
mz=511.252856796939
fragmentation=HCD
charge=1
header=RawFile: QE929_MSQ1321_20180329_Heba_ub_s6_10_3 Index: 6038 Precursor: 0 _multi_
101.07168	1290.40502929688
102.05527	1209.25
110.07146	6278.74609375
118.03001	1106.3447265625
119.08183	10869.919921875
120.08066	4712.65087890625
129.10185	11141.3447265625
130.08598	1617.69567871094
136.07596	1463.50903320313
145.09669	1303.50500488281
147.11243	4771.7880859375
175.11865	4277.53564453125
187.14406	1444.83020019531
201.12335	7330.7431640625
209.04373	1093.31726074219
230.07594	1420.73120117188
234.1443	2281.42651367188
246.12721	2103.1630859375
254.99783	1143.71716308594
262.08551	3837.57373046875
288.1973	1068.15637207031
305.18375	1714.04260253906
322.91327	1222.04956054688
338.49374	1340.583984375
343.16034	2254.80517578125
397.23053	2215.962890625
532.30585	1473.67016601563
544.46381	1193.57946777344
647.33691	8144.38708496094
760.41481	7938.66394042969
peaklist end

peaklist start
mz=513.307806472653
fragmentation=HCD
charge=1
header=RawFile: QE929_MSQ1321_20180329_Heba_ub_s6_10_3 Index: 3325 Precursor: 0 _multi_
101.07113	2328.98779296875
110.07167	5235.30517578125
119.08157	5045.97705078125
128.3983	1063.51147460938
129.10257	15761.421875
130.08673	7759.98388671875
136.07607	1302.68835449219
136.39999	987.146240234375
141.10245	9573.13671875
147.11311	10806.51171875
169.09686	5460.97265625
175.11954	1744.49353027344
184.68672	1052.70422363281
186.08763	1272.89697265625
187.10789	1566.57214355469
240.13306	3625.56860351563
243.14618	1355.17053222656
257.16144	1623.15295410156
297.15732	1727.54626464844
332.19269	11356.595703125
333.71899	1267.81274414063
342.21591	1430.62805175781
396.81964	1247.6064453125
408.694	4148.2333984375
411.2355	6758.494140625
445.27487	5422.92431640625
485.29343	1271.94519042969
516.3125	7068.29052734375
564.25952	1477.70629882813
581.33972	7023.63037109375
597.37494	1663.69677734375
615.38291	12119.3176269531
663.35748	1498.61608886719
666.42474	1357.16259765625
675.34674	1734.94201660156
694.43127	1482.13977050781
744.83337	1397.43957519531
762.38287	1893.73901367188
857.51795	7453.54309082031
911.5351	1507.35791015625
912.53827	1538.96154785156
928.5614	5705.2509765625
929.55402	6342.57861328125
1018.4394	1258.0498046875
1054.3463	1461.63439941406
peaklist end

peaklist start
mz=514.298325300211
fragmentation=HCD
charge=1
header=RawFile: QE929_MSQ1321_20180329_Heba_ub_s1_ctrl_1 Index: 8312 Precursor: 0 _multi_
117.80025	1044.892578125
120.08104	9109.5576171875
129.10217	1266.68237304688
136.0757	17412.326171875
137.07803	1238.46105957031
161.14993	1077.61450195313
175.11899	1528.43444824219
199.18034	2532.88671875
227.12527	1112.41809082031
232.14043	1310.46728515625
233.16479	1328.28540039063
249.15988	4389.1435546875
354.17636	1263.38159179688
485.98233	1156.63757324219
704.97729	1264.39953613281
749.396	1848.54016113281
858.43274	1281.53869628906
peaklist end

peaklist start
mz=514.298430065631
fragmentation=HCD
charge=1
header=RawFile: QE929_MSQ1321_20180329_Heba_ub_s5_10_2 Index: 3563 Precursor: 0 _multi_
110.07178	25351.2578125
120.08127	1332.32055664063
129.10226	5219.533203125
129.35188	1196.12622070313
130.08659	1964.54675292969
164.11876	1804.24401855469
175.11964	1791.74731445313
209.13986	20647.208984375
237.13493	10674.236328125
255.20215	1084.45458984375
271.14014	1401.40832519531
288.2052	1722.76452636719
318.19257	1851.37915039063
336.20261	1306.462890625
358.90973	1646.041015625
447.23306	1545.08142089844
514.30389	5955.19677734375
545.3374	2048.77734375
546.30328	4386.3427734375
646.95715	1224.87316894531
692.40582	4547.462890625
757.61108	1560.05651855469
791.47345	11277.0014648438
890.54553	4912.6669921875
peaklist end

peaklist start
mz=514.305405014751
fragmentation=HCD
charge=1
header=RawFile: QE929_MSQ1321_20180329_Heba_ub_s6_10_3 Index: 3774 Precursor: 0 _multi_
102.05576	1866.53576660156
110.07178	55811.73046875
115.0507	1242.24169921875
120.08143	6277.47021484375
127.0872	2696.08276367188
129.10239	10251.236328125
130.08675	5065.8544921875
133.85687	1270.904296875
136.07623	4221.35888671875
137.07986	1113.99243164063
138.06784	3630.75048828125
141.10289	2127.16381835938
147.1131	7837.97021484375
155.08237	2309.63110351563
158.09357	1284.43481445313
164.11829	9485.4775390625
171.14937	1609.54516601563
175.11986	5205.51611328125
186.12527	1658.06164550781
192.11504	1549.40686035156
209.14005	53055.6328125
210.14359	6452.65576171875
220.10901	1320.13940429688
226.11986	1217.3779296875
237.13495	28514.810546875
238.13809	2122.02905273438
246.18018	1168.69274902344
247.14626	1227.11108398438
297.19321	1416.77062988281
300.16788	1540.23352050781
318.19351	11064.46484375
336.20483	4112.39892578125
371.23944	1193.37377929688
399.23703	6381.20458984375
413.56097	1172.91247558594
447.23547	6711.79541015625
488.32294	2157.810546875
513.27429	2773.20825195313
545.34259	6919.68505859375
546.30212	8992.353515625
645.37152	5831.84033203125
692.41301	13791.0551757813
734.45361	1912.10485839844
746.87604	1533.20178222656
791.48083	38226.0859375
890.37958	1390.56652832031
890.54382	7367.6591796875
891.53241	2543.00415039063
peaklist end

peaklist start
mz=514.371089042989
fragmentation=HCD
charge=1
header=RawFile: QE929_MSQ1321_20180329_Heba_ub_s1_ctrl_1 Index: 8024 Precursor: 0 _multi_
115.40719	1021.39587402344
118.66094	997.602172851563
120.08121	4747.7236328125
124.2765	1070.47888183594
136.07579	8576.13671875
137.07884	1992.95629882813
139.09789	1966.79931640625
142.60806	1047.14538574219
143.11783	4406.7216796875
151.16431	1140.80419921875
159.11264	2027.96630859375
173.12878	1327.77026367188
173.23132	1133.31066894531
175.11879	5987.83056640625
199.18027	7717.08154296875
200.18391	1504.57727050781
214.09074	1489.85083007813
232.14053	2020.59802246094
253.62708	4327.86376953125
256.12851	1122.88671875
278.14047	1202.11791992188
294.16675	6269.7109375
335.66064	1704.53625488281
360.37808	1178.13500976563
370.17084	2102.10034179688
401.28589	4223.20166015625
506.2478	4542.65673828125
507.25058	8259.80029296875
514.36692	2968.06591796875
559.28711	1754.86694335938
563.72217	1159.96313476563
601.40576	8153.828125
602.40973	11959.966796875
603.40755	19481.9951171875
672.37134	1730.45349121094
702.47375	2469.37744140625
717.34937	1640.24462890625
739.3288	1808.98596191406
740.33234	4703.96435546875
757.34473	1533.83288574219
759.34167	1589.24719238281
788.49805	1793.92736816406
789.51404	1765.91320800781
790.51184	1947.50256347656
803.4502	1367.85034179688
926.172	1246.21728515625
1140.1627	1529.96630859375
1483.9034	1538.51159667969
peaklist end

peaklist start
mz=515.262413200447
fragmentation=HCD
charge=1
header=RawFile: QE929_MSQ1321_20180329_Heba_ub_s3_ctrl_3 Index: 5773 Precursor: 0 _multi_
120.08062	1580.06823730469
129.10242	4549.11083984375
143.11732	1156.57592773438
145.09711	2239.06518554688
159.09042	1044.41638183594
173.0918	8243.720703125
175.11908	1322.22155761719
187.96046	2184.76147460938
189.95566	2658.06298828125
251.09859	1115.5927734375
265.93301	1616.76342773438
283.94122	7876.787109375
343.94608	2534.11083984375
359.91589	1512.4482421875
366.96063	1253.10632324219
369.22522	2508.47314453125
377.92963	2590.17578125
482.30405	4678.82958984375
515.26523	37714.4152832031
597.3335	1192.77124023438
668.38885	1393.33483886719
684.38477	1158.22998046875
757.36212	5718.2529296875
759.09058	1245.71936035156
796.68451	1460.4814453125
856.43628	1684.20166015625
peaklist end

peaklist start
mz=515.269693476599
fragmentation=HCD
charge=1
header=RawFile: QE929_MSQ1321_20180329_Heba_ub_s9_30_3 Index: 16875 Precursor: 0 _multi_
120.08145	2681.56323242188
121.00156	987.304809570313
133.08646	11326.3955078125
145.04988	16650.4453125
155.20326	1054.71459960938
171.14981	1147.232421875
177.11194	1246.671875
188.20097	2272.0732421875
189.0761	1655.41809082031
233.10284	3894.23168945313
324.46786	1150.76513671875
332.77841	1253.79956054688
359.55212	1224.16638183594
520.30359	1276.31909179688
639.29236	1221.76135253906
peaklist end

peaklist start
mz=515.35528861297
fragmentation=HCD
charge=1
header=RawFile: QE929_MSQ1321_20180329_Heba_ub_s7_30_1 Index: 9062 Precursor: 0 _multi_
102.05548	1986.54577636719
120.08101	5740.64111328125
122.68723	1113.0859375
128.99075	1209.07946777344
129.10252	10811.59375
136.07608	4804.5419921875
143.11783	6933.26611328125
147.112	1595.15051269531
157.13277	1305.55187988281
171.1129	5635.14208984375
175.11894	5681.33056640625
185.12807	1214.02380371094
199.18028	6542.42529296875
201.08797	1483.62316894531
201.12323	2061.0810546875
227.17577	2400.62036132813
233.16513	5442.53955078125
237.12241	1544.8759765625
247.217	1250.509765625
283.94159	1513.03137207031
284.34442	1193.41760253906
359.91415	1539.25122070313
403.68127	1182.58862304688
472.25089	4288.6103515625
535.58484	1525.52087402344
559.28625	2097.50219726563
561.30231	1313.16821289063
615.48865	1085.80236816406
646.35535	1713.67077636719
671.42145	1434.22619628906
674.28174	1230.49426269531
700.68463	1181.89233398438
701.9859	1466.19030761719
746.38922	4785.04296875
768.47494	4690.33911132813
771.72876	1327.16027832031
787.39807	1876.03149414063
858.42664	1903.0302734375
886.04517	1708.64379882813
987.5603	1300.67712402344
peaklist end

peaklist start
mz=515.355326131791
fragmentation=HCD
charge=1
header=RawFile: QE929_MSQ1321_20180329_Heba_ub_s2_ctrl_2 Index: 9315 Precursor: 0 _multi_
101.0714	1611.72570800781
102.05582	1406.9072265625
110.07191	2170.34741210938
120.0808	14059.0498046875
129.10208	8027.271484375
136.07605	6257.42919921875
143.11867	2166.98486328125
147.11324	1511.06750488281
157.10818	1354.5341796875
171.11215	1120.9990234375
175.11955	5158.4638671875
187.95984	1326.39636230469
197.12825	1548.57946777344
199.18086	4826.7255859375
203.08542	1034.8291015625
211.11951	1130.04125976563
215.13972	1075.58142089844
233.16499	5899.59423828125
237.12329	2072.865234375
266.80649	1261.45642089844
283.94382	1424.23522949219
284.13922	1164.01831054688
394.17642	1264.94543457031
456.92288	1229.23364257813
563.8269	1894.66137695313
594.01239	1144.12878417969
619.32819	1456.2412109375
622.38251	1160.07629394531
640.37799	1577.56286621094
640.54547	1150.01831054688
687.81183	1253.96899414063
722.42023	1636.53698730469
768.47577	9239.19091796875
832.4696	1535.95153808594
peaklist end

peaklist start
mz=515.355393244027
fragmentation=HCD
charge=1
header=RawFile: QE929_MSQ1321_20180329_Heba_ub_s6_10_3 Index: 9500 Precursor: 0 _multi_
101.07119	1232.58532714844
102.05532	5006.47314453125
110.07144	1839.03588867188
115.0509	1204.12365722656
120.08088	18812.70703125
129.06551	1394.66430664063
129.10237	16508.794921875
130.08615	1715.92492675781
136.07568	4530.50732421875
143.11812	13752.6533203125
147.11253	5812.68701171875
148.17287	1198.72326660156
169.13362	1572.68786621094
171.11253	5714.70849609375
175.11874	5962.32275390625
185.12802	2054.60375976563
197.12805	2469.18383789063
199.18008	9844.4052734375
200.18396	1313.30688476563
201.08676	1754.20324707031
201.12254	2144.5029296875
227.17522	4921.34716796875
233.164	8740.052734375
242.15039	1338.16918945313
258.10675	1136.35070800781
381.19394	1847.09802246094
466.27896	1607.74475097656
472.25082	2713.29516601563
476.2468	3965.54516601563
494.27948	2084.25268554688
559.28546	2174.23413085938
561.30121	2416.94580078125
612.28436	1399.56408691406
622.375	4816.50048828125
646.34894	1442.12976074219
647.34308	1639.24963378906
671.42401	2207.99829101563
672.36316	2490.0712890625
722.42554	5635.2841796875
746.38672	9312.904296875
768.47535	12277.2668457031
779.91425	1893.04711914063
787.39679	1952.20324707031
858.43131	5952.48181152344
874.4856	2459.69409179688
878.53668	1532.28820800781
peaklist end

peaklist start
mz=516.25896200833
fragmentation=HCD
charge=1
header=RawFile: QE929_MSQ1321_20180329_Heba_ub_s4_10_1 Index: 7038 Precursor: 0 _multi_
103.88602	993.272705078125
110.07154	5936.95703125
117.0523	1129.5859375
120.08064	8321.1533203125
128.30328	1062.00061035156
129.10245	5082.91845703125
136.07539	5184.974609375
175.11838	1634.3671875
185.16388	1654.67993164063
187.95966	4903.9638671875
189.95578	6255.23193359375
202.6189	1162.29846191406
263.93692	1254.47888183594
281.94656	1452.88940429688
283.94177	11298.7001953125
284.89709	1276.85668945313
324.14474	1226.23864746094
359.91776	2517.14965820313
377.92767	1976.33068847656
437.93192	1736.28405761719
781.21741	1126.89294433594
878.57574	1278.30981445313
913.47443	1521.93786621094
peaklist end

peaklist start
mz=516.281051383996
fragmentation=HCD
charge=1
header=RawFile: QE929_MSQ1321_20180329_Heba_ub_s2_ctrl_2 Index: 9374 Precursor: 0 _multi_
100.7136	1221.55493164063
110.07173	1872.66101074219
120.08138	1807.16687011719
121.84483	1174.1533203125
136.07669	4655.97412109375
175.11893	6601.90234375
189.95596	1285.02514648438
199.18005	36258.26953125
200.18419	2566.24975585938
207.66885	1239.32006835938
208.01617	1292.38537597656
215.13947	5130.46630859375
227.17497	17077.68359375
243.13393	4714.13330078125
283.94162	1411.86291503906
286.15161	2570.14135742188
303.17719	11648.45703125
397.85367	1035.34191894531
432.21747	1292.99890136719
515.56775	1155.48291015625
563.25783	15316.4370117188
674.29559	4825.9091796875
692.30108	26852.052734375
805.38556	47257.9677734375
849.30121	1242.75122070313
918.47727	8358.97888183594
peaklist end

peaklist start
mz=516.301505600839
fragmentation=HCD
charge=1
header=RawFile: QE929_MSQ1321_20180329_Heba_ub_s1_ctrl_1 Index: 11780 Precursor: 0 _multi_
119.88378	1038.04113769531
129.10147	1227.50390625
133.08604	4307.44384765625
137.68668	994.298950195313
155.07059	1594.23229980469
177.11166	1138.90112304688
185.09523	1065.34594726563
185.50243	1057.24670410156
197.17336	1087.15051269531
199.09673	1327.52270507813
305.25616	1185.08142089844
319.17123	1173.283203125
peaklist end

peaklist start
mz=516.311470261511
fragmentation=HCD
charge=1
header=RawFile: QE929_MSQ1321_20180329_Heba_ub_s8_30_2 Index: 8724 Precursor: 0 _multi_
110.07152	2375.76171875
120.08112	8397.25390625
127.08658	4997.58740234375
129.06598	1537.390625
129.10246	1463.59814453125
136.07585	1754.11303710938
141.10254	1904.89636230469
155.08171	9464.9677734375
175.11911	5734.966796875
207.08379	1021.5673828125
211.14362	1011.56561279297
217.09927	1134.72143554688
348.21225	994.069641113281
363.39383	1126.93420410156
383.73373	1607.22497558594
451.22589	3398.30590820313
516.31744	2695.42065429688
527.32971	5881.9580078125
567.4834	1183.72155761719
598.36261	1337.95971679688
669.39941	1841.78210449219
697.36877	1356.80126953125
766.45726	11821.3697509766
peaklist end

peaklist start
mz=517.208598612752
fragmentation=HCD
charge=1
header=RawFile: QE929_MSQ1321_20180329_Heba_ub_s7_30_1 Index: 6467 Precursor: 0 _multi_
101.07156	9690.158203125
110.07218	4962.82568359375
112.08733	1196.39135742188
117.10323	1939.34252929688
129.06641	1713.46130371094
129.10243	4077.57275390625
136.07622	5371.95361328125
137.9899	1227.392578125
157.06203	1807.61743164063
169.09842	1881.15002441406
171.11336	1970.79663085938
175.07301	1621.13024902344
175.11995	5045.78125
189.9567	1595.84765625
207.11348	1428.67150878906
212.80701	1150.79467773438
232.14162	6498.8173828125
240.04089	1163.41052246094
245.07727	1622.51171875
272.08984	1835.15966796875
[truncated: 36,466,346 more chars]
