# Supplementary material for: The Mechano-Ubiquitinome of Articular Cartilage: Differential Ubiquitination and Activation of a Group of ER-Associated DUBs and ER Stress Regulators
Source: Mol Cell Proteomics. 2022 Sep 28;21(12):100419. doi: 10.1016/j.mcpro.2022.100419 (PMC9708921; doi:10.1016/j.mcpro.2022.100419)
Supplement: Supplementary Files [file mmc13.zip › allSpectra.HCD.FTMS.iso_1.apl]

peaklist start
mz=613.804224259544
fragmentation=HCD
charge=2
header=RawFile: QE929_MSQ1321_20180329_Heba_ub_s6_10_3 Index: 4188 Precursor: 0 _multi_
101.07158	7640.16552734375
110.07169	52327.67578125
110.3806	1766.61657714844
114.05502	1439.66821289063
125.40436	1525.71826171875
129.10257	69924.21875
130.08653	58505.59375
130.09616	1806.82556152344
130.10606	3075.8291015625
131.08983	3165.85864257813
145.09752	1940.78540039063
147.11292	105024.296875
148.1169	2296.56127929688
155.08162	2291.63354492188
159.07634	5439.1884765625
166.06154	10589.7421875
173.09315	2566.220703125
175.11847	1921.89184570313
176.08171	12571.236328125
181.1091	1514.63830566406
187.07144	9841.376953125
187.14409	6834.369140625
193.10956	1841.39709472656
203.09319	2426.0615234375
204.07652	9088.29296875
205.10866	1969.56677246094
209.13858	2102.76513671875
215.10117	1770.373046875
220.11954	61291.859375
221.08171	2965.04418945313
221.1035	91411.4609375
221.12259	5977.2158203125
222.10576	9282.28515625
230.10327	1689.91137695313
231.08754	2448.6796875
240.17061	1412.73803710938
242.18544	13560.7607421875
248.11424	58053.41796875
249.09813	143811.875
250.10153	13655.4169921875
253.09409	14506.796875
260.19702	60717.5068359375
266.12485	19436.611328125
270.11054	11969.7036132813
281.08795	6592.50341796875
288.12	7732.8623046875
316.11346	14931.8134765625
336.12994	6087.3974609375
344.14493	3181.69555664063
346.11581	3111.54077148438
352.12546	5629.39404296875
361.24449	39746.3317871094
363.14041	19131.59765625
364.12468	106948.7890625
370.68585	6117.736328125
381.15137	7786.9765625
407.16611	12770.3046875
414.27441	15065.8134765625
415.18241	15212.5832519531
432.28228	60703.474609375
434.17844	8197.552734375
435.16261	53262.2216796875
475.20471	2311.37426757813
498.22012	3277.02221679688
499.37003	1750.84887695313
502.17438	2120.35107421875
509.24109	2255.95922851563
518.20172	2426.72924804688
529.29956	2494.75463867188
530.20697	2523.39282226563
536.21008	7569.77001953125
546.19421	6312.19580078125
547.30881	33591.9497070313
563.21918	22067.35546875
564.20648	67271.2890625
569.26001	2981.2998046875
581.22913	2335.6103515625
601.2439	3071.58935546875
613.42627	1938.29272460938
617.26959	1938.99743652344
628.36414	1990.92614746094
635.28412	2789.48388671875
643.31342	6545.75341796875
646.37773	39351.6845703125
662.28851	11816.458984375
663.27403	28230.5454101563
667.26672	2042.05480957031
680.30475	2699.96557617188
684.28281	9651.77490234375
700.34955	1924.7431640625
702.29169	2997.47802734375
724.33228	1576.96313476563
740.36921	11609.8645019531
757.40796	7465.20947265625
760.28986	9008.38916015625
775.4181	38167.7578125
777.31639	47415.1994628906
778.30536	54104.935546875
795.33075	5313.271484375
797.36829	5230.51416015625
821.33663	6368.46313476563
828.44269	2560.4423828125
839.35338	5208.14331054688
846.31097	2627.98217773438
846.45691	69332.6953125
848.34222	17251.16796875
848.3548	8567.93041992188
849.34558	19371.03515625
850.33569	6111.54541015625
866.35699	2734.44140625
903.38454	7828.3310546875
905.37982	7685.7021484375
906.36359	2899.771484375
914.36206	3236.92846679688
922.39447	2777.73388671875
927.49457	3280.57006835938
931.38946	34555.9799804688
932.18445	2439.14965820313
932.3773	39391.4697265625
943.46393	12366.6430664063
949.40596	28483.2255859375
961.48303	125226.976318359
967.40863	2085.1240234375
991.48529	2037.31188964844
1044.472	2920.08056640625
1045.4558	2406.31372070313
1062.4851	4512.07446289063
1098.5458	33854.9482421875
1108.532	1814.93676757813
1190.5721	34976.23828125
1208.588	128191.34375
peaklist end
peaklist start
mz=613.804242644546
fragmentation=HCD
charge=2
header=RawFile: QE929_MSQ1321_20180329_Heba_ub_s1_ctrl_1 Index: 3932 Precursor: 0 _multi_
101.07151	1480.73107910156
109.58302	1500.13610839844
109.82269	1219.18774414063
110.07151	16352.189453125
129.10268	19389.70703125
130.08621	13554.0078125
140.43379	1129.92236328125
147.1132	25519.146484375
159.07671	1192.54577636719
166.06152	1511.63452148438
176.08302	1818.37609863281
187.07266	2332.02221679688
209.13979	5437.37255859375
220.11978	17092.755859375
221.10387	24523.99609375
221.12378	2542.1708984375
222.10677	2012.5751953125
237.13573	1462.36584472656
242.18594	2117.36669921875
248.11456	13652.21484375
249.09831	37303.15625
250.09979	3664.94384765625
253.09386	5704.3046875
260.197	17539.6025390625
266.12442	2371.39990234375
281.08948	1690.59887695313
298.52164	1369.09033203125
316.11273	2917.80200195313
332.2132	1297.45593261719
354.17819	2442.02319335938
361.2446	8039.15185546875
363.14145	6104.630859375
364.12517	22400.8400878906
398.16132	1450.20349121094
407.1673	1484.72045898438
415.1824	1580.95129394531
429.03394	1251.79748535156
432.28358	11372.6224365234
434.17465	2102.62866210938
435.16284	11259.69140625
466.20044	2126.52221679688
467.26138	1810.89453125
479.44904	1415.72265625
530.21033	1436.85852050781
536.21368	1962.603515625
539.1579	1412.54895019531
547.31097	8506.740234375
563.22046	3017.32763671875
564.2058	13841.4013671875
606.29358	1572.47375488281
643.31897	4612.06005859375
646.37848	8113.01318359375
662.28851	2723.45581054688
663.27332	2526.87182617188
740.37198	12067.1110839844
775.41745	7072.10803222656
777.31488	9852.6552734375
778.30048	9629.74609375
846.45963	12525.1635742188
848.35229	6197.8310546875
849.33612	2729.0654296875
905.37622	1800.18371582031
927.49219	4481.64990234375
931.38916	7508.5185546875
932.37756	5488.89013671875
944.46912	2330.86596679688
949.40363	2793.48583984375
950.38519	1793.37805175781
961.48696	33405.33203125
1098.5467	4776.134765625
1161.005	1440.33447265625
1208.5876	28716.3088378906
peaklist end
peaklist start
mz=613.815294626295
fragmentation=HCD
charge=2
header=RawFile: QE929_MSQ1321_20180329_Heba_ub_s1_ctrl_1 Index: 2914 Precursor: 0 _multi_
110.07151	6860.7021484375
112.08731	2216.75024414063
129.10225	2539.16015625
158.09198	1492.44140625
175.11911	9411.0869140625
190.5206	1427.57751464844
203.75134	1310.43542480469
212.10294	1729.97094726563
216.09804	2608.82177734375
221.10413	9369.201171875
249.09767	7491.5166015625
324.16605	5279.93896484375
342.17819	2695.12524414063
359.20264	1564.3125
360.20413	1841.4951171875
364.12517	7272.18920898438
370.17358	4732.36865234375
429.29596	1234.71618652344
447.23083	2414.01342773438
452.1915	1333.61596679688
465.17572	1575.82897949219
486.24054	2974.92724609375
493.16751	5174.69580078125
562.26123	2107.06323242188
564.20209	2329.75903320313
583.26428	1675.02722167969
604.27087	3004.79418945313
605.2937	1632.04016113281
613.27777	5436.99755859375
614.81213	5611.013671875
661.32532	4947.2333984375
695.37939	7781.671875
732.36335	6304.64111328125
741.38527	17159.1459960938
812.43861	4616.61694335938
840.43423	15305.8081054688
868.42432	2270.13037109375
976.43949	4234.79577636719
1024.5242	2137.30126953125
1034.6302	1652.77087402344
1136.5974	8036.51684570313
1180.6192	64560.90234375
1182.6071	11080.9758300781
1226.6273	91074.306640625
peaklist end
peaklist start
mz=613.815321196654
fragmentation=HCD
charge=2
header=RawFile: QE929_MSQ1321_20180329_Heba_ub_s9_30_3 Index: 2939 Precursor: 0 _multi_
110.07181	2158.58959960938
112.08712	1788.78002929688
129.10284	1447.45202636719
154.08664	1702.6708984375
160.88152	1225.38171386719
167.65298	1125.64331054688
175.1189	10723.6787109375
216.0985	2829.48852539063
313.11502	1666.09033203125
324.16675	2255.296875
341.19226	1891.59326171875
341.54291	1365.84887695313
359.20215	1221.6396484375
370.17606	3813.88940429688
469.21457	1754.15161132813
486.24521	2452.85986328125
543.28107	1883.69091796875
564.78766	2028.75659179688
568.80566	3610.21704101563
590.81317	52437.38671875
613.27533	2633.16064453125
630.09406	1377.29931640625
670.67554	1504.42944335938
695.38	7348.18798828125
741.38603	15800.7385253906
765.56018	1383.08740234375
812.43726	6560.54638671875
840.42737	6780.2451171875
841.41876	1806.03735351563
868.41888	2392.54614257813
994.49332	3179.37097167969
1024.5052	1861.07482910156
1137.589	3723.19848632813
1176.2906	1591.47692871094
1181.6157	35325.5289306641
1226.6244	111517.109375
peaklist end
peaklist start
mz=613.815340950658
fragmentation=HCD
charge=2
header=RawFile: QE929_MSQ1321_20180329_Heba_ub_s6_10_3 Index: 3085 Precursor: 0 _multi_
110.07154	1422.00573730469
112.0868	1786.66076660156
113.0709	1309.021484375
147.11241	1225.02868652344
163.14606	1185.79370117188
175.1189	7278.55126953125
183.46115	1196.13037109375
216.09761	1792.61730957031
236.68031	1199.43371582031
435.16757	1297.34643554688
568.79468	2278.16967773438
581.25598	1643.30004882813
582.30792	1545.93798828125
591.80438	7990.82421875
605.30023	2009.13220214844
695.37793	6511.83544921875
741.38721	9737.9462890625
812.43015	4313.33935546875
840.43091	8843.744140625
869.42145	1371.53051757813
889.32025	1578.58508300781
1180.6179	59873.13671875
1217.9573	1515.72717285156
1226.6244	73348.9748535156
peaklist end
peaklist start
mz=613.815362492488
fragmentation=HCD
charge=2
header=RawFile: QE929_MSQ1321_20180329_Heba_ub_s5_10_2 Index: 2957 Precursor: 0 _multi_
110.07213	1619.64099121094
167.38866	1184.45825195313
175.11859	6894.28125
216.0983	2583.13525390625
217.39224	1052.93237304688
310.70093	1219.80078125
341.19394	1777.44091796875
342.17651	1714.376953125
420.13937	1231.81433105469
428.46753	1237.30261230469
458.25293	1396.87487792969
486.24164	2005.27368164063
568.80133	2646.68139648438
569.29688	2443.1005859375
582.29834	1532.01647949219
591.80725	8171.146484375
695.38574	7017.40002441406
741.39015	15415.6533203125
812.43671	5235.9541015625
840.4314	8807.3154296875
841.42194	1944.45849609375
868.41754	1859.61865234375
931.62891	1466.64770507813
1180.6168	55711.287109375
1226.6244	72379.966796875
peaklist end
peaklist start
mz=613.81540334817
fragmentation=HCD
charge=2
header=RawFile: QE929_MSQ1321_20180329_Heba_ub_s7_30_1 Index: 3005 Precursor: 0 _multi_
128.1133	1073.23901367188
139.16855	1376.21813964844
144.79437	1162.05822753906
173.73674	1166.28234863281
175.11972	1663.88635253906
517.21136	1607.87963867188
522.96637	1228.63940429688
581.25452	1796.79541015625
591.79657	1520.29895019531
605.3125	1509.01794433594
613.27576	4801.0751953125
741.38904	2405.25024414063
747.46515	1338.59057617188
840.42053	2428.869140625
1167.3812	1622.51696777344
1180.6198	20278.0419921875
1226.6259	33790.4921875
peaklist end
peaklist start
mz=613.815499867132
fragmentation=HCD
charge=2
header=RawFile: QE929_MSQ1321_20180329_Heba_ub_s8_30_2 Index: 2965 Precursor: 0 _multi_
110.07178	2907.50341796875
112.08748	1397.00549316406
118.54593	1152.75219726563
129.10255	2057.13305664063
157.86586	1294.3359375
158.0927	1439.63842773438
175.11916	8109.87939453125
189.85597	1409.10620117188
199.22787	1106.30590820313
216.09825	2404.91625976563
254.12422	2242.42749023438
324.1676	2126.03344726563
341.19403	1959.94055175781
342.17569	2308.33325195313
347.83713	1232.52465820313
426.05734	1235.49841308594
486.24362	2781.341796875
560.28461	1445.76770019531
568.80627	2016.21118164063
591.80768	5688.8720703125
592.30182	2516.39770507813
651.85333	1414.83410644531
695.37775	6087.44677734375
741.39389	11276.76953125
812.43451	5522.38818359375
819.57202	1761.32800292969
840.43101	9164.26391601563
1070.5254	1957.90124511719
1180.6181	64079.150390625
1224.5311	1638.29943847656
1226.6251	82931.833984375
peaklist end
peaklist start
mz=613.815510325639
fragmentation=HCD
charge=2
header=RawFile: QE929_MSQ1321_20180329_Heba_ub_s4_10_1 Index: 2927 Precursor: 0 _multi_
111.97218	1067.70581054688
112.17912	1054.76232910156
113.07244	1117.81726074219
147.93108	1196.77709960938
175.11923	4270.8779296875
177.78912	1216.3896484375
182.22523	1206.16442871094
214.01468	1188.27307128906
216.09676	1694.91101074219
342.18146	1658.44445800781
370.17096	2729.693359375
376.66318	1310.06396484375
486.23978	1986.74694824219
568.8028	2211.75073242188
582.29773	1494.72741699219
613.71185	1674.24353027344
695.3772	2632.443359375
741.38968	9931.10974121094
812.43835	2911.97924804688
840.435	4707.8623046875
841.42694	1948.34826660156
1180.6215	37190.7099609375
1226.6236	49803.6402587891
peaklist end
peaklist start
mz=613.815564006567
fragmentation=HCD
charge=2
header=RawFile: QE929_MSQ1321_20180329_Heba_ub_s2_ctrl_2 Index: 2987 Precursor: 0 _multi_
128.47029	1087.77478027344
129.10226	5304.56689453125
130.08655	1381.26843261719
141.06476	1407.310546875
148.30338	1115.42333984375
175.11896	5968.65771484375
216.09785	2063.74096679688
237.58253	1322.14184570313
324.16745	2016.00830078125
370.17258	1870.220703125
438.82458	1713.56311035156
568.79688	1712.029296875
592.30261	1957.85998535156
613.27582	2026.66674804688
695.38434	2402.35498046875
724.37061	1405.67053222656
741.38857	14688.9833984375
812.43091	5180.94921875
840.42712	7806.1162109375
853.17145	1610.52795410156
868.4209	1498.88342285156
1180.6177	51431.1899414063
1226.6225	65120.7578125
peaklist end
peaklist start
mz=613.815899130284
fragmentation=HCD
charge=2
header=RawFile: QE929_MSQ1321_20180329_Heba_ub_s3_ctrl_3 Index: 2925 Precursor: 0 _multi_
106.06309	1115.63830566406
110.07159	2063.46118164063
112.08727	1715.94177246094
113.22103	1042.45031738281
158.09186	1300.8232421875
173.45282	1305.59252929688
175.11906	5946.54931640625
216.09732	1456.27404785156
250.42891	1135.80737304688
253.16692	1454.37231445313
270.17065	2208.79467773438
274.57495	1198.26257324219
277.55466	1252.02905273438
324.16736	1497.02563476563
341.19131	1505.134765625
349.89362	1197.68591308594
370.17221	1795.57409667969
377.99261	1281.13171386719
390.95215	1255.94506835938
413.76709	1251.76391601563
486.23907	1504.00646972656
568.79828	2772.71801757813
582.31006	1721.48107910156
583.76318	2268.75415039063
591.80914	2325.37817382813
613.27313	1582.64306640625
691.16522	1729.28637695313
695.38306	5352.32177734375
741.3871	11579.1873779297
812.42828	4276.04833984375
840.4292	5513.32177734375
868.42029	1855.33032226563
1071.5458	1651.8310546875
1180.6166	46820.697265625
1226.6236	68141.8129882813
peaklist end
peaklist start
mz=613.825412373777
fragmentation=HCD
charge=2
header=RawFile: QE929_MSQ1321_20180329_Heba_ub_s8_30_2 Index: 9864 Precursor: 0 _multi_
101.07117	1306.52453613281
110.07188	1137.54797363281
117.22628	1217.28234863281
120.08114	1205.84936523438
124.51094	1254.63635253906
129.10197	2265.8203125
130.0654	2283.77856445313
131.35742	1094.03076171875
136.07555	18685.98828125
137.0793	1090.54748535156
142.12247	6538.3525390625
145.09711	2576.62255859375
147.11247	2237.67016601563
159.09151	20267.751953125
169.13333	2396.7333984375
173.09132	2046.31298828125
175.11859	1755.70178222656
187.14404	12401.3388671875
215.13881	7035.10693359375
225.7401	1125.2548828125
240.53122	1330.29748535156
249.16057	1547.20031738281
260.13977	2205.970703125
270.18008	2151.51220703125
285.08682	1835.11462402344
288.13254	2621.07495117188
302.11273	2203.21069335938
319.02591	1254.4599609375
343.23337	2744.74755859375
356.20404	4617.4521484375
369.17458	3025.56091308594
403.16077	2791.49731445313
430.26965	1536.26928710938
508.18967	1672.96350097656
542.69678	1249.39392089844
543.37787	1744.20104980469
562.57172	1402.37756347656
583.31372	2367.44775390625
614.34814	6542.06689453125
630.58789	1344.47985839844
648.31702	1844.67932128906
650.30762	1449.96484375
696.42517	1479.16638183594
711.4032	67644.265625
776.36904	7565.91943359375
826.42627	5298.5830078125
856.55902	2773.82421875
889.44922	4993.7001953125
890.44037	2404.455078125
1012.5025	2686.2919921875
1052.5167	2115.9580078125
peaklist end
peaklist start
mz=613.825447169449
fragmentation=HCD
charge=2
header=RawFile: QE929_MSQ1321_20180329_Heba_ub_s9_30_3 Index: 9778 Precursor: 0 _multi_
110.07179	2932.4599609375
113.6316	1270.46667480469
120.08092	1835.34301757813
120.48064	1310.99145507813
129.06688	1122.95166015625
129.10199	4839.26806640625
130.06522	2206.94091796875
136.07561	19657.890625
137.07909	2552.728515625
142.12238	7169.59814453125
145.09686	6958.18408203125
147.11249	5805.96728515625
159.09148	21729.310546875
170.06003	1580.12170410156
173.09209	2713.90869140625
187.08762	1819.13317871094
187.14412	11430.05859375
195.34192	1455.94689941406
204.07298	1424.38757324219
215.1385	8390.740234375
219.86232	1449.95031738281
249.16049	1349.90905761719
260.13928	1792.6103515625
285.08594	6932.16845703125
302.11438	2409.68579101563
336.15286	1341.61242675781
343.23535	2650.53344726563
348.53009	1350.80981445313
369.17621	1598.30908203125
403.16232	1466.3017578125
430.25824	1994.02136230469
565.29791	1690.5927734375
614.34814	5046.693359375
648.32135	1769.06311035156
649.30933	1443.70886230469
697.42786	1499.77355957031
711.40296	85616.5256347656
749.31696	1532.97290039063
776.3673	11426.3759765625
826.43115	2152.28662109375
856.55255	2693.03686523438
889.44415	4823.466796875
955.60217	1455.30249023438
1113.5585	1950.90856933594
peaklist end
peaklist start
mz=613.825630193374
fragmentation=HCD
charge=2
header=RawFile: QE929_MSQ1321_20180329_Heba_ub_s4_10_1 Index: 9978 Precursor: 0 _multi_
101.07131	2846.50268554688
103.63553	1147.54760742188
104.39011	1262.97741699219
111.3056	1378.30346679688
119.04729	1146.09191894531
120.08079	1482.88696289063
129.10236	2619.1181640625
130.06519	3013.93408203125
132.08109	1740.00280761719
136.07553	37467.4375
137.07993	1586.00390625
142.12245	6744.10595703125
145.09705	10335.458984375
147.1125	4753.43408203125
147.72585	1173.95776367188
159.09154	23478.17578125
160.09549	1769.44580078125
173.09184	7886.373046875
175.10526	1388.43627929688
175.11919	2149.5078125
187.14357	17090.267578125
197.12903	1327.77282714844
215.13861	9227.96484375
249.15846	2785.09375
260.13934	1678.04309082031
285.08658	5790.970703125
288.1333	1878.50854492188
291.13135	1405.89123535156
302.11279	5019.1943359375
336.15457	2334.18212890625
343.23331	2433.322265625
369.17557	2013.23083496094
403.16107	2579.69384765625
445.29102	1262.92248535156
548.95068	1407.71813964844
583.30933	2085.53466796875
614.3515	8382.2060546875
648.30983	6791.09558105469
693.38867	1679.52380371094
711.403	86800.8869628906
759.34039	6117.5146484375
760.36017	1837.2734375
776.3677	16120.1723632813
826.4177	4163.11584472656
889.44879	15449.4375
1012.5017	2218.66455078125
1052.5192	3845.41552734375
1053.5091	4809.43127441406
1103.5193	1721.90319824219
1178.8995	1665.73583984375
peaklist end
peaklist start
mz=613.827633724531
fragmentation=HCD
charge=2
header=RawFile: QE929_MSQ1321_20180329_Heba_ub_s8_30_2 Index: 15004 Precursor: 0 _multi_
120.08099	1969.09814453125
129.10246	2204.41528320313
136.07533	5373.79833984375
147.11241	1286.31701660156
157.09697	6288.07470703125
158.37848	1235.45654296875
167.08092	2474.73608398438
185.09227	4846.38232421875
212.07999	1315.19543457031
216.06769	1296.73901367188
224.28317	1091.72570800781
225.95979	1243.55603027344
261.5108	1172.2822265625
280.16534	5387.142578125
298.17676	1555.42102050781
407.19305	1471.47607421875
546.11951	1228.91809082031
570.25647	2201.90795898438
683.34442	1862.48693847656
830.4057	2743.98852539063
929.47595	1546.62829589844
949.76343	1455.50390625
980.57648	2005.07824707031
1129.5902	1553.14855957031
peaklist end
peaklist start
mz=613.827888894341
fragmentation=HCD
charge=2
header=RawFile: QE929_MSQ1321_20180329_Heba_ub_s4_10_1 Index: 15119 Precursor: 0 _multi_
120.08124	2253.31713867188
120.46937	1185.04907226563
129.10182	2258.08178710938
136.07576	2816.56005859375
147.11263	2571.52856445313
157.09686	6154.36962890625
167.08107	5812.8359375
183.34532	1221.43603515625
185.09181	7646.19775390625
233.16751	1149.69702148438
261.15787	1535.87646484375
276.15622	1262.98608398438
280.16473	5949.29150390625
298.17615	2569.95556640625
360.22617	1750.23291015625
407.19672	1394.96044921875
570.25592	2026.80249023438
614.29919	1365.70837402344
687.58502	1251.18273925781
830.41052	6580.38732910156
867.50413	4017.34973144531
929.46271	2112.07543945313
952.59479	1622.32019042969
1129.5958	1851.59729003906
peaklist end
peaklist start
mz=613.82812710602
fragmentation=HCD
charge=2
header=RawFile: QE929_MSQ1321_20180329_Heba_ub_s9_30_3 Index: 14895 Precursor: 0 _peak_
106.18889	1178.52770996094
116.53329	1506.91479492188
120.08084	1634.73522949219
129.1028	1907.59545898438
130.08643	1537.39392089844
136.07561	2233.41162109375
147.11246	1877.51794433594
157.09669	6225.4599609375
167.08092	5503.87158203125
183.02107	1216.54809570313
185.09186	8534.8359375
201.12254	1717.15478515625
213.15979	1553.71069335938
218.77898	1397.32336425781
240.13272	1347.63952636719
258.1427	1874.38110351563
276.15771	1589.27685546875
280.16501	5970.07861328125
298.17438	6837.6259765625
331.10184	1238.99780273438
360.22607	2030.5166015625
369.25177	1634.57250976563
407.1918	5205.3779296875
424.21848	1936.78112792969
570.25763	6583.85302734375
683.33124	1995.04272460938
830.40735	5532.876953125
867.5	1782.82104492188
929.46771	2726.00073242188
946.10468	1461.75317382813
981.5896	1572.59887695313
1010.5804	1527.13452148438
1129.5898	2462.32983398438
1130.5775	1552.89025878906
peaklist end
peaklist start
mz=613.829827253953
fragmentation=HCD
charge=2
header=RawFile: QE929_MSQ1321_20180329_Heba_ub_s7_30_1 Index: 6591 Precursor: 0 _multi_
110.0714	1676.04760742188
129.10294	2247.18872070313
136.07556	7497.98974609375
147.1133	1938.71215820313
176.65271	1440.87475585938
204.40942	1245.42004394531
217.0612	1294.97985839844
244.16559	5184.380859375
620.07825	1642.42321777344
peaklist end
peaklist start
mz=613.830018844526
fragmentation=HCD
charge=2
header=RawFile: QE929_MSQ1321_20180329_Heba_ub_s4_10_1 Index: 6712 Precursor: 0 _multi_
106.10925	1207.03649902344
110.07166	5051.58837890625
116.07142	1208.98962402344
129.10268	6282.060546875
136.07579	12044.0107421875
140.74318	1106.56762695313
142.63831	1190.88354492188
147.11272	7212.19677734375
147.56474	1214.76306152344
157.09627	1798.79284667969
225.15742	1149.92639160156
226.15474	2209.15576171875
233.1284	4639.96875
244.16594	17680.76171875
245.16937	2145.45776367188
261.12323	1564.64575195313
350.38458	1232.80627441406
357.25177	2513.81811523438
436.22299	1442.67834472656
494.31265	1613.32421875
583.30524	1382.41418457031
610.29462	2095.02124023438
630.58942	1127.9658203125
636.34167	2004.02868652344
723.38976	4006.80786132813
820.43146	1785.72131347656
879.50482	1617.388671875
966.52932	7204.5
1063.591	7396.81665039063
peaklist end
peaklist start
mz=613.830086228902
fragmentation=HCD
charge=2
header=RawFile: QE929_MSQ1321_20180329_Heba_ub_s2_ctrl_2 Index: 6709 Precursor: 0 _multi_
101.10759	1419.10815429688
110.07153	11341.181640625
120.08184	1665.61145019531
129.10231	14661.689453125
130.08661	2170.32763671875
136.07584	40963.96875
137.07899	1933.63928222656
147.11258	8680.2080078125
149.77911	1400.90686035156
152.02312	1267.22448730469
152.94246	1119.43957519531
157.09721	7380.9853515625
185.09221	2344.96557617188
211.14345	1261.99340820313
226.15514	10987.0458984375
227.13998	1598.06311035156
233.1286	13290.7919921875
244.16566	47271.09375
245.16968	2111.79711914063
251.15042	5031.17626953125
261.12354	7325.9658203125
357.24911	7006.6669921875
365.19339	2669.04418945313
435.71078	2062.1806640625
478.27811	1678.74353027344
494.30872	5081.37548828125
523.25952	2095.19677734375
523.78778	2175.05737304688
549.31396	2308.17846679688
570.29071	1643.94689941406
582.28821	1978.69067382813
610.29188	11365.1181640625
614.33295	1359.32421875
636.34833	5691.5244140625
679.34924	2347.86987304688
695.38062	1940.02807617188
700.08997	1497.90197753906
705.36005	1795.2451171875
707.34399	9091.541015625
723.37768	19004.361328125
727.37695	1673.98596191406
733.35406	1894.42126464844
759.16821	1348.55395507813
792.45612	2846.3369140625
802.41901	2118.52783203125
820.43147	18551.7553710938
842.41296	2475.37817382813
870.40582	7750.52587890625
879.49822	13693.0864257813
966.53896	25292.498046875
983.49133	2982.98071289063
1063.5887	15379.765625
peaklist end
peaklist start
mz=613.830096020978
fragmentation=HCD
charge=2
header=RawFile: QE929_MSQ1321_20180329_Heba_ub_s9_30_3 Index: 6552 Precursor: 0 _multi_
110.07156	7689.37109375
120.08079	1705.20031738281
129.10257	2246.97338867188
136.0755	5343.974609375
142.60214	1060.59118652344
147.1127	2742.73583984375
226.15445	1449.24462890625
244.16579	8012.94580078125
376.14789	1676.9443359375
427.19247	1285.42346191406
532.29987	1714.92614746094
811.52844	1494.51416015625
852.98401	1410.92956542969
952.49573	1426.29443359375
966.53809	2546.15551757813
peaklist end
peaklist start
mz=613.830169662339
fragmentation=HCD
charge=2
header=RawFile: QE929_MSQ1321_20180329_Heba_ub_s4_10_1 Index: 10208 Precursor: 0 _multi_
100.2039	1043.80114746094
121.72093	1083.6650390625
127.08672	1506.06762695313
129.10222	2343.66748046875
130.06511	2108.83154296875
132.08054	2770.12109375
136.07565	6036.20947265625
153.8317	1277.61669921875
155.08086	1718.55383300781
173.12794	5114.47509765625
175.11948	1364.85888671875
187.0865	6649.6025390625
198.0864	1930.03759765625
201.12373	1580.61877441406
204.13414	2766.32788085938
212.10356	1524.8310546875
230.12874	4852.35888671875
297.19162	1601.79028320313
376.77237	1361.17553710938
516.31329	1830.33666992188
645.35767	2263.31494140625
815.4549	5052.810546875
863.0058	1365.4267578125
912.5047	1498.34423828125
912.51464	3502.92578125
969.53089	9833.23681640625
1024.5259	1563.25012207031
peaklist end
peaklist start
mz=613.830312109146
fragmentation=HCD
charge=2
header=RawFile: QE929_MSQ1321_20180329_Heba_ub_s8_30_2 Index: 6628 Precursor: 0 _multi_
102.61116	1284.84521484375
110.07158	4816.6689453125
129.10201	2430.41528320313
136.07533	7703.9423828125
147.11226	1921.17614746094
155.02837	1365.98498535156
166.11661	1217.92858886719
167.62753	1151.37109375
244.1644	7573.04541015625
258.46909	1241.32775878906
265.04245	1513.05578613281
334.0643	1188.29467773438
733.35864	1321.91186523438
820.41974	1757.87902832031
966.53308	2223.228515625
peaklist end
peaklist start
mz=613.830551270851
fragmentation=HCD
charge=2
header=RawFile: QE929_MSQ1321_20180329_Heba_ub_s6_10_3 Index: 6900 Precursor: 0 _multi_
110.07194	5843.3076171875
129.1028	5260.18798828125
136.07587	11365.93359375
147.11292	5731.953125
152.49823	1186.94763183594
157.09764	1462.54553222656
192.79398	1284.27905273438
195.327	1253.54638671875
197.5146	1277.86108398438
223.01469	1300.6298828125
226.15569	2434.26611328125
233.12915	2993.74267578125
244.16513	14769.1259765625
251.15105	1760.09057617188
265.30771	1539.42065429688
312.94113	1177.98034667969
320.57367	1512.18237304688
414.58585	1370.08044433594
723.3775	2470.69702148438
787.45032	1682.45629882813
793.47461	1553.7890625
966.51367	7167.61572265625
967.53662	1534.90100097656
999.58655	1516.66979980469
1036.911	1642.78369140625
1044.5756	1432.61840820313
peaklist end
peaklist start
mz=613.830849910831
fragmentation=HCD
charge=2
header=RawFile: QE929_MSQ1321_20180329_Heba_ub_s5_10_2 Index: 6217 Precursor: 0 _multi_
110.07129	1931.3720703125
129.10246	1162.18005371094
136.07574	4862.2421875
164.70209	1143.94116210938
226.15335	1691.76037597656
244.16576	6892.86376953125
343.3129	1270.13806152344
349.81439	1310.33264160156
796.79462	1429.08508300781
peaklist end
peaklist start
mz=613.835977274681
fragmentation=HCD
charge=2
header=RawFile: QE929_MSQ1321_20180329_Heba_ub_s9_30_3 Index: 11843 Precursor: 0 _multi_
104.0536	1573.48510742188
110.07179	2179.58837890625
115.08746	1431.65124511719
119.50417	1087.62390136719
120.08115	12435.8564453125
129.1022	5891.314453125
136.0755	5485.65673828125
159.09213	1868.23620605469
160.42873	1426.03466796875
171.11208	1454.34106445313
173.05589	1933.35510253906
175.1192	13104.810546875
187.14276	1695.91149902344
191.11827	2993.77587890625
217.13727	5666.4169921875
244.12868	1228.07861328125
252.10966	1369.28051757813
258.14456	6644.08544921875
286.13953	18431.509765625
312.17712	8035.68408203125
357.17532	4812.35595703125
425.26294	5301.97900390625
510.63318	1262.05102539063
532.25116	1429.99987792969
538.34509	6571.2978515625
609.38156	9447.50903320313
685.1701	1341.77783203125
723.4237	22076.8168945313
870.49327	30284.6748046875
941.53048	26415.5693359375
1056.7222	1323.83447265625
1202.0568	1516.66723632813
peaklist end
peaklist start
mz=613.836194226056
fragmentation=HCD
charge=2
header=RawFile: QE929_MSQ1321_20180329_Heba_ub_s8_30_2 Index: 11955 Precursor: 0 _multi_
102.05547	1888.80627441406
104.05382	1627.41723632813
108.54079	1179.62731933594
110.07195	1835.79321289063
120.08129	9265.1748046875
129.10245	2908.13745117188
136.07603	2637.80078125
159.09129	2658.5478515625
169.09758	1480.27221679688
173.05591	1404.35290527344
175.11928	7931.46435546875
217.13637	2964.48559570313
286.13858	10812.2294921875
304.83524	1128.32946777344
312.17776	5776.09228515625
340.99127	1410.14636230469
357.1777	1684.70336914063
425.26328	2299.15942382813
488.02411	1309.35266113281
527.34747	1283.14611816406
538.34344	5244.26513671875
601.67834	1283.04821777344
609.38147	5195.8369140625
614.26373	1524.37683105469
723.42647	14838.3679199219
870.49357	22091.6767578125
881.17493	1508.16442871094
941.52685	14041.4887695313
peaklist end
peaklist start
mz=613.837027119492
fragmentation=HCD
charge=2
header=RawFile: QE929_MSQ1321_20180329_Heba_ub_s4_10_1 Index: 12079 Precursor: 0 _multi_
110.07188	2502.48852539063
113.37627	1105.17443847656
120.08119	9168.3369140625
129.10262	5093.9462890625
136.07553	5324.1396484375
159.09224	5636.8232421875
173.05528	2043.80078125
173.15784	1268.90979003906
175.11867	8403.439453125
191.11763	2345.7626953125
207.77669	1222.9501953125
246.18002	1247.73937988281
252.14351	1912.4765625
258.14532	2394.88745117188
278.51187	1422.04602050781
286.13956	16753.416015625
295.14969	1449.951171875
312.17905	2945.34887695313
333.15549	1381.73669433594
357.17685	4799.4755859375
425.26239	2803.63061523438
435.7493	1564.9462890625
442.39194	1331.869140625
538.34595	5813.5048828125
609.38271	8385.51025390625
669.40338	1694.70141601563
723.42404	13190.3488769531
729.6972	1424.59997558594
853.46368	1574.83532714844
870.49537	23336.9116210938
941.52678	20420.9497070313
peaklist end
peaklist start
mz=613.853465377065
fragmentation=HCD
charge=2
header=RawFile: QE929_MSQ1321_20180329_Heba_ub_s6_10_3 Index: 8518 Precursor: 0 _multi_
110.07138	7173.25390625
120.0809	38175.296875
121.08467	2249.77001953125
129.10231	1593.201171875
136.07579	2235.326171875
143.11766	16084.1806640625
144.12057	1251.69738769531
147.11282	1641.93713378906
161.33629	1205.97241210938
171.11237	12862.306640625
175.11955	2067.06274414063
177.20856	1132.65258789063
226.11818	1536.51794433594
246.12222	1577.04907226563
272.1723	5440.041015625
273.159	1508.37231445313
280.16418	1528.31713867188
318.17984	1513.65637207031
398.23712	1195.12646484375
407.01892	1249.64733886719
446.75119	2525.54418945313
468.26572	1603.3017578125
485.29199	1457.85217285156
584.35925	4953.62353515625
596.33765	1914.85852050781
661.34698	1782.478515625
728.3941	1470.02624511719
794.46198	2102.4677734375
795.4436	2630.13916015625
846.48932	5368.20849609375
863.51846	34135.7358398438
892.49604	5179.8134765625
909.52381	22432.7431640625
1010.5878	4332.19091796875
1056.5912	19838.3359375
1180.6904	8990.47216796875
1226.6983	27658.3146972656
peaklist end
peaklist start
mz=613.853495968804
fragmentation=HCD
charge=2
header=RawFile: QE929_MSQ1321_20180329_Heba_ub_s2_ctrl_2 Index: 8363 Precursor: 0 _multi_
103.05494	5484.66455078125
110.07162	2866.6064453125
112.08717	2911.22265625
115.18537	1472.611328125
120.08099	139952.859375
121.08473	8436.5556640625
129.10297	6590.9130859375
136.07613	2952.7734375
143.11784	55430.30859375
144.12149	1987.18896484375
157.1089	2067.2451171875
167.08162	5653.99072265625
171.11273	52751.48828125
171.12642	1801.14331054688
172.11674	3020.85913085938
175.11916	10860.177734375
183.11208	1654.607421875
185.09198	1642.27600097656
199.18123	5309.28857421875
213.08748	7945.1318359375
217.13376	2696.58032226563
219.14906	2211.71069335938
245.12915	1798.68688964844
246.3817	1364.44787597656
249.16087	1582.95678710938
255.14578	2774.93872070313
272.17191	14164.0703125
273.16057	9423.84924316406
280.16611	8556.720703125
298.17691	1738.6884765625
305.13525	1477.17736816406
314.15079	5228.869140625
318.1828	3017.48583984375
326.17145	2414.19116210938
338.95917	1860.28979492188
339.92508	1455.67053222656
372.1922	2037.58178710938
406.74423	2222.61181640625
423.75299	2520.42724609375
425.24994	1671.12170410156
428.27075	2028.642578125
445.24271	2464.712890625
468.26752	9701.6171875
485.29471	10022.08984375
497.29202	1385.16516113281
513.302	1307.71008300781
520.29492	1943.27783203125
520.78912	2113.65771484375
530.33447	1455.34631347656
560.35049	4394.30871582031
567.33575	11731.2739257813
578.33807	2673.43432617188
578.83307	1633.9482421875
584.36298	9756.75085449219
610.37506	1733.681640625
638.36908	2544.08056640625
651.33856	1856.73547363281
680.42316	2955.71020507813
697.45135	2060.2392578125
707.4151	10796.091796875
728.39783	1549.46154785156
749.44855	5880.71826171875
752.44116	2115.71142578125
753.43133	13804.2580566406
766.46875	6110.5166015625
777.44141	1687.58312988281
794.45867	15411.1628417969
794.46808	10729.2841796875
795.45557	12157.71875
803.4834	7006.318359375
812.47577	12959.2131347656
821.50067	8199.3095703125
829.47174	1856.91772460938
846.49735	20084.10546875
849.48517	1702.08874511719
863.52027	142056.5859375
867.50784	9229.83093261719
892.49852	45028.5681152344
909.52599	120489.924438477
974.52397	3944.29663085938
1010.5871	24651.44921875
1039.5642	5086.02551269531
1052.5847	1969.32238769531
1056.5945	82707.1530761719
1070.5927	5762.38232421875
1180.6951	41722.3764648438
1226.7011	115532.5625
peaklist end
peaklist start
mz=409.571434632408
fragmentation=HCD
charge=3
header=RawFile: QE929_MSQ1321_20180329_Heba_ub_s6_10_3 Index: 8531 Precursor: 0 _multi_
100.07618	2758.44189453125
103.05453	12170.0615234375
110.07192	1800.34594726563
112.08712	12440.779296875
115.08673	3290.43237304688
116.14303	1528.6025390625
120.08092	382803.65625
121.08438	32353.806640625
126.05447	2083.81884765625
129.10257	4325.0048828125
138.81851	1682.38708496094
139.08679	3197.0419921875
142.99156	3276.36328125
143.11781	300092.0625
144.12155	19018.771484375
145.9789	2259.69799804688
155.11836	1999.49975585938
157.10847	8421.90625
161.00214	129155.453125
167.08162	25487.521484375
171.11269	82540.2421875
171.79526	1699.57678222656
172.11774	2216.99877929688
175.11882	27962.044921875
176.98927	2220.59008789063
183.11301	10820.158203125
185.09079	12806.2939453125
185.16542	2408.88330078125
201.12309	8669.2373046875
212.13921	2648.8935546875
213.08665	17726.494140625
217.13345	21409.240234375
218.13766	2524.39624023438
219.0092	2968.05346679688
219.14948	10039.3515625
221.00548	109313.5
222.00871	7488.5546875
224.17552	2072.92724609375
243.15128	2430.51489257813
244.1445	2830.44799804688
245.08955	2123.84643554688
245.1279	17201.376953125
245.16454	5932.51318359375
247.14259	1896.26220703125
252.17073	11033.54296875
255.14514	10081.8916015625
272.17126	31578.25390625
280.16485	31052.2004394531
296.95343	3564.45751953125
314.15049	21217.8674316406
314.95807	3893.17749023438
314.99228	63883.6987304688
316.43787	2037.09375
326.17087	8215.427734375
329.19281	6592.32275390625
360.15533	9614.9560546875
367.20059	2316.57104492188
375.22711	6910.36474609375
383.23434	2301.99194335938
397.24582	7627.9990234375
423.75244	7300.35888671875
425.24661	2783.73583984375
427.23279	3083.7802734375
428.26328	11307.1259765625
443.27417	7277.51416015625
451.24435	2195.037109375
458.92343	1994.34387207031
468.26717	47181.134765625
485.29361	44215.7026367188
520.28552	2870.900390625
524.33002	7007.83740234375
542.34198	10912.9755859375
547.29637	24910.15234375
567.3371	48924.4140625
584.36331	55996.62890625
610.36957	7453.85986328125
638.35886	17433.1115722656
655.41687	3765.59130859375
656.36841	16780.2609863281
680.41982	21740.8381347656
689.41846	2357.58642578125
697.44684	46330.017578125
707.4209	6382.4814453125
734.4342	8686.1279296875
735.42535	2415.36596679688
749.44043	19571.8786621094
752.43451	24592.1494140625
759.42542	2183.16625976563
766.4668	63836.6799316406
770.44582	12166.0771484375
776.45013	2568.875
777.43778	17215.1083984375
794.45448	120314.3671875
794.46328	102689.99609375
812.47191	122575.476074219
846.50018	2946.45190429688
863.51991	192537.951904297
892.49377	2432.4990234375
892.50255	13524.0266113281
900.4903	3761.955078125
909.5253	330479.306884766
938.78949	2250.78637695313
973.84332	1985.255859375
1010.5899	50427.3479003906
1056.5937	156135.99609375
peaklist end
peaklist start
mz=409.571476275709
fragmentation=HCD
charge=3
header=RawFile: QE929_MSQ1321_20180329_Heba_ub_s8_30_2 Index: 8301 Precursor: 0 _multi_
103.05455	12358.771484375
112.08708	8952.927734375
120.08091	279990.40625
121.08427	27762.6015625
129.10188	3407.20336914063
139.08583	1537.21252441406
142.99171	2114.90893554688
143.11781	223472.09375
144.12152	14057.7421875
145.97922	2748.10034179688
157.10851	2716.3681640625
161.0022	117800.265625
167.08148	19725.078125
171.11269	64433.69921875
172.11687	2496.30395507813
175.11862	20291.8046875
176.12198	1648.53881835938
183.1118	2360.39306640625
185.09164	12397.2265625
201.12312	3454.18310546875
212.13989	2710.306640625
213.0867	15350.3681640625
214.1306	1978.45336914063
217.13387	17778.880859375
219.14906	9553.931640625
221.00537	87446.4453125
222.00804	3786.32006835938
243.1498	2348.2880859375
245.12766	11866.3037109375
252.17043	7744.64306640625
254.98868	6813.07568359375
255.14447	7226.16650390625
272.17169	20938.642578125
273.15903	2719.99877929688
280.16515	24573.1755371094
292.68503	5862.18212890625
296.95294	2641.29736328125
314.14865	8019.376953125
314.99204	60283.9819335938
315.02371	1945.60986328125
326.17029	6989.46435546875
360.15607	6963.896484375
382.73288	1828.41455078125
410.18024	15067.2412109375
411.24866	1920.00280761719
425.25562	2735.27270507813
427.23126	2234.43774414063
428.26517	2460.61694335938
443.27213	3571.81494140625
450.74533	2324.34692382813
463.64673	1939.07568359375
468.26711	34145.1213378906
485.29322	28274.0322265625
496.79553	2611.41235351563
520.28601	3073.19458007813
524.33258	2457.779296875
528.72083	2218.625
542.34442	6631.65380859375
547.29773	21577.5395507813
550.30798	2113.06494140625
567.33666	38109.556640625
584.36043	37148.6147460938
592.35309	1979.61999511719
610.367	2734.80517578125
638.36081	14108.7172851563
656.37	3065.70727539063
680.41861	17267.1506347656
697.446	34678.3996582031
706.43451	2158.74072265625
707.41895	2932.54296875
749.43838	13949.5520019531
752.44019	8744.890625
753.43106	12090.8547363281
766.46225	19699.8930664063
766.46838	19777.9858398438
770.45123	3177.08325195313
776.44092	1878.65283203125
777.43377	11991.9440917969
785.42651	2725.85546875
794.45922	157838.297851563
804.90961	2051.78295898438
812.47132	76257.5859375
845.49665	4567.61767578125
863.52008	155035.141601563
892.49911	14261.2353515625
901.47241	1800.73071289063
909.52545	272095.10546875
1010.5889	22490.8178710938
1056.5936	121390.331542969
1187.7638	1918.72290039063
peaklist end
peaklist start
mz=409.571497394027
fragmentation=HCD
charge=3
header=RawFile: QE929_MSQ1321_20180329_Heba_ub_s4_10_1 Index: 8359 Precursor: 0 _multi_
103.05472	6490.59912109375
105.15398	1370.25830078125
112.08739	4954.4296875
113.47923	1215.20373535156
115.08706	1510.76879882813
116.90051	1239.74731445313
120.08101	198530.703125
121.08429	18214.63671875
129.10228	5509.330078125
130.0553	1582.44799804688
142.76105	1426.14709472656
142.99211	2414.94506835938
143.11792	154595.46875
144.12184	10143.8935546875
157.10869	2022.52294921875
161.0024	87235.3828125
162.00441	1652.33874511719
167.08153	17121.29296875
168.0844	1349.21728515625
171.11295	46255.29296875
172.11534	2171.36254882813
175.11858	13943.4970703125
176.98895	1955.98547363281
183.11263	2339.58227539063
185.09099	4990.85205078125
185.16531	1788.06640625
201.12321	5528.58447265625
207.57227	1361.05871582031
212.13927	3306.22119140625
213.08658	9592.4677734375
217.13342	12670.2861328125
218.13696	2190.11254882813
219.14838	3348.08520507813
221.00569	70368.4453125
222.00844	6076.67041015625
244.14491	1846.42639160156
245.12817	3300.21826171875
245.16545	1840.83923339844
252.17001	8007.94580078125
255.14534	3089.24365234375
272.17114	17914.6875
274.15201	1985.89099121094
280.16436	17410.2124023438
292.6842	6377.2822265625
296.95297	1636.88330078125
314.14975	9631.2412109375
314.99179	45943.3146972656
316.97952	1468.66247558594
360.15463	5779.00732421875
360.8298	1533.00366210938
375.22632	2194.09936523438
377.21753	1778.48754882813
425.25949	2882.1826171875
428.267	6082.2431640625
432.20493	2388.8349609375
443.27109	2937.234375
445.24435	2873.728515625
446.754	6152.96923828125
447.2543	6405.0498046875
468.26755	25908.0708007813
485.29464	18125.1572265625
496.7915	2525.83813476563
524.32812	2648.650390625
547.2967	15570.4467773438
567.33662	26912.3120117188
584.36224	26581.3735351563
591.49304	1903.6455078125
592.34601	1585.79382324219
603.06232	1481.68823242188
610.36206	1536.67785644531
638.36615	7432.65771484375
646.22058	1566.85424804688
656.37048	7258.8173828125
680.41762	12527.9780273438
697.44649	20755.8264160156
707.42224	3284.560546875
708.57727	1509.46215820313
725.46112	2494.43798828125
749.44094	12371.8837890625
752.43781	7392.30029296875
753.42865	5937.759765625
766.46898	31177.8227539063
770.44458	2122.28002929688
777.4447	9646.96875
778.43396	1978.99792480469
794.45653	62262.140625
794.46321	49013.9313964844
812.47163	52631.8154296875
863.51208	6616.95849609375
863.52016	84378.7514648438
900.50195	2767.87622070313
909.5262	158081.783203125
942.48572	2185.71923828125
1010.5853	21473.73828125
1039.5678	3497.64270019531
1056.5935	68204.6459960938
1149.1622	1841.06188964844
peaklist end
peaklist start
mz=409.571583318244
fragmentation=HCD
charge=3
header=RawFile: QE929_MSQ1321_20180329_Heba_ub_s2_ctrl_2 Index: 8346 Precursor: 0 _multi_
100.07611	3670.44311523438
103.05459	15141.8447265625
104.05795	2752.71215820313
112.08717	17090.794921875
118.16144	1986.39819335938
120.08101	372620.75
121.08435	34380.37109375
129.1024	8717.9052734375
139.0863	3111.33544921875
140.08205	2135.90307617188
143.11789	317042.5625
144.1212	26444.431640625
157.097	2311.57934570313
157.10895	8595.916015625
161.00232	100382.25
162.00453	2964.20532226563
167.08153	33621.3203125
171.11278	89215.9921875
172.11716	4334.86767578125
174.99231	2502.92260742188
175.11877	28651.603515625
176.98909	3378.44213867188
183.11264	9967.1689453125
185.09245	9596.46484375
201.1226	5161.1015625
211.10826	2190.3896484375
212.13939	4729.60009765625
213.08665	21994.8125
217.13359	26902.171875
219.14883	15182.14453125
221.00549	76247.0703125
221.02684	2885.29418945313
222.00703	2524.16796875
222.35492	1908.03039550781
244.14494	2550.11352539063
245.12848	17399.205078125
252.1703	12838.8310546875
254.98978	4672.447265625
255.1451	8547.8544921875
270.18198	3139.1044921875
272.17102	36358.20703125
273.15793	12036.0065917969
280.16574	34992.3046875
296.14017	3078.39575195313
310.17557	2620.306640625
314.15019	22487.8024902344
314.99209	59590.5439453125
326.1698	9484.49609375
329.19275	8992.5009765625
355.3949	2151.3515625
360.15472	11312.18359375
365.86392	2125.65600585938
375.72736	3373.58935546875
379.23566	2515.37109375
397.24585	2597.38427734375
399.24075	4075.31787109375
411.24326	2580.61108398438
423.7507	4200.24755859375
425.24875	3257.21997070313
427.23422	3346.51416015625
428.25934	4255.5771484375
432.20526	4043.84057617188
443.27298	4278.37451171875
445.24833	6875.763671875
468.26793	40748.4008789063
485.29294	41422.58203125
496.7934	3195.55834960938
520.28674	7691.77490234375
520.79395	2815.8720703125
524.32977	4564.9658203125
528.87573	4034.509765625
542.34106	4199.345703125
547.29765	22987.3461914063
567.33711	49811.3818359375
584.36272	51081.2978515625
592.35431	2541.97387695313
632.69397	2417.88305664063
637.41058	3504.60522460938
638.36161	16418.7287597656
655.42682	3093.01708984375
656.37452	14174.8015136719
680.41892	14136.8635253906
697.44681	23951.8820800781
697.45239	15352.4892578125
698.43878	2357.83422851563
707.42199	7083.095703125
732.41913	3077.42797851563
734.42395	4122.23486328125
749.44259	26033.7626953125
752.44354	12037.6767578125
753.4303	13479.5185546875
766.46836	63216.171875
770.45048	11418.0456542969
776.44708	3530.40258789063
777.44172	22469.587890625
794.46325	154630.02734375
795.45251	66544.81640625
812.47237	120219.275390625
846.48584	4485.541015625
854.48242	3066.63403320313
863.52029	189450.700195313
892.4917	3872.51733398438
892.49904	31552.244140625
909.52585	332275.177246094
909.53326	3525.16381835938
945.35699	2712.86669921875
945.97064	2555.37573242188
1010.5852	41264.2534179688
1056.594	174120.0234375
peaklist end
peaklist start
mz=613.853760787408
fragmentation=HCD
charge=2
header=RawFile: QE929_MSQ1321_20180329_Heba_ub_s8_30_2 Index: 8286 Precursor: 0 _multi_
104.18297	1263.97778320313
104.87997	1095.9892578125
110.07149	2408.17431640625
112.08725	1212.35131835938
113.84384	1340.93286132813
120.08095	43132.40625
130.08543	1410.68896484375
136.076	2499.15087890625
143.11771	17390.56640625
161.5564	1154.69799804688
171.11272	13225.234375
175.11874	6665.4150390625
197.88687	1123.3095703125
226.11803	4963.6572265625
235.04791	1276.3466796875
270.69357	1458.79162597656
272.17102	5103.38720703125
273.15683	1500.46716308594
322.50638	1423.73095703125
326.17612	1506.26770019531
352.39514	1249.77465820313
387.7048	1222.59558105469
397.73309	2600.37475585938
446.75284	3012.43774414063
485.29312	4882.19873046875
520.29022	1719.66198730469
520.77869	1863.69677734375
567.32983	1649.82019042969
584.36366	3709.33837890625
587.3172	2238.50610351563
697.44904	1681.56359863281
728.38934	2703.5517578125
753.43219	1785.66589355469
794.45068	2610.42041015625
795.45007	2990.87963867188
812.46039	2049.60302734375
843.99738	1608.36108398438
846.49042	6549.7158203125
863.52075	35177.2006835938
892.50079	2594.2470703125
909.52294	24846.7004394531
1010.5857	3803.76867675781
1056.5941	17978.9921875
1180.6919	12520.1850585938
1221.988	1424.15686035156
1226.699	27107.634765625
peaklist end
peaklist start
mz=613.853786596786
fragmentation=HCD
charge=2
header=RawFile: QE929_MSQ1321_20180329_Heba_ub_s4_10_1 Index: 8376 Precursor: 0 _multi_
110.07178	2923.51220703125
112.08723	1600.2470703125
120.08099	51645.72265625
121.08425	2485.12133789063
136.07564	2563.57958984375
143.11794	22219.484375
152.73517	1281.65319824219
155.08142	2046.62622070313
167.08186	1740.68981933594
171.11278	21746.83984375
175.11862	6676.08544921875
183.11295	1854.28112792969
185.2578	1195.1103515625
212.13834	1622.06274414063
213.08685	1459.06787109375
228.13416	1916.50610351563
236.42249	1251.62890625
245.12877	1492.70935058594
272.17169	6067.84326171875
280.16565	2048.24438476563
318.18097	2956.58056640625
345.31708	1368.78796386719
349.22791	1790.71374511719
373.65942	1321.041015625
387.26859	1481.0576171875
400.59225	1326.11022949219
422.31998	1283.21484375
446.75818	2524.66455078125
448.17395	1220.28137207031
468.26837	2747.57153320313
485.29205	5917.240234375
505.79559	5050.5126953125
567.33447	5484.17333984375
578.33118	1611.32861328125
584.36133	4461.70849609375
587.31165	4261.08984375
651.34314	1486.99670410156
661.34271	1629.50085449219
702.34467	1793.37475585938
707.41809	2111.73950195313
728.39142	18306.3203125
753.4248	1462.73999023438
766.47546	2720.40991210938
785.41699	1559.57263183594
794.45697	2915.47900390625
794.46475	4229.28088378906
795.4541	5299.60986328125
804.48431	1751.67932128906
812.46136	1816.70971679688
815.42554	2056.85375976563
843.41974	2267.82397460938
846.49249	4778.3505859375
863.51956	47980.8310546875
867.50653	1895.37731933594
892.49492	10622.1666259766
909.52733	46903.4189453125
936.45178	1810.03552246094
943.4718	1914.31091308594
944.47137	2167.810546875
1001.4897	4847.79443359375
1010.5817	2893.9853515625
1039.5572	4094.06396484375
1056.5937	30053.6005859375
1180.6985	14054.6962890625
1226.6991	41075.12109375
peaklist end
peaklist start
mz=613.853809673404
fragmentation=HCD
charge=2
header=RawFile: QE929_MSQ1321_20180329_Heba_ub_s3_ctrl_3 Index: 7894 Precursor: 0 _multi_
101.46018	1176.06774902344
110.07183	2232.51489257813
113.51514	1115.04040527344
113.5578	1475.5341796875
120.08086	14232.9501953125
136.07602	1619.9306640625
140.94801	1112.53820800781
143.11807	7374.537109375
171.11295	4754.5732421875
175.11838	1419.08996582031
249.15843	1567.33276367188
294.96796	1277.02075195313
298.60944	1439.86474609375
302.59256	1343.96875
432.2616	6605.1630859375
491.93729	1490.89672851563
590.84613	6078.2529296875
863.5119	6056.11279296875
909.5258	11428.8842773438
1056.5898	7054.37866210938
1226.6955	16667.3984375
1257.6396	1394.89453125
peaklist end
peaklist start
mz=613.853868859985
fragmentation=HCD
charge=2
header=RawFile: QE929_MSQ1321_20180329_Heba_ub_s9_30_3 Index: 8173 Precursor: 0 _multi_
110.07154	5370.9599609375
120.0809	37885.46484375
128.62737	1196.21838378906
129.10234	1355.45373535156
136.07571	1284.88525390625
142.68759	1209.9658203125
143.1178	16272.9228515625
146.91208	1126.53833007813
155.08107	2870.50048828125
160.42088	1434.53637695313
162.23714	1300.55993652344
167.08138	1632.15356445313
171.11292	16719.638671875
175.11888	5206.798828125
219.11179	1341.92663574219
226.11826	4423.4013671875
272.17206	2581.91943359375
280.16415	1782.05908203125
397.73318	1265.81823730469
404.14359	1314.40795898438
432.26413	11069.876953125
463.08987	1489.34680175781
468.26886	2046.96923828125
485.29507	2905.65209960938
500.27499	1616.91516113281
506.30472	2302.0654296875
520.77411	1551.90771484375
584.36121	1634.58764648438
587.31152	4592.7119140625
656.04077	1279.40966796875
667.84882	1407.95861816406
702.33923	2455.27075195313
707.42328	1661.71569824219
795.45148	2658.67626953125
812.46606	1819.45471191406
846.49731	2056.30712890625
863.5188	14710.892578125
864.50824	5284.31982421875
886.48029	2082.0302734375
892.49414	9358.03173828125
909.52582	34388.9716796875
943.46112	2113.97583007813
949.31958	1395.04211425781
1035.0585	1502.61755371094
1056.5938	20394.2436523438
1180.6871	13258.6137695313
1226.6954	34417.0668945313
peaklist end
peaklist start
mz=613.853882329999
fragmentation=HCD
charge=2
header=RawFile: QE929_MSQ1321_20180329_Heba_ub_s2_ctrl_2 Index: 12770 Precursor: 0 _multi_
110.07117	1558.50061035156
120.08095	63207.06640625
120.0892	2236.23217773438
121.08467	1752.72009277344
129.10233	1681.90734863281
136.07594	5003.6943359375
148.82452	1150.34130859375
159.87338	1180.24096679688
167.08206	1933.83361816406
175.11884	2028.37670898438
185.09247	1502.52746582031
199.10753	4382.56298828125
199.18019	1838.97119140625
207.1133	5244.4921875
235.108	1272.50146484375
272.17001	2354.06591796875
298.17767	1590.01843261719
432.75699	2093.53637695313
468.26794	1828.66870117188
528.32147	1503.27612304688
584.36444	2360.2880859375
656.89807	1590.22998046875
725.42285	1475.61560058594
767.45502	2396.33911132813
784.47443	2751.51489257813
821.48767	1556.85266113281
839.50214	1980.74560546875
864.50672	12931.4594726563
881.52979	53280.8823242188
1028.5988	3939.560546875
1226.6985	57331.6716308594
peaklist end
peaklist start
mz=409.571736457727
fragmentation=HCD
charge=3
header=RawFile: QE929_MSQ1321_20180329_Heba_ub_s9_30_3 Index: 8183 Precursor: 0 _multi_
103.05488	6786.30810546875
112.08748	8566.5283203125
113.64854	1498.37658691406
120.08093	283989
121.0843	24973.318359375
129.10251	7616.970703125
139.08627	2017.32971191406
142.99286	2668.45922851563
143.1178	234412.796875
144.12126	16108.8486328125
147.48059	1717.68115234375
155.11803	3231.06225585938
157.1087	3999.36889648438
161.00217	108365.0625
167.0815	20062.189453125
171.11267	62201.4921875
171.1266	2387.80639648438
172.11723	2964.45654296875
175.11844	18259.97265625
175.74951	1702.96179199219
177.47163	1943.19226074219
183.11336	7548.0771484375
185.09239	9294.513671875
185.16486	2266.36645507813
201.12357	3311.96630859375
212.13962	3424.92944335938
213.08647	17030.78515625
217.13293	16158.9833984375
218.13667	1663.22314453125
219.14961	6999.677734375
221.00548	95354.703125
222.00764	3867.14208984375
236.62392	1566.80798339844
242.18689	2385.45678710938
243.15059	2324.40405273438
245.12885	10573.2822265625
245.16553	2506.9462890625
252.17084	6988.22021484375
254.98886	6330.642578125
255.14537	7865.3994140625
270.18225	3032.724609375
272.17148	22850.537109375
280.16529	25170.8166503906
296.17056	3003.53442382813
314.14972	12549.30078125
314.99183	60135.7097167969
315.0257	2636.12646484375
326.16965	8355.185546875
329.19302	3061.25561523438
354.21594	2158.24609375
360.15509	10682.5559082031
375.22229	2655.900390625
411.24738	2230.908203125
425.25864	3837.66088867188
428.26651	5534.69189453125
468.26837	29983.1025390625
485.29415	25734.0346679688
524.32983	2277.38037109375
528.87561	2445.76684570313
541.34839	1860.7880859375
542.33801	3282.11669921875
547.29848	22774.2370605469
567.33453	39409.1884765625
572.30865	1967.79553222656
[truncated: 998,000+ more rows]
