# Supplementary material for: The Mechano-Ubiquitinome of Articular Cartilage: Differential Ubiquitination and Activation of a Group of ER-Associated DUBs and ER Stress Regulators
Source: Mol Cell Proteomics. 2022 Sep 28;21(12):100419. doi: 10.1016/j.mcpro.2022.100419 (PMC9708921; doi:10.1016/j.mcpro.2022.100419)
Supplement: Supplementary Files [file mmc13.zip › allSpectra.HCD.FTMS.iso_2.apl]

peaklist start
mz=794.40269643859
fragmentation=HCD
charge=2
header=RawFile: QE929_MSQ1321_20180329_Heba_ub_s9_30_3 Index: 6529 Precursor: 0 _multi_
101.07142	3524.22412109375
129.10265	2130.4638671875
137.50806	1508.60388183594
143.118	17943.9609375
155.08133	1467.94128417969
171.11261	19750.033203125
173.09209	2608.90087890625
183.07613	2485.61352539063
197.12981	1915.3994140625
200.10316	9809.38671875
201.08665	14693.0791015625
227.69463	1446.18969726563
242.14984	16652.056640625
258.10944	2274.0634765625
272.12454	6646.2978515625
275.17215	1941.15991210938
289.15155	1665.4580078125
311.13535	6465.1826171875
325.18622	2292.7490234375
329.14594	1913.93249511719
343.19748	2373.64428710938
353.18335	7030.7080078125
362.20261	6393.61840820313
371.19452	3265.09375
397.20996	2168.75610351563
398.83701	1607.25268554688
414.23596	2078.97119140625
424.21811	2965.080078125
442.23077	2895.55004882813
449.23602	13845.232421875
462.64792	1542.31372070313
578.27777	10477.052734375
689.30646	5613.41796875
706.33499	9764.52612304688
819.42207	17291.8186035156
930.4502	3437.78735351563
947.47638	16486.8999023438
1018.5066	17563.271484375
1019.5206	6629.3583984375
1129.541	8979.05493164063
1146.5676	8086.5908203125
1200.5917	2958.7158203125
1217.6069	21311.0737304688
1262.3778	1881.03186035156
peaklist end

peaklist start
mz=794.402762794331
fragmentation=HCD
charge=2
header=RawFile: QE929_MSQ1321_20180329_Heba_ub_s9_30_3 Index: 6130 Precursor: 0 _multi_
120.60587	1303.24426269531
129.10228	2811.32861328125
142.30086	1567.22180175781
153.70352	1906.34814453125
175.11917	2154.12548828125
216.09833	2348.39697265625
240.13252	2194.21801757813
263.68323	1344.22937011719
424.25458	1442.33605957031
542.4552	1684.29870605469
669.71985	1558.81530761719
1016.4939	5205.57080078125
1077.5372	6224.89990234375
1078.5535	1850.98059082031
1115.5674	2097.69213867188
1116.5853	1659.7998046875
peaklist end

peaklist start
mz=794.402762794331
fragmentation=HCD
charge=2
header=RawFile: QE929_MSQ1321_20180329_Heba_ub_s9_30_3 Index: 5969 Precursor: 0 _multi_
100.66572	1477.72741699219
101.07195	1535.05639648438
102.05544	5551.9365234375
111.25757	1512.82287597656
112.08741	1841.16467285156
120.08157	2819.14599609375
121.6657	1339.54565429688
127.11775	1622.93115234375
129.0663	8143.32373046875
129.10249	63207.08203125
129.11182	2719.40600585938
132.76094	1375.98498535156
133.26549	1392.24853515625
143.48331	1492.27197265625
164.90921	1360.78491210938
171.07707	8944.9072265625
172.07231	6522.80029296875
175.11905	51567.64453125
181.06107	3540.22705078125
183.14964	6146.693359375
188.10387	5813.708984375
198.08804	2994.12817382813
199.07207	9435.6826171875
216.09811	66711.8046875
217.10132	5676.56689453125
225.12347	1631.32897949219
229.11833	2075.19873046875
240.13425	51194.5703125
241.13872	2611.39111328125
244.09283	12329.79296875
258.14542	14816.8818359375
268.12784	1832.49084472656
273.12183	1975.19140625
290.14621	3110.4052734375
317.14688	2273.92602539063
321.19104	1999.27856445313
327.13086	7797.73876953125
328.11319	13578.3017578125
337.15097	9166.388671875
339.20392	3291.71313476563
345.14072	42065.1496582031
355.16302	6387.5712890625
357.21472	8716.8486328125
372.1897	3091.52709960938
383.15659	2617.07568359375
387.16263	3533.56689453125
404.18861	14803.1911621094
411.18982	2965.88134765625
438.19928	9068.2021484375
455.22736	6268.51220703125
456.21101	10330.9029541016
469.47961	1599.17028808594
471.25385	2059.9990234375
473.23567	13285.1566162109
482.22513	3478.4462890625
500.24161	2887.849609375
517.27137	25933.1071777344
537.27167	2213.01000976563
544.31195	3665.61303710938
544.65973	1709.30749511719
554.29419	19125.8125
555.28467	6265.943359375
572.30472	46530.2734375
613.32263	3280.7744140625
646.31606	30464.9716796875
701.34636	13578.6989746094
740.40061	17560.326171875
743.87543	2107.84497070313
756.36279	5375.591796875
757.35223	6684.2841796875
774.37401	59241.626953125
775.25494	1749.66235351563
814.43164	3361.20703125
887.45861	94570.697265625
931.92346	1696.49755859375
942.48877	2328.72265625
998.48828	12399.9296875
999.47278	12652.2451171875
1016.5011	195346.28515625
1017.6757	1709.42077636719
1023.5606	7810.28955078125
1024.5463	2930.79565429688
1079.5416	2964.31811523438
1098.553	2260.81713867188
1115.57	173677.05859375
1117.559	2614.87670898438
1122.2028	1767.04772949219
1243.6654	50789.8759765625
1244.6588	12797.4228515625
1354.7086	2235.017578125
1372.7127	4695.14526367188
1372.7308	12245.720703125
1373.7103	8626.9501953125
1570.7806	14057.6401367188
1587.8005	55658.962890625
peaklist end

peaklist start
mz=794.402829878516
fragmentation=HCD
charge=2
header=RawFile: QE929_MSQ1321_20180329_Heba_ub_s2_ctrl_2 Index: 6739 Precursor: 0 _multi_
105.27297	1213.08215332031
110.10242	1271.31140136719
125.85987	1519.76159667969
143.11771	9258.8017578125
154.80473	1422.35778808594
160.95673	1453.43298339844
171.11305	8350.400390625
183.07721	1499.88500976563
183.72781	1747.89587402344
201.08727	3276.18627929688
242.14972	3222.73413085938
272.1254	1830.65832519531
313.18521	2035.498046875
405.31735	1356.35375976563
449.23807	1524.07873535156
469.43057	1515.08374023438
472.34586	1351.78527832031
578.28107	1724.69421386719
623.66705	1671.61096191406
706.32996	2065.78759765625
819.41779	5384.1630859375
929.46405	1654.81982421875
947.46802	2278.2880859375
965.16821	1683.48498535156
1018.5081	7760.02880859375
1217.6111	3163.15161132813
1445.8848	1562.44213867188
peaklist end

peaklist start
mz=794.402832508503
fragmentation=HCD
charge=2
header=RawFile: QE929_MSQ1321_20180329_Heba_ub_s1_ctrl_1 Index: 5745 Precursor: 0 _multi_
120.08064	1720.30651855469
129.06657	1815.69567871094
129.10242	23118.328125
171.07722	2082.71508789063
175.11919	14130.689453125
188.10376	1798.8017578125
199.07277	1943.38940429688
215.95848	1440.18505859375
216.09784	20043.9609375
240.13434	13326.623046875
244.0921	1949.2978515625
258.14627	3468.77465820313
310.10181	1680.74035644531
337.15189	5444.2939453125
345.1412	11624.9970703125
352.35974	1850.27197265625
404.18991	2526.70385742188
456.20596	2701.25048828125
473.23465	1584.25915527344
517.27338	6693.9111328125
554.29443	3153.87670898438
555.29584	3332.81518554688
572.30475	10547.2509765625
646.32019	2561.2080078125
701.3429	2287.58154296875
740.40021	2213.65161132813
774.37479	15349.6767578125
785.89685	2299.27978515625
794.39575	11189.8505859375
794.9046	6141.7568359375
887.45548	26709.31640625
1016.5	57701.837890625
1115.5676	50711.41015625
1243.6601	15743.9272460938
1305.645	1727.32446289063
peaklist end

peaklist start
mz=529.937666727921
fragmentation=HCD
charge=3
header=RawFile: QE929_MSQ1321_20180329_Heba_ub_s8_30_2 Index: 6038 Precursor: 0 _multi_
101.06551	2057.86401367188
101.07152	30726.546875
102.05554	22839.6875
104.62592	1210.21875
110.07148	2455.87353515625
112.0873	4739.0986328125
113.03491	5497.0361328125
113.68081	1222.7412109375
116.07036	1705.22387695313
119.08145	5271.47265625
120.08096	2245.21630859375
129.06615	23263.966796875
129.10252	38215.390625
130.04991	6472.876953125
130.10593	1591.09448242188
131.11816	2678.0966796875
136.07558	1797.849609375
153.06635	1563.22631835938
157.10855	1425.80578613281
158.09245	6938.267578125
164.34029	1139.45251464844
167.08191	1301.48864746094
170.52173	1229.72924804688
171.07677	10412.9345703125
175.11925	68680.8359375
176.12219	1429.06030273438
181.06076	2275.09765625
183.11301	2088.53637695313
183.14926	1467.96337890625
188.10309	5370.57958984375
195.07637	1381.27282714844
195.11343	2598.7724609375
197.12845	11152.6572265625
198.08815	2684.40673828125
199.07155	8939.353515625
199.18039	2998.5556640625
201.12228	1807.984375
210.16032	1963.74169921875
212.10291	1476.82348632813
213.08792	2983.42504882813
215.13904	5076.0244140625
216.09795	28251.716796875
217.10098	1874.51977539063
222.12422	2358.86572265625
225.12337	3110.45434570313
228.13383	2495.56127929688
229.11778	4909.7998046875
230.07735	2025.94287109375
230.11365	1495.02941894531
240.09793	1964.84289550781
240.13431	18802.982421875
241.08163	6754.26611328125
241.13637	1995.16796875
242.14969	2893.58325195313
243.13338	1607.5244140625
244.09305	5661.62890625
258.10809	5697.18310546875
258.14292	9371.5791015625
273.11948	5236.45947265625
288.20331	2282.69750976563
290.14481	12156.8720703125
328.11298	5233.818359375
337.14917	5536.6708984375
339.20392	2635.6904296875
345.14111	10194.998046875
355.16263	4981.4091796875
357.21286	9470.59521484375
372.1911	2521.90795898438
385.20688	2290.88330078125
387.1626	13878.9853515625
404.13934	2325.4404296875
404.18905	54622.5673828125
415.15732	5351.8056640625
438.19788	8902.6416015625
456.21057	9078.9150390625
468.24359	1579.39794921875
470.29947	2191.89599609375
471.25354	1903.30029296875
473.2356	4698.4150390625
475.26895	1657.80126953125
482.23044	1598.58703613281
483.22266	2173.49291992188
486.25613	2543.82592773438
500.24554	6759.45361328125
517.27327	90706.125
530.29541	2714.26098632813
537.26691	6016.39990234375
544.29413	1558.99267578125
554.29193	8113.927734375
555.28146	12688.3377685547
567.23932	1829.53271484375
572.30377	14829.5061035156
584.26642	5977.3984375
613.82062	2006.23046875
617.36066	1522.48010253906
622.8385	1901.89501953125
628.30372	20575.09375
646.31538	107270.356689453
655.35321	1543.46789550781
669.36121	1573.595703125
673.34613	1926.21569824219
683.33655	4855.25927734375
684.31681	15277.8464355469
698.35791	1660.81066894531
701.34757	33160.830078125
735.37006	1773.26977539063
739.34332	10146.3115234375
740.33051	4998.52880859375
756.36388	22773.5888671875
757.349	57138.9375
759.33698	2013.56604003906
774.37434	41992.078125
789.38965	2548.0888671875
796.42157	1851.72338867188
797.40894	2278.68994140625
798.39807	1875.26391601563
814.43553	11400.9838867188
852.41714	9978.591796875
887.45931	21574.4555664063
981.46411	1848.63232421875
999.47156	7467.4755859375
1016.4974	27970.8664550781
1057.5991	14748.044921875
1098.5337	8332.732421875
1115.5585	19055.1196289063
peaklist end

peaklist start
mz=529.937666727921
fragmentation=HCD
charge=3
header=RawFile: QE929_MSQ1321_20180329_Heba_ub_s8_30_2 Index: 6234 Precursor: 0 _multi_
101.0715	1433.00329589844
110.07165	5111.93115234375
120.08101	2588.18872070313
129.0666	1423.39465332031
129.10234	7272.44775390625
136.07581	2360.291015625
175.11823	2655.6162109375
185.02492	1103.541015625
196.04738	1130.8603515625
232.14151	1215.76318359375
246.33948	1225.52038574219
259.71942	1241.85424804688
277.27914	1126.81762695313
298.00922	1271.69165039063
352.56155	1147.77685546875
401.4028	1320.80603027344
530.64825	1179.1845703125
604.54785	1419.83337402344
646.31061	4374.7626953125
666.48981	1266.01110839844
905.5697	1219.62365722656
1082.3345	1523.22497558594
1382.8835	1447.81909179688
1533.4301	1262.38134765625
peaklist end

peaklist start
mz=794.403005793384
fragmentation=HCD
charge=2
header=RawFile: QE929_MSQ1321_20180329_Heba_ub_s8_30_2 Index: 6039 Precursor: 0 _multi_
101.07178	3431.9873046875
113.62591	1378.89086914063
120.08125	3289.9638671875
129.06624	10302.0986328125
129.10255	55743.87109375
130.10587	1770.71533203125
149.22794	1604.60339355469
158.09299	1745.61242675781
165.1037	2073.58569335938
171.07706	10475.126953125
172.07248	2564.91918945313
175.11926	46082.68359375
183.14983	2625.861328125
188.10367	7765.8447265625
198.08925	1903.06396484375
199.07155	8614.904296875
210.15968	2171.50219726563
216.09831	66127.390625
216.11853	3084.92846679688
217.10269	2759.1591796875
222.12407	3121.9951171875
225.12399	1835.17883300781
226.08438	1689.71337890625
229.11795	1870.01135253906
231.40103	1734.00427246094
240.13443	44449.3515625
241.13803	2345.6318359375
244.09332	7285.46337890625
258.10944	1899.50256347656
258.1445	11842.2255859375
268.13129	2201.09252929688
290.14575	7496.6484375
292.26102	1790.15808105469
317.14798	2054.8662109375
327.1308	3435.1865234375
328.11264	12726.3134765625
337.15027	10506.322265625
345.14112	35878.3176269531
355.16168	8006.6220703125
357.21414	10220.103515625
365.1489	3172.66284179688
372.18857	3480.18823242188
383.15848	5570.40673828125
387.16251	3184.43432617188
404.19046	9440.5966796875
420.18661	3445.56372070313
438.19876	9805.4775390625
456.21146	8939.30078125
471.26077	2069.6787109375
473.23709	9596.92578125
483.22556	1931.00659179688
500.85001	1631.88696289063
517.27329	21428.3549804688
554.29633	13136.537109375
555.2804	3585.81030273438
572.30515	36740.875
624.20972	1822.34887695313
646.31676	24746.7661132813
656.17212	1617.9130859375
683.33704	1777.046875
684.31549	2845.90502929688
686.86664	2161.01220703125
687.36261	2938.47705078125
701.34534	10642.517578125
739.34387	2562.75390625
740.40114	20784.6228027344
756.36023	1886.22937011719
757.34583	7430.25048828125
758.36206	2184.23266601563
774.37348	49107.064453125
785.39929	1963.66186523438
785.89478	8424.080078125
786.40405	2625.37670898438
795.39587	2239.46923828125
814.4325	2876.6650390625
887.45798	76518.533203125
998.48615	10050.7900390625
999.48584	10852.970703125
1016.5023	173981.83984375
1023.5508	2729.99877929688
1098.5405	2862.40649414063
1115.5694	164667.447753906
1243.6572	34574.2568359375
1243.669	14411.0595703125
1372.7209	11625.5048828125
1373.7054	8687.060546875
1587.7974	49327.474609375
peaklist end

peaklist start
mz=794.403005793384
fragmentation=HCD
charge=2
header=RawFile: QE929_MSQ1321_20180329_Heba_ub_s8_30_2 Index: 6209 Precursor: 0 _multi_
116.22253	1402.38928222656
155.15489	1462.97094726563
175.11874	2292.86547851563
179.84682	1442.73205566406
190.67195	1334.40808105469
203.12183	1241.09521484375
216.09824	1583.42810058594
216.49001	1271.92797851563
219.21596	1448.97717285156
284.58081	1545.24475097656
346.25977	1504.69714355469
399.19641	2015.14477539063
909.44037	2434.06030273438
998.0708	1712.98559570313
1077.5284	14227.3168945313
1115.5566	2357.92065429688
peaklist end

peaklist start
mz=529.937775677173
fragmentation=HCD
charge=3
header=RawFile: QE929_MSQ1321_20180329_Heba_ub_s2_ctrl_2 Index: 6136 Precursor: 0 _multi_
100.22335	1116.10998535156
101.07166	12332.7890625
102.0555	9359.2900390625
110.07166	1419.20971679688
112.03975	1356.80249023438
113.03481	2639.06665039063
120.08129	5015.322265625
129.06572	7964.97119140625
129.10254	18481.037109375
131.11823	1247.701171875
136.07571	6948.92041015625
158.09277	2689.10961914063
171.07663	2121.64965820313
171.15051	1639.05090332031
173.12875	12505.1826171875
174.12996	1490.08520507813
175.11913	30478.861328125
197.12878	1993.51745605469
198.08766	1841.24145507813
199.07259	3960.03002929688
199.18071	6248.27392578125
201.12395	1806.5029296875
215.13846	1521.71337890625
216.09853	9594.1533203125
229.11916	1370.64916992188
240.13486	6661.0791015625
241.0825	1337.00622558594
242.15088	1698.74377441406
244.09122	1226.74597167969
258.10605	1275.07019042969
258.14484	1947.22570800781
273.1192	2862.27783203125
290.14545	2794.51904296875
337.14767	1748.15551757813
339.20419	1536.27331542969
345.14041	4842.52197265625
355.16226	1443.74987792969
357.21365	4092.27172851563
376.2048	1810.82165527344
379.18619	1798.56689453125
387.1622	5395.00341796875
404.1902	19930.6600341797
415.15491	1465.74523925781
456.20856	2758.20092773438
465.21811	1415.52270507813
470.29755	2035.73254394531
473.23444	1563.20031738281
500.24753	2134.578125
514.00909	1338.90576171875
517.27412	31015.2314453125
529.30347	1696.17919921875
554.29279	2043.35900878906
572.30422	6339.73425292969
600.30072	1824.73254394531
602.27771	1591.91784667969
607.3562	1378.1357421875
628.30402	5739.55920410156
638.31909	2157.8134765625
646.3147	43400.4862060547
681.85919	1891.94702148438
684.32623	1687.75341796875
701.34533	11344.1018066406
717.38745	1394.80773925781
739.33427	6960.88647460938
756.36279	1455.58679199219
757.34599	23227.1196289063
774.37588	10925.8330078125
801.3847	1743.13256835938
814.43304	1902.35754394531
845.43878	1623.74645996094
852.41077	1802.51257324219
853.43079	1412.24011230469
858.41595	9000.7783203125
859.40759	2828.31030273438
887.45361	2426.24487304688
999.48254	1605.162109375
1016.4931	9328.5478515625
1112.9093	1662.90295410156
1115.5682	7867.3779296875
1298.7701	1376.33984375
peaklist end

peaklist start
mz=794.403255737876
fragmentation=HCD
charge=2
header=RawFile: QE929_MSQ1321_20180329_Heba_ub_s2_ctrl_2 Index: 6149 Precursor: 0 _multi_
101.07214	1497.873046875
102.05542	2379.17211914063
107.56577	1442.96447753906
112.08715	2046.65222167969
120.08118	8230.935546875
129.06615	7328.9638671875
129.10258	57297.87109375
130.1055	2184.5068359375
157.3813	1940.41430664063
157.95667	1475.63037109375
165.10196	3272.794921875
171.07632	8898.0263671875
172.07286	1963.66638183594
175.11926	40457.12109375
188.10335	3227.76928710938
198.08809	3523.10205078125
199.0721	7488.369140625
216.09828	48742.65625
217.10201	2762.86865234375
222.12373	2391.57104492188
240.13438	43067.23828125
241.13701	2890.708984375
244.09193	5798.85205078125
258.14624	12688.236328125
290.14639	2710.92016601563
317.1488	2502.279296875
327.12939	2250.62817382813
328.11438	10652.751953125
337.15048	8082.890625
339.20364	6254.02783203125
345.14074	35925.978515625
355.15927	1926.16357421875
357.21399	9496.1240234375
372.18863	1909.17419433594
387.16339	2647.57885742188
396.40677	1671.08728027344
404.18842	8279.427734375
411.18381	1947.59814453125
438.19897	7882.65625
452.19223	1706.80065917969
455.22971	1871.73718261719
456.21005	8522.107421875
473.23419	7078.41845703125
517.27448	18831.41796875
544.31274	2593.1279296875
554.28922	24731.5673828125
572.30343	30526.2041015625
646.31364	20582.3500976563
683.33398	2020.45837402344
701.34698	8426.0146484375
735.3584	2019.3193359375
740.40576	27614.1254882813
744.38147	2328.1357421875
756.36237	2871.13793945313
757.34644	6850.66943359375
774.3755	41337.7353515625
887.45796	74535.1940917969
998.4836	17729.427734375
1016.5022	151694.5234375
1017.3055	2207.43774414063
1023.557	5794.7958984375
1098.5533	5876.3486328125
1115.5696	138192.138916016
1243.6647	14055.6206054688
1243.6771	16913.15234375
1244.6449	9886.3662109375
1372.6955	14409.140625
1569.7748	14802.0131835938
1587.7994	40735.66015625
peaklist end

peaklist start
mz=529.938816208281
fragmentation=HCD
charge=3
header=RawFile: QE929_MSQ1321_20180329_Heba_ub_s2_ctrl_2 Index: 4681 Precursor: 0 _multi_
101.07146	1512.70031738281
110.07189	9339.3330078125
120.08117	2654.470703125
129.10272	10142.341796875
136.0761	5275.875
142.79666	1282.99291992188
155.0927	1718.89318847656
165.96075	1076.380859375
175.11868	2421.96875
194.07953	1197.73046875
229.11896	1564.28173828125
232.13927	1681.28967285156
233.16455	1166.50830078125
255.145	1146.00207519531
265.79071	1068.59350585938
266.12482	4983.783203125
312.31122	1209.87023925781
354.19263	1180.19067382813
395.20453	1795.1181640625
418.24124	1506.49987792969
454.66232	1116.69519042969
479.27841	1214.03979492188
523.29974	2299.14697265625
530.29224	2411.029296875
601.33014	2109.6474609375
607.31879	4456.58642578125
635.25507	1143.8720703125
700.51141	1569.935546875
810.37183	5196.10205078125
817.39813	2330.67944335938
836.4795	3041.02331542969
881.41113	4803.4423828125
1057.5519	16231.2885742188
1426.4287	1245.09326171875
peaklist end

peaklist start
mz=529.940049431421
fragmentation=HCD
charge=3
header=RawFile: QE929_MSQ1321_20180329_Heba_ub_s4_10_1 Index: 12894 Precursor: 0 _multi_
110.07193	1995.74645996094
120.08102	27555.615234375
120.0891	1388.77990722656
121.08448	2591.55981445313
127.33508	1120.87194824219
129.10287	5625.23095703125
130.06551	5008.9599609375
132.08125	1202.02087402344
136.07634	2225.60034179688
141.06595	1458.99011230469
147.11296	1917.7119140625
159.09171	28551.4453125
160.09573	6542.2607421875
170.06071	1907.2275390625
173.12971	1367.66711425781
175.11966	2273.93090820313
187.0869	2718.51123046875
198.15933	1120.47912597656
220.76605	1030.90344238281
232.14185	1376.28393554688
233.16512	6731.20556640625
269.54056	1140.49829101563
270.01468	1141.81372070313
294.18015	2570.48901367188
295.10599	1616.90148925781
372.1701	1642.47546386719
417.22174	2393.34545898438
427.7034	1533.80480957031
466.24335	2583.86596679688
498.27399	4176.66552734375
505.25354	1402.58422851563
530.30957	6681.1962890625
537.2782	5639.83837890625
538.27837	10039.9956054688
597.33911	2477.97192382813
629.37359	3722.03088378906
684.3457	7355.50634765625
685.34782	23210.6752929688
730.4234	6172.203125
871.42114	1824.62951660156
911.46338	1382.40771484375
1057.3134	1480.60583496094
1151.4647	1438.92309570313
1228.8402	1647.25024414063
1320.8271	1474.98974609375
1581.7205	1341.79870605469
peaklist end

peaklist start
mz=529.940264916179
fragmentation=HCD
charge=3
header=RawFile: QE929_MSQ1321_20180329_Heba_ub_s9_30_3 Index: 12716 Precursor: 0 _multi_
110.07172	1101.66809082031
120.08101	17572.484375
121.08479	1087.50512695313
126.19284	1063.3193359375
129.10263	4648.59228515625
147.11273	1547.27575683594
159.0916	14653.2236328125
160.09499	4635.00830078125
186.08788	1390.70678710938
215.0703	1223.14868164063
225.92908	1268.63842773438
233.16486	2414.80224609375
233.94135	1164.53588867188
289.13712	1289.96435546875
297.31964	1255.60913085938
387.60983	1139.95520019531
467.24332	1880.30932617188
530.30011	1402.52685546875
537.28357	3910.30615234375
538.2806	8827.5146484375
685.34644	5803.7568359375
686.3526	11834.1669921875
872.43951	1483.49694824219
933.73779	1270.32763671875
peaklist end

peaklist start
mz=794.411895877113
fragmentation=HCD
charge=2
header=RawFile: QE929_MSQ1321_20180329_Heba_ub_s2_ctrl_2 Index: 16901 Precursor: 0 _multi_
136.07567	5285.04736328125
136.89209	1314.60986328125
143.11768	3296.0146484375
164.05035	1218.71081542969
172.07213	1751.50915527344
213.9834	1480.68237304688
239.6324	1486.80712890625
259.35034	1309.62609863281
319.19897	1492.15661621094
323.18259	1814.58898925781
335.13245	1980.71997070313
520.79279	1508.42041015625
970.48657	5747.638671875
1463.608	1830.68823242188
peaklist end

peaklist start
mz=794.411945109038
fragmentation=HCD
charge=2
header=RawFile: QE929_MSQ1321_20180329_Heba_ub_s7_30_1 Index: 16914 Precursor: 0 _multi_
132.6093	1466.80017089844
136.07597	7728.52392578125
143.118	5359.4619140625
147.3546	1434.98791503906
201.12383	1657.91162109375
262.11856	1681.271484375
319.19604	1729.60461425781
325.23825	1637.87854003906
330.54254	1369.79565429688
335.13113	1796.27734375
390.2341	2491.185546875
573.30237	2132.28637695313
651.28894	1707.3955078125
970.48812	9150.82177734375
1083.5829	3114.05493164063
1441.5004	1869.46984863281
peaklist end

peaklist start
mz=794.411961324119
fragmentation=HCD
charge=2
header=RawFile: QE929_MSQ1321_20180329_Heba_ub_s8_30_2 Index: 17293 Precursor: 0 _multi_
120.08157	2283.5224609375
128.65681	1283.03393554688
136.07599	10831.4052734375
143.11835	9275.953125
171.11325	2265.39208984375
230.43527	1463.06811523438
238.57939	1521.50610351563
262.11826	1457.47937011719
290.11655	1984.20520019531
297.15622	2383.48071289063
335.13467	1955.85827636719
342.17795	1676.41979980469
347.13248	1986.154296875
375.77332	1548.73022460938
390.23456	2763.29711914063
403.20123	1736.21813964844
422.65073	1413.42333984375
460.22095	2592.78735351563
505.24344	1980.76354980469
562.32153	2062.44165039063
633.39374	1466.85754394531
709.39325	2108.62890625
823.42474	3057.7607421875
970.49811	11815.2253417969
1015.3138	1990.48400878906
1083.5763	8128.10620117188
1208.48	1810.53173828125
1598.434	2108.52465820313
peaklist end

peaklist start
mz=794.411961695496
fragmentation=HCD
charge=2
header=RawFile: QE929_MSQ1321_20180329_Heba_ub_s9_30_3 Index: 17183 Precursor: 0 _multi_
120.08084	1644.90893554688
136.07559	10952.056640625
143.11819	9853.875
151.57306	1319.12524414063
171.11256	3024.37646484375
197.62643	1369.24353027344
217.13515	1460.91821289063
240.53438	1415.58325195313
248.15944	2228.46264648438
250.11726	1707.38061523438
262.11743	1833.158203125
270.25269	1828.18786621094
289.1572	1513.47216796875
297.1575	2567.40405273438
304.87704	2223.88403320313
306.11707	1789.55383300781
325.14896	2022.53918457031
327.43533	1650.57788085938
335.13687	2994.7880859375
361.19882	1829.68286132813
403.19653	1649.23498535156
415.8866	1762.49145507813
460.21909	2872.91674804688
487.22766	1623.56701660156
488.21091	1993.1416015625
491.28018	2806.166015625
550.58112	1521.17321777344
562.31348	2611.22314453125
823.42505	5702.11083984375
970.50153	10309.48828125
1070.2114	1757.20227050781
1083.5773	9589.67700195313
peaklist end

peaklist start
mz=794.411995627824
fragmentation=HCD
charge=2
header=RawFile: QE929_MSQ1321_20180329_Heba_ub_s6_10_3 Index: 17483 Precursor: 0 _multi_
113.2025	1388.70190429688
120.0811	2752.744140625
127.04977	1494.39685058594
129.10286	1871.90014648438
136.076	10469.3896484375
143.1179	10085.6259765625
147.11325	2070.47387695313
166.15521	1295.90979003906
171.11305	2869.97631835938
171.4375	1272.3349609375
228.1339	2044.83361816406
248.16037	2684.05541992188
262.11859	2810.0439453125
277.15326	1808.89794921875
297.15576	2201.37280273438
319.19653	1677.72595214844
335.13513	3186.03198242188
375.12997	1433.84289550781
390.23557	2487.51293945313
403.19962	1804.23706054688
460.22437	2337.61865234375
477.24615	1659.88171386719
488.21677	2093.98193359375
491.27863	3034.55883789063
562.323	2349.56127929688
573.30847	1936.69616699219
709.38806	2060.03515625
739.36475	1818.79809570313
823.43481	2982.56811523438
824.422	2715.39599609375
970.49328	17807.7075195313
1083.5753	7719.7373046875
peaklist end

peaklist start
mz=794.412106117509
fragmentation=HCD
charge=2
header=RawFile: QE929_MSQ1321_20180329_Heba_ub_s5_10_2 Index: 15768 Precursor: 0 _multi_
128.59981	1170.76159667969
136.07549	2979.80224609375
143.11884	2043.23474121094
149.81622	1411.66967773438
189.12117	1554.54846191406
229.76404	1606.24182128906
295.70557	1386.7216796875
436.45062	1709.92687988281
970.49518	5630.17529296875
peaklist end

peaklist start
mz=794.412126133334
fragmentation=HCD
charge=2
header=RawFile: QE929_MSQ1321_20180329_Heba_ub_s3_ctrl_3 Index: 16002 Precursor: 0 _multi_
136.07593	5786.1162109375
143.11775	2901.23876953125
403.19373	1918.09521484375
460.22101	1434.30444335938
491.27863	2098.91748046875
822.52783	2066.845703125
823.42297	2362.21044921875
964.28406	1749.11877441406
970.49585	6302.80810546875
1485.5929	1935.35754394531
peaklist end

peaklist start
mz=794.412192330828
fragmentation=HCD
charge=2
header=RawFile: QE929_MSQ1321_20180329_Heba_ub_s4_10_1 Index: 17403 Precursor: 0 _multi_
120.0811	2081.66821289063
127.99892	1505.14306640625
129.10268	1639.52648925781
136.07584	9175.13671875
143.11806	6947.9150390625
149.97777	1551.94982910156
171.11311	2218.49780273438
171.37729	1423.21276855469
172.07022	1728.27941894531
198.41277	1394.75146484375
228.13382	1807.60009765625
245.04395	1411.24353027344
297.15662	1737.20874023438
375.12988	1678.25952148438
390.23453	2891.19970703125
460.21951	3040.74145507813
491.28189	2370.22436523438
573.30688	1677.37268066406
634.28802	1793.47241210938
823.42792	6131.03662109375
970.4939	11300.453125
1083.5784	5148.73168945313
1503.0087	1667.02502441406
peaklist end

peaklist start
mz=794.412553286242
fragmentation=HCD
charge=2
header=RawFile: QE929_MSQ1321_20180329_Heba_ub_s1_ctrl_1 Index: 14086 Precursor: 0 _multi_
120.9524	1378.91967773438
127.48954	1422.16479492188
134.57053	1323.64953613281
136.07573	2152.60424804688
143.11774	5984.974609375
346.76736	1463.75524902344
460.21652	1606.28149414063
491.27997	1514.63220214844
707.81287	1718.298828125
970.49227	8888.3671875
1138.376	1709.61169433594
1479.5356	1868.11279296875
1573.4662	1870.44592285156
peaklist end

peaklist start
mz=529.978951464031
fragmentation=HCD
charge=3
header=RawFile: QE929_MSQ1321_20180329_Heba_ub_s3_ctrl_3 Index: 8649 Precursor: 0 _multi_
107.75864	988.265563964844
110.07133	1283.17663574219
110.64486	1018.33404541016
110.92242	1040.22534179688
120.08127	1511.92541503906
129.10191	1153.69702148438
136.07568	4555.18359375
138.53784	1165.77038574219
219.11319	1650.09338378906
237.82637	1173.42102050781
249.1599	2058.86645507813
265.46848	1189.28405761719
275.95654	1170.53076171875
529.30542	4059.95068359375
636.27789	1422.0615234375
732.09985	1205.98876953125
783.3454	2312.07641601563
1169.9141	1282.84545898438
1405.3054	1452.67639160156
peaklist end

peaklist start
mz=529.981100078721
fragmentation=HCD
charge=3
header=RawFile: QE929_MSQ1321_20180329_Heba_ub_s2_ctrl_2 Index: 9083 Precursor: 0 _multi_
104.05337	1188.99572753906
110.07184	2470.9638671875
120.08068	2326.62158203125
129.10219	4751.3720703125
136.07619	5361.07275390625
138.424	1165.56140136719
163.911	1210.50549316406
173.12982	1147.50073242188
175.11928	4282.0791015625
185.09206	1744.57604980469
201.12334	1424.60693359375
205.09743	1666.47607421875
210.52596	1208.10986328125
213.08803	2613.43310546875
221.58119	1109.22619628906
264.8284	1230.08288574219
326.17087	1393.142578125
476.26324	1348.67224121094
530.29834	1477.97692871094
581.3338	1438.41052246094
715.42444	1268.6708984375
765.42322	1334.29077148438
1057.5972	27626.0947265625
1184.3868	1458.08959960938
peaklist end

peaklist start
mz=794.764797347092
fragmentation=HCD
charge=2
header=RawFile: QE929_MSQ1321_20180329_Heba_ub_s1_ctrl_1 Index: 13798 Precursor: 0 _peak_
156.86751	1443.48681640625
203.31625	1291.24426269531
460.08173	1680.97924804688
586.35419	1637.55346679688
816.9082	1707.08032226563
1010.8972	1545.39343261719
1747.1841	1813.98132324219
2929.1223	2465.05444335938
3872.7185	2361.15600585938
peaklist end

peaklist start
mz=530.256606355464
fragmentation=HCD
charge=3
header=RawFile: QE929_MSQ1321_20180329_Heba_ub_s9_30_3 Index: 12427 Precursor: 0 _multi_
101.88425	1047.09497070313
116.98616	1067.40625
120.08134	8845.015625
129.10258	4883.71728515625
136.07556	8609.587890625
175.1188	1365.04235839844
219.1129	1824.12231445313
223.10822	10032.9658203125
224.11267	1304.76171875
233.12962	1682.63256835938
267.14938	2368.38989257813
1175.2183	1392.72412109375
peaklist end

peaklist start
mz=530.256674638141
fragmentation=HCD
charge=3
header=RawFile: QE929_MSQ1321_20180329_Heba_ub_s6_10_3 Index: 12810 Precursor: 0 _multi_
110.07186	2039.16284179688
114.97715	1032.55139160156
116.46347	986.113830566406
120.08116	8625.6357421875
124.79633	1147.42639160156
129.10242	5737.6533203125
136.07591	8199.7177734375
147.11298	1532.44104003906
159.09251	1529.50842285156
173.12921	1548.90979003906
183.01859	1220.91271972656
190.68709	1065.20483398438
223.10768	14007.4326171875
251.10179	1614.54614257813
267.14957	1940.4453125
376.15131	1393.48608398438
475.27438	1331.43151855469
645.38464	1361.02160644531
766.36682	1440.42004394531
819.0271	1387.33093261719
peaklist end

peaklist start
mz=530.256797063354
fragmentation=HCD
charge=3
header=RawFile: QE929_MSQ1321_20180329_Heba_ub_s4_10_1 Index: 12645 Precursor: 0 _multi_
110.07132	1271.97717285156
120.08099	6231.388671875
121.7861	1023.22253417969
125.52928	1208.18298339844
129.10239	2433.455078125
136.07561	5239.2666015625
147.11388	1162.73876953125
153.06789	1089.77380371094
175.11868	1530.83850097656
223.1076	11941.7626953125
251.10214	1251.56567382813
267.1496	1872.61218261719
307.63489	1925.45861816406
356.14209	1873.82092285156
374.30426	1256.59521484375
445.16879	1518.24658203125
475.18234	1988.7529296875
483.69354	1446.96435546875
484.18698	2613.44775390625
492.70349	1938.57055664063
627.2677	1388.13037109375
peaklist end

peaklist start
mz=530.258632564932
fragmentation=HCD
charge=3
header=RawFile: QE929_MSQ1321_20180329_Heba_ub_s6_10_3 Index: 7484 Precursor: 0 _multi_
102.91759	1103.35290527344
110.07169	5921.33544921875
120.08116	1833.36474609375
129.10246	4575.1708984375
136.07564	5539.1591796875
140.57292	1114.07006835938
143.11798	1348.34130859375
145.09674	1163.701171875
159.09131	2610.63012695313
169.09708	1141.88952636719
172.34004	1015.27465820313
175.11917	2270.82202148438
215.10338	1177.48583984375
216.11278	1108.94604492188
272.80658	1079.84729003906
384.18292	1368.07922363281
395.20557	1814.26354980469
536.33087	1278.2001953125
555.87482	1337.107421875
566.28442	1389.46398925781
603.82977	2546.50024414063
690.3573	1280.40063476563
1194.3818	1283.20520019531
1498.933	1290.76477050781
peaklist end

peaklist start
mz=794.889448982947
fragmentation=HCD
charge=2
header=RawFile: QE929_MSQ1321_20180329_Heba_ub_s8_30_2 Index: 10320 Precursor: 0 _multi_
110.07178	10972.6015625
143.11865	1970.20458984375
175.97281	1328.98779296875
181.10802	1581.38354492188
183.11325	1503.52734375
202.0825	1484.81323242188
209.10295	3457.1953125
216.05765	1556.83081054688
241.09286	2662.3974609375
259.10306	2738.76098632813
326.17972	3286.58666992188
341.15631	14638.646484375
344.19257	9406.2470703125
354.17688	1957.83532714844
423.19785	1848.06457519531
440.22452	2275.32348632813
487.22449	1562.40307617188
494.10471	1639.50964355469
603.28424	1903.37927246094
671.34973	1864.59167480469
690.31396	6015.3759765625
742.37927	1758.3134765625
762.29382	1694.47692871094
803.39661	5916.60986328125
874.43494	7884.712890625
905.43182	1829.55285644531
945.46179	2219.572265625
1002.4885	9415.7001953125
1217.5947	2049.18481445313
peaklist end

peaklist start
mz=794.889919803361
fragmentation=HCD
charge=2
header=RawFile: QE929_MSQ1321_20180329_Heba_ub_s9_30_3 Index: 10210 Precursor: 0 _multi_
110.07166	9087.3095703125
134.97226	1451.35339355469
136.07584	1793.185546875
142.43193	1441.03552246094
143.11768	1801.79638671875
183.11278	1788.17785644531
194.89651	1331.4736328125
197.3309	1435.35302734375
202.08301	1426.55041503906
209.1033	6178.08447265625
216.09793	1701.56713867188
241.09244	5649.84228515625
259.10345	2069.42163085938
283.57169	1398.15905761719
284.5578	1426.22521972656
285.67621	1398.990234375
326.18173	3351.42431640625
341.15593	21362.0803222656
344.19226	10822.833984375
372.18738	2494.13696289063
440.2222	1739.53869628906
502.79953	1651.56335449219
545.28381	1655.47692871094
558.26263	1932.68273925781
603.28357	2076.21313476563
612.52936	1683.74645996094
662.34656	1714.55578613281
690.31757	2875.27709960938
803.40381	5644.6357421875
870.44501	2176.97607421875
874.4342	2256.51000976563
1002.4926	3180.92993164063
1104.5493	2150.84765625
1469.5361	1749.95227050781
peaklist end

peaklist start
mz=794.890215105327
fragmentation=HCD
charge=2
header=RawFile: QE929_MSQ1321_20180329_Heba_ub_s4_10_1 Index: 10447 Precursor: 0 _multi_
100.4786	1235.32299804688
110.07163	6015.01025390625
132.7728	1510.46887207031
183.11249	1680.17248535156
194.98529	1501.68725585938
209.1041	2650.5400390625
216.09737	2590.3017578125
237.134	1819.85632324219
241.09319	2781.51684570313
250.57098	1368.82189941406
259.10291	1842.83520507813
322.90732	1459.32800292969
326.18167	2124.5693359375
341.1586	11037.57421875
343.47101	1486.12536621094
344.19284	2556.31982421875
354.17563	1764.23596191406
552.24188	1588.47998046875
690.31891	5461.828125
781.63385	1554.53625488281
803.39813	3032.923828125
874.44427	1941.44274902344
1002.4904	2897.35766601563
peaklist end

peaklist start
mz=794.893852214046
fragmentation=HCD
charge=2
header=RawFile: QE929_MSQ1321_20180329_Heba_ub_s7_30_1 Index: 15780 Precursor: 0 _multi_
103.61037	1576.8515625
120.08071	14556.0966796875
122.4081	1318.48278808594
129.10185	1936.14086914063
141.10191	1331.42175292969
147.11264	2372.59692382813
186.12306	7241.80419921875
211.31395	1703.42224121094
214.11818	2370.61767578125
219.14929	11298.052734375
247.14319	13336.3837890625
262.11859	5264.21484375
308.10455	2018.76123046875
316.16473	1495.65441894531
354.078	1740.36596679688
361.18671	12868.3994140625
546.28546	5244.0146484375
709.3446	5462.52734375
822.43561	2198.97583007813
982.45128	8375.40283203125
1129.5405	10528.6015625
1130.5234	2712.43725585938
1342.6166	2932.87915039063
peaklist end

peaklist start
mz=794.894256901292
fragmentation=HCD
charge=2
header=RawFile: QE929_MSQ1321_20180329_Heba_ub_s3_ctrl_3 Index: 15060 Precursor: 0 _multi_
120.08121	7194.123046875
129.10229	2478.4521484375
134.04784	1369.79077148438
185.47087	1372.03601074219
186.12413	1699.71997070313
199.60149	1548.44348144531
199.90271	1484.89208984375
214.11829	1535.24975585938
219.14954	6679.6943359375
247.14453	8400.431640625
262.11871	2034.345703125
276.15579	1466.1005859375
299.49368	1450.193359375
308.10596	1643.94006347656
336.49216	1415.50329589844
344.61469	1512.10913085938
356.03714	1502.67700195313
361.18729	9384.029296875
368.48761	1414.81579589844
539.66455	1518.46691894531
546.28644	2013.86157226563
553.76031	1549.33215332031
822.42676	2090.71435546875
854.39783	1599.89428710938
982.48199	2410.19262695313
1129.5319	2742.44384765625
1130.5508	1660.0751953125
1184.6273	1590.58471679688
1482.511	1851.84106445313
peaklist end

peaklist start
mz=794.894369492983
fragmentation=HCD
charge=2
header=RawFile: QE929_MSQ1321_20180329_Heba_ub_s9_30_3 Index: 16009 Precursor: 0 _multi_
110.07152	1509.76586914063
114.02322	1370.02770996094
120.08095	14416.4150390625
136.07538	1778.13513183594
138.09085	1322.54077148438
153.09062	1554.90258789063
165.33218	1477.63745117188
170.67574	1377.98266601563
186.12366	8514.6845703125
209.464	1409.92590332031
219.14957	13297.3154296875
229.12044	1567.91687011719
247.14417	10070.1513671875
249.16043	1575.51867675781
262.11813	5728.35400390625
313.21524	1482.07092285156
354.07852	1589.10229492188
361.18661	10180.85546875
489.26276	1552.22021484375
546.28271	3076.04565429688
709.35065	2408.8896484375
805.36871	2590.3212890625
822.44128	2836.68579101563
869.39325	1997.67956542969
982.46576	6465.48095703125
1033.2112	1784.31701660156
1053.4756	1537.66357421875
1129.5218	13323.962890625
1228.5925	1910.44360351563
peaklist end

peaklist start
mz=794.89463083877
fragmentation=HCD
charge=2
header=RawFile: QE929_MSQ1321_20180329_Heba_ub_s6_10_3 Index: 16303 Precursor: 0 _multi_
100.68161	1275.89147949219
111.27148	1398.22778320313
120.08104	13663.2998046875
129.10236	1722.57385253906
136.07643	2000.30456542969
137.73209	1406.24145507813
186.12369	6377.47607421875
214.11922	2645.86694335938
219.14871	12455.265625
247.1434	8629.6220703125
262.11743	2376.39379882813
316.76099	1503.01245117188
318.13177	1488.78979492188
333.55951	1612.36279296875
361.18652	7408.701171875
421.18655	1688.88977050781
434.20755	1855.27709960938
489.26126	1734.60827636719
495.01184	1562.18713378906
546.2868	2403.43383789063
709.35272	2416.61694335938
733.3064	1542.10278320313
781.9126	1676.55859375
982.47339	5086.482421875
1065.9935	1662.68774414063
1129.5319	5719.7880859375
1164.2343	1878.94750976563
peaklist end

peaklist start
mz=794.894673989923
fragmentation=HCD
charge=2
header=RawFile: QE929_MSQ1321_20180329_Heba_ub_s4_10_1 Index: 16227 Precursor: 0 _multi_
120.0807	17259.537109375
129.10237	2079.87377929688
131.04459	1348.19873046875
144.10732	1382.37866210938
163.14703	1249.72937011719
164.605	1630.17175292969
164.84787	1202.42846679688
186.12344	3116.01416015625
214.11838	2488.91577148438
219.14914	13039.9375
247.14328	7222.26025390625
262.11761	6648.45654296875
354.07645	2599.33227539063
361.1857	14987.3623046875
374.93591	1381.07507324219
421.18735	1721.36560058594
469.24979	1533.44152832031
546.28906	3089.00512695313
709.3443	2793.48388671875
750.31409	1939.6455078125
822.43176	2046.52319335938
982.4534	8100.35498046875
1129.5365	10147.8935546875
1228.5919	2577.98315429688
1621.8125	1649.66430664063
peaklist end

peaklist start
mz=794.89477485062
fragmentation=HCD
charge=2
header=RawFile: QE929_MSQ1321_20180329_Heba_ub_s8_30_2 Index: 16114 Precursor: 0 _multi_
102.47394	1256.22839355469
109.31976	1494.65869140625
117.36487	1224.06188964844
120.08085	19589.3046875
128.01736	1482.98950195313
129.10181	1854.40209960938
130.08598	1258.19140625
133.99681	1244.87255859375
136.07555	2700.90942382813
154.72972	1414.01135253906
161.59908	1360.81274414063
169.09694	1322.80554199219
186.12347	5987.787109375
190.1675	1354.99438476563
209.23357	1402.18872070313
214.11804	3054.02563476563
219.14861	13944.130859375
221.09048	1247.76354980469
247.14337	12112.958984375
258.14288	1561.296875
262.11774	5684.20361328125
276.15341	2009.24060058594
286.81088	1314.36071777344
316.16251	2342.67895507813
333.19113	1543.48156738281
354.07895	3397.7265625
359.03592	1779.12036132813
361.18671	17407.048828125
415.22641	1772.21264648438
432.25931	1980.36499023438
455.25967	1540.81799316406
463.23425	1840.97387695313
546.2865	9327.4677734375
709.34784	5830.93994140625
822.42627	2283.798828125
982.45511	10276.2702636719
1129.5309	11066.126953125
1130.5116	3298.4423828125
1256.6455	1919.7470703125
peaklist end

peaklist start
mz=794.894905887506
fragmentation=HCD
charge=2
header=RawFile: QE929_MSQ1321_20180329_Heba_ub_s5_10_2 Index: 14757 Precursor: 0 _multi_
120.08078	9688.654296875
136.07693	1427.15393066406
219.14888	2692.33862304688
247.14331	1943.78344726563
262.11563	1726.76013183594
300.25296	1430.91528320313
361.18817	8691.87109375
421.18903	1753.77331542969
480.82089	2287.50830078125
546.28809	2116.84912109375
709.34265	1926.43005371094
822.42505	1620.00476074219
982.45221	2789.46508789063
1099.6907	1635.03283691406
1129.5144	5464.029296875
1130.532	2992.47680664063
peaklist end

peaklist start
mz=794.895049172355
fragmentation=HCD
charge=2
header=RawFile: QE929_MSQ1321_20180329_Heba_ub_s2_ctrl_2 Index: 15917 Precursor: 0 _multi_
109.19103	1258.11962890625
120.08102	7592.03759765625
129.10176	1397.87707519531
133.11209	1507.90808105469
136.07561	1379.19482421875
186.1237	2010.42761230469
219.14816	6967.03857421875
240.18669	1842.63684082031
247.14507	1639.90051269531
262.11621	2568.7373046875
361.18573	5786.52880859375
387.88281	1741.00561523438
546.28748	2132.4404296875
709.35132	2801.53564453125
883.83466	1663.95471191406
923.21613	1596.68176269531
1129.5194	2622.65063476563
peaklist end

peaklist start
mz=530.276346817008
fragmentation=HCD
charge=3
header=RawFile: QE929_MSQ1321_20180329_Heba_ub_s6_10_3 Index: 12339 Precursor: 0 _multi_
120.08075	4238.71435546875
126.05496	1671.0654296875
128.43121	1039.99487304688
129.10237	2521.43017578125
132.3838	1052.22875976563
136.0759	1447.91845703125
139.96136	1163.69958496094
153.59946	1072.85241699219
161.07495	1294.01708984375
166.32915	1164.47717285156
169.13338	2250.89038085938
171.14867	14685.4248046875
172.15207	1647.34069824219
175.11896	2129.30737304688
175.51703	1360.0732421875
183.14957	2530.3984375
197.12798	1307.05859375
199.14378	12141.3076171875
200.14549	1530.04089355469
213.08672	1805.46411132813
451.76355	1270.97375488281
452.26379	5946.01318359375
668.59851	1363.69384765625
805.46301	1535.22521972656
863.13599	1429.54797363281
902.52557	7702.57763671875
902.68073	1344.32678222656
903.51967	15685.5263671875
946.50336	1777.69885253906
1016.6141	2008.26843261719
1112.6501	15076.783203125
1210.7176	27470.1921386719
1307.8608	1507.57788085938
1365.3988	1509.62731933594
peaklist end

peaklist start
mz=530.281904580913
fragmentation=HCD
charge=3
header=RawFile: QE929_MSQ1321_20180329_Heba_ub_s5_10_2 Index: 12294 Precursor: 0 _multi_
112.82305	974.323425292969
114.53085	1346.23010253906
170.77943	1145.47741699219
179.96497	1198.9130859375
192.95352	1161.90771484375
226.119	1127.24279785156
255.39954	1147.57006835938
381.23282	1192.90771484375
591.82452	1567.78442382813
665.3681	1235.76159667969
782.29828	1200.41088867188
816.63434	1237.09118652344
1047.5314	1461.6494140625
1347.6886	1345.61096191406
peaklist end

peaklist start
mz=530.282153156775
fragmentation=HCD
charge=3
header=RawFile: QE929_MSQ1321_20180329_Heba_ub_s7_30_1 Index: 13127 Precursor: 0 _multi_
110.07164	1231.61413574219
111.72231	1211.6357421875
115.46157	1098.6904296875
120.08106	2130.99951171875
150.91057	941.63330078125
159.11243	1590.14562988281
160.09378	1095.78564453125
173.12848	2150.10009765625
175.11833	2107.84008789063
187.10657	1067.07116699219
201.12308	1439.19482421875
219.03302	1374.41577148438
354.31836	1103.40466308594
847.40302	1120.75256347656
1047.5164	2555.77856445313
1176.5588	2032.96166992188
1253.1404	1555.20288085938
1290.6294	1326.802734375
1555.1598	1429.37280273438
1595.7156	1421.71069335938
peaklist end

peaklist start
mz=530.28216764152
fragmentation=HCD
charge=3
header=RawFile: QE929_MSQ1321_20180329_Heba_ub_s6_10_3 Index: 13672 Precursor: 0 _multi_
120.08121	2449.10107421875
158.23119	1094.82385253906
173.1286	4440.66943359375
175.11938	1121.42407226563
178.83415	1207.55493164063
187.10666	1074.26525878906
214.44508	1271.35961914063
271.13986	1160.54040527344
591.82544	4452.97314453125
665.3576	2440.86279296875
847.41052	1664.837890625
1004.4642	1233.18005371094
1046.8505	1337.99523925781
1047.5359	1602.67651367188
1176.5494	1867.55590820313
peaklist end

peaklist start
mz=530.282174889605
fragmentation=HCD
charge=3
header=RawFile: QE929_MSQ1321_20180329_Heba_ub_s4_10_1 Index: 13553 Precursor: 0 _multi_
101.38226	1061.02734375
107.93021	958.291015625
120.08112	2353.88671875
130.65685	1118.61437988281
136.07568	1860.31359863281
146.22993	1063.82104492188
173.12851	1903.931640625
235.10638	2351.09741210938
236.668	1091.49609375
1039.1775	1271.95861816406
peaklist end

peaklist start
mz=530.282238550748
fragmentation=HCD
charge=3
header=RawFile: QE929_MSQ1321_20180329_Heba_ub_s9_30_3 Index: 13318 Precursor: 0 _multi_
130.38788	1201.42944335938
138.65485	1293.36340332031
152.76123	1158.701171875
159.1127	1527.51684570313
170.11746	4633.74072265625
173.12865	2465.52026367188
175.11934	2107.224609375
201.12305	1982.03271484375
242.14957	1281.89562988281
243.1344	1562.72058105469
330.16727	1146.20922851563
347.23975	1363.28405761719
732.37366	2260.72119140625
897.6853	1110.60461425781
1047.5116	5102.97412109375
1176.5578	4097.21313476563
1194.4274	1291.04553222656
peaklist end

peaklist start
mz=530.282442427867
fragmentation=HCD
charge=3
header=RawFile: QE929_MSQ1321_20180329_Heba_ub_s8_30_2 Index: 13401 Precursor: 0 _multi_
110.07198	1196.62109375
120.08086	1359.09411621094
159.11247	2038.07470703125
159.57323	1157.35498046875
169.13458	1269.01098632813
173.12828	3824.94702148438
175.11934	1331.35205078125
187.10747	1964.94274902344
199.18045	1873.88500976563
217.13547	1162.11376953125
588.31226	1213.08703613281
588.78644	1305.00012207031
749.8938	1276.70874023438
847.39716	2021.89880371094
927.92316	1384.76196289063
1047.5178	4308.2431640625
1176.5643	1619.47094726563
peaklist end

peaklist start
mz=794.925827789856
fragmentation=HCD
charge=2
header=RawFile: QE929_MSQ1321_20180329_Heba_ub_s2_ctrl_2 Index: 17803 Precursor: 0 _multi_
140.07738	1445.89404296875
140.54486	1286.21240234375
168.19229	1400.97875976563
186.12325	6542.55517578125
214.11768	3269.19116210938
306.05383	1749.541015625
459.60886	1695.60791015625
965.95917	1774.09399414063
1375.6842	1950.13586425781
peaklist end

peaklist start
mz=794.926109679209
fragmentation=HCD
charge=2
header=RawFile: QE929_MSQ1321_20180329_Heba_ub_s3_ctrl_3 Index: 16875 Precursor: 0 _multi_
100.29016	1339.37841796875
102.76931	1613.09240722656
123.12665	1340.86706542969
143.177	1337.64318847656
156.22467	1457.59558105469
186.12315	5422.52197265625
226.54381	1524.14147949219
250.19473	1500.2744140625
332.56876	1407.91906738281
365.01553	1457.63647460938
621.19348	1801.83471679688
986.5636	3257.86254882813
1115.6038	1781.44091796875
peaklist end

peaklist start
mz=530.288932602357
fragmentation=HCD
charge=3
header=RawFile: QE929_MSQ1321_20180329_Heba_ub_s9_30_3 Index: 10042 Precursor: 0 _multi_
107.97838	1063.36987304688
110.07151	2398.34204101563
113.07071	1223.77453613281
117.64561	1078.51513671875
120.08074	4252.1630859375
129.10216	6941.89697265625
136.07532	1336.55798339844
136.89665	1191.99291992188
152.6076	1080.98364257813
158.09213	1514.82971191406
159.09175	1623.59020996094
175.11879	5004.8046875
185.16483	5610.12548828125
187.96613	1256.59252929688
213.15982	5749.77978515625
258.16019	1310.08203125
259.13925	2325.86157226563
285.11942	1238.27490234375
295.13297	1118.09875488281
347.73407	1209.63806152344
402.48563	1174.56652832031
417.4881	1358.19982910156
420.22031	5064.53271484375
460.21118	2732.00659179688
477.24143	54747.5927734375
530.32849	11984.4072265625
559.2724	4260.80419921875
576.31003	25282.5047607422
628.29828	1241.83752441406
682.93628	1455.86999511719
688.31226	9632.271484375
689.29315	1811.5458984375
689.40399	10259.6630859375
690.39374	4951.87109375
692.47998	1633.75476074219
726.62183	1440.13525390625
773.40259	4691.859375
774.43573	1603.01599121094
801.39773	20308.2338867188
829.53888	1299.69592285156
900.46833	17205.142578125
1013.5359	1531.56677246094
1108.1741	1400.65795898438
1383.8202	1365.68957519531
peaklist end

peaklist start
mz=530.289334527924
fragmentation=HCD
charge=3
header=RawFile: QE929_MSQ1321_20180329_Heba_ub_s4_10_1 Index: 10269 Precursor: 0 _multi_
102.05488	1038.92541503906
104.05329	1956.18127441406
106.64227	1126.99938964844
110.07152	7415.2822265625
120.08083	4732.08056640625
122.92835	988.102172851563
129.10245	5754.8525390625
129.48068	1051.92858886719
130.0864	1298.87756347656
157.43875	1071.14562988281
158.09213	2376.98950195313
175.11919	15528.1669921875
185.03751	1145.73889160156
185.16519	6260.76904296875
186.60307	1506.32788085938
213.15956	1511.96044921875
217.11957	2197.55004882813
244.16522	4124.521484375
264.36026	1116.18920898438
271.17633	2470.92333984375
420.22153	6339.09326171875
460.21704	1504.08093261719
477.24085	48071.8491210938
486.30167	1472.16564941406
494.18961	1425.89001464844
512.32275	2054.70288085938
530.32964	121015.15625
559.26929	2641.0390625
576.30675	20691.1850585938
579.40015	1475.42016601563
688.31262	9375.6904296875
689.3988	12625.3154296875
692.47614	2274.75756835938
773.40991	1987.64575195313
801.39929	20862.5249023438
900.46271	17564.1723632813
927.51807	1743.25317382813
1013.5482	1911.95544433594
1358.4536	1590.00390625
peaklist end

peaklist start
mz=794.930628099538
fragmentation=HCD
charge=2
header=RawFile: QE929_MSQ1321_20180329_Heba_ub_s5_10_2 Index: 9278 Precursor: 0 _multi_
129.10204	5051.10400390625
135.64034	1620.95166015625
192.19107	1497.26770019531
293.37088	1452.275390625
379.17426	1564.76867675781
477.24261	2226.08374023438
559.27039	1840.91674804688
689.39435	1791.97595214844
717.95618	1564.63720703125
788.45819	2046.98669433594
795.42749	2776.47705078125
1030.5835	2513.75610351563
1145.5972	1877.14245605469
peaklist end

peaklist start
mz=530.289556208225
fragmentation=HCD
charge=3
header=RawFile: QE929_MSQ1321_20180329_Heba_ub_s3_ctrl_3 Index: 9666 Precursor: 0 _multi_
104.05313	1172.73449707031
110.07139	2563.34814453125
113.94653	969.51708984375
120.08109	1484.44897460938
125.59226	1160.78051757813
129.10208	4768.064453125
131.03877	1238.84655761719
136.07533	4614.2724609375
175.11887	5314.28564453125
217.118	6744.1015625
253.92319	1217.24047851563
464.2616	1255.87060546875
477.23895	8950.5166015625
530.32806	14346.595703125
576.30914	2726.95092773438
688.31	1731.85607910156
742.46643	1265.06005859375
801.39496	2317.7568359375
1123.8079	1287.27770996094
1200.2013	1239.37658691406
1605.5702	1428.00671386719
peaklist end

peaklist start
mz=530.289610762308
fragmentation=HCD
charge=3
header=RawFile: QE929_MSQ1321_20180329_Heba_ub_s5_10_2 Index: 9274 Precursor: 0 _multi_
110.07118	4417.2724609375
120.08052	1813.43054199219
124.64315	1289.72387695313
129.10217	2636.85180664063
175.11882	1860.74719238281
183.08241	1133.76818847656
185.16586	1320.12866210938
187.16724	1014.27728271484
218.26694	1098.87915039063
316.64737	1217.09191894531
401.70132	1325.76989746094
420.22095	2000.857421875
477.24093	22337.4096679688
530.33038	4972.50146484375
576.30892	11848.5776367188
688.31049	5231.0849609375
689.3933	7213.18676757813
801.39425	9215.40893554688
900.46614	8032.81201171875
1013.5532	1395.16918945313
1054.5685	1355.19384765625
1213.156	1641.37878417969
peaklist end

peaklist start
mz=794.930947398366
fragmentation=HCD
charge=2
header=RawFile: QE929_MSQ1321_20180329_Heba_ub_s4_10_1 Index: 10277 Precursor: 0 _multi_
101.18276	1269.21948242188
129.10222	7949.23046875
144.22862	1493.44189453125
153.66576	1318.224609375
209.14127	1341.07189941406
344.61749	1693.53820800781
477.24161	2902.30029296875
559.27032	1794.49279785156
576.30499	1785.16516113281
788.46234	8484.486328125
901.53473	5605.29443359375
1030.5865	2466.00463867188
1107.8228	1612.55541992188
1145.5964	7811.23486328125
1258.6953	2063.5302734375
1508.8119	1722.83142089844
1588.8386	4526.91625976563
peaklist end

peaklist start
mz=794.931017249165
fragmentation=HCD
charge=2
header=RawFile: QE929_MSQ1321_20180329_Heba_ub_s7_30_1 Index: 9916 Precursor: 0 _multi_
101.14513	1223.75073242188
129.10263	2283.14501953125
166.52112	1500.71936035156
222.36855	1637.60070800781
440.14355	1520.21069335938
477.24139	2643.29541015625
655.37115	1427.13024902344
788.46149	2632.45361328125
794.92389	5046.67041015625
852.66327	1775.57604980469
1030.5731	2028.68664550781
1258.6621	1960.4033203125
peaklist end

peaklist start
mz=794.931139979126
fragmentation=HCD
charge=2
header=RawFile: QE929_MSQ1321_20180329_Heba_ub_s8_30_2 Index: 10148 Precursor: 0 _multi_
103.62791	1313.84716796875
108.94038	1628.34838867188
129.10303	6478.43212890625
133.12256	1339.66882324219
139.96989	1228.29284667969
166.09753	1522.34521484375
416.51193	1610.00964355469
477.2417	3177.5126953125
498.44495	1494.85095214844
616.34247	1490.37731933594
682.20367	2000.923828125
689.39404	3333.35131835938
788.45624	5357.96337890625
901.54572	2374.09057617188
1030.5602	1847.28588867188
1145.6174	7029.7001953125
1258.6855	2187.20385742188
1460.7465	2770.23583984375
1588.851	4663.70642089844
peaklist end

peaklist start
mz=794.931253358365
fragmentation=HCD
charge=2
header=RawFile: QE929_MSQ1321_20180329_Heba_ub_s9_30_3 Index: 10039 Precursor: 0 _multi_
112.96554	1554.33618164063
118.97782	1307.38488769531
129.10239	6697.71923828125
195.14752	1367.48193359375
277.45419	1234.30798339844
331.16013	1785.62707519531
457.72858	1408.12707519531
477.23868	2058.69580078125
639.96405	1697.85961914063
689.39795	2075.4189453125
741.59082	1835.31640625
788.45422	6293.8818359375
794.92529	6386.59228515625
901.54535	5586.34130859375
1145.5957	6896.56030273438
1373.7085	2448.29565429688
1460.7264	3063.22338867188
1461.7411	2254.54370117188
peaklist end

peaklist start
mz=530.289956388032
fragmentation=HCD
charge=3
header=RawFile: QE929_MSQ1321_20180329_Heba_ub_s7_30_1 Index: 9913 Precursor: 0 _multi_
110.07145	7016.271484375
120.08083	1245.32604980469
129.10217	4948.7548828125
136.07616	1537.326171875
158.11107	1305.74816894531
175.11876	5222.416015625
184.67409	1008.07067871094
185.16457	5997.81884765625
213.15933	1590.66943359375
227.67874	1204.84436035156
237.12292	1400.05065917969
420.21975	6683.50512695313
477.24145	40428.8081054688
530.32896	11290.9406738281
576.3087	21897.9162597656
688.31146	6312.16748046875
689.39572	12070.9888916016
692.48511	2025.6572265625
774.43481	1895.73828125
801.39673	19290.23828125
829.54523	1828.18286132813
837.84723	1287.87316894531
900.4666	14600.0830078125
1013.531	2612.55151367188
peaklist end

peaklist start
mz=530.290454573195
fragmentation=HCD
charge=3
header=RawFile: QE929_MSQ1321_20180329_Heba_ub_s8_30_2 Index: 10228 Precursor: 0 _multi_
101.07203	952.150573730469
104.05301	2159.48510742188
105.40034	1191.36291503906
110.07144	8857.791015625
111.76035	964.40966796875
118.53368	1134.29162597656
120.08102	5677.4130859375
127.08654	1265.90466308594
129.10246	7516.2783203125
130.0652	1231.10437011719
136.07568	7456.48486328125
147.11201	4460.3994140625
161.62624	1052.80944824219
167.09279	1297.61730957031
171.11197	1982.91430664063
175.11905	1565.90075683594
181.09712	1761.22802734375
183.14854	1915.57678222656
187.14424	1465.34997558594
194.10991	1331.27294921875
194.48396	978.920654296875
199.10692	1765.30322265625
199.18068	2357.6044921875
211.14368	1321.19604492188
217.11743	4581.06982421875
227.17499	1664.7265625
234.12285	1503.61352539063
249.03976	1123.32666015625
284.99545	1125.24072265625
294.18124	1666.02490234375
309.16605	2156.96337890625
315.20172	2357.65771484375
344.28018	1706.05554199219
360.76941	1195.091796875
530.32952	8096.40673828125
561.46576	1429.23095703125
585.56445	1271.27355957031
596.31927	1576.7978515625
606.28882	1647.94494628906
640.34943	2030.59582519531
655.26068	1418.0546875
718.35809	1196.36413574219
774.45105	1713.83447265625
846.48383	2494.79174804688
943.53802	19263.93359375
1045.704	1539.92529296875
1491.421	1234.37475585938
peaklist end

peaklist start
mz=530.297760271799
fragmentation=HCD
charge=3
header=RawFile: QE929_MSQ1321_20180329_Heba_ub_s9_30_3 Index: 7298 Precursor: 0 _multi_
101.07116	1239.68676757813
110.07161	17343.923828125
116.52785	983.313049316406
120.08118	5058.21826171875
129.1022	9354.5263671875
130.08618	2407.1298828125
136.07608	1750.01037597656
139.93791	1187.32470703125
147.11292	2805.96752929688
166.061	2464.6220703125
167.09283	5472.01220703125
172.09779	1302.76831054688
185.16412	1618.35119628906
187.14427	1277.22192382813
195.0882	11064.671875
200.13971	4457.89501953125
204.13412	2135.47119140625
213.15997	1218.07934570313
217.41258	1413.30627441406
222.08688	1343.83117675781
228.13477	11549.404296875
228.1544	1291.62561035156
239.114	17202.802734375
247.29851	1139.96984863281
251.14999	1387.06298828125
253.71288	1203.27551269531
260.15448	1306.82690429688
291.16652	7852.54821777344
294.15521	2311.97021484375
308.17078	1543.28833007813
321.66425	1813.08618164063
327.2063	1210.88952636719
352.19823	10311.0046386719
406.19412	5568.6875
407.24039	1557.69311523438
438.25067	1274.6865234375
466.24002	7308.35302734375
480.60947	1653.95922851563
505.26306	5431.0390625
551.33014	2159.9462890625
579.32344	21604.6953125
631.9165	1212.9833984375
642.31976	1986.43273925781
678.39337	7272.63024902344
699.34017	21214.1070556641
777.45905	2797.52294921875
812.42701	11376.8256835938
911.48925	8257.52319335938
1010.5615	3891.69982910156
1138.631	3619.11889648438
peaklist end

peaklist start
mz=530.297858888412
fragmentation=HCD
charge=3
header=RawFile: QE929_MSQ1321_20180329_Heba_ub_s8_30_2 Index: 7338 Precursor: 0 _multi_
102.05547	1157.7783203125
103.70622	1085.541015625
110.07152	16824.68359375
120.08045	1872.40026855469
122.07103	1484.1787109375
122.50175	1103.52746582031
129.10211	7803.142578125
130.08615	2637.65649414063
136.07608	4936.7578125
147.11276	4314.833984375
150.06587	1528.28991699219
159.09024	1601.86828613281
166.06122	2548.525390625
167.09271	8180.13671875
171.14885	1192.64392089844
177.05798	1029.423828125
185.16444	1207.86645507813
185.30251	1077.55712890625
195.08784	19936.4921875
200.13953	5841.05517578125
200.4062	1007.76336669922
204.13338	4000.99267578125
211.11949	1698.75158691406
221.10309	2092.64331054688
222.08704	5531.44677734375
228.13412	14148.0810546875
239.11365	24539.2109375
291.1665	9188.5986328125
294.15527	2002.02282714844
308.17249	4704.767578125
321.66263	6823.54736328125
327.20306	1356.13012695313
341.21786	5123.94970703125
350.17603	1781.84375
352.19778	5512.4326171875
354.78787	1224.33093261719
379.24402	1257.94348144531
388.5502	1203.13012695313
393.18561	1613.93078613281
406.19189	7435.263671875
407.24155	4833.62939453125
409.18274	4540.56640625
440.2825	1614.67602539063
456.24811	1328.59033203125
466.24292	11885.4306640625
471.25076	1192.15539550781
505.26224	8290.1181640625
522.27209	1499.14855957031
537.99011	1205.96569824219
551.32947	2719.80932617188
553.23663	1562.9970703125
567.29962	2577.50952148438
579.32378	25888.6040039063
621.33252	4263.27685546875
642.3183	4617.7158203125
650.39398	1889.53527832031
678.39214	13463.3208007813
699.24316	1414.50024414063
699.341	25762.4721679688
777.46173	4504.87890625
778.47821	1796.49035644531
812.42426	16763.6977539063
880.83301	1321.31286621094
911.50114	16345.9267578125
1010.5606	2506.32348632813
1400.8519	1653.41247558594
peaklist end

peaklist start
mz=530.297874083833
fragmentation=HCD
charge=3
header=RawFile: QE929_MSQ1321_20180329_Heba_ub_s8_30_2 Index: 6286 Precursor: 0 _multi_
101.07121	1225.00366210938
102.05566	1030.87365722656
110.07169	4562.03271484375
120.081	2328.21459960938
129.1024	10911.0478515625
130.10655	1289.59912109375
136.07565	1587.43115234375
141.1017	2082.8349609375
147.11284	1562.26245117188
216.74454	1182.11145019531
232.1409	2068.49536132813
259.65637	1078.32153320313
316.4006	1062.43078613281
517.27545	1719.16650390625
589.29565	1859.47009277344
808.34271	1317.25036621094
898.48639	1483.63952636719
peaklist end

peaklist start
mz=530.297916079171
fragmentation=HCD
charge=3
header=RawFile: QE929_MSQ1321_20180329_Heba_ub_s2_ctrl_2 Index: 7471 Precursor: 0 _multi_
110.07154	5107.88671875
116.07096	1181.93920898438
120.08105	4771.98388671875
129.10223	5068.1259765625
135.92862	1195.31311035156
136.0764	2295.53833007813
147.11249	2308.17260742188
159.83827	1125.12231445313
167.09244	1636.09594726563
195.08841	1500.44360351563
195.14812	1483.83276367188
200.13936	1651.31555175781
239.11342	2542.36987304688
410.23816	1218.55651855469
579.32318	2238.49243164063
589.22034	1390.04309082031
699.33362	1528.29187011719
707.36548	1216.31945800781
741.06793	1289.26232910156
812.41718	1642.95739746094
975.6001	1236.46899414063
1234.2408	1531.56115722656
peaklist end

peaklist start
mz=530.29792040139
fragmentation=HCD
charge=3
header=RawFile: QE929_MSQ1321_20180329_Heba_ub_s1_ctrl_1 Index: 6834 Precursor: 0 _multi_
101.07153	59279.46484375
101.10822	2278.76123046875
102.07472	5781.58642578125
110.07172	166764.5625
111.05547	4835.38623046875
111.06854	1165.15832519531
111.07518	14829.69921875
112.03975	2438.47143554688
112.08749	5535.9541015625
115.08707	2198.85009765625
116.01667	5079.54541015625
116.07067	1563.96508789063
120.08109	2158.14233398438
122.07153	2604.66430664063
125.07155	2315.88305664063
127.0505	6708.51513671875
129.10246	31119.921875
130.08632	9959.79296875
130.10617	1634.12634277344
131.08246	1352.13977050781
133.04269	4234.3974609375
137.68695	1162.69787597656
147.1129	22708.9765625
148.76103	1268.38562011719
150.06639	2153.599609375
156.01143	6602.32568359375
166.06068	1486.86181640625
167.09297	2701.08227539063
171.11301	3070.80151367188
173.12936	8813.73046875
183.11209	1479.17492675781
184.00638	6487.66357421875
185.1655	3023.7294921875
186.08765	5442.94970703125
187.14354	2015.02111816406
188.13994	6002.4453125
190.06468	12712.9658203125
192.06046	1811.06970214844
195.08792	8110.44189453125
197.1281	1838.97595214844
200.13962	1778.84729003906
201.03326	21048.01171875
201.12358	7896.2490234375
202.03511	2295.43286132813
203.10268	1888.15490722656
211.11914	1965.19567871094
213.16037	3047.30834960938
217.13403	5334.52783203125
218.05907	16084.0263671875
218.13844	1363.55651855469
219.06068	1491.22839355469
219.60953	1670.40246582031
220.05495	2404.75708007813
222.08659	1512.98852539063
223.15567	5806.2880859375
226.15544	22471.4921875
227.13855	2440.00512695313
227.15851	5292.384765625
228.09763	6415.47705078125
228.13434	3065.84643554688
231.09764	1914.41552734375
239.11368	12365.787109375
244.1656	93605.3125
245.12961	1894.2294921875
245.16893	24635.494140625
246.17122	3080.46850585938
251.15072	9358.08032226563
291.16574	5576.1416015625
296.19702	7412.24072265625
299.17218	8018.6767578125
310.17645	2647.69384765625
314.2067	5734.21875
341.21667	2106.71850585938
352.19884	8103.81384277344
354.21295	3213.537109375
355.19974	8132.01513671875
359.20401	2159.22021484375
369.18781	1751.13037109375
371.22647	1893.21716308594
387.19963	11419.2586669922
388.25449	4517.12060546875
406.1972	2072.20239257813
412.21847	4767.35034179688
429.24917	16190.5434570313
429.87975	3806.830078125
449.5593	1752.71520996094
456.73056	2543.69409179688
466.24088	2390.86596679688
471.23358	2261.20434570313
481.28049	1986.09387207031
497.29752	1744.89501953125
499.23215	1936.60363769531
505.26526	3055.83325195313
512.24823	1901.66882324219
512.75793	2276.8388671875
525.30389	1886.10693359375
542.33142	20667.2666015625
579.3276	11687.580078125
603.3067	2001.08569335938
604.33374	2690.71728515625
607.30188	2873.40063476563
610.81232	1634.92858886719
618.32556	1983.06262207031
624.30481	1771.27075195313
633.34814	5299.63623046875
641.39805	18740.3626708984
645.33551	2018.81628417969
664.35156	1875.15795898438
673.33508	1838.34912109375
677.85437	2304.10180664063
678.39313	3745.02221679688
699.33795	8208.8330078125
742.44763	20169.060546875
743.45021	36406.0478515625
752.43469	1725.98815917969
763.41614	1661.19458007813
784.36145	1614.3134765625
785.38062	2853.65869140625
802.38379	22679.5776367188
812.42555	4735.4287109375
831.3822	1984.70556640625
853.40594	1683.96325683594
855.52885	20713.2587890625
859.41089	6328.93017578125
860.41566	13383.337890625
875.4339	8934.1298828125
876.43544	18321.8873291016
885.41333	6581.55810546875
886.42829	15696.4921875
903.42413	19045.0234375
904.43286	34366.533203125
911.48773	3003.02612304688
912.50513	2105.58740234375
940.4364	1597.98046875
955.4389	1925.203125
965.51785	4734.47192382813
995.48269	4907.77795410156
1013.4807	2667.53857421875
1013.4954	26398.5180664063
1040.4911	44962.6081542969
1058.4707	1719.47399902344
1087.4556	1616.62854003906
1126.5832	7844.20751953125
1136.5713	5029.572265625
1154.5749	24868.0844726563
1210.6029	10304.7084960938
1237.6155	43087.54296875
1255.6272	32095.4669189453
1308.6787	7210.02990722656
1336.6825	14000.0124511719
1349.7968	1587.65405273438
1795.9755	3763.1162109375
peaklist end

peaklist start
mz=530.29798482996
fragmentation=HCD
charge=3
header=RawFile: QE929_MSQ1321_20180329_Heba_ub_s6_10_3 Index: 7615 Precursor: 0 _multi_
100.64621	1086.69091796875
101.07114	1426.58813476563
110.07154	9110.626953125
117.46881	1101.23388671875
120.0808	6004.96044921875
129.10217	7513.70654296875
130.08647	4788.3544921875
136.07501	2321.01879882813
137.1283	1119.54943847656
147.11372	4190.06396484375
166.06137	1890.21948242188
167.09239	2393.494140625
175.11972	1526.72534179688
195.08749	8252.3056640625
195.14876	4601.0546875
200.13945	2049.74047851563
228.13406	6622.6396484375
239.11403	11608.2451171875
280.08078	1355.40466308594
291.16776	2549.34057617188
321.6629	2118.98364257813
341.21936	1413.51977539063
350.17896	1483.62438964844
352.19772	2628.62060546875
406.19235	2074.62890625
466.24109	6019.94384765625
505.25882	4716.3671875
520.28809	1152.79907226563
554.63104	1195.70043945313
579.32764	10292.2762451172
642.32019	1482.60034179688
661.56427	1351.38525390625
676.40692	1387.10791015625
678.38977	2255.89965820313
699.34657	9741.01916503906
812.42369	8037.73083496094
911.49042	6820.48803710938
1011.5641	1442.03894042969
1122.9229	1439.16528320313
1159.6298	1386.91015625
1446.6276	1306.7265625
peaklist end

peaklist start
mz=530.298043085313
fragmentation=HCD
charge=3
header=RawFile: QE929_MSQ1321_20180329_Heba_ub_s4_10_1 Index: 7416 Precursor: 0 _multi_
110.07162	19457.41796875
120.08105	2849.92724609375
129.10249	10792.734375
130.06589	1337.2353515625
130.08627	6607.47216796875
136.07581	16511.8359375
147.11276	5390.7412109375
159.09143	8082.4091796875
166.06117	2215.53295898438
167.09315	8021.81884765625
170.06004	6911.904296875
171.14883	1877.84155273438
173.33923	1022.60614013672
175.11949	2540.01123046875
185.16528	1999.82897949219
189.1102	1180.07531738281
195.08762	14881.876953125
200.13901	6477.203125
204.13449	1584.92736816406
209.14008	1862.52502441406
210.41661	1330.91101074219
211.12054	1531.1279296875
221.09966	1210.68151855469
222.08727	2368.43139648438
228.1342	14301.81640625
237.13368	2526.44604492188
239.11374	26790.5234375
240.11612	1803.15783691406
284.15247	4397.69580078125
291.16516	6907.1748046875
294.15591	1834.38366699219
308.17252	2716.1796875
312.09753	5185.9775390625
321.66367	4930.89453125
327.19977	1289.11828613281
330.10706	1427.0126953125
341.2179	4778.2822265625
352.16022	2018.14758300781
352.19818	9617.2880859375
406.19281	4215.94580078125
406.71725	2116.08471679688
407.24008	2757.41967773438
409.18066	2644.11499023438
456.24939	1424.74768066406
466.23938	11043.1173095703
470.25064	1377.50378417969
478.27777	1627.87963867188
505.26282	7650.9970703125
522.26459	2183.7490234375
551.32996	2169.62524414063
561.31866	1500.85974121094
562.3056	1932.13159179688
567.30048	16407.4237060547
579.32511	22195.5627441406
621.33215	1380.67248535156
633.36951	1378.31018066406
642.31818	7071.166015625
678.3887	6898.85778808594
687.21161	1964.46252441406
699.34266	24327.5092773438
736.68378	1309.72814941406
777.45367	4965.1845703125
779.31934	1348.0380859375
812.42157	16699.4453125
855.46222	1836.48388671875
911.48936	14171.3486328125
1010.5599	4876.1630859375
1161.0396	1342.77612304688
1562.9987	1691.29907226563
peaklist end

peaklist start
mz=530.298196564258
fragmentation=HCD
charge=3
header=RawFile: QE929_MSQ1321_20180329_Heba_ub_s5_10_2 Index: 6776 Precursor: 0 _multi_
110.07161	9005.5869140625
118.3829	1094.92932128906
129.10249	6217.3935546875
130.08604	1501.01501464844
136.07559	7103.78759765625
147.11185	1665.87927246094
157.70592	1097.97045898438
167.09262	4688.671875
178.06137	1155.82580566406
195.08754	8573.197265625
200.13965	2604.77685546875
204.13438	1197.7041015625
209.96948	1263.36560058594
228.1338	8540.728515625
239.11375	16840.205078125
242.55768	1124.16491699219
251.15041	1464.71118164063
291.16589	4143.03662109375
294.15555	1405.83337402344
308.17114	1702.05737304688
321.6622	1168.142578125
327.20142	1452.82153320313
339.70163	1438.16638183594
349.96695	1247.00744628906
350.17358	1411.24780273438
352.19748	4284.4033203125
406.19034	1667.373046875
426.27563	1745.13903808594
466.24179	4974.30322265625
505.2616	5199.9912109375
579.32622	10175.9965820313
642.31372	1949.45983886719
678.38861	4816.87841796875
699.34131	11333.4055175781
812.41528	5640.640625
813.43085	1814.49645996094
911.49822	6663.67651367188
947.54779	1390.3291015625
989.15027	1395.82348632813
1010.573	1643.49621582031
1127.2029	1224.00830078125
1505.1201	1454.48071289063
peaklist end

peaklist start
mz=530.298214924464
fragmentation=HCD
charge=3
header=RawFile: QE929_MSQ1321_20180329_Heba_ub_s7_30_1 Index: 7201 Precursor: 0 _multi_
110.07164	14950.5712890625
122.07143	1388.83374023438
129.10236	5882.7275390625
130.08617	1920.60229492188
131.08031	1456.54956054688
136.07574	6499.08740234375
138.90137	1176.373046875
147.11267	4666.3193359375
159.09169	2047.38745117188
166.06105	4508.42431640625
167.09297	7941.10693359375
170.06062	1871.859375
195.08766	12509.6845703125
200.13904	7963.7978515625
204.13391	4269.59521484375
221.10339	1301.60888671875
222.08775	2515.91137695313
228.13432	13666.591796875
237.13364	1435.18005371094
239.11394	21764.44140625
241.20728	1209.06469726563
291.16708	6713.37060546875
291.59293	1197.52355957031
294.15625	1964.20300292969
308.17139	2279.44506835938
316.60669	1168.21142578125
321.66296	1200.44848632813
327.20395	1599.22766113281
341.21921	1831.95727539063
350.17471	5341.3984375
352.16016	1336.01330566406
352.19962	5149.22900390625
406.19324	5138.78564453125
409.18094	1422.14770507813
455.70242	1229.28308105469
466.24258	9728.29052734375
505.26096	7073.05224609375
506.30627	1430.32055664063
551.32861	2686.90112304688
565.3092	1201.48608398438
567.2998	1916.794921875
579.32448	22732.8251953125
642.32385	2270.662109375
678.39313	7024.0029296875
699.34195	18031.0297851563
777.46509	1841.45068359375
812.42386	9930.81640625
911.48894	10374.2192382813
1010.5531	2360.21655273438
peaklist end

peaklist start
mz=530.298239805109
fragmentation=HCD
charge=3
header=RawFile: QE929_MSQ1321_20180329_Heba_ub_s6_10_3 Index: 6505 Precursor: 0 _multi_
101.07121	1388.07849121094
110.07146	2639.17041015625
120.08148	2329.97314453125
128.80103	1100.86254882813
129.10262	19053.990234375
136.07602	2468.314453125
175.11885	2671.72216796875
185.09134	1098.50805664063
197.16455	1776.24072265625
199.1799	1805.81201171875
232.13988	8495.640625
233.16531	1381.80236816406
281.51453	1227.87145996094
347.1673	1784.25769042969
473.34131	1271.87194824219
476.20987	4512.84326171875
546.27917	1264.42199707031
589.29281	8561.47900390625
646.31403	2112.58129882813
647.42603	1708.3095703125
700.33014	1632.13024902344
708.33966	1520.25012207031
717.35175	4882.6533203125
781.47406	1447.00598144531
935.76672	1277.36779785156
1017.5128	1291.88208007813
1616.2024	1572.3017578125
peaklist end

peaklist start
mz=530.298252030791
fragmentation=HCD
charge=3
header=RawFile: QE929_MSQ1321_20180329_Heba_ub_s7_30_1 Index: 6251 Precursor: 0 _multi_
101.07189	1198.18078613281
110.07128	2000.4609375
120.08102	1467.44409179688
123.55331	1107.56726074219
128.263	1149.89184570313
129.10257	7854.4755859375
136.07527	1732.47229003906
147.11264	1085.31005859375
162.97606	1107.16149902344
175.11894	2471.71826171875
180.60901	1226.68811035156
232.13965	3638.14501953125
238.58162	1294.1298828125
243.0247	1185.95446777344
264.45749	1096.572265625
476.20831	1491.06262207031
501.64822	1296.59851074219
517.27142	1557.18615722656
589.29346	2293.35986328125
1189.865	1284.70751953125
1467.4222	1533.04284667969
1543.949	1405.75036621094
peaklist end

peaklist start
mz=530.298337895968
fragmentation=HCD
charge=3
header=RawFile: QE929_MSQ1321_20180329_Heba_ub_s3_ctrl_3 Index: 6021 Precursor: 0 _multi_
100.34969	1139.5048828125
110.0717	1685.88635253906
120.08087	1991.15478515625
129.10252	17194.302734375
136.07542	1859.81774902344
141.10176	2010.49694824219
232.14021	5929.5234375
398.69833	1422.9765625
416.97284	1536.59204101563
466.36734	1143.29870605469
476.20798	5210.69384765625
589.29248	6775.10986328125
647.43237	1675.33154296875
700.3241	1509.82775878906
717.35663	4595.4921875
863.63629	1335.78393554688
1021.5178	1344.20361328125
1141.0017	1386.39929199219
1396.8959	1426.92541503906
peaklist end

peaklist start
mz=530.298355382483
fragmentation=HCD
charge=3
header=RawFile: QE929_MSQ1321_20180329_Heba_ub_s1_ctrl_1 Index: 5946 Precursor: 0 _multi_
120.08121	1375.7763671875
129.10233	7146.8896484375
130.62915	963.848266601563
136.07596	1340.83190917969
172.6351	1183.54113769531
175.11916	1915.92651367188
203.71004	998.559997558594
220.88092	1315.36950683594
232.14066	1777.29370117188
403.51199	1256.98413085938
419.31659	1173.59777832031
589.29871	2203.0751953125
647.42108	1334.35205078125
668.12372	1325.50476074219
717.35138	1226.97180175781
724.38281	1216.51428222656
847.73468	1418.33813476563
peaklist end

peaklist start
mz=530.298386646942
fragmentation=HCD
charge=3
header=RawFile: QE929_MSQ1321_20180329_Heba_ub_s3_ctrl_3 Index: 6985 Precursor: 0 _multi_
101.22251	1030.07336425781
101.92218	1486.54040527344
110.07175	9535.4580078125
119.29601	1060.91870117188
129.10248	7267.9599609375
130.08607	1744.51416015625
136.07574	4139.92724609375
137.3476	1105.30676269531
147.11325	2123.2802734375
154.78358	1023.68908691406
159.09167	1764.22839355469
164.2222	1021.64080810547
167.09293	4320.49560546875
173.93619	1199.82409667969
185.16481	1220.03015136719
195.08798	7660.9189453125
200.13925	2337.03198242188
228.13489	7410.27685546875
239.11414	11501.4267578125
291.16656	5775.62890625
294.29785	1148.88977050781
314.07425	1267.41027832031
321.66452	1414.302734375
341.21915	1233.58093261719
406.19321	6262.72412109375
409.18289	1475.49340820313
436.08859	1157.12744140625
466.24274	4794.7724609375
505.26059	4947.91162109375
579.32665	11106.3464355469
603.83942	1288.41723632813
678.39221	6752.451171875
699.33978	8977.27233886719
774.7583	1206.49597167969
812.41658	7444.0908203125
911.492	5373.41064453125
1029.9939	1376.79174804688
peaklist end

peaklist start
mz=530.298411562993
fragmentation=HCD
charge=3
header=RawFile: QE929_MSQ1321_20180329_Heba_ub_s5_10_2 Index: 5892 Precursor: 0 _multi_
121.47723	1051.0634765625
129.10249	8349.603515625
136.07599	2750.783203125
175.11868	4191.09716796875
197.16464	2088.24536132813
199.17989	1238.10705566406
225.5652	1332.24133300781
232.1412	4503.60791015625
310.80606	1208.01684570313
379.84671	1258.29040527344
476.20966	1769.1083984375
589.29517	1851.57177734375
1565.0713	1392.74633789063
1630.7546	1470.88037109375
peaklist end

peaklist start
mz=530.298547898014
fragmentation=HCD
charge=3
header=RawFile: QE929_MSQ1321_20180329_Heba_ub_s2_ctrl_2 Index: 6383 Precursor: 0 _multi_
100.31024	1194.65307617188
110.07148	1954.82446289063
113.63842	1136.04699707031
120.08129	4452.81640625
129.10225	18836.265625
130.08675	1616.11889648438
136.076	1395.69873046875
147.11325	1946.1982421875
149.29788	1062.16455078125
159.07721	1835.591796875
169.13336	1414.46838378906
172.15497	1111.78674316406
175.12006	2041.58813476563
183.14964	1347.92736816406
184.76848	1075.17907714844
197.12863	1737.8505859375
197.16487	1535.66772460938
213.59175	1081.826171875
232.14008	6147.75341796875
247.67049	1133.78759765625
277.85739	939.543395996094
289.27173	1111.60729980469
309.60001	1150.24133300781
347.16837	1582.74377441406
476.21262	1452.37414550781
503.23416	1419.05944824219
589.29199	5665.89111328125
619.30737	1980.89172363281
700.32721	1519.88391113281
712.24115	1461.41687011719
717.35175	1732.53161621094
724.38062	1542.08825683594
peaklist end

peaklist start
mz=530.298559134821
fragmentation=HCD
charge=3
header=RawFile: QE929_MSQ1321_20180329_Heba_ub_s9_30_3 Index: 6189 Precursor: 0 _multi_
101.07111	1977.55810546875
102.05578	1328.61071777344
110.07212	2288.81518554688
120.08118	2261.15209960938
120.1386	1171.39672851563
129.06596	1159.50354003906
129.10233	12767.44140625
136.07565	2203.08813476563
141.10266	1827.92321777344
169.09689	1272.55297851563
169.13257	1116.57373046875
175.11926	4778.63330078125
197.16476	2138.09130859375
199.18161	1662.45043945313
215.13925	1591.48034667969
229.76494	1310.5849609375
232.1412	8488.7998046875
293.05588	1104.24548339844
307.73145	1171.29565429688
347.16791	2345.57983398438
368.58267	1069.58874511719
371.20419	1392.056640625
448.25217	1413.41760253906
476.20959	2457.3837890625
517.27738	3583.87707519531
589.2942	7557.87524414063
646.31848	1963.66943359375
647.41907	1738.21228027344
717.34839	4358.2265625
peaklist end

peaklist start
mz=530.29870565367
fragmentation=HCD
charge=3
header=RawFile: QE929_MSQ1321_20180329_Heba_ub_s7_30_1 Index: 6007 Precursor: 0 _multi_
101.0714	2518.623046875
102.05515	1502.21520996094
110.07175	2285.412109375
116.33705	993.811218261719
118.08706	1084.37524414063
120.08132	2706.2734375
129.06607	1165.03881835938
129.10225	2671.23364257813
136.07561	1587.21704101563
147.11282	1230.05615234375
153.59119	1071.64477539063
175.11966	2390.13354492188
199.18021	5564.54345703125
200.12889	1235.78259277344
227.17732	1560.32556152344
404.19104	1569.42565917969
517.27393	5142.0986328125
529.79694	2433.35571289063
572.80566	1140.27917480469
646.31531	5654.73583984375
701.3501	1385.962890625
718.39862	1376.33801269531
757.34174	1388.63354492188
828.42993	1377.13342285156
845.44031	1509.25720214844
1175.4674	1426.8369140625
1258.4043	1445.24304199219
1467.1063	1575.26391601563
peaklist end

peaklist start
mz=530.298824153881
fragmentation=HCD
charge=3
header=RawFile: QE929_MSQ1321_20180329_Heba_ub_s5_10_2 Index: 5688 Precursor: 0 _multi_
102.05563	1522.60217285156
110.07167	1802.16662597656
115.68373	993.056091308594
120.0808	4367.52734375
129.10263	2667.015625
157.13327	1139.88708496094
170.2643	1191.76733398438
185.29646	1215.16430664063
199.18089	11632.7978515625
316.74133	1114.115234375
360.23456	2106.29077148438
374.94012	1468.42297363281
493.98907	1209.94287109375
518.47601	1253.4658203125
532.1781	1453.951171875
545.89886	1228.05102539063
682.36273	1545.93676757813
706.34155	1385.85986328125
738.4101	1600.703125
866.91486	1278.90942382813
887.14191	1200.7822265625
1086.6487	1299.77392578125
1298.1993	1556.62438964844
1347.9252	1333.6376953125
1424.5338	1609.33178710938
1624.1619	1440.89990234375
peaklist end

peaklist start
mz=530.29907899556
fragmentation=HCD
charge=3
header=RawFile: QE929_MSQ1321_20180329_Heba_ub_s6_10_3 Index: 6261 Precursor: 0 _multi_
101.07132	8906.6650390625
102.05573	6854.95361328125
108.71651	1143.14086914063
109.9953	1059.7060546875
110.07212	4476.13916015625
120.08161	6450.8564453125
127.71199	1334.79028320313
129.06639	6408.640625
129.10239	16257.4560546875
131.11827	1442.50720214844
136.0764	2663.48168945313
155.08191	1228.58508300781
158.09221	2286.32446289063
171.07707	1632.51208496094
175.11905	23314.73046875
177.23283	1199.58386230469
191.11827	1913.916015625
197.13007	1662.37915039063
199.18057	15578.2548828125
200.18404	1794.78442382813
212.30179	1155.61291503906
215.14017	1467.88989257813
216.09863	7288.25048828125
219.11472	1453.93139648438
227.17645	2030.19396972656
229.12009	1467.666015625
240.13525	6912.58984375
243.1358	1556.48718261719
245.27396	1214.80126953125
258.14493	1518.73754882813
288.20172	1757.37487792969
327.13068	1243.09631347656
327.90045	1230.49987792969
345.14008	2597.68334960938
360.2377	1664.29748535156
371.20084	1912.89416503906
378.68631	4395.0234375
387.16278	1524.87268066406
404.18967	16241.3308105469
443.21606	1302.0029296875
456.21191	2139.31787109375
483.21091	1458.50622558594
517.27405	24726.2451171875
530.2937	2711.94262695313
536.2785	1407.74499511719
537.26794	1410.33935546875
544.29669	1790.53063964844
554.297	1479.15026855469
555.28455	1704.68017578125
604.30872	4555.2353515625
608.32343	2274.39111328125
611.28265	1229.39636230469
628.30664	4722.0283203125
646.31641	30329.3325195313
664.34216	1311.54565429688
684.32458	1347.28271484375
701.34268	9459.24389648438
717.3833	2517.69165039063
739.33386	1220.38061523438
757.34527	12199.0339355469
770.40112	1452.21911621094
774.37769	10042.0797119141
814.42676	3845.96960449219
845.44744	6659.02160644531
887.46228	2328.29052734375
904.25824	1341.77014160156
1016.4989	7963.60522460938
1057.5949	11385.646484375
1098.5391	2081.625
1115.5662	2507.31396484375
1116.5895	1804.12707519531
1143.6026	7287.83666992188
1362.7168	6865.685546875
peaklist end

peaklist start
mz=530.299989025017
fragmentation=HCD
charge=3
header=RawFile: QE929_MSQ1321_20180329_Heba_ub_s2_ctrl_2 Index: 6131 Precursor: 0 _peak_
101.0717	7938.79052734375
102.05602	5435.48291015625
110.07207	1604.35375976563
120.08153	4671.12158203125
129.06654	7067.53515625
129.10228	12072.5693359375
131.11897	1243.99633789063
136.07634	6883.49365234375
157.06209	1353.00646972656
158.09335	2384.17700195313
171.07732	1417.890625
173.12904	10979.0595703125
174.13252	1233.03051757813
175.11919	16596.943359375
199.18134	7121.45458984375
200.18307	1248.85668945313
201.12247	1536.02734375
216.09914	6929.4306640625
240.13492	4565.02392578125
242.1523	1353.08361816406
258.14603	2477.84326171875
267.92191	1340.3564453125
273.12134	1260.19750976563
282.14597	1446.80090332031
288.20306	1253.33361816406
291.15472	1456.60461425781
320.27524	1405.09680175781
348.46936	1278.51684570313
387.16199	2264.53857421875
396.19766	1902.73718261719
401.28271	1642.39123535156
404.18892	11743.9573974609
456.21469	1748.26159667969
463.20233	1289.40698242188
517.2753	22459.7534179688
529.3056	1184.02709960938
572.30621	2120.89282226563
604.31921	1371.08544921875
628.30525	6984.46728515625
638.32678	2188.65112304688
646.31678	23140.7685546875
684.32306	2006.90283203125
701.34839	5152.61376953125
757.34955	12785.0826416016
774.3759	10414.802734375
858.41895	9387.1396484375
859.40491	2754.7646484375
887.4563	4833.00146484375
1016.4998	1718.21130371094
1115.574	2006.28576660156
1155.1106	1583.1591796875
1204.8246	1451.61511230469
1281.7141	1438.83129882813
peaklist end

peaklist start
mz=794.951354551943
fragmentation=HCD
charge=2
header=RawFile: QE929_MSQ1321_20180329_Heba_ub_s4_10_1 Index: 17899 Precursor: 0 _multi_
111.81941	1395.58557128906
120.08134	6035.28369140625
129.10197	1637.87524414063
141.77728	1476.38781738281
188.375	1491.83044433594
212.2019	1438.75134277344
222.18364	1662.96691894531
225.45259	1417.55529785156
276.13312	2648.86596679688
309.12592	2644.19091796875
373.11432	1581.92297363281
527.79559	1759.71398925781
612.23145	2095.6787109375
838.75665	1601.29382324219
915.54303	2301.62060546875
1014.6169	2088.951171875
peaklist end

peaklist start
mz=530.546820803407
fragmentation=HCD
charge=3
header=RawFile: QE929_MSQ1321_20180329_Heba_ub_s3_ctrl_3 Index: 9226 Precursor: 0 _peak_
101.07141	2645.92358398438
110.07146	1918.42712402344
111.56232	1110.38134765625
113.0805	1015.95397949219
120.08064	1686.35327148438
127.08692	9874.9091796875
129.10216	2801.90747070313
136.07576	19538.345703125
138.20801	1192.1025390625
139.09792	2356.25415039063
140.63235	1191.74890136719
147.58636	1344.98425292969
155.11745	5563.45263671875
159.09151	2052.54321289063
163.38518	1122.494140625
170.05986	1792.41137695313
175.11914	7415.03515625
187.08752	4352.794921875
199.18108	1606.05615234375
203.12126	5082.06005859375
213.08699	4708.7490234375
217.13727	2260.90185546875
231.1152	1972.57556152344
258.16132	9146.9931640625
264.29941	1190.79077148438
266.17155	3230.5849609375
272.17993	1224.04821777344
286.15613	6554.5078125
288.20392	2224.05688476563
294.16821	10314.6186523438
312.15613	1307.02392578125
315.14658	1630.92321777344
321.16217	4763.0166015625
333.18613	1277.49853515625
401.28616	4085.44482421875
414.21182	1567.74194335938
445.17261	2028.57653808594
476.71902	1485.58117675781
506.24677	28115.3873291016
514.37054	1755.83508300781
547.32257	9139.3955078125
583.39819	1841.65380859375
585.29218	1119.09521484375
629.39896	24117.5859375
646.39266	13260.0524902344
682.46527	1475.29650878906
728.46313	2012.20593261719
738.33121	25257.3347167969
757.42212	1969.93884277344
774.4462	28542.265625
790.37799	1355.12646484375
832.46106	2023.68127441406
843.49179	8116.93395996094
887.99933	1552.71875
899.52734	2467.30297851563
952.41895	2385.67553710938
960.53015	1576.89514160156
1121.5679	2210.36450195313
1205.8102	1547.54870605469
1897.1202	1750.38366699219
peaklist end

peaklist start
mz=530.546822288581
fragmentation=HCD
charge=3
header=RawFile: QE929_MSQ1321_20180329_Heba_ub_s7_30_1 Index: 9466 Precursor: 0 _peak_
101.0715	1534.77355957031
116.00184	1325.17150878906
127.08707	1688.20043945313
129.10216	8128.625
136.07587	9680.564453125
155.11746	9281.865234375
157.13307	1606.94201660156
175.11963	1416.86340332031
185.12914	1172.66455078125
186.12456	1302.20288085938
192.94934	1109.38012695313
199.18027	2333.95336914063
203.121	9722.1162109375
204.13452	2397.00317382813
217.13837	2516.05029296875
231.11528	2446.2216796875
258.16144	2485.06640625
286.15677	1280.11376953125
318.53098	1274.27807617188
362.06665	1402.17626953125
390.23438	1616.27087402344
547.32373	2128.38232421875
592.28809	1784.25903320313
646.38794	2249.99389648438
696.22888	1456.25329589844
771.79626	1333.39392089844
774.44523	8020.46484375
778.36279	2176.01611328125
793.95032	1420.8134765625
877.4447	1865.7041015625
899.52595	7282.38000488281
1012.6175	1657.10412597656
peaklist end

peaklist start
mz=530.546847366251
fragmentation=HCD
charge=3
header=RawFile: QE929_MSQ1321_20180329_Heba_ub_s5_10_2 Index: 8879 Precursor: 0 _peak_
101.07146	1539.92590332031
110.0716	1825.53454589844
123.02341	1108.86608886719
127.08691	8198.4130859375
127.30964	1098.17626953125
129.10214	1782.76000976563
136.07552	1919.69299316406
142.14412	1083.67028808594
155.11844	1566.57104492188
159.09163	1304.59289550781
167.76711	1023.62420654297
175.11862	2014.26306152344
199.18082	1557.23229980469
203.12099	2310.81640625
231.11592	2306.33642578125
253.62807	1118.1806640625
258.15979	5113.99755859375
286.15503	4609.59423828125
294.42123	1231.2001953125
295.30951	1165.51708984375
397.21384	1154.5908203125
414.21326	1531.310546875
455.13397	1524.81176757813
547.3172	4986.35302734375
613.22711	1489.04809570313
629.40186	1741.4599609375
646.38697	10454.6959228516
757.42188	1553.4453125
774.44565	17090.740234375
1825.739	1324.70678710938
1962.053	1422.57067871094
2108.0242	1378.06262207031
peaklist end

peaklist start
mz=530.546886200391
fragmentation=HCD
charge=3
header=RawFile: QE929_MSQ1321_20180329_Heba_ub_s9_30_3 Index: 9580 Precursor: 0 _peak_
101.07133	4622.97998046875
102.05529	1452.81457519531
104.05328	5586.5068359375
110.09653	2116.18212890625
120.08087	1640.37646484375
127.08671	9312.8349609375
129.10243	21536.74609375
130.08646	1540.63000488281
133.65288	1129.25109863281
136.07549	26035.82421875
137.07889	2203.39404296875
141.10207	1675.37890625
147.11253	1888.70690917969
155.11787	25137.75390625
159.09142	5957
170.05952	1959.69580078125
172.11531	2042.41955566406
175.11914	2040.28857421875
181.09604	4575.37158203125
183.11296	1449.20764160156
185.16539	1920.05688476563
186.12436	2137.66357421875
187.08679	5576.265625
187.10942	1064.22192382813
187.14485	1680.69165039063
192.71611	1233.46936035156
203.12114	22934.0546875
204.13538	8406.5693359375
215.13916	1239.78540039063
217.13676	10970.7734375
228.17241	1933.85046386719
231.11583	10778.3837890625
232.11954	1479.78686523438
245.07629	1788.56958007813
245.13184	1243.94323730469
249.15967	11542.4208984375
258.1597	8586.11328125
277.15372	1830.60583496094
286.15506	7043.8232421875
292.12933	2766.39111328125
298.11844	1607.17895507813
303.20312	2552.37719726563
303.51474	1182.3466796875
315.14594	2385.5458984375
322.05905	1179.54931640625
333.1876	5913.92175292969
344.14429	1337.30615234375
344.19769	2295.908203125
377.26309	1221.27734375
390.23413	9837.798828125
414.21307	1836.52526855469
446.27597	1684.23095703125
450.26846	5387.876953125
463.74228	2029.07543945313
489.30364	5916.48156738281
510.30377	2243.40844726563
512.46399	1233.94030761719
536.20258	1642.22351074219
547.32349	8618.2109375
570.86255	1815.64721679688
585.31976	1839.0458984375
592.28491	1387.650390625
600.60138	1210.45556640625
646.38959	10671.12890625
677.91901	1420.41467285156
703.98907	1357.25939941406
742.4259	2569.33447265625
774.44678	34641.31640625
778.35608	1391.978515625
797.95233	2070.943359375
798.44458	1554.90319824219
832.45483	2272.08227539063
876.44855	1455.85205078125
899.52857	24059.703125
1012.6177	2723.4462890625
1240.3093	1380.73071289063
1774.9511	4749.26049804688
1995.6499	1787.53198242188
peaklist end

peaklist start
mz=530.547049877029
fragmentation=HCD
charge=3
header=RawFile: QE929_MSQ1321_20180329_Heba_ub_s2_ctrl_2 Index: 9702 Precursor: 0 _peak_
101.07136	2078.45288085938
110.0716	2573.35595703125
116.7974	1040.08276367188
120.08067	1362.47631835938
124.7111	1070.58264160156
125.21036	1191.34423828125
127.08632	6848.65576171875
128.75783	1136.89135742188
129.1026	8568.5068359375
130.20168	1257.88269042969
136.07573	16106.240234375
139.0974	1966.56433105469
155.11783	7694.23291015625
159.09164	2137.30712890625
175.11877	6308.1318359375
199.17982	1632.07775878906
203.12148	9057.580078125
204.13445	2739.9814453125
213.08574	2359.21704101563
217.13634	4962.1005859375
231.11705	1589.85559082031
258.16055	1461.50012207031
286.15494	4181.5244140625
294.16714	7063.25390625
367.7915	1306.31909179688
369.71237	1498.5654296875
390.23254	2111.43627929688
401.28506	5607.5283203125
414.20856	1316.93481445313
476.72424	1506.65026855469
477.21448	1248.45703125
506.24662	20878.4608154297
514.37195	1889.13635253906
547.31537	1813.22387695313
609.82458	1370.90100097656
611.38147	1263.48022460938
616.90668	1199.27893066406
629.39657	16079.9301757813
646.3856	7971.69348144531
682.23547	1275.55871582031
738.32924	19883.8403320313
757.42413	1300.72875976563
774.44495	15217.0932617188
826.4903	1535.25048828125
843.48683	7566.72216796875
888.97278	1589.55017089844
899.52185	5698.025390625
900.53851	2181.4921875
1006.5483	1824.06799316406
1012.618	1820.14721679688
1473.223	1480.46166992188
1871.0154	1449.08020019531
peaklist end

peaklist start
mz=795.328680006672
fragmentation=HCD
charge=2
header=RawFile: QE929_MSQ1321_20180329_Heba_ub_s8_30_2 Index: 10028 Precursor: 0 _multi_
110.07172	12722.23828125
112.4211	1283.81262207031
132.52382	1479.46142578125
138.64362	1276.64721679688
170.2879	1334.28466796875
187.14253	1891.61706542969
232.20706	1431.48876953125
318.12576	1496.89880371094
324.13565	1499.49584960938
335.14835	3016.294921875
394.17029	4579.78759765625
580.23676	5036.73974609375
795.82324	2551.04125976563
860.64301	1688.80615234375
875.21265	1528.87744140625
897.33752	3130.07543945313
1067.434	10836.2254638672
1123.8538	1728.30395507813
1196.4827	5633.25732421875
1370.8068	1970.10363769531
peaklist end

peaklist start
mz=795.328744280513
fragmentation=HCD
charge=2
header=RawFile: QE929_MSQ1321_20180329_Heba_ub_s4_10_1 Index: 10154 Precursor: 0 _multi_
110.07155	31587.78515625
136.07549	2018.0322265625
136.42616	1453.04040527344
152.412	1564.73400878906
164.96852	1462.51513671875
175.11871	2185.98266601563
199.18024	5693.8076171875
335.14767	7453.37548828125
357.23788	1385.11706542969
366.17624	8366.99609375
376.16403	1768.66381835938
394.17111	15177.7724609375
495.21848	2125.71142578125
523.211	7341.353515625
577.27679	1666.89135742188
580.23376	9656.720703125
601.15808	1654.09582519531
620.34509	2019.82177734375
667.28314	2032.78125
730.33276	1676.51843261719
795.34979	6323.5185546875
795.82709	3067.5009765625
897.33865	17104.6142578125
1011.3782	1650.65100097656
1067.4481	21835.576171875
1068.4299	8094.2734375
1196.4813	20885.8881835938
1532.0565	1798.53356933594
peaklist end

peaklist start
mz=795.328937468965
fragmentation=HCD
charge=2
header=RawFile: QE929_MSQ1321_20180329_Heba_ub_s6_10_3 Index: 10318 Precursor: 0 _multi_
110.07125	11084.4560546875
166.25636	1537.39294433594
187.14345	1732.62951660156
211.65952	1430.74133300781
302.13895	1448.10656738281
335.15009	2902.22729492188
366.17841	1929.76232910156
394.17032	6467.974609375
474.70358	1754.52185058594
484.96652	1935.35070800781
523.21295	2619.72607421875
580.23688	5421.22265625
795.37506	2213.7421875
795.83026	2132.28833007813
897.33301	3222.09643554688
1067.4325	9723.9443359375
1196.4677	5738.66162109375
peaklist end

peaklist start
mz=795.328967233702
fragmentation=HCD
charge=2
header=RawFile: QE929_MSQ1321_20180329_Heba_ub_s9_30_3 Index: 9934 Precursor: 0 _multi_
110.07156	28565.36328125
110.60959	1465.60791015625
133.04262	1345.67578125
175.11906	2424.70556640625
187.14378	1821.94543457031
249.09647	1495.72143554688
267.10739	1606.98791503906
335.14981	7748.408203125
366.17679	7413.0146484375
394.17136	14578.7587890625
523.21423	9318.865234375
577.2735	1800.79321289063
580.23547	10574.4296875
737.29547	2087.05346679688
786.31659	2327.99169921875
786.82642	1494.17346191406
880.30402	2128.62353515625
897.3252	6980.2333984375
1010.3987	1971.94482421875
1067.44	34348.982421875
1196.4731	17246.1899414063
1290.51	1865.87646484375
1589.6424	12758.4135742188
peaklist end

peaklist start
mz=795.329042374723
fragmentation=HCD
charge=2
header=RawFile: QE929_MSQ1321_20180329_Heba_ub_s7_30_1 Index: 9834 Precursor: 0 _multi_
110.01707	1464.83715820313
110.07154	11311.9990234375
175.11911	2276.43286132813
335.14798	2048.6484375
394.17053	9376.2255859375
523.21466	1577.44604492188
580.23761	2556.86206054688
737.3078	1918.55712890625
897.33362	6772.0595703125
1067.4305	11459.4636230469
1196.4871	2915.50732421875
peaklist end

peaklist start
mz=530.569156160102
fragmentation=HCD
charge=3
header=RawFile: QE929_MSQ1321_20180329_Heba_ub_s7_30_1 Index: 14546 Precursor: 0 _multi_
110.07134	5467.18310546875
111.26769	1183.32739257813
114.18067	1212.74340820313
120.08075	1614.25207519531
143.11731	1963.2587890625
159.59227	1036.82409667969
166.08424	1020.58746337891
171.1123	1547.08068847656
181.13411	1113.82421875
200.41705	1097.02453613281
247.99362	1354.25476074219
451.26102	1292.15185546875
460.28375	1435.99890136719
544.42529	1283.72399902344
588.32556	1270.27954101563
1022.983	1362.72705078125
1027.2753	1360.01708984375
1351.4504	1356.9248046875
1382.2107	1473.29663085938
peaklist end

peaklist start
mz=530.587762817488
fragmentation=HCD
charge=3
header=RawFile: QE929_MSQ1321_20180329_Heba_ub_s2_ctrl_2 Index: 5769 Precursor: 0 _multi_
101.07137	1327.09606933594
110.07098	1739.62329101563
119.08143	18424.21484375
129.10216	7280.6005859375
136.40465	1258.02172851563
157.13365	2323.10693359375
175.11859	8437.2099609375
185.12862	1745.60400390625
186.08719	2360.06396484375
195.07593	6755.10986328125
212.1024	1342.09008789063
226.83084	1123.16735839844
230.11302	25076.81640625
231.11644	1656.49951171875
310.98688	1120.10266113281
346.15479	1243.75671386719
361.19788	2449.92553710938
361.90796	1280.28405761719
399.21225	2180.47192382813
415.74454	1548.74304199219
470.77414	1303.37243652344
471.26141	4349.3154296875
474.28057	8933.05627441406
503.77417	1776.15856933594
581.31519	2340.74609375
602.37702	12893.271484375
731.41634	26437.890625
830.48514	52505.7061767578
941.48932	1321.63366699219
1059.5913	12532.3642578125
peaklist end

peaklist start
mz=530.587814133564
fragmentation=HCD
charge=3
header=RawFile: QE929_MSQ1321_20180329_Heba_ub_s5_10_2 Index: 5409 Precursor: 0 _multi_
110.01827	1123.177734375
110.07191	1931.94274902344
113.87404	1002.73547363281
123.18238	1093.09875488281
129.10223	2642.93994140625
131.43839	1081.7548828125
157.13354	1893.79443359375
185.12929	2487.84619140625
200.29124	1206.8642578125
210.20634	1103.1025390625
230.40201	1233.45617675781
382.71317	1293.74645996094
399.21149	1834.45642089844
511.83688	1333.38317871094
524.24005	1187.73583984375
531.33588	1326.60632324219
581.31451	2074.18481445313
645.3092	2183.23559570313
695.82318	1212.228515625
737.40747	1511.32885742188
822.8194	1412.64038085938
1447.9229	1244.935546875
1567.5198	1337.77722167969
peaklist end

peaklist start
mz=530.587953431748
fragmentation=HCD
charge=3
header=RawFile: QE929_MSQ1321_20180329_Heba_ub_s7_30_1 Index: 5664 Precursor: 0 _multi_
101.07146	1629.95043945313
110.07167	4491.65283203125
120.08088	1559.12719726563
129.10228	4494.90869140625
147.11317	1639.40246582031
157.13333	2692.60522460938
175.11868	1892.71105957031
185.12891	1358.72705078125
498.27707	1512.82531738281
581.31805	2289.91088867188
645.31262	1711.98828125
875.15363	1330.91040039063
890.66528	1202.56726074219
1323.2505	1320.29040527344
1455.9523	1789.88391113281
peaklist end

peaklist start
mz=530.587974427175
fragmentation=HCD
charge=3
header=RawFile: QE929_MSQ1321_20180329_Heba_ub_s8_30_2 Index: 5688 Precursor: 0 _multi_
101.07142	2570.50317382813
110.07153	2024.28271484375
120.08067	1799.10522460938
129.10211	5503.021484375
136.07553	2162.11987304688
157.13339	5871.86181640625
175.11882	2393.42016601563
177.59651	1088.38110351563
268.04507	1054.00061035156
287.61072	1339.39624023438
288.96112	1070.91516113281
301.12738	1287.34851074219
394.59247	1244.81494140625
399.20963	4594.76611328125
498.27512	1550.38110351563
581.3194	1923.50598144531
701.70795	1263.73046875
849.39917	1238.42102050781
1095.5215	1686.92309570313
peaklist end

peaklist start
mz=795.382549834918
fragmentation=HCD
charge=2
header=RawFile: QE929_MSQ1321_20180329_Heba_ub_s7_30_1 Index: 10792 Precursor: 0 _multi_
109.39474	1697.71264648438
110.78278	1293.17407226563
113.49686	1330.38830566406
123.59065	1241.98510742188
126.54744	1363.7529296875
136.07599	1460.009765625
199.18071	11352.6748046875
227.17566	7382.90869140625
401.32263	1457.68078613281
958.41309	1863.7421875
968.22015	1507.62670898438
1121.4618	2904.5302734375
1250.5056	1916.38037109375
1387.0465	1669.8193359375
peaklist end

peaklist start
mz=795.382856772089
fragmentation=HCD
charge=2
header=RawFile: QE929_MSQ1321_20180329_Heba_ub_s5_10_2 Index: 10105 Precursor: 0 _multi_
199.1799	10668.443359375
215.13885	2577.47216796875
227.17488	9697.3359375
243.13431	1504.09167480469
253.76953	1642.79528808594
340.25803	1713.45385742188
494.56479	1765.52014160156
773.9317	1502.79650878906
857.34503	1763.64807128906
897.617	1770.52136230469
958.38977	2642.92260742188
1121.4573	1761.48010253906
1204.5505	1606.28100585938
1365.9015	1850.986328125
peaklist end

peaklist start
mz=795.38585608038
fragmentation=HCD
charge=2
header=RawFile: QE929_MSQ1321_20180329_Heba_ub_s9_30_3 Index: 14034 Precursor: 0 _peak_
111.14437	1202.9794921875
136.07574	1866.84985351563
257.20129	1538.80078125
397.20804	1433.66723632813
710.67383	1506.97094726563
1434.057	1831.14318847656
1542.5717	1643.93310546875
peaklist end

peaklist start
mz=795.388116898572
fragmentation=HCD
charge=2
header=RawFile: QE929_MSQ1321_20180329_Heba_ub_s9_30_3 Index: 15415 Precursor: 0 _multi_
110.0718	1247.55773925781
125.4636	1191.36328125
131.39571	1468.78625488281
135.65665	1375.0693359375
136.07608	5731.8359375
141.06686	1277.92761230469
156.7877	1304.13232421875
157.13466	1227.609375
180.45198	1468.39208984375
197.67169	1528.62609863281
201.12413	1558.09851074219
206.72406	1245.28784179688
212.10291	2917.58569335938
219.4252	1314.76416015625
335.29962	1587.9013671875
340.69489	1414.09997558594
348.00589	1688.37976074219
762.07166	1727.96105957031
802.26398	1554.24462890625
915.97107	1559.24951171875
1000.4538	1727.92407226563
1099.5132	1557.04125976563
1223.6545	1617.76000976563
peaklist end

peaklist start
mz=530.595784129479
fragmentation=HCD
charge=3
header=RawFile: QE929_MSQ1321_20180329_Heba_ub_s4_10_1 Index: 5782 Precursor: 0 _multi_
101.07143	5968.60009765625
103.05965	1276.36254882813
110.07172	19731.640625
111.1352	1096.205078125
115.08683	2592.73583984375
119.08139	1449.94555664063
120.08112	1498.78442382813
129.10237	11421.8603515625
130.0864	5546.6162109375
131.0304	1309.25854492188
136.07574	25659.013671875
137.07895	1031.71228027344
145.09711	5534.173828125
147.11304	6990.98681640625
157.09709	5743.41259765625
167.10255	1281.73999023438
169.06233	1182.21020507813
182.19325	1269.61645507813
185.16449	2057.86889648438
205.1012	2726.91162109375
209.13971	6093.3115234375
212.10411	2242.43408203125
216.09747	1703.21362304688
216.13321	1874.52014160156
230.11411	2150.46899414063
233.12814	7787.2958984375
234.14551	9389.0361328125
237.13466	6032.64990234375
261.12341	1506.91137695313
277.65927	2068.59008789063
278.61978	1410.30053710938
329.95895	1346.04760742188
331.98392	1322.27282714844
332.20819	6340.10791015625
340.68628	1989.16589355469
348.18845	2246.65063476563
350.21817	5557.646484375
352.146	2158.814453125
370.15401	24459.4210205078
374.66714	1222.96765136719
405.20819	21624.9445800781
441.22922	2359.13549804688
467.20956	1646.41149902344
469.22318	26616.9951171875
496.23306	1440.07934570313
515.25836	1318.50341796875
516.24215	8563.37292480469
531.32104	6261.24169921875
533.2691	7133.1435546875
554.31592	1936.9716796875
564.29346	1523.65673828125
566.27942	4250.47119140625
582.30742	30531.6015625
601.67682	1238.08435058594
616.30908	1605.15673828125
634.31397	12106.2189941406
679.35754	5273.05810546875
730.34442	2448.53149414063
731.33447	10393.6185302734
748.35666	8862.28564453125
761.39618	1331.45422363281
842.41428	3624.98815917969
872.43164	2085.90478515625
889.46613	2140.5966796875
894.38477	1456.48486328125
911.42493	1720.90869140625
991.44904	1624.25756835938
992.45465	1711.36840820313
peaklist end

peaklist start
mz=530.595904239632
fragmentation=HCD
charge=3
header=RawFile: QE929_MSQ1321_20180329_Heba_ub_s9_30_3 Index: 5710 Precursor: 0 _multi_
101.0714	5941.09130859375
110.07158	25401.150390625
110.07854	1626.04736328125
115.08675	5324.74462890625
129.06677	1533.04113769531
129.10248	13760.0615234375
130.08618	5484.4453125
134.76985	1053.77087402344
136.07585	28981.28515625
137.07935	1148.53869628906
138.0654	1193.77087402344
145.09727	9758.1533203125
147.11273	9295.4619140625
157.09732	8931.01953125
173.09171	2649.76831054688
176.26683	1093.24194335938
181.06079	1157.46252441406
187.04329	1342.48046875
195.9892	1232.18920898438
198.08801	1417.70349121094
205.10007	4901.1728515625
209.13962	7147.7392578125
216.09717	1669.69006347656
216.13428	2003.16796875
230.11346	1797.44104003906
230.40312	1440.576171875
233.12781	8634.37890625
234.14635	10711.822265625
237.13513	9226.23828125
261.12292	2139.40087890625
272.78781	1529.96984863281
277.65924	6000.0712890625
296.12299	1517.57702636719
326.18741	2606.51123046875
331.16257	2443.5
332.20816	8200.716796875
340.18436	2254.0078125
348.1886	2744.64086914063
350.21933	6845.22412109375
352.14175	2568.275390625
370.1541	33116.4106445313
375.16794	1937.99645996094
387.19986	1640.71838378906
396.17059	2596.55541992188
405.20918	26293.1174316406
409.16748	1317.51525878906
413.21765	1444.50549316406
436.22882	4191.87451171875
441.22629	1936.94860839844
467.20917	5358.65087890625
469.22262	37053.1127929688
496.23483	1253.26049804688
515.25818	1955.74011230469
516.24243	9708.02111816406
533.26593	5083.05615234375
554.31281	5386.37060546875
555.22429	3578.29479980469
566.27692	5648.2470703125
582.3068	37725.4462890625
634.31677	15141.3654785156
646.37836	1568.43298339844
679.36322	8553.328125
713.3194	1844.17565917969
730.34161	5081.1162109375
731.33539	12745.0887451172
748.36136	11106.2327880859
761.39783	4736.2431640625
843.42169	1473.38256835938
889.4613	2811.34790039063
894.40155	2493.23657226563
895.38416	1712.94116210938
1143.1997	1571.21240234375
1174.2767	1548.72912597656
peaklist end

peaklist start
mz=530.596021894486
fragmentation=HCD
charge=3
header=RawFile: QE929_MSQ1321_20180329_Heba_ub_s6_10_3 Index: 5960 Precursor: 0 _multi_
101.07132	12609.859375
107.3121	1030.48571777344
110.07161	31338.39453125
111.0751	1338.93054199219
115.08676	2817.87915039063
116.07095	1125.18432617188
119.08175	10485.4736328125
129.1024	19685.1640625
130.08621	2525.97094726563
136.07574	38078.0078125
137.07895	5331.92138671875
138.06599	1875.859375
145.09752	1880.47412109375
147.11299	9937.95703125
155.04466	1420.47021484375
157.09723	7284.5673828125
164.11705	1658.65991210938
169.06059	1207.31188964844
171.0764	1529.96020507813
172.07106	1738.97961425781
175.11917	4325.13525390625
176.74876	1127.671875
185.16447	2530.455078125
186.08702	1320.41906738281
195.07625	6674.91455078125
198.0872	2579.75317382813
198.12415	1261.21911621094
199.10797	1388.14526367188
203.89507	1082.21716308594
204.54315	1273.72717285156
205.10016	6237.7490234375
209.1394	9565.4658203125
209.15805	1115.69030761719
212.10191	1332.40563964844
213.15778	1387.86022949219
216.09795	4808.974609375
216.13406	6201.15966796875
227.10301	1638.48620605469
230.11369	16268.451171875
231.11726	2037.310546875
233.12831	13878.1357421875
234.14566	13403.4951171875
237.13509	12621.5361328125
261.12271	1797.47729492188
263.10068	1698.00952148438
269.10651	4880.37548828125
277.65924	8661.130859375
283.64069	5432.6630859375
317.66138	1344.6455078125
326.18756	1993.74108886719
332.20708	10638.8928222656
335.13757	1195.55908203125
348.18674	4863.86962890625
350.21896	10479.1982421875
352.14209	2342.05102539063
368.17676	1740.54809570313
370.15341	46526.2290039063
372.6593	1514.3828125
375.16571	2777.84643554688
388.18085	2062.11840820313
405.20901	42311.1420898438
415.19479	1609.89990234375
426.17935	1547.85363769531
441.22845	7160.64013671875
467.2077	2901.19482421875
469.22239	55522.3515625
471.27112	1710.33874511719
483.2435	2085.81591796875
496.72968	1958.13562011719
509.25067	2023.8974609375
515.25616	2366.533203125
516.24194	18427.46875
530.79236	1533.69201660156
533.26496	12149.5295410156
548.25818	1376.94067382813
554.31224	9379.5966796875
564.29492	5500.27880859375
566.27509	7751.22802734375
582.3066	55582.3720703125
587.26263	2009.87268066406
616.30597	2052.8359375
634.31538	29841.4169921875
659.52679	1565.92761230469
679.36015	16653.5668945313
700.34454	2067.2392578125
713.31836	5105.1162109375
714.30365	2094.712890625
730.34583	10055.224609375
731.32014	13486.8648681641
731.4425	2279.2255859375
748.35923	16641.2236328125
830.4828	20423.8579101563
842.41885	3323.74523925781
893.41248	1682.86962890625
894.39716	7492.5322265625
911.42017	1783.87353515625
990.45819	2873.97875976563
991.4472	1846.09558105469
992.46759	1442.77648925781
peaklist end

peaklist start
mz=530.596041550361
fragmentation=HCD
charge=3
header=RawFile: QE929_MSQ1321_20180329_Heba_ub_s3_ctrl_3 Index: 5524 Precursor: 0 _multi_
101.07137	5249.96044921875
110.07172	18312.986328125
114.19249	1189.20654296875
115.08723	4789.3212890625
119.08182	27956.81640625
123.26129	1296.94604492188
129.10243	13805.2880859375
130.08621	2976.21044921875
136.07582	30903.93359375
137.07861	1579.86999511719
147.1124	8215.3349609375
157.0974	6385.9814453125
158.09235	1287.16296386719
172.07141	1124.80480957031
175.11876	9733.7880859375
177.51967	1106.76416015625
178.04973	1218.2021484375
184.10898	1178.77673339844
195.07576	10857.3671875
202.11908	2365.85693359375
205.10036	2830.826171875
209.13919	5436.5400390625
212.10329	6014.52685546875
216.09769	1303.72534179688
216.13454	1921.18701171875
230.11366	37173.18359375
231.11743	2843.73071289063
233.12868	10843.349609375
234.14427	7064.01123046875
237.13484	8790.5078125
261.12372	1829.25207519531
269.10654	1891.44458007813
283.10468	1516.16235351563
283.64212	2466.55639648438
317.66528	1403.05114746094
326.69089	1512.03771972656
329.18161	2801.89086914063
332.21011	5158.6796875
348.18881	5436.16162109375
350.21936	2735.31689453125
352.1431	2910.9833984375
361.1991	5356.11328125
368.17447	1781.79602050781
370.15423	29951.4858398438
375.16599	2318.45239257813
388.18491	1722.11254882813
405.20876	23098.3021240234
415.75037	2244.67260742188
422.19873	1777.40234375
441.22714	6191.02294921875
467.20654	4628.1298828125
469.22304	31186.1489257813
470.77396	5452.73583984375
474.27979	10484.859375
490.76913	1727.97094726563
495.73303	1497.67175292969
496.23053	2010.57397460938
509.25632	2071.61889648438
515.2569	1730.94958496094
516.2406	11978.818359375
531.32532	12260.9697265625
533.26643	10178.4298095703
554.30962	10468.5052490234
564.30219	1893.42492675781
566.27588	5834.9521484375
582.30598	35944.2724609375
602.37707	20395.6162109375
606.31219	1513.52478027344
634.31352	14732.6416015625
645.93713	1729.19116210938
679.36189	12406.8520507813
700.3493	1428.52514648438
726.7771	1443.26379394531
730.34311	9476.49060058594
731.31287	5021.138671875
731.43909	16721.7109375
732.43079	8393.2734375
748.3606	10715.6865234375
830.48916	78865.0776367188
894.40295	1570.63562011719
941.52477	10298.3104248047
990.45807	1598.23291015625
1006.5532	4513.23413085938
1059.5947	15500.654296875
1085.6246	1483.83386230469
1203.7101	1539.16442871094
1412.2871	1828.08776855469
1424.6913	1757.89074707031
peaklist end

peaklist start
mz=795.390621601259
fragmentation=HCD
charge=2
header=RawFile: QE929_MSQ1321_20180329_Heba_ub_s5_10_2 Index: 5448 Precursor: 0 _multi_
105.37685	1384.24963378906
110.07165	16086.0849609375
136.66586	1284.18591308594
145.50912	1238.330078125
167.23912	1281.30236816406
172.02876	1389.17028808594
178.00319	1373.61450195313
201.67705	1277.47058105469
209.13972	6610.67626953125
237.13489	2873.23120117188
287.34409	1520.88610839844
339.97168	1523.69287109375
370.15451	20586.1796875
405.20871	2307.35034179688
469.22278	10067.3842773438
582.30762	2163.89379882813
634.31372	1971.21301269531
748.35931	2078.23413085938
795.40784	1646.16027832031
991.4458	2894.15454101563
1008.4724	24978.51953125
1121.5551	13359.2236328125
peaklist end

peaklist start
mz=530.596190319089
fragmentation=HCD
charge=3
header=RawFile: QE929_MSQ1321_20180329_Heba_ub_s1_ctrl_1 Index: 5493 Precursor: 0 _multi_
101.07148	5541.150390625
108.20399	1391.26501464844
110.07161	22346.60546875
115.08704	2562.16088867188
119.08189	32234.888671875
120.45397	1090.28112792969
129.06613	1938.70983886719
129.10258	16714.658203125
130.08626	2793.16186523438
136.07573	31766.693359375
138.06511	1640.72521972656
145.09741	1176.74060058594
147.11298	6532.107421875
155.42636	1085.66369628906
157.09723	5880.0087890625
169.06059	1716.60278320313
171.07549	1296.89111328125
175.11877	11643.78125
181.06023	1440.93286132813
186.08717	1768.65466308594
195.07658	10473.302734375
198.08711	1502.50439453125
199.27345	1356.97912597656
205.10072	4789.14697265625
209.14021	6827.57470703125
212.10252	2015.92492675781
216.09767	1870.23278808594
216.13406	4535.236328125
230.09007	1816.73376464844
230.11359	47811.203125
230.14934	1966.24279785156
231.11697	4650.32421875
233.1282	7833.8046875
234.14467	10497.833984375
237.13426	7014.1923828125
248.13814	1572.47412109375
269.10687	2278.4892578125
277.6593	2530.88696289063
283.63919	1282.21228027344
329.18134	4791.01416015625
332.20862	6736.4755859375
340.18271	6896
343.16727	1661.38549804688
348.18927	5399.90185546875
350.21887	7054.53466796875
357.20993	1574.59631347656
361.198	5704.60546875
368.1741	1678.66857910156
370.15419	36952.8989257813
375.16699	5422.49365234375
405.20907	29977.9125976563
436.22961	1530.31530761719
441.2247	4973.43701171875
467.20724	2837.65942382813
469.22267	40094.5092773438
470.29147	1558.6962890625
470.77585	6052.2265625
474.28307	11181.7016601563
481.26282	1775.96484375
509.25412	1364.42004394531
515.25696	4285.22021484375
516.24133	12180.5205078125
531.32452	17337.400390625
533.26984	10658.7021484375
554.30851	8147.62463378906
565.28845	1664.93273925781
566.27283	6403.2490234375
580.28558	2034.65026855469
582.30755	40147.15625
602.37742	21548.8498535156
616.30347	1786.39184570313
634.31624	20955.99609375
644.30597	1989.50146484375
679.3595	6684.10107421875
730.34674	6116.5322265625
731.32159	5577.18115234375
731.42948	33924.365234375
748.35579	15332.3518066406
814.46362	1755.73620605469
830.48897	84192.7320556641
842.42822	2701.18041992188
894.40698	1741.24487304688
941.52106	1437.90954589844
941.52914	8695.2470703125
1006.5416	8150.22119140625
1059.5965	17976.2133789063
peaklist end

peaklist start
mz=795.390687190476
fragmentation=HCD
charge=2
header=RawFile: QE929_MSQ1321_20180329_Heba_ub_s1_ctrl_1 Index: 5491 Precursor: 0 _multi_
110.07164	29682.443359375
123.91454	1393.78845214844
129.10262	1812.03649902344
138.06575	1742.98376464844
157.09712	1396.54797363281
203.79749	1490.44104003906
207.92007	1640.96166992188
209.13922	13446.9677734375
237.13507	11851.4658203125
262.44458	1460.09826660156
269.10556	1515.73876953125
332.20856	7799.525390625
350.22052	2494.0009765625
352.14413	5768.11083984375
370.15398	49570.748046875
396.1705	2406.44995117188
405.20828	2656.18701171875
441.22766	2156.37622070313
467.25702	1633.07287597656
469.22261	19297.1596679688
505.06433	1707.11364746094
533.27386	1778.82727050781
582.30737	5738.50146484375
634.31661	5061.81298828125
744.52649	1713.953125
748.3573	3249.64575195313
911.41284	1549.65454101563
991.43768	3105.47900390625
1008.4737	44033.07421875
1104.5315	2392.9228515625
1121.5647	18529.712890625
1122.5481	7166.22802734375
1220.6345	2222.5859375
1221.6051	2267.37231445313
peaklist end

peaklist start
mz=795.390983093402
fragmentation=HCD
charge=2
header=RawFile: QE929_MSQ1321_20180329_Heba_ub_s4_10_1 Index: 5790 Precursor: 0 _multi_
110.07174	26703.73828125
125.00845	1382.89562988281
129.10277	2203.38330078125
130.08646	1386.84851074219
138.06662	2020.90661621094
157.09709	2230.79321289063
209.13885	10437.80078125
234.1436	1738.92736816406
237.13469	12786.7705078125
266.30728	1401.44079589844
332.20825	5919.84716796875
350.21973	2702.44458007813
352.1445	2540.3935546875
370.15454	57124.3369140625
374.13803	1370.99084472656
396.16782	2463.94287109375
405.20923	3142.3427734375
441.22809	1797.59375
469.22315	21834.5021972656
567.97186	1589.11682128906
582.30426	6447.5400390625
634.3172	2916.13208007813
741.27484	1658.72045898438
748.35529	3370.1298828125
795.41272	2381.88916015625
911.41693	5025.892578125
991.44232	6867.1572265625
1004.6758	1843.22924804688
1008.2777	2521.23876953125
1008.4757	46380.955078125
1104.5135	1678.79479980469
1121.5566	29830.0673828125
1220.6309	2992.65502929688
1221.6113	2792.65014648438
1395.6642	1983.48046875
1595.5503	1843.20825195313
peaklist end

peaklist start
mz=795.391065472095
fragmentation=HCD
charge=2
header=RawFile: QE929_MSQ1321_20180329_Heba_ub_s3_ctrl_3 Index: 5581 Precursor: 0 _multi_
110.0717	5167.62109375
137.87416	1191.86645507813
209.14247	1595.25854492188
237.1346	2501.14575195313
270.17432	1511.70458984375
322.03882	1552.07775878906
355.0632	1936.27355957031
370.1539	10713.451171875
469.22341	4285.73754882813
520.31842	1583.79602050781
1008.4692	5442.26489257813
1093.9424	1857.32348632813
1117.1533	1563.39855957031
1121.5552	2103.23876953125
peaklist end

peaklist start
mz=795.392799760944
fragmentation=HCD
charge=2
header=RawFile: QE929_MSQ1321_20180329_Heba_ub_s8_30_2 Index: 5761 Precursor: 0 _multi_
106.94434	1483.11315917969
110.07168	28423.802734375
157.09677	2701.42114257813
169.13402	1840.53063964844
170.3576	1335.1787109375
205.10103	1841.76354980469
209.1396	10021.4736328125
237.1344	14146.599609375
307.3317	1546.99719238281
308.11826	1734.29406738281
332.20816	7441.94482421875
344.29999	1594.4482421875
350.22144	2249.17602539063
351.81418	1434.35607910156
352.14465	7171.20947265625
370.15413	47588.4252929688
395.01776	1642.298828125
441.22717	5596.6142578125
469.22284	20959.8959960938
582.30713	5908.76806640625
634.31476	1816.62719726563
657.34979	1504.25732421875
748.35126	3362.8974609375
775.34186	1947.58703613281
990.45624	1703.29614257813
991.44177	6169.46533203125
1008.4751	41449.4716796875
1024.1614	1649.9892578125
1103.5229	4860.01330566406
1121.558	17494.376953125
1122.5494	8668.1904296875
1155.8142	2130.32641601563
1220.5997	2964.96264648438
1221.6382	2137.03833007813
peaklist end

peaklist start
mz=795.393732800679
fragmentation=HCD
charge=2
header=RawFile: QE929_MSQ1321_20180329_Heba_ub_s6_10_3 Index: 6016 Precursor: 0 _multi_
110.07182	1766.20678710938
129.05475	1270.56994628906
153.00414	1698.53515625
328.55048	1379.38647460938
360.543	1526.31359863281
370.15479	7437.52392578125
377.69162	2171.85668945313
427.91562	1559.71484375
469.22284	5956.455078125
754.39038	2072.01171875
795.40424	3140.44702148438
892.80139	1597.93786621094
936.51154	2119.24487304688
1008.4834	10650.4228515625
1009.4737	2935.4736328125
1121.5508	3091.82177734375
1171.0625	1748.03662109375
1554.363	2064.7080078125
peaklist end

peaklist start
mz=795.393732800679
fragmentation=HCD
charge=2
header=RawFile: QE929_MSQ1321_20180329_Heba_ub_s6_10_3 Index: 5806 Precursor: 0 _multi_
122.72836	1473.49377441406
136.07574	3344.52709960938
282.84747	1507.48352050781
307.19034	1346.40637207031
352.03519	1572.22729492188
377.69513	2918.88330078125
523.24872	1408.76977539063
594.7973	2280.7646484375
657.32745	1772.49072265625
754.38141	2777.73095703125
795.32587	2135.50024414063
966.4826	2353.8330078125
1023.5006	2163.22729492188
1380.1583	1638.35729980469
2450.3682	1830.03540039063
peaklist end

peaklist start
mz=530.602019010272
fragmentation=HCD
charge=3
header=RawFile: QE929_MSQ1321_20180329_Heba_ub_s9_30_3 Index: 6618 Precursor: 0 _multi_
103.37738	1001.21905517578
104.05298	1688.45617675781
110.07166	16627.970703125
120.08118	21432.876953125
129.10255	7160.86962890625
130.0864	1118.05102539063
132.0808	1677.59997558594
136.07596	7657.83984375
141.09262	1110.97497558594
141.10233	9921.095703125
157.00935	1237.94067382813
157.13303	2509.3173828125
159.09164	6108.61767578125
166.06148	2237.67797851563
175.11864	6582.42822265625
219.11482	1557.88061523438
219.14954	12870.60546875
221.12727	1608.19189453125
224.11887	1283.9052734375
243.14566	1342.23571777344
247.14357	7580.11962890625
258.09879	1317.13647460938
272.17639	4768.79541015625
275.12515	4562.99169921875
288.20325	5801.9287109375
300.24207	1437.72985839844
307.11893	1964.2880859375
310.32562	1324.74072265625
318.17996	2347.69189453125
324.14532	6014.40234375
334.151	1970.00427246094
415.20703	1688.40112304688
417.24789	1475.36364746094
437.23383	1231.27502441406
440.21884	1269.6982421875
461.2037	1501.72143554688
503.28091	1488.89965820313
531.27753	7091.77197265625
531.47742	1402.64270019531
540.26477	2678.08422851563
552.60095	1389.62438964844
591.28107	1450.21411132813
599.78796	2274.88525390625
608.79541	2757.59423828125
619.08533	1472.97973632813
631.37531	6621.38916015625
693.32501	1786.8681640625
694.35052	8309.451171875
744.45709	2304.35107421875
815.49807	16585.6728515625
841.41528	7336.25244140625
942.47418	13344.064453125
1058.6726	1699.87036132813
1079.5211	10603.2080078125
1168.0929	1343.36279296875
1181.9159	1327.08984375
1449.4591	1385.09814453125
peaklist end

peaklist start
mz=530.602021562359
fragmentation=HCD
charge=3
header=RawFile: QE929_MSQ1321_20180329_Heba_ub_s8_30_2 Index: 6671 Precursor: 0 _multi_
104.0528	1534.38122558594
104.689	1077.79528808594
110.07174	10837.45703125
120.08096	1957.83276367188
129.10231	4780.5087890625
136.07541	1433.50256347656
141.1022	2053.77563476563
159.09157	5655.8876953125
159.11247	1661.21789550781
170.06006	4646.15478515625
175.1189	6025.47119140625
183.14853	1628.052734375
204.23401	1286.3505859375
211.14439	1337.04577636719
220.10851	2202.46923828125
220.73178	1138.4052734375
237.13527	1946.67260742188
278.15387	1092.91125488281
308.17059	4165.95458984375
314.1694	1412.92175292969
334.15256	9119.38122558594
349.65906	1378.11096191406
415.2113	2196.04296875
422.24438	1342.48193359375
472.24487	1445.05908203125
480.56857	1548.5029296875
496.25081	8561.6669921875
530.33179	1478.31872558594
553.25775	1352.96765136719
601.31	2026.75036621094
623.33685	5174.1669921875
623.84436	2647.21826171875
624.315	1631.02807617188
706.38538	5877.87841796875
726.35779	4879.7607421875
727.37543	1650.59069824219
729.39679	1811.71179199219
775.02405	1425.19409179688
829.5426	1732.9736328125
875.42664	1346.19909667969
1422.1095	1572.84851074219
1548.6465	1559.92053222656
1585.3459	1542.21215820313
peaklist end

peaklist start
mz=795.399442087961
fragmentation=HCD
charge=2
header=RawFile: QE929_MSQ1321_20180329_Heba_ub_s4_10_1 Index: 11502 Precursor: 0 _multi_
123.89993	1364.97216796875
136.07576	3015.31079101563
173.05486	1613.20690917969
187.14453	2434.59375
215.13748	1915.2294921875
223.108	6459.423828125
227.8672	1849.29345703125
241.11749	2230.2626953125
276.5007	1415.54235839844
285.1553	1812.64013671875
422.16898	1659.80200195313
468.24597	2330.50317382813
541.48853	1469.03454589844
612.3028	2708.79443359375
894.38239	1778.40551757813
984.49445	2839.42260742188
1020.5111	52650.2951660156
1190.6046	2835.80444335938
peaklist end

peaklist start
mz=795.399613472952
fragmentation=HCD
charge=2
header=RawFile: QE929_MSQ1321_20180329_Heba_ub_s8_30_2 Index: 11349 Precursor: 0 _multi_
108.12824	1563.7451171875
440.17743	1714.53283691406
525.26422	2233.17041015625
582.49219	1608.17358398438
640.30255	2068.65869140625
739.55786	1689.87780761719
847.12329	1503.31030273438
938.37885	1571.5
1020.5089	28794.3828125
1065.8412	1741.03002929688
1470.464	1730.87329101563
peaklist end

peaklist start
mz=530.602184937159
fragmentation=HCD
charge=3
header=RawFile: QE929_MSQ1321_20180329_Heba_ub_s2_ctrl_2 Index: 6753 Precursor: 0 _multi_
101.61182	1066.10693359375
104.05318	2433.1201171875
110.07164	11943.3603515625
115.05042	1268.66979980469
119.75958	1136.07946777344
120.08112	5259.880859375
123.29071	1122.84155273438
129.10223	9471.7978515625
130.0654	2049.35913085938
136.07581	2018.76354980469
147.11273	4723.44140625
158.0554	1458.73669433594
159.09143	5161.00830078125
159.11302	1651.50646972656
166.06085	2504.65600585938
167.42165	1152.98498535156
170.0598	2553.10815429688
175.11897	2653.0068359375
183.14909	4668.92919921875
200.46561	1259.88293457031
228.13551	1115.93579101563
237.13518	3848.78247070313
244.16653	1094.41577148438
271.13956	6856.79833984375
305.65836	1311.98413085938
306.15857	1860.107421875
308.17102	2301.77075195313
322.87476	1175.45263671875
334.1492	10089.12890625
395.20184	1294.17443847656
415.21021	1451.60180664063
487.32068	1948.26452636719
496.25131	7861.8662109375
530.32605	1644.99304199219
601.31127	4165.55395507813
610.33496	1247.81005859375
615.35999	1678.51318359375
643.33771	1265.10083007813
702.00995	1613.46875
706.37854	1662.67199707031
709.33563	1793.1591796875
726.36694	1367.95666503906
730.35565	1868.88134765625
737.11987	1406.08081054688
862.37579	1587.43115234375
875.43457	2205.88671875
1060.567	3568.1181640625
1245.6711	4907.71142578125
peaklist end

peaklist start
mz=795.400085449219
fragmentation=HCD
charge=2
header=RawFile: QE929_MSQ1321_20180329_Heba_ub_s9_30_3 Index: 11851 Precursor: 0 _peak_
136.07561	1676.25256347656
158.77547	1321.36022949219
192.51054	1416.73706054688
222.58936	1406.86303710938
275.02512	1416.54821777344
349.38074	1427.7607421875
649.17078	1756.12475585938
999.43701	1649.68713378906
1559.6766	1938.6005859375
1566.7743	1818.02819824219
peaklist end

peaklist start
mz=795.400191039139
fragmentation=HCD
charge=2
header=RawFile: QE929_MSQ1321_20180329_Heba_ub_s9_30_3 Index: 11288 Precursor: 0 _multi_
129.10254	1969.70581054688
136.07539	2414.52514648438
155.02261	1388.56848144531
167.08113	1576.65808105469
187.14383	6673.94091796875
192.97101	1446.84680175781
223.10771	7403.0703125
240.13419	2220.36157226563
241.11864	3147.5244140625
286.13937	1790.63745117188
468.24612	2192.65234375
595.29395	1468.76611328125
612.31781	2528.49243164063
685.35046	1593.865234375
984.50116	2704.6669921875
1020.5098	46155.5947265625
1159.3704	2087.67578125
1382.1273	1633.98046875
1612.9194	2056.57055664063
peaklist end

peaklist start
mz=530.604939308951
fragmentation=HCD
charge=3
header=RawFile: QE929_MSQ1321_20180329_Heba_ub_s3_ctrl_3 Index: 4147 Precursor: 0 _multi_
110.07202	2163.376953125
115.01298	1219.14868164063
115.02242	1055.34216308594
129.10281	14086.8388671875
130.08702	1298.63366699219
136.07632	7156.81884765625
141.10263	1991.82836914063
141.57529	1042.87744140625
147.11255	3625.7216796875
156.5714	1333.61242675781
175.11942	4096.345703125
195.25508	1000.78289794922
203.46274	1097.56665039063
211.14578	1390.60046386719
376.43423	1191.22314453125
404.22653	1272.47912597656
405.22314	1292.15075683594
410.23474	1629.72045898438
419.23688	5641.6005859375
425.23651	5204.8955078125
433.21844	1303.99438476563
442.22781	3760.58959960938
527.33209	1687.18676757813
530.33173	7809.14697265625
537.75525	1121.32897949219
541.2962	1231.49060058594
599.37854	2604.19067382813
627.36853	3505.57214355469
709.72522	1360.21752929688
823.34454	1996.4912109375
867.47355	62345.8166503906
peaklist end

peaklist start
mz=530.608212335774
fragmentation=HCD
charge=3
header=RawFile: QE929_MSQ1321_20180329_Heba_ub_s3_ctrl_3 Index: 10793 Precursor: 0 _multi_
106.4026	1324.833984375
107.0494	3320.30590820313
110.065	1230.53967285156
110.07158	12198.521484375
112.08742	2148.17626953125
115.08734	3009.3232421875
116.07081	2082.07592773438
119.04964	2015.96630859375
120.08165	1859.39331054688
127.0869	5905.61083984375
129.1026	1637.02380371094
136.0757	133173.109375
137.0791	9439.724609375
141.10216	6488.68603515625
142.09756	3067.98583984375
143.08171	1666.30065917969
147.58736	7736.8466796875
148.62581	1237.07360839844
156.11299	5922.28466796875
157.10811	1991.29638671875
158.09238	12284.84765625
159.11273	38044.1640625
160.11548	1815.177734375
161.58495	7218.89501953125
167.09294	9884.13671875
168.09593	1421.09106445313
169.10902	2003.99389648438
175.11897	64900.76171875
176.12201	2138.97631835938
180.08815	6016.87939453125
183.11311	7905.42529296875
185.0916	4952.10888671875
185.10414	39328.72265625
187.108	10368.2919921875
199.18062	10943.9404296875
201.12312	2414.80517578125
213.08699	40555.7734375
214.09038	3032.20092773438
217.10753	1792.47265625
219.14922	2050.25415039063
223.10684	2888.35864257813
227.17459	7271.4501953125
229.11761	5306.4609375
231.63164	13011.7939453125
232.13431	2762.2548828125
233.0912	3372.55688476563
251.1026	8654.0732421875
256.12933	5410.9267578125
258.61896	8477.833984375
271.17633	26401.10546875
282.18066	6570.24609375
288.20266	31589.0372314453
294.16686	45339.0756835938
305.13507	14607.8505859375
322.16228	108484.870117188
324.19412	9690.509765625
330.14566	5778.88037109375
342.20248	8657.44921875
348.15784	3022.27197265625
364.73685	1824.92236328125
369.21509	3090.60522460938
376.15173	7196.20166015625
378.67331	8693.3896484375
384.26004	10631.2547607422
401.28669	60229.37109375
428.21133	3320.98974609375
436.24057	2448.49487304688
442.20816	1483.57897949219
445.1698	10293.484375
462.25723	7931.4228515625
463.18192	6331.47705078125
467.71414	3241.76489257813
497.34177	1813.0029296875
514.37094	58667.2080078125
516.2309	12145.11328125
517.21686	3303.576171875
530.33099	2934.09790039063
534.24169	409301.032714844
583.39301	40554.1796875
601.40155	2665.40112304688
611.38856	34290.078125
629.39776	337532.024414063
651.29822	17273.6242675781
669.31041	54247.2783203125
679.2948	2277.34545898438
680.28137	2013.00305175781
682.46068	68023.333984375
697.30478	80697.7084960938
698.29681	9587.2861328125
728.46701	86430.4929199219
738.33044	7537.63354492188
739.3194	2042.6845703125
748.30701	8573.04663085938
748.31516	14954.6040039063
756.34009	20875.9965820313
766.32632	196648.198486328
769.49255	33041.79296875
784.33733	117841.000244141
797.48907	5831.31787109375
815.49804	114891.234375
821.46405	1785.79077148438
837.40525	11555.7106933594
855.41504	5861.86083984375
856.40674	2709.423828125
932.56009	18271.8818359375
952.42618	47021.775390625
961.55878	1926.37268066406
978.56066	51279.9768066406
1047.5776	2217.1884765625
1075.5837	2008.23547363281
1084.5017	2274.17138671875
1093.5861	13270.88671875
1094.5756	7258.45263671875
1111.5052	1734.41748046875
1252.146	1598.96691894531
peaklist end

peaklist start
mz=530.60827075508
fragmentation=HCD
charge=3
header=RawFile: QE929_MSQ1321_20180329_Heba_ub_s7_30_1 Index: 9265 Precursor: 0 _multi_
105.06652	2097.27807617188
110.07185	7290.9580078125
120.08094	2598.85327148438
129.10179	1306.86608886719
136.07562	28833.15625
139.09848	1671.0078125
147.04347	1300.30554199219
158.093	1792.12280273438
159.092	4618.90625
175.11859	9615.267578125
199.1804	1448.21484375
213.08765	5465.01806640625
216.09837	4399.56005859375
271.17651	2758.25952148438
277.14062	1858.06884765625
288.20245	1740.99719238281
294.1665	8452.1416015625
321.16006	1417.16296386719
401.28819	7738.16198730469
435.44031	1338.02648925781
476.7153	1605.66003417969
506.24662	29660.1691894531
514.37073	3951.76049804688
609.70581	1177.84289550781
617.32104	1559.06457519531
629.39638	24840.4799804688
682.45319	1381.2255859375
728.46881	2093.818359375
738.3283	26956.9709472656
784.33435	1393.0498046875
843.49133	6604.7978515625
844.48304	8294.32434082031
1006.5525	2224.52880859375
peaklist end

peaklist start
mz=530.608341612255
fragmentation=HCD
charge=3
header=RawFile: QE929_MSQ1321_20180329_Heba_ub_s5_10_2 Index: 8680 Precursor: 0 _multi_
105.06611	2195.017578125
110.07173	2291.873046875
112.08689	1829.59521484375
117.53144	1242.11975097656
136.07558	20174.5234375
137.07869	2140.46606445313
139.09776	4944.21923828125
147.04637	1223.39721679688
149.49149	1159.09716796875
167.08357	1218.43200683594
169.09583	1596.13989257813
175.11914	14163.185546875
183.1132	2264.29443359375
185.09189	2137.63623046875
190.52708	1208.34814453125
201.12392	1364.39270019531
204.25453	1256.81750488281
213.08633	9088.0390625
216.09764	2005.64196777344
217.6348	1596.56164550781
227.17374	1565.31420898438
229.34953	1152.75207519531
266.17181	2459.85302734375
271.17551	4505.14990234375
277.13931	2189.09985351563
288.20267	6698.1240234375
294.16706	25241.677734375
309.16116	1357.67932128906
321.16101	2300.63842773438
335.15717	1936.36853027344
384.25836	1245.82690429688
390.55402	1227.58154296875
401.28665	6622.93896484375
408.24326	1526.65393066406
445.17142	2296.42651367188
506.24633	55156.6845703125
514.37164	6981.986328125
583.39178	2743.03271484375
600.89056	1288.26135253906
611.38312	2134.84155273438
629.39673	40974.2041015625
682.46185	4537.71826171875
728.46596	8969.4130859375
738.3309	42544.9682617188
784.33966	1897.89709472656
785.33112	1514.55981445313
797.48334	8513.70703125
843.49519	20247.1064453125
845.48645	1429.09094238281
952.41437	1569.69714355469
952.43252	4088.95544433594
960.54218	1767.51538085938
1006.5527	4906.615234375
1007.5439	1565.98791503906
1122.584	2146.72924804688
peaklist end

peaklist start
mz=530.608378119389
fragmentation=HCD
charge=3
header=RawFile: QE929_MSQ1321_20180329_Heba_ub_s3_ctrl_3 Index: 8998 Precursor: 0 _multi_
105.06613	5657.49267578125
107.04958	9437.6171875
110.0714	14226.2744140625
112.08701	13713.3662109375
115.08678	5934.56201171875
116.07092	2356.29931640625
119.04925	1796.85717773438
124.07555	2417.84765625
128.15388	1273.55517578125
129.10362	1674.9033203125
129.11353	1863.79089355469
133.58977	5730.1337890625
136.07558	110043.25
137.07913	7718.9013671875
139.09764	52530.9296875
140.0816	6024.94482421875
141.10196	7906.94140625
141.1129	3164.32421875
143.11743	1657.60180664063
147.58713	14576.2890625
155.11777	2711.72485351563
156.076	1698.65344238281
156.11305	6436.03515625
157.10818	11630.7734375
158.09183	10251.0732421875
169.09686	14011.0048828125
175.11874	76923.8515625
176.12169	2676.20825195313
180.08748	7897.27587890625
183.11232	7382.400390625
185.09181	19223.658203125
186.09616	1434.21044921875
187.10806	5534.1943359375
190.78807	1448.66650390625
191.12872	1500.23645019531
196.11314	2771.69873046875
197.09204	2056.18627929688
199.18106	4953.02197265625
201.12256	2524.69116210938
207.1239	1534.71081542969
213.08669	72644.1640625
214.08916	5691.5029296875
215.10349	1888.884765625
216.09807	6346.7763671875
217.10687	5045.59521484375
217.63403	16534.275390625
218.13455	2571.86450195313
227.17502	7965.3955078125
229.11795	6401.767578125
232.11865	3072.70043945313
233.09137	8770.404296875
233.15062	2966.96948242188
235.11819	9418.2041015625
249.14444	12430.7626953125
266.17182	28356.8049316406
271.17641	25966.7658691406
277.14006	31628.263671875
288.20245	45414.296875
294.16676	164506.671875
324.19144	8285.0244140625
330.14473	8608.35168457031
342.202	8929.9501953125
348.15567	3381.9541015625
350.14429	6175.38720703125
384.26172	12301.7958984375
391.22198	2473.998046875
392.67123	7425.25341796875
397.2067	6322.8203125
401.28671	81456.2236328125
405.20569	6570.69921875
408.25021	2286.78076171875
427.15985	2376.96069335938
434.26324	2393.2158203125
445.17059	26692.693359375
453.2865	1609.91723632813
453.71558	5015.65673828125
462.25769	2484.3740234375
489.22153	2169.29907226563
491.17551	2434.80297851563
506.24632	332427.155639648
514.37052	59960.1259765625
563.81909	1505.15148925781
582.30896	2085.59326171875
583.39221	38975.931640625
601.40057	1905.39453125
609.81348	1990.53112792969
611.38675	31028.9345703125
623.30243	20608.3852539063
629.39696	276858.131835938
632.29242	2995.36010742188
641.30469	3010.0478515625
641.31361	35752.0185546875
669.31048	35162.0708007813
682.45959	37689.5947265625
683.35431	2132.51025390625
686.41577	2610.51391601563
720.31807	20260.9321289063
721.31006	5947.38818359375
728.46743	59383.7548828125
738.33066	298528.738525391
751.48071	2751.4482421875
756.34122	14097.5668945313
771.67297	1826.75915527344
773.45673	2202.92944335938
779.47571	2687.23217773438
784.33389	28105.4741210938
797.486	42820.46484375
825.47993	8884.99365234375
843.49072	132549.776367188
855.40455	11898.41015625
906.41718	2229.7275390625
914.54339	11670.7521972656
952.42563	70259.4521484375
960.55157	39771.7392578125
1006.5576	46682.3173828125
1029.5581	1734.92395019531
1075.5785	15363.6342773438
1084.5229	3211.6708984375
1111.5095	2069.03930664063
1121.5826	40502.228515625
1123.5776	2948.26318359375
peaklist end

peaklist start
mz=530.608378119389
fragmentation=HCD
charge=3
header=RawFile: QE929_MSQ1321_20180329_Heba_ub_s3_ctrl_3 Index: 9138 Precursor: 0 _multi_
110.07207	2170.75830078125
133.59016	1566.75256347656
136.07574	14493.37109375
139.09825	5065.60595703125
155.68201	987.94921875
157.10834	1374.81176757813
175.11928	9318.4013671875
183.11227	1363.1455078125
185.092	1372.26220703125
213.08765	8208.7275390625
266.17169	1824.77966308594
271.17639	2289.44165039063
277.14163	1988.02758789063
288.20306	2651.05346679688
294.16682	17555.6149902344
321.1601	3835.61010742188
377.95081	1096.32775878906
401.28757	6586.40771484375
445.16965	2412.77270507813
476.71674	1426.68542480469
505.49689	1390.86389160156
506.24587	40435.9514160156
514.37457	4408.31689453125
618.39282	1305.11157226563
629.39714	26932.7973632813
682.45947	2073.23168945313
728.46754	8008.05004882813
738.33294	32783.6784667969
781.55707	1288.41833496094
784.33282	2480.76000976563
798.50031	1543.55529785156
843.49134	10301.576171875
1006.5515	4377.259765625
1104.5598	1532.65576171875
1121.5869	2198.83544921875
peaklist end

peaklist start
mz=530.608597241235
fragmentation=HCD
charge=3
header=RawFile: QE929_MSQ1321_20180329_Heba_ub_s2_ctrl_2 Index: 9474 Precursor: 0 _multi_
105.06642	1667.22265625
107.04936	2948.40161132813
110.07146	9859.7353515625
112.08723	5667.94189453125
115.08561	1610.78503417969
116.07104	2669.42846679688
119.04882	2735.79370117188
120.08055	2032.19970703125
129.10262	2060.15380859375
133.59003	1748.91650390625
136.07576	70564.8515625
137.07907	5505.17822265625
139.09785	22458.671875
140.08223	2228.54125976563
141.10222	2889.69482421875
143.11786	2803.16650390625
147.58716	6333.06640625
155.11787	2000.95947265625
156.0757	1342.92224121094
157.1084	7551.0771484375
158.08069	1277.89135742188
158.09218	3864.58129882813
159.09209	4749.35595703125
169.09749	2562.41723632813
173.12759	1382.69580078125
175.10428	2142.419921875
175.11896	37179.5703125
176.12291	1650.57263183594
180.08792	4909.32568359375
183.11296	4595.6923828125
185.09232	9849.3232421875
187.10667	1233.27197265625
199.18039	4985.53466796875
201.12369	1861.98901367188
205.07591	1203.44396972656
212.21118	1511.833984375
213.08669	35820.15234375
216.09796	2202.12377929688
217.10788	1778.11010742188
217.63451	10444.1806640625
218.1369	2135.18505859375
227.17581	2512.810546875
229.1187	1241.55346679688
235.11815	2389.93969726563
249.14537	6611.08935546875
266.17191	14908.5335693359
271.17545	10956.025390625
277.13922	10520.4521484375
288.20273	21149.642578125
294.16705	75051.93359375
312.11893	1816.25463867188
312.15466	5695.208984375
324.19205	2706.08471679688
330.14423	1921.17846679688
335.15753	7067.11669921875
342.20279	1460.92456054688
348.15466	1837.66540527344
360.65945	2195.05249023438
376.14667	1568.12145996094
378.67343	1590.92944335938
384.25995	2725.90600585938
392.66718	2096.13989257813
397.20929	1656.66198730469
401.28652	35382.8125
405.20676	2469.98022460938
427.16422	1727.14099121094
434.2637	1838.79174804688
445.17188	7492.22509765625
467.71588	1587.66564941406
489.22092	1769.27612304688
501.30096	1530.31530761719
506.24688	153910.22265625
510.29245	1395.63024902344
514.37109	25673.1372070313
523.11664	1596.09875488281
548.25781	1373.64770507813
583.39587	13292.5155029297
611.3894	7799.00048828125
629.39756	120123.531005859
641.3149	16292.837890625
653.43683	1342.58984375
669.30945	6242.0673828125
682.46236	16774.9792480469
721.31708	2598.84106445313
728.4646	28044.8549804688
738.33101	131984.054443359
756.34491	4911.90771484375
773.45599	1735.58728027344
784.33183	11076.7622070313
797.48643	20673.1870117188
825.4796	4367.32946777344
843.49334	56045.6437988281
855.40364	4578.27624511719
860.44153	1811.4384765625
914.54254	2900.16528320313
952.42614	30903.9130859375
960.5506	13443.5324707031
1006.5591	28216.1910400391
1075.5732	5100.74169921875
1121.5779	17715.8842773438
1298.3501	1581.8759765625
peaklist end

peaklist start
mz=795.415646541052
fragmentation=HCD
charge=2
header=RawFile: QE929_MSQ1321_20180329_Heba_ub_s5_10_2 Index: 13939 Precursor: 0 _multi_
120.08088	1882.02404785156
126.0435	1552.44689941406
173.12857	1827.92419433594
186.12247	1695.43090820313
201.12358	2923.20385742188
445.785	1606.84790039063
672.57758	1996.58520507813
932.48682	1637.48620605469
934.49811	2134.36962890625
1063.3066	1670.39965820313
1063.5469	9571.90942382813
1276.6591	2349.1650390625
peaklist end

peaklist start
mz=795.417135542861
fragmentation=HCD
charge=2
header=RawFile: QE929_MSQ1321_20180329_Heba_ub_s4_10_1 Index: 15311 Precursor: 0 _multi_
110.0713	2083.52905273438
120.08082	2239.93920898438
173.12839	18060.23046875
174.13133	2742.41333007813
175.12027	4075.66796875
185.20743	1469.57177734375
190.39713	1380.0810546875
195.38486	1687.0595703125
199.1808	5910.94091796875
201.08675	2281.68530273438
201.12288	19540.59375
202.1264	7978.0517578125
227.1757	2224.19970703125
228.13582	1857.90686035156
268.16431	1907.94970703125
269.18558	1880.41088867188
296.19638	2091.97387695313
314.20732	30156.1569824219
360.8299	1494.55395507813
370.24454	1470.89013671875
443.57736	1512.41198730469
625.55975	1389.29809570313
806.43945	2204.31420898438
819.4046	1962.19982910156
820.41425	2460.74389648438
932.48085	9415.279296875
934.50012	3018.56225585938
1001.4942	4019.91320800781
1046.5137	7573.6240234375
1047.5089	18281.7265625
1063.5502	10672.51171875
1113.5748	1774.11791992188
1115.5853	1931.05151367188
1159.5743	3235.58178710938
1160.5943	29409.4399414063
1273.6738	17756.2685546875
1400.7479	2133.65893554688
peaklist end

peaklist start
mz=795.417169223501
fragmentation=HCD
charge=2
header=RawFile: QE929_MSQ1321_20180329_Heba_ub_s4_10_1 Index: 20288 Precursor: 0 _multi_
131.6546	1270.68127441406
156.21555	1302.25927734375
187.10783	7485.2880859375
215.10361	2081.62524414063
215.53416	1330.17858886719
288.26962	1457.45031738281
313.56476	1585.17077636719
329.146	2199.7353515625
440.99756	1467.95703125
601.17078	1529.07849121094
627.73151	1551.87512207031
885.50885	3053.25244140625
986.55902	8811.76171875
1029.759	1984.57080078125
1114.6124	2359.0107421875
peaklist end

peaklist start
mz=795.418232675738
fragmentation=HCD
charge=2
header=RawFile: QE929_MSQ1321_20180329_Heba_ub_s3_ctrl_3 Index: 11422 Precursor: 0 _multi_
101.07098	4428.82861328125
130.36879	1291.18408203125
136.07628	1726.64880371094
136.65823	1330.65576171875
159.11243	2317.64013671875
169.09691	2422.85888671875
175.11853	5849.23583984375
187.10861	1821.01806640625
191.68228	1465.9716796875
200.13927	2791.95971679688
204.13744	1492.47827148438
216.09746	7342.2109375
219.54929	1435.06848144531
226.08328	1675.64514160156
241.05078	1657.39038085938
255.14546	3383.42431640625
284.67105	1382.451171875
288.20273	2825.83837890625
295.10306	1646.65307617188
330.14157	3014.59301757813
339.22513	1599.84741210938
499.21524	3165.29223632813
562.28027	1672.33129882813
571.35807	23238.17578125
718.42383	34682.4716796875
756.42352	1707.73876953125
795.26886	3130.02734375
795.41658	77358.7509765625
833.45063	17995.4584960938
943.47894	2054.65380859375
944.48895	7231.0849609375
961.50789	39823.3359375
1074.5945	10446.603515625
1075.5823	5771.05517578125
1188.6422	9755.716796875
1189.6312	7378.90771484375
1376.1382	1683.60302734375
1404.6722	1869.47290039063
peaklist end

peaklist start
mz=795.418485218739
fragmentation=HCD
charge=2
header=RawFile: QE929_MSQ1321_20180329_Heba_ub_s5_10_2 Index: 11101 Precursor: 0 _multi_
101.0714	1641.74719238281
139.58052	1329.30407714844
175.1185	2261.85302734375
187.54886	1567.64916992188
212.22379	1450.17639160156
259.07376	1324.10681152344
329.90549	1432.12194824219
330.14047	1575.56518554688
347.08392	1683.63720703125
402.03226	1478.537109375
471.92606	1729.71728515625
525.85608	1482.45776367188
549.02441	1420.53503417969
571.35675	5346.76318359375
610.6908	1617.64685058594
718.41748	11505.162109375
795.4165	9344.791015625
833.44995	5325.83471679688
944.49524	2363.40649414063
961.5077	19112.9169921875
1035.5002	1552.86413574219
1074.588	2520.54956054688
1431.9083	1583.6845703125
1445.1158	1969.25415039063
peaklist end

peaklist start
mz=795.418523911389
fragmentation=HCD
charge=2
header=RawFile: QE929_MSQ1321_20180329_Heba_ub_s1_ctrl_1 Index: 10675 Precursor: 0 _multi_
110.75671	1448.7900390625
114.63912	1466.13806152344
136.07646	2052.99072265625
164.07837	1386.30261230469
175.11884	2086.17724609375
182.87138	1290.9873046875
205.78648	1513.00073242188
448.01541	1608.7880859375
571.35919	7009.68603515625
718.42468	8099.00341796875
795.41585	25944.5810546875
833.45197	3205.00341796875
961.50789	9798.060546875
peaklist end

peaklist start
mz=795.418559913649
fragmentation=HCD
charge=2
header=RawFile: QE929_MSQ1321_20180329_Heba_ub_s2_ctrl_2 Index: 12092 Precursor: 0 _multi_
101.07127	3299.35986328125
136.07556	2272.13598632813
159.11313	1761.06335449219
169.09659	2456.56713867188
175.11929	5292.5625
187.10695	6154.318359375
216.09692	5245.5166015625
226.08165	1565.22607421875
228.13435	1545.23937988281
230.67278	1521.5947265625
243.11012	1911.04858398438
288.20435	2497.74072265625
291.16284	1768.10803222656
303.13446	1376.09802246094
330.14044	1809.6650390625
352.14362	1417.5322265625
417.16824	1708.31408691406
425.98853	1683.64306640625
458.2113	1609.85461425781
471.22021	1773.98278808594
479.49554	1555.37377929688
495.21661	1516.26391601563
516.23865	1891.40893554688
530.25677	1800.77502441406
571.35635	21038.1412353516
611.20892	1534.70239257813
718.42141	35177.8173828125
795.42004	13474.830078125
833.44652	14596.7253417969
944.47766	6565.52001953125
961.50912	41242.6103515625
971.49646	2367.71069335938
1074.5841	12303.9030761719
1171.5978	1885.68811035156
1188.6398	12017.361328125
1189.6287	5889.60302734375
1190.6008	1536.73425292969
peaklist end

peaklist start
mz=530.614810918546
fragmentation=HCD
charge=3
header=RawFile: QE929_MSQ1321_20180329_Heba_ub_s2_ctrl_2 Index: 5263 Precursor: 0 _multi_
103.67712	1058.521484375
110.07169	6023.6455078125
120.08085	2500.52001953125
129.10211	4427.48193359375
136.07564	1942.34765625
147.11279	1395.27160644531
166.21819	1030.27136230469
191.98376	1456.62231445313
216.21246	1133.49487304688
255.14755	1073.40405273438
372.45767	1196.26318359375
390.64435	1160.935546875
393.76114	1051.8603515625
777.37024	2304.62573242188
1072.1259	1390.94958496094
1121.9551	1365.13928222656
1284.9845	1497.62048339844
peaklist end

peaklist start
mz=530.615535197341
fragmentation=HCD
charge=3
header=RawFile: QE929_MSQ1321_20180329_Heba_ub_s9_30_3 Index: 5132 Precursor: 0 _multi_
104.05322	2702.8564453125
107.25465	1102.87072753906
110.07163	11234.7666015625
111.89614	1040.09509277344
113.2088	1048.65576171875
125.28868	1240.38537597656
126.57867	1012.05084228516
129.10291	6633.390625
136.07622	2144.95825195313
143.11836	4173.9638671875
171.11354	2299.25463867188
175.12	5219.13134765625
301.1293	4766.76171875
303.21448	6201.66650390625
500.24026	1526.17395019531
530.32867	1725.78503417969
530.70709	1210.78930664063
583.35101	1247.52673339844
715.39331	1361.36218261719
741.65985	1371.00158691406
759.43262	1691.24719238281
760.45129	1853.14575195313
777.37292	6323.60400390625
876.44354	1376.94750976563
891.41302	1419.23937988281
923.48346	1758.79113769531
1505.4369	1333.65148925781
peaklist end

peaklist start
mz=795.424906684747
fragmentation=HCD
charge=2
header=RawFile: QE929_MSQ1321_20180329_Heba_ub_s4_10_1 Index: 16016 Precursor: 0 _multi_
108.63115	1113.88928222656
110.0722	2605.53881835938
114.11349	1455.650390625
118.14354	1352.42211914063
120.08139	2429.576171875
129.10262	6244.8935546875
130.08678	1893.68505859375
147.11186	4804.02734375
168.70874	1380.54016113281
238.15456	2021.92590332031
294.18152	2790.50122070313
480.72287	1649.49548339844
525.20264	1509.25866699219
568.59888	1511.96899414063
784.91663	1536.32885742188
788.4173	1521.24890136719
1217.9794	1719.4755859375
peaklist end

peaklist start
mz=530.626027046918
fragmentation=HCD
charge=3
header=RawFile: QE929_MSQ1321_20180329_Heba_ub_s2_ctrl_2 Index: 7649 Precursor: 0 _multi_
101.07132	1898.14050292969
110.07157	1648.41564941406
120.08099	6634.05810546875
123.474	1256.333984375
128.23589	1050.46484375
129.0658	1862.67761230469
129.10248	5486.8583984375
130.08649	1771.46826171875
133.30495	1027.87683105469
136.07529	1963.23107910156
143.11743	4364.28076171875
147.11317	1167.68981933594
161.08984	1150.04870605469
171.1127	1947.04553222656
175.11836	1394.90869140625
195.1499	1310.16186523438
244.16618	1112.66748046875
292.75681	1059.17407226563
462.78171	1327.09802246094
464.57639	1379.18200683594
502.33405	1859.77099609375
649.40023	6648.15942382813
663.40356	1255.58361816406
676.65875	1151.23156738281
757.40503	1230.61340332031
777.46183	3781.80676269531
876.53351	1399.92016601563
877.55273	1334.39392089844
880.46161	1258.22351074219
916.9671	1196.80688476563
1258.9117	1637.50048828125
1544.2299	1358.73986816406
peaklist end

peaklist start
mz=530.626142274633
fragmentation=HCD
charge=3
header=RawFile: QE929_MSQ1321_20180329_Heba_ub_s9_30_3 Index: 7509 Precursor: 0 _multi_
101.07133	4507.0869140625
110.07169	5363.552734375
116.46558	1155.79650878906
120.08082	6560.6630859375
129.06613	1638.84619140625
129.10245	4791.89599609375
130.08568	1542.70446777344
136.07527	4927.38720703125
143.11818	6169.90234375
147.11263	4538.712890625
169.09653	1332.03344726563
171.11232	6241.16064453125
186.08736	1760.65893554688
228.13387	4140.42822265625
238.40297	1263.1533203125
254.15076	1194.96630859375
260.19604	1974.27551269531
301.11346	1851.84814453125
380.22873	1407.72277832031
380.72598	1480.75732421875
502.33548	1517.57055664063
503.29678	1596.90612792969
552.23547	1296.12536621094
580.24896	1289.10729980469
597.25684	2399.02465820313
646.31683	1480.84106445313
649.40409	13695.451171875
759.71155	1219.47497558594
760.44043	4741.97412109375
777.45876	6144.46215820313
788.71375	1238.13500976563
876.52966	5281.064453125
877.55206	1666.34423828125
969.6521	1322.49829101563
975.59552	1413.22839355469
1229.5533	1422.9208984375
1453.3138	1374.30798339844
1496.5157	1469.31494140625
peaklist end

peaklist start
mz=530.626167527303
fragmentation=HCD
charge=3
header=RawFile: QE929_MSQ1321_20180329_Heba_ub_s5_10_2 Index: 6998 Precursor: 0 _multi_
110.07162	1171.45153808594
120.08071	1234.93676757813
129.10226	1362.587890625
158.38617	1232.06188964844
163.21095	1177.5654296875
178.67395	1055.61047363281
188.36612	1261.71740722656
219.82906	1156.42639160156
221.7468	1340.33093261719
410.89755	1261.18469238281
1083.0299	1399.11108398438
peaklist end

peaklist start
mz=530.62635757426
fragmentation=HCD
charge=3
header=RawFile: QE929_MSQ1321_20180329_Heba_ub_s6_10_3 Index: 7845 Precursor: 0 _multi_
100.51791	1140.56677246094
101.07143	2076.22607421875
110.07182	3978.69213867188
115.05132	1169.45141601563
120.08109	2675.63989257813
129.06586	1494.79235839844
129.10236	2280.75537109375
136.07596	4887.53369140625
143.11801	4355.19091796875
147.11201	2207.39965820313
171.11292	1817.30212402344
175.11894	1348.84423828125
175.88878	1157.77124023438
187.1438	1246.99621582031
228.13475	2096.2548828125
237.1239	1360.46008300781
242.07811	1163.9287109375
249.61198	1111.90234375
260.19879	1445.10388183594
261.89294	1073.50036621094
261.92746	1146.25476074219
502.33163	2422.6025390625
506.86301	1197.34313964844
531.30463	1632.44323730469
572.51678	1306.37219238281
597.25757	1763.60473632813
649.40331	8843.4501953125
760.43653	5918.8115234375
777.45161	4360.34716796875
834.00299	1324.32165527344
844.38733	1516.08581542969
876.53039	6273.64599609375
peaklist end

peaklist start
mz=530.626384789403
fragmentation=HCD
charge=3
header=RawFile: QE929_MSQ1321_20180329_Heba_ub_s1_ctrl_1 Index: 7061 Precursor: 0 _multi_
101.07147	1261.25634765625
120.08121	1978.70727539063
129.10283	1520.72875976563
136.07599	1249.44445800781
143.11833	2129.27221679688
171.11368	1281.67456054688
180.97406	1139.27709960938
181.46002	1224.83837890625
243.11096	1101.02709960938
259.08554	1036.24438476563
649.39935	4101.310546875
760.435	1725.59240722656
1380.8181	1450.35693359375
1491.1875	1424.02551269531
peaklist end

peaklist start
mz=530.626452919562
fragmentation=HCD
charge=3
header=RawFile: QE929_MSQ1321_20180329_Heba_ub_s3_ctrl_3 Index: 7262 Precursor: 0 _multi_
105.22605	1093.29467773438
110.07158	1220.21166992188
119.94972	1247.97937011719
129.10291	2066.88159179688
136.0759	2594.13793945313
274.69754	1314.22839355469
531.29254	1382.33032226563
550.30615	1252.90441894531
955.12103	1279.85717773438
1109.5988	1474.52087402344
peaklist end

peaklist start
mz=530.626590348489
fragmentation=HCD
charge=3
header=RawFile: QE929_MSQ1321_20180329_Heba_ub_s7_30_1 Index: 7442 Precursor: 0 _multi_
101.96629	1003.32110595703
110.0719	5456.91552734375
136.07561	1347.96691894531
143.11839	1845.45764160156
165.96043	1169.32482910156
200.51572	1141.53515625
202.57578	1090.34020996094
228.1337	1502.998046875
310.88474	1208.23840332031
417.93677	1253.06030273438
429.2316	1855.88879394531
449.84787	1219.1123046875
502.33618	1628.76684570313
752.49561	1293.66809082031
761.43536	4846.78857421875
924.50146	1859.40454101563
1269.9884	1789.4560546875
peaklist end

peaklist start
mz=530.627638075525
fragmentation=HCD
charge=3
header=RawFile: QE929_MSQ1321_20180329_Heba_ub_s3_ctrl_3 Index: 4659 Precursor: 0 _multi_
102.0556	1312.3388671875
110.07178	14848.6474609375
120.08081	2510.08544921875
129.10248	18726.408203125
130.08679	1427.27551269531
136.07591	6388.1474609375
137.02382	1398.78576660156
147.11304	1400.26171875
160.68004	1065.97314453125
247.1111	18055.060546875
261.15393	1484.99267578125
273.13596	4357.11474609375
287.15118	4066.13427734375
297.18988	1392.46875
301.12906	5466.78076171875
304.17743	2171.03662109375
319.40262	1197.71826171875
402.18027	1239.16320800781
446.96286	1288.11706542969
452.09848	1150.40222167969
471.84396	1433.97998046875
530.27686	1708.66772460938
530.35101	2056.93603515625
532.3103	1407.7509765625
596.82104	1566.17114257813
913.44379	1464.2275390625
1040.5884	5389.79443359375
1092.8756	1285.56799316406
1232.7048	17273.4992675781
1343.7733	17015.853515625
1642.8646	1479.11706542969
peaklist end

peaklist start
mz=530.628715410012
fragmentation=HCD
charge=3
header=RawFile: QE929_MSQ1321_20180329_Heba_ub_s6_10_3 Index: 4979 Precursor: 0 _multi_
101.07134	1344.10803222656
102.05556	2521.03662109375
110.07162	50866.4609375
112.08794	1263.04833984375
112.59653	1025.22155761719
115.0506	1655.90356445313
116.07121	1469.9375
120.08126	6939.36865234375
127.21731	1204.80700683594
129.0929	2113.01586914063
129.10239	51629.79296875
129.11177	2529.2236328125
130.08644	6259.8115234375
130.1058	2689.3408203125
136.07556	11394.8369140625
138.06592	2245.44409179688
141.10246	4973.06689453125
143.11755	1360.88317871094
147.11258	9496.4130859375
169.09734	2447.9365234375
175.11911	5372.4716796875
183.11093	1208.63891601563
209.09299	1738.63110351563
212.13982	1304.51513671875
215.13924	2442.49267578125
216.14258	1172.30847167969
225.12361	1132.46423339844
226.11902	7520.60546875
226.15491	4352.7998046875
228.11328	1311.52551269531
237.13399	1427.99731445313
240.13417	1969.51489257813
244.12982	2691.60546875
245.12822	1958.81188964844
247.11092	59830.61328125
247.18047	1125.353515625
248.1136	5942.064453125
261.15619	11998.111328125
273.13446	23923.3415527344
287.15025	22265.0554199219
297.19162	1857.97668457031
301.12927	17190.197265625
304.17694	12651.7958984375
323.20734	4757.85595703125
329.18344	1787.56225585938
368.19089	1205.12902832031
389.25214	1682
420.26044	4877.00537109375
430.08157	1225.27221679688
431.26239	2591.79663085938
481.28159	2411.23217773438
487.27103	2879.6328125
502.77438	1578.43591308594
528.25061	2034.74621582031
529.28186	1340.00561523438
530.3515	5111.767578125
530.95081	1692.74487304688
531.27673	2112.40087890625
532.31134	1613.44226074219
544.57343	1385.92687988281
560.31122	1703.59155273438
567.30804	1407.81079101563
601.32617	2128.08227539063
664.38464	1575.36120605469
666.3653	1595.31884765625
671.362	2613.08642578125
686.31635	2641.15405273438
687.32568	2654.07373046875
702.41693	1490.84533691406
732.38831	2520.94995117188
759.43945	10482.953125
760.42975	2450.47583007813
771.41516	2602.38134765625
799.4118	1879.45861816406
882.48969	2765.67041015625
895.44742	3442.64392089844
907.48224	2842.6669921875
922.49401	13668.9951171875
924.51765	34142.2490234375
929.53296	4964.24609375
1040.5916	13426.9345703125
1041.6134	10345.94921875
1059.5581	15411.220703125
1181.9347	1478.4609375
1191.6339	5288.92944335938
1232.7043	40845.7390136719
1343.769	71018.865234375
peaklist end

peaklist start
mz=530.629831220777
fragmentation=HCD
charge=3
header=RawFile: QE929_MSQ1321_20180329_Heba_ub_s8_30_2 Index: 7505 Precursor: 0 _multi_
106.55222	1101.37646484375
110.07173	9745.47265625
120.08138	1756.40258789063
129.10207	8129.30712890625
136.07599	2241.05834960938
139.74216	1283.85864257813
143.11742	4000.93481445313
145.36467	1148.71472167969
147.1125	4245.11474609375
175.11884	15115.2666015625
212.10301	1559.9990234375
215.13882	1993.41589355469
223.15649	1914.125
228.1342	4509.6796875
246.1571	1356.68518066406
254.3707	1334.57385253906
277.5835	1163.74108886719
348.16638	1598.15319824219
365.18927	1552.54528808594
379.20062	4174.97216796875
380.1922	5364.76611328125
418.20654	1525.88720703125
433.70816	4149.0224609375
466.40076	1359.68334960938
478.27618	1763.34558105469
546.29437	2362.34692382813
561.32001	1348.34240722656
589.31031	7453.6640625
592.17389	1311.99194335938
606.65399	1593.79638671875
607.31842	7306.84716796875
660.3493	1496.57800292969
671.30798	1609.84399414063
684.10742	1502.15649414063
702.39201	3825.85205078125
713.42755	5261.67919921875
720.4018	7043.70849609375
740.36566	1294.16247558594
757.39175	35845.5966796875
773.39331	1527.40979003906
1060.589	25629.8642578125
peaklist end

peaklist start
mz=530.630021954284
fragmentation=HCD
charge=3
header=RawFile: QE929_MSQ1321_20180329_Heba_ub_s4_10_1 Index: 7586 Precursor: 0 _multi_
104.71758	1052.50903320313
110.0716	9232.0224609375
115.08656	1120.48559570313
120.08116	1420.48522949219
129.10251	8600.330078125
130.08672	1549.46411132813
136.07611	2520.60888671875
143.11787	4649.70556640625
147.11307	7200.56982421875
157.09764	5811.08349609375
171.11398	1090.04968261719
173.12825	2018.08740234375
175.11894	8997.0146484375
183.11296	1164.08325195313
199.07262	1400.6875
201.12448	1715.53955078125
221.52272	1326.57080078125
228.13361	2016.90014648438
251.15009	1975.22668457031
320.17267	1152.1220703125
348.16675	1157.28088378906
354.17831	1515.47705078125
373.28366	1530.97741699219
379.20184	1347.32165527344
380.19272	2207.8955078125
416.20389	1250.99365234375
433.70813	2363.28637695313
478.27866	1589.47473144531
546.3009	1175.56530761719
562.89752	1243.01770019531
589.30548	1900.84216308594
599.3533	10023.9509277344
607.31659	2281.54614257813
660.33405	1949.15490722656
674.35736	1501.02453613281
676.34418	2024.81213378906
702.38214	2233.2587890625
713.43506	9571.1904296875
720.40369	5108.75244140625
757.39357	18751.5659179688
773.39215	1604.05078125
892.42902	2220.75512695313
906.51532	2645.76196289063
1041.5577	3515.48583984375
1060.5908	40355.103515625
1091.58	1669.38415527344
1245.078	1558.42883300781
peaklist end

peaklist start
mz=530.759196995242
fragmentation=HCD
charge=3
header=RawFile: QE929_MSQ1321_20180329_Heba_ub_s8_30_2 Index: 12536 Precursor: 0 _peak_
103.05412	1387.32727050781
110.07155	17113.28515625
117.21638	1335.88562011719
119.95282	1089.85412597656
120.08097	68963.40625
121.08445	5733.54443359375
129.10237	4997.482421875
136.07584	8201.5458984375
137.07915	1217.08740234375
138.57141	1253.24145507813
157.09631	1234.1962890625
166.84323	1338.52600097656
167.5417	1189.39929199219
175.119	5226.84765625
223.10799	6668.13671875
223.15565	1309.48315429688
235.10674	2367.8134765625
244.12865	1888.77465820313
261.15555	2031.68933105469
263.10272	1294.02111816406
267.14892	22648.2958984375
295.1442	1781.65173339844
298.04819	1177.5439453125
348.18655	2192.4423828125
382.1524	2098.28002929688
387.2012	1271.07299804688
400.16086	4963.72509765625
400.23328	5735.34375
405.21005	2176.57080078125
435.27121	1916.83264160156
484.18619	1613.64978027344
504.27754	8369.57580566406
549.31421	9188.5966796875
596.75037	1485.58898925781
619.30658	4924.59912109375
645.38245	1537.92016601563
662.39639	15030.0307617188
766.37598	12431.7338867188
799.45685	2349.72143554688
808.45667	2219.72290039063
peaklist end

peaklist start
mz=530.762003424314
fragmentation=HCD
charge=3
header=RawFile: QE929_MSQ1321_20180329_Heba_ub_s4_10_1 Index: 8394 Precursor: 0 _peak_
102.05569	1465.11486816406
110.07148	5533.73388671875
111.54714	1268.84338378906
112.08714	1446.26916503906
117.10318	1132.66162109375
117.85571	990.9677734375
120.08116	4787.6640625
129.10207	8400.15625
130.06557	2252.84350585938
132.49681	1145.7001953125
136.06187	15602.658203125
136.07547	2504.11645507813
143.11809	2061.18359375
147.11287	1531.70642089844
157.07591	18694.908203125
158.05994	4545.1376953125
158.09273	1993.48376464844
159.0916	5524.8330078125
171.14929	1984.39599609375
175.08659	20792.48046875
175.11856	7951.41162109375
178.20303	1160.01062011719
185.07135	8044.029296875
197.12793	1418.60021972656
199.36943	1399.68859863281
223.82039	1462.72338867188
226.11847	1661.86853027344
228.13385	1842.42797851563
232.24918	1129.74133300781
243.14948	19270.3125
244.15231	1698.24255371094
251.14946	1644.95727539063
270.15981	27554.6296386719
272.13605	1509.07568359375
288.17026	41860.2309570313
298.15637	2056.0322265625
313.11487	1224.29052734375
316.16577	2191.12060546875
379.20984	1287.16369628906
403.20407	12838.6474609375
453.20874	18118.50390625
453.70428	9231.6240234375
483.22418	6828.265625
518.2309	7048.04638671875
549.31659	1563.70178222656
631.31335	7544.0068359375
728.33015	7303.19482421875
745.35834	47799.82421875
756.32965	4588.72705078125
803.43347	1435.79504394531
834.39655	1867.11279296875
858.44202	9043.93359375
859.43085	2814.58642578125
peaklist end

peaklist start
mz=530.767128623262
fragmentation=HCD
charge=3
header=RawFile: QE929_MSQ1321_20180329_Heba_ub_s9_30_3 Index: 3767 Precursor: 0 _peak_
101.07157	20371.3359375
110.07186	5062.5537109375
110.65086	1184.57995605469
112.0508	5708.21044921875
114.0462	1132.54125976563
115.05074	1371.4599609375
116.07117	1184.89807128906
129.06619	5983.68505859375
129.10254	36366.94921875
130.08646	19768.6484375
130.10547	1601.24060058594
133.06107	23453.830078125
136.06248	2776.56494140625
136.07484	1243.12963867188
138.09105	9057.736328125
147.11299	28613.671875
154.08621	2547.7236328125
155.11833	14665.068359375
175.11964	1427.64367675781
182.12915	50581.02734375
183.11316	102026.5703125
183.12946	4383.40087890625
184.11589	7759.2109375
187.14397	2914.2294921875
190.37041	1167.72302246094
196.14444	1225.71398925781
197.12901	2726.65234375
200.13966	56882.78125
201.14221	5083.54296875
209.05325	1464.8203125
210.12341	17572.556640625
211.10818	19991.9921875
212.11148	1550.822265625
215.13922	5922.7470703125
216.09828	6607.64794921875
226.08223	6586.21484375
226.11836	7640.525390625
228.13506	8573.423828125
230.07729	2094.05859375
244.09299	47679.98828125
244.13013	6252.291015625
245.09628	1961.66674804688
262.1401	42530.8471679688
284.18616	1972.27941894531
294.14511	4894.16162109375
312.15619	8579.2060546875
314.09949	2567.599609375
314.134	2229.77319335938
323.13593	2507.93676757813
325.15063	16180.998046875
326.13333	18224.37109375
331.12732	9314.0703125
343.16111	20135.5738525391
357.1763	7966.03564453125
359.15463	11485.673828125
376.14001	2483.490234375
376.18284	42575.4453125
424.18405	2547.67651367188
425.21271	1915.59729003906
426.19907	2052.830078125
440.2111	4893.68286132813
442.19153	2145.42138671875
444.20972	4798.54541015625
453.21014	17389.615234375
454.19958	9859.2744140625
458.22125	1679.66479492188
459.22397	4936.55712890625
460.20469	9378.66955566406
477.23055	81785.2021484375
513.75415	1339.44396972656
530.29218	1500.3349609375
531.28827	1616.5625
538.29974	2768.69604492188
539.29034	2232.2587890625
566.29382	11186.55078125
567.28381	4339.57861328125
572.29179	3783.177734375
590.31533	53428.03125
649.32751	6851.76025390625
667.33533	1772.8779296875
683.32906	6779.15612792969
699.32794	1588.60705566406
700.35565	2640.09301757813
700.36252	7797.64111328125
701.34783	30083.0478515625
718.37148	13032.8461914063
754.37427	1925.69848632813
763.36951	1620.15197753906
778.4223	1483.61486816406
781.3653	4121.00219726563
798.36229	5870.93420410156
799.36212	2024.94750976563
815.38367	1835.67541503906
816.37207	6321.763671875
833.40016	64865.59765625
872.42761	1473.31286621094
896.4028	13920.2387695313
932.46627	6847.52600097656
1042.5191	42225.7578125
peaklist end

peaklist start
mz=530.770456402527
fragmentation=HCD
charge=3
header=RawFile: QE929_MSQ1321_20180329_Heba_ub_s2_ctrl_2 Index: 5216 Precursor: 0 _peak_
104.05356	5743.240234375
110.07157	18559.61328125
120.08141	2344.41015625
129.10268	8933.41796875
136.07613	1377.39428710938
140.78674	1182.11950683594
147.11301	1464.78930664063
158.09166	1592.61401367188
159.11263	1252.90979003906
175.11861	9744.7294921875
181.31194	1127.2880859375
195.08847	5416.31201171875
211.98691	1024.67016601563
216.04512	1179.8076171875
225.88033	1163.77380371094
232.10899	1094.49584960938
262.15384	1350.07336425781
276.14532	1889.36511230469
303.21402	10058.2978515625
448.22269	1193.41967773438
531.2843	1526.0927734375
547.2832	2328.01611328125
566.33234	1686.53112792969
583.35895	4387.90185546875
714.39661	2080.71118164063
767.38446	2427.12744140625
777.37575	9965.64758300781
866.45978	1342.89306640625
923.47954	8186.32177734375
1026.9686	1391.07250976563
peaklist end

peaklist start
mz=530.780273345714
fragmentation=HCD
charge=3
header=RawFile: QE929_MSQ1321_20180329_Heba_ub_s1_ctrl_1 Index: 5076 Precursor: 0 _peak_
107.24463	992.746520996094
108.71216	1024.17932128906
110.07156	2128.8447265625
116.07074	2265.13598632813
129.10182	2338.33959960938
136.07581	10174.609375
143.08112	1369.27416992188
161.46082	1014.40740966797
175.11945	2348.31811523438
207.44977	1109.99267578125
244.80453	1159.35803222656
284.08792	2474.75952148438
302.09775	2154.37353515625
365.71619	1349.52551269531
369.17722	1505.68676757813
445.2522	2201.62280273438
516.29041	11487.123046875
647.32951	9364.32409667969
710.32959	1759.63305664063
760.41241	2099.44311523438
825.08838	1363.12280273438
peaklist end

peaklist start
mz=530.780480898576
fragmentation=HCD
charge=3
header=RawFile: QE929_MSQ1321_20180329_Heba_ub_s2_ctrl_2 Index: 5003 Precursor: 0 _peak_
101.07138	1447.37036132813
104.0527	1140.58972167969
110.07165	126575.015625
111.0749	5180.1396484375
112.08685	1081.60791015625
120.08091	20189.306640625
120.2423	1064.40515136719
129.10236	11035.9111328125
130.0864	1771.66845703125
136.07594	2514.67309570313
138.0666	4968.29541015625
141.10155	1629.640625
147.11235	1770.31311035156
155.09277	37092.078125
156.09651	1549.83154296875
158.09261	2648.88500976563
159.11308	2882.36499023438
170.15356	4962.60693359375
175.119	17393.431640625
176.11948	1231.34716796875
187.10791	2228.4677734375
204.1337	1559.17468261719
221.10326	2136.77416992188
221.12843	8485.5517578125
235.10695	1970.9521484375
248.11458	4095.87451171875
249.09778	20989.9765625
253.2809	1342.80395507813
259.13974	5496.75244140625
266.12467	24748.3833007813
276.16669	1629.916015625
295.76236	1494.09558105469
297.15665	1419.35595703125
302.13449	1280.71728515625
315.16501	1543.94201660156
316.16544	2143.68798828125
318.17731	1570.24340820313
334.17685	1662.71875
353.15942	1491.06774902344
358.2081	1598.94873046875
403.19992	2807.07788085938
405.20973	9398.9453125
411.19257	1402.14392089844
453.245	2387.94409179688
462.2658	6077.63525390625
504.27734	5256.8310546875
521.68591	1197.02856445313
521.77667	1793.20690917969
603.34222	1627.04431152344
609.33526	15265.7802734375
690.37396	2894.5390625
708.40019	9272.67041015625
732.35876	1467.18798828125
732.49493	1363.36157226563
760.41809	1313.25256347656
765.41687	1460.61389160156
777.41925	2610.39038085938
795.43546	85560.6433105469
804.71027	1580.16345214844
811.35541	5022.16455078125
887.01489	1408.74572753906
905.48193	7602.845703125
906.47185	10487.2407226563
923.49411	65507.744140625
957.49438	1589.36169433594
1025.5159	14825.2309570313
1060.552	12237.5200195313
peaklist end

peaklist start
mz=795.852911587713
fragmentation=HCD
charge=2
header=RawFile: QE929_MSQ1321_20180329_Heba_ub_s2_ctrl_2 Index: 4188 Precursor: 0 _peak_
126.17448	1692.70690917969
129.10249	2281.6318359375
251.1208	3130.85888671875
292.16476	1547.21228027344
533.271	2193.62963867188
730.85846	1786.4599609375
732.84967	2147.5869140625
753.11487	1536.55993652344
776.77106	1746.6513671875
794.24359	1942.55859375
891.48932	1645.83996582031
1034.5024	1619.17053222656
1476.6958	8342.44213867188
1494.7115	200342.8515625
peaklist end

peaklist start
mz=795.853032418946
fragmentation=HCD
charge=2
header=RawFile: QE929_MSQ1321_20180329_Heba_ub_s6_10_3 Index: 4292 Precursor: 0 _multi_
113.26842	1538.61743164063
169.70596	1693.58813476563
175.11847	2938.72705078125
205.73312	1330.44177246094
226.88977	1393.25671386719
251.1212	5526.18310546875
465.39505	1733.3818359375
533.26746	5760.541015625
608.80731	1576.49462890625
609.29395	1596.92834472656
650.0733	1598.69543457031
739.35022	6334.69189453125
748.46521	1679.99047851563
962.44513	1923.41748046875
1422.3015	1833.75646972656
1494.7108	340520.375488281
peaklist end

peaklist start
mz=795.853390413247
fragmentation=HCD
charge=2
header=RawFile: QE929_MSQ1321_20180329_Heba_ub_s8_30_2 Index: 4155 Precursor: 0 _multi_
175.11964	2091.03515625
251.12129	3187.89233398438
267.14731	1549.76171875
271.89758	1470.43176269531
533.26501	2740.50317382813
730.34369	2146.45751953125
739.34674	3269.70654296875
822.98633	1795.47875976563
1173.3689	1652.61242675781
1291.6407	1660.87097167969
1494.7134	193946.374023438
1507.5339	2087.18701171875
peaklist end

peaklist start
mz=795.853634867466
fragmentation=HCD
charge=2
header=RawFile: QE929_MSQ1321_20180329_Heba_ub_s9_30_3 Index: 4086 Precursor: 0 _multi_
113.92094	1454.94067382813
133.14523	1535.00183105469
251.11929	1462.5205078125
301.65558	1589.45739746094
533.27344	2361.01513671875
738.84979	3107.12255859375
1009.4875	2336.14819335938
1494.7135	144097.745117188
peaklist end

peaklist start
mz=795.886573736587
fragmentation=HCD
charge=2
header=RawFile: QE929_MSQ1321_20180329_Heba_ub_s2_ctrl_2 Index: 9927 Precursor: 0 _peak_
103.65783	1460.08654785156
110.07118	1616.52722167969
125.27632	1449.40307617188
129.10234	1742.82653808594
130.85739	1396.64331054688
131.11807	1505.25817871094
203.69676	1463.30749511719
204.13246	1641.26123046875
221.16298	1519.63439941406
241.81007	1610.13220214844
398.1705	1494.6923828125
873.4621	1896.2578125
peaklist end

peaklist start
mz=795.888448831458
fragmentation=HCD
charge=2
header=RawFile: QE929_MSQ1321_20180329_Heba_ub_s6_10_3 Index: 15734 Precursor: 0 _peak_
106.1171	1216.66040039063
129.10214	1550.65393066406
136.07571	6090.8740234375
145.25833	1226.80847167969
212.10318	2112.42944335938
262.15781	1323.88586425781
384.72305	1614.04638671875
445.8996	1470.24475097656
448.5556	1340.80493164063
1298.5839	1874.6474609375
1425.9866	1741.63745117188
peaklist end

peaklist start
mz=795.888733245167
fragmentation=HCD
charge=2
header=RawFile: QE929_MSQ1321_20180329_Heba_ub_s4_10_1 Index: 15660 Precursor: 0 _multi_
103.51041	1241.58728027344
115.8073	1353.27685546875
120.08059	1718.66015625
125.04948	1403.63159179688
126.32269	1439.20544433594
132.63701	1395.89501953125
136.07536	6406.39404296875
155.25639	1526.62536621094
172.97281	1489.95874023438
212.10236	3077.34765625
237.04376	1541.90832519531
365.17963	1580.70349121094
389.08795	1478.48815917969
480.23932	1799.77099609375
593.3269	1821.22998046875
1099.5227	2253.14868164063
peaklist end

peaklist start
mz=530.940906412395
fragmentation=HCD
charge=3
header=RawFile: QE929_MSQ1321_20180329_Heba_ub_s7_30_1 Index: 11668 Precursor: 0 _multi_
110.07182	1318.52111816406
120.08105	1843.12145996094
120.32126	1044.25744628906
129.10263	1508.01452636719
136.07596	1496.53063964844
146.69669	1051.69714355469
159.09137	1224.25378417969
175.11894	1509.32971191406
221.04607	1321.5458984375
237.12375	2162.875
288.20633	1116.25109863281
305.88815	1343.0732421875
407.25912	1675.56799316406
591.4928	1169.71520996094
650.06366	1420.47473144531
836.45007	1215.99841308594
1181.2817	1328.50280761719
1371.2633	1657.72875976563
peaklist end

peaklist start
mz=530.941202200126
fragmentation=HCD
charge=3
header=RawFile: QE929_MSQ1321_20180329_Heba_ub_s8_30_2 Index: 11961 Precursor: 0 _multi_
110.07176	2006.75598144531
120.08097	5410.78955078125
127.98729	1134.17907714844
129.10281	1470.38073730469
152.73117	1116.39013671875
203.00623	1190.59851074219
237.12274	1815.77355957031
303.92706	1126.576171875
419.78671	1201.31091308594
902.16565	1229.28405761719
1168.553	1345.43737792969
1382.7749	1702.79064941406
peaklist end

peaklist start
mz=530.94181643916
fragmentation=HCD
charge=3
header=RawFile: QE929_MSQ1321_20180329_Heba_ub_s6_10_3 Index: 12259 Precursor: 0 _multi_
104.32095	967.143737792969
110.07164	1548.69445800781
110.56339	1075.86779785156
120.08105	4876.283203125
129.10243	1521.70849609375
136.07578	2017.49145507813
158.11272	1151.14501953125
175.11948	1308.61486816406
237.12334	2115.8408203125
477.25418	1502.70361328125
497.4733	1311.74487304688
523.48425	1239.21069335938
792.44067	1895.48449707031
1210.9473	1590.634765625
peaklist end

peaklist start
mz=795.915170978296
fragmentation=HCD
charge=2
header=RawFile: QE929_MSQ1321_20180329_Heba_ub_s7_30_1 Index: 9570 Precursor: 0 _peak_
123.94471	1464.82019042969
146.06038	1550.94311523438
152.58548	1632.46057128906
207.39128	1334.00256347656
255.36908	1618.6376953125
299.17139	1667.6767578125
325.186	1833.27172851563
483.82394	1660.0234375
586.89337	1430.88830566406
753.37811	1733.96008300781
1221.623	10900.0654296875
1222.6127	6794.8212890625
peaklist end

peaklist start
mz=795.915575477696
fragmentation=HCD
charge=2
header=RawFile: QE929_MSQ1321_20180329_Heba_ub_s6_10_3 Index: 10005 Precursor: 0 _multi_
155.08127	1233.599609375
171.07579	1749.81799316406
206.40894	1291.23571777344
229.12904	1722.8115234375
247.37433	1284.04833984375
257.12405	5340.7666015625
268.16641	3414.5234375
270.1456	3364.86352539063
325.18658	1950.15637207031
342.21225	6772.322265625
442.23679	1648.02453613281
527.78168	1743.548828125
611.81738	1909.71215820313
753.38794	3187.51440429688
881.43741	7415.45874023438
952.47876	9453.2412109375
1003.0157	1520.85021972656
1136.3735	1460.75622558594
1221.6188	44624.697265625
peaklist end

peaklist start
mz=795.915630527713
fragmentation=HCD
charge=2
header=RawFile: QE929_MSQ1321_20180329_Heba_ub_s9_30_3 Index: 9647 Precursor: 0 _peak_
129.10144	1604.84765625
163.2588	1445.92724609375
169.13416	2637.30200195313
171.07666	7545.8876953125
174.90608	1382.98583984375
180.41957	1548.10266113281
197.12868	6861.86474609375
200.10245	1987.63122558594
257.12302	14337.642578125
268.16446	3320.10595703125
270.1459	5096.06005859375
271.17529	1988.50073242188
299.17084	2110.16284179688
325.18597	3401.06665039063
341.18127	2146.07958984375
342.21353	14065.482421875
370.20999	2184.21826171875
398.81857	1494.57275390625
442.24139	5512.20458984375
469.23926	2691.03784179688
481.31073	1613.22631835938
727.54529	1805.83825683594
753.38666	11290.2255859375
793.27686	1780.93627929688
847.01483	1661.92553710938
881.44098	14703.53515625
952.48509	22543.0458984375
1051.538	2242.25512695313
1108.5714	3157.94946289063
1221.6211	73121.525390625
1223.6056	2271.8251953125
1275.593	1621.00964355469
1351.9789	1753.11633300781
peaklist end

peaklist start
mz=795.91570946759
fragmentation=HCD
charge=2
header=RawFile: QE929_MSQ1321_20180329_Heba_ub_s2_ctrl_2 Index: 9771 Precursor: 0 _multi_
101.73424	1380.98974609375
104.35887	1642.548828125
171.07637	2248.59497070313
257.12411	6612.23388671875
268.16501	2025.56567382813
270.14432	2990.29614257813
294.72897	1397.47253417969
299.17093	2267.78491210938
342.2128	7676.43896484375
370.20993	1538.91723632813
462.8168	1613.80395507813
548.08429	1454.69067382813
611.31409	2321.67822265625
753.38367	3415.1171875
881.4332	8612.021484375
952.47842	11910.2668457031
1051.5535	1757.16369628906
1062.5322	2330.86352539063
1108.5592	1732.50183105469
1221.6203	30285.1279296875
1223.5989	1963.80480957031
peaklist end

peaklist start
mz=795.915724180978
fragmentation=HCD
charge=2
header=RawFile: QE929_MSQ1321_20180329_Heba_ub_s8_30_2 Index: 9738 Precursor: 0 _multi_
129.10197	1611.35388183594
129.41902	1343.40295410156
136.07581	1478.39526367188
150.53931	1283.75805664063
155.08156	1793.78967285156
169.13359	1923.8896484375
171.07565	6241.41162109375
197.12834	8712.1416015625
200.10333	1630.86987304688
242.14873	1484.30517578125
257.12405	10646.9755859375
268.16464	6307.3720703125
270.14413	2747.333984375
299.17197	1613.0986328125
325.18661	3124.95947265625
341.18124	2905.83740234375
342.21343	11399.4086914063
370.20752	2365.78247070313
442.24225	1890.36779785156
469.23727	1962.35119628906
753.3868	9315.79235839844
824.42987	2029.79357910156
881.46021	11895.416015625
952.49536	10937.376953125
953.48438	3140.93286132813
1221.6239	60689.548828125
1452.4354	1676.46032714844
peaklist end

peaklist start
mz=795.915904524945
fragmentation=HCD
charge=2
header=RawFile: QE929_MSQ1321_20180329_Heba_ub_s4_10_1 Index: 9841 Precursor: 0 _peak_
118.01466	1386.74133300781
136.07513	1302.55346679688
143.11826	1671.48840332031
160.2592	1514.85949707031
171.07654	5862.544921875
186.08728	2113.6201171875
197.12782	5175.9921875
229.13062	1827.01086425781
242.15042	2053.728515625
257.12466	9239.5185546875
268.16544	3112.65112304688
270.14548	1936.1318359375
325.18549	1599.29748535156
334.03903	1529.73522949219
342.21417	8121.16015625
377.84464	1518.62756347656
425.2164	2211.07690429688
431.8183	1406.15515136719
442.24228	1808.26806640625
544.54785	1466.16906738281
547.1568	1411.45788574219
611.31329	2768.35375976563
655.36761	1373.53625488281
753.38654	8411.9169921875
824.41974	1779.86608886719
841.30188	1878.42541503906
881.44824	8351.751953125
925.46985	1792.26330566406
952.48416	12771.7780761719
1221.6222	51856.42578125
peaklist end

peaklist start
mz=530.960355884655
fragmentation=HCD
charge=3
header=RawFile: QE929_MSQ1321_20180329_Heba_ub_s2_ctrl_2 Index: 12832 Precursor: 0 _multi_
101.07141	2331.94018554688
110.07207	995.558654785156
120.08125	7525.2041015625
129.10248	14195.3984375
130.10487	1302.4736328125
138.18172	1259.32873535156
175.11917	2516.88842773438
187.14417	39803.64453125
188.14713	1649.47106933594
215.13942	6906.01123046875
226.11823	1272.61511230469
244.12831	2613.36010742188
245.70091	1010.30145263672
272.57422	1188.01818847656
283.13904	1427.9052734375
320.12445	1594.41870117188
386.00732	1491.8466796875
448.21707	1630.16345214844
455.25903	2315.16796875
472.28934	20757.0249023438
585.36957	2203.4580078125
616.78198	1104.27941894531
656.41014	6893.17102050781
792.36536	1987.95202636719
816.43721	20692.8188476563
929.53029	13477.2216796875
peaklist end

peaklist start
mz=530.960358062616
fragmentation=HCD
charge=3
header=RawFile: QE929_MSQ1321_20180329_Heba_ub_s4_10_1 Index: 12975 Precursor: 0 _multi_
101.07161	7442.05224609375
102.0555	1535.99914550781
104.05345	2641.8115234375
116.07149	1264.70068359375
120.08121	16131.5966796875
129.10254	25863.62890625
130.10591	1594.298828125
136.06209	1517.31896972656
139.76933	1126.47570800781
142.12323	2151.470703125
143.11816	5199.15673828125
175.11958	9066.0302734375
187.14447	70328.5078125
188.14793	4636.27197265625
197.16553	1469.67468261719
215.13947	10615.6416015625
226.11864	5480.21142578125
233.16537	1943.89501953125
236.64851	2044.81188964844
244.13054	2395.79858398438
269.62405	1239.90673828125
283.14099	2180.67626953125
320.12564	1521.86450195313
345.15637	1279.37805175781
375.23383	1937.01599121094
396.23157	1332.13439941406
435.27382	7927.11901855469
448.215	1783.57873535156
455.26126	6021.005859375
472.28916	41841.53125
543.29468	5139.646484375
550.30243	4739.45849609375
561.30304	2333.39526367188
585.37366	5165.02197265625
587.3302	1448.32360839844
656.40961	10330.5283203125
681.34467	2244.80981445313
792.37085	2350.20629882813
816.4398	40613.767578125
905.45874	1634.91711425781
929.52049	20044.9926757813
1010.0793	1348.27099609375
1340.0295	1404.11779785156
1376.7343	7071.33251953125
1408.929	1447.73010253906
1488.486	1528.16345214844
peaklist end

peaklist start
mz=530.960480031506
fragmentation=HCD
charge=3
header=RawFile: QE929_MSQ1321_20180329_Heba_ub_s5_10_2 Index: 11784 Precursor: 0 _multi_
101.0714	2705.00854492188
110.0719	1057.71643066406
120.08088	7139.66748046875
129.10243	9341.6474609375
139.18719	1027.8212890625
140.16257	1063.35925292969
143.11801	1343.33642578125
175.11919	2402.94287109375
187.14429	39759.09765625
188.14748	4068.37158203125
215.13951	5045.98193359375
254.29126	1168.49597167969
283.14059	1393.79077148438
375.23151	1298.33264160156
455.26025	1405.04858398438
472.28864	17876.5727539063
561.30255	2322.42944335938
656.40594	5561.96264648438
816.43754	16766.1323242188
929.52047	11680.7740478516
peaklist end

peaklist start
mz=530.960511231623
fragmentation=HCD
charge=3
header=RawFile: QE929_MSQ1321_20180329_Heba_ub_s3_ctrl_3 Index: 12108 Precursor: 0 _multi_
101.07115	1432.79028320313
109.44775	1123.08349609375
110.07186	1203.27026367188
112.81176	1102.60131835938
120.08096	5461.55078125
129.10242	6911.10546875
142.12349	1144.17053222656
186.80095	1069.83630371094
187.14388	18249.208984375
188.14653	1043.53161621094
191.95334	1135.10729980469
208.91978	1212.70129394531
215.13846	1658.80834960938
271.17667	1266.80725097656
455.26196	1532.00476074219
472.29041	10031.7100830078
594.38312	1365.31384277344
656.40656	1556.69738769531
816.43669	12829.1708984375
908.57861	1388.3115234375
929.51887	7175.7734375
peaklist end

peaklist start
mz=530.960547784481
fragmentation=HCD
charge=3
header=RawFile: QE929_MSQ1321_20180329_Heba_ub_s9_30_3 Index: 12789 Precursor: 0 _multi_
101.07173	4526.779296875
104.05358	2359.4111328125
120.081	14388.109375
129.10242	19145.85546875
134.09308	1305.01538085938
136.07703	1170.9951171875
137.34482	1035.6435546875
137.3997	1005.44409179688
142.12384	1285.37634277344
143.1181	1600.89526367188
147.11417	1089.74438476563
158.09302	1411.96606445313
159.09224	1302.03234863281
175.11877	8478.76171875
185.16458	1587.02172851563
187.14409	40342.203125
188.14746	2561.99829101563
215.13971	5760.7412109375
215.91948	1239.8671875
226.11931	1933.94970703125
244.13026	2236.02783203125
277.42474	1155.87463378906
345.1633	1146.38696289063
358.20926	1144.49597167969
381.168	1277.34265136719
435.27371	9504.5927734375
455.26093	1918.45471191406
472.28848	19142.1466064453
543.28967	1274.92321777344
550.29999	5455.720703125
561.30243	2739.7470703125
585.37726	1614.97644042969
653.61151	1447.236328125
656.40985	5256.658203125
681.33838	2337.833984375
792.37872	1694.92395019531
795.38495	1632.64611816406
816.43889	24175.8520507813
878.70221	1332.517578125
929.52275	14837.0620117188
943.06415	1297.48742675781
1165.451	1399.55236816406
1337.8455	1615.55493164063
1376.7425	3106.91577148438
1413.1069	1532.47619628906
peaklist end

peaklist start
mz=530.960566846698
fragmentation=HCD
charge=3
header=RawFile: QE929_MSQ1321_20180329_Heba_ub_s8_30_2 Index: 12871 Precursor: 0 _multi_
101.07136	2076.11254882813
104.05358	1413.69592285156
108.01601	1113.81616210938
110.0725	1245.79943847656
120.08118	10319.134765625
129.10226	9962.0166015625
132.01378	1062.97094726563
145.56279	1259.99255371094
166.85916	1088.24829101563
175.11916	6979.505859375
185.16429	2241.826171875
187.14386	25907.404296875
188.30907	1101.61730957031
215.13998	5110.2568359375
244.12927	2067.0810546875
246.30911	1106.20092773438
306.47192	1260.51135253906
322.18973	1393.46142578125
435.27092	8662.28015136719
472.28948	14336.1770019531
550.2976	6177.67980957031
585.3717	1471.7294921875
605.2973	1950.48657226563
656.41229	4271.20947265625
681.33911	4204.69384765625
795.37958	1924.38220214844
816.44081	11870.9187011719
848.4635	1860.15734863281
871.75885	1557.10852050781
929.52628	7863.79052734375
944.05505	1479.48376464844
peaklist end

peaklist start
mz=530.960619550248
fragmentation=HCD
charge=3
header=RawFile: QE929_MSQ1321_20180329_Heba_ub_s7_30_1 Index: 12572 Precursor: 0 _multi_
101.07153	2292.87866210938
119.58112	944.628601074219
120.08116	9984.796875
128.40996	1170.14587402344
129.10236	12499.357421875
136.07581	1864.33984375
140.75179	1303.58227539063
142.1228	1552.05810546875
154.05011	1139.06225585938
162.63008	1241.68371582031
175.1192	7964.38232421875
177.1013	1101.45727539063
187.14426	39539.99609375
188.14749	4902.9365234375
191.11717	1146.62145996094
201.14307	1098.20227050781
215.13921	6177.28076171875
254.04732	1249.50012207031
272.07584	1143.28088378906
283.14029	1537.97485351563
306.06387	1295.357421875
365.40692	1164.01672363281
380.7666	1220.4638671875
435.27365	1240.6376953125
455.26184	2010.84484863281
472.28816	20236.732421875
561.2998	1663.7275390625
656.40448	5216.03857421875
688.87561	1769.96118164063
792.37311	2331.27465820313
816.4398	22751.234375
921.78326	1338.34008789063
929.51736	15333.2758789063
1019.3693	1388.17590332031
1174.0487	1701.12585449219
1605.797	1703.10571289063
peaklist end

peaklist start
mz=530.960635671842
fragmentation=HCD
charge=3
header=RawFile: QE929_MSQ1321_20180329_Heba_ub_s1_ctrl_1 Index: 11227 Precursor: 0 _multi_
101.07162	1281.57373046875
106.95457	1022.10784912109
118.0238	1075.95153808594
120.08147	2509.92602539063
127.97933	1063.82482910156
129.10281	6182.9365234375
175.1201	1389.86572265625
187.14423	18782.658203125
188.14697	1301.20812988281
215.13982	2181.43212890625
301.15195	1159.41516113281
472.28876	10577.3046875
615.3418	1275.54064941406
656.41077	2066.67260742188
816.4375	10051.4658203125
894.18427	1319.68884277344
907.40527	1322.54968261719
929.52295	2693.00390625
1056.8901	1366.38513183594
peaklist end

peaklist start
mz=530.96077458383
fragmentation=HCD
charge=3
header=RawFile: QE929_MSQ1321_20180329_Heba_ub_s6_10_3 Index: 13110 Precursor: 0 _multi_
101.07155	2232.140625
101.23027	1006.27307128906
115.95876	1154.013671875
120.08122	9572.373046875
129.10268	11191.173828125
143.11794	1664.07104492188
175.11917	2613.79809570313
187.14442	38902.6875
188.14877	1438.65490722656
196.63377	1206.9951171875
212.49422	1225.29614257813
215.13966	5997.89892578125
226.11879	1865.82373046875
233.16518	1357.34777832031
283.14139	1659.12219238281
322.18832	1492.4697265625
384.17966	1187.61145019531
435.27567	1545.697265625
448.22409	1206.91857910156
455.25967	1703.66101074219
472.28863	17189.3619384766
550.29865	4702.58984375
561.30786	1589.76599121094
656.40787	7704.84936523438
689.37201	1899.07702636719
816.43872	20983.0493164063
929.52185	12090.3510742188
peaklist end

peaklist start
mz=530.964561151631
fragmentation=HCD
charge=3
header=RawFile: QE929_MSQ1321_20180329_Heba_ub_s2_ctrl_2 Index: 5626 Precursor: 0 _multi_
110.07152	1798.94921875
120.08108	1061.95910644531
127.03911	1398.66442871094
129.10233	4939.8095703125
134.22009	1140.11596679688
136.07611	1501.26403808594
169.13281	1777.90588378906
175.11842	2216.6650390625
199.1803	4626.1728515625
255.88646	1339.31176757813
342.48981	1094.36779785156
575.79376	1380.2294921875
584.80017	1343.44836425781
649.33923	1809.87072753906
667.38745	4193.4541015625
810.30359	1229.48864746094
869.47577	1284.72595214844
982.53851	1396.41967773438
1597.4261	1361.54089355469
peaklist end

peaklist start
mz=795.945135256739
fragmentation=HCD
charge=2
header=RawFile: QE929_MSQ1321_20180329_Heba_ub_s5_10_2 Index: 17201 Precursor: 0 _multi_
102.05525	9628.75390625
105.39816	1303.16967773438
110.07176	3339.69702148438
130.05035	1725.95520019531
192.14511	1528.23229980469
199.18132	1711.662109375
200.14024	2507.70239257813
215.94846	1601.37280273438
226.08266	8230.046875
227.17549	1898.07958984375
244.0937	4826.92578125
246.01349	1656.34899902344
252.10873	3488.93481445313
261.15463	4684.88232421875
271.12842	24596.533203125
341.21695	1557.52307128906
342.20467	6366.98303222656
367.1611	9578.99609375
381.18979	1967.24816894531
385.17098	45250.9990234375
398.21512	15712.125
452.25256	1687.61865234375
453.23154	4936.86083984375
470.26099	8235.5986328125
498.25459	29402.435546875
566.31897	1626.64331054688
607.32721	1539.57092285156
611.33856	4923.22509765625
639.3576	8473.6123046875
754.38507	8209.0009765625
867.46168	21483.6274414063
963.5155	2670.44555664063
980.55182	27500.947265625
1093.628	22815.0463867188
1525.8596	1777.60095214844
peaklist end

peaklist start
mz=795.945231178383
fragmentation=HCD
charge=2
header=RawFile: QE929_MSQ1321_20180329_Heba_ub_s8_30_2 Index: 19168 Precursor: 0 _multi_
102.0554	15910.15234375
106.86359	1689.38879394531
110.07207	6426.0732421875
114.09255	2245.65747070313
123.65357	1295.64489746094
129.01242	1265.26538085938
130.05022	9518.7568359375
142.08684	2530.26416015625
199.18074	2837.041015625
200.13951	3425.244140625
201.12364	1829.34118652344
226.08188	12194.05078125
227.17641	6924.86279296875
228.13528	2601.32690429688
229.11858	2094.66479492188
243.13513	3091.66040039063
244.09369	8951.73828125
249.09988	1865.23400878906
252.10995	6170.3896484375
261.15692	9603.6708984375
271.12867	56935.6258544922
294.1456	2383.36206054688
312.15762	1820.52770996094
340.15134	6183.2265625
342.20261	12733.7741699219
357.17706	8047.75732421875
367.16162	17448.287109375
379.20853	2427.67626953125
380.20657	3239.43115234375
381.18866	2336.7333984375
385.17155	77656.1455078125
398.21427	28530.8129882813
435.22711	1670.70983886719
453.23575	7372.3759765625
470.26083	12949.4285888672
480.24722	2145.69604492188
498.25549	49057.6323242188
509.24802	5787.8876953125
526.27423	6497.0224609375
547.82819	1574.81384277344
566.31665	2013.98498535156
596.06409	1569.57507324219
607.32037	2297.0419921875
611.33521	14388.9677734375
639.35651	13689.3779296875
720.40552	3032.08178710938
754.38244	14208.4724121094
850.44818	3080.10717773438
867.46594	37743.4658203125
904.48199	2304.23950195313
905.50793	4054.00512695313
963.54474	1818.03625488281
980.5513	52133.5048828125
1019.5185	5988.47143554688
1093.6314	36074.0400390625
1133.585	5392.22143554688
1206.7084	3446.31616210938
peaklist end

peaklist start
mz=795.945344493377
fragmentation=HCD
charge=2
header=RawFile: QE929_MSQ1321_20180329_Heba_ub_s6_10_3 Index: 19353 Precursor: 0 _multi_
102.05519	12643.8701171875
110.07172	3511.1552734375
126.31138	1340.96533203125
127.25339	1269.94116210938
127.49664	1271.60363769531
130.05013	6509.18212890625
130.08691	1423.728515625
134.54144	1310.98596191406
137.06714	1220.56506347656
142.08696	1822.21936035156
144.00307	1400.55786132813
147.11263	1535.07446289063
168.11261	1625.02185058594
199.18098	2269.60546875
200.13864	2221.40576171875
216.23009	1285.46716308594
218.85144	1459.4091796875
226.082	6785.896484375
227.17592	2091.53393554688
244.0932	2652.41748046875
252.10884	3267.12426757813
261.15628	8093.40380859375
271.12876	44115.1711425781
288.2074	1582.02465820313
294.14206	1926.95373535156
337.85577	1524.32958984375
340.15106	2099.12768554688
341.21841	1825.53564453125
342.20208	17550.7409667969
357.17679	2415.44189453125
367.16125	12585.6787109375
381.1891	4860.35473632813
385.17159	59522.658203125
389.15723	1568.13635253906
398.21469	18423.318359375
407.23123	1708.63195800781
452.24844	1826.67419433594
453.23489	5509.67041015625
455.28616	1893.80590820313
470.25958	8182.384765625
480.24243	1606.30249023438
498.25587	42724.71484375
508.26041	1746.171875
509.24664	2716.84741210938
526.27728	2916.88500976563
566.159	1674.078125
579.32123	1660.32592773438
583.3512	2174.99340820313
611.34039	10356.3486328125
639.35712	10010.251953125
720.39911	2776.93676757813
754.38131	17261.1047363281
792.40393	1779.88452148438
834.45276	1844.59692382813
850.43182	1768.83532714844
867.47156	25145
868.45795	6191.05224609375
887.25299	1799.22021484375
963.52112	3356.43188476563
980.54956	38259.00390625
1020.5077	11881.8332519531
1093.6346	19820.732421875
1094.623	7172.61474609375
1133.6083	3347.60595703125
1134.5944	2875.109375
1195.3763	1726.18395996094
1319.786	1752.72692871094
1389.2709	1831.19360351563
peaklist end

peaklist start
mz=795.945374072665
fragmentation=HCD
charge=2
header=RawFile: QE929_MSQ1321_20180329_Heba_ub_s7_30_1 Index: 18828 Precursor: 0 _multi_
102.0553	14885.5693359375
110.07162	6814.70654296875
114.09181	2834.74194335938
130.04994	7391.9130859375
142.08615	1826.54272460938
145.28149	1555.27941894531
173.54314	1311.87292480469
200.13901	6886.98583984375
218.55933	1487.14501953125
226.08304	9955.046875
227.17564	3310.43090820313
244.09229	9144.1162109375
252.10844	5699.580078125
261.15527	9632.283203125
271.12842	53336.0336914063
294.14505	2143.14306640625
314.20724	1535.19274902344
339.51422	1451.57446289063
340.14914	6249.951171875
341.22009	1653.57141113281
342.20105	11371.9636230469
357.17719	6707.66943359375
367.16125	14834.876953125
380.20538	1620.7880859375
381.18903	1998.955078125
385.17119	77640.3212890625
398.21348	22690.7993164063
416.21115	1560.86987304688
435.22577	2404.00073242188
453.23523	7737.32299804688
455.29486	1638.91479492188
470.26096	10575.322265625
498.25567	39553.9838867188
509.24637	2548.44653320313
526.27155	2819.142578125
566.3172	5572.376953125
579.33026	1913.1337890625
594.31372	1716.95849609375
607.3139	1933.45092773438
611.33771	10486.9580078125
639.35587	15815.2019042969
720.3985	2156.150390625
754.38295	21147.3486328125
833.49554	1987.90209960938
867.46793	36304.2177734375
905.48151	2296.712890625
963.52625	3126.8076171875
980.54981	54187.8115234375
1019.5053	4473.06311035156
1076.603	2295.3037109375
1093.6317	36967.78515625
1114.0007	1900.58142089844
1134.6096	2034.38122558594
1538.7205	2486.0166015625
peaklist end

peaklist start
mz=795.945380957662
fragmentation=HCD
charge=2
header=RawFile: QE929_MSQ1321_20180329_Heba_ub_s9_30_3 Index: 19109 Precursor: 0 _multi_
102.05525	17481.166015625
110.07143	7217.4052734375
114.09134	3193.240234375
130.04965	8477.2744140625
138.49496	1365.05810546875
142.08614	3081.10131835938
154.36404	1327.52661132813
175.11929	1499.21545410156
199.17993	2847.05541992188
200.1387	6091.99609375
226.08209	10400.3095703125
227.17595	2909.6162109375
228.13393	1969.97253417969
229.11716	6232.6923828125
243.13312	2672.6962890625
244.09254	7634.8017578125
246.40236	1605.68725585938
252.10922	6277.96728515625
253.09233	1732.35974121094
261.15466	8352.6591796875
271.12861	53952.5119628906
309.51108	1337.50903320313
340.14972	3520.5087890625
341.21921	2791.23022460938
342.20218	29032.4482421875
357.1767	6516.27490234375
367.15967	18018.935546875
381.18536	4657.4736328125
385.17105	81830.2421875
398.21421	23928.248046875
453.23148	6236.634765625
455.28452	5969.09008789063
470.26076	14941.2751464844
498.25563	44920.6987304688
508.25916	2728.81176757813
509.24493	2027.82153320313
526.27228	3248.93212890625
566.31873	2921.42041015625
579.32477	1828.43005371094
607.31812	3522.85522460938
611.3349	11592.59375
636.38379	1634.75122070313
639.35657	13618.6435546875
692.4024	2255.9150390625
724.4267	2017.23168945313
737.35278	3166.00439453125
754.38223	22105.3200683594
766.77002	2050.24267578125
791.41315	1893.84301757813
805.48511	2035.72229003906
867.46753	38668.009765625
904.4811	8473.435546875
962.53723	2021.0087890625
963.5329	2313.2451171875
980.54854	49555.7109375
1018.5154	2219.392578125
1019.5036	9805.67260742188
1021.5217	3126.0673828125
1075.6245	2556.74633789063
1076.61	2425.52075195313
1093.6352	37391.138671875
1133.5986	11716.5170898438
1206.7014	5221.12548828125
1246.681	10365.9020996094
1360.7433	2341.306640625
peaklist end

peaklist start
mz=795.945428875682
fragmentation=HCD
charge=2
header=RawFile: QE929_MSQ1321_20180329_Heba_ub_s4_10_1 Index: 19203 Precursor: 0 _multi_
102.05547	26687.802734375
110.07205	13855.712890625
114.09174	3522.94799804688
129.10269	2159.044921875
130.05008	12753.798828125
130.61801	1614.5751953125
131.31755	1477.97778320313
142.08669	2401.53100585938
147.11331	1631.70104980469
175.11929	1861.3330078125
199.18077	7976.48486328125
200.14021	8857.427734375
210.73355	1474.76123046875
226.08228	13817.0224609375
227.17627	3286.47314453125
228.13457	3546.4873046875
229.11836	2024.8017578125
244.09358	12392.1337890625
244.13109	2166.84326171875
252.10994	15081.5853271484
261.15564	12261.0947265625
271.12896	80894.7807617188
294.14679	2986.83374023438
312.15637	2325.7421875
313.22372	1540.03796386719
339.16846	3200.43798828125
340.15222	6169.28466796875
341.22025	2878.47778320313
342.20327	26155.7778320313
357.17593	11113.794921875
367.16009	25673.5435791016
379.20984	2388.28466796875
380.20792	2463.69775390625
381.18988	3645.44506835938
385.1719	121434.422851563
398.21454	36878.8002929688
398.25937	2229.7607421875
425.24185	2765.73583984375
435.22827	1939.66809082031
452.25488	1838.50512695313
453.23765	11717.5858154297
455.28965	7258.67602539063
470.26227	20098.740234375
480.24374	1941.38488769531
490.25027	1808.33850097656
493.25409	2123.78759765625
498.2567	76616.634765625
508.26129	3517.02221679688
509.24921	6726.13623046875
526.27728	8378.203125
547.32581	1952.130859375
566.31946	6923.361328125
579.32465	2502.33471679688
583.34637	3589.6103515625
594.32343	2767.939453125
607.32007	6155.0556640625
611.34044	21634.4108886719
639.35603	23832.2729492188
720.40594	7411.10791015625
721.37549	2676.80834960938
724.42914	2424.24194335938
737.36694	2249.271484375
754.38355	32427.4018554688
791.40222	1996.24548339844
833.48334	3338.44897460938
834.44916	2835.2666015625
850.44592	8098.7255859375
852.45807	1670.05700683594
867.46744	59362.5146484375
877.45148	1953.32592773438
904.49152	3335.02514648438
904.76379	1784.23181152344
962.55103	2902.84448242188
963.51245	2781.49169921875
980.55396	74406.6484375
1019.5181	8978.90502929688
1076.6133	3372.9765625
1093.6382	47421.013671875
1133.6002	16174.8122558594
1206.7195	5611.98828125
1246.6867	6046.66625976563
peaklist end

peaklist start
mz=795.945611533839
fragmentation=HCD
charge=2
header=RawFile: QE929_MSQ1321_20180329_Heba_ub_s4_10_1 Index: 21214 Precursor: 0 _multi_
111.60292	1272.82238769531
116.70771	1432.82885742188
118.99917	1571.87683105469
244.09186	2407.62719726563
276.34528	1823.86315917969
308.55441	1486.52124023438
327.16537	1477.64611816406
340.15045	3118.58764648438
357.17517	1903.04162597656
364.70682	1666.02355957031
387.1973	4184.59460449219
444.77448	1408.4306640625
465.38507	1405.3408203125
468.20721	8295.9521484375
539.28442	2458.32299804688
567.2738	6151.44091796875
680.35498	1675.08337402344
727.40582	4929.1318359375
838.90887	1886.01806640625
840.49042	2678.14624023438
911.52606	9996.1630859375
1024.6061	7146.6689453125
1025.6208	3280.33520507813
peaklist end

peaklist start
mz=795.945860325603
fragmentation=HCD
charge=2
header=RawFile: QE929_MSQ1321_20180329_Heba_ub_s3_ctrl_3 Index: 17420 Precursor: 0 _multi_
102.05531	1935.50708007813
204.60344	1365.81787109375
226.08144	2352.05419921875
252.11024	2097.68286132813
271.13007	8060.8115234375
310.75732	1603.03369140625
385.1684	10608.84765625
398.21799	5309.48583984375
438.21243	1953.90551757813
481.29544	1950.84008789063
498.25616	7324.50244140625
512.43164	1497.01647949219
592.48853	1322.70300292969
691.72717	1417.04577636719
867.4671	2169.1083984375
980.54889	10427.3298339844
1093.6283	4335.4970703125
1097.2325	1544.38415527344
1111.2959	1722.41528320313
1116.588	1548.13854980469
1136.3496	1537.35009765625
peaklist end

peaklist start
mz=795.946093861032
fragmentation=HCD
charge=2
header=RawFile: QE929_MSQ1321_20180329_Heba_ub_s5_10_2 Index: 15115 Precursor: 0 _multi_
127.94926	1228.44445800781
140.79991	1304.46362304688
160.34378	1191.78759765625
165.22656	1154.63977050781
203.74904	1440.318359375
216.91644	1531.99780273438
357.17667	5161.10791015625
426.2077	5057.2890625
895.44281	2000.416015625
1008.5486	5424.65283203125
1088.2601	2276.01318359375
1129.1425	1535.48559570313
peaklist end

peaklist start
mz=795.946175195399
fragmentation=HCD
charge=2
header=RawFile: QE929_MSQ1321_20180329_Heba_ub_s6_10_3 Index: 16721 Precursor: 0 _multi_
160.52133	1299.49670410156
243.13553	2271.3984375
344.14365	1437.85388183594
357.17783	3004.67944335938
426.20599	2711.39404296875
470.25372	1451.98901367188
573.10217	1588.56677246094
895.45673	2547.3740234375
1013.7876	1953.01586914063
1190.6564	2009.57556152344
1314.2559	1776.1669921875
peaklist end

peaklist start
mz=795.946219136415
fragmentation=HCD
charge=2
header=RawFile: QE929_MSQ1321_20180329_Heba_ub_s8_30_2 Index: 16559 Precursor: 0 _multi_
137.57089	1375.53466796875
243.13423	2472.35205078125
260.05356	1423.51428222656
287.11484	1738.58435058594
287.44397	1379.99829101563
348.61151	1443.08996582031
357.17999	3232.95849609375
426.21216	3228.8466796875
470.26392	1541.05920410156
895.46576	2166.0908203125
913.72803	2036.70874023438
1008.5444	2048.18823242188
1121.6263	2552.80029296875
peaklist end

peaklist start
mz=795.946307887761
fragmentation=HCD
charge=2
header=RawFile: QE929_MSQ1321_20180329_Heba_ub_s7_30_1 Index: 16183 Precursor: 0 _multi_
110.07175	1531.25915527344
125.77218	1540.76232910156
153.0704	1387.79443359375
200.13846	1815.25024414063
206.23521	1332.13305664063
215.1394	2009.21154785156
243.13367	2254.88989257813
357.17758	10489.109375
382.08954	1565.64428710938
426.21094	6079.4091796875
442.26028	1592.26037597656
470.26526	1792.27648925781
538.32928	2252.35815429688
667.35376	2561.86083984375
782.37646	2528.68383789063
895.45447	2449.20874023438
1008.5393	2646.39428710938
peaklist end

peaklist start
mz=795.946330766336
fragmentation=HCD
charge=2
header=RawFile: QE929_MSQ1321_20180329_Heba_ub_s4_10_1 Index: 16636 Precursor: 0 _multi_
110.07169	2288.15087890625
168.72298	1246.5439453125
200.13921	2765.03955078125
215.13815	5420.74658203125
227.17599	1734.33190917969
228.13368	2989.67163085938
243.13313	6530.40673828125
244.09198	1683.44189453125
307.48495	1485.24584960938
329.91562	1348.27502441406
341.21863	2485.33911132813
357.17627	12402.9169921875
425.24094	1524.35766601563
426.20764	10703.2587890625
442.2648	2078.13500976563
453.23737	1555.34533691406
456.64484	1625.7431640625
470.26013	6228.7509765625
506.79373	1753.11889648438
538.32233	1476.08935546875
570.63116	1725.38830566406
583.33868	2865.24853515625
664.40417	1470.71826171875
667.34906	1749.3642578125
670.27393	1523.62780761719
782.37958	6421.552734375
895.45801	7992.18310546875
902.46558	1715.75756835938
967.06146	2013.22302246094
1008.5436	7868.2109375
peaklist end

peaklist start
mz=795.946437285015
fragmentation=HCD
charge=2
header=RawFile: QE929_MSQ1321_20180329_Heba_ub_s9_30_3 Index: 16424 Precursor: 0 _multi_
148.7713	1396.69995117188
185.75826	1597.09680175781
243.13376	5632.1630859375
258.05597	1868.16674804688
357.17654	6120.0498046875
426.20898	7295.97705078125
442.26752	2729.57763671875
470.25858	1887.07495117188
586.0733	1426.74011230469
756.44312	1678.22631835938
782.38696	1868.8310546875
991.5387	2054.20068359375
1008.5467	2716.32861328125
1009.5355	1978.36071777344
peaklist end

peaklist start
mz=530.979851492838
fragmentation=HCD
charge=3
header=RawFile: QE929_MSQ1321_20180329_Heba_ub_s2_ctrl_2 Index: 8888 Precursor: 0 _multi_
102.0555	5672.359375
110.07219	2116.11547851563
120.08115	7872.77783203125
126.05532	7257.6669921875
127.08699	2086.091796875
129.10233	31696.8046875
129.1114	1672.30554199219
130.08623	1261.80480957031
136.07576	18752.982421875
138.1284	1217.63818359375
143.1183	6362.064453125
147.11305	5403.09619140625
159.09216	2313.61083984375
171.07672	2781.04565429688
173.12907	5229.177734375
175.12035	1693.47521972656
180.22005	1180.42761230469
181.06076	1673.48022460938
187.1084	2198.91870117188
189.08748	2656.22290039063
192.29546	1269.83825683594
199.07265	1841.60388183594
210.08786	1064.73876953125
213.33749	1270.32922363281
226.15602	5645.15478515625
233.16429	2653.39990234375
242.18748	4661.03857421875
244.16551	15882.0810546875
245.1725	1368.97680664063
283.14474	7856.6767578125
311.13991	7972.60681152344
315.20316	1814.24914550781
339.23901	2313.84985351563
341.18283	8716.744140625
341.21832	2232.42041015625
369.12625	1422.38635253906
369.1781	4723.57275390625
391.27017	4762.06201171875
410.27627	7778.01611328125
476.96463	1329.29907226563
481.24435	1681.81750488281
532.2472	3044.88940429688
538.3714	5836.8095703125
601.40198	1357.31201171875
653.43556	29347.4565429688
763.51416	1952.97802734375
781.52718	9156.54943847656
894.61182	4801.580078125
943.4447	1346.88354492188
961.58441	1594.17407226563
1041.6882	6596.240234375
1204.7527	13060.3911132813
1419.0521	1848.94604492188
peaklist end

peaklist start
mz=530.979851492838
fragmentation=HCD
charge=3
header=RawFile: QE929_MSQ1321_20180329_Heba_ub_s2_ctrl_2 Index: 8715 Precursor: 0 _multi_
102.0556	12343.3466796875
110.07158	1423.2861328125
116.07043	1350.17846679688
120.08121	14873.1904296875
126.05533	14853.9921875
128.35445	1141.97705078125
129.0927	2487.40698242188
129.10249	78099.3515625
130.08566	1856.42883300781
130.10582	4755.57421875
136.06117	1790.36010742188
136.0648	2306.32763671875
136.07576	48460.8203125
137.07892	4783.7421875
138.43182	1133.79809570313
143.11784	13169.203125
144.0656	1941.59387207031
147.11301	10000.38671875
154.04987	1611.88061523438
155.1178	1996.27001953125
169.09764	1598.46069335938
171.07637	16708.115234375
171.11281	2341.82080078125
173.12852	1304.8046875
175.11867	1521.68701171875
181.0607	9668.8955078125
183.14891	5342.00732421875
189.08769	8458.0244140625
199.07195	11753.564453125
201.12398	1679.12158203125
210.0864	1476.65319824219
211.14452	4513.67822265625
217.08131	1481.76220703125
226.11879	1460.8681640625
226.15561	11637.08984375
228.09819	1571.20007324219
233.16473	9519.75390625
242.18564	9361.3525390625
243.18922	1713.96826171875
244.16565	33881.703125
245.16792	2166.85668945313
258.14417	1828.78454589844
277.15445	1991.94482421875
283.14414	21934.373046875
311.13972	21054.4565429688
315.20285	13231.6025390625
323.17188	1969.92749023438
334.17599	6146.4462890625
339.23859	17241.443359375
341.18135	18920.9859619141
341.2197	4481.521484375
341.8801	1390.81420898438
369.17807	13157.8330078125
369.67145	1243.85876464844
392.26736	7124.59765625
401.2897	1859.25036621094
410.27623	24710.1489257813
424.22507	6594.82678222656
425.29016	1252.72326660156
443.29715	5098.09765625
467.33374	2505.24609375
488.91727	1892.23156738281
504.23947	2178.5849609375
506.25079	1948.99987792969
520.36267	5105.4814453125
532.23889	3798.96704101563
538.37008	8707.73181152344
556.38342	1371.30773925781
601.40314	2646.26708984375
635.41742	5818.98291015625
651.45591	3771.8564453125
653.43437	67286.5
690.59393	1451.12817382813
781.52825	29713.291015625
868.99347	1599.91418457031
894.61206	20436.8223876953
961.58331	2602.55322265625
962.599	2403.86938476563
1041.6838	18481.8718261719
1166.6649	1393.49719238281
1204.7449	31144.93359375
1374.8452	9778.728515625
1597.803	1531.25756835938
peaklist end

peaklist start
mz=530.979853307955
fragmentation=HCD
charge=3
header=RawFile: QE929_MSQ1321_20180329_Heba_ub_s3_ctrl_3 Index: 8278 Precursor: 0 _multi_
102.05532	3874.82641601563
120.0811	5049.712890625
126.05542	1732.36340332031
129.10257	17152.267578125
136.0762	11320.521484375
143.11819	4730.1337890625
147.11295	1764.36474609375
170.45457	1221.31262207031
171.07655	2481.9228515625
175.11755	1529.02331542969
199.07164	2531.33276367188
214.15451	1607.32385253906
226.15562	2202.05102539063
233.16557	1867.25903320313
242.18686	1516.96569824219
244.16551	7825.2080078125
273.05038	1117.57678222656
283.14478	1551.751953125
286.23489	1101.82141113281
311.14029	1662.07727050781
315.20428	1626.50708007813
324.65643	1222.97583007813
334.17569	1443.77856445313
339.23999	1689.189453125
339.30933	1148.50573730469
341.18103	1934.625
369.17795	1983.94946289063
392.26282	1864.82373046875
410.27634	4989.5068359375
487.90247	1332.18469238281
506.24792	1273.82727050781
521.84485	1352.14013671875
549.31079	1709.53649902344
603.38055	1761.25524902344
653.43201	10474.0849609375
655.44714	2040.59985351563
760.0437	1157.94592285156
779.36316	1222.49377441406
781.52222	4426.857421875
895.60742	1506.86364746094
1177.9127	1368.04931640625
peaklist end

peaklist start
mz=530.979976763084
fragmentation=HCD
charge=3
header=RawFile: QE929_MSQ1321_20180329_Heba_ub_s4_10_1 Index: 8760 Precursor: 0 _multi_
101.10809	1396.93823242188
102.05537	6992.8388671875
120.0811	9953.060546875
121.36633	1150.87536621094
125.81189	1313.40991210938
126.05482	10044.4326171875
129.09265	1527.21655273438
129.10234	46621.75
130.08635	2415.18310546875
130.10623	1502.90856933594
136.06184	16367.21875
136.07574	36933.72265625
137.07912	1803.23474121094
141.28667	1192.33215332031
143.11798	13693.333984375
144.1203	1191.08520507813
147.11305	8052.0107421875
154.05031	1827.78686523438
159.09169	1077.57739257813
171.07619	8862.2626953125
171.11279	2404.36254882813
175.11913	1915.88244628906
181.06125	2342.20678710938
189.08711	1826.19970703125
199.07147	5039.5576171875
200.14001	1418.54968261719
226.15515	7937.7412109375
233.16417	8885.4453125
242.18536	6028.3232421875
244.16566	15513.828125
245.16895	1299.84704589844
261.16043	2115.04443359375
283.14317	14529.2122802734
311.13938	11436.5362548828
315.20291	5255.94873046875
334.1763	2216.23852539063
339.23804	6065.2060546875
341.18232	11113.0589599609
341.2186	1320.58679199219
369.17667	7374.54638671875
389.67981	1184.18103027344
391.26557	6623.6455078125
410.27462	11834.328125
424.21878	1500.86608886719
443.29776	2119.46704101563
447.81201	1995.78857421875
521.34747	5065.75634765625
532.2381	1537.70629882813
538.37079	5530.1318359375
603.88495	2347.03076171875
635.42084	1740.57666015625
652.46106	1883.40051269531
653.43487	39233.98046875
682.36176	1830.5869140625
781.52418	14480.0109863281
798.52246	2405.91186523438
894.61345	14106.0629882813
1041.6803	3362.14794921875
1204.7438	14053.3999023438
peaklist end

peaklist start
mz=530.979998291501
fragmentation=HCD
charge=3
header=RawFile: QE929_MSQ1321_20180329_Heba_ub_s8_30_2 Index: 8668 Precursor: 0 _multi_
102.0555	9605.5654296875
110.07195	1061.36535644531
116.07024	1319.03857421875
120.0811	14746.484375
126.05522	11498.697265625
129.10233	79091.03125
130.08708	1271.12512207031
130.10555	4873.4033203125
136.06168	4657.13818359375
136.07567	53072.84765625
137.07913	1712.14050292969
143.11806	15959.712890625
145.06	1715.75146484375
147.11252	13205.984375
155.11774	1555.80187988281
169.09595	1383.96484375
171.07643	13178.28125
171.1129	2514.61865234375
175.11906	1415.24389648438
181.06059	8998.4248046875
183.14886	2192.5615234375
189.08725	7487.16552734375
196.14488	1453.259765625
199.07091	11252.9833984375
210.08765	2704.7314453125
211.14394	2652.01049804688
217.08072	1508.55932617188
226.15544	10511.439453125
233.16467	13473.529296875
242.18614	10101.984375
244.1656	31366.142578125
245.16751	2691.15502929688
249.16077	2493.119140625
258.14459	4723.951171875
274.10333	2191.4765625
277.1546	1438.40905761719
283.14347	24421.2329101563
311.13927	22290.1713867188
315.20361	12611.8212890625
327.22079	6860.17529296875
334.17578	2771.89794921875
339.23885	14062.6091308594
341.1813	26080.9321289063
341.21753	4111.67041015625
369.17682	12280.4482421875
382.26572	1731.61450195313
391.26971	4392.93017578125
410.27617	21677.9147949219
424.2229	2369.287109375
443.29791	2143.2158203125
447.81076	2364.14013671875
467.33582	1986.56518554688
481.24149	1703.83471679688
512.33636	1776.10559082031
520.35858	2177.63940429688
529.87244	1281.62182617188
532.23822	2713.58325195313
538.37152	6951.58154296875
556.38025	2452.14575195313
635.4248	2229.8642578125
651.45325	2819.6435546875
653.43402	71211.73828125
688.42755	1509.42700195313
754.37848	1728.83850097656
781.5287	26401.9189453125
782.52752	12528.5434570313
798.52435	2449.04833984375
894.61159	14026.8312988281
943.57227	2075.98291015625
961.57898	4979.5908203125
962.59338	2395.7705078125
1041.6857	26390.2687988281
1204.7475	33357.4536132813
peaklist end

peaklist start
mz=530.980053272258
fragmentation=HCD
charge=3
header=RawFile: QE929_MSQ1321_20180329_Heba_ub_s7_30_1 Index: 8520 Precursor: 0 _multi_
102.0552	2178.47778320313
110.07138	1284.11804199219
113.91708	1365.85021972656
120.08082	2651.40185546875
126.05491	6135.3984375
129.10229	25035.228515625
136.07545	20082.6171875
138.68559	1044.42004394531
143.11775	7203.470703125
147.1125	2461.39013671875
160.00006	1121.22473144531
171.07607	6082.6494140625
171.11304	1461.21545410156
172.11679	1157.95263671875
175.11923	1540.568359375
181.06036	1875.90502929688
195.68875	1106.32019042969
199.07079	1861.31311035156
209.00462	1128.69970703125
210.08803	1607.57458496094
226.1552	1778.0751953125
228.17172	1183.96875
233.16463	4103.96484375
242.18692	1828.73681640625
244.16562	13373.328125
251.1246	1119.50231933594
251.91209	1177.20275878906
283.14359	6703.96435546875
311.13977	7975.6904296875
315.20117	1686.82385253906
334.17514	1716.79455566406
339.23874	4672.3466796875
341.18256	5510.65966796875
341.22006	1481.86865234375
369.17737	1492.07775878906
382.754	1288.77758789063
391.26688	1880.53894042969
410.27735	6220.80517578125
439.22427	1230.62756347656
443.29819	1329.66442871094
521.34155	2021.54919433594
582.12109	1365.70788574219
653.43448	23118.5805664063
688.42664	1365.13842773438
781.52185	4809.26416015625
782.53613	1585.62390136719
809.83954	1292.31726074219
818.38403	1391.78674316406
874.49695	1404.78088378906
894.60556	6716.98291015625
962.58655	2127.2041015625
1157.5275	1355.92761230469
1162.8047	1332.947265625
1204.7406	12398.0576171875
1398.652	1408.25146484375
1622.3403	1726.03784179688
peaklist end

peaklist start
mz=530.980053390857
fragmentation=HCD
charge=3
header=RawFile: QE929_MSQ1321_20180329_Heba_ub_s1_ctrl_1 Index: 8002 Precursor: 0 _multi_
102.05559	2737.34375
120.08105	4539.02392578125
120.47417	1121.61242675781
121.47098	1052.57446289063
125.95242	1043.83361816406
126.05518	4518.77197265625
129.10242	20620.517578125
136.07587	14353.3955078125
137.07773	1050.15856933594
143.11797	5180.14697265625
147.1125	4357.27392578125
171.07683	2460.58056640625
189.08691	1278.29760742188
226.15289	1792.71472167969
233.16513	2690.83740234375
242.18602	2718.10083007813
244.16568	8823.9775390625
283.14249	1978.3916015625
311.1387	4219.15771484375
315.2038	2388.2265625
341.18304	5545.9599609375
350.85245	1148.13610839844
369.17847	1728.83056640625
378.73254	1206.68420410156
410.27572	6367.99755859375
521.84589	1688.06237792969
532.24066	1260.51818847656
538.37372	1573.49682617188
549.31195	1548.60424804688
638.6886	1209.43383789063
653.43382	20022.146484375
707.3858	1366.21704101563
781.53595	2493.0283203125
961.59247	1392.42431640625
1042.6648	1441.91223144531
1204.743	9606.53271484375
peaklist end

peaklist start
mz=795.96645898446
fragmentation=HCD
charge=2
header=RawFile: QE929_MSQ1321_20180329_Heba_ub_s2_ctrl_2 Index: 8748 Precursor: 0 _multi_
110.07169	1365.55358886719
128.62961	1520.67346191406
129.10251	7101.40478515625
130.08665	1626.51708984375
136.07558	1852.28759765625
147.11255	1745.7822265625
217.13411	2749.68383789063
219.39886	1307.49108886719
244.13843	1191.12817382813
244.1653	9671.1533203125
245.67934	1354.01696777344
257.59851	1568.83801269531
258.14502	1974.47399902344
274.10349	2276.00415039063
341.18387	2093.19995117188
359.19397	1361.85229492188
538.45355	1386.80432128906
653.43481	5845.16015625
697.32312	1689.17529296875
781.52155	2586.91528320313
894.61206	2281.79248046875
1041.6768	3028.47387695313
peaklist end

peaklist start
mz=530.980083315155
fragmentation=HCD
charge=3
header=RawFile: QE929_MSQ1321_20180329_Heba_ub_s6_10_3 Index: 8916 Precursor: 0 _multi_
101.10774	1393.92333984375
102.05544	9151.8720703125
110.07151	2442.84106445313
120.08091	10360.75
126.05503	9376.021484375
129.10246	63332.03515625
130.08661	2553.8994140625
130.10516	1533.55322265625
136.06097	1925.55236816406
136.06465	1914.22058105469
136.07582	39007.5078125
137.07941	1889.36828613281
141.10283	1514.13110351563
143.11783	16496.17578125
144.1217	1971.44152832031
147.11267	9669.6259765625
154.05035	2478.8271484375
171.07661	10063.0849609375
171.11282	6990.14990234375
175.11862	2380.91845703125
181.06068	6974.5205078125
183.1492	2574.2763671875
189.08684	5271.79052734375
197.12869	1503.48217773438
199.07176	9394.046875
210.08696	2053.40966796875
211.14415	1645.18017578125
226.15413	11455.3916015625
233.16463	9321.7607421875
242.18631	6457.92236328125
244.16563	27741.15625
245.16792	1473.69982910156
249.16	2029.59875488281
258.14346	3926.98095703125
261.15927	1260.48413085938
264.4187	1178.39624023438
283.14386	11554.1162109375
311.13919	19181.1081542969
315.20358	8629.029296875
320.06519	1213.0654296875
321.11331	1383.5283203125
327.22192	1673.83093261719
334.17584	4711.43212890625
339.24121	8052.3203125
341.18125	17995.7351074219
341.21661	1834.15979003906
369.17725	7535.5185546875
382.26831	1726.81689453125
389.24429	1341.01818847656
392.26532	5692.1904296875
410.27747	16146.9212646484
424.2251	1372.73876953125
443.2966	1949.01635742188
447.80527	1528.35461425781
520.36066	1730.36071777344
532.23901	1776.71142578125
538.37105	9188.65051269531
584.30835	1403.20776367188
635.42792	1618.31103515625
653.43473	50831.1865234375
675.36353	1649.02124023438
688.42328	1901.93469238281
702.37354	1511.53503417969
754.36884	1567.50720214844
764.51514	1316.1572265625
781.52913	26969.9249267578
798.51367	1668.17504882813
889.43335	1576.71301269531
894.60958	10312.357421875
961.57727	1857.45349121094
962.57654	2493.49780273438
1041.68	14097.0688476563
1204.7238	1571.25659179688
1204.7429	26102.8928222656
1634.9768	1579.59692382813
peaklist end

peaklist start
mz=530.980099039307
fragmentation=HCD
charge=3
header=RawFile: QE929_MSQ1321_20180329_Heba_ub_s9_30_3 Index: 8563 Precursor: 0 _multi_
101.07127	1767.38696289063
102.05554	4360.25341796875
110.07201	1362.75537109375
120.08156	5692.98095703125
126.0554	6165.03173828125
129.10245	31635.779296875
129.11169	1521.59338378906
130.10649	1595.82189941406
136.0648	2174.5234375
136.07562	28036.806640625
136.08427	1636.59619140625
137.07925	1749.60791015625
143.11769	11687.556640625
144.12146	2055.3330078125
147.11302	2698.70971679688
160.36719	1036.39013671875
169.09869	1123.5546875
171.0775	4775.4052734375
171.11349	2753.06567382813
175.11896	1723.24206542969
181.06059	2282.8642578125
181.54379	1307.97338867188
189.08725	2177.580078125
195.48819	1239.95715332031
199.07173	5005.45703125
214.15517	1179.47680664063
217.08174	1386.77294921875
226.15573	2515.927734375
233.1651	6174.56640625
242.18613	1786.67370605469
243.10138	1405.4072265625
244.16492	14651.3876953125
261.15982	1265.67028808594
271.66879	1192.64782714844
281.2009	1191.21630859375
283.14548	6709.6845703125
311.13808	12697.5552978516
315.20319	4723.138671875
327.22137	1597.65612792969
334.17636	1723.81127929688
339.24103	2636.55346679688
341.18265	7649.04052734375
341.21954	2463.05932617188
365.61475	1426.56848144531
369.17593	2182.19165039063
382.75552	1263.72888183594
391.26562	3340.06860351563
410.2774	8829.060546875
424.21936	1781.07580566406
426.40027	1206.01196289063
447.80933	1724.13989257813
455.21396	1231.74597167969
456.1951	1204.60095214844
481.3222	1424.19897460938
538.37335	4271.63525390625
556.37994	1770.27978515625
653.43454	26278.0087890625
738.66095	1353.30725097656
781.52295	11129.4870605469
845.41718	1350.82373046875
853.31042	1316.53820800781
888.43372	2054.68969726563
894.60242	2691.04565429688
895.61877	1468.88293457031
1041.6842	4906.23510742188
1204.7454	15277.6918945313
peaklist end

peaklist start
mz=530.980190394496
fragmentation=HCD
charge=3
header=RawFile: QE929_MSQ1321_20180329_Heba_ub_s5_10_2 Index: 7960 Precursor: 0 _multi_
110.07181	1071.87536621094
120.08118	2400.07763671875
126.05544	1877.275390625
129.06624	1163.07568359375
129.10226	11960.2587890625
136.07576	6992.0390625
143.11812	8164.658203125
144.12115	1644.24084472656
171.1133	1787.38745117188
175.11784	2083.09887695313
178.04614	1134.21435546875
196.14435	1873.67541503906
197.12894	1139.64965820313
214.15411	1357.15148925781
244.1655	2702.58544921875
283.14365	1531.49938964844
290.27771	1089.67333984375
292.04013	1132.09094238281
311.13641	1806.05200195313
373.61188	1132.41967773438
410.27679	2206.49096679688
480.74588	1450.36059570313
538.37372	1802.99658203125
575.64032	1538.07824707031
653.4359	9846.52612304688
762.35492	1432.97619628906
781.5307	2167.25756835938
816.39191	1456.76159667969
817.38953	1991.18664550781
888.42883	1743.68237304688
1204.7384	3232.46459960938
1585.3926	1415.03515625
peaklist end

peaklist start
mz=398.487124259124
fragmentation=HCD
charge=4
header=RawFile: QE929_MSQ1321_20180329_Heba_ub_s2_ctrl_2 Index: 8755 Precursor: 0 _multi_
102.05576	5189.03564453125
103.02522	886.164428710938
117.06669	2239.85986328125
119.04971	2279.7763671875
120.08109	28653.015625
121.08478	1300.35327148438
125.07109	1423.90612792969
126.05524	19232.173828125
126.0638	1170.15539550781
127.05958	971.727600097656
129.10248	56328.41796875
130.08688	1320.94873046875
130.10632	1930.90173339844
136.07587	64019.87890625
137.07962	5096.61328125
143.11801	27782.5703125
143.12808	1476.56774902344
144.12143	2180.53271484375
145.06168	1764.90771484375
147.1132	4714.03955078125
154.05028	1628.54028320313
171.07668	17598.96875
171.1132	2037.37072753906
181.06143	4827.94775390625
199.07207	5734.5869140625
226.15642	4553.27880859375
233.16544	11161.14453125
233.47675	1066.13427734375
234.16841	1246.92236328125
242.18617	8224.6455078125
244.16605	17877.587890625
245.16896	1438.24658203125
249.16113	1681.28601074219
260.97891	1783.97875976563
277.1575	1505.45300292969
283.14508	17145.0440673828
303.01215	1291.73156738281
311.13904	12278.3271484375
315.20297	6607.84326171875
327.21979	2256.87744140625
334.17346	1787.80859375
339.23905	9114.71301269531
341.18262	4806.65234375
341.2196	1712.18823242188
359.74176	1164.42126464844
369.17838	1602.24426269531
379.29269	1159.68408203125
392.26886	4477.21484375
402.25162	1267.76647949219
410.27557	14346.6220703125
443.298	1240.37097167969
447.80817	1390.84204101563
528.83118	1186.23608398438
538.37311	4602.8984375
556.38629	1694.43957519531
635.4248	1535.345703125
653.43598	38183.1748046875
775.16528	1224.35192871094
781.52937	21464.2821044922
894.60938	2483.44213867188
1041.6869	10025.8073730469
1204.7468	12111.9799804688
1357.2834	1220.92456054688
peaklist end

peaklist start
mz=796.312437104201
fragmentation=HCD
charge=2
header=RawFile: QE929_MSQ1321_20180329_Heba_ub_s4_10_1 Index: 5451 Precursor: 0 _multi_
119.97723	1387.56982421875
129.10216	2191.88793945313
134.51552	1309.87927246094
136.07631	10526.943359375
137.0798	2164.75732421875
147.1131	1949.56298828125
156.7986	1329.70288085938
161.18858	1357.25561523438
204.13383	2266.8427734375
249.16095	13269.048828125
277.15417	2653.10766601563
290.0798	1658.78637695313
291.16687	2977.37915039063
394.55493	1462.85729980469
758.38049	1815.29467773438
760.04254	1635.11193847656
832.2688	1954.64379882813
peaklist end

peaklist start
mz=796.313000188884
fragmentation=HCD
charge=2
header=RawFile: QE929_MSQ1321_20180329_Heba_ub_s2_ctrl_2 Index: 5465 Precursor: 0 _multi_
102.64048	1264.9072265625
109.09529	1583.75830078125
109.30068	1486.5078125
129.10208	1562.29968261719
136.07576	8279.263671875
137.0797	1345.60412597656
153.34734	1226.66479492188
192.04547	1569.01013183594
249.15993	8939.8017578125
250.16592	1648.26770019531
275.46228	1543.81848144531
284.14902	1525.91003417969
287.65604	1463.634765625
291.16687	5858.69873046875
307.10684	2367.88208007813
313.72153	1405.66967773438
437.18707	1788.29138183594
876.29358	1590.20666503906
934.76575	1756.99328613281
peaklist end

peaklist start
mz=796.313132430376
fragmentation=HCD
charge=2
header=RawFile: QE929_MSQ1321_20180329_Heba_ub_s5_10_2 Index: 5158 Precursor: 0 _multi_
120.67854	1182.97839355469
129.10254	1401.52954101563
136.07617	6133.17578125
147.11354	1859.16149902344
162.36055	1526.28845214844
165.66858	1354.45178222656
204.13423	1679.47509765625
240.07938	1431.48876953125
249.15999	7309.73046875
291.16763	1979.62512207031
463.11545	1548.36535644531
482.13434	1688.27270507813
524.21399	1408.38513183594
566.22827	1673.88122558594
732.08557	1893.49877929688
peaklist end

peaklist start
mz=796.31329277219
fragmentation=HCD
charge=2
header=RawFile: QE929_MSQ1321_20180329_Heba_ub_s6_10_3 Index: 5603 Precursor: 0 _multi_
110.27525	1362.40258789063
123.47075	1433.77954101563
136.07603	5772.79052734375
147.11261	1536.64672851563
203.48737	1328.35522460938
249.15952	6625.26611328125
291.16599	1660.94152832031
434.35046	1357.45397949219
451.09436	1754.20275878906
1148.5797	1638.33679199219
1188.8411	1854.35876464844
1601.2739	2030.90051269531
peaklist end

peaklist start
mz=796.313340603137
fragmentation=HCD
charge=2
header=RawFile: QE929_MSQ1321_20180329_Heba_ub_s3_ctrl_3 Index: 5184 Precursor: 0 _multi_
111.87222	1226.05322265625
129.10323	1797.01611328125
133.04393	1765.57238769531
136.076	15147.2578125
136.4001	1415.32653808594
147.11369	1477.30151367188
204.13551	2689.07446289063
214.18222	1677.640625
218.02348	1391.68872070313
249.16077	19005.7734375
250.16382	1848.87158203125
273.15707	1521.46520996094
277.15503	2597.06396484375
285.04523	1390.04553222656
291.16672	6060.67626953125
307.10709	2504.623046875
353.48563	1456.62097167969
404.24783	1640.90368652344
467.42215	1338.70520019531
566.22852	2183.85961914063
607.21368	3306.48510742188
825.3288	2737.91918945313
1007.1917	1689.35485839844
1115.2517	1866.20788574219
1623.8975	2273.02612304688
peaklist end

peaklist start
mz=796.313482077736
fragmentation=HCD
charge=2
header=RawFile: QE929_MSQ1321_20180329_Heba_ub_s1_ctrl_1 Index: 5150 Precursor: 0 _multi_
118.75652	1292.41479492188
123.54126	1305.30578613281
129.10231	2459.70971679688
133.04321	2803.94409179688
136.0762	11393.076171875
137.89581	1195.90222167969
147.11256	2034.20446777344
158.39914	1543.40234375
162.50356	1548.99597167969
171.98164	1388.21545410156
201.73967	1407.35876464844
204.13478	6116.43310546875
224.79056	1314.64392089844
238.28944	1394.03430175781
249.16026	15316.919921875
277.15451	2497.42407226563
291.16733	3138.853515625
307.10846	2021.48315429688
437.18994	1443.34436035156
447.49808	1634.94030761719
607.21332	2507.12280273438
609.133	1596.2548828125
698.83057	1773.90356445313
1603.0859	1980.91931152344
peaklist end

peaklist start
mz=796.313742769437
fragmentation=HCD
charge=2
header=RawFile: QE929_MSQ1321_20180329_Heba_ub_s8_30_2 Index: 5406 Precursor: 0 _multi_
116.15691	1273.69665527344
136.07622	6141.73974609375
180.46048	1462.90576171875
249.15979	6814.7998046875
377.81396	1470.51708984375
399.34164	1366.81896972656
634.06055	2006.11022949219
1097.8917	1681.68676757813
1142.2847	2293.7724609375
1226.2299	2265.57666015625
peaklist end

peaklist start
mz=796.313812325383
fragmentation=HCD
charge=2
header=RawFile: QE929_MSQ1321_20180329_Heba_ub_s7_30_1 Index: 5396 Precursor: 0 _multi_
136.07581	2041.74279785156
140.31284	1526.82214355469
166.70485	1580.72119140625
215.1243	1431.99060058594
249.1595	2968.1298828125
346.42548	1478.25634765625
671.49078	1710.849609375
peaklist end

peaklist start
mz=796.373662533947
fragmentation=HCD
charge=2
header=RawFile: QE929_MSQ1321_20180329_Heba_ub_s3_ctrl_3 Index: 4665 Precursor: 0 _peak_
112.05086	1536.71997070313
216.01071	1486.373046875
276.41006	1286.31726074219
641.52527	1582.21362304688
796.36823	17311.755859375
1355.4019	1908.4306640625
1392.1147	1590.95275878906
peaklist end

peaklist start
mz=796.373789509364
fragmentation=HCD
charge=2
header=RawFile: QE929_MSQ1321_20180329_Heba_ub_s1_ctrl_1 Index: 4650 Precursor: 0 _peak_
194.46477	1441.72436523438
225.8745	1383.59448242188
796.36944	14096.4499511719
1424.7949	1572.8193359375
peaklist end

peaklist start
mz=796.379541360839
fragmentation=HCD
charge=2
header=RawFile: QE929_MSQ1321_20180329_Heba_ub_s5_10_2 Index: 17596 Precursor: 0 _multi_
128.93016	1533.70141601563
133.69087	1388.67602539063
135.30037	1266.65270996094
147.11183	2284.70581054688
160.21686	1293.23669433594
187.24203	1298.99365234375
189.08549	1911.78002929688
199.07085	6865.7568359375
201.12311	1555.501953125
215.10217	1486.046875
217.08199	2438.62939453125
294.17914	2028.68090820313
314.09723	8537.525390625
316.11334	2657.87280273438
332.10773	12090.93359375
429.2001	1670.19543457031
568.13947	1451.97229003906
611.62543	1591.49694824219
620.30328	2225.83666992188
934.37134	1847.01770019531
1048.4867	2540.97607421875
1137.3611	1606.470703125
1147.5602	2277.18627929688
peaklist end

peaklist start
mz=796.379755673118
fragmentation=HCD
charge=2
header=RawFile: QE929_MSQ1321_20180329_Heba_ub_s8_30_2 Index: 19665 Precursor: 0 _multi_
144.06578	1939.83374023438
199.07135	5427.2080078125
201.12282	1884.52038574219
217.08086	2733.9453125
226.97202	1290.06665039063
235.06169	1463.46899414063
294.18057	2610.58984375
314.09814	7345.5947265625
332.10687	9724.3759765625
437.50156	1515.27075195313
467.52771	1605.42504882813
706.26361	1733.31518554688
1147.5546	3105.07983398438
1377.6045	1856.6201171875
peaklist end

peaklist start
mz=796.379783367391
fragmentation=HCD
charge=2
header=RawFile: QE929_MSQ1321_20180329_Heba_ub_s9_30_3 Index: 19614 Precursor: 0 _multi_
104.6956	1270.10693359375
108.99537	1352.57580566406
119.0135	1170.5712890625
125.80502	1567.82971191406
143.7027	1423.33178710938
199.06996	5402.5576171875
201.12299	2733.84057617188
212.64629	1364.10815429688
256.50101	1437.33984375
294.18076	1827.03649902344
295.40738	1550.84997558594
314.0965	7124.1533203125
316.11127	1457.61474609375
332.10684	7956.01318359375
366.67041	1528.00048828125
372.01257	1415.48596191406
457.24097	2374.98461914063
567.44354	1672.61413574219
629.70203	1689.20385742188
779.13287	1565.59411621094
964.06024	1630.03344726563
1016.0948	1678.97424316406
1048.5103	1995.64636230469
peaklist end

peaklist start
mz=796.379828983952
fragmentation=HCD
charge=2
header=RawFile: QE929_MSQ1321_20180329_Heba_ub_s4_10_1 Index: 19670 Precursor: 0 _multi_
134.65543	1453.60632324219
142.69054	1489.58459472656
144.06538	1379.77807617188
152.70351	1329.93786621094
164.83192	1348.22216796875
199.07062	6548.03173828125
201.12288	1875.13293457031
218.2989	1584.80236816406
244.67514	1579.98840332031
294.17871	2514.06372070313
314.09641	11544.388671875
316.112	1769.28295898438
332.10834	10657.0087890625
337.68759	1563.96398925781
416.02829	1536.49145507813
417.19586	2259.09814453125
457.24417	1601.30041503906
470.21234	1587.95092773438
479.31317	1557.48400878906
620.30322	2600.65771484375
722.82764	1608.1376953125
1024.0669	1749.82202148438
1048.4929	2741.27026367188
1147.5484	5316.59094238281
1420.1616	1630.72644042969
1585.2028	1819.73193359375
peaklist end

peaklist start
mz=796.379865251678
fragmentation=HCD
charge=2
header=RawFile: QE929_MSQ1321_20180329_Heba_ub_s6_10_3 Index: 19849 Precursor: 0 _multi_
129.10161	1428.75415039063
129.40547	1269.52453613281
199.07118	2709.283203125
200.43124	1557.80187988281
250.7287	1397.05920410156
288.99188	1424.62219238281
314.09796	8007.77587890625
332.10696	6299.35546875
381.15012	1694.65759277344
417.19562	1580.66918945313
457.24075	2022.45031738281
620.31049	1809.35424804688
1048.4889	1951.32568359375
1104.8977	2226.73510742188
1147.5498	1990.99658203125
peaklist end

peaklist start
mz=796.379930371792
fragmentation=HCD
charge=2
header=RawFile: QE929_MSQ1321_20180329_Heba_ub_s7_30_1 Index: 19348 Precursor: 0 _multi_
100.91391	1270.02722167969
111.47696	1280.7177734375
136.07474	1829.12524414063
166.64421	1532.57775878906
199.07024	6093.60595703125
201.12248	1729.36535644531
274.72156	1352.06848144531
305.55115	1310.96655273438
314.09723	5502.08349609375
332.10803	7808.00390625
620.30524	2424.73901367188
1148.2844	1871.10144042969
1157.9166	1736.87463378906
1185.1659	2074.23046875
peaklist end

peaklist start
mz=796.38077533941
fragmentation=HCD
charge=2
header=RawFile: QE929_MSQ1321_20180329_Heba_ub_s8_30_2 Index: 11838 Precursor: 0 _peak_
110.0715	5396.3818359375
116.38372	1361.30834960938
210.77232	1369.39331054688
509.46497	1563.51892089844
653.09583	1751.68176269531
747.80872	1612.94750976563
771.3399	1430.89099121094
1021.4942	1775.70495605469
1043.9966	2075.17114257813
1211.9258	1762.19262695313
2153.9158	2002.41345214844
peaklist end

peaklist start
mz=796.392287180673
fragmentation=HCD
charge=2
header=RawFile: QE929_MSQ1321_20180329_Heba_ub_s7_30_1 Index: 17600 Precursor: 0 _multi_
120.08064	1412.65576171875
195.78366	1294.2919921875
219.5488	1788.1259765625
272.0683	3225.54248046875
282.33881	1409.91247558594
358.20557	1629.7900390625
414.04623	1723.6962890625
718.53973	1463.94360351563
1582.8719	1629.68151855469
peaklist end

peaklist start
mz=796.392352590174
fragmentation=HCD
charge=2
header=RawFile: QE929_MSQ1321_20180329_Heba_ub_s4_10_1 Index: 18066 Precursor: 0 _multi_
107.64899	1393.01672363281
120.08082	2119.0322265625
120.74106	1317.529296875
174.19731	1418.33972167969
243.13454	2060.2666015625
262.11948	1714.00463867188
272.06839	5966.138671875
311.16788	1503.84753417969
357.15762	2473.62670898438
385.15234	5715.2490234375
583.27258	1686.51965332031
713.58044	1753.7236328125
802.75446	1653.32421875
966.49695	1865.91613769531
peaklist end

peaklist start
mz=796.392530706697
fragmentation=HCD
charge=2
header=RawFile: QE929_MSQ1321_20180329_Heba_ub_s8_30_2 Index: 17984 Precursor: 0 _multi_
126.14494	1412.23706054688
243.13173	1578.50378417969
272.07019	6115.77978515625
357.15805	1774.97839355469
385.15286	9034.4365234375
539.61719	1464.39526367188
593.94354	1899.57299804688
811.34485	1985.74194335938
851.46167	1755.26586914063
1335.7629	2150.35961914063
peaklist end

peaklist start
mz=796.392578125
fragmentation=HCD
charge=2
header=RawFile: QE929_MSQ1321_20180329_Heba_ub_s5_10_2 Index: 17390 Precursor: 0 _peak_
139.53517	1344.98645019531
215.19307	1412.57507324219
233.55118	1371.88513183594
245.64961	1466.54467773438
304.57654	1481.77075195313
353.25604	1552.59411621094
469.03613	1543.20300292969
469.6749	1395.09313964844
486.77563	1557.90808105469
526.05157	1458.66320800781
614.60876	1552.18627929688
636.15228	1830.49169921875
1365.8353	1710.87524414063
peaklist end

peaklist start
mz=796.392582136649
fragmentation=HCD
charge=2
header=RawFile: QE929_MSQ1321_20180329_Heba_ub_s6_10_3 Index: 18140 Precursor: 0 _peak_
120.08053	1652.04077148438
140.83827	1450.58044433594
147.98351	1437.28576660156
149.8833	1176.83251953125
272.06967	3148.57836914063
342.00223	1263.49267578125
351.23175	1421.9033203125
357.1575	1851.42529296875
385.15268	2679.48168945313
510.85959	1569.97497558594
peaklist end

peaklist start
mz=796.392787172349
fragmentation=HCD
charge=2
header=RawFile: QE929_MSQ1321_20180329_Heba_ub_s5_10_2 Index: 16316 Precursor: 0 _multi_
112.32955	1797.26159667969
243.13469	1982.57104492188
272.069	6722.01806640625
357.15634	1610.57885742188
376.21844	2439.6484375
385.15118	3143.58471679688
490.08252	1375.60632324219
573.26562	2084.583984375
640.42456	1764.68151855469
688.90894	1858.28430175781
832.05273	1363.26843261719
1188.3738	1778.4033203125
1393.543	1673.20654296875
1480.5977	1609.66650390625
peaklist end

peaklist start
mz=796.392851466038
fragmentation=HCD
charge=2
header=RawFile: QE929_MSQ1321_20180329_Heba_ub_s9_30_3 Index: 17884 Precursor: 0 _peak_
152.63828	1718.73413085938
158.35211	1312.60522460938
188.71365	1505.84094238281
203.64833	1303.68701171875
272.07034	3001.45971679688
357.15634	1895.97131347656
385.15189	5126.9638671875
514.89203	1435.06530761719
975.89093	1607.25085449219
1017.9075	1938.61987304688
1120.601	1716.68823242188
1328.5172	1725.59790039063
peaklist end

peaklist start
mz=796.393078632052
fragmentation=HCD
charge=2
header=RawFile: QE929_MSQ1321_20180329_Heba_ub_s4_10_1 Index: 19446 Precursor: 0 _peak_
112.9686	1336.65319824219
120.08066	1456.52648925781
133.12636	1522.32214355469
153.88313	1369.77416992188
217.87109	1412.14538574219
243.02411	1495.06127929688
1205.0648	1786.73364257813
peaklist end

peaklist start
mz=796.393798828125
fragmentation=HCD
charge=2
header=RawFile: QE929_MSQ1321_20180329_Heba_ub_s9_30_3 Index: 19375 Precursor: 0 _peak_
100.81902	1316.1943359375
114.68049	1342.08251953125
162.93626	1543.35070800781
209.92821	1464.72888183594
304.66757	1521.79455566406
372.95718	1360.15258789063
631.12006	1568.05737304688
666.81891	1670.69897460938
966.69824	1607.29968261719
994.8175	1593.5791015625
1589.9768	2078.9736328125
peaklist end

peaklist start
mz=796.395390777703
fragmentation=HCD
charge=2
header=RawFile: QE929_MSQ1321_20180329_Heba_ub_s6_10_3 Index: 10098 Precursor: 0 _multi_
101.50172	1430.44616699219
130.06453	1313.24829101563
136.07498	2612.36791992188
141.10149	2064.4833984375
159.09137	18555.01953125
161.09227	1710.80590820313
169.09653	1944.53149414063
206.52081	1300.96032714844
223.52937	1329.86340332031
287.13831	9319.2265625
304.16498	3137.052734375
350.15027	2267.828125
463.19339	1533.88513183594
587.30005	1710.56164550781
768.94574	1671.70629882813
797.37354	2237.63232421875
943.9342	1616.10729980469
986.5	2074.16845703125
987.5097	2573.35009765625
1151.535	1605.11560058594
1289.6461	2047.78735351563
1290.6742	2066.80615234375
1613.4728	1791.12438964844
peaklist end

peaklist start
mz=796.39564739028
fragmentation=HCD
charge=2
header=RawFile: QE929_MSQ1321_20180329_Heba_ub_s8_30_2 Index: 9814 Precursor: 0 _multi_
101.07114	1660.48095703125
101.82997	1321.59265136719
114.32158	1598.59252929688
129.06628	1342.30700683594
130.06494	2218.98364257813
130.08734	1288.54553222656
136.07547	8804.6640625
159.09131	24052.98046875
161.09174	1921.81518554688
169.09653	2975.49389648438
171.07553	1690.646484375
186.08632	1635.28466796875
189.08577	2144.21484375
197.12839	1632.44921875
212.10349	2210.98168945313
214.01273	1386.86169433594
257.12299	1727.55627441406
266.11612	1564.85314941406
287.13766	15519.798828125
304.16553	7460.83154296875
316.129	2235.86206054688
322.1543	2616.10229492188
342.21271	1608.97998046875
350.15005	1848.12744140625
387.1629	2244.15478515625
442.24039	1643.66076660156
453.21619	1694.453125
497.89252	1608.443359375
524.3183	1747.474609375
586.78778	2043.06335449219
638.35925	2421.38916015625
705.32312	2252.189453125
725.38892	1897.16491699219
797.38184	2405.65795898438
823.44855	1834.28125
888.79913	1883.2822265625
891.40814	2087.16381835938
952.46075	1780.86364746094
986.49493	3164.91235351563
1221.6133	23680.8286132813
peaklist end

peaklist start
mz=796.395820897499
fragmentation=HCD
charge=2
header=RawFile: QE929_MSQ1321_20180329_Heba_ub_s2_ctrl_2 Index: 9845 Precursor: 0 _multi_
108.16965	1387.60180664063
136.07506	1828.53845214844
147.09109	1403.13781738281
159.09108	10427.107421875
186.5563	1360.3154296875
229.12796	1523.76440429688
257.12524	1473.97094726563
287.13776	2439.23315429688
342.21268	2704.67041015625
344.99161	1419.54077148438
781.08307	1812.66760253906
841.41931	1826.32897949219
1221.6093	9238.1865234375
peaklist end

peaklist start
mz=796.396430119507
fragmentation=HCD
charge=2
header=RawFile: QE929_MSQ1321_20180329_Heba_ub_s3_ctrl_3 Index: 9366 Precursor: 0 _multi_
129.10168	1391.41357421875
136.07509	2330.65234375
159.09128	11977.96875
287.13858	7941.9951171875
304.16348	1850.17810058594
542.28101	1620.70556640625
586.20459	1516.98388671875
722.29218	1615.86767578125
860.41656	1648.74755859375
1003.0104	1522.51416015625
1439.8613	1599.361328125
peaklist end

peaklist start
mz=796.396795015369
fragmentation=HCD
charge=2
header=RawFile: QE929_MSQ1321_20180329_Heba_ub_s9_30_3 Index: 9738 Precursor: 0 _multi_
101.07092	2744.77734375
129.10196	1858.69616699219
130.06493	3014.46313476563
132.08051	1810.73962402344
136.07539	7641.31982421875
159.09154	23913.990234375
161.09184	1591.9970703125
169.09694	2344.529296875
191.08109	2121.43530273438
212.10239	1868.43872070313
283.14093	1767.24853515625
287.13854	23030.4631347656
296.49289	1308.02355957031
300.13028	2523.56518554688
304.16559	8182.7109375
322.15396	2570.20361328125
339.69305	1445.45764160156
342.21326	1542.74389648438
350.14987	5948.73974609375
410.59515	1606.06616210938
508.58886	3037.23657226563
524.3208	1893.80639648438
542.27051	1878.26416015625
554.01324	1449.30432128906
638.35547	1681.0439453125
650.32355	1478.73193359375
655.35339	1573.94494628906
705.33221	2057.705078125
725.3927	2058.33740234375
823.43109	5005.8916015625
931.88049	1629.66931152344
969.47491	2289.16040039063
986.50305	5400.43701171875
1221.6191	11776.0322265625
peaklist end

peaklist start
mz=796.396990371998
fragmentation=HCD
charge=2
header=RawFile: QE929_MSQ1321_20180329_Heba_ub_s1_ctrl_1 Index: 8954 Precursor: 0 _multi_
110.79333	1184.76098632813
120.19462	1316.56555175781
136.07599	1727.4091796875
144.62317	1479.46606445313
159.09097	3413.41650390625
162.22966	1281.32568359375
165.2748	1405.29663085938
209.83124	1335.21130371094
287.13895	2576.22216796875
358.04645	1447.43701171875
497.22934	1416.12915039063
868.42944	1733.56201171875
894.22461	1429.263671875
905.29907	1906.67224121094
1413.6174	2053.68041992188
peaklist end

peaklist start
mz=796.397005549986
fragmentation=HCD
charge=2
header=RawFile: QE929_MSQ1321_20180329_Heba_ub_s5_10_2 Index: 9011 Precursor: 0 _multi_
101.07151	1336.03991699219
133.60835	1411.59094238281
159.09142	6843.765625
180.38721	1450.44885253906
287.13876	7500.52734375
536.55975	1557.7880859375
596.32257	1533.68640136719
693.5932	1881.03039550781
1312.9142	2312.21899414063
1395.5333	1916.0283203125
1502.4528	1563.39050292969
peaklist end

peaklist start
mz=796.39726563945
fragmentation=HCD
charge=2
header=RawFile: QE929_MSQ1321_20180329_Heba_ub_s7_30_1 Index: 9611 Precursor: 0 _multi_
124.97807	1338.9384765625
135.92178	1330.73046875
136.07524	3412.93481445313
148.87196	1509.15393066406
154.55128	1539.53601074219
159.09152	7566.142578125
246.83305	1508.42163085938
253.38995	1627.99829101563
287.13843	8612.7802734375
683.12744	1698.14624023438
797.37506	1768.68176269531
818.41107	1653.18872070313
1392.8704	2089.8427734375
peaklist end

peaklist start
mz=796.406196737232
fragmentation=HCD
charge=2
header=RawFile: QE929_MSQ1321_20180329_Heba_ub_s8_30_2 Index: 19433 Precursor: 0 _peak_
130.31708	1190.83154296875
158.11659	1371.69519042969
206.56082	1400.08642578125
389.87778	1424.26000976563
412.4231	1523.66149902344
610.16785	1653.82666015625
699.75543	1608.89782714844
741.82135	1658.71716308594
peaklist end

peaklist start
mz=796.410356822612
fragmentation=HCD
charge=2
header=RawFile: QE929_MSQ1321_20180329_Heba_ub_s5_10_2 Index: 10521 Precursor: 0 _multi_
101.42947	1340.28955078125
111.33445	1389.18151855469
140.89691	1332.89599609375
171.11235	1334.66296386719
173.90189	1360.10888671875
230.40654	1345.10888671875
380.17032	1526.98913574219
412.41956	1457.93981933594
545.31268	3383.17993164063
606.03668	1555.05102539063
632.33887	6038.70263671875
931.4834	2753.20336914063
933.83875	1609.27209472656
1179.6008	5474.40771484375
1622.8546	1638.62133789063
peaklist end

peaklist start
mz=796.410751358834
fragmentation=HCD
charge=2
header=RawFile: QE929_MSQ1321_20180329_Heba_ub_s2_ctrl_2 Index: 11510 Precursor: 0 _multi_
120.08091	1451.58557128906
129.10237	1830.01342773438
143.11784	3316.68603515625
147.11241	1642.97509765625
171.11269	5101.6669921875
172.07133	2150.92065429688
183.1554	1475.63854980469
184.21968	1381.22875976563
230.48347	1403.11694335938
243.10832	13352.2587890625
260.19537	2595.869140625
269.12488	3259.6513671875
286.12228	2535.98657226563
297.11915	9144.45080566406
332.22864	1758.47595214844
342.17633	3002.30004882813
368.19437	1918.63671875
371.2128	1894.30822753906
385.21774	1943.990234375
399.20776	1853.5146484375
457.1843	1403.56457519531
545.31097	28193.494140625
628.34662	1852.20275878906
632.34576	12707.7082519531
745.42834	2418.89501953125
780.19604	1766.04614257813
791.76947	1482.61193847656
931.48747	16774.8857421875
1032.5494	10150.0419921875
1033.5386	5564.611328125
1179.5994	17912.0834960938
1355.2234	1619.06945800781
1528.0936	2239.65942382813
peaklist end

peaklist start
mz=796.411085546543
fragmentation=HCD
charge=2
header=RawFile: QE929_MSQ1321_20180329_Heba_ub_s3_ctrl_3 Index: 10851 Precursor: 0 _multi_
103.15392	1402.12744140625
120.08084	1822.43823242188
128.08163	1346.67553710938
136.74596	1444.48449707031
171.11229	1335.25122070313
178.21542	1426.29541015625
220.11673	1420.96350097656
243.10912	2712.1923828125
244.43344	1287.10607910156
247.55597	1266.59521484375
285.15454	1578.23901367188
297.11847	2094.94995117188
297.1521	1470.47180175781
371.21262	1711.3154296875
396.18777	1843.40454101563
436.19391	1775.2099609375
545.31186	11204.8306884766
632.34045	1749.75732421875
931.48633	6504.42724609375
1032.5343	7127.5693359375
1179.5905	6175.396484375
1180.609	3263.38989257813
peaklist end

peaklist start
mz=796.411254917392
fragmentation=HCD
charge=2
header=RawFile: QE929_MSQ1321_20180329_Heba_ub_s6_10_3 Index: 11775 Precursor: 0 _multi_
120.08118	5554.49951171875
136.07628	2129.30712890625
143.11807	1809.36315917969
171.1131	6143.798828125
175.11864	1607.10021972656
197.12935	1458.01257324219
243.10995	8112.25
260.19797	2209.640625
269.12515	5755.24462890625
285.15256	1509.97131347656
297.11951	5540.23974609375
314.14584	2902.18798828125
371.20349	1741.55078125
385.22006	1581.29113769531
398.72064	1355.35754394531
545.31087	19442.2800292969
632.34119	6091.615234375
931.48913	16207.0854492188
950.4986	1778.46728515625
1032.5247	11206.5224609375
1033.5416	3329.62109375
1179.6037	14513.4946289063
1250.6453	1751.2412109375
1281.8849	1577.66369628906
1391.2841	1834.85266113281
1438.3364	2015.02807617188
peaklist end

peaklist start
mz=796.411312059539
fragmentation=HCD
charge=2
header=RawFile: QE929_MSQ1321_20180329_Heba_ub_s8_30_2 Index: 11516 Precursor: 0 _multi_
104.05369	1497.39916992188
105.04504	1279.79870605469
120.08105	12928.71875
129.10213	5482.40625
130.08615	2557.79614257813
143.1179	14454.39453125
144.07684	2136.81884765625
147.11279	9096.5224609375
155.08128	1904.99011230469
169.61324	1894.04809570313
171.11264	19106.06640625
172.07195	14134.1455078125
181.06027	1965.63012695313
186.08725	3162.31591796875
197.12881	2245.32153320313
198.08847	1889.51184082031
208.07196	1779.54162597656
215.11421	3043.8447265625
221.12926	1915.79223632813
225.09843	2668.44799804688
226.0817	7004.13427734375
228.13367	1774.56372070313
242.11276	1883.80590820313
243.10884	32480.69140625
249.1239	2361.06103515625
260.19635	10140.6552734375
269.12326	14287.8896484375
271.10345	2187.9716796875
286.12186	13888.796875
296.13556	5649.83056640625
297.11896	21784.427734375
297.15292	3946.90698242188
311.17154	1798.97216796875
314.14673	10503.64453125
325.15036	2958.46899414063
342.17789	11594.0283203125
345.15637	2994.509765625
351.16559	2141.90283203125
368.19299	10309.046875
371.21124	7389.115234375
373.1524	6362.45361328125
385.22232	2966.576171875
395.20496	1691.52111816406
396.18774	2273.53979492188
399.20624	8201.158203125
413.21094	2717.98779296875
416.19122	2072.8408203125
417.21609	1922.08581542969
444.18707	7260.423828125
448.26141	2941.7373046875
458.24466	1925.51965332031
486.2363	6078.306640625
515.26227	2335.95947265625
527.2984	1849.10534667969
543.25629	2406.07104492188
545.22852	3144.88671875
545.31174	93128.1142578125
632.34302	49088.4521484375
672.30151	2257.701171875
745.42644	17983.7233886719
789.34308	1634.10546875
859.74133	1981.25952148438
874.46552	2538.7568359375
921.67676	1630.42651367188
931.48911	51584.4765625
933.47711	2524.95825195313
1032.3406	1766.994140625
1032.5378	65787.462890625
1154.1357	1637.73010253906
1161.5871	4871.10302734375
1179.6058	66149.0913085938
1250.6393	9933.18432617188
1307.6526	9552.58984375
1413.0491	2019.59008789063
1421.6898	2074.24560546875
peaklist end

peaklist start
mz=796.41132079103
fragmentation=HCD
charge=2
header=RawFile: QE929_MSQ1321_20180329_Heba_ub_s4_10_1 Index: 11669 Precursor: 0 _multi_
120.08104	6017.056640625
126.99783	1382.01293945313
136.0755	1458.36669921875
143.11836	5350.19677734375
171.11279	7097.65966796875
172.07158	7204.31689453125
183.04205	1538.73217773438
186.08669	1994.03332519531
189.09703	1456.76965332031
197.12892	1842.73547363281
222.26933	1376.15551757813
238.54448	1357.72631835938
243.10887	13575.943359375
260.19745	2710.66821289063
269.12396	3089.25537109375
271.10361	1467.72253417969
284.1962	2195.15161132813
286.12213	5539.0927734375
297.11929	5966.73828125
297.15216	1596.23693847656
342.17697	2955.39721679688
368.19232	5203.62841796875
371.20831	2664.65698242188
373.14737	1535.94287109375
396.18875	2665.31860351563
399.20547	5803.064453125
401.20148	1484.15173339844
416.01361	1644.26721191406
486.23813	1988.36791992188
530.40131	1574.94299316406
545.31125	38264.244140625
632.34521	13650.38671875
645.9682	1850.66748046875
692.24719	1639.97119140625
745.43091	2623.04931640625
762.32977	1481.97277832031
874.46686	2230.86938476563
931.49299	19926.9060058594
960.97144	1709.576171875
1032.543	12595.3017578125
1033.5221	8013.7314453125
1062.4709	2103.6943359375
1160.3257	2274.10717773438
1179.6081	18291.60546875
1250.6251	2126.04028320313
1637.7877	1707.55322265625
peaklist end

peaklist start
mz=796.411359407948
fragmentation=HCD
charge=2
header=RawFile: QE929_MSQ1321_20180329_Heba_ub_s1_ctrl_1 Index: 10210 Precursor: 0 _multi_
113.53009	1327.009765625
115.08897	1255.36840820313
115.64021	1297.86840820313
123.94144	1503.36218261719
135.20361	1445.91149902344
196.99028	1566.76953125
243.10835	2386.525390625
297.11893	1994.70458984375
315.32251	1285.85620117188
403.43622	1374.95751953125
545.3103	9733.2470703125
581.29993	1653.68835449219
632.34094	2809.85693359375
932.46704	1973.47119140625
1032.5342	2978.61401367188
1179.601	5226.43798828125
peaklist end

peaklist start
mz=796.411514475902
fragmentation=HCD
charge=2
header=RawFile: QE929_MSQ1321_20180329_Heba_ub_s7_30_1 Index: 11269 Precursor: 0 _multi_
120.08129	9022.642578125
130.0865	1716.55920410156
141.47118	1459.71423339844
143.11812	6776.529296875
147.11295	3410.53857421875
165.10028	1294.39709472656
171.11319	7408.24072265625
172.07193	7916.7880859375
195.42874	1390.65222167969
197.12881	1784.7880859375
228.1342	2328.23217773438
243.10788	19367.373046875
260.19693	7051.4013671875
269.12463	7055.08154296875
283.55096	1633.26037597656
285.15558	1951.150390625
286.12268	8978.90625
297.11908	11924.3232421875
314.14624	3376.966796875
325.15103	1689.21533203125
342.17615	5990.48828125
351.16364	1514.26416015625
368.19382	6045.84423828125
371.2135	2216.89135742188
371.92496	1697.3798828125
373.15231	3173.49365234375
396.18823	3428.03051757813
420.02744	1616.40185546875
421.78598	1501.69128417969
444.18335	2439.04736328125
515.26416	2348.8955078125
545.23108	2718.97534179688
545.31067	57770.75390625
614.32593	1785.61096191406
632.34496	23170.0595703125
745.43054	12019.76953125
874.46246	6202.2265625
931.49226	32806.4111328125
1032.5408	23253.091796875
1033.5281	10275.740234375
1179.6088	45182.4919433594
1250.6306	2052.17236328125
1307.6521	6375.119140625
peaklist end

peaklist start
mz=796.411590435719
fragmentation=HCD
charge=2
header=RawFile: QE929_MSQ1321_20180329_Heba_ub_s9_30_3 Index: 11454 Precursor: 0 _multi_
120.08078	5558.17529296875
129.10243	1627.384765625
143.11769	6829.224609375
147.11281	2567.81005859375
171.11276	7635.56689453125
172.07132	6782.75
182.2587	1523.46984863281
225.09836	2202.17065429688
233.89032	1318.22155761719
243.10793	11158.498046875
260.19699	2241.54516601563
269.12381	6168.7353515625
286.12442	4280.37451171875
297.11935	12094.572265625
297.15149	2211.63208007813
299.90344	1528.3671875
314.14645	2302.185546875
342.17456	2929.53125
345.15845	1756.74682617188
368.19348	1562.48889160156
371.21072	1936.94384765625
373.15121	1659.26892089844
385.2196	1601.47241210938
391.8479	1528.23950195313
399.20633	1970.25134277344
444.18533	2695.66625976563
545.31253	31919.8471679688
632.34436	12452.20703125
682.01465	1559.03369140625
744.35126	1682.74743652344
745.42041	3031.9013671875
874.45563	2852.28198242188
931.50134	12349.6279296875
932.49091	5990.1572265625
1032.5375	19701.130859375
1062.489	2314.5498046875
1161.5923	1999.88427734375
1179.5967	21148.5981445313
1181.6125	1721.560546875
1250.6421	2698.25927734375
1307.6514	2147.73388671875
peaklist end

peaklist start
mz=796.414359348639
fragmentation=HCD
charge=2
header=RawFile: QE929_MSQ1321_20180329_Heba_ub_s4_10_1 Index: 9471 Precursor: 0 _multi_
129.7213	1250.95959472656
145.04396	1545.46984863281
152.42644	1435.55480957031
175.11732	1520.87377929688
185.16522	1555.3046875
357.14252	2104.38256835938
361.72339	1765.91625976563
395.55411	1567.802734375
409.70682	1605.0009765625
473.61346	1469.77526855469
878.30615	1824.42333984375
884.53564	1463.88745117188
1008.5725	2452.27709960938
peaklist end

peaklist start
mz=531.280980491924
fragmentation=HCD
charge=3
header=RawFile: QE929_MSQ1321_20180329_Heba_ub_s5_10_2 Index: 8402 Precursor: 0 _multi_
107.60277	1198.58862304688
119.08203	1965.50939941406
120.0815	1409.38146972656
129.10226	7310.5791015625
131.26968	1127.998046875
136.07596	2282.91625976563
148.11583	1037.52709960938
230.11444	1731.45837402344
238.15474	1576.23974609375
280.86127	1222.21740722656
430.19382	1575.68615722656
695.32739	1761.92150878906
706.36456	7652.05053710938
709.20734	1347.67041015625
1102.5354	1312.90234375
1366.1689	1400.01135253906
1384.929	1554.91467285156
1541.7515	1437.49645996094
peaklist end

peaklist start
mz=531.281182930269
fragmentation=HCD
charge=3
header=RawFile: QE929_MSQ1321_20180329_Heba_ub_s9_30_3 Index: 9070 Precursor: 0 _multi_
101.0716	2181.84155273438
110.07141	4775.6025390625
119.08174	4930.54345703125
120.08111	2644.26953125
127.08707	2090.9345703125
129.10233	7323.896484375
136.06131	1490.2177734375
136.07584	9310.484375
142.65727	958.134643554688
147.06459	1240.783203125
157.13361	1082.99279785156
175.11917	5866.138671875
176.12108	1111.63818359375
185.0927	1214.37927246094
186.12236	1134.60717773438
195.07608	1329.08728027344
197.12752	1075.44702148438
202.11612	1109.97485351563
230.11368	5639.61328125
238.15585	1493.38989257813
242.1474	1455.72094726563
265.56448	1153.75354003906
299.13901	1332.71118164063
425.20578	1547.30676269531
430.19223	1621.5625
491.16846	1169.84118652344
631.3313	5399.84033203125
645.36621	1569.97045898438
652.30884	1512.33056640625
687.34528	1367.93859863281
695.32935	1904.35717773438
706.36011	4274.533203125
744.41766	5258.81201171875
805.43646	1978.27954101563
808.41583	2421.13305664063
836.8374	1305.32763671875
997.51172	1649.46337890625
peaklist end

peaklist start
mz=531.281325367689
fragmentation=HCD
charge=3
header=RawFile: QE929_MSQ1321_20180329_Heba_ub_s7_30_1 Index: 8969 Precursor: 0 _multi_
101.07132	1594.18469238281
119.08175	4446.20947265625
120.08167	1605.7861328125
129.10242	14035.291015625
136.07584	6492.06201171875
175.11893	1283.39147949219
195.07637	1997.70922851563
201.0871	2163.7021484375
230.11386	2114.17797851563
238.15506	4393.33935546875
337.2226	2127.25317382813
355.23444	2076.3173828125
430.19467	2525.98803710938
467.26883	1165.22290039063
500.29236	1426.73583984375
543.28009	2236.70166015625
550.27472	1474.89782714844
631.33311	7192.00158691406
695.33191	2214.83447265625
706.36267	17251.8354492188
744.41632	6505.43017578125
805.42872	9624.47998046875
855.45679	1948.47521972656
872.47272	1642.14929199219
1049.5554	1596.56237792969
1161.4852	1455.42028808594
1415.5681	1424.18725585938
1485.2177	1439.55908203125
peaklist end

peaklist start
mz=531.281585703388
fragmentation=HCD
charge=3
header=RawFile: QE929_MSQ1321_20180329_Heba_ub_s8_30_2 Index: 9126 Precursor: 0 _multi_
101.07157	2076.76123046875
107.88951	1011.90814208984
110.07165	2638.99609375
119.08192	2079.86669921875
120.08144	4960.0498046875
129.10239	17287.158203125
136.06114	3554.27856445313
136.0764	7237.8544921875
139.2579	1120.68103027344
175.11983	2023.22436523438
183.14977	1880.91967773438
189.08757	1331.91796875
201.08745	2251.58544921875
230.114	2737.3623046875
231.09682	1248.16943359375
238.15553	5711.34130859375
249.16316	1485.46606445313
256.16635	1795.25988769531
283.1441	1581.92834472656
314.17068	1402.75268554688
355.23459	1767.32556152344
475.2413	1566.02819824219
500.29333	2627.14331054688
550.27332	1579.78552246094
564.29785	1421.8095703125
574.31641	2557.74890136719
581.16687	1220.56896972656
631.33478	4792.712890625
695.32892	4705.89013671875
706.35957	18763.6357421875
738.3363	1406.07299804688
744.41663	2091.2158203125
805.4291	8580.25146484375
808.42133	2305.38452148438
816.97272	1278.02062988281
872.47821	2305.55444335938
1220.2943	1681.82934570313
1418.3317	1473.42712402344
peaklist end

peaklist start
mz=796.420471191406
fragmentation=HCD
charge=2
header=RawFile: QE929_MSQ1321_20180329_Heba_ub_s7_30_1 Index: 11111 Precursor: 0 _peak_
101.07136	1535.75317382813
136.07669	1475.37097167969
187.35504	1418.61376953125
496.1843	1646.05187988281
672.77887	2053.58544921875
864.49388	6469.29138183594
895.09143	1484.97668457031
917.39917	1676.6884765625
1020.4991	1800.84265136719
1674.8058	2072.0732421875
1920.3702	2019.27551269531
peaklist end

peaklist start
mz=531.286216135952
fragmentation=HCD
charge=3
header=RawFile: QE929_MSQ1321_20180329_Heba_ub_s5_10_2 Index: 10216 Precursor: 0 _multi_
120.08108	20306.908203125
121.08427	1662.14965820313
124.0714	1099.28698730469
128.6987	1234.79333496094
129.10236	1796.53161621094
136.0751	1544.47985839844
158.09273	1416.75671386719
160.2336	1164.22338867188
175.11807	1906.77038574219
219.14938	5368.67333984375
221.12871	1569.59765625
263.96112	1145.22717285156
349.18301	9381.732421875
392.91028	1185.80078125
447.18839	1234.17321777344
464.21103	8171.72119140625
563.27785	17284.7761230469
571.28114	16601.9770507813
581.35388	1306.15454101563
645.86066	1349.35034179688
662.34799	10627.8876953125
684.36677	15351.6226806641
755.43884	5043.533203125
783.42949	14193.7543945313
809.41354	13814.0239257813
902.49658	1473.13220214844
930.49644	8302.62133789063
1352.5839	1609.90795898438
peaklist end

peaklist start
mz=531.286282633165
fragmentation=HCD
charge=3
header=RawFile: QE929_MSQ1321_20180329_Heba_ub_s4_10_1 Index: 11293 Precursor: 0 _multi_
110.07191	1192.26403808594
120.08105	30041.853515625
121.08428	1627.16516113281
129.1022	4727.24609375
136.07542	8227.6845703125
159.65979	1140.26306152344
171.14923	1872.82104492188
175.08943	1096.57214355469
175.119	4726.427734375
203.11913	2563.03955078125
207.11395	2087.65747070313
219.14929	7756.1552734375
221.12888	4678.09814453125
241.12981	1905.82946777344
247.14302	2011.01538085938
249.16042	1424.60131835938
267.11612	1702.19909667969
283.20389	1231.52978515625
303.21515	2405.87158203125
313.61292	1293.84191894531
349.18329	11784.9580078125
403.23004	1259.83581542969
446.25986	4173.89697265625
464.20642	9114.9375
498.84015	1519.71716308594
527.99084	1275.46496582031
563.27947	25568.1420898438
571.28333	25433.7392578125
656.5769	1441.21923828125
662.34925	12701.5532226563
684.36624	21765.279296875
755.43652	6360.89440917969
775.44818	2491.90966796875
783.43386	21193.5629882813
809.4153	18535.3872070313
902.52051	1829.8564453125
930.49786	6829.080078125
931.51337	3884.3818359375
peaklist end

peaklist start
mz=531.286297020048
fragmentation=HCD
charge=3
header=RawFile: QE929_MSQ1321_20180329_Heba_ub_s8_30_2 Index: 11173 Precursor: 0 _multi_
104.0536	977.494445800781
106.84097	1355.51123046875
110.07185	2497.95703125
120.08099	36748.453125
121.08448	1391.85888671875
129.10257	1576.36071777344
136.07579	8616.41796875
145.17157	1221.16479492188
156.07564	1229.37414550781
173.02994	1291.7333984375
175.11949	5522.57958984375
207.11249	2232.76904296875
212.43027	1101.7275390625
219.14922	7687.1201171875
235.10817	1955.14501953125
247.1443	5281.35595703125
267.11731	1435.84008789063
349.18241	20123.9562988281
447.17966	1284.56164550781
447.26889	1409.07946777344
464.21067	12096.5061035156
482.76788	1358.47045898438
527.52295	1312.70593261719
552.94452	1207.30187988281
563.27773	32218.13671875
571.28227	31046.716796875
651.35193	1770.0517578125
662.3448	16029.8713378906
684.36663	28840.39453125
755.44055	8454.1513671875
775.44183	2365.81567382813
783.43523	26639.0517578125
809.41677	20466.6259765625
902.49627	3903.97241210938
930.5051	16367.4853515625
1068.1882	1339.89660644531
peaklist end

peaklist start
mz=531.28642229015
fragmentation=HCD
charge=3
header=RawFile: QE929_MSQ1321_20180329_Heba_ub_s3_ctrl_3 Index: 10558 Precursor: 0 _multi_
106.10506	1261.04211425781
120.08097	13097.359375
121.08371	1519.53479003906
129.1021	4821.16650390625
136.07556	2262.88891601563
137.27971	1204.39892578125
140.59561	1191.9521484375
171.14914	1894.47082519531
175.11823	1777.8037109375
178.48639	1237.56872558594
189.2097	1181.30725097656
219.14922	1928.99194335938
221.12822	2474.35107421875
247.14159	1509.40832519531
248.16217	1252.75146484375
267.42044	1013.86730957031
286.48837	1365.87963867188
349.18463	1555.12280273438
447.26361	1739.2294921875
464.21072	2258.96655273438
563.27442	9462.04870605469
571.28251	9553.85510253906
662.3457	2760.20288085938
682.66522	1739.60571289063
684.3656	7575.9033203125
775.4472	1513.62939453125
783.4358	4559.05883789063
809.41206	8051.45642089844
869.85797	1315.12817382813
930.50409	1574.583984375
1175.9611	1490.17639160156
1223.1993	1422.89453125
1232.8512	1587.49768066406
1243.4821	1410.16223144531
1446.1995	1263.10803222656
1448.2429	1687.00317382813
peaklist end

peaklist start
mz=531.286424362632
fragmentation=HCD
charge=3
header=RawFile: QE929_MSQ1321_20180329_Heba_ub_s7_30_1 Index: 10902 Precursor: 0 _multi_
103.05435	1164.18957519531
110.07124	1545.23303222656
112.77563	1121.810546875
120.08089	33230.0703125
121.08419	2066.87548828125
129.1019	2290.5458984375
136.07558	9426.5126953125
171.14961	1748.37731933594
175.11858	6142.4716796875
201.71454	1053.72277832031
207.11295	4575.66357421875
213.15929	1371.158203125
219.14894	6065.97412109375
221.12868	1726.05114746094
225.15886	1394.95458984375
235.10747	1880.83459472656
241.1297	1877.29565429688
262.14935	1552.51416015625
303.2128	2036.08654785156
314.63962	1297.00402832031
349.18314	9940.404296875
422.39581	1252.33361816406
464.20853	9934.7041015625
496.99228	1272.77648925781
546.26532	1492.05004882813
563.27737	26242.1215820313
571.28278	26791.0107421875
662.34818	15372.9418945313
684.36724	23793.3725585938
686.38312	1388.58386230469
755.43781	6451.06005859375
775.4447	2063.0380859375
783.43299	21619.7734375
785.45111	1556.98547363281
809.41354	22777.4541015625
902.50559	6396.88330078125
930.49377	9823.94067382813
1335.0098	1373.91748046875
peaklist end

peaklist start
mz=531.286525427321
fragmentation=HCD
charge=3
header=RawFile: QE929_MSQ1321_20180329_Heba_ub_s9_30_3 Index: 11102 Precursor: 0 _multi_
110.07113	1666.40856933594
120.081	63367.25390625
121.08414	4740.15185546875
129.10214	7116.423828125
136.0761	2003.26940917969
147.11276	1345.77746582031
158.09293	1898.63232421875
159.09145	5765.72802734375
166.371	1170.58422851563
170.06076	1966.34301757813
171.14925	5559.8203125
175.11896	6995.84814453125
184.82678	1127.28698730469
199.14357	1550.87573242188
203.11781	2402.30224609375
213.16095	1339.85192871094
219.14928	11525.05859375
220.1523	1281.45263671875
221.12848	6718.32763671875
241.12985	2710.81103515625
245.12279	2008.68225097656
247.07359	1348.22204589844
247.14412	7436.36572265625
249.12289	2372.24462890625
255.14902	4723.0654296875
258.15765	2307.6787109375
267.11496	4402.923828125
269.11276	2827.64233398438
272.17535	5785.4208984375
283.14398	1965.96435546875
310.03186	1332.51489257813
314.13364	1397.3037109375
328.68729	1277.69018554688
332.15533	1285.115234375
346.59479	1333.87768554688
349.18234	24768.1907958984
387.18765	1941.21496582031
446.25979	5848.70288085938
447.19113	1313.38720703125
464.20958	18774.54296875
468.68561	1236.60314941406
536.24738	1567.25256347656
563.27873	51370.693359375
571.28363	47750.96484375
582.20166	1245.17260742188
595.58801	1462.55786132813
612.35907	1416.41882324219
651.3559	2146.65869140625
662.34678	23834.1430664063
684.36816	54659.533203125
755.43737	19562.3608398438
764.35168	11530.49609375
765.43958	1599.36596679688
783.43386	46478.828125
809.4152	39190.46484375
877.44159	2068.802734375
902.50566	13890.1923828125
921.45782	1446.01623535156
930.50006	17422.44140625
1001.5758	1551.76293945313
peaklist end

peaklist start
mz=531.286527222276
fragmentation=HCD
charge=3
header=RawFile: QE929_MSQ1321_20180329_Heba_ub_s6_10_3 Index: 11479 Precursor: 0 _multi_
106.80141	1008.57763671875
110.07134	1815.64465332031
120.08099	22256.076171875
129.10234	5988.67626953125
130.06473	1348.79870605469
136.07541	1471.29296875
143.5269	1131.8603515625
147.11261	1542.98132324219
157.13367	1369.41003417969
159.09148	8876.763671875
170.06001	2496.01416015625
175.11948	7789.244140625
187.08598	2071.56591796875
200.14359	1491.25036621094
219.14885	5504.08740234375
221.12907	4249.43603515625
227.15352	1630.88562011719
255.149	6954.00048828125
267.11682	1501.68322753906
272.17419	12677.6953125
315.31152	1225.64318847656
349.1821	6357.912109375
352.16492	1239.28405761719
381.01266	1144.55969238281
388.18091	1177.75915527344
418.62067	1469.55334472656
442.22385	1331.00341796875
447.26178	1590.29748535156
464.211	5506.79736328125
563.27558	12294.4522705078
571.28158	10459.3292236328
649.33398	1618.08532714844
651.35077	1975.0673828125
662.34528	6764.15478515625
684.3689	9012.6396484375
746.34796	2096.87841796875
755.43341	2447.14233398438
764.35974	19598.330078125
766.44293	1351.94152832031
783.43561	13008.7568359375
809.41052	7179.38525390625
831.43774	1531.85791015625
877.43713	9019.853515625
930.4953	4964.87841796875
1362.3091	1421.22583007813
1421.5797	1518.84509277344
peaklist end

peaklist start
mz=796.426162377086
fragmentation=HCD
charge=2
header=RawFile: QE929_MSQ1321_20180329_Heba_ub_s9_30_3 Index: 11127 Precursor: 0 _multi_
104.06177	1469.5107421875
105.28884	1314.50415039063
122.31837	1400.68347167969
171.64049	1355.68884277344
258.15607	2703.330078125
349.18198	3095.23974609375
367.62433	1407.46411132813
422.80481	1524.52160644531
465.54919	1368.447265625
571.28748	1960.70288085938
628.33545	2120.85375976563
636.39545	1608.88049316406
797.4342	2816.80151367188
888.39941	1521.81433105469
1021.561	1634.45275878906
1243.6532	2256.48046875
1334.7213	2094.31762695313
1335.6663	2046.13952636719
1591.8441	36122.9189453125
peaklist end

peaklist start
mz=531.287340796807
fragmentation=HCD
charge=3
header=RawFile: QE929_MSQ1321_20180329_Heba_ub_s5_10_2 Index: 5006 Precursor: 0 _peak_
108.53075	1055.21276855469
110.07178	1319.75158691406
116.57282	946.512817382813
122.63273	1164.63244628906
125.22539	1046.89453125
129.10294	1782.31616210938
146.46294	1183.98217773438
175.11935	1527.31164550781
194.17523	1101.46069335938
341.50037	1170.10876464844
388.97534	1131.21728515625
531.28906	11828.724609375
830.15216	1391.09814453125
1500.5182	1412.71765136719
1559.1434	1334.72082519531
peaklist end

peaklist start
mz=531.307681808825
fragmentation=HCD
charge=3
header=RawFile: QE929_MSQ1321_20180329_Heba_ub_s8_30_2 Index: 9472 Precursor: 0 _peak_
101.07116	1008.1357421875
104.73238	997.499328613281
110.07152	4462.21630859375
120.08089	2669.79541015625
129.10201	1449.33325195313
130.67006	1102.91821289063
136.07559	7418.59228515625
139.09734	1731.74694824219
147.11253	1588.30993652344
157.13417	2071.7841796875
165.05391	1874.72607421875
175.11893	4847.42138671875
182.08011	1583.37316894531
199.18033	2195.83056640625
200.10284	2334.42114257813
253.62666	2395.46435546875
284.67859	1660.3349609375
292.12839	1904.82543945313
293.11414	2235.52001953125
294.16656	2459.068359375
347.16418	1315.50573730469
497.31754	1342.62719726563
506.24646	1618.23913574219
568.35604	8294.48278808594
629.3963	4713.0166015625
653.44417	8357.89306640625
664.94183	1287.52758789063
681.43947	7266.11730957031
724.47882	2281.9072265625
752.48174	9765.67272949219
880.52393	2056.31469726563
peaklist end

peaklist start
mz=531.558241922113
fragmentation=HCD
charge=3
header=RawFile: QE929_MSQ1321_20180329_Heba_ub_s4_10_1 Index: 4987 Precursor: 0 _multi_
101.07159	13086.751953125
110.07203	10506.5673828125
112.08741	6389.0224609375
115.0872	14061.3447265625
116.01685	5615.52783203125
120.08118	2580.41552734375
127.05058	71446.203125
128.05432	2519.28466796875
129.10255	6516.65673828125
130.08731	1699.70703125
130.09816	1953.59777832031
133.04324	43199.69140625
136.07625	3095.3896484375
139.05074	1831.77905273438
141.06586	6125.48974609375
145.061	20989.91015625
151.12715	1377.17614746094
157.06096	2005.13427734375
158.09311	2346.95043945313
159.0768	17724.470703125
171.02245	1694.05834960938
172.07227	3422.3291015625
173.05605	42815.08203125
175.11919	39050.0546875
185.05637	9768.1201171875
186.08766	3302.34765625
187.07141	3117.68359375
190.22002	1393.28552246094
198.08801	10891.8251953125
201.1239	8189.6904296875
203.06606	2380.3798828125
204.08084	9860.1083984375
213.03424	1681.61975097656
215.04865	12373.224609375
216.09747	5465.72998046875
222.65572	31712.953125
223.15817	2278.64404296875
226.08258	7276.66357421875
229.11847	3237.54248046875
230.05972	5999.3974609375
231.0616	7615.66162109375
232.07613	12869.22265625
233.46896	1616.86865234375
238.08347	1385.21374511719
242.19962	1535.78735351563
243.10918	24205.033203125
244.09258	13316.150390625
244.11336	1500.42858886719
248.12421	1952.45349121094
249.12305	1458.22375488281
261.12012	8700.46484375
276.06561	11487.1494140625
288.20334	11528.5107421875
295.10339	4817.48095703125
303.146	7403.072265625
320.17166	2606.626953125
329.15701	2994.88403320313
344.14609	2375.52001953125
346.0892	18243.48046875
366.10388	1418.83825683594
391.09109	6867.8828125
401.90134	1441.38134765625
413.16782	1600.14074707031
427.27832	6053.34765625
444.30247	21462.2951660156
450.52933	2935.16235351563
451.26654	2644.91235351563
460.24817	2856.10278320313
488.1076	1962.20837402344
489.08865	2050.21020507813
506.12087	16645.806640625
528.75867	2345.517578125
529.24866	1793.69030761719
556.32233	4869.52978515625
577.15704	2161.39038085938
591.21167	2393.0556640625
598.34277	8835.359375
599.32729	21840.5534667969
616.35349	185454.114746094
657.76416	1978.2919921875
671.34851	5278.19873046875
689.35986	2635.88134765625
697.33911	1876.30053710938
713.37054	2932.6875
714.35275	41432.8359375
731.38119	18343.7563476563
741.43768	9644.154296875
742.42743	5135.98974609375
784.41986	2482.63720703125
788.33319	1676.0703125
795.43689	2243.79248046875
815.82172	1773.82507324219
827.42993	6334.158203125
844.46393	99827.12890625
860.98792	1737.86437988281
959.49123	79144.6079101563
1014.5849	4259.6767578125
1057.4803	3062.86083984375
1060.5915	50371.6494140625
1074.5184	96853.5380859375
1171.5305	14485.572265625
1172.4893	2029.02587890625
1189.545	152117.050048828
1201.9485	2129.861328125
1258.5737	4834.37670898438
1331.5723	4359.6748046875
1332.5541	13947.3103027344
1349.576	97874.359375
1420.6161	33554.7919921875
peaklist end

peaklist start
mz=531.558243700618
fragmentation=HCD
charge=3
header=RawFile: QE929_MSQ1321_20180329_Heba_ub_s8_30_2 Index: 4952 Precursor: 0 _multi_
101.07136	7282.361328125
103.27898	1208.64770507813
110.07166	69046.9296875
111.07495	5058.24462890625
111.27435	1076.11987304688
112.0876	1549.7314453125
115.08664	4834.52197265625
116.01664	2230.7138671875
120.08105	11347.6015625
127.05048	32924.55859375
129.10237	6558.50390625
133.04308	18498.76171875
136.07607	1628.31286621094
138.06638	2584.10913085938
145.061	14342.986328125
155.08148	2337.20874023438
155.09267	20005.2578125
158.09294	2636.00512695313
159.07628	6072.59716796875
172.0721	4776.77490234375
173.05556	22920.818359375
175.119	26731.458984375
185.05589	4353.08642578125
187.07074	1867.94616699219
189.08656	1381.07104492188
198.08693	6983.3330078125
201.12312	4530.89453125
203.06636	1713.89428710938
204.08084	2669.552734375
215.04811	5902.37158203125
216.09834	5301.48779296875
221.10416	1819.89306640625
222.63649	1400.0771484375
222.65581	12753.5361328125
223.1568	5235.37353515625
226.08202	2720.47875976563
229.1174	1361.60498046875
231.06158	5692.61328125
232.07532	4726.88671875
243.10928	12822.28515625
244.09271	8314.9365234375
248.11368	2161.92553710938
249.0985	10334.8671875
266.1254	13619.65625
276.06473	5472.45166015625
288.20267	4603.02685546875
300.17194	1408.45324707031
318.17865	1453.66674804688
346.08884	9612.015625
382.18332	1275.64880371094
391.09207	2020.61938476563
405.20645	1661.02404785156
427.27658	1585.50573730469
444.30499	10082.7197265625
450.52985	2250.41259765625
453.24762	1619.14196777344
453.74759	2312.5771484375
462.26486	2390.76147460938
488.10999	1551.08081054688
506.11832	5023.68017578125
521.77325	1682.68835449219
556.32062	1509.71435546875
598.34564	2099.18920898438
599.32733	9861.109375
609.33434	9492.2861328125
616.35254	68989.0325927734
666.2868	1775.29772949219
666.77972	1994.79895019531
671.34857	1484.35314941406
688.82678	1445.21215820313
690.37177	1800.69897460938
691.38519	2083.458984375
708.40271	9204.80908203125
714.35319	17006.2893066406
731.38048	10087.1151123047
759.42676	1549.14038085938
777.42303	1525.61047363281
778.42914	1796.67602539063
795.43492	63657.5805664063
803.40924	1531.99694824219
827.43347	2110.3935546875
844.46398	52997.5749511719
903.11896	1490.07482910156
906.4662	6572.64318847656
923.49505	42211.7719726563
959.49044	36446.8809814453
1025.5158	17637.1655273438
1060.563	19983.4835205078
1074.5177	38666.2432861328
1171.5268	4388.50402832031
1189.544	80424.3110351563
1349.5748	40106.1508789063
1420.6124	20982.037109375
peaklist end

peaklist start
mz=531.558277488444
fragmentation=HCD
charge=3
header=RawFile: QE929_MSQ1321_20180329_Heba_ub_s9_30_3 Index: 4907 Precursor: 0 _multi_
101.07158	5075.689453125
101.4839	1104.74401855469
110.06462	2130.82421875
110.07175	36967.33203125
111.07523	2681.302734375
115.08676	2909.890625
116.07158	1563.6689453125
120.08103	6106.818359375
127.05038	19826.919921875
129.10249	6318.4560546875
130.08698	1436.28015136719
133.04317	10923.8955078125
136.07571	2653.7021484375
138.06662	1083.93444824219
141.06622	1544.76599121094
143.3214	1229.08264160156
145.06097	6427.9013671875
147.11298	2708.8671875
155.09274	8254.6298828125
158.09317	1551.39404296875
159.07654	5306.4609375
159.11342	1595.17016601563
172.07162	1231.53637695313
173.05614	14860.701171875
175.11899	21426.306640625
185.05589	1138.11767578125
198.0881	2323.11987304688
201.12358	2024.41943359375
215.04814	1976.71044921875
216.09843	1797.03161621094
218.39072	1296.1103515625
222.65541	7822.9560546875
223.15678	1820.39318847656
226.08272	1605.31518554688
231.06104	2064.69750976563
232.07536	2015.37573242188
243.10965	9539.828125
244.09142	4223.650390625
249.0985	5791.439453125
261.11975	2168.9892578125
266.12415	7104.8828125
276.06479	2289.61889648438
303.14435	5735.34326171875
320.17258	2199.70825195313
346.08685	2699.126953125
366.19217	1743.85424804688
381.38205	1195.95654296875
391.09204	1359.31652832031
444.30127	5005.28271484375
451.76654	1888.42199707031
456.87079	1358.13940429688
462.2663	1684.76940917969
504.2753	1797.27587890625
506.11746	4539.7509765625
507.79761	2012.48828125
513.25574	2227.0732421875
513.76288	1508.8408203125
586.27454	1619.81164550781
598.34082	2448.3388671875
599.32654	7048.53125
616.35342	44311.0805664063
636.2641	1345.1025390625
671.36676	1461.17065429688
714.34888	8355.583984375
741.43122	10827.5310058594
795.43349	28313.4937744141
827.435	1669.45556640625
844.46317	36882.5595703125
903.37463	1321.81762695313
923.4963	15431.3666992188
959.49018	26227.5222167969
1060.5896	38987.4560546875
1074.5174	21759.02734375
1189.544	49729.5795898438
1203.4998	1439.01428222656
1349.5729	20555.880859375
1420.6057	7522.01220703125
peaklist end

peaklist start
mz=796.833784250834
fragmentation=HCD
charge=2
header=RawFile: QE929_MSQ1321_20180329_Heba_ub_s4_10_1 Index: 4973 Precursor: 0 _multi_
127.78088	1332.66064453125
133.04326	2955.42456054688
147.15038	1346.48303222656
175.119	14334.0810546875
201.12215	1494.00402832031
232.07549	2273.60717773438
243.1088	1812.03991699219
244.09444	2090.39965820313
276.06546	2757.984375
288.20355	2467.04321289063
403.6131	1591.24987792969
404.12747	1875.927734375
420.88272	1574.12902832031
427.27225	2774.09741210938
444.3056	12232.6845703125
460.81128	1556.60766601563
471.74399	1429.06066894531
506.12363	1823.44934082031
560.0802	1461.94140625
577.15729	1684.47509765625
598.34393	10407.9580078125
599.32642	11064.6630859375
616.35113	17741.361328125
616.35697	14065.875
714.34961	8414.88671875
749.20355	1826.59204101563
788.32599	2026.54150390625
796.48322	16533.46484375
797.47028	4230.4091796875
844.46404	22789.3452148438
959.49205	18321.193359375
1057.4816	1913.14660644531
1074.5171	18389.61328125
1124.8264	1859.11901855469
1420.6173	33054.5478515625
1592.6608	82076.119140625
peaklist end

peaklist start
mz=796.833872726842
fragmentation=HCD
charge=2
header=RawFile: QE929_MSQ1321_20180329_Heba_ub_s8_30_2 Index: 4953 Precursor: 0 _multi_
133.04265	5033.24267578125
167.7785	1500.09606933594
175.11935	9933.408203125
182.60654	1432.81494140625
244.09152	1546.08471679688
261.12152	2011.22705078125
288.20398	2399.005859375
402.27747	1636.865234375
444.30475	7575.74072265625
598.33777	5156.9150390625
599.32764	6284.3037109375
616.35177	31137.1674804688
640.76025	1446.60620117188
714.34827	2490.54931640625
757.8197	1864.73315429688
827.43738	1651.74194335938
844.46415	15557.0070800781
959.48852	13838.369140625
1074.5157	14913.4135742188
1172.5105	4407.68969726563
1269.7355	1676.23718261719
1335.8542	1767.32678222656
1420.603	25236.46484375
1592.6567	63169.0988769531
peaklist end

peaklist start
mz=796.83400198664
fragmentation=HCD
charge=2
header=RawFile: QE929_MSQ1321_20180329_Heba_ub_s9_30_3 Index: 4898 Precursor: 0 _multi_
118.96204	1266.31530761719
133.04356	3413.46997070313
175.11926	5644.98974609375
227.31342	1528.47253417969
247.92952	1456.24633789063
308.68018	8486.2978515625
410.52469	1491.86633300781
444.30511	2629.78442382813
480.24802	7131.0283203125
506.12189	1672.58959960938
537.76599	2114.05517578125
557.85437	1755.88928222656
598.34064	2329.02124023438
599.3277	2933.75537109375
616.35095	3315.45556640625
616.77295	1871.56042480469
714.34796	6015.513671875
844.46834	9461.45483398438
1194.6997	1639.85827636719
1420.6104	13173.9204101563
1592.6588	37570.5380859375
peaklist end

peaklist start
mz=796.834327744362
fragmentation=HCD
charge=2
header=RawFile: QE929_MSQ1321_20180329_Heba_ub_s7_30_1 Index: 5003 Precursor: 0 _multi_
203.52333	1520.03259277344
363.51367	1560.8037109375
422.73181	1775.57275390625
463.00293	1714.47387695313
550.85968	1762.52624511719
572.31244	1742.29187011719
611.00775	1544.21911621094
796.47571	2838.45288085938
1221.2279	1796.39318847656
peaklist end

peaklist start
mz=796.834404721721
fragmentation=HCD
charge=2
header=RawFile: QE929_MSQ1321_20180329_Heba_ub_s6_10_3 Index: 5154 Precursor: 0 _multi_
108.85954	1402.96130371094
175.11923	2578.40087890625
230.16385	2488.27099609375
298.20306	2984.07934570313
307.17035	1460.54711914063
308.68182	1934.08093261719
415.75583	1565.95373535156
444.30725	2225.8505859375
616.34845	2538.88818359375
723.36841	1554.89599609375
796.47594	48985.87109375
1592.6621	14707.5893554688
peaklist end

peaklist start
mz=1592.71991038801
fragmentation=HCD
charge=1
header=RawFile: QE929_MSQ1321_20180329_Heba_ub_s4_10_1 Index: 23155 Precursor: 0 _multi_
112.29224	2333.70190429688
126.14183	2397.61669921875
126.1524	2175.57397460938
163.37627	2677.73657226563
193.66306	2343.98046875
219.10948	2540.04443359375
230.09152	2398.3681640625
233.15984	2481.61254882813
257.4274	2252.56567382813
423.37674	2877.53930664063
929.8457	2747.7744140625
1628.0902	3060.21899414063
1842.1892	2989.52758789063
2323.4326	3243.32836914063
2877.9536	3330.61572265625
peaklist end

peaklist start
mz=796.880407462093
fragmentation=HCD
charge=2
header=RawFile: QE929_MSQ1321_20180329_Heba_ub_s9_30_3 Index: 17824 Precursor: 0 _multi_
120.08076	3067.58618164063
143.11763	2422.767578125
240.1337	1573.36572265625
266.22025	1551.19934082031
286.81042	1402.46374511719
428.79861	1511.82775878906
437.97003	1397.93786621094
453.0032	1640.20446777344
631.81067	1399.96325683594
653.33405	2979.0400390625
687.62378	1582.57434082031
816.39093	2375.68383789063
1002.4701	2720.25415039063
1089.5187	4777.4541015625
1090.5057	1686.8857421875
1283.9296	1595.37646484375
peaklist end

peaklist start
mz=796.88144716541
fragmentation=HCD
charge=2
header=RawFile: QE929_MSQ1321_20180329_Heba_ub_s6_10_3 Index: 18093 Precursor: 0 _multi_
120.08065	2290.11791992188
159.09189	1727.01391601563
175.11882	2074.91430664063
288.08215	3020.33544921875
422.77505	1537.21520996094
558.97748	1573.31201171875
1089.5009	4993.93933105469
peaklist end

peaklist start
mz=796.881622011774
fragmentation=HCD
charge=2
header=RawFile: QE929_MSQ1321_20180329_Heba_ub_s7_30_1 Index: 6378 Precursor: 0 _multi_
134.72159	1457.48803710938
149.4274	1442.82104492188
150.77708	1668.6640625
225.89066	1543.15759277344
472.94006	1409.74267578125
597.68073	2046.86328125
614.66156	1744.96936035156
620.26526	1510.3955078125
625.01105	1507.67749023438
896.51904	1585.78173828125
1273.7332	1685.15881347656
1386.3409	2035.38488769531
1592.7478	20833.8857421875
peaklist end

peaklist start
mz=531.590226484221
fragmentation=HCD
charge=3
header=RawFile: QE929_MSQ1321_20180329_Heba_ub_s1_ctrl_1 Index: 6057 Precursor: 0 _multi_
101.0714	2132.13842773438
115.04997	1423.53247070313
120.07225	2567.1474609375
120.08101	60959.125
120.12949	1087.78259277344
121.08463	2487.087890625
129.10213	2355.76391601563
141.06619	1781.16137695313
169.09608	1325.39135742188
172.10745	2116.52856445313
175.11913	11241.990234375
177.10187	6278.2255859375
185.12854	2436.50439453125
205.79382	1171.103515625
262.11905	2359.2822265625
283.17813	1279.14489746094
302.14487	1689.91870117188
326.18301	8817.4482421875
343.20894	20943.0432128906
437.19775	2130.48828125
457.21579	1463.11059570313
460.45502	1123.31286621094
465.2157	1590.78137207031
490.27728	13417.6298828125
531.31024	1501.96862792969
558.25543	2377.13525390625
561.31339	3071.95703125
586.25586	5590.8603515625
603.28479	2140.29833984375
618.33464	11498.05859375
619.2453	1553.96203613281
651.35657	5526.2197265625
675.35676	45620.3690185547
714.31409	4897.20458984375
743.34009	6467.79443359375
764.43713	5621.4296875
771.33724	26288.1630859375
822.41962	2505.95141601563
879.43909	1950.17309570313
890.41302	2709.97241210938
918.39948	1697.72583007813
1068.1056	1537.27111816406
1259.8273	1678.14636230469
1603.9877	1454.09606933594
peaklist end

peaklist start
mz=531.590238943819
fragmentation=HCD
charge=3
header=RawFile: QE929_MSQ1321_20180329_Heba_ub_s2_ctrl_2 Index: 6489 Precursor: 0 _multi_
101.0713	6221.8095703125
102.05526	1972.3974609375
103.0545	4847.8193359375
110.0714	6172.40185546875
112.08693	4736.8193359375
115.05041	1995.71081542969
115.087	2411.0322265625
120.08097	136877.65625
121.08459	8897.818359375
129.06572	2463.95239257813
129.10258	10577.484375
133.04282	1447.46142578125
136.0755	1191.32690429688
141.06587	2559.64526367188
141.10225	1248.69738769531
143.04704	1138.30004882813
147.11224	1975.33312988281
157.10818	7857.251953125
158.09288	2912.236328125
159.09222	1470.59765625
169.06006	1757.7607421875
169.0966	2171.76440429688
172.10808	8093.3447265625
175.11885	28021.015625
176.12057	1849.40747070313
176.6606	1306.25341796875
177.10205	16223.263671875
185.12778	1310.28894042969
186.08698	5219.17529296875
186.12303	2139.01489257813
191.11722	1647.82202148438
205.09706	6164.92431640625
217.09781	1328.36474609375
219.11253	1363.28002929688
245.64174	4966.51220703125
246.15573	6590.2001953125
253.69617	1170.44970703125
262.1171	2464.11743164063
279.63336	1369.22387695313
283.17532	2872.3349609375
305.15997	6592.46337890625
326.18129	24443.2775878906
330.65723	1366.81176757813
343.17267	1893.50622558594
343.20846	45128.9360351563
368.65442	1762.79736328125
377.22473	1351.13415527344
408.68439	5630.4169921875
409.86697	1245.27673339844
428.6839	2126.6474609375
442.19128	1352.28186035156
453.23364	1350.451171875
457.21588	9205.103515625
458.29501	2171.3369140625
465.71259	1357.47705078125
473.24911	2775.51611328125
490.27743	33415.5869140625
501.76471	1338.40014648438
529.24176	1495.27209472656
532.77478	1404.81030273438
558.26428	6617.72216796875
561.31447	10688.4990234375
586.25627	16260.3603515625
603.28369	8374.4765625
618.33458	32786.921875
624.3147	1399.80297851563
638.3728	1814.37634277344
642.33069	1696.81188964844
675.35687	110060.908203125
686.31879	1695.18859863281
687.30707	1547.11999511719
696.30237	1676.92114257813
714.31675	13166.1066894531
726.31494	1826.47302246094
743.3454	14295.7318115234
754.31299	4911.73046875
771.33659	57810.8592529297
807.40619	1919.9736328125
822.41748	7233.22705078125
823.43262	2568.56323242188
828.36255	1500.70727539063
857.40863	1412.86010742188
873.3843	9323.93579101563
879.4423	11370.8334960938
890.41581	11924.4321289063
904.46704	2914.11328125
918.41278	2174.30419921875
1032.4575	3060.2421875
1043.5519	12241.0434570313
1060.5707	65974.6640625
1103.4807	1579.142578125
peaklist end

peaklist start
mz=531.590328651199
fragmentation=HCD
charge=3
header=RawFile: QE929_MSQ1321_20180329_Heba_ub_s3_ctrl_3 Index: 6136 Precursor: 0 _multi_
101.0715	1177.53649902344
103.84454	1053.59204101563
105.87815	1104.41833496094
110.0717	4000.6298828125
111.8704	1165.65991210938
115.05057	1636.87780761719
120.08114	65570.0703125
121.08442	5613.98291015625
121.88815	1341.29125976563
129.10246	2286.06372070313
141.06581	1864.81567382813
144.79254	1059.75817871094
147.11296	2022.65246582031
152.67177	1047.478515625
157.13397	1709.67895507813
169.09822	1378.00244140625
172.1077	1701.32080078125
175.11922	10056.8515625
177.10301	4274.07373046875
186.08781	2314.2451171875
186.12321	1196.11206054688
189.10104	1246.35083007813
193.11951	1236.72277832031
205.09732	1878.24926757813
246.15775	1181.97131347656
251.14725	1249.13195800781
305.16257	1111.2099609375
326.18225	7847.89697265625
343.20956	17246.1647949219
428.19144	1671.90930175781
433.22565	1269.74035644531
437.19861	2410.60815429688
457.21881	2495.94897460938
490.27929	10917.9318847656
522.28876	1562.49975585938
558.25818	2326.2568359375
561.31255	6900.2470703125
586.25525	4552.2265625
618.33059	18476.3818359375
674.32977	1464.54260253906
675.35713	56607.08203125
714.31549	2520.6767578125
743.3457	5290.1806640625
754.30914	1713.87829589844
764.4469	1466.37377929688
771.33511	24575.9063720703
822.41559	2043.56262207031
879.44476	5151.74755859375
890.41205	1861.27563476563
998.99347	1553.91906738281
1060.5753	8005.85815429688
peaklist end

peaklist start
mz=796.882013968276
fragmentation=HCD
charge=2
header=RawFile: QE929_MSQ1321_20180329_Heba_ub_s6_10_3 Index: 6652 Precursor: 0 _multi_
109.43284	1256.92761230469
110.07164	1340.53674316406
120.0807	1463.37963867188
153.42633	1427.80908203125
194.58878	1307.10168457031
207.87915	1364.21618652344
216.5461	1511.0126953125
250.01929	1408.1953125
305.82996	1474.89599609375
326.18225	1731.35083007813
343.21185	1513.27392578125
1592.7536	76433.927734375
peaklist end

peaklist start
mz=531.590442082538
fragmentation=HCD
charge=3
header=RawFile: QE929_MSQ1321_20180329_Heba_ub_s6_10_3 Index: 6646 Precursor: 0 _multi_
101.07122	2327.15844726563
102.05518	2090.89477539063
103.0547	1633.15686035156
110.0715	6270.18701171875
112.08739	2655.0576171875
115.05055	1319.36022949219
115.0872	1896.62365722656
116.07088	1046.27380371094
120.08091	71142.375
121.08418	6689.666015625
129.10234	5975.26171875
132.0804	1691.51306152344
133.04324	1464.22106933594
136.07524	4652.65966796875
141.10207	1462.77819824219
157.10814	2846.57836914063
157.13351	1178.60693359375
158.09201	2064.48950195313
164.78712	1155.62512207031
169.09666	1937.892578125
172.10754	1376.89343261719
175.11917	17108.89453125
177.10185	7674.59375
186.088	1999.54907226563
200.80505	1107.89392089844
205.09694	1800.99255371094
213.16017	1381.79870605469
217.09789	1265.55004882813
226.62405	1437.75122070313
240.13713	1660.95935058594
245.64209	1575.48864746094
273.1355	1501.53723144531
280.13663	2231.47094726563
302.14526	2424.52807617188
305.15991	1937.50012207031
326.18222	15907.5087890625
330.65521	1653.53881835938
343.20894	24949.7180175781
353.16693	1507.19372558594
377.38553	1203.55432128906
437.19745	4653.20751953125
490.27714	17298.5888671875
521.784	1663.14672851563
522.27661	1518.26672363281
524.28943	1591.990234375
529.23114	1578.49755859375
532.3006	1546.2060546875
559.26331	1634.75830078125
561.31355	9435.60339355469
586.25781	8135.59020996094
603.28436	4477.30322265625
618.33427	20417.4790039063
657.2959	1455.20129394531
675.35749	61968.9252929688
682.88733	1761.52661132813
688.30243	1799.75561523438
714.31818	2518.50268554688
743.34203	8684.666015625
753.29987	1396.71057128906
771.33728	30583.1826171875
807.4151	1540.4267578125
822.42841	2018.42419433594
859.45966	1504.38952636719
879.44746	6546.16967773438
890.40925	8346.77954101563
904.47052	2372.82836914063
905.46173	4596.70556640625
918.39746	2045.47668457031
1032.4365	1922.18371582031
1060.5686	32886.1567382813
1491.5854	1299.67065429688
1521.7169	1502.59033203125
peaklist end

peaklist start
mz=531.590461074018
fragmentation=HCD
charge=3
header=RawFile: QE929_MSQ1321_20180329_Heba_ub_s7_30_1 Index: 6359 Precursor: 0 _multi_
101.07166	1328.93395996094
109.36697	1131.5263671875
110.07182	4189.59619140625
120.08105	37465.80078125
121.08427	2596.76342773438
121.19096	1206.05212402344
129.1022	1978.22583007813
132.58098	1037.82800292969
133.04346	1879.68444824219
136.07535	1251.28845214844
141.06619	1531.73828125
141.10159	1532.04663085938
147.1125	1239.44104003906
157.10893	1890.85705566406
169.09637	1181.70336914063
175.11923	6729.9619140625
177.10255	1907.10998535156
205.09915	1236.857421875
211.66286	1193.58142089844
262.12061	1375.91101074219
326.18137	6586.79443359375
343.20843	14467.1235351563
457.21652	1648.95727539063
473.25079	1764.5498046875
483.34454	1177.478515625
490.27758	8644.8779296875
522.27325	2104.630859375
522.90912	1275.33825683594
561.31128	1773.02783203125
586.0451	1217.43383789063
586.25653	2051.06420898438
618.33347	8850.3837890625
653.7583	1454.74096679688
675.35723	28476.8560791016
732.34198	1224.32189941406
743.34296	6251.44775390625
765.43463	1734.79309082031
768.09479	1211.31420898438
771.33837	13845.9350585938
890.41351	2007.42712402344
1060.5683	14022.1149902344
peaklist end

peaklist start
mz=796.882054262622
fragmentation=HCD
charge=2
header=RawFile: QE929_MSQ1321_20180329_Heba_ub_s3_ctrl_3 Index: 6151 Precursor: 0 _multi_
101.04922	1398.15856933594
120.08142	1573.17297363281
149.93018	1407.73876953125
175.11928	2222.07958984375
272.31876	1581.76318359375
326.18146	1771.61743164063
606.75836	1614.25317382813
797.87305	2233.15185546875
1251.576	2546.82763671875
1370.2672	1805.48071289063
1592.7551	60225.716796875
peaklist end

peaklist start
mz=796.882072245558
fragmentation=HCD
charge=2
header=RawFile: QE929_MSQ1321_20180329_Heba_ub_s2_ctrl_2 Index: 6491 Precursor: 0 _multi_
133.55748	1238.03173828125
175.11899	3372.24951171875
238.36642	1424.88562011719
326.18179	2853.40161132813
343.20825	2621.857421875
781.3432	1482.78918457031
788.89099	1886.47338867188
1007.0684	1594.908203125
1251.5573	2160.83935546875
1592.7522	89220.9165039063
peaklist end

peaklist start
mz=796.882100221144
fragmentation=HCD
charge=2
header=RawFile: QE929_MSQ1321_20180329_Heba_ub_s8_30_2 Index: 17932 Precursor: 0 _multi_
120.08129	3107.220703125
134.32985	1259.49670410156
143.11792	6112.2998046875
161.36772	1284.28979492188
175.11949	1728.94812011719
240.13461	2920.73583984375
245.12939	1622.46203613281
265.07117	1938.13146972656
311.17044	1944.34899902344
329.37906	1691.63330078125
500.733	1465.02197265625
620.01825	1416.35009765625
653.33794	10728.2280273438
816.40144	7393.51831054688
910.633	1685.28894042969
1002.4735	2733.62451171875
1089.5038	13462.4892578125
1236.5742	2288.2890625
peaklist end

peaklist start
mz=796.882174556649
fragmentation=HCD
charge=2
header=RawFile: QE929_MSQ1321_20180329_Heba_ub_s1_ctrl_1 Index: 6062 Precursor: 0 _multi_
104.2323	1366.56359863281
132.75728	1429.24487304688
147.6078	1350.63916015625
263.20349	1372.12451171875
267.00531	1451.41479492188
285.43298	1478.82604980469
301.58429	1790.98498535156
339.30795	1332.50280761719
348.69931	1626.69934082031
354.66827	1902.33715820313
386.53104	1402.2314453125
726.22162	1632.79406738281
796.88612	23662.6889648438
797.37988	20711.212890625
peaklist end

peaklist start
mz=796.882573435184
fragmentation=HCD
charge=2
header=RawFile: QE929_MSQ1321_20180329_Heba_ub_s4_10_1 Index: 18042 Precursor: 0 _multi_
106.37543	1192.09716796875
116.44985	1232.66162109375
120.08121	2403.20971679688
143.11798	7005.22705078125
151.19841	1524.52307128906
166.88055	1424.85070800781
240.134	3402.45361328125
264.67932	1362.38317871094
364.64078	1574.58813476563
380.42578	1559.73156738281
433.83331	1552.97045898438
653.34084	9768.67651367188
816.39868	7216.75
1002.4727	2823.77734375
1089.5137	5852.6962890625
1199.8872	1505.65625
1236.5935	1861.97473144531
1268.4333	1763.06079101563
peaklist end

peaklist start
mz=796.883361827176
fragmentation=HCD
charge=2
header=RawFile: QE929_MSQ1321_20180329_Heba_ub_s4_10_1 Index: 18193 Precursor: 0 _multi_
116.21694	1676.57739257813
120.08073	1804.76672363281
129.10188	1634.50598144531
144.6516	1301.22375488281
154.60414	1380.27624511719
183.15031	2141.322265625
189.60896	1322.62414550781
220.30412	1755.58154296875
444.98865	1351.4716796875
762.13434	1451.13610839844
1134.5366	2308.62084960938
peaklist end

peaklist start
mz=796.885782923461
fragmentation=HCD
charge=2
header=RawFile: QE929_MSQ1321_20180329_Heba_ub_s2_ctrl_2 Index: 17494 Precursor: 0 _multi_
104.94804	1475.79724121094
116.18183	1347.00805664063
120.08032	9887.609375
129.06267	1297.34790039063
272.17102	2976.67065429688
301.24057	1536.51586914063
326.3522	1429.15173339844
461.18332	2987.41455078125
532.21509	1654.9111328125
780.78973	1700.99853515625
785.40527	1677.81005859375
814.20331	1647.67041015625
880.6582	1689.99987792969
1061.548	2333.91918945313
1291.3342	1733.44946289063
1369.6709	1603.09802246094
peaklist end

peaklist start
mz=796.885845035767
fragmentation=HCD
charge=2
header=RawFile: QE929_MSQ1321_20180329_Heba_ub_s3_ctrl_3 Index: 16581 Precursor: 0 _multi_
110.0713	1593.48107910156
120.08067	18458.943359375
131.36212	1484.60986328125
136.0753	2750.42651367188
143.11839	1575.18591308594
149.48706	1303.93615722656
175.11734	1837.91723632813
213.7413	1424.95385742188
240.13255	1523.28381347656
272.1701	6954.39501953125
314.11411	2333.18774414063
461.18472	5552.34326171875
532.21619	2411.7373046875
618.78821	1412.11877441406
779.70367	1548.36059570313
785.40271	2733.55688476563
898.48218	10835.1750488281
1044.5349	1743.453125
1061.5511	7966.03955078125
peaklist end

peaklist start
mz=796.88691859904
fragmentation=HCD
charge=2
header=RawFile: QE929_MSQ1321_20180329_Heba_ub_s6_10_3 Index: 12806 Precursor: 0 _multi_
139.00169	1385.36303710938
159.09149	18926.140625
174.74878	1418.32482910156
177.92134	1743.83508300781
239.83255	1508.36145019531
245.36897	1398.64636230469
264.63846	1332.81298828125
272.17404	1506.75268554688
282.97055	1551.20141601563
345.15588	2629.57958984375
371.39493	1581.09301757813
545.30621	2036.50061035156
713.23352	1707.76062011719
1123.3787	1801.71154785156
1135.5322	8761.240234375
1136.553	2263.23217773438
1193.7332	1704.4794921875
1202.6218	1666.23046875
1248.603	2472.51904296875
1502.6876	1683.25402832031
1562.7935	1875.87548828125
peaklist end

peaklist start
mz=796.887067990835
fragmentation=HCD
charge=2
header=RawFile: QE929_MSQ1321_20180329_Heba_ub_s8_30_2 Index: 12492 Precursor: 0 _multi_
109.82264	1325.16381835938
131.08119	1381.642578125
159.09192	26643.93359375
187.08589	2294.68579101563
200.70796	1392.68530273438
203.89284	1225.12438964844
255.14722	1723.86596679688
262.15219	1806.97119140625
266.86215	1455.62731933594
272.17618	2490.71362304688
345.15869	2241.48876953125
402.8786	1687.64526367188
419.38211	1491.31823730469
557.33276	1763.09838867188
753.09467	1689.11950683594
1020.5096	1622.40905761719
1048.5007	2130.86962890625
1089.528	1983.41137695313
1135.5396	17932.1362304688
1175.5559	1920.45788574219
1248.6089	5869.3701171875
peaklist end

peaklist start
mz=796.887453972709
fragmentation=HCD
charge=2
header=RawFile: QE929_MSQ1321_20180329_Heba_ub_s4_10_1 Index: 12640 Precursor: 0 _multi_
110.07148	1460.03979492188
120.08073	1605.85986328125
135.96652	1607.08654785156
159.0919	26482.328125
160.35519	1239.12255859375
175.1192	1901.54162597656
179.7411	1579.04675292969
187.08734	2568.201171875
216.09782	1536.96557617188
255.14877	1764.66442871094
296.10315	2043.39538574219
296.77905	1613.87561035156
335.71338	1706.95288085938
345.15671	2159.67846679688
418.13873	1583.50939941406
498.72635	1516.10327148438
756.28351	1518.74865722656
1032.5311	2070.13989257813
1048.516	4262.78564453125
1135.5415	12713.849609375
1136.5298	5419.12158203125
1248.6079	2998.46313476563
peaklist end

peaklist start
mz=796.887683295244
fragmentation=HCD
charge=2
header=RawFile: QE929_MSQ1321_20180329_Heba_ub_s2_ctrl_2 Index: 10611 Precursor: 0 _multi_
114.25244	1188.32568359375
159.09178	3055.66040039063
178.60603	1622.81811523438
179.77271	1390.3525390625
194.40569	1440.20739746094
375.76309	1401.34533691406
401.68253	1566.14697265625
522.33313	1608.34301757813
779.33307	1604.45483398438
1085.5093	1510.91650390625
1527.3884	1695.38891601563
peaklist end

peaklist start
mz=796.887744848432
fragmentation=HCD
charge=2
header=RawFile: QE929_MSQ1321_20180329_Heba_ub_s7_30_1 Index: 12254 Precursor: 0 _multi_
139.60228	1330.10876464844
151.73962	1385.83959960938
156.02808	1608.26818847656
159.092	12038.6123046875
177.6745	1320.70422363281
187.08806	1558.93676757813
193.27794	1352.2734375
221.57797	1436.07006835938
272.17566	2080.421875
273.1218	1931.82531738281
345.15475	2216.65087890625
990.21118	1620.02905273438
1135.5323	5660.71484375
1633.821	1764.91064453125
peaklist end

peaklist start
mz=796.887773678473
fragmentation=HCD
charge=2
header=RawFile: QE929_MSQ1321_20180329_Heba_ub_s6_10_3 Index: 11232 Precursor: 0 _multi_
124.31996	1516.01635742188
159.09171	1780.8486328125
287.13748	2063.55395507813
313.62387	1557.3369140625
337.51062	1489.72290039063
347.91342	1714.30810546875
456.11859	1572.62365722656
554.36481	1522.88732910156
666.83496	1566.11950683594
1007.4379	5576.71337890625
1083.5845	1569.83642578125
1186.2277	1942.34143066406
peaklist end

peaklist start
mz=796.887929678728
fragmentation=HCD
charge=2
header=RawFile: QE929_MSQ1321_20180329_Heba_ub_s3_ctrl_3 Index: 10049 Precursor: 0 _multi_
102.94469	1229.40930175781
113.45298	1265.30871582031
139.40796	1317.08422851563
150.45412	1449.00939941406
159.09146	1426.19299316406
266.11838	1491.71875
533.96283	1505.77392578125
688.28772	1573.61462402344
808.89941	1557.01159667969
peaklist end

peaklist start
mz=796.88796323263
fragmentation=HCD
charge=2
header=RawFile: QE929_MSQ1321_20180329_Heba_ub_s9_30_3 Index: 12402 Precursor: 0 _multi_
132.08099	1640.47705078125
136.07553	1512.79760742188
150.89046	1506.24865722656
159.09178	21629.158203125
187.08694	2837.9619140625
211.80928	1371.68237304688
262.14966	2140.431640625
272.17712	2730.314453125
272.46466	1339.05163574219
345.15552	5951.4326171875
361.21783	1652.19006347656
433.91537	1621.05444335938
557.34296	1797.25939941406
796.40997	1780.96459960938
800.42773	3270.6796875
1020.4906	2386.12719726563
1048.5038	5407.951171875
1133.7136	1931.98828125
1135.5414	9540.0400390625
1136.5321	6718.71337890625
1248.6201	5750.38623046875
peaklist end

peaklist start
mz=796.888115546435
fragmentation=HCD
charge=2
header=RawFile: QE929_MSQ1321_20180329_Heba_ub_s6_10_3 Index: 11048 Precursor: 0 _multi_
104.97129	1320.43225097656
136.07645	1485.1796875
159.09157	2265.23168945313
266.59012	1385.61669921875
266.62213	1505.93493652344
304.1658	2247.3056640625
464.25406	1429.30493164063
532.70563	1476.13330078125
545.39929	1707.56628417969
758.99017	1535.09289550781
peaklist end

peaklist start
mz=796.88815147072
fragmentation=HCD
charge=2
header=RawFile: QE929_MSQ1321_20180329_Heba_ub_s1_ctrl_1 Index: 9544 Precursor: 0 _multi_
117.35749	1265.87109375
117.52984	1181.87670898438
136.87166	1355.81115722656
158.66663	1557.36645507813
159.09154	1681.81127929688
173.23904	1320.66052246094
180.13802	1317.42565917969
237.8618	1582.52087402344
287.13608	1818.87866210938
300.74481	1544.66528320313
371.23175	1439.62951660156
peaklist end

peaklist start
mz=796.888426226661
fragmentation=HCD
charge=2
header=RawFile: QE929_MSQ1321_20180329_Heba_ub_s7_30_1 Index: 10681 Precursor: 0 _multi_
159.09161	5815.076171875
184.75476	1302.70300292969
344.22171	1421.88366699219
400.95248	1513.31713867188
439.0954	1602.51953125
456.12366	1919.5859375
474.12222	2133.8310546875
563.74512	1646.26086425781
650.15326	1917.25073242188
1007.4367	6374.43359375
peaklist end

peaklist start
mz=796.888484552022
fragmentation=HCD
charge=2
header=RawFile: QE929_MSQ1321_20180329_Heba_ub_s5_10_2 Index: 9703 Precursor: 0 _multi_
107.53825	1477.41040039063
109.76479	1295.29113769531
136.07556	1297.37353515625
159.09213	2992.89624023438
171.85783	1422.1123046875
287.13629	1627.34301757813
304.16669	1762.697265625
336.08496	1785.3115234375
654.52539	1665.49377441406
670.30286	1603.68017578125
716.04663	1554.68823242188
728.30481	1447.26611328125
1480.1169	1611.01489257813
1611.8717	1803.80151367188
peaklist end

peaklist start
mz=796.888539537935
fragmentation=HCD
charge=2
header=RawFile: QE929_MSQ1321_20180329_Heba_ub_s4_10_1 Index: 11196 Precursor: 0 _multi_
121.81509	1506.72717285156
136.07573	6940.4931640625
159.09172	10543.2626953125
173.01839	1696.26281738281
182.85501	1423.90515136719
204.93317	1518.65063476563
227.17473	1635.45043945313
268.06543	1662.79504394531
287.13947	5452.08447265625
304.16492	2937.72412109375
529.91699	1389.79675292969
684.63464	1630.95727539063
1020.5154	30859.7973632813
1372.424	1651.61267089844
peaklist end

peaklist start
mz=796.888560863392
fragmentation=HCD
charge=2
header=RawFile: QE929_MSQ1321_20180329_Heba_ub_s7_30_1 Index: 10516 Precursor: 0 _multi_
105.7108	1249.56530761719
129.10246	1498.68481445313
131.3452	1447.19873046875
141.89191	1360.3720703125
159.09035	2591.19360351563
184.25337	1407.30224609375
268.23672	1492.11975097656
287.13821	2161.33984375
296.00024	1501.89807128906
342.74374	1504.07189941406
368.17438	1533.18212890625
373.82983	1537.20080566406
485.95547	1440.60791015625
1349.5602	1814.40258789063
peaklist end

peaklist start
mz=531.594857708415
fragmentation=HCD
charge=3
header=RawFile: QE929_MSQ1321_20180329_Heba_ub_s2_ctrl_2 Index: 6261 Precursor: 0 _multi_
102.82717	1050.34326171875
110.07143	2569.12475585938
120.08089	7106.14599609375
121.08448	1195.04333496094
129.10233	9267.146484375
136.07535	2339.69287109375
136.56906	1126.931640625
147.11288	1377.88073730469
175.1183	1800.80297851563
182.59181	1280.19592285156
187.14325	1726.20825195313
236.32784	1544.38879394531
245.09297	1231.74548339844
249.15874	1310.04724121094
284.3063	1120.83947753906
335.14737	1680.65368652344
381.21274	1238.82495117188
395.67557	1368.91381835938
480.96497	1525.54211425781
539.30743	1236.1962890625
597.29199	1335.99462890625
636.30658	1268.45434570313
665.94794	1299.52087402344
peaklist end

peaklist start
mz=796.888655716031
fragmentation=HCD
charge=2
header=RawFile: QE929_MSQ1321_20180329_Heba_ub_s9_30_3 Index: 10650 Precursor: 0 _multi_
105.56396	1286.84875488281
120.08109	1294.71105957031
135.00917	1522.19848632813
146.41908	1250.134765625
159.09181	2601.37670898438
161.1386	1312.98815917969
179.70531	1351.20678710938
620.14801	1503.28002929688
peaklist end

peaklist start
mz=796.888676648054
fragmentation=HCD
charge=2
header=RawFile: QE929_MSQ1321_20180329_Heba_ub_s6_10_3 Index: 11396 Precursor: 0 _multi_
117.05054	1204.83374023438
120.99568	1266.10864257813
128.19382	1477.83837890625
131.37434	1148.55993652344
136.07413	1716.74267578125
159.09111	2077.279296875
184.14462	1430.67419433594
368.87601	1296.61071777344
1089.5615	1695.11950683594
peaklist end

peaklist start
mz=796.888904369704
fragmentation=HCD
charge=2
header=RawFile: QE929_MSQ1321_20180329_Heba_ub_s6_10_3 Index: 10874 Precursor: 0 _multi_
126.05412	2116.0869140625
130.2238	1321.71105957031
132.0807	1745.060546875
136.07599	1914.99243164063
137.49113	1287.56225585938
138.05533	1927.0087890625
159.0918	5673.43798828125
204.08667	1797.8408203125
207.50467	1381.71118164063
239.31464	1269.40600585938
287.13785	5051.43359375
320.07913	1637.25122070313
322.15402	2118.40356445313
395.44012	1347.75170898438
476.79883	1892.46691894531
499.07922	1728.29455566406
1033.5673	1705.63415527344
1132.5408	1644.15234375
1177.433	1625.60131835938
1231.5605	1610.97619628906
peaklist end

peaklist start
mz=796.888971961063
fragmentation=HCD
charge=2
header=RawFile: QE929_MSQ1321_20180329_Heba_ub_s2_ctrl_2 Index: 11068 Precursor: 0 _multi_
106.26147	1154.7236328125
120.08112	1568.41064453125
131.08206	1234.23803710938
136.07521	3077.43701171875
159.09152	8657.091796875
169.0976	1650.94970703125
208.06645	1457.54223632813
215.31677	1497.57287597656
277.61139	1470.03039550781
287.13861	5453.20361328125
304.16373	1728.13549804688
482.41705	1425.302734375
989.59912	2018.56091308594
peaklist end

peaklist start
mz=796.889016873578
fragmentation=HCD
charge=2
header=RawFile: QE929_MSQ1321_20180329_Heba_ub_s8_30_2 Index: 11054 Precursor: 0 _multi_
129.1024	1372.89196777344
136.07603	2076.23901367188
141.48799	1387.66284179688
159.09195	16270.349609375
229.6846	1706.65856933594
233.15521	1474.46899414063
287.13943	10273.7451171875
304.16437	2477.35034179688
350.15036	1841.50280761719
443.15228	1721.37255859375
701.38037	1998.10571289063
706.31158	1857.64111328125
988.48535	2015.61181640625
1020.5077	2454.63598632813
1540.8387	1963.84204101563
peaklist end

peaklist start
mz=796.88917101321
fragmentation=HCD
charge=2
header=RawFile: QE929_MSQ1321_20180329_Heba_ub_s8_30_2 Index: 10752 Precursor: 0 _multi_
132.41902	1280.31848144531
136.07613	1388.0888671875
159.09203	2638.3984375
222.80962	1551.22839355469
240.02258	1565.33874511719
279.4866	1353.68249511719
290.45273	1425.83532714844
328.70883	1608.25378417969
689.60107	1613.22534179688
758.93274	1457.7236328125
801.70862	1959.15637207031
1026.0963	1831.22741699219
1188.1349	2209.40600585938
1265.542	1727.57824707031
peaklist end

peaklist start
mz=796.889201528104
fragmentation=HCD
charge=2
header=RawFile: QE929_MSQ1321_20180329_Heba_ub_s3_ctrl_3 Index: 10455 Precursor: 0 _multi_
123.51994	1772.61730957031
134.1432	1395.55249023438
136.07567	2070.94189453125
159.09116	8616.5712890625
188.88391	1286.05871582031
208.79422	1308.1767578125
245.2511	1444.71069335938
272.91306	1491.76965332031
287.13898	3247.69873046875
288.17773	1379.90661621094
436.18469	1455.79406738281
454.19183	2021.32678222656
706.3114	1653.55151367188
901.49127	1774.55456542969
peaklist end

peaklist start
mz=796.889317459643
fragmentation=HCD
charge=2
header=RawFile: QE929_MSQ1321_20180329_Heba_ub_s9_30_3 Index: 10945 Precursor: 0 _multi_
115.08697	1713.60412597656
130.06537	2048.40551757813
132.08159	1731.98937988281
136.07591	6731.41259765625
146.10367	1462.580078125
150.41998	1373.97961425781
159.09143	14186.1875
161.09204	1541.41357421875
169.09724	2006.45336914063
275.17087	1850.34155273438
287.13907	9215.2763671875
304.16547	5891.76513671875
369.56366	1397.80786132813
459.35037	1416.57312011719
464.18152	2173.33129882813
485.78262	1497.85327148438
524.32611	3130.9033203125
582.61584	1775.42956542969
701.38055	2104.5869140625
706.31488	2919.93041992188
905.13513	1535.06970214844
987.50128	1812.99951171875
1121.3038	1666.31799316406
1277.3264	1660.67358398438
1491.566	1873.62878417969
peaklist end

peaklist start
mz=796.889345391708
fragmentation=HCD
charge=2
header=RawFile: QE929_MSQ1321_20180329_Heba_ub_s1_ctrl_1 Index: 9881 Precursor: 0 _multi_
101.33424	1407.56640625
116.26164	1386.7021484375
126.71249	1664.78381347656
159.09163	3217.79565429688
165.45258	1421.81787109375
178.48584	1394.32653808594
287.13879	2406.22631835938
304.16727	1427.0712890625
524.31763	2012.189453125
580.41656	2079.85815429688
957.02557	1692.27514648438
983.0354	1897.26013183594
1277.1443	2035.0947265625
1449.8656	1654.81665039063
peaklist end

peaklist start
mz=796.889528615111
fragmentation=HCD
charge=2
header=RawFile: QE929_MSQ1321_20180329_Heba_ub_s7_30_1 Index: 10348 Precursor: 0 _multi_
101.2131	1481.23327636719
136.07584	2390.66650390625
159.09178	10445.572265625
189.08723	2010.40905761719
204.08664	2055.14916992188
287.1395	6145.26513671875
370.86075	1547.24719238281
774.0293	1817.9453125
936.38733	1599.79943847656
peaklist end

peaklist start
mz=796.889637303348
fragmentation=HCD
charge=2
header=RawFile: QE929_MSQ1321_20180329_Heba_ub_s8_30_2 Index: 10575 Precursor: 0 _multi_
126.05511	2618.7109375
136.07555	2025.23059082031
138.05501	5561.35302734375
150.43559	1436.39465332031
158.67792	1480.71142578125
159.09163	7628.3447265625
204.08636	1866.6396484375
223.58025	1574.78796386719
245.75534	1427.98547363281
287.13834	6711.19580078125
304.16556	2519.83178710938
322.15155	1270.31994628906
350.15155	1874.58435058594
372.66968	1467.31860351563
498.51019	1598.68701171875
632.91254	1590.931640625
987.49304	2680.265625
1354.325	1693.111328125
1435.1716	1693.19567871094
peaklist end

peaklist start
mz=796.889648184346
fragmentation=HCD
charge=2
header=RawFile: QE929_MSQ1321_20180329_Heba_ub_s9_30_3 Index: 10464 Precursor: 0 _multi_
105.55844	1325.22204589844
126.05508	5347.2392578125
136.07535	2985.82788085938
138.05472	2977.51293945313
159.09163	8628.87890625
160.88284	1180.13159179688
185.08644	1273.85632324219
197.58643	1347.2861328125
204.08679	2058.51049804688
287.13754	1526.14147949219
304.16531	3008.79223632813
392.13718	1375.54162597656
395.84357	1487.94921875
424.83563	1535.87939453125
566.91138	1564.14916992188
720.88623	1605.92260742188
945.01239	1748.44177246094
peaklist end

peaklist start
mz=796.889755636934
fragmentation=HCD
charge=2
header=RawFile: QE929_MSQ1321_20180329_Heba_ub_s4_10_1 Index: 10719 Precursor: 0 _multi_
105.39571	1240.79467773438
136.07559	1640.27014160156
141.58118	1256.36437988281
159.09155	5392.37353515625
287.13837	2681.1123046875
1078.566	1974.17980957031
peaklist end

peaklist start
mz=796.889771946591
fragmentation=HCD
charge=2
header=RawFile: QE929_MSQ1321_20180329_Heba_ub_s3_ctrl_3 Index: 11826 Precursor: 0 _multi_
104.28889	1641.052734375
114.19992	1210.36401367188
148.11549	1513.17956542969
157.00131	1334.77099609375
159.09169	5386.75341796875
221.76657	1358.40173339844
peaklist end

peaklist start
mz=796.900852938461
fragmentation=HCD
charge=2
header=RawFile: QE929_MSQ1321_20180329_Heba_ub_s5_10_2 Index: 17406 Precursor: 0 _peak_
107.46841	1216.77709960938
115.19698	1417.95007324219
236.31499	1574.06066894531
427.1633	1501.56530761719
464.73315	1630.93432617188
530.15948	1472.32739257813
848.24017	1562.25402832031
peaklist end

peaklist start
mz=531.603361317671
fragmentation=HCD
charge=3
header=RawFile: QE929_MSQ1321_20180329_Heba_ub_s2_ctrl_2 Index: 9981 Precursor: 0 _multi_
101.07063	1233.32092285156
104.05266	1381.45886230469
126.56704	1008.27191162109
129.1021	4653.57861328125
136.07542	5618.5810546875
159.09109	1440.392578125
175.11935	2233.31420898438
208.75304	1298.44604492188
213.08781	1507.59045410156
217.13589	2281.14331054688
253.62614	1764.14318847656
294.16354	1221.48571777344
321.16119	1283.62731933594
629.39819	4434.896484375
650.39941	1524.56750488281
689.13641	1304.78662109375
817.46448	2044.45812988281
1047.1915	1527.83410644531
1111.3384	1328.6630859375
1121.141	1378.48229980469
peaklist end

peaklist start
mz=796.906321521327
fragmentation=HCD
charge=2
header=RawFile: QE929_MSQ1321_20180329_Heba_ub_s8_30_2 Index: 20373 Precursor: 0 _multi_
120.08083	8584.5087890625
143.06873	1701.75805664063
150.77019	1392.58056640625
185.0645	1331.47717285156
187.66077	1423.54150390625
201.12279	3183.67358398438
229.11786	1652.61096191406
249.12363	1793.42822265625
250.11893	1754.30651855469
358.20651	1441.56677246094
487.26138	2378.97900390625
569.61005	2170.29858398438
593.18903	1649.90026855469
633.35901	8607.5224609375
826.16589	1623.14477539063
peaklist end

peaklist start
mz=796.907531060029
fragmentation=HCD
charge=2
header=RawFile: QE929_MSQ1321_20180329_Heba_ub_s2_ctrl_2 Index: 14298 Precursor: 0 _multi_
110.07166	3417.34887695313
112.07597	1827.66931152344
112.33463	1404.36669921875
115.40381	1566.03137207031
118.45058	1370.8837890625
129.10236	2001.41381835938
130.08641	15884.5087890625
136.07553	30401.46484375
137.07921	1672.39074707031
143.11812	16286.01171875
155.11778	6010.78857421875
157.09729	7609.1875
159.07648	3337.19873046875
171.11241	5873.80517578125
175.10686	11900.15234375
175.12044	2210.24951171875
183.14877	9907.2109375
185.09177	14351.4990234375
203.10245	15228.6943359375
203.11977	3256.318359375
211.14415	7908.4853515625
224.59917	1537.33081054688
235.12106	4159.361328125
239.11371	2329.61865234375
242.11281	29999.19140625
243.11542	2426.12963867188
256.35757	1497.36352539063
260.12466	20104.58203125
270.18008	2255.5068359375
272.15973	2350.15234375
292.12949	2639.43872070313
305.194	2848.130859375
327.20044	1829.74719238281
330.55942	1584.34765625
345.21255	19882.365234375
350.13463	3846.07971191406
373.20694	11520.4895019531
401.28928	3079.45874023438
404.88358	1526.12561035156
407.93765	1572.31396484375
472.32611	4897.6044921875
595.31311	1816.97790527344
609.38171	1856.56811523438
706.43467	114045.756835938
819.51882	22663.634765625
871.37177	1693.56494140625
890.55306	27455.6953125
929.05121	1941.4619140625
935.50208	2333.3544921875
951.44159	2080.67993164063
970.42279	1736.01928710938
976.52881	1830.50793457031
1053.6102	3110.71362304688
1082.4557	2885.83203125
1100.465	3085.76879882813
1110.6403	30164.2827148438
1181.5137	2995.09619140625
1199.5304	3312.30346679688
1240.6671	15877.21484375
1402.7249	3052.46240234375
1403.7441	8472.22998046875
1409.6617	1993.02551269531
1612.8594	14290.3618164063
1612.8744	9689.27124023438
1614.8755	2504.63061523438
2473.7715	2159.26928710938
peaklist end

peaklist start
mz=796.907531060029
fragmentation=HCD
charge=2
header=RawFile: QE929_MSQ1321_20180329_Heba_ub_s2_ctrl_2 Index: 14594 Precursor: 0 _multi_
103.22482	1237.39233398438
124.88704	1236.9296875
136.07489	1693.47265625
145.09734	1400.14233398438
159.09166	3038.60009765625
173.12773	1283.79455566406
200.14021	1739.779296875
228.13287	1422.90356445313
242.11227	1585.66577148438
268.28543	1332.8681640625
358.04562	1678.578125
408.02393	1337.08349609375
410.65454	1788.03857421875
643.33459	1519.38464355469
706.43823	1559.67639160156
798.43103	2073.76586914063
887.49404	7451.13671875
951.49759	11808.0969238281
964.50122	3192.70751953125
1081.5712	1798.162109375
1276.667	1649.06665039063
2481.4553	2139.00366210938
2694.9443	2002.89965820313
peaklist end

peaklist start
mz=796.907531060029
fragmentation=HCD
charge=2
header=RawFile: QE929_MSQ1321_20180329_Heba_ub_s2_ctrl_2 Index: 14369 Precursor: 0 _multi_
101.07124	6280.89306640625
129.10222	21275.90234375
130.06538	9907.220703125
130.08632	10330.3310546875
132.08104	18895.34375
133.08426	2053.77368164063
136.07559	13853.93359375
143.11845	1647.03063964844
145.09709	33372.89453125
146.10097	2586.91870117188
147.1127	11264.892578125
147.32063	1685.22705078125
159.09158	83042.7265625
160.09515	20069.724609375
171.07661	2682.42846679688
171.11345	1976.13171386719
173.09163	26295.673828125
173.1033	1690.16040039063
174.09566	2501.63037109375
177.53015	1593.94763183594
181.09666	6462.18310546875
183.14978	2295.80908203125
184.10878	1929.46301269531
185.09242	2776.0361328125
187.08615	9560.0498046875
195.07619	1945.35131835938
198.10289	6101.79541015625
199.10529	1770.02478027344
200.14005	12289.3330078125
209.09106	2164.41967773438
213.15955	1602.83508300781
216.1134	30138.3984375
217.11647	7090.916015625
226.11848	3846.86279296875
227.10294	2021.12255859375
228.13365	3642.00830078125
230.11391	17608.693359375
238.11913	8526.15234375
241.15399	6125.34130859375
244.10765	40219.484375
244.12845	3763.79345703125
245.09212	3244.52856445313
245.11136	8782.31640625
247.09154	1690.19970703125
261.15529	33486.5322265625
284.10306	9835.322265625
284.19742	3787.8642578125
298.17593	3229.53540039063
299.1344	2154.8564453125
301.12909	17979.205078125
302.11718	12252.8029785156
311.17026	2541.36083984375
315.1449	2944.81298828125
323.20765	8309.7646484375
330.15517	8377.93603515625
351.20223	17151.93359375
358.15109	39275.3793945313
370.19125	6180.94970703125
387.20496	14549.7734375
388.19911	33148.74609375
407.19281	2490.29638671875
415.19732	47982.98828125
424.21901	30944.849609375
430.18808	2734.58544921875
436.29184	7561.5869140625
440.20294	2967.26977539063
441.18774	2984.328125
464.28627	21598.298828125
468.19281	4127.9091796875
471.23535	7901.24609375
485.21162	18242.8090820313
497.24814	2867.77905273438
500.28903	13462.974609375
512.22443	8228.7353515625
513.21369	20657.654296875
528.28618	27596.421875
530.23187	22239.8322753906
537.3028	15770.578125
538.30573	16190.73828125
581.29016	2927.00903320313
598.30145	6258.103515625
608.28312	5923.35595703125
616.32861	2780.62133789063
625.30219	3726.67431640625
626.29762	11257.1418457031
627.35858	6472.20458984375
628.34955	11098.5983886719
643.31738	6776.89208984375
644.32184	7991.32763671875
663.35242	3234.45434570313
691.34817	16521.3349609375
693.34235	2736.13818359375
706.43689	2484.51293945313
707.41195	25509.2109375
709.40503	1779.87963867188
742.38236	4467.12866210938
790.43915	1993.33752441406
806.38609	13281.8505859375
824.40961	2168.10913085938
855.45935	5983.4248046875
856.44366	2464.72119140625
861.47516	2389.3115234375
869.46899	2054.2666015625
870.47345	23440.4916992188
887.49799	60152.47265625
888.50008	137428.046875
919.47028	2147.35620117188
934.47925	8230.865234375
935.4701	11211.1645507813
951.49585	43001.30859375
952.49758	146393.943359375
1000.5793	3108.52416992188
1001.5914	18433.392578125
1064.5827	4628.27099609375
1066.5751	2764.28686523438
1114.6206	12022.8166503906
1116.6154	3582.84252929688
1179.6087	10174.0358886719
1215.5743	1771.90124511719
1341.6956	1972.35241699219
peaklist end

peaklist start
mz=796.907872718883
fragmentation=HCD
charge=2
header=RawFile: QE929_MSQ1321_20180329_Heba_ub_s6_10_3 Index: 15068 Precursor: 0 _multi_
120.08097	5971.5947265625
129.10255	1746.02465820313
135.21675	1390.11022949219
159.0923	2385.51953125
227.10213	1729.44616699219
245.94281	1460.63525390625
256.12943	1599.46838378906
317.6131	1572.32739257813
468.50525	1463.69165039063
476.28342	2211.99926757813
686.41443	3381.11303710938
798.42542	1821.72106933594
951.52234	1735.1748046875
1143.5673	3222.03247070313
1144.5811	2069.10083007813
1313.2524	2010.49267578125
1646.0793	2015.43493652344
1719.7682	1863.87023925781
peaklist end

peaklist start
mz=796.907872718883
fragmentation=HCD
charge=2
header=RawFile: QE929_MSQ1321_20180329_Heba_ub_s6_10_3 Index: 15100 Precursor: 0 _multi_
101.9484	1307.35314941406
130.08563	2197.70825195313
136.07542	3031.8203125
143.1181	1373.95739746094
157.09669	1463.63708496094
183.14989	1693.74877929688
200.13878	2034.15307617188
203.10193	1398.39880371094
211.14273	1746.82165527344
242.11276	5811.38525390625
260.12262	5365.75146484375
261.15997	1834.78100585938
289.65134	1568.90148925781
305.19162	1730.40063476563
406.88293	1460.71313476563
504.32904	1488.86535644531
545.3432	1676.60827636719
548.24799	3169.96850585938
706.43195	10694.7724609375
707.45197	1618.21276855469
819.51678	2409.09838867188
890.5528	2576.38354492188
1021.4752	10671.51953125
1081.0718	2346.32861328125
1239.6747	2373.24169921875
1246.5869	1704.01782226563
1481.6742	1782.32678222656
peaklist end

peaklist start
mz=796.908975029518
fragmentation=HCD
charge=2
header=RawFile: QE929_MSQ1321_20180329_Heba_ub_s1_ctrl_1 Index: 11826 Precursor: 0 _multi_
111.55127	1222.92004394531
120.0813	6157.17578125
130.81543	1537.26281738281
134.19547	1307.28479003906
136.07596	8726.521484375
171.11314	8276.84765625
175.11928	8422.22265625
187.07159	1896.84020996094
274.18781	5719.8212890625
300.15558	11577.568359375
350.13589	2164.88452148438
387.27182	3397.17724609375
475.21945	1694.51538085938
476.4725	1523.64111328125
500.35413	5844.4853515625
565.06226	1719.79467773438
571.39276	5942.46826171875
685.43646	11105.47265625
796.47003	1929.23120117188
813.49152	19610.9462890625
854.56665	1710.7265625
860.32306	1730.37963867188
960.55634	10898.5942382813
986.83148	2028.52075195313
1017.5878	34540.283203125
1180.6451	11861.876953125
peaklist end

peaklist start
mz=531.609878529551
fragmentation=HCD
charge=3
header=RawFile: QE929_MSQ1321_20180329_Heba_ub_s3_ctrl_3 Index: 2898 Precursor: 0 _multi_
110.07193	9665.328125
129.10251	6090.03173828125
136.07549	1102.68115234375
175.11877	4238.18603515625
187.14423	14326.9169921875
215.13974	1528.95227050781
223.72606	1121.78479003906
266.16141	1196.18615722656
276.75314	1478.76721191406
333.1221	1125.12976074219
519.28253	1760.80224609375
527.7262	1172.06750488281
532.26678	2358.86865234375
532.742	1780.03283691406
772.40161	7695.05029296875
900.48682	1681.04736328125
901.50745	1987.37414550781
1089.697	1379.19262695313
1106.2469	1379.65466308594
1263.6591	3852.59130859375
peaklist end

peaklist start
mz=796.931643927942
fragmentation=HCD
charge=2
header=RawFile: QE929_MSQ1321_20180329_Heba_ub_s4_10_1 Index: 15407 Precursor: 0 _multi_
100.04875	1213.1083984375
129.91493	1396.70275878906
136.07599	1463.41284179688
143.11792	1406.81213378906
146.24924	1626.18505859375
154.31644	1257.00390625
274.8248	1716.16076660156
278.33243	1446.55944824219
305.48523	1400.99865722656
790.4295	5327.92236328125
937.49042	2268.53833007813
1084.296	1666.853515625
1107.9387	1809.00463867188
1116.4778	2273.29809570313
1219.1206	1539.77160644531
peaklist end

peaklist start
mz=796.938329136326
fragmentation=HCD
charge=2
header=RawFile: QE929_MSQ1321_20180329_Heba_ub_s3_ctrl_3 Index: 15349 Precursor: 0 _multi_
115.05006	1677.08654785156
128.11243	1217.11840820313
189.28816	1728.83874511719
244.02917	1336.35766601563
271.13821	2618.21264648438
637.84039	1614.37878417969
717.81207	1638.70690917969
950.5484	1915.08312988281
1529.2042	1545.36767578125
peaklist end

peaklist start
mz=796.938344255849
fragmentation=HCD
charge=2
header=RawFile: QE929_MSQ1321_20180329_Heba_ub_s6_10_3 Index: 16663 Precursor: 0 _multi_
105.88909	1422.08032226563
115.05013	2065.23706054688
120.2472	1320.20373535156
127.13205	1406.83142089844
158.05605	7095.513671875
195.851	1330.64868164063
260.10574	1474.9580078125
271.13892	10002.845703125
278.02124	1683.60668945313
321.77863	1542.5185546875
402.17987	2744.26025390625
550.35529	1443.73693847656
552.31049	1631.41040039063
630.51465	1500.77111816406
652.39062	3123.5537109375
723.4259	2710.56225585938
836.50824	2440.31396484375
950.5401	6857.49267578125
951.53131	2560.58520507813
1063.6324	7200.744140625
1191.6896	3344.4638671875
1525.2512	2002.03845214844
peaklist end

peaklist start
mz=796.938424598237
fragmentation=HCD
charge=2
header=RawFile: QE929_MSQ1321_20180329_Heba_ub_s5_10_2 Index: 15076 Precursor: 0 _multi_
107.72961	1232.94067382813
108.73967	1297.39575195313
133.77519	1486.13452148438
148.77429	1596.68835449219
158.05608	6633.05712890625
175.68333	1322.70458984375
234.55591	1711.70092773438
271.13995	8560.9111328125
311.74265	1285.19946289063
652.39478	1964.59814453125
658.19202	1566.77221679688
723.42529	2708.97583007813
745.85931	1658.41650390625
950.53839	2115.19262695313
1063.6327	7128.35437011719
1191.6841	4670.865234375
1448.0364	1712.00341796875
peaklist end

peaklist start
mz=796.938504288774
fragmentation=HCD
charge=2
header=RawFile: QE929_MSQ1321_20180329_Heba_ub_s8_30_2 Index: 16497 Precursor: 0 _multi_
115.05034	1896.80529785156
158.05569	10199.4169921875
175.11848	2383.89721679688
200.13991	1689.39392089844
260.10486	1774.38854980469
271.13861	12498.26171875
393.70215	1630.21179199219
402.18216	2311.45434570313
429.03583	1486.29431152344
463.49658	1321.27551269531
587.84741	2252.36791992188
652.38312	2858.00146484375
723.41876	2621.18994140625
838.08264	1728.82043457031
901.96747	1708.23864746094
934.03052	1645.27856445313
950.55021	10109.3422851563
982.22961	1663.95324707031
1063.6323	5165.81176757813
1187.9473	1741.63195800781
1191.6875	6922.783203125
1192.6768	3327.09326171875
peaklist end

peaklist start
mz=796.938515744259
fragmentation=HCD
charge=2
header=RawFile: QE929_MSQ1321_20180329_Heba_ub_s2_ctrl_2 Index: 16236 Precursor: 0 _multi_
108.47461	1259.92297363281
115.05035	2319.0537109375
129.10184	1395.998046875
136.07518	1549.95947265625
158.05556	7883.06005859375
175.11861	1497.73986816406
184.18134	1460.21301269531
243.14323	1786.24169921875
267.59573	1395.21032714844
271.13876	8028.7666015625
285.07159	1417.78393554688
836.5141	2924.29296875
950.54395	6114.21142578125
1063.638	5452.38525390625
1090.1111	1572.40112304688
1191.7013	2942.80810546875
1244.614	1783.5615234375
1333.2933	1707.96557617188
1362.5404	1504.84033203125
peaklist end

peaklist start
mz=796.938872785486
fragmentation=HCD
charge=2
header=RawFile: QE929_MSQ1321_20180329_Heba_ub_s7_30_1 Index: 16133 Precursor: 0 _multi_
111.7356	1431.48962402344
115.05013	1660.39038085938
150.83328	1569.97351074219
158.05554	8464.521484375
166.80664	1440.13562011719
227.7168	1558.53576660156
271.13895	6475.92724609375
435.84644	1463.03002929688
515.32666	1700.5888671875
671.41553	1609.23486328125
836.51001	2893.47314453125
950.54893	4679.32287597656
1063.6291	9569.97290039063
1191.6694	6015.185546875
1436.7668	2003.908203125
peaklist end

peaklist start
mz=796.939316030415
fragmentation=HCD
charge=2
header=RawFile: QE929_MSQ1321_20180329_Heba_ub_s9_30_3 Index: 16384 Precursor: 0 _multi_
112.08631	1517.85620117188
115.05029	3047.5849609375
119.38751	1491.67565917969
134.58743	1492.77868652344
143.55437	1382.35595703125
158.05588	9286.802734375
163.91534	1405.55981445313
200.14034	1612.50219726563
230.6954	1468.45227050781
271.13882	8978.1416015625
309.15286	1547.32678222656
359.8645	1477.27966308594
402.17984	1855.20812988281
652.38519	2473.58862304688
723.4223	1957.248046875
870.44128	1724.31396484375
950.54895	6415.80078125
1063.6347	7665.31469726563
1191.6766	8576.46044921875
1243.7472	1597.72302246094
1323.744	2084.9189453125
peaklist end

peaklist start
mz=796.939419546528
fragmentation=HCD
charge=2
header=RawFile: QE929_MSQ1321_20180329_Heba_ub_s4_10_1 Index: 16595 Precursor: 0 _multi_
115.05012	2519.68969726563
158.0558	8993.2705078125
168.75865	1366.30419921875
170.47786	1347.98522949219
175.11783	1581.60131835938
178.37953	1484.82458496094
200.13832	1423.63012695313
271.1398	9043.6572265625
377.32755	1549.50537109375
387.42032	1684.25500488281
387.72864	1741.70080566406
402.17804	2562.43310546875
723.42743	1793.3955078125
737.78699	1480.58447265625
836.50342	2918.72143554688
950.5509	6495.0947265625
1063.6349	6781.47888183594
1121.0778	1857.50988769531
1191.6809	3198.74291992188
1489.3439	2143.01489257813
peaklist end

peaklist start
mz=531.632290111406
fragmentation=HCD
charge=3
header=RawFile: QE929_MSQ1321_20180329_Heba_ub_s8_30_2 Index: 16150 Precursor: 0 _multi_
103.03933	1073.56237792969
139.2274	1350.23974609375
166.42241	1277.27734375
170.06073	1252.18603515625
176.39218	1122.54675292969
465.03671	1265.20141601563
542.58063	1170.13745117188
1191.5786	1362.27258300781
peaklist end

peaklist start
mz=531.632344326488
fragmentation=HCD
charge=3
header=RawFile: QE929_MSQ1321_20180329_Heba_ub_s6_10_3 Index: 16310 Precursor: 0 _multi_
102.10311	1008.65283203125
112.76656	944.804016113281
306.20639	1007.91528320313
320.11462	1203.96337890625
331.07111	1139.25769042969
526.85504	1191.21716308594
577.93427	1298.37329101563
690.08313	1400.47875976563
982.31866	1262.34704589844
1005.8293	1475.43078613281
1263.6646	1402.62622070313
peaklist end

peaklist start
mz=531.746293462664
fragmentation=HCD
charge=3
header=RawFile: QE929_MSQ1321_20180329_Heba_ub_s3_ctrl_3 Index: 3433 Precursor: 0 _peak_
101.07178	4155.13427734375
101.10833	3809.47436523438
102.05547	1145.1396484375
110.07181	2016.47045898438
112.05125	1612.33459472656
112.0872	2113.26879882813
114.12666	1102.15307617188
119.08179	1576.95727539063
129.10255	69300.828125
130.10612	5278.34912109375
136.06227	2580.16845703125
136.07588	14931.537109375
147.11299	1448.02917480469
158.0927	2463.08740234375
175.11926	7661.0478515625
178.08585	2139.439453125
197.16505	16808.8203125
198.16882	2598.47607421875
215.14034	1626.61047363281
223.1082	14013.166015625
224.17542	5797.00537109375
225.15918	2782.40747070313
237.1236	31224.046875
238.12572	2615.97998046875
242.18695	2215.74975585938
243.13489	1606.80822753906
245.12508	1268.24621582031
250.11684	1478.4453125
262.15091	15546.0744628906
265.11902	2880.88256835938
337.25983	1494.52380371094
349.64117	1288.2958984375
355.27087	1752.37878417969
391.19519	2175.01928710938
522.27527	1609.55053710938
522.76868	1525.80688476563
532.78107	1719.35009765625
577.25943	26366.0849609375
613.29254	5848.89794921875
618.34381	2714.39379882813
688.2915	2253.95654296875
706.30122	23328.1694335938
741.3562	1641.79406738281
784.34802	1628.92358398438
798.37251	29240.736328125
803.36298	1403.86547851563
819.23657	2449.64282226563
819.38321	86488.201171875
869.44061	1992.38488769531
932.46632	53047.88671875
942.44818	4101.92956542969
1034.6154	1863.4404296875
1060.5651	11704.2818603516
peaklist end

peaklist start
mz=531.746754477816
fragmentation=HCD
charge=3
header=RawFile: QE929_MSQ1321_20180329_Heba_ub_s8_30_2 Index: 3517 Precursor: 0 _peak_
101.07154	8201.2353515625
101.10824	1896.18579101563
102.05526	2231.14868164063
102.56973	1355.65393066406
110.07182	36637.25390625
111.07545	1644.75805664063
112.05087	2055.44750976563
129.1026	69279.703125
130.08655	5530.69482421875
130.106	2431.08203125
136.06215	2153.34008789063
136.076	20642.80859375
147.11324	10246.6806640625
158.0929	5167.7802734375
169.06142	1372.65112304688
175.11928	9024.146484375
186.08751	1774.96765136719
187.07037	1436.65368652344
192.10168	4633.1181640625
193.09724	2217.54931640625
197.12894	5479.779296875
197.16507	8842.4599609375
198.16861	1420.89196777344
198.26631	1121.96350097656
209.09251	4808.75537109375
214.19124	1493.09606933594
215.13901	13082.3515625
223.10722	5102.3857421875
223.1548	5209.19677734375
224.17657	2409.73266601563
226.11909	4623.85986328125
237.12378	66873.9375
238.12701	7433.96875
242.1864	1878.02294921875
244.13049	1543.16650390625
244.42181	1255.63757324219
251.15195	9297.0556640625
261.1561	2205.42626953125
262.15213	11921.4970703125
265.11926	6787.6767578125
303.12904	2808.61706542969
312.17142	1326.63928222656
316.11966	1508.29833984375
334.18762	4844.9443359375
337.26334	2196.67602539063
344.65561	3490.67529296875
362.18116	19825.9326171875
366.17752	2264.95141601563
375.19952	2722.55517578125
380.194	9624.0166015625
389.65131	4906.25244140625
391.19376	2366.63891601563
457.20926	1814.97998046875
475.26657	1822.58435058594
482.74789	5804.35986328125
483.24756	6468.939453125
490.22631	9403.8564453125
491.75037	1605.19897460938
526.2644	1751.59948730469
531.28912	5332.80419921875
577.25654	13616.3538818359
586.2879	2164.23803710938
590.29633	2905.61059570313
596.26031	2307.32275390625
603.31153	18985.7138671875
609.31018	4333.48779296875
613.29369	18251.8071289063
688.28821	2018.71533203125
706.30549	13566.7749023438
723.34082	2380.54052734375
740.36945	30822.0498046875
741.35346	9966.52734375
780.36273	2360.4921875
781.35075	9651.70239257813
798.3759	67096.587890625
818.36694	1450.93225097656
819.38433	58459.0571289063
932.46734	23052.1519775391
990.01678	1612.63989257813
peaklist end

peaklist start
mz=531.784805778379
fragmentation=HCD
charge=3
header=RawFile: QE929_MSQ1321_20180329_Heba_ub_s2_ctrl_2 Index: 5995 Precursor: 0 _peak_
104.38039	1026.13488769531
109.47964	1066.55981445313
110.07198	1765.9775390625
115.53638	1198.70812988281
120.08117	4343.66259765625
129.10252	6735.8974609375
133.04272	1869.15344238281
135.18237	1202.94982910156
136.07564	1380.47839355469
141.10182	1403.30639648438
147.11256	2161.07983398438
175.11879	1238.03466796875
187.08878	1385.68029785156
214.84111	1060.92053222656
215.08557	1622.216796875
232.11192	10685.8037109375
260.10464	1212.75476074219
371.22635	2018.93701171875
774.49561	1221.67041015625
803.45105	1586.4951171875
peaklist end

peaklist start
mz=531.788264272268
fragmentation=HCD
charge=3
header=RawFile: QE929_MSQ1321_20180329_Heba_ub_s5_10_2 Index: 3193 Precursor: 0 _peak_
129.10283	1262.78955078125
171.4567	1028.86840820313
175.11922	4024.380859375
190.20564	960.762329101563
212.63777	1097.78625488281
255.64442	1388.921875
272.17133	8457.6044921875
307.42337	1032.3720703125
371.24377	1233.58337402344
372.45621	1384.57348632813
417.23944	1269.47204589844
424.38422	1384.81237792969
437.37836	1187.9765625
452.28519	1495.40161132813
480.69186	1351.37634277344
532.3006	1222.00317382813
534.30359	7415.46484375
649.40869	1365.75
780.49835	1239.00134277344
852.14539	1259.72204589844
890.48091	8609.82495117188
peaklist end

peaklist start
mz=531.788348864084
fragmentation=HCD
charge=3
header=RawFile: QE929_MSQ1321_20180329_Heba_ub_s3_ctrl_3 Index: 3172 Precursor: 0 _peak_
100.04279	1001.49621582031
100.07587	1758.47863769531
107.68807	1031.19860839844
127.08663	1380.5830078125
129.1024	4186.90771484375
134.50285	1197.50073242188
134.85953	1049.43798828125
136.07561	1220.67517089844
143.42439	1028.09265136719
145.09711	2689.5595703125
155.08127	1207.72888183594
173.09212	1503.99365234375
175.11911	5027.9990234375
209.54504	1162.23559570313
221.51105	1153.56115722656
272.1723	9971.27734375
371.24026	2306.77880859375
374.93839	1219.42150878906
380.53629	1193.76452636719
388.72125	3223.01635742188
532.30042	1393.6845703125
534.30444	6684.21826171875
718.23053	1246.02026367188
890.48049	11527.482421875
1040.1693	1372.81433105469
peaklist end

peaklist start
mz=797.284670282346
fragmentation=HCD
charge=2
header=RawFile: QE929_MSQ1321_20180329_Heba_ub_s5_10_2 Index: 6256 Precursor: 0 _multi_
100.20042	1452.61437988281
106.61979	1233.31640625
125.48469	1251.08654785156
127.85942	1557.99047851563
419.19818	1638.31628417969
480.77856	1825.34020996094
554.71936	1536.85388183594
561.21869	1898.53344726563
569.73682	2798.52978515625
665.86755	1487.95666503906
677.79694	1791.06298828125
686.28857	1795.140625
692.29584	2012.64672851563
701.30121	2216.5478515625
701.79279	1876.759765625
970.38922	1621.08068847656
peaklist end

peaklist start
mz=797.285084829859
fragmentation=HCD
charge=2
header=RawFile: QE929_MSQ1321_20180329_Heba_ub_s3_ctrl_3 Index: 6396 Precursor: 0 _multi_
110.44491	1217.80261230469
116.07827	1378.28125
134.06824	1333.24291992188
170.12361	1434.30798339844
191.78748	1447.11169433594
204.26509	1504.42395019531
266.65616	1491.49365234375
390.96637	1508.08374023438
431.57083	1687.98754882813
630.75336	1493.70520019531
774.34753	1466.10412597656
835.61487	1545.74548339844
987.6192	1511.8291015625
1200.001	1652.52062988281
1318.2836	1655.03344726563
peaklist end

peaklist start
mz=797.285147391605
fragmentation=HCD
charge=2
header=RawFile: QE929_MSQ1321_20180329_Heba_ub_s7_30_1 Index: 6626 Precursor: 0 _multi_
168.50824	1292.87536621094
173.56763	1335.05383300781
186.35916	1288.83959960938
256.27435	1553.58459472656
258.92853	1390.12573242188
272.84619	1621.87023925781
297.00763	1923.53857421875
322.18665	1970.27319335938
387.08817	1476.64770507813
403.61267	1533.1435546875
419.20413	5191.76806640625
467.01816	1383.19213867188
684.29077	2047.15649414063
686.29767	5528.5205078125
686.79163	2950.05493164063
701.30432	1777.41931152344
1136.1991	1652.59484863281
1138.4617	4400.03149414063
1353.5755	5307.7333984375
1383.5801	12164.939453125
peaklist end

peaklist start
mz=797.28521275646
fragmentation=HCD
charge=2
header=RawFile: QE929_MSQ1321_20180329_Heba_ub_s4_10_1 Index: 6800 Precursor: 0 _multi_
115.32227	1348.05786132813
129.10191	1492.15795898438
148.43861	1363.52270507813
162.39706	1244.01977539063
192.21072	1460.67749023438
201.12183	1727.16906738281
319.54871	1670.26928710938
377.20398	1541.18994140625
397.37167	1493.6943359375
415.6962	1444.53637695313
753.72681	1719.62353515625
777.5014	1770.96142578125
1139.118	1833.35095214844
peaklist end

peaklist start
mz=797.285826452276
fragmentation=HCD
charge=2
header=RawFile: QE929_MSQ1321_20180329_Heba_ub_s6_10_3 Index: 6931 Precursor: 0 _multi_
125.41571	1376.63586425781
128.71475	1300.06469726563
153.26254	1276.5458984375
174.66873	1516.0830078125
176.57896	1385.18896484375
222.70753	1411.69409179688
246.09911	1366.10485839844
262.28387	1508.16052246094
264.27243	1510.98852539063
313.12616	1406.58630371094
315.74323	1418.59851074219
419.20648	2173.05151367188
456.70197	1852.63732910156
554.73486	2747.04858398438
555.22253	2719.21801757813
563.73517	1777.32531738281
569.73352	2605.53735351563
683.2901	2049.65161132813
686.29289	8421.90844726563
701.29303	2839.90600585938
721.40576	1787.81811523438
1322.4659	1675.1689453125
1353.5643	7713.92700195313
1383.5735	12069.521484375
peaklist end

peaklist start
mz=531.88684889355
fragmentation=HCD
charge=3
header=RawFile: QE929_MSQ1321_20180329_Heba_ub_s7_30_1 Index: 9414 Precursor: 0 _multi_
120.08095	1531.97778320313
129.10252	1739.11547851563
135.44188	1182.69348144531
136.07564	6520.44873046875
141.95161	966.356872558594
146.70547	1118.66662597656
157.13338	1733.63549804688
167.60924	1095.556640625
185.12769	1857.61865234375
198.15434	1163.677734375
248.92421	1129.83325195313
298.76636	1190.16796875
375.29028	1190.96496582031
486.67767	1408.23181152344
541.15271	1180.43127441406
592.29095	2203.3603515625
685.78125	1613.40173339844
730.23175	1519.19128417969
1197.6946	1919.66430664063
1593.644	4416.48974609375
peaklist end

peaklist start
mz=531.887025692186
fragmentation=HCD
charge=3
header=RawFile: QE929_MSQ1321_20180329_Heba_ub_s9_30_3 Index: 9525 Precursor: 0 _multi_
101.07162	1416.31359863281
110.07124	1890.76489257813
120.08079	6018.0751953125
127.08663	1632.68664550781
136.07587	8533.322265625
137.83379	1201.42578125
141.10298	1210.8876953125
146.02368	1071.37487792969
157.13335	8801.1767578125
159.09157	4192.3740234375
173.12819	1644.80847167969
175.11919	2080.23876953125
185.12823	7174.02783203125
444.19778	2206.68115234375
467.29446	1313.30078125
511.54083	1460.29077148438
531.88672	1716.90319824219
532.21503	2189.74951171875
558.30011	1370.69482421875
592.28756	10296.6840820313
598.34387	1347.92309570313
601.57837	1317.81311035156
651.79004	1247.27514648438
761.33978	1510.08825683594
778.36026	12199.2844238281
798.38055	1963.03283691406
877.42725	9727.57568359375
1068.7128	1478.22265625
1079.4833	1549.38537597656
1191.2018	1549.13830566406
1456.1802	1292.88842773438
peaklist end

peaklist start
mz=531.887036668241
fragmentation=HCD
charge=3
header=RawFile: QE929_MSQ1321_20180329_Heba_ub_s6_10_3 Index: 9865 Precursor: 0 _multi_
110.07158	1510.57263183594
120.08112	4697.11572265625
129.10223	1449.95764160156
136.07587	11677.1103515625
157.13361	5874.89404296875
173.12775	2067.20239257813
175.11885	4791.6748046875
185.12863	4276.30712890625
286.18616	1155.91540527344
486.68286	2628.51098632813
500.681	1585.4482421875
514.11877	1225.97790527344
535.27008	1341.16674804688
582.30908	1284.85363769531
592.28642	8198.08679199219
639.25555	2388.04125976563
778.36481	8515.296875
1593.6475	11395.1821289063
peaklist end

peaklist start
mz=531.887307335037
fragmentation=HCD
charge=3
header=RawFile: QE929_MSQ1321_20180329_Heba_ub_s8_30_2 Index: 9590 Precursor: 0 _multi_
120.08133	6438.98193359375
125.87608	1153.80432128906
127.08738	1256.92333984375
136.06244	1494.30859375
136.07605	7080.0732421875
146.7191	1140.02258300781
149.80028	1109.724609375
157.13432	4510.240234375
173.12852	1391.15185546875
175.11934	2343.283203125
185.1283	4246.36279296875
247.07278	1127.19311523438
304.62253	1220.09765625
592.29205	5164.7568359375
778.37004	5522.81616210938
822.3421	1532.92980957031
1359.9612	1336.853515625
1593.6455	5933.49536132813
peaklist end

peaklist start
mz=797.32805042702
fragmentation=HCD
charge=2
header=RawFile: QE929_MSQ1321_20180329_Heba_ub_s9_30_3 Index: 10804 Precursor: 0 _multi_
102.09828	1385.53857421875
136.0762	1751.4775390625
159.09151	1986.91357421875
175.11925	1508.43127441406
198.43033	1339.31982421875
287.13779	1394.8701171875
296.80438	1449.08569335938
354.00824	1388.96594238281
361.74472	1643.61608886719
380.28259	1436.64123535156
418.02939	1918.3017578125
421.08176	1531.78198242188
456.11649	7715.8330078125
474.12808	6017.71875
666.31738	3221.10693359375
963.08783	1602.76647949219
1007.4405	32077.509765625
1189.1752	2046.302734375
peaklist end

peaklist start
mz=797.328126470863
fragmentation=HCD
charge=2
header=RawFile: QE929_MSQ1321_20180329_Heba_ub_s4_10_1 Index: 11029 Precursor: 0 _multi_
112.63745	1691.81799316406
121.25471	1316.60192871094
175.11949	3132.13330078125
258.05435	3087.53564453125
342.12955	1642.41088867188
373.08102	2714.40600585938
374.21527	1925.03784179688
393.08667	1573.89367675781
411.099	1734.54016113281
421.08359	1632.12609863281
439.09088	6404.67578125
440.11542	1546.44445800781
456.11653	20824.806640625
474.13129	14852.669921875
601.89703	1452.88854980469
634.22955	1721.67102050781
666.32184	6860.6884765625
781.34998	5800.89111328125
1007.4439	65673.806640625
1486.8989	1600.84399414063
1525.988	1660.78649902344
peaklist end

peaklist start
mz=797.328251071913
fragmentation=HCD
charge=2
header=RawFile: QE929_MSQ1321_20180329_Heba_ub_s8_30_2 Index: 10909 Precursor: 0 _multi_
106.49597	1360.34130859375
128.16225	1649.24597167969
129.10136	1438.63623046875
136.07573	2517.72387695313
159.09155	5221.62646484375
175.11855	1621.904296875
224.33719	1671.95031738281
237.25728	1613.06970214844
258.05432	2853.306640625
282.33652	1476.951171875
311.64514	1473.16870117188
393.08957	1843.74450683594
399.58331	1440.79772949219
411.09262	2082.12939453125
439.09341	3347.34448242188
456.11789	15614.7333984375
457.10886	1779.45300292969
474.12717	8395.7470703125
666.32312	3291.39233398438
744.77588	1459.55517578125
1007.4407	43216.6044921875
peaklist end

peaklist start
mz=797.367838363004
fragmentation=HCD
charge=2
header=RawFile: QE929_MSQ1321_20180329_Heba_ub_s2_ctrl_2 Index: 15072 Precursor: 0 _multi_
101.07152	2351.7783203125
116.92245	1353.91027832031
136.07516	5741.8212890625
159.09164	9491.4873046875
175.11896	2006.01293945313
203.1767	1382.67504882813
250.1232	2248.71899414063
260.10767	2552.80126953125
262.5654	1474.13354492188
292.13068	1626.65734863281
305.12662	4693.73828125
322.15387	5281.89306640625
348.03192	1370.70349121094
350.15045	1814.6083984375
460.73892	1543.400390625
549.28101	2339.84399414063
566.30679	7255.13549804688
595.39728	1633.10729980469
623.15985	1713.40014648438
694.36462	1781.91589355469
699.56409	1578.16882324219
757.64935	1833.04626464844
798.48859	1713.06176757813
837.51001	2269.7041015625
857.43256	1987.00756835938
858.44049	2436.62060546875
938.5531	2260.53198242188
951.49823	2261.59692382813
985.48839	12772.0825195313
1116.5223	8928.64428710938
1244.5861	5103.84619140625
1245.5687	2971.43701171875
1407.6421	3021.91357421875
peaklist end

peaklist start
mz=797.368384220567
fragmentation=HCD
charge=2
header=RawFile: QE929_MSQ1321_20180329_Heba_ub_s6_10_3 Index: 15459 Precursor: 0 _multi_
101.07131	8279.7451171875
107.3181	1306.34680175781
113.07053	1544.28332519531
123.9801	1293.65673828125
130.06575	5441.6796875
132.08076	2266.50537109375
136.07573	7798.21923828125
148.23917	1389.81567382813
156.08081	2392.56982421875
159.09172	10402.45703125
170.0607	2738.54077148438
175.1185	5610.44384765625
231.69046	1321.26257324219
239.33652	1565.20812988281
242.09395	1859.57299804688
248.10666	1803.88171386719
252.8629	1597.22729492188
260.10614	2568.69653320313
277.13348	1626.00524902344
292.12796	2762.50756835938
305.1283	7419.49365234375
307.80884	1408.02307128906
322.15517	16575.2670898438
322.18903	2250.30419921875
350.14941	6711.56298828125
371.13757	2880.73461914063
401.32516	1483.04809570313
478.21158	3024.11010742188
486.30243	1556.19848632813
488.53607	1537.060546875
549.28101	3234.2001953125
566.3095	16337.1967773438
613.79242	2113.16748046875
694.36707	2990.03833007813
780.13068	1814.44946289063
857.42413	9491.3759765625
872.37872	2092.89135742188
928.46436	2114.18920898438
985.50012	16979.50390625
986.48767	8855.1669921875
1075.6274	2168.361328125
1116.5317	13231.240234375
1117.5199	7483.77197265625
1118.5347	4946.53515625
1227.5487	3303.54150390625
1244.576	14656.1586914063
1263.3539	1892.49645996094
1361.2625	1800.47021484375
1407.6332	2721.97509765625
peaklist end

peaklist start
mz=797.368469302662
fragmentation=HCD
charge=2
header=RawFile: QE929_MSQ1321_20180329_Heba_ub_s3_ctrl_3 Index: 14274 Precursor: 0 _multi_
101.07158	2639.98486328125
113.55914	1270.28747558594
136.07587	5487.18212890625
145.09682	1608.73486328125
148.92499	1313.14514160156
149.48683	1591.44775390625
159.09207	7028.0185546875
192.77379	1484.80822753906
216.11371	1829.55407714844
272.17059	1414.57360839844
277.13104	1339.65893554688
296.21811	1474.20361328125
322.15744	3283.58569335938
356.84268	1388.22143554688
486.30032	1460.083984375
566.3111	2250.94653320313
857.42413	1823.40405273438
887.49994	2342.64819335938
951.49632	4082.01147460938
968.67474	1513.17846679688
985.48657	5723.06665039063
1075.6116	1871.15771484375
1116.5315	5175.02197265625
1200.6781	1584.61950683594
1244.5713	1991.68444824219
peaklist end

peaklist start
mz=797.368490184308
fragmentation=HCD
charge=2
header=RawFile: QE929_MSQ1321_20180329_Heba_ub_s7_30_1 Index: 14870 Precursor: 0 _multi_
101.07149	10543.4013671875
107.49858	1441.83728027344
110.07166	1834.24658203125
110.38354	1227.88049316406
120.08105	6253.22802734375
129.10269	1456.04455566406
130.06548	3303.5087890625
136.07573	16114.1689453125
137.0793	1682.33813476563
144.08148	1294.54260253906
154.80325	1544.27612304688
156.08012	3218.28540039063
159.09164	17634.916015625
170.05972	3086.82934570313
170.39073	1880.29504394531
175.1187	8481.408203125
176.51662	1431.32275390625
179.08202	1905.96997070313
181.09731	3225.54150390625
187.08545	1391.70971679688
189.06918	2737.74047851563
212.10332	2119.07934570313
223.12268	1501.93725585938
224.92726	1623.57458496094
242.84644	1419.96911621094
245.12923	1815.50915527344
248.10757	1646.28308105469
250.1221	3388.91479492188
253.09656	1561.51257324219
260.10599	9169.0771484375
272.17413	1469.45043945313
292.12976	9560.5537109375
305.12789	10727.9482421875
322.15483	17343.7404785156
322.1879	2226.38159179688
333.12015	1698.38220214844
350.14929	9567.609375
371.14062	2252.71411132813
394.4086	1649.69128417969
478.2092	3099.86450195313
486.30573	2973.8388671875
549.27943	10176.6851806641
566.30755	20300.169921875
595.38885	1929.95678710938
694.36609	2547.8623046875
857.42835	19911.82421875
928.46639	5938.0478515625
951.49939	2357.63256835938
985.49278	40820.9560546875
987.49078	1985.76428222656
1116.5277	32390.6376953125
1118.5154	1978.4677734375
1185.4808	1740.65710449219
1188.6915	1808.80151367188
1227.5587	5029.1865234375
1228.5494	2544.88720703125
1244.5958	14005.783203125
1245.5736	10534.71484375
1312.6398	1704.95166015625
1363.0251	1827.66052246094
1408.6385	2675.12841796875
peaklist end

peaklist start
mz=797.369178926719
fragmentation=HCD
charge=2
header=RawFile: QE929_MSQ1321_20180329_Heba_ub_s5_10_2 Index: 14001 Precursor: 0 _multi_
101.07139	2349.23291015625
136.07591	2672.89111328125
159.09166	3022.7587890625
186.0675	1477.224609375
186.93388	1577.67138671875
244.10777	1582.85070800781
305.13156	1743.60266113281
321.41721	1413.23974609375
322.15321	4336.16674804688
389.25168	1499.77062988281
485.53647	1585.130859375
538.31323	2102.89233398438
857.42133	2251.98803710938
985.49065	5116.92578125
1045.2802	1582.52209472656
1116.5411	4070.90991210938
1244.5735	2806.97924804688
peaklist end

peaklist start
mz=797.36961036163
fragmentation=HCD
charge=2
header=RawFile: QE929_MSQ1321_20180329_Heba_ub_s4_10_1 Index: 15366 Precursor: 0 _multi_
101.07138	2874.56884765625
110.07183	2030.25854492188
119.78429	1271.99157714844
121.21976	1344.541015625
130.06499	2495.2890625
136.07579	3163.19067382813
159.0919	7532.384765625
167.0813	1697.34814453125
175.11964	1366.68688964844
214.68181	1266.13024902344
221.27364	1328.59631347656
239.1647	1492.86926269531
252.13211	1495.40222167969
260.10825	1590.30041503906
305.12823	3041.79248046875
322.15689	3247.97387695313
333.8089	1620.65942382813
480.07687	1797.0224609375
486.09778	1630.39794921875
486.30154	1613.80407714844
566.30981	5912.263671875
619.48688	1642.669921875
837.51019	2001.60791015625
857.43036	2291.50341796875
887.48969	2789.48950195313
938.57831	2266.44799804688
985.48905	5745.52880859375
1075.6085	1919.76342773438
1116.5214	5108.56762695313
peaklist end

peaklist start
mz=531.91556006026
fragmentation=HCD
charge=3
header=RawFile: QE929_MSQ1321_20180329_Heba_ub_s4_10_1 Index: 3265 Precursor: 0 _multi_
110.07195	26416.330078125
119.08205	20161.66796875
126.86034	1560.81787109375
129.10262	19750.62109375
129.48511	1364.86987304688
130.08667	14427.86328125
133.04298	5931.171875
136.07605	50992.09765625
136.08539	1735.37915039063
137.07932	2890.09301757813
141.10262	4924.2060546875
141.27855	1184.0458984375
145.09743	2957.13916015625
145.87292	1195.27758789063
147.11304	19820.54296875
160.07602	6417.22216796875
169.09741	5320.177734375
175.4603	1568.86096191406
178.08661	25812.91015625
179.09103	1283.24047851563
185.0916	2018.33142089844
186.1243	7729.56298828125
192.10246	2274.97875976563
214.11853	2246.41430664063
218.15001	1497.23889160156
223.10806	168638.109375
224.11172	20572.814453125
226.11827	1506.18774414063
227.04886	2134.07690429688
230.15018	1714.13928222656
234.09096	4549.98681640625
235.12099	1655.75854492188
237.12283	1558.52709960938
246.12741	4846.84130859375
248.13753	1219.72119140625
248.16017	11232.431640625
251.10377	22203.935546875
262.08566	18049.76953125
270.14465	2511.27124023438
275.08118	8401.0771484375
285.1188	1305.91760253906
309.67697	6673.20556640625
335.17175	1544.04638671875
349.20856	7288.806640625
353.18375	2162.72631835938
371.18936	2514.53515625
374.15024	1708.26721191406
376.12766	2987.31201171875
395.69455	1214.75268554688
435.23074	1878.89831542969
436.22128	1566.27453613281
437.2251	1683.60656738281
450.25525	5733.6240234375
475.19656	2212.69970703125
476.25681	1424.08642578125
489.00369	1508.9375
489.7551	1536.68566894531
490.25302	1916.74450683594
498.5162	1328.83837890625
503.79214	1550.20556640625
521.29474	6014.86767578125
541.78281	4320.69519042969
587.35681	2023.58996582031
600.33765	5960.44140625
612.80029	1507.02734375
613.2854	2447.6337890625
613.78033	2080.4599609375
618.34644	66010.9169921875
625.25055	1650.04956054688
698.29669	1894.29577636719
708.2984	1426.53405761719
726.2987	4707.39611816406
737.3963	2341.81567382813
750.41278	6503.43115234375
755.40857	6553.9716796875
757.40759	1388.36743164063
821.31976	2219.69458007813
821.46222	2187.2919921875
852.41614	1681.36071777344
869.44579	20438.5766601563
968.50857	8513.3984375
1064.5446	1543.2509765625
1082.561	9378.513671875
1083.5507	2587.4853515625
1094.5419	1620.2607421875
1105.1769	1403.59741210938
1242.5883	7320.80444335938
1343.6341	5107.07153320313
peaklist end

peaklist start
mz=797.369708473562
fragmentation=HCD
charge=2
header=RawFile: QE929_MSQ1321_20180329_Heba_ub_s5_10_2 Index: 3257 Precursor: 0 _multi_
110.0715	2868.92456054688
119.08179	5818.2119140625
122.48135	1283.38537597656
129.10243	8753.5625
130.08667	7353.04833984375
133.04308	3076.26586914063
136.07578	6993.07568359375
147.11282	11457.392578125
150.35399	1674.69311523438
153.06609	1803.98889160156
164.31599	1348.91857910156
172.94246	1575.31079101563
178.08748	2750.01708984375
210.47208	1637.73425292969
221.12666	1600.96264648438
223.10799	58270.8828125
224.11227	6277.90185546875
230.15091	2831.59204101563
235.91788	1291.77587890625
248.16054	13695.365234375
250.55626	1424.71862792969
251.10327	23491.9418945313
262.08508	6450.62353515625
270.14734	2071.41870117188
275.08035	5410.93603515625
334.13943	2488.8017578125
349.20975	6064.7626953125
352.15076	6657.17919921875
368.48737	1476.10363769531
376.12877	4923.88806152344
450.25504	7700.73779296875
480.625	1723.68530273438
521.29095	2165.8564453125
530.41321	1786.59680175781
600.33575	6702.365234375
608.21692	2148.23193359375
618.34638	62839.3203125
672.32379	1883.51220703125
672.81757	2358.00732421875
698.29608	2012.89965820313
725.29224	2122.32397460938
726.29443	3465.17211914063
737.39911	3097.45263671875
755.40448	9672.740234375
788.8631	2649.15087890625
852.41858	2473.47094726563
869.44893	22673.5004882813
932.41937	1999.7158203125
968.50916	10006.802734375
976.39062	5511.9716796875
1082.5482	8178.51953125
1083.569	2689.77001953125
1130.1486	1787.7421875
1171.9723	1866.00476074219
1242.5693	9971.35986328125
1269.8568	1932.17199707031
1343.6212	8590.91870117188
1530.9879	1864.8828125
peaklist end

peaklist start
mz=797.369746479022
fragmentation=HCD
charge=2
header=RawFile: QE929_MSQ1321_20180329_Heba_ub_s4_10_1 Index: 3441 Precursor: 0 _multi_
101.07145	1627.67907714844
108.51202	1435.80786132813
126.61793	1354.55859375
223.10753	2224.56103515625
227.4642	1677.17236328125
251.10367	1685.54809570313
277.83493	1445.76782226563
283.10504	1471.75219726563
301.11563	5432.3779296875
400.18417	1633.90588378906
414.04596	1776.45458984375
1347.5536	2109.56860351563
1564.6378	1568.04248046875
peaklist end

peaklist start
mz=797.369746479022
fragmentation=HCD
charge=2
header=RawFile: QE929_MSQ1321_20180329_Heba_ub_s4_10_1 Index: 3266 Precursor: 0 _multi_
109.49257	1205.68664550781
110.07175	3412.61865234375
119.08209	6020.21142578125
120.08897	1433.3916015625
127.08675	3008.248046875
129.1028	12672.0810546875
130.0867	7917.767578125
133.04295	6284.5126953125
136.07588	9866.9462890625
147.11298	12620.5078125
153.06593	2063.39721679688
165.07162	1457.18310546875
169.0983	1848.20434570313
178.08698	1785.25219726563
187.93246	1388.5517578125
223.10817	63743.4921875
224.11244	3464.55395507813
227.05011	1584.97399902344
234.09087	1549.94738769531
248.1606	12718
249.16234	1537.29724121094
251.1037	22924.1181640625
262.08615	9244.353515625
270.14447	2792.36254882813
275.08127	5845.50048828125
334.14163	3488.28344726563
335.17355	1766.08605957031
349.20886	8079.29150390625
351.17065	2284.05810546875
352.15173	9422.6171875
374.14917	2837.04272460938
376.1301	6203.69140625
450.25644	9143.7529296875
457.61969	1395.634765625
472.23862	1660.91955566406
521.29425	2873.44677734375
582.32654	2473.22094726563
586.27655	1996.990234375
600.3369	8596.79357910156
618.347	62231.2255859375
672.32697	2628.74780273438
726.29199	2866.791015625
737.39691	2471.34545898438
755.40717	9026.4638671875
797.37207	1777.0205078125
833.41376	2205.84228515625
852.42753	3979.75427246094
869.45187	26624.6079101563
931.36932	2650.20629882813
948.38434	1731.17822265625
968.51057	13894.9658203125
976.39917	2371.59375
977.40479	5662.93603515625
985.1568	2261.19482421875
1065.5204	2614.20678710938
1082.5589	14433.515625
1199.6204	1712.56518554688
1242.5848	13928.1419677734
1243.5791	5593.63134765625
1343.6338	8778.05712890625
peaklist end

peaklist start
mz=797.369787020968
fragmentation=HCD
charge=2
header=RawFile: QE929_MSQ1321_20180329_Heba_ub_s3_ctrl_3 Index: 3388 Precursor: 0 _multi_
126.6972	1448.55114746094
142.44189	1498.75012207031
199.9144	1320.41662597656
223.10699	6122.37353515625
251.10341	1982.88415527344
338.5148	1276.25146484375
365.11273	2020.5859375
373.31271	1449.490234375
469.54568	1993.88513183594
541.18042	1597.53735351563
618.34686	3354.11181640625
755.4054	2337.32739257813
869.44153	2507.90795898438
944.82153	1571.30126953125
1566.2709	1956.25732421875
peaklist end

peaklist start
mz=797.369787020968
fragmentation=HCD
charge=2
header=RawFile: QE929_MSQ1321_20180329_Heba_ub_s3_ctrl_3 Index: 3213 Precursor: 0 _multi_
110.07182	7575.87841796875
119.08216	8123.9306640625
129.10254	16444.2734375
130.08656	10131.1494140625
133.04326	10670.4873046875
136.07603	13746.17578125
147.11311	24557.236328125
153.06691	1920.87658691406
156.43004	1604.21765136719
169.09734	2008.34887695313
178.08673	3327.37670898438
214.11938	1646.03234863281
223.10814	98434.234375
223.13007	3351.74536132813
224.11171	8519.7060546875
230.1506	8534.935546875
234.09145	2101.22021484375
235.12054	2014.71704101563
248.16171	17144.361328125
251.10346	47841.4267578125
252.13394	2354.365234375
262.08572	14816.9326171875
270.14496	2725.02978515625
275.08182	9806.9755859375
306.14667	3227.49487304688
334.14017	8027.392578125
349.2092	12494.0185546875
351.16498	5055.65625
352.15073	9921.1171875
353.18375	2723.8662109375
374.15009	2236.70825195313
376.12918	9053.8173828125
386.13782	1949.72583007813
403.16351	2751.70947265625
404.64719	1878.55004882813
420.19901	3001.845703125
450.25818	15926.1533203125
454.22955	6798.11376953125
465.22165	2485.96557617188
472.24188	1954.42492675781
475.19827	5962.05322265625
494.17197	1786.94787597656
521.29547	2835.92749023438
574.31519	2125.82250976563
589.2417	1966.38244628906
596.28809	1798.46154785156
600.33698	9186.7646484375
608.2171	2967.93017578125
609.20331	2138.11840820313
618.34769	109797.958984375
625.25031	3274.44067382813
626.23285	2230.40258789063
663.81183	1883.11669921875
698.3078	3396.8447265625
708.28619	3178.02612304688
725.29187	3121.29760742188
726.29547	8889.9345703125
737.39246	9458.03515625
755.4054	19632.3251953125
834.4115	1970.53784179688
835.39844	1806.5400390625
851.43347	2427.462890625
852.42029	4992.42150878906
869.45091	39873.9169921875
894.38147	1610.51977539063
931.36456	2712.58447265625
932.38934	2924.6201171875
948.3941	6931.0947265625
958.38434	2352.41650390625
959.38049	2810.93872070313
968.51371	20267.8115234375
976.39293	14948.9755859375
995.44934	2414.42333984375
1082.567	20350.8569335938
1093.5187	2017.33081054688
1225.5723	5458.90185546875
1242.5927	12509.8974609375
1242.6055	12890.2265625
1243.5814	6454.69140625
1326.6078	2656.40087890625
1343.6204	15000.625
1343.6327	11761.943359375
1553.3837	1846.19592285156
1593.7355	6876.32763671875
peaklist end

peaklist start
mz=797.369787020968
fragmentation=HCD
charge=2
header=RawFile: QE929_MSQ1321_20180329_Heba_ub_s3_ctrl_3 Index: 3554 Precursor: 0 _multi_
155.4593	1349.51733398438
223.10828	2047.10095214844
346.63895	1392.40307617188
383.95685	1489.22326660156
409.47263	1423.8603515625
618.34467	1904.51306152344
767.47656	1797.02038574219
peaklist end

peaklist start
mz=797.369828625416
fragmentation=HCD
charge=2
header=RawFile: QE929_MSQ1321_20180329_Heba_ub_s2_ctrl_2 Index: 3332 Precursor: 0 _multi_
110.07178	8737.8857421875
119.08185	16361.06640625
129.1024	24783.154296875
130.08632	18754.564453125
133.04298	14374.2783203125
136.07581	16923.0859375
145.09723	2659.57861328125
147.11285	32513.041015625
160.07629	2074.0458984375
169.09822	2114.4423828125
175.10823	2146.49682617188
178.08711	3121.73779296875
185.09259	3500.47583007813
214.11786	2041.19592285156
223.1078	173357.859375
224.11208	19401.330078125
227.04785	2852.60986328125
230.1496	7093.7841796875
234.09016	3003.21484375
235.11893	2003.06274414063
237.12404	2078.24609375
244.07561	3651.0703125
248.16054	35016.33203125
249.16231	2670.16821289063
251.10306	87994.759765625
252.13344	3019.70825195313
262.08582	25197.51171875
270.14404	3821.64208984375
275.08139	11895.3935546875
286.13962	2364.8544921875
306.14465	6673.14404296875
334.13977	16152.7919921875
349.20769	32618.9333496094
351.16852	10358.97265625
352.14981	23148.33984375
353.18491	3500.44970703125
369.17688	3537.134765625
371.19266	1980.18090820313
374.14944	6730.041015625
376.12854	16854.009765625
403.16098	3279.94653320313
412.45346	1727.98376464844
432.24466	2628.7578125
447.20541	3309.30029296875
450.25595	30747.94921875
454.23007	6268.7080078125
465.21869	2631.11279296875
472.24042	3524.84448242188
475.19931	11843.4658203125
490.24957	2465.79565429688
494.16989	6928.55615234375
518.19098	6273.4375
521.29565	17853.591796875
531.23737	1919.53515625
535.21979	2055.45581054688
541.78357	3188.46606445313
574.31372	3415.01733398438
580.22961	2368.98876953125
582.32544	6332.82177734375
589.24554	3161.50048828125
600.33566	17783.4821777344
608.21906	6796.57958984375
609.20044	6305.50341796875
612.78918	2904.857421875
618.34601	216916.57421875
625.25739	3881.96484375
626.22815	7165.45166015625
650.31268	2038.33361816406
655.80493	1961.98461914063
663.31775	2157.68872070313
680.2774	1806.22216796875
681.2804	2474.18505859375
690.27039	1976.39672851563
698.29956	3334.16186523438
707.28168	3811.99365234375
708.27305	12467.4421386719
725.29443	14474.8095703125
726.30292	17720.166015625
737.39703	19173.8820800781
753.84473	2869.541015625
755.40452	46697.4072265625
780.34741	2645.81884765625
789.35632	13614.55078125
799.64026	1965.62353515625
822.3147	3766.64453125
835.39702	6756.15600585938
851.43945	6393.24560546875
852.43439	14346.8330078125
869.44804	112483.403564453
879.4389	2317.3193359375
894.38938	5606.06591796875
931.3667	6550.28173828125
932.39259	12404.0424804688
948.39858	15593.1708984375
958.37976	2765.5654296875
959.36877	10717.953125
968.51472	44431.48046875
976.39465	43317.216796875
1052.4594	2427.74096679688
1065.5307	9577.60888671875
1078.4628	2754.12329101563
1082.5636	56403.8828125
1117.5282	2945.33618164063
1127.4508	2811.47729492188
1144.4756	9498.2529296875
1179.5083	2666.65478515625
1225.5579	9188.76184082031
1225.5687	15227.3051757813
1227.5079	3727.88110351563
1228.5325	2566.04760742188
1242.5909	68124.8706054688
1325.6163	6377.802734375
1326.6142	17747.5771484375
1327.5999	2184.04711914063
1329.5631	2356.134765625
1343.6371	103717.958984375
1557.6953	9019.70190429688
1575.7196	36966.21875
1593.7327	104346.315429688
2299.7312	2136.69482421875
2330.915	2324.24951171875
peaklist end

peaklist start
mz=797.369828625416
fragmentation=HCD
charge=2
header=RawFile: QE929_MSQ1321_20180329_Heba_ub_s2_ctrl_2 Index: 3638 Precursor: 0 _multi_
103.6479	1315.15002441406
176.64542	1549.85412597656
186.29364	1469.16772460938
223.10771	8191.48095703125
309.87329	1542.70593261719
448.19543	1707.09460449219
531.95795	1541.90686035156
557.28107	1873.25341796875
611.88318	1500.85278320313
618.34473	2693.83740234375
976.45154	2009.4306640625
peaklist end

peaklist start
mz=797.369828625416
fragmentation=HCD
charge=2
header=RawFile: QE929_MSQ1321_20180329_Heba_ub_s2_ctrl_2 Index: 3469 Precursor: 0 _multi_
106.03015	1223.31018066406
130.08678	2136.81103515625
133.04305	1401.18933105469
136.07669	2029.63122558594
147.11276	5224.74365234375
148.61487	1227.90832519531
174.21695	1356.97827148438
202.99802	1253.0458984375
223.1082	16630.248046875
224.11139	1915.52111816406
242.89044	1561.67175292969
248.15984	3355.02685546875
251.1022	3225.9345703125
275.50214	1565.11755371094
320.98526	1621.58630371094
349.20639	1753.31884765625
450.25641	1634.80456542969
618.34668	13112.4030761719
727.27441	2150.36645507813
782.03845	1703.11376953125
869.44763	2463.98364257813
982.95447	1541.59460449219
1057.0272	1942.66809082031
1602.6477	1620.05212402344
peaklist end

peaklist start
mz=797.369876205344
fragmentation=HCD
charge=2
header=RawFile: QE929_MSQ1321_20180329_Heba_ub_s6_10_3 Index: 3446 Precursor: 0 _multi_
110.07178	24822.427734375
116.01671	3584.798828125
119.08189	41139.25
127.08686	11910.9296875
129.10258	79013.6328125
129.22711	2812.6103515625
130.08652	58429.83203125
133.0434	40358.6328125
136.07593	66028.4375
137.07883	2941.78515625
141.10271	2904.08862304688
146.12535	2582.72705078125
147.11307	77041.8984375
148.11668	3873.0791015625
153.06644	3997.20556640625
155.08192	3836.46020507813
160.07553	3981.52197265625
169.09744	15816.7138671875
175.10706	3594.8212890625
178.06468	4309.55029296875
178.08658	21961.796875
184.07196	3304.76025390625
185.09189	11015.12890625
186.12372	4922.73046875
203.10335	4416.1337890625
207.08621	3008.59448242188
211.1118	2313.82885742188
214.11951	4540.2080078125
223.10794	402037.6875
224.11203	47279.484375
227.04942	5382.66357421875
230.05869	2775.23193359375
230.15022	27357.056640625
234.09052	12481.4794921875
235.08273	9505.8095703125
235.1189	11982.994140625
237.12289	5948.25927734375
244.07483	4900.18408203125
248.16077	82587.7421875
249.16524	3871.9189453125
251.10334	183181.66015625
252.13438	9954.6611328125
262.08573	62112.0268554688
270.14526	14193.65234375
275.08132	41320.166015625
288.14587	12922.927734375
306.1474	16535.271484375
334.14035	34055.34375
346.15567	6116.3515625
349.20842	72654.3955078125
351.1694	20709.46875
352.15018	48675.3203125
353.18298	15358.9091796875
369.17545	10618.8046875
371.19147	10279.2021484375
374.14957	18071.97265625
376.12793	36210.9140625
403.16302	13189.990234375
407.14058	8885.04443359375
420.19821	5168.2841796875
432.2482	4948.39111328125
436.22039	19926.40234375
447.20288	10139.048828125
450.25686	56857.169921875
454.22888	15119.9619140625
466.18094	4616.935546875
472.2406	12416.7734375
475.19632	22969.044921875
488.19162	4697.1015625
490.24902	12870.72265625
494.16956	12620.90625
518.18872	12014.9501953125
521.29921	24372.33203125
527.19482	4336.2666015625
535.21417	5447.95703125
541.7832	10677.1357421875
556.3078	6236.13330078125
563.19171	9302.9150390625
574.31769	9278.1865234375
582.32251	15709.4296875
597.25311	8846.4580078125
600.33651	45826.0141601563
608.21545	15862.7568359375
609.19977	12696.26953125
609.29773	5828.45556640625
618.34654	435317.088867188
625.25269	21260.404296875
626.24017	11332.23046875
664.30383	4462.55517578125
680.27483	18980.52734375
687.32336	3485.91650390625
690.25916	4469.41845703125
698.30661	21751.8369140625
705.33472	3514.935546875
707.28058	6044.12939453125
708.27119	18450.2470703125
719.38257	4090.76928710938
725.29169	21623.349609375
726.29953	46462.67578125
737.39682	49528.6494140625
755.40571	79736.193359375
765.38275	3958.5205078125
777.29584	3664.74243164063
779.85541	6116.53173828125
788.36688	5274.59912109375
788.85681	5912.236328125
793.33533	4771.6376953125
817.36115	3178.83837890625
821.32703	3405.6669921875
834.40906	3282.2431640625
835.40088	13017.98046875
839.33185	9729.0810546875
851.43335	14698.4130859375
852.42266	27923.4526367188
869.4498	172861.315917969
879.42511	5668.23828125
894.39136	6236.42431640625
930.39069	4090.140625
931.37799	4857.708984375
932.39032	20170.833984375
948.40216	21373.91796875
949.3913	4072.82348632813
958.38165	9363.62890625
959.38928	18019.8671875
960.37061	5299.41259765625
968.51737	72935.873046875
976.3941	37828.98828125
977.41095	20624.001953125
995.4339	5700.4775390625
1047.5	3435.26782226563
1053.1788	3383.71215820313
1060.447	3815.02661132813
1065.5324	28734.0556640625
1079.4753	4920.39013671875
1082.5581	101205.814453125
1117.5001	3698.41284179688
1144.4883	5483.4658203125
1180.5096	3824.03930664063
1225.5534	28477.2451171875
1225.5636	24335.0244140625
1227.5139	14619.48046875
1231.5223	3523.72729492188
1242.5901	133578.607421875
1245.535	3335.28588867188
1310.5494	3740.78173828125
1325.6192	25425.2788085938
1326.6119	13913.8046875
1327.5928	4750.0029296875
1343.6388	124875.134765625
1593.7334	41556.857421875
peaklist end

peaklist start
mz=531.915693143621
fragmentation=HCD
charge=3
header=RawFile: QE929_MSQ1321_20180329_Heba_ub_s3_ctrl_3 Index: 3212 Precursor: 0 _multi_
110.07192	36875.74609375
119.08203	27504.515625
124.77262	1331.19384765625
129.10278	25040.9921875
130.08665	16817.890625
133.04349	10549.7734375
135.0683	2183.46533203125
136.07602	65290.18359375
137.07947	5658.02880859375
141.10263	4800.72998046875
145.0974	4384.98095703125
147.1131	20280.177734375
148.11656	1408.60693359375
153.06639	1610.86804199219
154.65912	1146.52404785156
160.07594	7257.2021484375
169.09764	2687.48364257813
178.08667	26416.626953125
179.09082	1990.03991699219
184.07253	1613.94702148438
185.09265	1743.47265625
186.12419	7779.3037109375
192.10146	1968.24951171875
206.0822	1511.71374511719
214.11926	5641.85302734375
223.10809	213981.265625
224.11177	27415.01953125
225.11383	1622.93640136719
227.049	5909.3203125
228.05151	1478.212890625
230.05946	2825.427734375
230.15031	5457.56201171875
234.09094	6426.72802734375
235.08162	1393.09912109375
237.12367	2504.25805664063
246.06845	1510.84289550781
246.12793	2220.306640625
248.16074	14564.8720703125
251.1042	33528.11328125
258.05588	4174.39892578125
262.08594	28178.4112548828
275.08191	10763.0185546875
306.14828	1931.51416015625
309.67657	8814.728515625
335.17459	1760.62060546875
349.20721	9619.8857421875
351.17142	2218.0810546875
352.14978	2053.5380859375
353.18002	2586.36669921875
371.1915	2906.36059570313
374.14905	5302.50244140625
376.13107	12671.9091796875
378.207	2013.11901855469
420.19907	1911.27783203125
428.203	1425.02880859375
436.22116	1608.03527832031
437.22626	1991.99853515625
447.20319	2667.69702148438
450.25953	10786.2016601563
454.22604	1920.85900878906
465.22104	2499.79638671875
472.23801	1782.23364257813
475.19662	2659.7890625
484.76364	1821.98876953125
489.75711	1733.56481933594
521.29858	9218.6806640625
533.7746	2251.16552734375
580.23022	2158.27416992188
581.77557	1746.02355957031
600.33447	7548.95068359375
608.22266	2049.48510742188
618.3469	98414.9067382813
625.2514	1941.83166503906
663.81464	5771.126953125
681.28406	2161.9052734375
698.30261	4988.48974609375
708.29016	2165.99462890625
709.27466	1613.15063476563
726.2994	7947.00402832031
737.38928	6309.1572265625
755.40366	16412.7768554688
835.39441	1592.53454589844
851.42462	1686.06762695313
852.42487	2208.53564453125
869.44845	29275.3193359375
894.38226	2350.8515625
968.50928	7159.04296875
969.52582	3521.02807617188
1065.5386	1772.60339355469
1066.5267	2225.68676757813
1082.5505	21102.9826660156
1082.5624	11290.3676757813
1093.5289	1526.15319824219
1096.4794	1665.92456054688
1225.558	4218.16540527344
1242.5871	15482.1760253906
1343.644	9284.23510742188
peaklist end

peaklist start
mz=531.915693143621
fragmentation=HCD
charge=3
header=RawFile: QE929_MSQ1321_20180329_Heba_ub_s3_ctrl_3 Index: 3382 Precursor: 0 _multi_
100.54121	972.771362304688
110.07206	4124.32177734375
119.07358	1199.60217285156
119.08173	2615.10571289063
128.11742	1226.06884765625
129.1026	7047.58935546875
130.08688	1505.79821777344
136.07607	8745.0205078125
140.6196	1130.15234375
147.11244	1550.31811523438
169.09879	1079.81567382813
178.08556	1792.71997070313
223.10811	17801.85546875
224.11101	1889.95031738281
358.94608	1435.2412109375
612.10266	1309.21630859375
618.34495	6912.30737304688
719.7514	1502.45288085938
1082.5397	1540.91638183594
1127.9003	1419.30505371094
1437.5959	1388.78466796875
1514.7927	1466.33459472656
peaklist end

peaklist start
mz=531.915709576511
fragmentation=HCD
charge=3
header=RawFile: QE929_MSQ1321_20180329_Heba_ub_s7_30_1 Index: 3318 Precursor: 0 _multi_
107.04945	1304.78393554688
110.07188	34080.16015625
119.04961	1381.98742675781
119.082	30370.697265625
129.10266	27179.734375
130.0867	19435.994140625
133.04327	11564.1259765625
135.0681	2188.4140625
135.34404	1197.22729492188
136.0761	65894.2265625
137.07961	4767.4130859375
141.10266	6037.05322265625
145.09819	1823.94787597656
147.11313	25345.404296875
153.067	1733.28002929688
158.23851	1432.45092773438
160.07628	7744.1201171875
169.09787	7096.23193359375
178.08667	25882.970703125
179.55008	1236.95178222656
184.07249	1514.62280273438
185.0943	1278.28955078125
186.12361	9771.216796875
192.1024	4917.2685546875
207.08824	1322.97216796875
214.11961	2445.29736328125
218.15019	2458.04833984375
223.10822	224516.15625
224.11203	26115.150390625
227.04857	2418.021484375
230.06001	2269.12231445313
230.14864	1589.73022460938
234.09166	4925.09619140625
235.08246	4195.57275390625
237.12376	1836.87182617188
244.07632	1396.25378417969
246.12769	7654.0302734375
247.13116	1803.29138183594
248.16089	18005.205078125
249.16554	1648.80078125
251.10414	28752.98828125
262.08572	25235.7370605469
270.14484	5798.4384765625
275.0817	11707.7939453125
288.14713	1627.38781738281
306.14941	1804.19250488281
314.1832	2348.5673828125
331.19644	2317.06079101563
335.1709	1610.12609863281
346.15128	1667.04235839844
349.20767	9845.7080078125
353.18292	5303.44384765625
371.19385	1536.70141601563
374.15015	5086.9111328125
376.12891	12098.689453125
378.20554	2241.8876953125
413.75278	1277.25939941406
414.24005	1717.33386230469
420.1907	2051.267578125
429.18695	1265.00158691406
436.22251	4304.49951171875
447.20252	4674.36389160156
450.25665	10320.7919921875
454.23212	2340.10327148438
465.22281	1765.87756347656
475.19998	6241.8662109375
490.25061	1690.048828125
521.29273	10768.7960205078
532.29785	1865.27905273438
533.271	4528.4189453125
587.35168	5148.22216796875
589.24255	1790.00817871094
597.25696	2984.26782226563
600.33746	7602.908203125
604.28381	2197.7587890625
609.22009	1563.30322265625
618.3473	100195.705566406
625.25287	2258.06811523438
636.2453	1261.74328613281
698.30389	3705.04138183594
726.29916	8361.15930175781
734.36871	1536.88793945313
737.39923	5795.17431640625
750.41418	11128.1640625
755.40468	14806.8325195313
789.44727	2069.4443359375
790.43274	2023.93566894531
821.45367	5371.5400390625
827.92865	1401.39562988281
834.40979	2197.61572265625
835.39459	1553.58276367188
846.44543	1679.15393066406
852.42737	2426.36279296875
853.77765	1487.19360351563
869.44824	27855.7816162109
880.42584	2048.65478515625
968.51143	8806.16967773438
977.42615	1814.7763671875
979.48474	1603.44482421875
1065.5238	2362.80297851563
1082.5568	27489.5888671875
1093.5385	1700.22607421875
1225.569	6745.53442382813
1242.5807	16675.9125976563
1343.636	8742.40356445313
peaklist end

peaklist start
mz=531.915709576511
fragmentation=HCD
charge=3
header=RawFile: QE929_MSQ1321_20180329_Heba_ub_s7_30_1 Index: 3503 Precursor: 0 _multi_
107.94652	1082.10046386719
110.07188	1789.05822753906
115.80209	1104.62670898438
116.91514	951.280212402344
129.10199	2231.03759765625
129.54712	988.101623535156
136.07603	4451.419921875
159.11234	1838.62072753906
159.55499	1335.3779296875
171.11282	2736.439453125
175.11877	1902.29870605469
223.10873	10035.30859375
262.08533	1177.65698242188
290.90045	1286.74365234375
291.32806	1116.02770996094
342.20383	1177.46142578125
388.05762	1306.63842773438
531.33545	1667.37756347656
784.34497	4007.29418945313
785.34338	5529.169921875
881.40042	6280.54406738281
1095.692	1222.06262207031
peaklist end

peaklist start
mz=531.915712020368
fragmentation=HCD
charge=3
header=RawFile: QE929_MSQ1321_20180329_Heba_ub_s8_30_2 Index: 3296 Precursor: 0 _multi_
100.11837	1426.68078613281
101.0715	2109.9345703125
101.10764	1247.34851074219
110.07177	44624.734375
113.1588	1405.32971191406
115.05032	1904.76940917969
116.01697	1603.95642089844
119.05007	1797.24194335938
119.08183	39800.734375
129.10251	38669.33203125
130.08661	23813.84375
133.04367	9761.1123046875
135.06807	2337.5166015625
136.07585	90925.296875
137.07915	8187.10107421875
141.10269	11064.3798828125
145.09732	7409.015625
147.11301	39499.55859375
148.11604	1532.74133300781
153.06602	2347.63232421875
153.34	1219.20971679688
155.11867	1556.048828125
160.07591	10072.0087890625
166.17332	1224.45141601563
169.09718	5378.47998046875
171.07666	1291.55859375
178.08658	33021.046875
179.09015	2951.91381835938
185.09216	1640.2509765625
186.12372	10524.0966796875
192.10216	5540.31689453125
202.08759	1382.85192871094
212.13914	1712.43872070313
214.1183	6964.12255859375
218.05931	1587.18823242188
218.15025	8671.220703125
223.10796	296760.125
224.11172	41218.5
225.11577	1861.34130859375
227.04866	9706.208984375
230.06038	5144.96337890625
230.15009	8122.51513671875
234.09123	7986.9580078125
237.12381	4951.96484375
244.07581	2203.45971679688
248.16071	23247.8671875
249.16295	2217.6767578125
251.10388	44918.1162109375
262.08569	33880.00390625
270.14456	6694.85498046875
275.08051	14830.0654296875
306.1488	2396.90625
314.18216	5135.806640625
331.23291	2063.24633789063
349.20944	14597.4852294922
351.17587	5409.078125
352.14954	3050.85327148438
353.18378	2078.23266601563
371.19467	2129.85229492188
374.14905	5700.22998046875
376.12863	15449.94921875
378.20718	1669.94592285156
402.26981	1834.94030761719
430.17688	1995.84704589844
435.22288	6812.46606445313
447.2041	5640.1376953125
450.25784	12271.25
454.23141	4999.798828125
457.18842	1686.240234375
465.2204	5853.83837890625
475.19785	8361.2822265625
488.19293	2337.31567382813
490.25412	2665.37646484375
503.78964	5585.140625
521.29291	12357.630859375
529.28577	1562.5283203125
532.29785	6283.62939453125
532.77759	1634.52954101563
533.27155	6006.505859375
533.76721	1766.89831542969
582.32678	2151.791015625
587.35327	7482.47314453125
589.23877	2208.07104492188
591.19019	1722.03149414063
597.26178	2488.41674804688
600.3363	8704.63037109375
604.7774	1820.82385253906
608.21619	2620.63891601563
618.34699	137838.085449219
618.44861	2968.126953125
625.25275	5068.86083984375
627.29211	1835.20947265625
662.32391	1712.98974609375
663.81061	1901.4814453125
664.30457	3161.6064453125
682.29291	2205.73095703125
698.3053	6040.26220703125
709.28131	2463.12817382813
716.35321	1703.44982910156
726.29712	11042.37109375
733.36615	5234.92431640625
737.39073	10426.0119628906
750.41958	25415.7016601563
755.40422	22034.3928222656
789.43433	1963.17150878906
821.45544	11947.232421875
835.39859	4717.06604003906
851.42511	1640.71911621094
852.42596	5137.39453125
869.44885	38716.3447265625
894.39447	1847.28271484375
943.36401	1579.23779296875
949.54442	4811.39770507813
968.513	15407.2075195313
977.43756	2835.40380859375
1004.4763	1679.41076660156
1065.5142	1862.59814453125
1078.45	1714.31872558594
1079.4685	2171.83544921875
1082.5579	37604.6674804688
1225.5596	7169.21044921875
1242.5863	17608.2705078125
1343.6377	12583.7954101563
1636.9022	1708.01879882813
peaklist end

peaklist start
mz=531.915731718886
fragmentation=HCD
charge=3
header=RawFile: QE929_MSQ1321_20180329_Heba_ub_s9_30_3 Index: 3223 Precursor: 0 _multi_
110.07181	17985.73828125
116.0177	1052.66381835938
119.0818	16034.3173828125
129.10294	11183.15625
129.49072	1344.96801757813
130.08664	10469.7685546875
131.21121	1158.95471191406
133.04379	5744.83642578125
136.07611	38777.67578125
136.08612	2007.18994140625
137.07965	1433.26147460938
138.05516	1484.69909667969
141.10248	1532.80651855469
147.11255	9411.318359375
154.08708	2504.94555664063
160.07637	5457.9658203125
169.09782	4577.2666015625
178.08652	13995.5576171875
216.99219	1147.7998046875
223.10803	112719.03125
224.11241	15654.310546875
224.13228	1603.06115722656
234.09126	2553.18432617188
235.11931	1424.98986816406
237.12328	1709.99853515625
246.12827	2615.33544921875
248.16174	7166.376953125
251.10357	12426.7241210938
262.08582	11049.7158203125
270.14636	1575.1328125
275.0816	6153.5576171875
346.88177	1479.17602539063
349.21103	6082.6884765625
351.17636	1271.87524414063
374.15121	1511.17199707031
376.13126	5757.54248046875
402.60834	1264.20263671875
437.22824	1863.21215820313
450.25748	7787.1787109375
475.19708	1389.17956542969
484.76401	1435.74340820313
521.29474	2637.89038085938
531.30493	1935.63500976563
532.30914	2354.68310546875
600.3324	1557.67407226563
613.2851	2156.50048828125
613.80219	1513.85791015625
618.34749	44243.6881103516
698.30933	2076.70166015625
705.35315	1389.58508300781
726.29962	2672.71215820313
737.39056	2519.19018554688
750.4115	4767.720703125
755.40375	5620.517578125
758.93616	1222.28234863281
851.427	1740.58618164063
869.4469	14323.0439453125
968.51465	4625.45068359375
1082.5543	9386.63159179688
1083.5815	1748.61584472656
1216.5156	1532.24926757813
1242.59	4555.6767578125
1343.6426	3661.64733886719
1387.1704	1564.58764648438
1469.6486	1380.97229003906
peaklist end

peaklist start
mz=531.915748725373
fragmentation=HCD
charge=3
header=RawFile: QE929_MSQ1321_20180329_Heba_ub_s6_10_3 Index: 3440 Precursor: 0 _multi_
101.07169	8150.775390625
101.10806	1879.89404296875
107.04984	2550.24072265625
110.07182	65173.04296875
111.07532	2556.44140625
115.05067	2583.04614257813
116.01678	1413.00646972656
119.04916	2792.10009765625
119.08205	49711.51953125
120.0857	2014.91979980469
129.10262	54987.078125
129.11186	2356.53125
130.0867	39569.53125
133.0433	18584.462890625
135.06841	6859.58251953125
136.07603	121881.8984375
137.07927	7290.0615234375
140.36934	1215.9248046875
141.10249	21390.91796875
145.09743	8709.5830078125
147.11313	56331.3203125
148.11642	2480.47485351563
153.06631	3278.279296875
155.08231	1793.119140625
155.11711	1932.07739257813
160.07617	18295.052734375
165.40271	1532.94934082031
167.0808	1996.74963378906
169.09789	10139.00390625
171.07617	2354.32641601563
178.08662	48144.23046875
179.09067	3033.92114257813
184.07214	2590.853515625
185.09213	1829.55944824219
186.12366	13403.8740234375
192.10167	3100.32421875
193.09651	1578.96984863281
197.09285	1445.5419921875
200.13951	2816.12255859375
203.10326	2341.82470703125
207.08717	2206.08178710938
214.11913	7888.37939453125
216.07988	1796.59216308594
216.09874	1629.47277832031
218.05905	2038.98828125
218.15083	13905.6064453125
223.10814	408529.53125
224.11179	50837.8515625
225.11601	1764.05065917969
227.04898	10636.5283203125
229.16722	2030.69689941406
230.05978	9080.205078125
230.14993	7870.5205078125
234.09088	11403.3984375
235.08319	6289.115234375
235.11942	2066.34448242188
237.12387	6818.29345703125
244.07481	3163.10864257813
246.12726	2528.96215820313
248.16103	29302.658203125
251.10384	54628.91796875
262.08588	54215.0007324219
275.08072	23493.595703125
285.12051	5608.4638671875
286.1879	7914.92626953125
306.1506	3069.162109375
314.18317	8719.4892578125
331.23575	7557.73046875
349.209	17805.5563964844
351.17294	3307.53735351563
352.15079	6902.59765625
353.18314	8834.1787109375
358.11938	2813.01147460938
371.1936	6517.3876953125
374.15015	5807.67578125
376.12836	17588.072265625
378.20834	5107.50439453125
402.27194	6696.626953125
420.19507	6703.70849609375
435.22636	9567.474609375
437.22745	6048.4052734375
447.20128	10265.7393798828
450.25625	27390.9332275391
454.23245	7165.43359375
465.22137	6814.322265625
472.24054	6083.37451171875
475.19836	11162.8408203125
477.24734	8424.35546875
490.25345	5761.7861328125
503.78806	8961.3935546875
521.29761	17420.990234375
525.25726	1889.72314453125
533.27209	6816.72607421875
559.28485	3121.92626953125
580.23315	3012.87866210938
582.33386	4223.92333984375
587.35406	14384.6220703125
589.24091	3376.0498046875
597.25372	2840.36938476563
600.33786	14075.0473632813
604.29987	6370.39697265625
608.21925	4746.08898925781
612.7948	2899.2685546875
618.34722	205305.15625
625.254	8041.02880859375
646.29425	2181.42211914063
677.3197	2317.44677734375
681.27985	2833.11352539063
698.3065	10915.1478271484
707.28387	3328.7431640625
708.2879	5505.302734375
709.27924	3389.07104492188
726.29989	15809.2939453125
733.36792	7402.49853515625
737.40073	13470.1728515625
750.41529	64196.7724609375
755.40618	27073.298828125
817.39325	1834.54418945313
821.45444	30281.9099121094
834.40704	1902.14440917969
846.44452	2346.73608398438
852.42322	6439.52734375
869.45049	48265.541015625
880.4295	2212.85815429688
894.38104	2754.70141601563
950.52136	1578.06091308594
968.51647	20517.0703125
978.45111	2088.60009765625
995.43335	3089.70678710938
1060.447	1875.21948242188
1063.5902	16158.6748046875
1064.5514	2279.09326171875
1065.5348	2790.30126953125
1078.4763	3087.07397460938
1079.4674	2027.99853515625
1082.557	50490.5478515625
1093.5364	2661.40966796875
1095.4951	1671.13220214844
1122.875	1779.10607910156
1225.5665	10373.5979003906
1242.5934	25598.7175292969
1326.6098	6454.34155273438
1343.6388	24283.1818847656
peaklist end

peaklist start
mz=531.915751585499
fragmentation=HCD
charge=3
header=RawFile: QE929_MSQ1321_20180329_Heba_ub_s5_10_2 Index: 3258 Precursor: 0 _multi_
101.07191	1539.08972167969
101.1078	1097.45495605469
110.07174	25515.359375
110.36379	988.653930664063
111.09137	1312.6396484375
115.05051	1996.728515625
116.01661	1497.30834960938
119.04942	1119.48913574219
119.08195	20918.4921875
129.10257	22334.25
130.08656	16178.8603515625
130.76085	1083.11999511719
132.53282	1375.84704589844
133.04332	1984.94091796875
134.48143	1283.7490234375
136.07588	42333.0390625
137.07928	1077.76440429688
141.10237	10965.6259765625
145.09743	1879.87951660156
147.1129	26092.802734375
151.93535	1268.07165527344
160.07596	4913.89453125
169.09721	5564.74560546875
178.08597	16840.87109375
179.09097	1952.23181152344
186.12392	2637.57495117188
192.10182	1835.81530761719
200.14056	1733.10632324219
214.1201	1230.20751953125
218.15063	13525.8662109375
223.108	147421.671875
224.1118	17047.62109375
227.04842	2623.62841796875
230.06039	1681.24633789063
230.15053	2464.77783203125
234.0914	2802.37133789063
235.12125	1981.8662109375
244.07602	1490.99328613281
246.12761	2172.7861328125
248.1604	11154.3837890625
251.10349	21045.0405273438
257.12421	4974.203125
262.08627	16794.5548095703
275.08163	9319.5322265625
285.11703	1379.60815429688
286.18698	2717.92822265625
306.15149	1298.01123046875
314.18082	2594.60107421875
331.23514	5071.80810546875
349.15085	2069.08447265625
349.20773	6601.02490234375
353.1821	1488.46765136719
374.14783	2419.6328125
376.12769	5503.28759765625
378.20773	1298.15734863281
402.27191	5157.7216796875
415.2431	1379.45300292969
420.18851	4435.30224609375
436.22165	1930.50988769531
450.25784	8349.8701171875
465.22058	1730.84716796875
475.20239	2617.11157226563
475.27585	4917.3955078125
475.76831	1891.71240234375
477.25146	2767.3271484375
491.229	1646.60754394531
503.78766	7598.15673828125
520.66205	1475.94677734375
521.29333	6427.79357910156
532.29523	5649.04296875
533.27325	2059.32983398438
541.78552	5850.62060546875
587.35718	12224.0869140625
600.33356	5294.08349609375
618.34682	66635.6506347656
625.25232	1924.38073730469
672.81909	1590.37512207031
698.29706	2512.9736328125
726.29614	1740.63330078125
733.36609	5561.18701171875
737.39386	4841.0849609375
750.41341	37996.0869140625
755.40211	6420.55444335938
789.43799	1708.89404296875
821.45188	23312.4005126953
846.45416	1603.02001953125
869.44668	21396.294921875
869.45563	3353.01806640625
968.50635	6596.45654296875
977.43024	1683.900390625
1082.5577	14979.9321289063
1224.568	3212.76623535156
1242.5945	12402.9272460938
1499.7483	1562.08129882813
peaklist end

peaklist start
mz=1593.73271701223
fragmentation=HCD
charge=1
header=RawFile: QE929_MSQ1321_20180329_Heba_ub_s3_ctrl_3 Index: 3253 Precursor: 0 _multi_
114.07381	2272.55786132813
333.05649	2804.78442382813
1664.5627	3478.64575195313
2005.26	3020.697265625
2819.9607	3494.74560546875
peaklist end

peaklist start
mz=797.370000881449
fragmentation=HCD
charge=2
header=RawFile: QE929_MSQ1321_20180329_Heba_ub_s7_30_1 Index: 3319 Precursor: 0 _multi_
110.07176	3462.5146484375
119.08213	11680.9775390625
122.47169	1378.40795898438
127.08714	2442.51391601563
129.10268	17091.373046875
130.08636	11106.5849609375
133.04353	7133.38427734375
136.0761	12780.9619140625
147.11316	21101.654296875
152.17995	1420.69177246094
169.09781	2162.87524414063
178.08641	2679.18603515625
186.1244	2478.08569335938
191.71767	1514.83349609375
203.10493	1641.76135253906
223.10837	91567.9375
224.11182	10882.619140625
230.05898	1709.29748535156
230.15056	6718.626953125
234.0928	1770.28784179688
235.0844	1669.86694335938
235.11893	2297.35522460938
248.1611	15991.1005859375
249.1642	1599.09948730469
251.1036	38602.294921875
252.13467	2230.7685546875
262.08569	13290.7236328125
270.14441	2788.18872070313
275.08212	8233.552734375
306.14761	1933.68176269531
308.12698	1543.95910644531
334.13986	6227.28662109375
349.20633	12437.51171875
351.16803	3096.74536132813
352.14963	9894.5302734375
374.15128	2221.86181640625
376.12952	6133.05078125
403.16797	2179.50512695313
404.15067	1635.125
432.24893	2979.42016601563
450.25537	12873.607421875
454.22952	3312.21240234375
465.22238	1946.55200195313
472.23761	2330.80981445313
475.19644	6268.5517578125
494.16992	2466.13598632813
518.19525	2051.05590820313
521.29712	3531.92431640625
552.74255	1755.5419921875
556.31073	2347.41918945313
593.5603	1658.25219726563
600.33478	8527.3359375
608.22186	2411.63671875
609.20953	1705.49951171875
612.79187	1588.58557128906
618.34695	93940.73046875
625.25299	2237.03100585938
663.81097	2895.22094726563
680.2818	3126.2294921875
698.30249	2558.16821289063
709.27386	1967.42907714844
725.29321	5087.2626953125
726.29877	8835.1923828125
737.39323	10820.5349121094
754.34991	1883.77685546875
755.41382	13313.8935546875
756.40399	2872.24755859375
788.86774	3298.59057617188
851.44263	2078.78735351563
852.42444	6284.02685546875
869.4486	35279.794921875
948.396	5644.345703125
968.52118	10981.6708984375
976.39026	8155.470703125
977.40582	6043.69482421875
1082.5729	14993.484375
1083.5544	7641.54833984375
1144.4774	2225.28295898438
1225.5502	3088.31665039063
1242.583	26932.166015625
1326.6469	2457.50390625
1343.641	22390.2856445313
1344.6268	5865.8427734375
1593.735	9735.89599609375
peaklist end

peaklist start
mz=797.370012374581
fragmentation=HCD
charge=2
header=RawFile: QE929_MSQ1321_20180329_Heba_ub_s1_ctrl_1 Index: 3143 Precursor: 0 _multi_
109.55515	1351.25109863281
129.1019	1412.81909179688
130.08698	1447.01904296875
160.12643	1353.40869140625
219.11157	1321.92236328125
223.10818	8016.70654296875
223.65306	1339.79125976563
232.19943	1246.80932617188
233.40417	1678.65197753906
618.34552	9626.8115234375
1217.3953	1729.81665039063
1369.9275	1659.75329589844
peaklist end

peaklist start
mz=797.370012374581
fragmentation=HCD
charge=2
header=RawFile: QE929_MSQ1321_20180329_Heba_ub_s1_ctrl_1 Index: 3294 Precursor: 0 _multi_
110.072	1488.56848144531
112.75704	1546.68420410156
118.03185	1376.49230957031
119.08218	1653.50964355469
129.10265	1983.66040039063
130.08705	2421.55541992188
136.07613	2499.42431640625
147.11324	3198.37255859375
223.10721	18439.7109375
245.79614	1370.38037109375
248.1604	5810.50341796875
251.1024	9194.337890625
262.0881	2791.25952148438
292.39737	1606.61608886719
346.69894	1393.13879394531
349.20764	1967.26733398438
618.34802	18816.9677734375
797.88239	1568.30834960938
869.44121	9969.20092773438
1082.5558	2446.58422851563
1243.5763	2216.57348632813
peaklist end

peaklist start
mz=797.370012374581
fragmentation=HCD
charge=2
header=RawFile: QE929_MSQ1321_20180329_Heba_ub_s1_ctrl_1 Index: 3447 Precursor: 0 _multi_
125.94455	1190.7685546875
223.10759	5498.15478515625
251.10239	2583.91284179688
413.99176	1433.40539550781
457.05371	1423.01953125
618.34344	5055.5107421875
655.03564	2027.32421875
690.81903	1480.72424316406
693.21808	1583.84094238281
804.02747	2021.71813964844
1197.1758	1934.57299804688
1339.7223	1806.99975585938
peaklist end

peaklist start
mz=531.915791939712
fragmentation=HCD
charge=3
header=RawFile: QE929_MSQ1321_20180329_Heba_ub_s1_ctrl_1 Index: 3307 Precursor: 0 _multi_
105.62235	990.123291015625
106.98074	1163.53344726563
110.07166	8551.63671875
119.08178	5894.31884765625
129.10229	4026.15283203125
130.08679	5961.79345703125
136.07605	13938.0830078125
147.11212	8655.875
159.09094	1710.64624023438
160.07541	1732.14282226563
178.08708	5697.06787109375
181.68813	1189.78515625
186.12303	1247.66735839844
204.13409	2314.68310546875
223.10789	41746.6953125
224.11087	6145.12158203125
248.1609	2284.431640625
251.10344	4506.88525390625
262.086	2654.68188476563
263.40665	1094.77770996094
266.2403	1107.50769042969
275.08118	1679.34777832031
300.09607	1275.84802246094
370.11188	1331.0341796875
371.00198	1232.30383300781
376.87286	1094.96264648438
390.21573	2553.82299804688
427.6723	1250.40014648438
433.59601	1166.49536132813
450.25485	1881.9970703125
484.37103	1292.97009277344
485.38495	1246.80017089844
532.28223	11412.05078125
558.82605	1298.49072265625
596.3634	1199.27917480469
600.33191	1337.802734375
618.34703	20824.5756835938
869.43872	4878.22119140625
870.46558	1370.84619140625
968.50446	1445.09252929688
peaklist end

peaklist start
mz=531.915791939712
fragmentation=HCD
charge=3
header=RawFile: QE929_MSQ1321_20180329_Heba_ub_s1_ctrl_1 Index: 3147 Precursor: 0 _multi_
104.67426	973.726257324219
110.07172	4888.814453125
119.08158	2392.84423828125
129.10258	6066.7939453125
130.08636	4622.9404296875
133.04301	2241.47045898438
136.07582	12408.1044921875
147.11273	4332.71533203125
167.60548	1238.5302734375
178.08565	1445.22741699219
183.29907	1055.08911132813
223.10788	31900.892578125
224.11203	2078.5791015625
246.12749	7017.1533203125
251.10249	1795.41040039063
262.08536	2459.36059570313
274.12265	1265.76135253906
618.34753	7893.30810546875
766.82257	1409.43054199219
789.44269	4522.4697265625
968.27753	1263.17138671875
peaklist end

peaklist start
mz=531.915831411235
fragmentation=HCD
charge=3
header=RawFile: QE929_MSQ1321_20180329_Heba_ub_s2_ctrl_2 Index: 3511 Precursor: 0 _multi_
102.45554	1155.86218261719
110.07204	7553.37109375
119.08204	4694.35107421875
122.82776	1085.22180175781
129.10239	8973.23046875
130.08652	1416.56860351563
136.07594	11058.94921875
137.31984	1167.19702148438
145.09857	1311.03759765625
147.11322	5478.4130859375
150.67184	1038.52014160156
160.07616	2351.54418945313
178.08707	4686.82763671875
194.11105	1110.58154296875
223.10806	43344.91796875
224.11259	5463.6396484375
251.10327	5649.8251953125
262.08627	5480.49755859375
309.67795	1446.78967285156
374.14868	1294.56164550781
376.13028	1476.50244140625
388.28293	1179.63159179688
423.72986	2628.26293945313
453.74872	2360.47827148438
503.2467	1247.99597167969
532.28479	2433.82983398438
587.77051	1202.10717773438
618.34448	14319.7087402344
649.39868	1316.3857421875
743.97058	1247.94458007813
784.34189	3855.61303710938
866.24084	1412.22509765625
869.45374	2203.19873046875
870.43799	1528.265625
1285.2391	1291.45874023438
peaklist end

peaklist start
mz=531.915831411235
fragmentation=HCD
charge=3
header=RawFile: QE929_MSQ1321_20180329_Heba_ub_s2_ctrl_2 Index: 3334 Precursor: 0 _multi_
101.07148	9156.69921875
101.10796	3197.99682617188
110.07172	140937.09375
110.07936	4492.92724609375
110.16508	2030.85192871094
111.07513	3684.1708984375
116.01707	3046.8046875
119.04957	10782.21484375
119.08186	122861.7109375
120.0854	2539.662109375
121.06518	3713.669921875
125.07096	2422.2919921875
127.08673	2333.560546875
129.10248	101706.046875
130.0865	79936.03125
130.10576	4644.74853515625
131.09087	2197.39819335938
133.04321	37047.92578125
135.06825	11533.9287109375
136.07582	291330.03125
137.07941	19119.748046875
141.10214	10546.2568359375
142.10283	1913.095703125
145.09724	17185.4453125
147.11293	105430.0546875
148.11629	4790.326171875
153.06589	10372.2373046875
157.0976	3193.36328125
160.07576	31049.23828125
161.05977	2458.40771484375
161.07906	2449.17504882813
169.09743	17730.177734375
175.10782	2868.77880859375
178.08626	107631.1796875
179.08975	9995.5205078125
181.07605	1958.51611328125
184.07184	3242.7587890625
185.09294	10100.4140625
186.12395	34187.06640625
187.10803	2435.60400390625
187.12651	2189.68920898438
192.10228	14365.3193359375
202.08711	3111.84985351563
203.103	4733.3076171875
205.09767	2860.75122070313
207.08853	2272.3525390625
210.02213	3771.60034179688
212.14006	3391.11865234375
213.12354	2337.46020507813
214.1181	22175.462890625
216.0809	2629.70971679688
218.05835	8286.94140625
218.14993	3060.07373046875
223.1078	941157.125
224.11165	113371.6953125
225.11324	2427.96044921875
227.04837	24377.69921875
230.05994	16657.720703125
230.14972	23159.568359375
234.09071	22712.8203125
235.08244	4281.103515625
235.11841	10548.9599609375
237.12325	13895.2890625
238.12329	2812.66723632813
244.07561	9197.7099609375
248.16043	69651.2890625
249.16386	8623.12109375
251.10337	142139.2890625
262.08579	111707.349609375
270.14522	21511.5991210938
275.08063	46283.14453125
285.11972	9118.3701171875
288.14624	8830.08203125
334.14163	9692.3896484375
346.15436	11494.2080078125
349.2083	43492.2336425781
351.17435	11413.4482421875
352.15103	11732.9375
353.1842	18142.599609375
358.11887	8137.1171875
371.1928	14486.1809082031
374.14825	25777.666015625
376.12795	55710.5224609375
420.19962	10918.771484375
428.53589	3289.89111328125
430.1781	4232.0810546875
436.22321	28848.890625
447.19851	25502.443359375
450.25613	51825.71484375
454.231	18262.4626464844
457.18686	8176.59765625
465.22263	9441.716796875
472.24069	9680.76171875
475.19425	22427.8645019531
485.26208	9052.9921875
488.19235	7971.6064453125
490.25195	12360.9619140625
521.29475	49845.9521484375
527.19806	7606.83642578125
530.73456	3670.65014648438
547.2674	4502.244140625
572.21271	4819.5732421875
580.23407	7371.64599609375
581.77911	4097.935546875
582.33386	6162.41015625
587.35242	4099.55712890625
589.23505	7718.7734375
597.25629	12155.6982421875
600.33655	33155.8334960938
608.21932	19176.6418457031
618.34607	436554.698242188
625.2514	12783.19921875
646.29938	3839.2060546875
654.81128	2667.2744140625
663.81482	11227.5576171875
677.31824	3304.27490234375
681.28339	9103.0810546875
682.29999	4453.251953125
698.30487	30321.2631835938
707.28296	8216.4794921875
708.29205	16221.841796875
709.27917	9702.158203125
716.3537	3064.47119140625
726.29745	46811.916015625
737.39471	42407.787109375
750.41577	9030.740234375
755.40674	73637.1821289063
793.33826	4020.64453125
799.37659	3233.82348632813
805.30438	4276.00390625
817.38623	3680.73583984375
821.32037	8049.12548828125
835.39551	9233.841796875
836.41083	4720.39111328125
851.43683	11695.8623046875
852.42165	15352.5871582031
859.34955	3500.13720703125
869.4491	133803.417480469
876.37469	4448.24462890625
877.36578	10609.2744140625
880.42096	3751.85327148438
894.39212	12479.7890625
900.42993	3014.98803710938
941.35541	2692.46313476563
951.49554	4173.416015625
958.38519	3268.66381835938
959.41098	6657.52416992188
968.51529	50729.599609375
977.42175	10819.515625
978.45941	2790.63354492188
995.43201	4817.7119140625
1035.4401	2830.80297851563
1047.5399	4067.88525390625
1060.4667	4849.94677734375
1061.4514	4256.10595703125
1064.5431	3530.22216796875
1065.5284	38534.8828125
1078.4616	12850.6274414063
1080.4811	2827.30810546875
1082.5601	107365.669921875
1084.5571	2695.79443359375
1093.5277	10332.16796875
1096.484	3685.21069335938
1162.5098	4027.31665039063
1179.4885	3717.70947265625
1197.5034	3067.54125976563
1225.5722	38885.5478515625
1242.592	78096.638671875
1253.5737	9752.12158203125
1327.6064	7881.67993164063
1343.637	60480.9951171875
1399.2018	2847.2919921875
1489.697	7883.92333984375
peaklist end

peaklist start
mz=797.378444117035
fragmentation=HCD
charge=2
header=RawFile: QE929_MSQ1321_20180329_Heba_ub_s8_30_2 Index: 15071 Precursor: 0 _multi_
120.0813	1550.53991699219
127.87881	1432.43994140625
136.07562	1389.51049804688
155.11758	1432.15222167969
159.09174	1537.74572753906
183.1127	2535.16967773438
200.13899	16165.6123046875
207.3455	1415.05737304688
207.50697	1320.24194335938
224.60909	1488.61987304688
228.13461	2547.01928710938
228.63612	1341.54846191406
289.34171	1590.42541503906
289.3757	1538.17724609375
297.15448	1579.26281738281
504.24078	3033.25415039063
603.3067	1858.61767578125
631.37378	1682.91918945313
778.31421	1647.04650878906
904.41199	1964.83728027344
1003.4891	2444.95361328125
1366.6208	2176.74853515625
1479.2528	1695.79357910156
peaklist end

peaklist start
mz=797.379361655205
fragmentation=HCD
charge=2
header=RawFile: QE929_MSQ1321_20180329_Heba_ub_s9_30_3 Index: 14974 Precursor: 0 _peak_
100.51998	1279.44396972656
104.20848	1629.49560546875
115.13399	1365.05798339844
123.8862	1414.8349609375
131.55707	1412.12231445313
136.07567	1450.02966308594
137.61424	1354.37670898438
155.11766	1914.61279296875
155.42044	1528.71118164063
159.0928	1722.43981933594
183.11234	2147.42016601563
187.14389	2120.81958007813
200.13892	16529.6953125
228.13409	2426.50268554688
264.93143	1534.62353515625
297.15424	2489.140625
504.23697	6550.8017578125
603.30713	5229.04833984375
718.33557	2605.03759765625
904.41272	7456.70703125
1594.9662	1831.39868164063
peaklist end

peaklist start
mz=797.379603329625
fragmentation=HCD
charge=2
header=RawFile: QE929_MSQ1321_20180329_Heba_ub_s5_10_2 Index: 13840 Precursor: 0 _multi_
114.09179	1254.74584960938
155.11836	2043.42175292969
200.13925	12836.9482421875
228.13466	5634.39697265625
297.15186	1912.76916503906
473.76184	1337.44116210938
603.31143	3927.41979980469
904.416	4960.31787109375
1575.3704	1830.19030761719
1635.5092	1723.42028808594
peaklist end

peaklist start
mz=797.37969492933
fragmentation=HCD
charge=2
header=RawFile: QE929_MSQ1321_20180329_Heba_ub_s1_ctrl_1 Index: 4931 Precursor: 0 _multi_
100.74769	1429.47216796875
109.86246	1511.59045410156
122.92458	1265.45849609375
209.84862	1420.81823730469
277.04785	1477.95959472656
441.20459	1444.75537109375
1416.0607	1717.38366699219
peaklist end

peaklist start
mz=797.380077859681
fragmentation=HCD
charge=2
header=RawFile: QE929_MSQ1321_20180329_Heba_ub_s4_10_1 Index: 15198 Precursor: 0 _multi_
115.45158	1342.23266601563
139.24721	1397.50537109375
155.118	2148.26440429688
183.112	2223.822265625
192.06296	1710.31945800781
192.79561	1299.41369628906
200.13901	19134.126953125
205.1617	1336.83056640625
228.13461	3052.04052734375
297.15186	1576.10290527344
504.23804	6354.60302734375
603.3089	6228.6103515625
653.09503	1672.51953125
743.56372	1579.48974609375
904.414	6107.9970703125
951.49329	1858.70556640625
1003.4856	1876.75219726563
1350.994	1930.533203125
peaklist end

peaklist start
mz=797.380271521562
fragmentation=HCD
charge=2
header=RawFile: QE929_MSQ1321_20180329_Heba_ub_s5_10_2 Index: 4946 Precursor: 0 _multi_
101.61382	1258.01220703125
120.60706	1445.04052734375
129.3273	1513.64709472656
154.23509	1251.63439941406
193.89345	1295.98095703125
226.08208	2253.89086914063
244.09216	2547.6748046875
420.24097	2642.5615234375
502.43512	1778.36962890625
535.30688	1601.59790039063
564.48419	1554.14855957031
580.40912	1452.04223632813
628.53186	1791.72265625
773.4104	1551.70678710938
790.43567	1653.25476074219
889.50806	2390.01342773438
1135.5781	1657.25695800781
1615.8347	1808.92626953125
peaklist end

peaklist start
mz=797.380691381886
fragmentation=HCD
charge=2
header=RawFile: QE929_MSQ1321_20180329_Heba_ub_s6_10_3 Index: 5329 Precursor: 0 _multi_
133.06108	1665.09436035156
197.85785	1454.56262207031
226.0824	7352.85400390625
234.14435	7337.3505859375
244.0929	3010.19873046875
420.24619	7533.80029296875
443.98694	1478.06616210938
574.20355	2050.9072265625
662.38654	1777.62463378906
790.43378	1930.55505371094
889.50726	2898.16088867188
[truncated: 27,457,140 more chars]
