# Supplementary material for: The Mechano-Ubiquitinome of Articular Cartilage: Differential Ubiquitination and Activation of a Group of ER-Associated DUBs and ER Stress Regulators
Source: Mol Cell Proteomics. 2022 Sep 28;21(12):100419. doi: 10.1016/j.mcpro.2022.100419 (PMC9708921; doi:10.1016/j.mcpro.2022.100419)
Supplement: Supplementary Files [file mmc13.zip › allSpectra.HCD.FTMS.iso_3.apl]

peaklist start
mz=1019.47100169638
fragmentation=HCD
charge=2
header=RawFile: QE929_MSQ1321_20180329_Heba_ub_s9_30_3 Index: 11455 Precursor: 0 _multi_
137.31856	1715.65783691406
355.15622	1723.87292480469
388.05869	1481.15783691406
522.28186	1690.6650390625
561.81097	1866.169921875
854.51453	1809.05639648438
923.46246	3956.98828125
924.4798	3483.73168945313
1144.6251	2563.79931640625
1774.0978	2125.59887695313
1908.2148	2602.45141601563
peaklist end

peaklist start
mz=679.983097039932
fragmentation=HCD
charge=3
header=RawFile: QE929_MSQ1321_20180329_Heba_ub_s7_30_1 Index: 11291 Precursor: 0 _multi_
110.07139	9627.1298828125
115.05039	2201.45288085938
120.08082	8848.669921875
127.58646	1354.89685058594
129.10164	1448.14184570313
136.07646	2165.1708984375
141.86304	1206.61584472656
147.11391	1475.27111816406
159.09172	1298.35278320313
175.11902	2206.3173828125
187.14432	7046.9501953125
187.87123	1156.72082519531
201.12415	1443.33752441406
229.09308	1918.37646484375
241.09364	1290.64099121094
245.12933	1511.18237304688
271.10004	1256.61254882813
272.17239	1792.36975097656
285.13327	1622.22644042969
298.09651	4036.09606933594
316.12466	2076.48803710938
403.20462	1402.8779296875
566.26673	8081.40588378906
679.35858	3093.61596679688
684.32263	1644.94018554688
826.42096	1788.50073242188
905.92163	2083.3994140625
906.45142	1725.81384277344
923.47098	47623.2841796875
996.5423	1582.47497558594
1070.5255	5730.23193359375
1071.5437	5229.703125
1208.5966	2028.46057128906
1213.6576	1677.43298339844
1424.2883	1486.41772460938
1435.6873	1569.13464355469
1764.9385	1738.94250488281
peaklist end

peaklist start
mz=1019.47146629686
fragmentation=HCD
charge=2
header=RawFile: QE929_MSQ1321_20180329_Heba_ub_s8_30_2 Index: 11564 Precursor: 0 _multi_
108.71348	1493.45397949219
160.6226	1681.1650390625
187.48882	1590.25817871094
281.07803	1829.84777832031
298.28793	1652.50817871094
891.97119	1869.40588378906
923.46252	10454.8671875
924.48499	2317.27856445313
1139.1044	2237.71899414063
1139.3728	1893.55822753906
1276.9847	1942.91589355469
1692.0936	1947.97216796875
peaklist end

peaklist start
mz=1019.47149765985
fragmentation=HCD
charge=2
header=RawFile: QE929_MSQ1321_20180329_Heba_ub_s7_30_1 Index: 10620 Precursor: 0 _multi_
100.21964	1520.77392578125
183.14777	1934.03112792969
212.18341	1495.75561523438
774.2403	2029.36804199219
1910.8871	2188.64013671875
2058.4241	2145.1611328125
peaklist end

peaklist start
mz=1019.47230515823
fragmentation=HCD
charge=2
header=RawFile: QE929_MSQ1321_20180329_Heba_ub_s3_ctrl_3 Index: 10279 Precursor: 0 _multi_
111.98242	1635.66528320313
119.92507	1522.0673828125
141.42078	1674.32885742188
183.14937	2364.01318359375
281.1098	1609.95703125
473.21704	5013.02490234375
499.87564	2047.90283203125
541.17456	1934.56079101563
peaklist end

peaklist start
mz=679.984318825709
fragmentation=HCD
charge=3
header=RawFile: QE929_MSQ1321_20180329_Heba_ub_s2_ctrl_2 Index: 9899 Precursor: 0 _multi_
101.07137	4721.94091796875
104.05309	12528.3095703125
109.28744	1201.86010742188
110.76756	1148.62707519531
120.08023	1619.21484375
129.10176	5395.51025390625
146.06296	1369.67626953125
172.07144	1404.359375
191.08492	5121.6953125
219.08	1686.39672851563
228.13277	2347.27026367188
245.07713	1794.35961914063
261.15515	5800.4619140625
342.17651	1651.23095703125
354.17926	1490.19677734375
372.18674	5518.453125
389.21176	1563.275390625
395.22586	1450.40417480469
602.32373	10171.1618652344
715.40758	9255.97973632813
846.45166	1794.27221679688
935.38641	1847.04431152344
1065.8649	1693.134765625
1347.3058	1917.32104492188
1392.9624	1733.12878417969
1678.3809	1708.58703613281
1985.2582	2043.19982910156
peaklist end

peaklist start
mz=679.984406086261
fragmentation=HCD
charge=3
header=RawFile: QE929_MSQ1321_20180329_Heba_ub_s9_30_3 Index: 9743 Precursor: 0 _multi_
101.07134	3072.6015625
102.05556	2869.38037109375
104.0533	21464.88671875
117.36002	1301.60754394531
120.08097	7288.51416015625
121.35905	1111.96801757813
129.06502	1165.05676269531
129.10229	6950.5029296875
130.06535	1936.341796875
134.61214	1159.27893066406
136.07602	1745.251953125
136.96173	1120.05615234375
143.08134	1689.98156738281
146.06346	5547.89990234375
147.11218	1796.57727050781
191.08488	6265.90478515625
216.10614	1404.06298828125
217.13672	1876.95739746094
219.0798	7290.626953125
228.13429	2681.87255859375
244.1297	1617.81274414063
253.84615	1350.44494628906
261.15546	7361.4365234375
273.6358	1258.41137695313
332.11215	1562.15710449219
337.1503	1607.71362304688
371.20242	5398.837890625
372.18863	7924.1240234375
389.21545	5000.1875
402.17795	1573.12097167969
471.2572	2229.185546875
488.28217	4991.2431640625
581.56598	1403.51733398438
602.32764	13115.3935546875
623.28314	1469.66711425781
628.5481	1548.01037597656
715.41128	16140.0969238281
721.30383	1725.29406738281
755.36389	1885.63854980469
846.4449	10568.3723144531
848.84137	1796.6455078125
1113.4397	1549.31164550781
1161.4701	1689.814453125
1174.484	1927.20141601563
1218.5791	2248.45166015625
1600.2306	1868.56262207031
1714.28	1656.90112304688
peaklist end

peaklist start
mz=679.984406086261
fragmentation=HCD
charge=3
header=RawFile: QE929_MSQ1321_20180329_Heba_ub_s9_30_3 Index: 9942 Precursor: 0 _multi_
102.05554	1494.57153320313
104.05336	4421.5986328125
110.07167	2946.48706054688
120.08067	2978.3173828125
129.10255	5199.62109375
136.07553	3068.58056640625
143.11761	5312.04345703125
146.06306	1696.21398925781
157.13287	1543.76525878906
163.46245	1228.77770996094
175.11864	2964.44702148438
198.08788	1411.31262207031
240.09705	2401.830078125
241.09317	2147.98413085938
244.09355	1801.55322265625
251.10185	1464.08068847656
257.93011	1553.00219726563
258.12204	1444.01611328125
261.15613	1503.86206054688
287.16479	1306.64685058594
311.13513	1449.45666503906
326.18246	1942.23352050781
371.19983	1676.30969238281
442.16476	1591.2314453125
498.26135	1543.24133300781
547.63672	1402.18835449219
583.28516	1398.31335449219
602.31775	4807.92578125
677.31909	5291.0029296875
679.32407	12763.9536132813
808.36346	1902.29931640625
816.87172	7315.63354492188
824.38275	2352.78491210938
829.60632	1724.24865722656
873.40326	1713.13452148438
873.93195	2126.96508789063
1057.8258	1506.1142578125
1146.5238	1824.9296875
1283.5839	1964.099609375
1958.481	1923.47241210938
peaklist end

peaklist start
mz=679.984489304368
fragmentation=HCD
charge=3
header=RawFile: QE929_MSQ1321_20180329_Heba_ub_s5_10_2 Index: 9060 Precursor: 0 _multi_
101.07082	1357.08764648438
104.05318	8436.6162109375
104.30244	1136.36303710938
129.10262	5091.92578125
146.94263	1200.50158691406
167.08211	1551.57385253906
203.44839	1186.6474609375
219.07988	1365.98022460938
228.13438	4764.9052734375
261.15442	4556.4765625
359.17261	1261.3291015625
371.2049	1725.81787109375
372.18552	2976.7451171875
403.522	1394.4306640625
488.28146	2137.92163085938
602.31921	4676.62451171875
688.53424	1470.9404296875
715.40987	4311.33618164063
846.44839	5176.59594726563
1334.209	2022.50756835938
1411.9177	1708.77600097656
1651.7662	2030.83117675781
1829.9564	1738.18395996094
peaklist end

peaklist start
mz=679.984489304368
fragmentation=HCD
charge=3
header=RawFile: QE929_MSQ1321_20180329_Heba_ub_s5_10_2 Index: 9183 Precursor: 0 _multi_
100.70155	1273.20971679688
234.17163	1305.28979492188
236.50584	1264.53662109375
321.11026	1357.80285644531
362.16071	1308.31176757813
443.66132	1682.00329589844
529.10596	1290.80981445313
679.31653	2251.20166015625
681.13605	1488.27856445313
1338.7845	1697.56884765625
1604.1067	1500.62658691406
peaklist end

peaklist start
mz=679.984570240907
fragmentation=HCD
charge=3
header=RawFile: QE929_MSQ1321_20180329_Heba_ub_s3_ctrl_3 Index: 9417 Precursor: 0 _multi_
104.05296	7580.5361328125
114.68736	1304.7607421875
120.08035	1260.78503417969
128.03239	1266.69470214844
129.10217	1972.52966308594
129.75685	1223.14709472656
145.99701	1646.060546875
169.32632	1378.19836425781
219.07895	2275.23510742188
228.1335	1726.6171875
240.62903	1365.01684570313
261.15344	4670.87109375
371.20584	1765.02270507813
372.18381	4487.318359375
486.24533	1380.62158203125
602.32336	6590.17236328125
638.62531	1470.64501953125
664.00104	1396.16003417969
715.40881	6662.81982421875
846.44562	3026.38403320313
904.94269	1336.57397460938
1666.8668	2098.11840820313
peaklist end

peaklist start
mz=679.984674191449
fragmentation=HCD
charge=3
header=RawFile: QE929_MSQ1321_20180329_Heba_ub_s6_10_3 Index: 10127 Precursor: 0 _multi_
101.07117	2023.51672363281
102.0554	2051.1298828125
104.05319	18279.26953125
107.81365	1205.57202148438
120.0807	2629.80712890625
125.75716	1646.36950683594
129.10202	7824.0185546875
129.16768	1313.28283691406
130.08607	2266.740234375
146.06284	2054.31860351563
147.11269	4941.8505859375
151.66577	1329.69555664063
186.1235	4786.123046875
191.08485	5162.69091796875
217.08357	1855.17785644531
219.07835	2228.59838867188
226.11882	1470.17944335938
228.13362	2443.529296875
240.09702	1528.03369140625
244.13016	1860.94189453125
244.16269	1140.37731933594
245.07529	2305.24926757813
261.15546	9767.3623046875
362.62112	1360.67028808594
371.20383	2016.3408203125
372.18719	7570.7451171875
389.21439	4794.24365234375
461.2142	1424.03881835938
471.25281	2150.92041015625
488.28122	5213.29931640625
503.22577	1344.52795410156
585.29382	1544.91528320313
602.32583	14451.3819580078
715.41035	13310.9168701172
755.36469	2894.19848632813
846.44736	10881.7424316406
1169.6486	1585.35363769531
1707.7964	1935.61010742188
2097.8193	1886.24536132813
peaklist end

peaklist start
mz=679.984674191449
fragmentation=HCD
charge=3
header=RawFile: QE929_MSQ1321_20180329_Heba_ub_s6_10_3 Index: 10311 Precursor: 0 _multi_
104.05296	4971.6005859375
104.16624	1138.91186523438
104.26215	1499.48376464844
115.50568	1199.1455078125
129.1022	1865.52868652344
139.04671	1268.97912597656
261.1546	1328.20544433594
373.72009	1316.0185546875
461.21365	1264.92883300781
479.32022	1612.74267578125
679.32049	14887.5703125
peaklist end

peaklist start
mz=679.984687175636
fragmentation=HCD
charge=3
header=RawFile: QE929_MSQ1321_20180329_Heba_ub_s8_30_2 Index: 9846 Precursor: 0 _multi_
101.0711	5952.32373046875
102.05527	2736.01293945313
104.0531	28027.82421875
106.04916	1313.85656738281
120.08144	1988.43518066406
129.06566	2468.83911132813
129.10239	9260.6416015625
130.08603	1821.90026855469
146.06337	6220.740234375
147.11253	3077.7841796875
159.09171	1625.55505371094
163.69125	1612.85021972656
186.12381	2107.83056640625
191.08434	9396.630859375
201.06877	1784.05712890625
214.11752	1591.74267578125
215.10249	1737.36657714844
217.08185	1681.74877929688
217.1358	2018.88171386719
219.0797	7350.7490234375
226.11792	2837.12768554688
228.13396	9048.234375
240.09837	2344.20703125
243.10849	2005.26977539063
243.14783	1890.185546875
245.07668	6639.96044921875
261.1553	13378.09765625
332.10886	1556.52795410156
342.17853	1388.13842773438
344.13696	1224.416015625
359.17245	2399.1962890625
371.20236	5360.44384765625
372.18738	12925.5732421875
373.13559	1680.97570800781
374.1843	1630.37084960938
378.17993	1529.17810058594
389.21304	5733.5263671875
417.64993	1348.8779296875
461.21881	2421.14013671875
471.25711	2288.86401367188
488.28018	5675.76904296875
503.22586	1687.76220703125
569.28595	1410.19360351563
585.30396	2530.33032226563
586.28974	3668.26123046875
592.2597	1553.31103515625
602.32482	19668.3669433594
671.31781	1507.72424316406
706.9054	1522.32922363281
715.28174	1953.89440917969
715.40524	23431.0747070313
722.29681	1674.03576660156
820.37067	2736.14697265625
846.45001	10872.435546875
957.46527	2538.91650390625
958.9837	1615.76989746094
peaklist end

peaklist start
mz=679.984687175636
fragmentation=HCD
charge=3
header=RawFile: QE929_MSQ1321_20180329_Heba_ub_s8_30_2 Index: 10046 Precursor: 0 _multi_
104.05247	1179.490234375
110.07149	2170.63232421875
120.08081	2953.81372070313
129.10202	1520.07397460938
135.35735	1195.40625
136.07552	2355.02514648438
137.27454	1163.63391113281
143.1178	1557.82592773438
147.11218	1472.39562988281
147.68686	1264.51892089844
150.44148	1439.66174316406
182.54099	1193.59301757813
206.17442	1379.63879394531
240.09662	1490.93041992188
241.09416	1339.3779296875
354.17343	1319.79724121094
447.22876	1839.69616699219
643.29962	1607.67980957031
679.32253	19525.0126953125
738.91125	1439.42517089844
817.38025	2114.66479492188
1128.0115	1802.64880371094
1791.4525	1632.30798339844
1955.3143	1782.75622558594
peaklist end

peaklist start
mz=1019.47344673519
fragmentation=HCD
charge=2
header=RawFile: QE929_MSQ1321_20180329_Heba_ub_s5_10_2 Index: 9068 Precursor: 0 _multi_
149.42638	1635.78002929688
252.99608	1744.59655761719
258.43491	1779.93823242188
371.31628	1886.07360839844
372.18756	2869.609375
398.84988	1576.47741699219
450.0777	2009.49450683594
480.8132	1676.81750488281
715.40668	1730.95544433594
755.90015	1836.68957519531
941.27399	1852.96459960938
1208.3206	1816.28137207031
1840.3265	2087.78955078125
peaklist end

peaklist start
mz=679.984760931884
fragmentation=HCD
charge=3
header=RawFile: QE929_MSQ1321_20180329_Heba_ub_s7_30_1 Index: 9658 Precursor: 0 _multi_
101.05804	1178.5166015625
104.05334	6500.92626953125
120.08092	4646.34521484375
129.10217	2293.32202148438
144.58113	1138.68420410156
146.0632	1798.28466796875
147.11331	1815.26123046875
155.17664	1119.31103515625
191.08548	1846.70349121094
222.10091	1211.60925292969
280.12912	1313.75695800781
296.95389	1451.07397460938
372.18842	4996.2685546875
389.21185	2141.35864257813
403.17328	1689.74584960938
440.0896	1534.64904785156
488.28479	2706.1279296875
602.32642	2005.77331542969
715.40503	2790.7880859375
846.44757	1606.11596679688
924.81079	1404.75524902344
935.40497	1602.216796875
1365.5981	1510.26330566406
1493.2739	1477.09887695313
peaklist end

peaklist start
mz=679.984760931884
fragmentation=HCD
charge=3
header=RawFile: QE929_MSQ1321_20180329_Heba_ub_s7_30_1 Index: 9807 Precursor: 0 _multi_
104.0535	4939.25634765625
119.67399	1197.78540039063
129.10265	2835.84106445313
131.74611	1396.37390136719
136.07608	1763.4111328125
146.31506	1162.06079101563
146.65857	1453.60278320313
150.70691	1191.51428222656
255.495	1374.77941894531
305.63879	1577.00415039063
372.18896	1765.24877929688
389.47653	1243.73291015625
602.32019	4903.21875
679.321	27332.3740234375
985.08588	1625.58386230469
1677.9775	1686.31005859375
peaklist end

peaklist start
mz=679.984845518902
fragmentation=HCD
charge=3
header=RawFile: QE929_MSQ1321_20180329_Heba_ub_s1_ctrl_1 Index: 9005 Precursor: 0 _multi_
101.07136	1339.99768066406
102.0554	1462.05590820313
102.78423	1237.22119140625
104.05306	8568.044921875
129.10196	2428.12426757813
158.76265	1134.57763671875
183.11179	1391.38732910156
191.08478	1790.11804199219
228.1312	1203.55444335938
243.23296	1478.33178710938
245.07724	1289.43725585938
261.15497	2643.11694335938
309.59247	1341.77844238281
337.75848	1279.36987304688
346.39093	1310.03210449219
372.186	4749.654296875
478.74988	1429.18627929688
524.23676	1325.52319335938
602.3197	5989.4091796875
715.41077	2356.43774414063
846.45258	2926.53662109375
1729.5508	1759.39538574219
peaklist end

peaklist start
mz=1019.47382024349
fragmentation=HCD
charge=2
header=RawFile: QE929_MSQ1321_20180329_Heba_ub_s2_ctrl_2 Index: 9917 Precursor: 0 _multi_
100.67201	1466.13562011719
113.06592	1594.81005859375
120.07098	1623.1787109375
142.18089	1656.71691894531
147.32567	1466.79748535156
391.61075	2161.388671875
602.32013	2231.53198242188
781.44592	1971.71130371094
1081.6238	2430.05737304688
1970.6304	2897.87841796875
peaklist end

peaklist start
mz=1019.47383589814
fragmentation=HCD
charge=2
header=RawFile: QE929_MSQ1321_20180329_Heba_ub_s6_10_3 Index: 10148 Precursor: 0 _multi_
106.1439	1480.23767089844
129.10236	2595.83642578125
261.15527	3527.787109375
292.36069	1748.08642578125
371.20166	2129.69775390625
372.18991	3135.91333007813
389.21393	2570.10278320313
389.90735	1849.88903808594
488.28717	1795.8037109375
602.32477	5772.06420898438
650.33929	1822.37023925781
698.10229	1779.75598144531
708.62653	1788.15710449219
754.85907	1834.90710449219
788.5152	1838.55737304688
881.35797	1825.26354980469
1218.5676	3028.24780273438
1445.0247	2208.46630859375
peaklist end

peaklist start
mz=1019.47384326235
fragmentation=HCD
charge=2
header=RawFile: QE929_MSQ1321_20180329_Heba_ub_s9_30_3 Index: 9758 Precursor: 0 _multi_
104.05316	2385.31591796875
113.29473	1610.89208984375
235.22238	1644.35559082031
246.21796	2287.44213867188
261.15359	2776.48803710938
317.31552	1761.39831542969
372.18771	2137.19360351563
393.54877	1877.392578125
493.42697	1715.35534667969
540.28473	1791.52502441406
570.58917	1834.70666503906
602.32764	2569.3994140625
697.48181	2127.73315429688
712.0448	1954.18176269531
715.39807	2688.2578125
811.99243	2139.54296875
850.90375	1775.580078125
1103.5378	2283.41674804688
1218.5656	5862.49243164063
1275.2516	2114.46411132813
peaklist end

peaklist start
mz=1019.47386300765
fragmentation=HCD
charge=2
header=RawFile: QE929_MSQ1321_20180329_Heba_ub_s7_30_1 Index: 9681 Precursor: 0 _multi_
187.24725	1762.08654785156
476.00928	1677.05261230469
488.90555	2139.63525390625
586.29968	1938.98889160156
974.49817	2017.12255859375
1124.0172	2046.13317871094
1551.5709	1998.31677246094
1914.8237	2556.05493164063
peaklist end

peaklist start
mz=1019.47399346577
fragmentation=HCD
charge=2
header=RawFile: QE929_MSQ1321_20180329_Heba_ub_s4_10_1 Index: 9998 Precursor: 0 _multi_
122.17686	1574.63891601563
131.02071	1536.65344238281
132.15877	1551.19665527344
155.67055	1633.11828613281
188.8038	1551.55725097656
223.70587	1574.23522949219
564.31506	1768.08679199219
602.33026	2754.4560546875
942.59253	2075.49731445313
982.92108	2053.51147460938
1386.2695	2445.537109375
1975.876	1937.23571777344
peaklist end

peaklist start
mz=679.985103229219
fragmentation=HCD
charge=3
header=RawFile: QE929_MSQ1321_20180329_Heba_ub_s4_10_1 Index: 9981 Precursor: 0 _multi_
101.07133	2144.103515625
102.05568	2226.37817382813
104.05309	24837.92578125
109.24376	1177.69604492188
110.20057	1201.28540039063
120.08114	10515.3662109375
129.06633	2069.14672851563
129.1022	8236.4228515625
130.08617	1613.84619140625
146.06305	2488.23315429688
147.11259	2499.67041015625
171.11244	1457.16552734375
186.1237	1742.65478515625
191.08444	6013.0498046875
214.1176	2439.82934570313
217.13544	1640.44396972656
218.85744	1330.78527832031
219.07866	2574.62036132813
226.11771	1981.9482421875
228.13486	4571.71826171875
244.12903	1376.40393066406
245.07588	3124.35986328125
261.15604	9055.76953125
314.03528	1306.61657714844
332.10922	2495.17114257813
335.00119	1364.78479003906
354.177	2298.06494140625
371.20221	5267.16015625
372.18677	10508.5583496094
389.2142	5094.8251953125
399.20837	1349.23657226563
461.21432	1368.79187011719
488.28256	6094.8046875
585.29645	2223.69311523438
592.26257	2169.86206054688
602.32617	12414.845703125
715.41327	16461.7250976563
757.90088	1431.52465820313
820.35687	2213.02783203125
829.41998	1661.85046386719
846.44329	10943.0739746094
1136.501	1832.64770507813
1218.5662	2006.09826660156
1332.134	1750.09460449219
1388.0195	1749.21630859375
1480.5177	2132.68505859375
peaklist end

peaklist start
mz=1019.47402953798
fragmentation=HCD
charge=2
header=RawFile: QE929_MSQ1321_20180329_Heba_ub_s1_ctrl_1 Index: 9023 Precursor: 0 _multi_
142.4212	1765.74438476563
200.94179	1610.17126464844
261.15573	2271.76025390625
372.18622	3511.31689453125
374.18655	1515.13513183594
389.21231	1761.57495117188
454.3671	1994.65063476563
522.46552	1730.36975097656
602.32239	2391.46020507813
1136.3837	1925.74743652344
1200.745	2424.1142578125
1449.1307	2058.77685546875
peaklist end

peaklist start
mz=1019.47413564563
fragmentation=HCD
charge=2
header=RawFile: QE929_MSQ1321_20180329_Heba_ub_s8_30_2 Index: 9856 Precursor: 0 _multi_
103.87483	1714.33459472656
110.02168	1485.24951171875
111.78152	1730.80786132813
163.7782	1520.02258300781
166.42757	1568.29772949219
192.70404	1598.37280273438
261.1532	2172.6123046875
328.86209	1658.44592285156
471.25818	2363.59692382813
488.28238	2310.70068359375
786.60077	1738.61352539063
peaklist end

peaklist start
mz=1019.47417323101
fragmentation=HCD
charge=2
header=RawFile: QE929_MSQ1321_20180329_Heba_ub_s3_ctrl_3 Index: 9433 Precursor: 0 _multi_
129.28262	1502.73754882813
162.53873	1950.59973144531
298.71255	1557.34094238281
306.15402	1524.93432617188
372.18698	2164.56298828125
480.91364	1875.2822265625
807.91315	1940.04150390625
931.5769	2002.17028808594
1463.2151	2298.130859375
peaklist end

peaklist start
mz=1019.4808439834
fragmentation=HCD
charge=2
header=RawFile: QE929_MSQ1321_20180329_Heba_ub_s8_30_2 Index: 17337 Precursor: 0 _multi_
107.32204	1793.27270507813
117.11325	1641.70715332031
120.08073	2054.36303710938
120.39365	1549.30224609375
135.72722	1458.04284667969
136.07547	7503.64990234375
159.09087	1867.71875
159.10361	1752.40942382813
199.53178	1582.01379394531
211.12178	1786.13195800781
514.26062	1765.69970703125
581.1416	1964.16552734375
739.37061	6146.58642578125
840.42834	2568.52954101563
841.41425	2498.48193359375
1601.3148	2209.13305664063
2071.6094	2099.59838867188
peaklist end

peaklist start
mz=1019.48143669113
fragmentation=HCD
charge=2
header=RawFile: QE929_MSQ1321_20180329_Heba_ub_s9_30_3 Index: 17235 Precursor: 0 _multi_
116.98877	1537.45324707031
136.07591	3416.98852539063
157.13348	2897.54272460938
184.36525	1546.19689941406
217.46326	1564.23791503906
226.54544	1640.32946777344
442.47232	1765.44714355469
514.26019	1918.15209960938
560.19897	1819.41015625
739.36823	5677.6181640625
1077.4471	1861.18981933594
1099.442	2959.87963867188
1289.4049	2041.38439941406
1306.2437	2007.77001953125
1413.3519	1946.33935546875
1652.8057	2333.72534179688
2098.2156	2188.90698242188
peaklist end

peaklist start
mz=679.99721641646
fragmentation=HCD
charge=3
header=RawFile: QE929_MSQ1321_20180329_Heba_ub_s5_10_2 Index: 5939 Precursor: 0 _multi_
139.21953	1238.7060546875
141.10214	8578.705078125
169.09738	9926.564453125
183.14984	5770.4736328125
196.80383	1323.88342285156
197.7056	1302.25146484375
211.14491	2034.00659179688
213.64537	1668.01208496094
282.18155	2131.9111328125
340.95047	1460.32568359375
389.52713	1352.46252441406
599.06549	1429.41186523438
629.31787	1342.16772460938
786.40228	1431.14245605469
787.34393	1546.72619628906
878.90833	1563.7451171875
1482.7476	1898.28125
1511.512	1473.70092773438
1688.3469	1680.46728515625
1747.9714	1583.84790039063
1909.6301	1774.49133300781
1926.5861	1749.35327148438
peaklist end

peaklist start
mz=679.998208869336
fragmentation=HCD
charge=3
header=RawFile: QE929_MSQ1321_20180329_Heba_ub_s3_ctrl_3 Index: 6062 Precursor: 0 _multi_
113.27608	1128.00036621094
130.16454	1259.02368164063
141.10251	9355.365234375
142.10574	1618.6572265625
169.09764	12031.2021484375
183.14949	6570.83544921875
198.13109	1359.52392578125
211.14371	2238.46923828125
221.73801	1488.95202636719
282.1821	2367.63720703125
527.44244	1378.43835449219
619.28052	1401.45483398438
747.38574	1264.52270507813
764.29883	1692.50402832031
783.28094	1371.37854003906
786.84784	1596.59704589844
843.38873	2253.6494140625
879.39905	1934.61950683594
899.91791	1880.74499511719
1175.5867	1468.60766601563
2025.2565	1512.10815429688
peaklist end

peaklist start
mz=679.998259508974
fragmentation=HCD
charge=3
header=RawFile: QE929_MSQ1321_20180329_Heba_ub_s2_ctrl_2 Index: 6395 Precursor: 0 _multi_
120.09741	1152.24060058594
141.10217	20521.490234375
169.09735	26305.69140625
183.14905	14930.28515625
185.23792	1292.9052734375
185.74214	1370.61242675781
199.17964	1762.34692382813
211.14424	7295.966796875
227.1739	1571.44067382813
282.18053	13161.1772460938
367.27075	1521.18371582031
395.26303	2953.455078125
451.0535	1376.16247558594
823.36438	2193.3115234375
848.86774	2129.0322265625
878.91156	5645.173828125
879.39545	2889.029296875
891.46924	2505.04760742188
899.94208	1768.28149414063
900.42786	2067.90502929688
936.45282	2724.33251953125
1437.6432	1627.28979492188
1493.6226	1918.79907226563
1554.4766	1533.31201171875
1685.7696	7649.123046875
2029.6147	1758.75769042969
peaklist end

peaklist start
mz=679.998443947314
fragmentation=HCD
charge=3
header=RawFile: QE929_MSQ1321_20180329_Heba_ub_s1_ctrl_1 Index: 5977 Precursor: 0 _multi_
102.72919	1395.51721191406
103.70794	1152.67846679688
109.09308	1437.88806152344
116.63025	1161.25732421875
137.45479	1293.58520507813
141.10257	12402.736328125
169.09709	15054.748046875
183.14917	5849.7958984375
199.18082	1772.40368652344
201.81293	1443.57482910156
211.14415	2712.4208984375
282.1814	6043.251953125
324.22836	2499.48901367188
367.2702	2879.14306640625
395.2645	2404.93701171875
482.30246	1609.10375976563
786.84467	2723.541015625
787.5791	1383.27966308594
794.86499	1503.62414550781
822.86212	1851.46484375
838.62952	1514.59643554688
844.3999	2153.04760742188
878.91064	3042.14819335938
893.62256	1451.33093261719
1591.2284	1914.65954589844
1685.7733	3498.18078613281
1773.4757	1500.37194824219
1869.8865	3281.91943359375
peaklist end

peaklist start
mz=1019.53559414668
fragmentation=HCD
charge=2
header=RawFile: QE929_MSQ1321_20180329_Heba_ub_s5_10_2 Index: 15022 Precursor: 0 _multi_
103.62753	1644.9013671875
105.75686	1796.97839355469
133.14438	1595.64099121094
245.25415	2129.19287109375
259.41278	1623.53173828125
264.35126	1974.11157226563
276.56912	1943.12121582031
440.94876	1664.001953125
1078.3607	2208.47265625
1101.5607	1894.13562011719
1292.6406	2179.44360351563
1303.6918	2150.02465820313
peaklist end

peaklist start
mz=1019.53608207319
fragmentation=HCD
charge=2
header=RawFile: QE929_MSQ1321_20180329_Heba_ub_s7_30_1 Index: 16095 Precursor: 0 _multi_
304.2695	1764.67260742188
405.46426	1698.53405761719
431.23819	1936.80029296875
1721.7772	2120.37670898438
peaklist end

peaklist start
mz=1019.53615257005
fragmentation=HCD
charge=2
header=RawFile: QE929_MSQ1321_20180329_Heba_ub_s8_30_2 Index: 16459 Precursor: 0 _multi_
107.77029	1430.96520996094
119.75009	1805.82727050781
248.22115	1876.82006835938
651.11499	1724.49877929688
867.95709	1967.96447753906
943.38477	1850.34375
1061.5465	2265.40209960938
peaklist end

peaklist start
mz=1019.53666845503
fragmentation=HCD
charge=2
header=RawFile: QE929_MSQ1321_20180329_Heba_ub_s9_30_3 Index: 16331 Precursor: 0 _multi_
165.37598	1521.85925292969
277.33514	1838.49389648438
307.61612	2174.46875
417.26273	1701.27478027344
639.13452	1816.05944824219
841.91919	1939.98962402344
1096.8688	2400.15600585938
1109.8203	1973.6875
1141.3079	2019.76208496094
1189.6062	5765.42138671875
1920.3737	2329.7080078125
peaklist end

peaklist start
mz=680.056884961434
fragmentation=HCD
charge=3
header=RawFile: QE929_MSQ1321_20180329_Heba_ub_s9_30_3 Index: 17583 Precursor: 0 _multi_
104.05335	1501.29370117188
110.07165	1741.24853515625
120.08096	24506.958984375
121.1016	1994.4892578125
125.97184	1177.02648925781
129.10217	18192.482421875
130.08664	1490.49340820313
136.07603	6117.0390625
138.12839	1888.44653320313
143.56531	1641.63000488281
147.11304	6704.22412109375
161.99658	1464.42114257813
166.12335	1423.45434570313
184.13313	36607.7421875
185.13728	2756.45263671875
185.16475	21072.16796875
202.14415	5289.22900390625
213.15955	9240.1025390625
227.17563	1526.83850097656
233.16492	8018.67919921875
235.11996	1764.5791015625
239.71022	1632.52392578125
240.13396	12984.06640625
243.13467	1691.18347167969
247.14384	1522.43835449219
258.14459	11343.4423828125
261.15985	6427.5908203125
267.11597	1579.51879882813
276.1549	11206.3469238281
280.12924	3261.8408203125
280.16541	1781.37707519531
298.14099	6022.154296875
300.12317	1346.42529296875
342.20221	1790.47302246094
371.22931	8015.443359375
397.2453	2010.75805664063
407.19534	11778.8876953125
411.22415	2140.365234375
424.22083	4654.423828125
425.23776	5938.3818359375
439.26035	1317.0869140625
466.30374	2258.33178710938
470.29733	2848.056640625
508.76682	1534.76013183594
555.38525	1681.44189453125
557.2923	1598.32604980469
565.37109	3092.146484375
567.34229	1584.86157226563
570.25847	28261.0434570313
583.38267	11365.6862792969
683.34084	18550.6199951172
696.38843	2443.1650390625
742.40784	2401.42993164063
749.45081	9048.9453125
792.44019	1590.23083496094
795.45691	8057.24658203125
830.40969	45381.9091796875
879.46576	5718.869140625
908.54389	23242.1064453125
909.38611	1752.38110351563
929.47015	3036.18334960938
930.4845	1959.31457519531
988.58813	1597.48669433594
1007.6122	6376.701171875
1113.5704	2159.76635742188
1114.6045	1754.36315917969
1254.6439	31578.2475585938
1368.7234	1726.9453125
1438.5565	1640.79479980469
peaklist end

peaklist start
mz=680.059935488707
fragmentation=HCD
charge=3
header=RawFile: QE929_MSQ1321_20180329_Heba_ub_s9_30_3 Index: 21391 Precursor: 0 _multi_
111.93869	1249.16577148438
142.81567	1312.9775390625
192.06377	1383.95886230469
295.89978	1207.68859863281
315.11093	1338.09350585938
1077.6803	1570.23718261719
1161.3374	1587.2138671875
1475.5389	1586.27368164063
peaklist end

peaklist start
mz=1019.58676212505
fragmentation=HCD
charge=2
header=RawFile: QE929_MSQ1321_20180329_Heba_ub_s9_30_3 Index: 21372 Precursor: 0 _multi_
102.58601	1620.44445800781
143.11798	2336.833984375
171.11214	2563.65112304688
183.14963	2344.39697265625
211.1456	2169.5634765625
238.43494	1833.22985839844
264.18866	1727.4072265625
304.80389	1686.15185546875
406.88013	2122.39624023438
489.24252	2821.06079101563
660.86493	1938.26000976563
843.47119	7874.54248046875
1103.6019	2296.919921875
1173.4951	1760.42407226563
1277.3196	1896.814453125
1330.739	2458.94921875
1334.9303	2510.26293945313
1400.226	2085.18359375
1616.4919	2111.94165039063
1683.2751	2745.53930664063
1720.6404	2012.10205078125
1808.9135	2013.0029296875
peaklist end

peaklist start
mz=1019.58690421311
fragmentation=HCD
charge=2
header=RawFile: QE929_MSQ1321_20180329_Heba_ub_s5_10_2 Index: 19068 Precursor: 0 _multi_
104.45948	1719.94372558594
125.45047	1672.20031738281
143.11734	2679.04052734375
171.16925	1558.38952636719
211.14363	3277.697265625
228.40565	1760.80883789063
284.19592	1828.1962890625
433.24176	1967.13793945313
479.81287	2050.099609375
602.32288	2193.72290039063
843.44897	3394.99438476563
1103.6072	2733.13134765625
1331.733	2629.66137695313
peaklist end

peaklist start
mz=1019.5871723171
fragmentation=HCD
charge=2
header=RawFile: QE929_MSQ1321_20180329_Heba_ub_s9_30_3 Index: 21742 Precursor: 0 _multi_
183.14751	3382.57568359375
211.14282	8082.40283203125
261.15564	2142.42944335938
282.44241	1631.11450195313
284.19434	1945.15661621094
312.18985	11727.919921875
381.21198	7666.09130859375
399.22189	9861.587890625
424.25232	2543.87133789063
478.2616	1821.35278320313
489.24225	3231.1552734375
544.34137	1933.76586914063
602.31915	2436.56762695313
730.38092	2967.86669921875
843.45752	7169.06689453125
956.53949	3045.333984375
1103.6107	5542.17431640625
1166.7919	2558.638671875
1330.7259	4883.57641601563
peaklist end

peaklist start
mz=1019.5872199038
fragmentation=HCD
charge=2
header=RawFile: QE929_MSQ1321_20180329_Heba_ub_s5_10_2 Index: 19287 Precursor: 0 _multi_
211.14415	2665.35888671875
241.67545	1765.6787109375
312.19125	3480.6650390625
340.51154	1874.37524414063
399.21884	2330.56762695313
463.00345	1800.20251464844
473.41931	1665.56127929688
1795.5465	2191.48852539063
peaklist end

peaklist start
mz=680.060756279796
fragmentation=HCD
charge=3
header=RawFile: QE929_MSQ1321_20180329_Heba_ub_s6_10_3 Index: 21459 Precursor: 0 _multi_
120.08054	4843.7529296875
143.11702	6050.02587890625
210.77292	1508.58508300781
241.43066	1343.22277832031
261.15826	1349.51489257813
262.76181	1297.26513671875
299.39816	1251.20385742188
369.15045	1280.77551269531
399.22464	1493.63159179688
401.09961	1320.41052246094
489.2399	1802.92797851563
776.43127	1624.12902832031
1375.5632	1783.97253417969
1501.9164	1655.21435546875
1834.3779	1697.16247558594
1944.751	2160.10668945313
peaklist end

peaklist start
mz=1019.58771717212
fragmentation=HCD
charge=2
header=RawFile: QE929_MSQ1321_20180329_Heba_ub_s4_10_1 Index: 21196 Precursor: 0 _multi_
107.99052	1439.40246582031
143.11772	3161.2666015625
167.46007	1658.01672363281
171.11241	3483.30444335938
183.14822	3244.72534179688
187.57454	1558.75317382813
211.14366	2328.86987304688
261.15436	2272.44165039063
279.70703	1885.83666992188
284.00946	1845.62683105469
301.55939	2047.88647460938
308.16022	1938.76879882813
635.2254	2296.39526367188
843.45929	7437.2099609375
1330.7316	3707.27197265625
1409.6981	2185.1240234375
1693.1934	2453.94018554688
peaklist end

peaklist start
mz=680.060905700668
fragmentation=HCD
charge=3
header=RawFile: QE929_MSQ1321_20180329_Heba_ub_s7_30_1 Index: 21018 Precursor: 0 _multi_
107.12564	1101.17211914063
116.87204	1146.736328125
120.08099	1723.66613769531
183.14824	1329.35168457031
205.51682	1141.83178710938
781.49585	1802.38940429688
1007.8295	1597.25427246094
1245.7561	1927.28540039063
peaklist end

peaklist start
mz=1019.58773958476
fragmentation=HCD
charge=2
header=RawFile: QE929_MSQ1321_20180329_Heba_ub_s6_10_3 Index: 21448 Precursor: 0 _multi_
101.36689	1649.59313964844
126.979	1781.02416992188
143.11777	2848.12451171875
171.11246	3465.3095703125
183.14819	5620.40771484375
211.14394	7662.77294921875
271.8118	1627.1728515625
308.16043	5760.38525390625
489.23773	6965.349609375
602.3269	6113.5224609375
713.35748	2588.71606445313
722.20758	1942.37585449219
843.47345	7398.12451171875
844.46027	2635.92944335938
929.05298	2092.42260742188
956.55316	6289.15087890625
1103.61	10091.6650390625
1194.4523	2424.486328125
1330.7153	8178.51904296875
1429.7993	2155.41040039063
1761.3511	2279.240234375
peaklist end

peaklist start
mz=1019.58777999325
fragmentation=HCD
charge=2
header=RawFile: QE929_MSQ1321_20180329_Heba_ub_s8_30_2 Index: 21264 Precursor: 0 _multi_
143.11755	1952.45617675781
195.07611	2390.8916015625
199.73309	1399.55712890625
208.50868	2140.34252929688
395.05493	1564.19213867188
424.25443	2057.32348632813
489.2421	1700.853515625
561.1402	1814.205078125
586.51904	1861.91223144531
791.3031	1703.31762695313
843.4649	2323.7431640625
861.06433	1922.53771972656
931.78748	2124.74609375
1049.9838	1976.74816894531
1331.7334	2764.5595703125
1497.6771	2229.94995117188
1678.6495	2301.826171875
1963.0997	1903.77099609375
2050.1179	1982.9267578125
2076.4392	2085.07202148438
2082.1189	1933.91247558594
peaklist end

peaklist start
mz=1019.58800522677
fragmentation=HCD
charge=2
header=RawFile: QE929_MSQ1321_20180329_Heba_ub_s7_30_1 Index: 21010 Precursor: 0 _multi_
120.08115	1945.68872070313
129.1021	1961.92211914063
143.118	8439.5771484375
156.82124	1583.28686523438
171.11346	2884.6259765625
178.44237	1624.13647460938
183.14946	3238.82470703125
190.3423	1982.72290039063
195.07552	1863.32299804688
211.14354	3321.19067382813
240.19063	1673.70788574219
284.19458	2726.24462890625
308.16086	2901.34301757813
369.38708	1739.36706542969
375.20471	1929.4873046875
489.24048	2527.02465820313
537.33466	2069.37426757813
602.32312	2876.9091796875
616.6889	1837.69909667969
684.4054	2345.8935546875
730.38318	3021.4111328125
745.79315	1883.6123046875
843.47003	6916.3486328125
1103.6066	8325.16381835938
1330.7296	7742.8984375
1403.4043	2340.1953125
1487.3312	2476.35961914063
1505.156	2168.64672851563
peaklist end

peaklist start
mz=1019.58804610014
fragmentation=HCD
charge=2
header=RawFile: QE929_MSQ1321_20180329_Heba_ub_s2_ctrl_2 Index: 20097 Precursor: 0 _multi_
106.91338	1692.21520996094
119.3496	1661.88806152344
171.11354	1715.27026367188
280.1637	1766.20935058594
375.19528	1929.15551757813
602.32263	2851.70483398438
843.45001	3775.77075195313
1103.6002	2338.06323242188
1430.7839	1894.56311035156
peaklist end

peaklist start
mz=1019.58806778791
fragmentation=HCD
charge=2
header=RawFile: QE929_MSQ1321_20180329_Heba_ub_s3_ctrl_3 Index: 19200 Precursor: 0 _multi_
105.94603	1624.18676757813
116.77099	1394.75427246094
143.11786	1895.14050292969
150.68512	1705.02514648438
171.11212	2068.21826171875
183.14845	1948.26098632813
196.08574	1665.912109375
203.66232	1635.61157226563
211.14333	2244.755859375
352.31506	1580.09887695313
393.78204	1584.0947265625
489.24142	3156.62451171875
634.34302	1996.13305664063
826.44305	1805.36291503906
843.474	2357.91674804688
1009.1611	1836.31652832031
1103.6088	3158.67602539063
1168.1613	1946.17687988281
1240.5088	2123.392578125
1330.7316	2505.94995117188
1350.9889	2403.64526367188
1502.1907	2055.49951171875
peaklist end

peaklist start
mz=1019.58811148434
fragmentation=HCD
charge=2
header=RawFile: QE929_MSQ1321_20180329_Heba_ub_s4_10_1 Index: 21406 Precursor: 0 _multi_
117.98624	1411.82348632813
170.06212	2430.658203125
183.14853	2039.97839355469
211.14177	2093.72998046875
297.73914	1682.67297363281
312.19052	7160.14013671875
381.21008	2674.40966796875
399.22253	3832.02490234375
424.25339	2747.01611328125
478.25635	2638.67114257813
602.32172	3208.8486328125
606.06421	1936.05065917969
625.51312	1840.96484375
816.74542	2152.15380859375
1103.5955	2014.22448730469
1331.7274	2201.5166015625
1336.7773	2088.83349609375
1485.635	1890.076171875
peaklist end

peaklist start
mz=1019.58820930512
fragmentation=HCD
charge=2
header=RawFile: QE929_MSQ1321_20180329_Heba_ub_s7_30_1 Index: 21281 Precursor: 0 _multi_
116.98676	1856.91027832031
120.0807	1797.68725585938
129.10158	1818.85656738281
140.86827	1550.40295410156
142.81157	1551.18054199219
162.01456	1560.26586914063
183.11092	1725.60400390625
183.14833	8523.958984375
201.12318	2875.72924804688
211.14348	22799.462890625
228.13423	1711.25561523438
229.09222	1641.77026367188
261.15448	6339.1044921875
284.19617	7203.32763671875
298.17462	5957.9140625
310.2095	11442.8935546875
312.19031	24509.74609375
375.19879	7796.392578125
381.21085	14100.20703125
397.24371	2133.84692382813
399.22206	22248.109375
424.25435	12381.7087402344
469.26376	1911.27624511719
478.26309	6190.2451171875
489.24039	9087.6982421875
537.33801	7148.71630859375
602.32495	10114.8974609375
609.35712	6248.85107421875
624.36768	2126.12963867188
684.40454	3604.02294921875
713.35834	6341.0205078125
730.37885	6797.0693359375
843.4654	28200.3603515625
935.54865	3281.26977539063
956.54657	7642.43603515625
957.53589	2768.90209960938
1103.6136	12997.4606933594
1216.6881	3335.00390625
1313.707	1952.04895019531
1330.7338	10402.228515625
1331.7244	10634.2414550781
1639.9329	2317.46166992188
1640.9005	3678.02319335938
peaklist end

peaklist start
mz=1019.58842865437
fragmentation=HCD
charge=2
header=RawFile: QE929_MSQ1321_20180329_Heba_ub_s6_10_3 Index: 21690 Precursor: 0 _multi_
171.11243	1754.2783203125
183.14857	10710.28125
185.09113	1928.46899414063
194.01295	1670.57934570313
201.12239	2546.14526367188
205.65915	1768.88537597656
211.14343	13971.3388671875
229.09169	1690.8193359375
229.76486	1586.29931640625
261.1561	2323.876953125
264.54663	1885.50769042969
284.19574	2033.52587890625
298.1749	2990.54150390625
310.21094	1989.35717773438
312.19014	21359.8161621094
327.20334	2385.06811523438
341.14166	2090.13989257813
375.20007	7891.93359375
381.21426	14011.1953125
399.22214	15318.9365234375
424.25464	7498.70556640625
472.21243	2401.54809570313
478.26401	3918.28930664063
489.24091	8407.435546875
537.33801	3946.90942382813
602.32141	7053.88623046875
636.13812	1861.63854980469
730.3819	6435.1171875
771.41852	1920.04895019531
782.17493	1836.78845214844
843.4657	12126.712890625
935.55552	5068.55590820313
938.78473	1978.73718261719
956.54211	8421.8232421875
1097.8137	1948.15185546875
1103.6033	7810.61474609375
1104.6196	2514.06396484375
1330.7283	6374.70263671875
1331.7159	3656.85498046875
1833.9814	2050.22998046875
peaklist end

peaklist start
mz=1019.58877834893
fragmentation=HCD
charge=2
header=RawFile: QE929_MSQ1321_20180329_Heba_ub_s8_30_2 Index: 21560 Precursor: 0 _multi_
107.30972	1575.83117675781
134.04782	1704.626953125
183.14923	2667.32568359375
211.14317	2380.84814453125
284.19708	1696.31298828125
312.1904	7739.451171875
375.20087	2216.150390625
381.21405	2987.8525390625
399.22488	2778.76220703125
450.74124	1802.24133300781
472.22116	1790.75109863281
489.24228	1975.48071289063
602.32379	2486.43798828125
843.47247	2405.62377929688
925.93768	1920.29638671875
926.62164	2181.19873046875
935.55396	2389.28857421875
1075.7041	1872.33410644531
peaklist end

peaklist start
mz=680.062747318838
fragmentation=HCD
charge=3
header=RawFile: QE929_MSQ1321_20180329_Heba_ub_s3_ctrl_3 Index: 15827 Precursor: 0 _multi_
105.6951	1194.16198730469
120.08044	1571.29321289063
147.11266	1367.05334472656
187.1076	2533.95776367188
205.53085	1356.44372558594
215.10408	1580.97705078125
235.62399	1444.89050292969
294.18073	1429.30017089844
588.01361	1426.65112304688
809.47906	2826.78662109375
838.48914	1891.6640625
867.18549	1664.07824707031
880.52167	1781.50305175781
979.57556	1767.05285644531
1128.9089	1691.33032226563
1257.5348	1751.05688476563
1279.8645	1646.73120117188
1793.0697	1789.74694824219
2081.5664	1711.58251953125
peaklist end

peaklist start
mz=1019.95033247249
fragmentation=HCD
charge=2
header=RawFile: QE929_MSQ1321_20180329_Heba_ub_s8_30_2 Index: 15438 Precursor: 0 _multi_
123.48807	1471.49182128906
206.42517	1642.27697753906
233.09502	1386.31457519531
243.13612	1643.86218261719
261.08987	9897.224609375
292.29977	1874.73803710938
328.89377	2033.75439453125
374.17282	7614.98828125
439.35724	2070.48291015625
526.74255	1729.06188964844
545.31573	3556.55810546875
852.83282	1911.01086425781
1093.4532	7748.4970703125
1270.3394	2009.20764160156
1666.7794	2129.54272460938
peaklist end

peaklist start
mz=1019.95132429157
fragmentation=HCD
charge=2
header=RawFile: QE929_MSQ1321_20180329_Heba_ub_s4_10_1 Index: 15505 Precursor: 0 _multi_
157.3143	1575.46411132813
179.90463	2081.48510742188
233.09552	3499.8369140625
261.09103	16778.013671875
287.23462	1707.93884277344
335.17435	2330.3642578125
350.53296	1615.03369140625
374.17505	8426.79296875
532.01465	1806.68151855469
545.31091	10924.6171875
773.7088	1970.16955566406
856.00598	1748.81237792969
1552.6288	3040.03979492188
peaklist end

peaklist start
mz=680.321076241227
fragmentation=HCD
charge=3
header=RawFile: QE929_MSQ1321_20180329_Heba_ub_s2_ctrl_2 Index: 11166 Precursor: 0 _multi_
112.89709	1391.06848144531
120.08129	2356.4580078125
127.85015	1409.72717285156
129.10313	1594.43139648438
130.82997	1204.3125
136.07559	11285.919921875
141.06639	1479.71118164063
151.74907	1172.95166015625
151.80388	1179.45520019531
151.82541	1154.78845214844
153.93918	1077.61560058594
225.15805	1331.51977539063
244.16876	1574.86303710938
248.16187	1234.72302246094
261.08936	1249.70849609375
394.2413	1289.48083496094
500.39996	1367.78588867188
507.08209	1275.76623535156
507.15979	1380.19458007813
661.25403	2180.7998046875
845.47925	2587.09741210938
960.37659	5719.4912109375
961.10321	1513.42224121094
1915.1952	1894.35363769531
peaklist end

peaklist start
mz=680.321260561113
fragmentation=HCD
charge=3
header=RawFile: QE929_MSQ1321_20180329_Heba_ub_s8_30_2 Index: 11139 Precursor: 0 _multi_
110.07156	1796.69213867188
120.08092	12410.1474609375
129.10219	5905.5732421875
136.07568	29019.060546875
139.29839	1383.22412109375
141.0656	2958.31298828125
144.32761	1349.2900390625
159.0914	2237.384765625
218.80595	1309.51818847656
243.83781	1552.41455078125
272.13849	5059.8359375
282.81305	1305.54431152344
300.13373	5485.08642578125
307.14401	2242.671875
355.11789	2227.46704101563
425.97586	1581.76647949219
444.20197	2263.396484375
480.69348	2292.78686523438
501.22311	2099.58544921875
590.52496	1309.04638671875
654.24506	1307.55798339844
661.25665	11250.6665039063
698.40867	10130.599609375
817.48108	1700.50915527344
845.47193	16349.5034179688
847.33228	5722.7607421875
960.38021	29296.9797363281
peaklist end

peaklist start
mz=680.321326691974
fragmentation=HCD
charge=3
header=RawFile: QE929_MSQ1321_20180329_Heba_ub_s7_30_1 Index: 10904 Precursor: 0 _multi_
120.0807	7413.384765625
129.10248	1586.84375
136.07597	14351.318359375
141.06473	1519.8125
147.11249	1230.34802246094
209.09285	1392.66479492188
242.40079	1390.70922851563
300.77658	1314.57482910156
306.96484	1290.80993652344
307.14401	1470.90209960938
362.16168	1385.177734375
362.20557	1786.82287597656
430.93286	1393.39147949219
444.20309	1684.72241210938
470.68695	1457.39282226563
517.66064	1285.36950683594
661.2569	2263.55712890625
698.40912	1717.32263183594
845.46356	5593.09375
960.37098	9939.81652832031
1089.6013	1677.53515625
peaklist end

peaklist start
mz=680.321366792992
fragmentation=HCD
charge=3
header=RawFile: QE929_MSQ1321_20180329_Heba_ub_s9_30_3 Index: 11034 Precursor: 0 _multi_
100.36899	1205.90686035156
103.64626	1228.79736328125
110.07108	2671.68017578125
120.08093	11327.9560546875
129.10207	1447.25512695313
129.61836	1190.97045898438
136.07559	16571.88671875
147.11238	1284.51440429688
184.84573	1159.24975585938
187.34508	1323.451171875
200.13722	1254.99206542969
225.15897	2848.53051757813
260.2713	1454.79528808594
272.13895	5291.54443359375
300.13205	2140.43896484375
501.22305	2316.63793945313
554.5921	1518.30224609375
661.25531	5552.9951171875
698.40027	1630.21936035156
737.90765	1824.17443847656
761.18384	1698.15808105469
845.47137	6602.57177734375
960.38711	10824.7788085938
1425.443	1838.92236328125
1474.1304	1674.453125
1977.1775	1870.76196289063
peaklist end

peaklist start
mz=680.321421169203
fragmentation=HCD
charge=3
header=RawFile: QE929_MSQ1321_20180329_Heba_ub_s6_10_3 Index: 11400 Precursor: 0 _multi_
101.10826	1203.08911132813
110.07207	1684.41723632813
120.08103	11426.3798828125
130.10715	1367.24475097656
136.07553	21923.0703125
137.07886	1647.78625488281
141.06557	2365.19604492188
152.34402	1455.3447265625
159.09233	1484.45581054688
213.16089	1520.10021972656
259.13293	1400.28857421875
272.13904	2432.21240234375
300.134	1969.55078125
307.1449	1820.94140625
480.69656	4975.5703125
582.85425	1292.1025390625
661.25463	9160.47583007813
698.40509	2471.78491210938
732.37988	1733.18041992188
834.40808	1426.43664550781
845.46836	9828.294921875
893.44342	1459.98620605469
960.37799	15164.2735595703
1008.5446	1902.849609375
1236.5862	1441.85119628906
1914.4602	1643.10412597656
peaklist end

peaklist start
mz=680.321491536461
fragmentation=HCD
charge=3
header=RawFile: QE929_MSQ1321_20180329_Heba_ub_s5_10_2 Index: 10222 Precursor: 0 _multi_
120.08085	2237.04223632813
129.1021	1357.53198242188
136.07545	7058.24853515625
226.81703	1201.53784179688
234.53775	1364.05810546875
327.98053	1188.52807617188
331.41019	1160.0107421875
640.6369	1362.97937011719
661.25079	2224.69677734375
684.06476	1430.44384765625
960.37555	2451.14111328125
1305.6689	1451.86108398438
1413.2587	1661.42260742188
1618.8655	1992.05200195313
peaklist end

peaklist start
mz=680.321662788463
fragmentation=HCD
charge=3
header=RawFile: QE929_MSQ1321_20180329_Heba_ub_s4_10_1 Index: 11269 Precursor: 0 _multi_
103.07123	1262.0537109375
110.07176	3083.6005859375
120.08096	9471.009765625
120.9226	1093.26916503906
122.99802	1109.87927246094
129.10257	2151.86401367188
136.07579	19953.123046875
141.06525	1747.18420410156
152.56032	1234.48498535156
216.2951	1301.48291015625
272.14041	1481.36889648438
303.29819	1391.82922363281
356.67374	1218.89855957031
437.98773	1638.58325195313
444.20432	1654.07263183594
527.33398	1557.06127929688
661.25293	4945.462890625
698.4126	5549.30322265625
754.88391	1459.3642578125
845.4726	5434.23779296875
960.38246	16304.6645507813
1093.566	1507.48205566406
peaklist end

peaklist start
mz=680.321689421565
fragmentation=HCD
charge=3
header=RawFile: QE929_MSQ1321_20180329_Heba_ub_s3_ctrl_3 Index: 10538 Precursor: 0 _multi_
120.08056	5626.2080078125
129.10185	1955.96374511719
133.04369	1333.71044921875
136.07545	11383.6943359375
141.06541	1655.70263671875
159.09181	1260.41674804688
272.14075	1388.76513671875
324.73813	1401.31311035156
336.0112	1071.86108398438
568.67487	1439.19873046875
661.25073	1474.412109375
667.46869	1450.66430664063
692.98621	1526.18298339844
845.47217	2112.41845703125
917.39124	1407.08325195313
960.36713	5653.765625
1075.5144	1807.11999511719
peaklist end

peaklist start
mz=1019.97916666889
fragmentation=HCD
charge=2
header=RawFile: QE929_MSQ1321_20180329_Heba_ub_s5_10_2 Index: 10314 Precursor: 0 _peak_
108.60995	1416.85339355469
114.32714	1585.17468261719
159.09174	2220.90893554688
204.0864	2262.62524414063
391.61411	1928.75085449219
603.31958	2084.04443359375
817.4397	2441.52416992188
948.50452	2078.8525390625
1018.4185	2092.81860351563
1409.6741	2582.38427734375
2049.4421	2155.18774414063
peaklist end

peaklist start
mz=680.356718380547
fragmentation=HCD
charge=3
header=RawFile: QE929_MSQ1321_20180329_Heba_ub_s9_30_3 Index: 16995 Precursor: 0 _multi_
102.05549	1240.69421386719
120.0812	2630.61962890625
126.60149	1101.47424316406
147.112	1438.97546386719
187.10806	12218.03125
200.75826	1384.00122070313
215.10242	5843.15673828125
298.16052	1273.00598144531
310.02783	1260.34143066406
312.17722	1239.4052734375
344.14487	4890.0673828125
355.16013	1896.8828125
457.23813	1998.84338378906
463.17706	1458.97094726563
606.07233	1401.58374023438
654.36658	2954.33447265625
686.43219	1498.70825195313
725.40442	5906.158203125
838.48899	7130.32299804688
1291.6963	5717.87060546875
1292.7119	2103.45288085938
peaklist end

peaklist start
mz=680.356935295949
fragmentation=HCD
charge=3
header=RawFile: QE929_MSQ1321_20180329_Heba_ub_s3_ctrl_3 Index: 15842 Precursor: 0 _multi_
101.07131	1655.18103027344
111.53523	1333.72045898438
120.08087	1354.97802734375
136.07567	1249.62963867188
175.11844	1365.06774902344
186.71919	1478.20520019531
187.10704	11292.9072265625
198.83011	1242.49560546875
215.10193	7483.33642578125
344.14413	5607.154296875
355.16267	3618.95483398438
371.76102	1352.923828125
435.66599	1321.24584960938
538.61749	1473.14978027344
611.20746	1361.65979003906
646.86365	1992.58459472656
725.39673	2968.01879882813
838.49017	6953.23803710938
987.82281	1404.14233398438
1123.5914	1717.58447265625
1291.6906	2624.76782226563
1493.767	1497.69213867188
peaklist end

peaklist start
mz=680.357069646449
fragmentation=HCD
charge=3
header=RawFile: QE929_MSQ1321_20180329_Heba_ub_s2_ctrl_2 Index: 16727 Precursor: 0 _multi_
102.05495	1558.01928710938
114.08706	1147.68395996094
120.08099	1308.1474609375
121.08405	1086.22180175781
122.6726	1213.13854980469
136.07571	1296.73693847656
136.46242	1534.57019042969
143.86159	1421.41638183594
187.10748	8874.55859375
215.10194	2290.65869140625
284.12347	1805.9111328125
344.14532	1790.91967773438
382.96799	1320.87561035156
408.63907	1590.36572265625
725.41046	1532.44213867188
838.48411	3989.07446289063
1138.1542	1527.51025390625
1167.1965	1628.62145996094
1258.9376	1882.412109375
1291.6958	1874.72802734375
peaklist end

peaklist start
mz=680.35711485018
fragmentation=HCD
charge=3
header=RawFile: QE929_MSQ1321_20180329_Heba_ub_s8_30_2 Index: 17101 Precursor: 0 _multi_
113.50119	1362.75793457031
120.08091	2055.6162109375
136.07626	1763.40161132813
187.10808	16773.265625
187.839	1433.43298339844
197.12772	1681.86254882813
215.10251	6336.0751953125
217.74167	1549.79541015625
247.10843	1699.66381835938
283.38834	1490.75646972656
284.12506	2247.9677734375
344.14618	5070.09033203125
351.1936	1437.46179199219
354.50098	1283.97082519531
355.16208	2174.43676757813
541.28241	2405.92846679688
646.36945	1817.91027832031
654.36987	4869.58935546875
725.40276	9558.75146484375
838.48333	9758.77416992188
880.5249	1785.419921875
937.56836	2130.72192382813
1194.6576	2832.78295898438
1291.6855	2762.02709960938
1292.7162	1980.22814941406
1674.8645	1474.90844726563
1785.0282	1892.23547363281
1940.0677	1515.8291015625
peaklist end

peaklist start
mz=680.357204281369
fragmentation=HCD
charge=3
header=RawFile: QE929_MSQ1321_20180329_Heba_ub_s6_10_3 Index: 17271 Precursor: 0 _multi_
100.87928	1042.27819824219
102.05516	1484.17041015625
102.44659	1061.70166015625
102.84708	1142.78503417969
110.74025	1224.49438476563
123.16051	1129.82580566406
129.10185	1243.16284179688
131.38297	1176.04748535156
136.07588	1815.59216308594
137.00304	1161.51513671875
144.33444	1199.15844726563
165.09616	1169.61669921875
174.55386	1442.36999511719
187.10742	12070.34375
215.10287	2800.09301757813
257.69968	1422.94860839844
284.12381	2106.8017578125
297.77463	1336.21252441406
344.14526	1585.51306152344
355.16058	2126.75610351563
394.00949	1489.359375
415.69785	1387.24133300781
436.75571	1509.88549804688
541.28326	1330.02185058594
654.37036	1812.37316894531
774.48853	1772.36462402344
838.48444	4705.32177734375
935.5766	1654.63159179688
1291.6989	2838.47705078125
peaklist end

peaklist start
mz=680.35725351618
fragmentation=HCD
charge=3
header=RawFile: QE929_MSQ1321_20180329_Heba_ub_s5_10_2 Index: 15593 Precursor: 0 _multi_
101.0719	1201.97595214844
102.05531	1385.98498535156
121.68064	1246.06604003906
136.07559	1300.05920410156
140.04628	1580.77087402344
187.10727	12560.9345703125
194.80258	1289.04797363281
215.10222	2866.05615234375
284.12405	2075.82373046875
344.14185	1620.48913574219
391.11862	1423.55883789063
440.24054	1864.30541992188
541.28955	1403.92639160156
700.08783	1402.67919921875
725.40479	2650.74291992188
727.89539	1376.87902832031
745.49017	1344.76306152344
838.48223	6637.06237792969
938.54071	1556.54248046875
1008.5854	1642.67651367188
1291.695	7491.56103515625
1540.0321	1695.48706054688
1602.948	1622.52099609375
1656.985	1797.98315429688
1778.4513	1600.48486328125
peaklist end

peaklist start
mz=680.357353232068
fragmentation=HCD
charge=3
header=RawFile: QE929_MSQ1321_20180329_Heba_ub_s4_10_1 Index: 17185 Precursor: 0 _multi_
101.07153	2191.85913085938
107.32076	1316.94201660156
124.66087	1257.4375
136.0757	2830.03540039063
147.11299	1442.34912109375
169.0976	1957.49267578125
175.11908	2862.642578125
187.10783	30917.341796875
197.12883	1519.30053710938
215.10371	14548.591796875
225.12282	2927.46728515625
242.1499	1568.62145996094
260.37918	1247.27844238281
264.13251	2563.05029296875
274.11874	1853.1552734375
284.12402	6574.75244140625
344.14578	8162.04931640625
353.18256	1920.49645996094
355.16119	5343.04296875
454.23337	2611.49536132813
520.35144	1372.8154296875
541.28082	5231.9365234375
590.22571	1529.50927734375
646.35773	2660.24072265625
654.36652	2040.27172851563
655.36829	2808.91796875
725.40362	15112.2978515625
727.88257	2797.55810546875
783.41284	1924.92224121094
838.49126	19639.6147460938
937.55201	3867.5517578125
1008.5953	2897.13549804688
1123.6086	1823.68823242188
1195.6842	1944.86608886719
1291.724	9191.3466796875
1292.699	7035.63818359375
1823.8876	1713.00109863281
1860.416	1658.90002441406
peaklist end

peaklist start
mz=680.361605097503
fragmentation=HCD
charge=3
header=RawFile: QE929_MSQ1321_20180329_Heba_ub_s2_ctrl_2 Index: 11910 Precursor: 0 _multi_
107.59774	1117.24072265625
110.07154	1543.41491699219
128.20308	1369.84228515625
129.10274	1788.81091308594
136.07555	2240.70581054688
159.09192	4917.912109375
160.04631	1227.82434082031
171.11261	1336.69653320313
175.61937	1200.71252441406
341.4324	1826.73095703125
647.59674	1465.16662597656
745.52423	1461.10229492188
880.66791	1537.61767578125
1552.1899	1633.59228515625
1824.0343	1510.7607421875
1944.3588	1617.966796875
peaklist end

peaklist start
mz=680.36208705334
fragmentation=HCD
charge=3
header=RawFile: QE929_MSQ1321_20180329_Heba_ub_s3_ctrl_3 Index: 11249 Precursor: 0 _multi_
110.07172	2251.23876953125
117.76045	1336.61389160156
120.08076	1829.857421875
140.02937	1160.77990722656
143.1187	1898.44030761719
265.19473	1374.71875
269.33777	1561.60278320313
270.1825	1372.29040527344
271.14182	1235.45166015625
273.57693	1186.86950683594
321.9812	1312.91760253906
346.47388	1473.37438964844
366.24881	1440.32446289063
606.00934	1462.51110839844
700.45789	1428.53088378906
723.021	1403.1650390625
819.46149	1701.96789550781
1123.2789	1608.73376464844
1473.0692	1601.87841796875
1557.5656	1421.99377441406
1629.035	1663.66589355469
2041.0967	1672.30993652344
2093.4124	1800.59790039063
peaklist end

peaklist start
mz=1020.05094800382
fragmentation=HCD
charge=2
header=RawFile: QE929_MSQ1321_20180329_Heba_ub_s9_30_3 Index: 20291 Precursor: 0 _multi_
149.77789	1509.98181152344
173.7039	1656.24157714844
190.6899	1674.60400390625
226.11726	2763.75268554688
307.77136	1844.79711914063
351.94	1666.88354492188
401.30838	1559.96252441406
416.05441	1829.87585449219
686.23633	1991.18981933594
834.86157	2139.77905273438
1040.5028	3624.4072265625
1153.575	3597.10620117188
1763.8871	2214.3203125
peaklist end

peaklist start
mz=1020.0514291871
fragmentation=HCD
charge=2
header=RawFile: QE929_MSQ1321_20180329_Heba_ub_s7_30_1 Index: 20036 Precursor: 0 _multi_
144.30873	1768.47326660156
183.80797	1349.11474609375
313.14935	3420.01953125
324.80347	1703.275390625
331.8898	1687.54541015625
446.7139	2082.47387695313
866.18512	1966.16772460938
893.4447	2625.77001953125
1022.9874	2178.75537109375
1040.5023	2624.13330078125
1153.5901	7638.74560546875
1156.8857	1845.3916015625
1168.8424	1955.80456542969
1267.6602	2758.86059570313
1378.6024	1948.34924316406
1413.7571	5773.662109375
1873.1003	2085.189453125
peaklist end

peaklist start
mz=1020.05144927302
fragmentation=HCD
charge=2
header=RawFile: QE929_MSQ1321_20180329_Heba_ub_s6_10_3 Index: 20522 Precursor: 0 _multi_
131.83221	1490.96228027344
139.86823	1548.60595703125
226.11766	6203.41015625
402.24518	2854.451171875
414.30075	2091.80249023438
737.35541	2182.07885742188
893.43769	4601.97875976563
1040.5105	3651.52294921875
1153.5883	6406.1806640625
1266.6448	2452.81665039063
1413.7487	2029.99426269531
peaklist end

peaklist start
mz=1020.05153187391
fragmentation=HCD
charge=2
header=RawFile: QE929_MSQ1321_20180329_Heba_ub_s8_30_2 Index: 20316 Precursor: 0 _multi_
119.5997	1682.88623046875
131.2415	1492.3359375
172.72945	1715.09741210938
226.11714	6829.0966796875
239.07416	1834.45288085938
261.81583	1521.64794921875
314.21701	1651.896484375
419.53592	1561.03100585938
430.14716	1927.50854492188
707.40546	1956.27111816406
767.54688	1734.32043457031
893.44299	3279.09301757813
995.02594	1977.90185546875
1040.5167	2454.08911132813
1153.5945	6006.69287109375
1933.6438	2358.87426757813
peaklist end

peaklist start
mz=1020.26107867911
fragmentation=HCD
charge=2
header=RawFile: QE929_MSQ1321_20180329_Heba_ub_s9_30_3 Index: 21533 Precursor: 0 _peak_
102.73053	1635.68029785156
129.10121	1726.75695800781
183.69177	1844.50341796875
196.63574	2235.29663085938
442.37271	2200.94946289063
843.44464	1767.77966308594
1202.5421	1892.01477050781
1280.6134	2366.88549804688
1684.3292	2708.84741210938
1684.7941	2332.79345703125
3882.5493	2655.64624023438
3934.855	2253.12280273438
4034.2151	2948.76684570313
peaklist end

peaklist start
mz=680.618406237849
fragmentation=HCD
charge=3
header=RawFile: QE929_MSQ1321_20180329_Heba_ub_s9_30_3 Index: 3328 Precursor: 0 _multi_
104.13945	1055.44445800781
127.42445	1120.681640625
137.77628	1396.13806152344
140.75966	1019.06304931641
178.74452	1191.40795898438
230.43228	1255.38940429688
248.02686	1260.66357421875
250.67737	1257.93469238281
374.77274	1170.81604003906
680.32611	2290.63256835938
681.31055	1695.77172851563
994.30688	1514.11376953125
1386.5176	1456.43176269531
1542.2484	1552.24633789063
peaklist end

peaklist start
mz=1020.45441591002
fragmentation=HCD
charge=2
header=RawFile: QE929_MSQ1321_20180329_Heba_ub_s9_30_3 Index: 10157 Precursor: 0 _multi_
102.43578	1766.02233886719
110.38527	1626.69970703125
132.7317	1510.69519042969
136.48184	1449.64794921875
151.56917	1551.92321777344
152.27217	1640.78015136719
232.13922	1729.99194335938
262.08612	5839.244140625
265.40079	1650.13000488281
284.16132	2804.59643554688
304.66861	1802.37890625
375.17114	2344.47314453125
446.20602	2305.8115234375
1065.4159	2028.09289550781
1178.4937	3718.55419921875
1265.532	12793.0615234375
1302.6083	2541.69897460938
1365.6145	2177.34204101563
1958.7642	2485.20581054688
peaklist end

peaklist start
mz=1020.45451513909
fragmentation=HCD
charge=2
header=RawFile: QE929_MSQ1321_20180329_Heba_ub_s5_10_2 Index: 9385 Precursor: 0 _multi_
107.00478	1579.63061523438
232.13821	1580.22912597656
234.98544	1600.59301757813
262.08588	3647.10498046875
284.16083	2364.45654296875
325.13889	1706.15539550781
452.19098	1574.77648925781
480.81989	2034.07043457031
977.77832	2012.64416503906
1198.1583	1910.03405761719
1265.5267	9220.80297851563
1653.3032	2166.65673828125
peaklist end

peaklist start
mz=1020.45459478712
fragmentation=HCD
charge=2
header=RawFile: QE929_MSQ1321_20180329_Heba_ub_s6_10_3 Index: 10543 Precursor: 0 _multi_
107.01372	1570.37707519531
121.26271	1365.71704101563
142.30228	1665.70251464844
212.47168	1783.03076171875
262.08472	2865.49658203125
372.65479	1888.64709472656
375.16968	2642.29272460938
709.34711	1895.18371582031
1065.4167	2447.55004882813
1265.5286	8176.4921875
1364.579	3094.25
1916.7573	1944.54150390625
peaklist end

peaklist start
mz=1020.45462152067
fragmentation=HCD
charge=2
header=RawFile: QE929_MSQ1321_20180329_Heba_ub_s8_30_2 Index: 10250 Precursor: 0 _multi_
119.08202	3647.76171875
137.84702	1505.78515625
205.31779	1770.00756835938
231.09703	1791.19604492188
232.13969	1683.328125
262.08572	15257.7138671875
284.15985	12104.802734375
296.77063	1804.63330078125
320.60977	1565.845703125
357.15872	2172.78955078125
361.18338	2115.42016601563
375.16898	11436.9169921875
446.20715	2215.4052734375
484.10156	1906.12072753906
582.33783	1743.96789550781
591.27533	1906.99499511719
662.3125	3051.109375
812.33771	1759.05981445313
905.39148	2791.44677734375
1065.4201	14051.2912597656
1178.4945	2699.2646484375
1265.5457	37931.3564453125
1364.5883	8568.6337890625
1365.6149	2700.0185546875
1421.65	2132.93603515625
1465.6472	7648.11328125
1525.3285	2159.53784179688
1562.4758	2094.64770507813
peaklist end

peaklist start
mz=1020.45474390609
fragmentation=HCD
charge=2
header=RawFile: QE929_MSQ1321_20180329_Heba_ub_s4_10_1 Index: 10380 Precursor: 0 _multi_
119.08146	1734.08288574219
140.3277	1479.4208984375
146.34354	1714.34069824219
174.14706	1609.490234375
232.14035	2058.90747070313
262.08533	11113.4189453125
274.12039	2031.70190429688
284.12372	1907.4697265625
284.16029	8973.12475585938
359.75308	2258.03198242188
375.17014	8028.3271484375
446.20322	1782.57446289063
457.29056	1795.49182128906
551.39459	1791.70361328125
557.22693	1995.37487792969
628.30823	1884.85021972656
662.31226	2262.28588867188
914.34216	1978.58435058594
1063.2684	2173.95141601563
1065.4234	8459.91577148438
1178.5045	2322.08666992188
1265.5435	12595.525390625
1266.5342	10467.1123046875
1364.5917	3452.46533203125
1465.6423	3140.98828125
1466.6301	2435.16284179688
1665.6731	2274.53588867188
1669.8661	2053.44116210938
peaklist end

peaklist start
mz=1020.45536725031
fragmentation=HCD
charge=2
header=RawFile: QE929_MSQ1321_20180329_Heba_ub_s7_30_1 Index: 10036 Precursor: 0 _multi_
112.88758	1685.00854492188
135.71672	1970.27551269531
162.65913	1636.35021972656
262.08652	2364.40258789063
350.11115	1696.46423339844
444.44409	2025.98596191406
778.78381	2167.09985351563
787.95184	1911.31665039063
1040.0496	2409.46484375
1073.8005	1878.90307617188
1265.5481	11182.619140625
1266.535	2802.26293945313
1347.1692	2109.52270507813
1365.6252	2368.48559570313
2002.2863	2097.26928710938
2002.8713	2401.91064453125
peaklist end

peaklist start
mz=680.642929805707
fragmentation=HCD
charge=3
header=RawFile: QE929_MSQ1321_20180329_Heba_ub_s2_ctrl_2 Index: 17219 Precursor: 0 _multi_
112.90021	1300.35302734375
120.08127	1818.77612304688
136.07588	2963.89868164063
155.96948	1196.97692871094
185.16452	1241.42419433594
261.62216	1273.25866699219
327.01263	1257.39733886719
471.64175	1414.10595703125
516.21423	1285.41613769531
517.30621	1208.23425292969
715.40521	2719.93920898438
825.82452	1431.02941894531
934.30762	1648.2021484375
1030.3499	1606.51428222656
1661.8661	1607.67553710938
1869.2629	1636.89221191406
peaklist end

peaklist start
mz=680.642966034214
fragmentation=HCD
charge=3
header=RawFile: QE929_MSQ1321_20180329_Heba_ub_s3_ctrl_3 Index: 16299 Precursor: 0 _multi_
104.66898	1131.75183105469
107.99122	1332.04125976563
110.07163	1303.78942871094
120.0815	1644.80590820313
120.56277	1116.90490722656
138.25113	1161.82263183594
171.16039	1343.99926757813
223.25156	1209.9140625
715.41119	2215.1669921875
827.87854	1973.36645507813
875.06171	1427.30676269531
1222.465	1598.82751464844
2083.1062	1559.93347167969
peaklist end

peaklist start
mz=510.751745926266
fragmentation=HCD
charge=4
header=RawFile: QE929_MSQ1321_20180329_Heba_ub_s2_ctrl_2 Index: 2689 Precursor: 0 _multi_
119.31091	974.095947265625
170.23883	1043.74633789063
195.78748	1057.30834960938
198.10298	1375.39147949219
205.56757	1100.97180175781
257.1077	1027.09948730469
372.9122	2225.41333007813
662.01495	1378.39270019531
715.46509	1292.5927734375
728.46893	1321.03637695313
1015.8505	1205.00378417969
1026.8501	1451.00598144531
1114.1343	1679.53515625
1356.0719	1370.71630859375
1501.8577	1451.49853515625
2011.8291	1528.95068359375
peaklist end

peaklist start
mz=680.678492182727
fragmentation=HCD
charge=3
header=RawFile: QE929_MSQ1321_20180329_Heba_ub_s7_30_1 Index: 15695 Precursor: 0 _multi_
101.53601	1278.02746582031
110.07146	8596.9736328125
120.08076	8218.8271484375
129.10216	7817.505859375
157.13313	2649.53344726563
166.26492	1218.1064453125
185.12874	3148.37475585938
199.91245	1389.84631347656
454.27484	1734.904296875
456.41193	1414.91748046875
500.28262	2866.63671875
523.21661	3744.49865722656
544.94177	1509.47265625
668.95789	1407.62426757813
684.40106	2100.48413085938
798.43127	2325.20385742188
844.42865	1770.11376953125
920.29932	1472.07556152344
1000.2725	1569.39147949219
peaklist end

peaklist start
mz=680.680036853773
fragmentation=HCD
charge=3
header=RawFile: QE929_MSQ1321_20180329_Heba_ub_s4_10_1 Index: 16140 Precursor: 0 _multi_
110.07151	16079.95703125
111.98865	1141.24060058594
120.08087	6932.5048828125
129.10214	15211.2822265625
136.07466	1570.78405761719
142.16022	1346.09143066406
157.13315	4989.11279296875
226.11937	2429.8818359375
242.14923	1418.52807617188
337.67145	1366.28942871094
394.17224	3082.37084960938
454.27707	5794.1396484375
465.60342	1257.92529296875
477.20895	4963.38720703125
483.25467	1821.3779296875
500.2814	7331.75341796875
523.21674	2976.3095703125
562.30389	1682.3798828125
636.29126	1925.60400390625
638.39862	1773.20593261719
671.54266	1469.93005371094
684.39832	1780.46984863281
689.16266	1331.03601074219
798.42772	4722.53588867188
811.81598	1613.11560058594
844.43307	16028.1420898438
949.87762	1357.60485839844
955.40161	1502.1572265625
957.49963	5359.4599609375
1395.264	1438.66528320313
1496.4374	1464.00463867188
peaklist end

peaklist start
mz=680.695290061853
fragmentation=HCD
charge=3
header=RawFile: QE929_MSQ1321_20180329_Heba_ub_s7_30_1 Index: 11650 Precursor: 0 _peak_
110.0721	1978.88928222656
135.06564	1404.12426757813
143.11798	2175.2373046875
159.09203	1937.21557617188
180.80173	1255.72448730469
199.18094	1447.80493164063
213.22279	1260.43664550781
342.58887	1538.56408691406
782.04974	1893.3193359375
930.99084	1523.04211425781
1191.6146	1750.49462890625
peaklist end

peaklist start
mz=680.702477582611
fragmentation=HCD
charge=3
header=RawFile: QE929_MSQ1321_20180329_Heba_ub_s7_30_1 Index: 17250 Precursor: 0 _multi_
106.39085	1249.83605957031
110.07154	2228.6123046875
134.01848	1248.99914550781
136.07568	1354.33129882813
175.11951	2031.39489746094
227.1747	2973.30395507813
242.7327	1202.09729003906
275.07822	1754.84692382813
280.12891	4600.455078125
298.14001	4177.21435546875
326.13846	1223.70544433594
327.32346	1360.97741699219
393.36188	1338.9296875
400.56833	1304.68090820313
411.2226	5300.8935546875
437.54733	1671.27612304688
557.28802	5257.4853515625
557.79645	2117.20361328125
739.09094	1650.42272949219
746.32208	1433.27209472656
840.08093	1349.53894042969
879.46729	2518.04565429688
1094.9307	1537.90856933594
1113.5779	1731.95141601563
1716.3739	1439.82653808594
peaklist end

peaklist start
mz=510.778776432709
fragmentation=HCD
charge=4
header=RawFile: QE929_MSQ1321_20180329_Heba_ub_s7_30_1 Index: 12433 Precursor: 0 _multi_
102.41308	1085.35485839844
106.24983	969.197937011719
110.07157	4545.458984375
114.78317	1056.81030273438
115.57048	1057.46435546875
120.08083	2074.15502929688
129.10249	2389.04077148438
133.18646	1060.98693847656
140.68895	1155.16918945313
157.13329	1238.47912597656
167.03682	1213.58386230469
171.15027	3888.15869140625
175.11966	1687.56604003906
193.05283	2604.62817382813
199.17946	1248.38464355469
201.1214	1451.42736816406
229.11847	1195.39025878906
235.11946	1811.4248046875
237.07719	3805.73779296875
325.13046	1490.10437011719
338.18201	1695.07604980469
413.19321	1152.83996582031
454.26965	1442.95239257813
455.28085	2066.27392578125
500.28543	2671.876953125
617.30481	1251.16345214844
618.46332	1268.05993652344
745.33716	1753.240234375
1618.9824	1701.01684570313
1882.4838	1480.791015625
peaklist end

peaklist start
mz=680.702772773252
fragmentation=HCD
charge=3
header=RawFile: QE929_MSQ1321_20180329_Heba_ub_s6_10_3 Index: 12912 Precursor: 0 _multi_
103.59255	1153.78344726563
110.07145	5653.94189453125
120.08087	2501.84643554688
129.10202	2491.40576171875
134.2753	1288.18933105469
136.07584	1822.37609863281
166.06015	2137.93872070313
169.13339	1306.35705566406
175.11853	8064.52880859375
183.11227	5690.6455078125
191.85876	1551.90771484375
199.17982	7143.1181640625
201.12302	2140.5478515625
227.17511	9087.53125
229.11783	3128.33251953125
235.1187	13117.8486328125
236.15395	1317.50634765625
252.13327	7865.529296875
263.13898	2026.89660644531
298.13907	18224.388671875
326.13098	1632.92504882813
340.25931	1749.10510253906
344.14456	6357.32763671875
383.22743	7329.19860839844
388.18805	1280.84899902344
411.22208	5130.30517578125
429.23251	4943.53173828125
433.38031	1429.30310058594
439.22424	1266.9306640625
440.23438	5664.5791015625
455.28589	2197.24560546875
457.22778	6355.58447265625
513.76025	5859.00732421875
514.30156	12379.8277587891
524.30493	1643.42370605469
623.31824	1874.58093261719
643.33392	2650.21020507813
742.40662	7955.2314453125
743.42188	3764.66870117188
879.46699	23110.5576171875
1016.5239	15414.7736816406
1113.5787	44310.6748046875
1157.5632	1697.25988769531
1244.6091	5914.404296875
1357.7058	1921.57458496094
1470.7865	6696.93542480469
peaklist end

peaklist start
mz=510.778910659915
fragmentation=HCD
charge=4
header=RawFile: QE929_MSQ1321_20180329_Heba_ub_s6_10_3 Index: 12967 Precursor: 0 _multi_
101.07085	1091.98571777344
110.07143	5624.32568359375
120.08044	1751.35021972656
129.10152	1453.49682617188
133.08542	1546.16259765625
147.35945	985.305114746094
149.02658	1382.70178222656
153.6636	1168.14477539063
171.14851	4395.0126953125
175.1185	1191.08325195313
175.9926	1040.18249511719
193.05246	4264.16357421875
199.18034	1709.07775878906
235.11853	1958.08923339844
237.0787	1919.87927246094
287.11728	2295.66357421875
508.76706	1574.81896972656
557.28876	1476.6923828125
724.42249	1654.79614257813
742.41284	2239.6826171875
813.59015	1211.19775390625
819.04846	1293.26098632813
1577.4744	1311.11010742188
1925.4631	1336.74938964844
peaklist end

peaklist start
mz=680.70281808364
fragmentation=HCD
charge=3
header=RawFile: QE929_MSQ1321_20180329_Heba_ub_s7_30_1 Index: 12395 Precursor: 0 _multi_
107.38516	1148.07299804688
110.07155	6443.7861328125
120.08128	1757.02709960938
129.10194	2003.78625488281
175.11913	2726.21166992188
183.11247	2005.27905273438
199.18092	2501.9111328125
201.12321	1492.38708496094
227.17537	7708.15380859375
235.11841	6848.44189453125
252.1351	1562.17761230469
263.13855	2108.22827148438
298.14005	13421.8142089844
313.36459	1535.13952636719
344.14297	5344.4375
350.10849	1552.67565917969
368.12039	1625.37658691406
370.90079	1224.72180175781
383.22891	2103.78173828125
411.22293	5492.98974609375
429.23257	1794.35119628906
440.23734	6035.86181640625
457.2308	2909.97265625
508.76749	2740.6015625
514.29816	7382.310546875
570.31573	1693.7138671875
643.33588	2083.0595703125
694.25323	1325.79553222656
736.39502	2267.05786132813
736.89044	1834.36059570313
742.40642	7988.78198242188
879.46532	15421.2431640625
1090.2178	1804.33264160156
1098.4435	1501.90075683594
1113.5778	25495.1643066406
1213.2836	1401.56262207031
1244.5903	2197.21899414063
1357.6747	1994.10974121094
1362.9928	1624.95678710938
1499.4631	1902.88195800781
1708.9049	1748.45471191406
peaklist end

peaklist start
mz=680.702857342982
fragmentation=HCD
charge=3
header=RawFile: QE929_MSQ1321_20180329_Heba_ub_s9_30_3 Index: 12577 Precursor: 0 _multi_
110.07194	8561.216796875
120.08103	1750.28405761719
129.10265	2680.63940429688
136.07584	1563.51599121094
141.06517	1760.24670410156
147.11174	1229.798828125
150.59398	1323.1142578125
159.09131	15454.9169921875
166.06129	1484.83251953125
174.22165	1280.61364746094
175.11983	6009.61474609375
175.80713	1235.74462890625
183.11264	5087.34033203125
183.42815	1384.54077148438
199.18086	7812.4208984375
201.12451	2358.0517578125
207.12195	1450.65026855469
217.94389	1304.9892578125
218.17088	1522.60412597656
221.13017	1730.26318359375
227.17487	9955.974609375
229.11905	2876.56689453125
235.11893	10550.06640625
252.13393	7198.611328125
263.13937	4411.96240234375
291.48373	1568.00610351563
298.13951	15765.5427246094
298.4826	1434.32141113281
323.20773	1540.82751464844
326.02301	1510.7353515625
333.15378	1491.48754882813
340.25867	2258.59936523438
344.14276	2961.52172851563
368.12039	2258.48266601563
375.168	1438.37573242188
379.21033	1673.884765625
383.2316	1912.47314453125
411.17789	1434.4951171875
411.22473	8683.552734375
429.2352	6231.048828125
457.22992	2905.5078125
466.23981	3116.48486328125
514.29645	7316.2197265625
537.2774	12276.115234375
643.34143	3065.26171875
684.34568	22102.8876953125
686.31262	2190.0380859375
735.89636	5926.357421875
742.40998	10974.2358398438
792.44141	2349.09692382813
870.42322	1853.95092773438
879.46871	26047.4915771484
1016.5281	6670.66833496094
1113.582	44138.3647460938
1244.6028	3115.75854492188
1245.6301	2034.63012695313
1358.7086	2419.8115234375
1548.0405	1638.83923339844
1804.8179	2324.57958984375
peaklist end

peaklist start
mz=680.702858346669
fragmentation=HCD
charge=3
header=RawFile: QE929_MSQ1321_20180329_Heba_ub_s4_10_1 Index: 12780 Precursor: 0 _multi_
104.05312	1871.07202148438
104.58276	1245.1103515625
110.0713	6751.05029296875
120.08078	1525.67260742188
129.10225	3154.81298828125
136.07501	1718.30224609375
147.11238	1800.24963378906
151.74738	1360.9912109375
154.80399	1341.69299316406
159.09085	1991.86877441406
160.16423	1227.31677246094
166.06075	1569.69702148438
175.11841	4531.1865234375
183.11299	5589.05908203125
199.17976	5722.64697265625
201.12282	2259.60864257813
207.12463	1332.57556152344
227.17491	11531.609375
229.11769	2931.52880859375
235.11897	10371.8935546875
252.13414	7123.5458984375
260.19449	1352.24194335938
263.13925	2124.31884765625
275.12427	1697.90209960938
280.12762	2022.89770507813
298.13923	19763.8208007813
340.25854	2077.1171875
344.1442	2345.70556640625
348.15292	1279.80798339844
374.56866	1412.25817871094
383.22943	2268.63061523438
411.22302	8676.06640625
440.23706	4883.1005859375
457.22992	2776.10522460938
513.75928	2202.62548828125
514.30094	12344.6081542969
622.80927	1847.61218261719
643.33807	6094.79443359375
742.40746	15004.1899414063
879.46395	22021.7099609375
886.55787	4079.01831054688
1016.5101	1888.94543457031
1016.5278	7757.01513671875
1017.5262	2922.322265625
1113.577	40386.9653320313
1244.6182	1895.80981445313
1307.2675	1528.65808105469
1470.7764	4288.78955078125
peaklist end

peaklist start
mz=680.702951116301
fragmentation=HCD
charge=3
header=RawFile: QE929_MSQ1321_20180329_Heba_ub_s9_30_3 Index: 17458 Precursor: 0 _multi_
199.18059	1752.11352539063
227.17574	4870.32958984375
235.11942	1928.15686035156
273.60388	1254.296875
280.12906	7465.4560546875
298.1387	5145.4482421875
321.7373	1619.54028320313
326.13626	1333.9228515625
344.14444	1448.51135253906
419.59296	1335.63232421875
439.21906	2473.60400390625
457.23407	2257.84252929688
557.29413	5036.9951171875
643.34082	1849.32409667969
679.36908	1529.55004882813
742.40912	1825.15148925781
879.46241	8220.89758300781
1113.5627	6571.6123046875
1244.5997	1848.72216796875
1381.9285	1459.80786132813
1916.7896	1920.2265625
2072.6624	1892.42858886719
peaklist end

peaklist start
mz=680.703114853093
fragmentation=HCD
charge=3
header=RawFile: QE929_MSQ1321_20180329_Heba_ub_s8_30_2 Index: 17562 Precursor: 0 _multi_
111.1454	1330.68322753906
116.88642	1187.06689453125
141.15337	1233.107421875
142.53191	1456.04614257813
171.56584	1299.93505859375
175.11806	1595.77258300781
227.17548	1440.16394042969
280.12878	2014.15112304688
298.13913	1635.69799804688
326.13367	1540.31494140625
390.61691	1362.21215820313
742.40845	1591.76135253906
1125.9645	1654.29052734375
1315.4473	1737.6708984375
1965.0988	1790.28820800781
peaklist end

peaklist start
mz=680.703119312616
fragmentation=HCD
charge=3
header=RawFile: QE929_MSQ1321_20180329_Heba_ub_s8_30_2 Index: 12661 Precursor: 0 _multi_
108.3083	1281.28649902344
110.07164	7985.16259765625
120.08107	1480.68273925781
124.78526	1282.90197753906
141.15097	1257.35180664063
155.11626	1388.76672363281
159.56172	1557.06323242188
175.11909	5520.07373046875
182.11032	1513.49768066406
183.11263	5458.4609375
192.79469	1251.81860351563
199.17972	8841.7060546875
201.12288	1753.23974609375
207.12431	1591.34204101563
227.17528	11268.892578125
229.11856	5607.1875
235.11919	11963.2041015625
252.13376	4825.36767578125
258.7179	1165.86791992188
275.1243	1434.73364257813
280.12802	1998.36193847656
298.13953	17308.255859375
340.25778	2163.56689453125
344.14404	2591.1826171875
383.22812	2930.056640625
411.22348	9021.34375
429.23245	1703.94873046875
457.2269	5662.05224609375
513.75867	3179.44262695313
514.30127	10636.859375
542.31653	1917.34228515625
622.81128	5378.17578125
643.34326	1987.05041503906
679.35504	1712.0498046875
735.89526	5010.8388671875
736.40588	2338.06591796875
742.40588	12052.044921875
792.42877	1700.60632324219
879.46697	27417.92578125
883.47168	1570.54504394531
1016.5162	6378.79846191406
1032.8717	1754.46801757813
1113.5806	43194.6201171875
1244.607	3748.66418457031
1259.6354	1821.53979492188
1584.8814	4747.71435546875
peaklist end

peaklist start
mz=680.703392193787
fragmentation=HCD
charge=3
header=RawFile: QE929_MSQ1321_20180329_Heba_ub_s4_10_1 Index: 17643 Precursor: 0 _multi_
109.25811	1187.80358886719
124.49107	1528.55603027344
129.10161	1440.42761230469
175.11853	1663.58471679688
183.07736	1323.39001464844
199.18111	1634.45935058594
227.17531	2717.15795898438
235.11961	2089.61791992188
280.12933	1880.59240722656
301.49902	1400.78662109375
398.01028	1412.34753417969
411.6272	1263.63732910156
440.22073	1270.13940429688
460.85748	1300.99072265625
557.29364	1595.83093261719
735.89508	1628.30505371094
742.41394	2153.61865234375
853.41901	1480.11010742188
879.46216	2829.416015625
1038.4592	1636.58947753906
1052.3623	1440.26489257813
1092.6239	1559.88488769531
1113.5723	1654.12268066406
1694.1145	1656.90393066406
2089.6882	1751.1279296875
peaklist end

peaklist start
mz=680.703445838333
fragmentation=HCD
charge=3
header=RawFile: QE929_MSQ1321_20180329_Heba_ub_s6_10_3 Index: 17730 Precursor: 0 _multi_
112.97788	1182.03857421875
124.1675	1363.18005371094
143.17821	1303.244140625
173.12714	1201.02270507813
280.12857	3031.29736328125
298.13718	3902.52026367188
439.22546	1684.68017578125
650.61066	1433.73522949219
792.44403	1465.37524414063
879.46716	5393.53759765625
972.19855	1434.16577148438
1091.1283	1397.30310058594
1852.9111	1824.25915527344
1864.6703	1550.52258300781
peaklist end

peaklist start
mz=680.706895281366
fragmentation=HCD
charge=3
header=RawFile: QE929_MSQ1321_20180329_Heba_ub_s3_ctrl_3 Index: 14853 Precursor: 0 _multi_
110.07125	1984.82971191406
120.08065	10716.306640625
129.10226	2746.29833984375
136.0755	2210.677734375
136.74927	1335.02575683594
157.1333	3054.392578125
158.54602	1407.12512207031
167.16478	1059.57934570313
185.12866	1305.31787109375
261.12436	1238.75500488281
261.15939	1902.498046875
332.19562	1528.38464355469
445.19284	1241.40185546875
553.59692	1444.90905761719
558.32819	1485.12133789063
710.97998	1360.9296875
798.41528	1635.39611816406
852.46436	2111.57568359375
889.37073	1335.76928710938
1126.4559	1506.98193359375
1247.656	1529.95751953125
peaklist end

peaklist start
mz=680.707007765515
fragmentation=HCD
charge=3
header=RawFile: QE929_MSQ1321_20180329_Heba_ub_s6_10_3 Index: 16094 Precursor: 0 _multi_
110.0715	2900.171875
120.08074	98257.9296875
121.08392	6036.39501953125
126.1477	1399.22644042969
129.10193	8848.1787109375
134.36699	1582.52221679688
136.07532	32180.05859375
137.07924	2142.60961914063
141.1019	9253.9384765625
147.11243	1529.17565917969
157.1333	51128.76171875
158.13751	2073.5751953125
162.94254	1354.90051269531
169.0965	7558.333984375
172.07089	1463.49133300781
172.86568	1392.3173828125
173.12817	3020.35913085938
185.12808	35191.7421875
186.12947	1154.47717285156
192.45923	1192.33947753906
201.10464	1287.83605957031
233.12703	5761.5712890625
233.16434	27435.57421875
234.16811	2163.796875
244.16467	2620.2578125
249.1591	5680.4462890625
261.12253	2449.53295898438
261.15887	18329.728515625
277.15512	2437.28930664063
283.13916	8963.2353515625
285.15509	3274.27758789063
287.17474	10152.4453125
332.16034	3951.5908203125
332.19551	29520.7531738281
340.16165	6117.296875
348.19046	2711.14111328125
400.26462	1497.59460449219
408.22366	3003.60717773438
424.22028	1531.86022949219
425.24979	6722.50830078125
445.27823	3259.79345703125
453.2464	2934.25341796875
479.86508	1463.48120117188
481.76291	1535.71826171875
493.40195	1470.03076171875
501.31253	2024.2900390625
528.02655	1538.18493652344
547.78674	1567.29663085938
558.33367	20178.4899902344
564.27362	2242.58374023438
581.30206	1899.31286621094
588.3147	2425.50463867188
595.30347	2091.32006835938
609.32111	1466.740234375
616.31067	1868.44543457031
632.8385	3138.208984375
633.33002	1962.61572265625
705.40331	18719.9892578125
717.89703	10193.7958984375
718.38531	1872.90808105469
729.36639	1428.6591796875
792.43988	4882.43505859375
798.41391	21534.439453125
798.92627	10247.6923828125
828.44489	1815.74829101563
848.44104	1765.67053222656
852.46804	43258.9833984375
963.50026	3773.61901855469
980.53302	24248.056640625
981.52118	10560.7744140625
1093.6039	5582.35668945313
1128.5775	1627.67895507813
1150.6334	20477.1879882813
1247.6487	2410.38842773438
1264.678	13087.22265625
1265.6638	6480.572265625
1335.6942	7570.53369140625
1336.7198	4726.91015625
1346.6412	2051.0966796875
1415.7389	12610.2973632813
1432.7667	61745.9736328125
1433.7544	7934.51171875
1578.7999	8316.2158203125
peaklist end

peaklist start
mz=680.707044337712
fragmentation=HCD
charge=3
header=RawFile: QE929_MSQ1321_20180329_Heba_ub_s2_ctrl_2 Index: 15747 Precursor: 0 _multi_
110.0713	2190.10327148438
120.08083	27064.689453125
129.10222	1905.11804199219
136.07578	7979.28125
141.1008	2145.04858398438
157.13301	13595.91015625
185.12805	8861.591796875
233.16403	7552.0234375
237.70351	1283.57885742188
244.16537	1655.26037597656
246.19447	1386.07788085938
261.15924	6406.25927734375
283.13965	1874.28649902344
332.19494	8399.18090820313
340.15991	2047.76025390625
558.33191	4865.77490234375
651.09558	1634.25402832031
705.40753	2766.61279296875
792.43518	1894.48352050781
852.4611	4117.53076171875
980.53078	7366.42504882813
1264.6437	1618.87145996094
1335.6943	2512.61279296875
1432.7608	15294.9165039063
1595.8283	5424.2470703125
1830.0093	1805.49914550781
peaklist end

peaklist start
mz=680.707088290819
fragmentation=HCD
charge=3
header=RawFile: QE929_MSQ1321_20180329_Heba_ub_s8_30_2 Index: 15898 Precursor: 0 _multi_
110.0715	2553.72875976563
120.08081	44524.8203125
121.08425	2420.41235351563
129.10251	5026.482421875
136.07552	9922.7138671875
137.10704	1336.12341308594
141.10223	2601.7294921875
157.1335	20413.27734375
169.09711	3179.16186523438
170.68674	1272.99340820313
173.12772	1479.91589355469
175.11948	1583.10363769531
185.12807	14559.0625
185.16457	1775.58776855469
233.16495	11638.982421875
244.16472	1464.333984375
249.16089	1664.24877929688
261.15942	6969.81494140625
262.12308	1520.98156738281
283.1403	7308.13757324219
287.17538	3012.45703125
332.19717	10986.400390625
425.24493	3447.68603515625
445.28424	1411.6806640625
558.33253	7099.40637207031
632.84534	1673.76843261719
705.40485	8730.79016113281
777.42151	1574.33288574219
792.44696	2727.49536132813
793.4201	1530.86962890625
798.41285	8508.27001953125
798.92126	9141.0986328125
852.46741	9951.73046875
980.52393	13812.0483398438
1094.5795	1504.55725097656
1150.6176	5358.296875
1265.6565	5088.775390625
1432.7449	2673.25561523438
1432.7664	20380.9921875
1433.7821	1991.02124023438
1794.1808	1804.20166015625
peaklist end

peaklist start
mz=680.707140270708
fragmentation=HCD
charge=3
header=RawFile: QE929_MSQ1321_20180329_Heba_ub_s5_10_2 Index: 14582 Precursor: 0 _multi_
104.02203	1373.53210449219
110.54156	1210.06884765625
113.53558	1181.43005371094
120.08086	26729.677734375
121.08447	1565.40417480469
136.07559	9854.1650390625
139.49583	1246.76489257813
141.10173	1797.85339355469
157.13348	13670.41796875
169.09705	2150.44287109375
178.24109	1432.07373046875
185.12764	9503.375
233.16403	8834.646484375
261.15878	5885.64892578125
287.17218	1843.150390625
332.19617	6310.93115234375
362.69861	1357.64294433594
425.24805	1801.69140625
535.12622	1364.35864257813
705.39899	2604.5029296875
798.41101	2846.81909179688
798.92212	2781.49047851563
852.47369	4042.09912109375
853.46356	3094.08154296875
963.50073	1836.28149414063
980.5272	4717.0673828125
1057.5924	1609.19958496094
1264.6711	2878.62060546875
1335.6978	2221.81811523438
1432.7454	6855.98303222656
1432.764	18628.6352539063
2026.6362	1755.689453125
peaklist end

peaklist start
mz=680.707225998624
fragmentation=HCD
charge=3
header=RawFile: QE929_MSQ1321_20180329_Heba_ub_s9_30_3 Index: 15823 Precursor: 0 _multi_
101.07144	2716.33764648438
103.05451	3287.13012695313
109.06044	1898.32739257813
110.07129	6699.33349609375
119.04932	1282.75354003906
120.08078	167547.078125
121.08408	9904.623046875
123.51057	1561.76110839844
129.10228	10169.9638671875
136.07547	45395.71484375
137.07869	1936.19897460938
141.10216	17437.134765625
143.11726	2570.13623046875
157.13332	85521.703125
158.13663	3420.6953125
169.09671	20937.173828125
172.07109	6001.47900390625
173.12788	15091.7109375
183.14868	3434.9443359375
185.1282	65891.3984375
201.12546	1629.48278808594
211.14294	3333.53662109375
212.10266	1652.2919921875
226.15407	2361.9638671875
233.12766	3456.49853515625
233.16432	55723.359375
234.16693	6763.8076171875
235.10847	1988.646484375
244.16519	14887.7109375
245.17097	1703.09301757813
248.13773	1774.79309082031
249.15878	10494.9697265625
261.12354	9763.4521484375
261.15927	42842.7646484375
277.15509	3316.310546875
283.13977	21475.306640625
285.15527	6988.47216796875
287.17522	23670.5061035156
303.16904	2682.4423828125
311.17126	1924.99499511719
332.15933	4066.7060546875
332.19615	54352.6552734375
340.16147	16113.3623046875
348.19097	5344.99633789063
351.20361	2365.8955078125
374.2439	2123.77758789063
400.26581	2818.96801757813
408.22217	3484.21850585938
413.21567	1884.59924316406
417.28891	3107.19873046875
424.22095	2602.82275390625
425.24821	15761.8876953125
429.1749	2232.9384765625
436.21527	2930.44018554688
445.27823	7339.70947265625
450.23242	2233.37060546875
453.24387	8921.4072265625
467.26575	1808.18872070313
495.25977	1822.234375
501.31107	2375.20922851563
536.83331	1607.33142089844
547.24481	1509.99438476563
549.53229	1761.86108398438
558.33469	36134.0986328125
564.28082	2566.44921875
571.29437	1750.59240722656
581.30396	7517.60302734375
583.27838	2059.8720703125
588.30914	1922.74597167969
595.30743	1995.30651855469
616.31177	2115.54223632813
689.37927	2353.87426757813
705.4046	40984.966796875
707.88	2960.03393554688
718.38446	9795.40625
724.38788	1918.89916992188
728.36896	1979.17907714844
744.37299	2445.89477539063
778.40735	1822.60119628906
778.68213	1794.14453125
792.43402	5675.38330078125
806.401	2170.41064453125
835.44531	2175.57006835938
852.46763	74536.7631835938
855.45264	2393.27612304688
861.43201	2714.57348632813
897.47789	3468.67919921875
911.47784	2323.91455078125
962.51361	2587.61206054688
963.50241	14210.9396972656
980.53022	64156.943359375
1022.5174	3858.34313964844
1093.6066	15174.271484375
1150.6355	26281.259765625
1151.6211	13171.7578125
1189.6099	2905.92211914063
1190.6254	2354.30981445313
1191.5826	2087.10571289063
1247.6349	4570.02856445313
1264.6733	54882.3901367188
1304.6501	2375.36889648438
1318.697	2246.1162109375
1335.7112	43346.1945800781
1415.7407	20025.3310546875
1432.767	166091.032226563
1434.7556	6480.31689453125
1578.8169	5085.11962890625
1595.8283	75900.6103515625
peaklist end

peaklist start
mz=680.707349367955
fragmentation=HCD
charge=3
header=RawFile: QE929_MSQ1321_20180329_Heba_ub_s4_10_1 Index: 16043 Precursor: 0 _multi_
101.35928	1164.78686523438
103.05469	1297.2626953125
112.33028	1302.9697265625
113.89529	1255.71325683594
120.08091	54019.23046875
121.08447	2173.3994140625
129.10219	2410.96606445313
136.07567	15113.3544921875
141.10231	2433.02661132813
157.13324	24269.94140625
158.13757	2001.75598144531
169.09714	5618.10009765625
173.12862	1756.90246582031
185.12842	16155.4111328125
191.79201	1285.89562988281
233.16478	15807.4658203125
242.05562	1193.27478027344
244.16524	1793.34326171875
257.39642	1377.7060546875
261.15938	12193.1602783203
283.13965	5368.06005859375
287.17484	6825.419921875
294.21948	1265.05395507813
332.19598	13166.3911132813
340.16098	2019.94689941406
348.19183	1372.86694335938
425.24927	2019.90490722656
436.21991	1706.6337890625
453.24112	1601.35034179688
558.33704	8286.6845703125
588.30676	1483.50073242188
632.84546	1912.759765625
644.32483	1400.24377441406
705.40228	5813.79248046875
754.40015	1697.96667480469
789.90173	2352.73779296875
852.46648	23132.0615234375
980.54132	9698.7421875
981.52875	6307.94775390625
1150.6208	8404.994140625
1203.7534	1589.01330566406
1264.6624	5259.48828125
1265.6865	2388.49291992188
1335.6873	6617.3203125
1336.7191	1772.00659179688
1432.7468	9146.091796875
1432.7638	30869.5830078125
1433.7756	2365.02368164063
1595.8229	19872.2583007813
1774.0267	1618.33581542969
1842.298	1808.90869140625
1843.1094	1690.22790527344
1999.5618	1639.44860839844
peaklist end

peaklist start
mz=680.707410110266
fragmentation=HCD
charge=3
header=RawFile: QE929_MSQ1321_20180329_Heba_ub_s7_30_1 Index: 15582 Precursor: 0 _multi_
105.89315	1318.515625
110.07154	2153.5126953125
120.08075	79467.640625
121.08418	6836.609375
129.10197	2914.17065429688
136.07516	21495.115234375
137.07933	1961.71813964844
141.10164	9638.9423828125
157.13326	41974.4921875
158.13661	1662.97973632813
169.09679	8396.01953125
175.1194	2221.13330078125
185.12805	31261.060546875
195.08638	1751.67846679688
198.30042	1544.15795898438
215.68942	1566.22216796875
218.47482	1425.5185546875
233.12885	3024.87866210938
233.16475	27556.228515625
234.16806	2192.92431640625
239.11261	2734.244140625
244.16464	6546.6953125
249.15953	6032.4052734375
261.12198	2167.6337890625
261.15865	22801.5665283203
273.63641	1362.80529785156
283.13885	9088.9775390625
285.15576	2413.84497070313
287.17502	8620.9658203125
332.16132	1999.36096191406
332.19643	27747
340.1611	7876.57922363281
348.19125	2220.61303710938
408.22473	1760.1552734375
417.28506	3826.55932617188
424.21729	1615.22448730469
425.24799	7212.0537109375
436.2149	1836.23608398438
445.28207	1778.15295410156
450.23669	1993.435546875
453.24332	2352.36767578125
558.33266	18763.4643554688
564.27869	2006.85949707031
588.30841	1744.96923828125
668.36084	2401.55981445313
668.85394	1771.26977539063
705.40124	17089.8815917969
832.92645	1550.6396484375
835.44769	2228.5830078125
852.47047	31447.0322265625
861.95044	2684.69384765625
963.49988	3123.04028320313
980.53672	29582.8359375
1093.6075	5914.94384765625
1150.6306	10214.095703125
1151.6179	5822.53759765625
1152.6426	2088.92651367188
1264.6779	13666.3188476563
1265.6613	2826.52221679688
1266.6489	2254.65258789063
1335.6958	13650.5986328125
1337.0099	1752.65307617188
1346.6733	2213.34545898438
1415.7426	8521.90209960938
1432.7662	63972.494140625
1432.7905	10562.791015625
1433.7362	6320.92333984375
1595.8314	35382.3359375
2068.1499	1895.3662109375
peaklist end

peaklist start
mz=1020.57081966909
fragmentation=HCD
charge=2
header=RawFile: QE929_MSQ1321_20180329_Heba_ub_s5_10_2 Index: 14921 Precursor: 0 _multi_
101.07109	2828.7109375
123.07563	1496.65014648438
134.41797	1426.93273925781
296.64307	1843.52124023438
299.16928	2321.36767578125
660.51093	1896.72045898438
782.71075	1787.05590820313
1328.7272	2402.54077148438
1484.1772	1889.93188476563
peaklist end

peaklist start
mz=1020.57094972769
fragmentation=HCD
charge=2
header=RawFile: QE929_MSQ1321_20180329_Heba_ub_s6_10_3 Index: 16495 Precursor: 0 _multi_
120.0491	1797.40637207031
136.17062	1609.02490234375
219.12407	2096.0419921875
299.16913	1799.31872558594
489.49582	1648.982421875
496.84891	2138.5625
551.61938	1758.73767089844
632.52173	1963.16296386719
821.85718	2022.33459472656
981.35864	2246.76000976563
1399.7593	2353.90869140625
1564.7424	2100.66528320313
1839.8158	1912.220703125
peaklist end

peaklist start
mz=510.793272901229
fragmentation=HCD
charge=4
header=RawFile: QE929_MSQ1321_20180329_Heba_ub_s3_ctrl_3 Index: 5999 Precursor: 0 _multi_
110.07168	4185.63427734375
129.10277	7684.42626953125
134.55659	1133.18933105469
136.07524	1085.05554199219
171.149	1768.79248046875
199.14616	1306.08569335938
211.14378	1644.50244140625
214.56558	1148.291015625
239.21321	1155.33984375
402.56488	1266.11022949219
511.15671	1225.20825195313
588.34753	1991.79736328125
626.8241	1408.33764648438
705.44476	1248.59167480469
813.80933	1229.04455566406
1162.6504	1624.29443359375
1835.3199	1408.4130859375
peaklist end

peaklist start
mz=680.723998765745
fragmentation=HCD
charge=3
header=RawFile: QE929_MSQ1321_20180329_Heba_ub_s7_30_1 Index: 18544 Precursor: 0 _multi_
127.52566	1243.24914550781
167.30681	1139.90283203125
344.15729	1462.66638183594
344.85834	1257.41967773438
366.52142	1297.68627929688
429.0928	1700.07336425781
457.24081	1407.33056640625
732.2514	1473.94116210938
847.43646	1963.48315429688
880.46259	1869.24450683594
882.49384	1755.90625
1337.0005	1884.62084960938
peaklist end

peaklist start
mz=680.815738498179
fragmentation=HCD
charge=3
header=RawFile: QE929_MSQ1321_20180329_Heba_ub_s2_ctrl_2 Index: 9090 Precursor: 0 _peak_
110.0717	7741.08544921875
117.23587	1303.10791015625
120.08115	5916.69970703125
131.11806	7665.8466796875
175.11923	2169.73461914063
177.57346	1322.615234375
183.15039	1743.60009765625
186.08684	1718.66735839844
191.11763	1480.49792480469
209.1396	8432.1953125
219.11273	1661.1240234375
225.12286	2544.01000976563
235.09152	1795.25244140625
237.13438	1778.62072753906
242.14972	5266.78662109375
334.14035	13788.4599609375
453.57028	1464.45361328125
548.9129	1816.76831054688
552.20386	3136.14965820313
738.2796	7698.06994628906
803.71301	1596.82788085938
948.41756	20525.4321289063
1119.4882	13262.3623046875
1120.4592	5858.65478515625
1125.5743	9059.541015625
1309.8837	1598.56677246094
1317.4886	1911.42456054688
peaklist end

peaklist start
mz=680.824191139615
fragmentation=HCD
charge=3
header=RawFile: QE929_MSQ1321_20180329_Heba_ub_s9_30_3 Index: 6345 Precursor: 0 _peak_
120.58956	1057.97534179688
129.10222	6732.810546875
136.07588	1239.73571777344
143.11771	2242.09545898438
158.26534	1230.16345214844
166.94038	1310.16857910156
171.11194	1775.02807617188
199.72456	1255.56665039063
229.11739	2349.16943359375
299.17096	1459.31457519531
308.92786	1400.04357910156
414.24619	2073.08813476563
666.96375	1387.64331054688
743.41418	2311.60864257813
773.39783	1511.02722167969
814.44653	2553.4091796875
880.76703	1440.87463378906
921.47949	1708.77185058594
961.50928	2129.94165039063
962.54608	1698.42724609375
peaklist end

peaklist start
mz=680.828285537217
fragmentation=HCD
charge=3
header=RawFile: QE929_MSQ1321_20180329_Heba_ub_s6_10_3 Index: 3900 Precursor: 0 _peak_
101.07152	9893.810546875
115.08719	10659.8603515625
127.08681	48136.48046875
129.10251	13749.080078125
135.48132	1341.91479492188
139.08667	1431.11999511719
145.06126	1535.19580078125
155.08148	29306.005859375
157.09709	2130.89111328125
158.33754	1189.11694335938
167.08168	2420.85229492188
172.10806	1508.69226074219
185.09195	1834.28039550781
206.0929	2948.19116210938
222.65533	2346.33129882813
224.10368	14728.3857421875
226.1189	16617.708984375
226.15463	1988.85559082031
227.12198	1968.21655273438
242.11362	8175.42578125
244.16592	9527.46484375
281.12457	15009.5107421875
283.1394	6107.88232421875
294.7572	1439.47839355469
299.1358	5329.3271484375
301.18759	6371.12060546875
308.67853	6683.75634765625
340.16083	2510.16650390625
347.13696	2299.82836914063
374.71207	1911.92944335938
378.18024	1890.26025390625
392.15744	7765.18505859375
410.16635	1666.08679199219
413.21423	3161.66137695313
414.23575	17465.7525634766
441.20734	2062.45263671875
449.1796	1534.02575683594
455.30035	2451.62060546875
477.74286	1887.49291992188
489.20917	7492.0869140625
493.27652	2873.32177734375
506.23621	3187.33618164063
507.2222	2950.181640625
511.28894	21262.576171875
517.76721	5316.25048828125
523.74908	2227.35815429688
536.2298	1829.46887207031
546.22766	2567.35986328125
564.24927	3315.31591796875
568.30932	17800.4897460938
581.26587	2111.16455078125
596.30176	1747.11755371094
603.26062	1497.56164550781
628.64117	3242.84350585938
643.32294	2001.65686035156
648.68048	2028.39343261719
649.00403	2548.17651367188
652.81769	1649.30712890625
665.32086	1677.80114746094
672.32458	1644.35424804688
673.36578	2351.39526367188
680.34735	3023.98559570313
681.82361	2851.75830078125
734.37622	4989.73388671875
746.85974	2748.5224609375
752.39397	20987.4965820313
780.39037	34408.2783203125
791.40147	8036.0654296875
808.42639	5406.22265625
809.41655	38359.0223388672
837.25623	2478.48120117188
837.40959	93233.1328125
893.43829	4369.3134765625
902.4342	1715.28942871094
920.43683	3104.22143554688
937.47766	1827.67614746094
948.44377	14072.8833007813
948.61304	1877.66906738281
965.46372	10012.5773925781
987.54596	2479.279296875
1027.52	7808.00830078125
1034.5143	2249.46923828125
1062.5237	43525.1069335938
1117.4753	1700.9013671875
1119.5403	4920.75134277344
1119.5516	10437.7236328125
1120.541	3146.13745117188
1188.5582	2721.2841796875
1189.5437	5348.02392578125
1206.5734	31729.873046875
1241.6914	1887.94567871094
1360.6497	19894.8466796875
peaklist end

peaklist start
mz=680.976074465529
fragmentation=HCD
charge=3
header=RawFile: QE929_MSQ1321_20180329_Heba_ub_s9_30_3 Index: 10203 Precursor: 0 _multi_
101.07168	1283.58020019531
104.05341	2029.48388671875
120.0808	2631.8232421875
121.44529	1339.44458007813
129.10269	2744.27734375
131.8085	1230.20812988281
136.07593	2709.41333007813
147.11195	1290.63110351563
171.11296	2922.34814453125
174.1207	1356.83813476563
175.11858	2207.34912109375
175.95741	1498.23950195313
186.12366	2468.07543945313
199.10818	7148.68505859375
202.08299	2716.67333984375
212.103	2475.39599609375
217.68597	1373.30810546875
227.10194	1889.40783691406
239.11295	1571.76196289063
254.15437	1348.18859863281
257.12509	2214.79345703125
278.11356	1429.56774902344
281.25922	1344.85302734375
311.17181	1740.88781738281
313.15186	2652.31909179688
358.78232	1326.40612792969
368.42017	1304.49914550781
384.22318	3082.7822265625
412.22116	5656.8291015625
549.28375	4730.146484375
763.3761	6902.9921875
862.44152	6551.36682128906
935.44098	1560.95837402344
949.47456	28436.3857421875
1048.5496	2818.88427734375
1162.5833	4721.51391601563
1256.7034	1656.091796875
1308.5972	1893.73205566406
peaklist end

peaklist start
mz=1020.99021900259
fragmentation=HCD
charge=2
header=RawFile: QE929_MSQ1321_20180329_Heba_ub_s5_10_2 Index: 15754 Precursor: 0 _multi_
131.01376	1401.03649902344
187.78534	1541.45654296875
253.10347	1565.83471679688
411.99661	2244.06689453125
724.75549	1822.55786132813
1558.6002	2069.62866210938
peaklist end

peaklist start
mz=680.997742837728
fragmentation=HCD
charge=3
header=RawFile: QE929_MSQ1321_20180329_Heba_ub_s9_30_3 Index: 6297 Precursor: 0 _multi_
101.07129	2323.83764648438
107.53188	1180.00134277344
112.42702	1219.19812011719
117.11964	1125.12475585938
132.4263	1200.77648925781
136.07558	2798.63012695313
147.11307	1707.63757324219
199.18062	6167.1015625
207.02887	1297.42553710938
227.17531	1863.47888183594
234.32092	1201.23852539063
262.75867	1434.10668945313
277.36014	1366.69934082031
480.56415	1312.96472167969
659.41003	2153.31372070313
708.48376	1755.5078125
779.10535	1815.20629882813
822.47205	2195.7744140625
831.42834	1673.18200683594
1133.5309	2390.53247070313
1493.988	1563.20483398438
1807.9603	1706.59460449219
1842.9662	1565.18627929688
peaklist end

peaklist start
mz=680.999292117439
fragmentation=HCD
charge=3
header=RawFile: QE929_MSQ1321_20180329_Heba_ub_s5_10_2 Index: 21501 Precursor: 0 _multi_
197.50761	1217.05261230469
202.724	1226.15954589844
237.9666	1310.56689453125
245.87617	1227.36108398438
274.84018	1361.01452636719
375.97095	1298.28735351563
402.01785	1239.98596191406
680.54431	1439.33740234375
740.04016	1993.02429199219
1094.2164	1666.2041015625
1111.8921	1697.98266601563
peaklist end

peaklist start
mz=680.999554833977
fragmentation=HCD
charge=3
header=RawFile: QE929_MSQ1321_20180329_Heba_ub_s6_10_3 Index: 3846 Precursor: 0 _peak_
101.16602	1417.22216796875
110.07175	7769.81787109375
120.91046	1209.099609375
127.08666	5684.69970703125
129.10248	6939.85791015625
132.43498	1529.79443359375
142.67363	1216.75646972656
151.45403	1364.14343261719
175.11937	1609.13989257813
200.98598	1294.23669433594
202.00069	1298.46484375
224.55721	1174.32385253906
255.7393	1529.49353027344
268.12927	3064.0283203125
273.13562	1379.634765625
274.09201	1779.45825195313
301.12701	1366.61437988281
339.89413	1432.86755371094
356.22647	1777.36511230469
383.01266	1209.14733886719
398.75119	1552.32666015625
415.0177	1389.49462890625
433.28812	1391.89953613281
455.29663	3180.57836914063
515.70349	1272.00524902344
521.81384	1520.63000488281
538.74866	1496.78967285156
680.32874	1542.99560546875
681.37445	1484.62438964844
724.85754	3119.12548828125
736.32208	2218.43530273438
808.41016	13006.931640625
808.89221	3059.20092773438
809.42615	8826.63671875
934.46136	1798.47961425781
1147.597	18612.5478515625
1672.8104	20460.2822265625
1716.5646	1913.58129882813
1785.8633	61803.3037109375
1853.5765	2061.88330078125
peaklist end

peaklist start
mz=680.999708864539
fragmentation=HCD
charge=3
header=RawFile: QE929_MSQ1321_20180329_Heba_ub_s9_30_3 Index: 24292 Precursor: 0 _multi_
106.53949	1133.70581054688
148.37799	1166.13952636719
161.82568	1759.21398925781
211.20819	1260.20397949219
230.96822	1294.75671386719
279.95947	1367.6142578125
284.17072	1472.44482421875
562.16052	1468.19494628906
623.88885	1543.20397949219
624.80499	1422.40637207031
735.81683	1420.08972167969
1130.1702	1640.7880859375
1438.4585	1547.44079589844
1829.0402	1863.87292480469
2074.0239	1597.62585449219
peaklist end

peaklist start
mz=681.000552969963
fragmentation=HCD
charge=3
header=RawFile: QE929_MSQ1321_20180329_Heba_ub_s4_10_1 Index: 13959 Precursor: 0 _multi_
104.05273	1242.67956542969
109.48592	1280.73046875
110.07127	1108.34875488281
112.92745	1041.33862304688
114.75919	1311.09106445313
114.97261	1203.65844726563
120.08074	7249.63818359375
129.10196	1683.14868164063
129.65068	1486.65686035156
136.076	5475.70751953125
143.11752	1354.70056152344
173.12805	1608.40258789063
200.98193	1375.66491699219
375.16501	1597.45446777344
454.27545	1736.01721191406
503.44946	1488.51831054688
617.34399	1482.85693359375
674.37311	1382.0498046875
713.89819	1433.6953125
831.2605	1492.91748046875
846.46326	2389.89038085938
873.21851	1363.90808105469
1029.4954	1619.54467773438
1255.1429	1507.9150390625
1259.5764	1561.35961914063
1313.2069	1693.56689453125
1551.3948	1447.02551269531
1875.0886	1578.33947753906
peaklist end

peaklist start
mz=681.000707085619
fragmentation=HCD
charge=3
header=RawFile: QE929_MSQ1321_20180329_Heba_ub_s9_30_3 Index: 13631 Precursor: 0 _multi_
101.07125	2317.81103515625
110.0716	7477.251953125
115.6973	1243.16870117188
120.08102	10320.3486328125
129.06599	2588.64331054688
129.10217	1584.63342285156
130.08588	1227.41137695313
136.07561	14193.9248046875
159.09245	5992.50048828125
171.07614	1907.46118164063
173.12808	1821.19909667969
177.10225	1662.60461425781
199.07224	2103.46142578125
216.09807	6423.685546875
228.13327	2538.853515625
230.51523	1469.14526367188
244.96202	1287.76330566406
266.15991	2291.76391601563
273.11783	7501.79760742188
284.17108	7942.77258300781
315.16721	1516.60424804688
357.15454	1529.9658203125
368.70187	1628.07800292969
375.16705	5856.44140625
454.27725	5464.26025390625
554.40637	1346.13098144531
617.3399	5275.0224609375
677.29224	1467.63220214844
715.30261	1526.67102050781
803.41248	2681.14111328125
917.46094	9049.69873046875
920.59235	1518.791015625
1023.6071	1509.24572753906
1028.4926	5178.8125
1045.5201	1873.70104980469
1067.0363	1411.40954589844
1144.5742	2245.0947265625
1444.9658	1683.33349609375
1922.1688	1987.38317871094
peaklist end

peaklist start
mz=681.000707085619
fragmentation=HCD
charge=3
header=RawFile: QE929_MSQ1321_20180329_Heba_ub_s9_30_3 Index: 13796 Precursor: 0 _multi_
110.07112	1730.8515625
112.98422	1514.90563964844
120.08089	7112.22216796875
129.06584	2058.04223632813
129.10207	2182.90771484375
134.32201	1497.66418457031
136.07602	10313.326171875
159.09135	2923.14624023438
186.08704	1905.09838867188
186.12329	2461.68481445313
216.09737	2829.3173828125
228.13304	1676.98657226563
266.16055	2157.63256835938
273.11942	3095.2509765625
284.17062	2163.10229492188
348.69199	1240.77062988281
357.1575	1421.3212890625
454.27994	1831.31237792969
527.94415	1318.19055175781
617.33728	2796.92016601563
733.36926	1999.08911132813
803.41107	1640.32641601563
864.70819	1753.55395507813
917.45569	5560.82470703125
959.54175	1763.31689453125
1047.4839	2031.85217285156
1678.5773	1566.083984375
peaklist end

peaklist start
mz=681.000707085619
fragmentation=HCD
charge=3
header=RawFile: QE929_MSQ1321_20180329_Heba_ub_s9_30_3 Index: 13973 Precursor: 0 _multi_
110.07174	1775.52514648438
120.08096	8415.90625
127.6199	1194.751953125
129.06664	1502.07702636719
129.10272	2061.66015625
136.07593	5101.6162109375
216.09822	2177.78295898438
266.16165	1818.9697265625
375.16791	2146.97607421875
444.18591	1551.62426757813
917.46472	1957.77282714844
1169.9124	1374.65747070313
1199.3363	1521.31994628906
peaklist end

peaklist start
mz=681.000985380632
fragmentation=HCD
charge=3
header=RawFile: QE929_MSQ1321_20180329_Heba_ub_s8_30_2 Index: 14058 Precursor: 0 _multi_
110.07153	1538.01123046875
120.08116	6084.138671875
136.0752	9162.69921875
159.09167	1340.61926269531
171.07607	1308.78869628906
216.09833	2839.86206054688
226.74696	1179.59045410156
227.17451	1246.423828125
228.13289	1359.06079101563
284.17261	2282.6689453125
375.1658	2798.43774414063
617.33942	1900.03173828125
725.92133	1328.13891601563
917.45465	1804.75122070313
1028.4977	1913.9541015625
peaklist end

peaklist start
mz=681.000985380632
fragmentation=HCD
charge=3
header=RawFile: QE929_MSQ1321_20180329_Heba_ub_s8_30_2 Index: 13883 Precursor: 0 _multi_
104.05318	1622.69860839844
110.0715	2382.09033203125
118.76057	1158.91333007813
120.08095	7814.5927734375
129.06593	2656.66430664063
136.0759	8830.234375
159.09163	3109.00341796875
172.07227	1829.421875
173.12883	1925.5107421875
216.09706	5755.26025390625
259.28793	1511.72595214844
266.16031	2465.7294921875
273.11761	1622.31127929688
284.17191	6092.40625
290.11832	1674.55700683594
315.16586	1983.05517578125
375.16771	4112.05712890625
454.27545	2883.53125
521.00378	1737.01879882813
617.33752	2383.34912109375
667.37256	1396.83203125
733.37714	2294.89892578125
777.401	1625.92578125
846.46704	1740.59399414063
917.45325	2191.95361328125
959.54602	1890.43896484375
1046.5062	2064.8125
1244.9498	1782.25671386719
1259.6226	1834.47766113281
2067.407	1562.89685058594
2082.2615	1902.18676757813
peaklist end

peaklist start
mz=1020.9978823399
fragmentation=HCD
charge=2
header=RawFile: QE929_MSQ1321_20180329_Heba_ub_s8_30_2 Index: 14276 Precursor: 0 _multi_
123.41994	1982.71533203125
149.02271	1623.47119140625
160.82983	1713.73120117188
161.28673	1717.87963867188
210.80049	1638.2236328125
299.97046	1622.29077148438
409.63446	1770.67919921875
497.36804	1613.39660644531
1241.597	1823.20825195313
1390.2415	1853.59924316406
1541.1377	1915.66528320313
1606.9071	2417.96655273438
1900.0542	2375.62622070313
1958.4424	2497.0634765625
2070.884	2012.23547363281
2078.5674	2508.08715820313
peaklist end

peaklist start
mz=1020.99788905258
fragmentation=HCD
charge=2
header=RawFile: QE929_MSQ1321_20180329_Heba_ub_s4_10_1 Index: 14392 Precursor: 0 _multi_
143.11845	2946.791015625
181.67047	1710.98999023438
234.14546	2361.53930664063
244.09294	2080.33056640625
249.41057	1750.27026367188
356.71625	1846.912109375
622.0556	1628.14831542969
649.31116	1900.59045410156
674.70923	1781.81945800781
692.97351	2012.12377929688
777.67108	1784.11157226563
820.78711	1995.21728515625
883.20752	1904.39025878906
1530.6244	1855.75561523438
1906.5455	1991.5576171875
1977.5515	2183.35229492188
peaklist end

peaklist start
mz=681.001101427229
fragmentation=HCD
charge=3
header=RawFile: QE929_MSQ1321_20180329_Heba_ub_s4_10_1 Index: 23860 Precursor: 0 _multi_
180.83788	1253.85583496094
229.07504	1371.51916503906
350.22308	1576.69592285156
480.90417	1482.42126464844
743.5451	1504.05163574219
1335.1791	1644.94274902344
1344.0928	1719.07116699219
1445.0732	1818.3310546875
peaklist end

peaklist start
mz=1020.99831959104
fragmentation=HCD
charge=2
header=RawFile: QE929_MSQ1321_20180329_Heba_ub_s5_10_2 Index: 13115 Precursor: 0 _multi_
123.71565	1660.15185546875
161.02356	1576.06774902344
208.44374	1794.57629394531
210.55634	1720.4521484375
233.43608	1873.05700683594
264.50626	1749.82568359375
267.55771	1785.78308105469
348.15637	1894.71704101563
487.55484	2102.3994140625
598.45605	1855.72729492188
607.63831	1804.9267578125
781.86646	2239.95385742188
823.39636	2060.03759765625
955.5462	2428.72119140625
1812.7885	2077.76147460938
peaklist end

peaklist start
mz=681.001401585368
fragmentation=HCD
charge=3
header=RawFile: QE929_MSQ1321_20180329_Heba_ub_s5_10_2 Index: 12620 Precursor: 0 _multi_
110.07214	1750.29748535156
120.08167	5477.744140625
129.10237	1430.93920898438
136.07625	5026.32275390625
140.76826	1340.27099609375
153.44572	1214.7177734375
157.36491	1226.12365722656
216.09984	1990.94372558594
284.17163	1463.33142089844
375.16986	2037.50988769531
536.30273	1351.44482421875
619.84113	1499.33312988281
1540.2249	1489.66650390625
peaklist end

peaklist start
mz=681.001479097469
fragmentation=HCD
charge=3
header=RawFile: QE929_MSQ1321_20180329_Heba_ub_s7_30_1 Index: 13489 Precursor: 0 _multi_
101.07196	1899.60998535156
110.07201	5458.744140625
111.0256	1170.71520996094
114.8117	1446.18286132813
120.08158	10727.3095703125
122.83804	1238.78564453125
129.06679	2741.12890625
129.10216	1402.1123046875
136.0761	9775.9541015625
138.32553	1202.01611328125
159.09261	2571.58984375
159.96776	1264.95458984375
173.1293	2347.99926757813
186.12488	1713.97351074219
201.12302	2140.9892578125
216.09886	5705.1416015625
228.13467	2012.65014648438
260.68402	1331.923828125
266.1618	2248.5380859375
284.17212	5394.6611328125
375.16806	5712.72705078125
454.27515	3081.27075195313
617.34241	2108.72534179688
761.09961	1293.17175292969
763.21283	1421.81408691406
803.40533	1971.79467773438
804.42603	1630.62512207031
917.45667	6817.79296875
1028.4895	2176.05883789063
1045.514	1724.19702148438
peaklist end

peaklist start
mz=681.001479097469
fragmentation=HCD
charge=3
header=RawFile: QE929_MSQ1321_20180329_Heba_ub_s7_30_1 Index: 13692 Precursor: 0 _multi_
100.0862	1287.48779296875
110.07156	2169.08471679688
120.08089	11165.3564453125
129.06589	2116.48974609375
129.10214	2126.63208007813
136.07521	10979.380859375
159.09146	5738.9912109375
186.0869	6654.77783203125
192.8434	1514.5859375
201.12337	1844.82873535156
216.09749	2092.7646484375
228.13359	1770.52722167969
231.3049	1369.14904785156
284.17178	1493.79772949219
359.66513	1433.66455078125
375.16751	2158.89990234375
449.91	1398.76000976563
454.27557	1891.82470703125
611.60498	1702.89013671875
617.33856	2334.92163085938
771.37317	1447.7509765625
777.40002	5465.80615234375
778.38934	1875.31469726563
803.41772	1787.55187988281
890.48566	1570.54504394531
917.45795	2496.06811523438
1046.5192	1773.02734375
1076.5516	1669.68762207031
1175.6395	1846.59533691406
1217.6748	1521.22961425781
1510.5017	1529.02685546875
1567.3422	1638.39074707031
peaklist end

peaklist start
mz=681.002199958495
fragmentation=HCD
charge=3
header=RawFile: QE929_MSQ1321_20180329_Heba_ub_s7_30_1 Index: 13264 Precursor: 0 _multi_
101.07141	8285.4658203125
102.05553	1785.06982421875
108.1007	1371.14489746094
110.07147	22431.98046875
111.34774	1279.69091796875
113.03461	7680.0546875
119.08168	3010.80297851563
120.08097	33780.28515625
127.0504	1685.61145019531
129.06577	20711.359375
129.10226	7732.5302734375
130.06645	1439.15270996094
130.08632	3420.31616210938
136.07568	50821.8515625
137.0789	2817.30688476563
144.07674	2803.17065429688
147.11287	9732.326171875
156.07655	5281.5
159.09143	11634.8193359375
171.07642	9101.63671875
172.07159	9271.5703125
173.12807	12011.4951171875
177.10214	7254.93603515625
181.06015	3125.25634765625
185.1635	1867.1435546875
186.12334	9727.3994140625
188.1032	5596.02734375
198.08751	1849.63220214844
199.07201	9780.9970703125
201.12292	8371.1318359375
205.09706	2913.771484375
205.21227	1412.41845703125
211.1076	1616.15112304688
214.1185	1940.056640625
216.09758	33269.703125
223.10716	8549.08984375
228.13329	13111.98046875
233.09126	2737.68481445313
238.08179	1796.82653808594
243.10799	2427.67114257813
244.16541	3267.24975585938
248.15047	2322.30151367188
251.10299	9300.4892578125
255.10805	5485.9345703125
266.1597	12825.6826171875
273.1166	21872.3681640625
284.10291	2936.86328125
284.17136	29264.5368652344
295.65735	1996.89404296875
301.12936	1882.9541015625
308.1709	5749.15576171875
315.16577	9907.0927734375
319.13998	2427.22705078125
346.17627	2440.47045898438
357.15652	7929.5791015625
368.15616	2325.57983398438
374.18454	1997.22009277344
375.16587	31695.5834960938
380.16382	2887.95068359375
392.19247	5455.7109375
397.25623	2349.16625976563
403.15686	2547.49609375
433.20926	1705.10827636719
437.18158	2605.916015625
454.27799	26304.193359375
471.23355	2174.9072265625
493.25784	4456.9228515625
516.18726	1766.79602050781
577.29791	2181.71728515625
599.33093	2354.38012695313
617.33972	26256.0849609375
625.29132	1591.81640625
703.38239	9147.4677734375
729.87604	2956.6259765625
771.36145	3945.615234375
785.41012	4542.23950195313
802.45349	7893.06103515625
803.42158	22120.3627929688
880.38397	2578.95849609375
897.40387	1647.11596679688
899.42688	3065.75439453125
900.42839	10465.1125488281
917.45915	37421.6513671875
921.45856	6739.8955078125
1010.4728	3634.96435546875
1028.4891	31128.8178710938
1044.5801	1750.21105957031
1045.5194	28052.6057128906
1050.5029	2547.890625
1144.5857	17231.5517578125
1242.6099	2632.72583007813
1258.619	21304.5595703125
1372.7054	1791.04345703125
1442.7303	2149.55493164063
1458.7373	2216.99658203125
1713.7581	1791.08508300781
peaklist end

peaklist start
mz=681.002199958495
fragmentation=HCD
charge=3
header=RawFile: QE929_MSQ1321_20180329_Heba_ub_s7_30_1 Index: 13094 Precursor: 0 _multi_
101.0713	11414.53125
107.2551	1249.10424804688
110.07152	23772.244140625
113.03478	8008.857421875
117.102	2342.41796875
119.08155	3297.41186523438
120.08084	31516.5
121.08409	1797.92443847656
127.0502	2236.552734375
129.06583	18468.841796875
129.10216	8572.0390625
130.08582	5041.52734375
132.08078	1830.67883300781
136.07567	47394.6796875
137.07933	1879.5234375
139.78552	1340.04772949219
144.07669	6388.69482421875
147.11263	7066.07568359375
156.07698	5616.69091796875
156.42584	1405.39245605469
159.09145	13514.697265625
171.07608	9022.3544921875
171.211	1443.34375
172.07088	10177.564453125
173.12852	33150.4375
177.10234	10449.388671875
181.06044	5530.7509765625
183.1118	1671.78442382813
186.1226	10025.6591796875
188.10268	6797.833984375
198.08676	5685.44482421875
199.07117	9611.220703125
201.12312	13350.2041015625
203.81239	1393.79162597656
205.09665	3110.578125
214.11804	2585.1953125
216.09756	31060.947265625
217.10139	2367.32788085938
223.10783	2607.64013671875
228.13431	14361.541015625
233.09117	2966.65649414063
238.08228	2878.3330078125
251.10295	10929.22265625
255.10744	3202.27319335938
266.16086	16588.5263671875
273.11685	29768.81640625
283.14377	6492.25048828125
284.17133	29368.5234375
308.17102	6574.40087890625
315.16553	11499.28125
319.13824	5255.19677734375
329.18042	5762.9404296875
342.177	3110.51904296875
346.17505	2252.55297851563
348.18591	3231.36767578125
357.15396	12289.6025390625
368.16367	2599.66821289063
374.18094	2734.95776367188
375.16542	32037.494140625
392.19254	7473.35693359375
397.25128	6231.28759765625
403.15802	2518.21850585938
414.23386	5807.41064453125
419.23926	1744.58581542969
437.18005	2575.46069335938
454.27702	30892.5014648438
456.21924	2514.96533203125
471.23199	5122.42724609375
478.22498	1972.35278320313
493.20499	2716.49926757813
521.20453	2215.18408203125
534.26526	2363.734375
577.29559	2441.82861328125
599.32855	1903.60571289063
601.46405	1568.09521484375
617.26129	1734.02209472656
617.34187	31839.07421875
632.24939	2386.88891601563
635.31091	5549.5146484375
686.86176	2277.35424804688
717.30536	1758.56567382813
742.41797	1688.65637207031
781.39154	2133.87939453125
803.41541	30479.8188476563
811.90283	1777.40087890625
879.39368	2169.55200195313
882.39471	2992.38671875
899.46057	2044.90246582031
900.43701	9716.564453125
913.95166	1628.29553222656
917.45972	38026.5126953125
920.44781	10274.5244140625
935.98254	1665.0986328125
1028.4946	26288.5893554688
1028.506	4406.59912109375
1033.5255	7526.6708984375
1034.5145	2575.54565429688
1038.4421	2085.14770507813
1045.5188	26826.5795898438
1143.5771	4533.75134277344
1144.5817	25949.6254882813
1161.5737	1904.90161132813
1241.6048	8376.91381835938
1258.3555	1842.53723144531
1258.6268	17238.41015625
1259.6421	10554.8369140625
1260.6167	2772.45874023438
1371.71	2839.978515625
1458.7203	2567.1357421875
peaklist end

peaklist start
mz=1020.9997086965
fragmentation=HCD
charge=2
header=RawFile: QE929_MSQ1321_20180329_Heba_ub_s5_10_2 Index: 12289 Precursor: 0 _multi_
416.6308	1665.25109863281
616.60815	2024.69055175781
621.5722	1794.58850097656
870.30176	2230.26440429688
979.66003	2458.69091796875
1059.8171	2501.47729492188
1265.6129	2109.24633789063
1468.0942	1809.43737792969
1563.1838	2063.24340820313
peaklist end

peaklist start
mz=681.002240294284
fragmentation=HCD
charge=3
header=RawFile: QE929_MSQ1321_20180329_Heba_ub_s5_10_2 Index: 12271 Precursor: 0 _multi_
101.07148	1420.52270507813
110.07162	2927.47705078125
120.08115	6300.2578125
129.06595	2335.05541992188
129.10234	1524.42980957031
136.0759	10954.669921875
173.12852	7966.763671875
181.06061	1732.5859375
199.06985	1543.95239257813
201.12407	1960.63330078125
216.09796	2063.1181640625
228.13416	1768.45874023438
266.1608	2122.01684570313
273.11774	2416.11743164063
284.17114	2468.0390625
357.16028	1732.24157714844
375.16553	7162.7958984375
454.27658	2535.92358398438
617.33954	1995.40087890625
635.30603	2015.67639160156
917.45697	5079.3017578125
1028.4911	2939.49267578125
1045.5118	3003.39624023438
1258.6328	2171.51684570313
peaklist end

peaklist start
mz=681.002240294284
fragmentation=HCD
charge=3
header=RawFile: QE929_MSQ1321_20180329_Heba_ub_s5_10_2 Index: 12421 Precursor: 0 _multi_
101.07128	2921.38916015625
110.07156	9310.19140625
111.41263	1410.07116699219
113.03518	2912.697265625
120.08089	16843.259765625
129.06575	11930.6787109375
129.10266	5089.31201171875
136.07576	21886.193359375
137.07916	1398.09423828125
141.1019	1892.62902832031
147.11266	3073.04614257813
156.07715	1413.66015625
159.09216	7424.03369140625
171.07663	2118.52124023438
172.07211	2109.37109375
173.12901	7394.583984375
177.10262	5041.53173828125
185.16556	1637.89306640625
186.12463	5645.4072265625
188.10222	1851.62915039063
199.07047	2401.17309570313
201.12306	1850.185546875
205.09724	1961.44689941406
211.58592	1329.1279296875
216.09792	17119.998046875
223.1088	2226.21435546875
228.1326	4218.6865234375
244.16666	5257.95068359375
251.10144	2085.61206054688
266.16174	8051.30322265625
273.11826	13586.7033691406
284.17157	15297.7392578125
295.65744	2336.572265625
308.17239	1536.32983398438
315.16843	2584.35180664063
319.14038	1898.685546875
357.15628	5915.2783203125
375.16667	17692.3818359375
380.16956	1940.88354492188
387.20468	1959.89208984375
391.85452	1303.03137207031
397.25821	1789.64868164063
443.24918	1390.27185058594
454.27761	15123.3562011719
478.23007	1875.37072753906
493.25604	2940.5087890625
617.33844	15348.3256835938
703.38745	7709.3125
763.85254	1456.09094238281
774.39508	2554.48803710938
802.45105	6282.32470703125
803.42202	13389.9418945313
900.43921	2394.75610351563
917.45883	18286.1235351563
921.46545	6373.21240234375
950.52008	1597.77416992188
1010.4949	1861.86877441406
1011.4657	1805.67822265625
1028.4971	13196.2941894531
1045.5105	14421.1181640625
1144.5957	4816.01123046875
1145.5844	2757.43115234375
1258.6326	8449.91882324219
peaklist end

peaklist start
mz=681.002289991055
fragmentation=HCD
charge=3
header=RawFile: QE929_MSQ1321_20180329_Heba_ub_s2_ctrl_2 Index: 13529 Precursor: 0 _multi_
101.07145	2590.02319335938
106.56837	1227.4814453125
108.37333	1241.68969726563
110.07156	10264.22265625
113.03433	1624.85632324219
119.04977	1717.52575683594
119.08179	1869.31469726563
120.08118	13967.5478515625
129.06613	7090.63720703125
129.10252	6398.326171875
130.0862	2358.9658203125
136.07564	21519.40625
147.11293	2446.662109375
156.07646	1769.36108398438
159.09145	5253.00537109375
171.07584	2751.05810546875
171.11394	1388.33850097656
172.07085	2743.3154296875
173.12817	7550.33544921875
177.10204	5255.994140625
181.06023	1887.66198730469
183.11238	1761.87707519531
183.14899	1585.88513183594
185.16452	2448.6142578125
186.12357	4966.72802734375
199.07104	2037.14892578125
201.12215	3020.61181640625
214.11894	1247.25769042969
216.09787	13184.3994140625
217.09796	1165.86267089844
223.10651	1687.62658691406
228.1338	3234.28393554688
251.10353	2633.3671875
255.10953	1557.32666015625
266.16006	6817.134765625
273.11692	7954.68481445313
284.17172	11084.236328125
301.12857	2087.08764648438
308.17105	1566.73852539063
315.16547	2735.92724609375
319.13956	2468.697265625
357.15601	3026.84326171875
368.16391	1627.06872558594
375.16806	12966.37890625
406.2048	2046.76403808594
443.24405	1798.0537109375
454.27823	8744.4248046875
471.23224	1645.81005859375
493.25192	6396.88623046875
617.33935	11743.2448730469
703.37952	7386.53271484375
780.41034	1614.14697265625
802.45776	5013.37890625
803.42	9806.54760742188
917.45844	18476.6840820313
921.46558	4773.1865234375
1028.4976	6511.20849609375
1029.489	2252.48950195313
1045.5134	11922.3947753906
1050.5084	2324.52026367188
1144.5861	1935.91369628906
1145.5732	1947.78759765625
1258.63	3119.43530273438
1818.458	1915.88745117188
peaklist end

peaklist start
mz=681.002289991055
fragmentation=HCD
charge=3
header=RawFile: QE929_MSQ1321_20180329_Heba_ub_s2_ctrl_2 Index: 13373 Precursor: 0 _multi_
100.39776	1318.86975097656
101.07118	1807.18286132813
110.07156	2283.20166015625
119.43442	1184.02966308594
120.08062	7699.19970703125
129.06551	2572.30786132813
129.10196	2148.32788085938
130.08607	1626.05725097656
136.07529	9795.2158203125
147.11211	2140.59252929688
159.09135	3034.48583984375
168.2048	1229.56787109375
172.07147	1531.22924804688
173.12779	3944.09790039063
181.05997	1624.8583984375
186.12341	1728.18322753906
199.07109	1755.6884765625
201.12335	1458.5888671875
216.09753	5255.09814453125
228.13519	1447.87451171875
255.1088	1622.05090332031
266.16077	2498.46923828125
273.11816	2325.79760742188
284.1716	2558.25073242188
327.20364	1292.71008300781
375.16489	5410.29736328125
454.27625	2747.65869140625
492.73013	1349.57543945313
617.33692	4878.41381835938
803.41852	2641.40649414063
917.4527	5794.994140625
1045.5248	2215.08959960938
1144.5812	1969.41223144531
1160.0579	1631.68896484375
1258.619	3943.80419921875
peaklist end

peaklist start
mz=1020.99981727539
fragmentation=HCD
charge=2
header=RawFile: QE929_MSQ1321_20180329_Heba_ub_s7_30_1 Index: 13279 Precursor: 0 _multi_
102.13794	1708.63842773438
121.29928	1477.20776367188
193.20898	1723.79248046875
248.55661	1745.33361816406
269.83331	1689.7822265625
283.89401	1656.69958496094
435.95782	2138.158203125
1024.7019	2424.43627929688
1355.5072	2249.92602539063
1432.1212	2208.63647460938
1744.9106	2014.44409179688
peaklist end

peaklist start
mz=1020.99981727539
fragmentation=HCD
charge=2
header=RawFile: QE929_MSQ1321_20180329_Heba_ub_s7_30_1 Index: 13108 Precursor: 0 _multi_
110.07114	1907.27624511719
120.08105	1753.27856445313
121.99425	1480.72998046875
136.07599	3242.84423828125
177.10069	1537.12561035156
188.70628	1688.14367675781
192.41937	1494.85144042969
216.09689	3289.22973632813
239.55325	1698.4169921875
266.15939	2149.81713867188
273.11963	3265.32788085938
284.1702	1973.96801757813
397.26254	1935.03393554688
454.27191	2543.22436523438
512.08746	1877.99719238281
563.57037	1770.96435546875
617.33527	2649.89086914063
750.08575	1768.08178710938
1154.3992	1913.52587890625
1258.6118	2590.76953125
1296.1439	1860.36218261719
1365.5638	2069.32690429688
1459.7555	2303.86645507813
peaklist end

peaklist start
mz=681.002346981678
fragmentation=HCD
charge=3
header=RawFile: QE929_MSQ1321_20180329_Heba_ub_s9_30_3 Index: 13454 Precursor: 0 _multi_
101.07121	9106.0927734375
102.05499	2235.39819335938
109.07452	1264.06860351563
110.0714	32895.62890625
112.76399	1405.33435058594
113.03468	8814.705078125
117.10358	1530.97241210938
119.04981	2527.0126953125
119.08195	3339.90942382813
120.07281	1875.94775390625
120.0809	39541.14453125
121.08415	2961.69702148438
127.05044	2652.11547851563
129.06581	27509.716796875
129.10226	9043.212890625
130.06548	2525.73803710938
130.08603	7568.751953125
136.07565	63643.71484375
136.08597	2775.06958007813
137.07906	4641.66748046875
140.29845	1510.36315917969
141.10251	5617.66845703125
144.07687	7707.4736328125
144.34607	1283.97583007813
147.1127	11165.6044921875
156.07652	5814.8369140625
159.09187	20516.501953125
169.09683	9497.833984375
171.07574	11500.201171875
172.07133	8625.9775390625
173.12866	15937.078125
177.1015	11770.27734375
178.10542	1667.28356933594
181.06091	7904.18310546875
183.14902	2149.03002929688
186.12364	14527.30859375
188.10352	6581.2568359375
198.08749	3210.22143554688
199.07097	14188.84765625
200.10258	1790.41650390625
201.12328	8184.06494140625
205.09697	2460.4755859375
207.11174	1992.01196289063
212.06624	1534.49829101563
214.11848	6617.4736328125
215.13881	2931.11743164063
216.09776	37333.94140625
217.10107	2369.17456054688
222.06837	1424.22790527344
223.1077	9274.984375
226.15312	1809.89636230469
228.13416	15281.3271484375
233.09198	5512.07421875
234.0976	1497.64807128906
238.08127	2351.95385742188
243.10811	7194.05078125
243.13153	2145.99194335938
244.16579	8827.4892578125
247.10844	1629.47937011719
251.10191	10465.6591796875
255.10863	5920.99658203125
266.16121	18937.1590576172
273.11633	34114.76953125
283.14163	5671.31689453125
284.17167	32149.6242675781
301.12817	2904.07299804688
308.17191	5156.75
315.16795	14742.8203125
315.1994	2153.03588867188
319.13843	5596.984375
325.15039	3058.38525390625
346.17606	5224.23486328125
357.15652	11150.759765625
374.18079	6444.3291015625
375.16549	38788.2895507813
380.16534	2011.74792480469
392.19287	3080.86328125
397.25513	3248.29956054688
403.15872	2925.88061523438
414.23444	6209.2919921875
426.20383	1861.18774414063
433.20746	2263.96606445313
437.18109	6482.20361328125
443.24487	1936.76672363281
447.17117	1710.08569335938
454.2778	28233.6169433594
471.23331	2993.4248046875
478.22763	2866.91357421875
489.25473	1627.95300292969
493.25104	8006.76904296875
506.25822	8200.24780273438
521.21277	2296.1318359375
538.23114	1805.86413574219
577.29895	2007.0478515625
599.32867	2129.48559570313
617.24762	2722.64428710938
617.34013	33066.5249023438
618.55408	1585.06982421875
629.81622	2934.98095703125
642.29944	1601.24230957031
657.31512	2381.00952148438
699.31342	1927.27429199219
703.38422	15718.4736328125
714.35321	2504.57104492188
763.36591	1715.23376464844
766.35364	1964.26330566406
774.44574	2276.36499023438
785.42084	1882.32177734375
802.45801	17445.904296875
803.41998	31733.9655761719
813.40588	2525.69116210938
862.36768	2099.72802734375
879.38971	2284.77856445313
880.38922	5341.70947265625
882.39709	3239.96728515625
899.4342	2121.92236328125
900.43396	6824.423828125
901.42072	2245.16845703125
917.46322	47287.7797851563
921.45557	8570.2529296875
957.54822	2110.56103515625
1010.4837	2485.79541015625
1011.4658	2027.9169921875
1027.5022	3161.4140625
1028.4935	32309.9765625
1044.5897	2395.30908203125
1045.5202	30896.1936035156
1050.5031	6733.40380859375
1055.5026	2060.94409179688
1127.5533	2424.76440429688
1144.58	20577.7001953125
1242.6111	3840.34497070313
1258.6343	15431.671875
1259.6218	7113.69140625
1269.5889	2874.51293945313
1371.6711	2084.47436523438
1458.7408	1933.8486328125
peaklist end

peaklist start
mz=681.002346981678
fragmentation=HCD
charge=3
header=RawFile: QE929_MSQ1321_20180329_Heba_ub_s9_30_3 Index: 13282 Precursor: 0 _multi_
101.07115	15409.5087890625
110.07146	8675.3515625
113.03492	2402.71337890625
119.08145	1660.21655273438
120.08082	12813.0859375
129.06586	12540.908203125
129.10204	6705.966796875
130.08614	2666.20703125
136.07567	29804.26953125
144.07666	1681.72839355469
147.11261	7626.8818359375
156.07681	1515.71997070313
159.09158	7170.68896484375
171.0762	1735.99816894531
172.07118	2408.53051757813
173.12842	38705.73046875
177.10158	5724.529296875
186.12346	5933.3916015625
188.10197	1551.982421875
197.12833	6412.57763671875
199.07072	6213.73291015625
201.12317	8179.203125
214.15483	2564.482421875
216.09767	17361.34375
223.10703	1604.12451171875
225.12201	2193.75732421875
228.13365	2567.53759765625
233.09183	1385.11437988281
242.14964	1542.19836425781
243.11172	1621.01196289063
251.10266	5187.8583984375
255.10675	2420.59423828125
266.16031	7837.96044921875
273.11806	9916.93920898438
283.14456	1788.94677734375
284.17032	12646.251953125
308.17264	2359.2626953125
315.16513	2972.9638671875
319.13812	2183.31909179688
329.18176	8342.8828125
346.17529	1420.71667480469
348.18802	7086.66796875
357.15482	7741.5234375
375.16476	14275.08203125
392.19254	1519.17224121094
397.17212	1709.56237792969
436.26599	1619.572265625
454.27423	13119.7451171875
478.22681	1695.013671875
493.20639	2802.00390625
534.26648	8417.974609375
572.29309	9467.705078125
597.30804	1697.38439941406
617.33648	13529.7839355469
635.31207	8276.798828125
742.41555	6694.10021972656
748.38654	1719.38537597656
771.35846	2110.57592773438
803.41544	9668.69921875
805.41886	15013.0678710938
900.42542	1833.11682128906
902.44604	1989.99133300781
917.45882	20457.1860351563
920.44177	16134.9462890625
921.43329	2143.67578125
1015.511	1517.70727539063
1028.48	11895.5161132813
1033.5242	15243.7346191406
1045.5102	9296.953125
1094.4871	1680.49279785156
1144.5685	7294.32763671875
1145.5938	2223.923828125
1161.5647	2507.115234375
1258.6154	8268.39624023438
1372.6895	1937.05419921875
1724.0171	1774.77294921875
peaklist end

peaklist start
mz=681.002406226933
fragmentation=HCD
charge=3
header=RawFile: QE929_MSQ1321_20180329_Heba_ub_s6_10_3 Index: 13645 Precursor: 0 _multi_
101.07111	8165.58203125
101.94089	1318.39758300781
109.25677	1560.42016601563
110.07147	11849.8916015625
111.72162	1389.95812988281
112.34407	1188.71594238281
113.03518	1877.66479492188
120.08067	20467.123046875
127.05116	1350.71948242188
129.06575	6806.98779296875
129.10213	7347.46044921875
130.06537	1587.63586425781
136.07555	21399.783203125
138.26318	1450.1240234375
147.11195	2535.8310546875
159.09169	6292.2744140625
169.09657	1298.84924316406
171.07576	2475.85473632813
172.07147	2607.70166015625
173.12823	19334.880859375
177.10213	2400.30712890625
197.12859	2273.7109375
199.07108	5615.115234375
201.12361	5672.62451171875
214.15514	2041.12353515625
216.09787	13944.0322265625
228.13338	2188.95166015625
255.10971	1651.72534179688
266.16055	8215.8984375
273.11833	10156.4396972656
283.14493	1824.11743164063
284.17126	11751.783203125
308.17102	1661.94775390625
315.16422	2989.78637695313
348.18701	2391.00317382813
357.15527	2156.72485351563
375.16364	13013.322265625
392.19577	1458.30151367188
454.27531	12326.2756347656
473.10376	1479.28723144531
534.26727	2476.76806640625
572.29034	2021.76403808594
617.3437	11638.1960449219
635.31769	2063.0419921875
742.4151	5070.33251953125
803.41632	11175.0883789063
805.41333	5693.443359375
917.45247	19184.3447265625
920.43701	6718.59130859375
1028.4994	9170.1484375
1033.5142	5308.791015625
1045.5083	9535.36572265625
1144.5752	4060.35498046875
1258.6258	8769.06176757813
peaklist end

peaklist start
mz=681.002406226933
fragmentation=HCD
charge=3
header=RawFile: QE929_MSQ1321_20180329_Heba_ub_s6_10_3 Index: 13819 Precursor: 0 _multi_
101.0713	9395.587890625
102.05524	1588.54577636719
110.07149	24413.107421875
113.03478	8150.078125
119.04932	1907.201171875
119.08163	3241.41430664063
120.08072	37811.16796875
121.08451	1714.11071777344
127.05021	2270.22998046875
129.06563	19357.71875
129.10213	7462.5673828125
130.06505	2676.83837890625
130.08638	6214.5068359375
136.07544	59516.1171875
137.07906	1877.2431640625
141.10178	1657.85925292969
144.07588	1894.68347167969
147.11195	10018.3623046875
156.07646	3124.09741210938
159.09169	14960.685546875
169.09642	3094.40576171875
171.07642	7334.51123046875
172.07173	7295.95166015625
173.12814	15088.724609375
177.10262	11651.955078125
181.06047	7507.7685546875
183.14864	2756.0322265625
184.32402	1457.74487304688
185.16608	2005.20642089844
186.12308	10710.5166015625
188.10307	4886.23583984375
198.08714	5900.8896484375
199.07106	11178.07421875
201.12341	9140.3076171875
205.09763	2577.05908203125
211.1067	1940.29406738281
214.11868	7744.04931640625
216.09764	34227.29296875
223.10764	6625.40185546875
228.13319	14519.4130859375
233.09076	2209.19213867188
238.08141	2266.1630859375
243.10841	2236.29614257813
244.16502	3106.13427734375
248.15091	1914.05615234375
251.10207	10465.1556396484
255.10782	2769.783203125
256.09039	2309.6875
266.15982	17489.916015625
273.11729	29494.900390625
283.14389	3203.30981445313
284.17108	30211.447265625
308.17163	3024.94091796875
315.16461	11950.9228515625
319.13962	5818.205078125
327.19952	2120.8408203125
342.17618	6143.150390625
346.17517	3424.58349609375
357.15437	15905.6657714844
375.16564	38321.71875
380.16324	2420.19897460938
386.2384	2166.59423828125
392.18842	4488.43603515625
396.22519	2454.0224609375
397.25461	6342.564453125
403.15976	2796.16870117188
414.23557	2991.06909179688
436.26785	1734.17358398438
437.1821	2363.50341796875
443.24261	2265.38500976563
452.21814	1635.13000488281
454.27637	25238.4855957031
455.18805	1832.66723632813
478.22644	2559.42431640625
493.25131	6432.32470703125
514.755	2176.970703125
516.19189	1913.74438476563
577.2923	2367.6201171875
585.49304	1706.19909667969
599.32983	1718.58569335938
617.24493	2042.43469238281
617.33846	29446.7724609375
629.81671	2132.693359375
637.29083	1635.40209960938
703.38269	8519.333984375
714.34344	2881.1328125
717.34351	1830.91088867188
738.22424	1472.02368164063
745.32281	1753.67895507813
753.35089	1681.03491210938
774.38995	1842.49572753906
781.39032	1534.45141601563
785.4073	4143.21240234375
802.44849	8092.955078125
803.41553	23756.484375
879.38672	2513.52661132813
880.39185	2710.33422851563
882.40247	3247.58349609375
899.4303	3429.671875
900.43054	7495.96630859375
917.45904	48060.2351074219
958.43304	1746.22631835938
1028.4973	39135.03515625
1045.5138	27315.4782714844
1050.5006	3206.5869140625
1064.5542	2270.63720703125
1144.5871	16642.369140625
1241.605	5987.103515625
1258.6514	12492.525390625
1259.6294	13989.2473144531
1459.7362	2649.49780273438
peaklist end

peaklist start
mz=681.002445924113
fragmentation=HCD
charge=3
header=RawFile: QE929_MSQ1321_20180329_Heba_ub_s3_ctrl_3 Index: 12742 Precursor: 0 _multi_
101.07141	2644.17797851563
102.05499	2302.49853515625
107.74552	1077.83361816406
110.0718	10397.669921875
113.03455	2349.18481445313
120.08068	14588.380859375
123.50414	1323.97961425781
129.06569	7584.65966796875
129.1021	6325.771484375
130.08577	1554.45935058594
136.07571	18975.822265625
137.07899	2002.38110351563
138.93651	1233.24841308594
147.11284	2733.04052734375
159.09158	5324.25390625
160.09584	1298.43798828125
171.07649	4819.0078125
172.07094	2226.65112304688
173.12793	6756.48193359375
177.10202	2474.71557617188
181.06143	1995.6923828125
185.16393	1783.45068359375
186.1232	3042.28564453125
188.1026	1578.91833496094
199.07133	2173.55493164063
215.14163	1323.65844726563
216.0974	10051.9794921875
223.10873	1661.71423339844
244.16478	4814.49951171875
251.10187	1298.85473632813
261.02939	1320.63342285156
266.16052	4749.54736328125
273.11853	10045.8217773438
284.17178	10564.3310546875
315.16702	4761.8291015625
332.04028	1502.03540039063
357.15378	1997.26904296875
375.16431	10153.03125
397.25504	1783.27075195313
405.90314	1499.40185546875
454.27771	7289.51416015625
493.25101	2669.4580078125
524.81757	1482.37121582031
599.31812	1588.58898925781
617.34315	11492.0705566406
686.85815	1997.42687988281
703.38751	5977.76611328125
802.45184	8590.4091796875
803.41809	9959.20703125
852.36267	1519.47521972656
917.46031	13995.3251953125
921.46051	2230.27661132813
922.44574	1435.48425292969
1028.4966	7179.48779296875
1045.5201	10575.0046386719
1137.5533	1856.51184082031
1144.5785	7381.30554199219
1258.6152	7699.33837890625
1715.0974	1855.53515625
peaklist end

peaklist start
mz=681.002445924113
fragmentation=HCD
charge=3
header=RawFile: QE929_MSQ1321_20180329_Heba_ub_s3_ctrl_3 Index: 12601 Precursor: 0 _multi_
101.07101	5804.5146484375
101.68559	1324.29113769531
105.33212	1314.607421875
110.07122	5459.91357421875
120.0808	6357.3115234375
129.06572	2457.45239257813
129.10239	4930.71826171875
136.07559	10825.6796875
147.19925	1291.37475585938
153.53021	1168.935546875
159.09149	2265.86010742188
167.4176	1529.38549804688
173.12807	11892.0771484375
195.43622	1264.0849609375
199.07207	1327.19836425781
201.12231	1736.37609863281
216.09752	1407.09558105469
228.13121	1429.43188476563
253.99052	1350.93908691406
262.32986	1345.11560058594
266.15915	1424.41369628906
269.11676	1193.73254394531
273.1185	1904.56701660156
335.71548	1244.51318359375
357.15576	1333.40112304688
375.16495	3027.48168945313
452.21335	1529.68017578125
454.27676	2149.50244140625
560.70929	1590.11242675781
581.453	1414.42504882813
635.31067	2691.66796875
803.41144	4788.7431640625
805.42212	1532.01257324219
864.74951	1524.92553710938
917.45306	3018.89208984375
920.44409	6390.05908203125
1033.5265	3009.697265625
1042.526	1798.06115722656
1045.5071	2458.67749023438
1144.5664	1596.36218261719
1258.6312	2164.51220703125
1830.2716	2012.90637207031
peaklist end

peaklist start
mz=681.002484483154
fragmentation=HCD
charge=3
header=RawFile: QE929_MSQ1321_20180329_Heba_ub_s1_ctrl_1 Index: 11823 Precursor: 0 _multi_
136.07596	1496.21801757813
158.91444	1500.76538085938
206.99895	1355.36157226563
223.64545	1525.77905273438
333.01248	1253.30505371094
494.19553	1291.02673339844
506.71396	1482.69738769531
730.20215	1479.34484863281
918.47656	1393.7880859375
2022.2255	1715.86987304688
peaklist end

peaklist start
mz=681.002484483154
fragmentation=HCD
charge=3
header=RawFile: QE929_MSQ1321_20180329_Heba_ub_s1_ctrl_1 Index: 11595 Precursor: 0 _multi_
101.07102	1984.13305664063
120.08065	3065.25854492188
125.78479	1291.751953125
133.30023	1171.70837402344
136.07553	6424.18896484375
159.09157	1307.88684082031
173.12891	3080.09497070313
186.12305	1598.80456542969
216.09929	1447.91857910156
273.11801	1380.97094726563
284.17096	2650.455078125
454.27582	1460.13110351563
605.01935	1337.40454101563
641.07513	1479.91442871094
895.38586	1543.52709960938
917.46093	6606.07763671875
1045.5186	4436.3193359375
1675.5162	1671.6318359375
1872.1515	1882.62145996094
2003.8785	1736.56884765625
peaklist end

peaklist start
mz=681.002484483154
fragmentation=HCD
charge=3
header=RawFile: QE929_MSQ1321_20180329_Heba_ub_s1_ctrl_1 Index: 11704 Precursor: 0 _multi_
101.72167	1111.54150390625
106.36396	1174.60229492188
109.58635	1335.38464355469
110.07139	3025.48510742188
120.08082	7815.6591796875
129.10271	1648.87170410156
136.07611	8722.8056640625
159.0916	1636.25170898438
161.10574	1240.45129394531
161.32904	1289.2744140625
173.12828	1601.32141113281
177.10301	1900.60571289063
183.14781	1351.3212890625
185.16512	1505.3203125
198.92581	1424.10327148438
211.14349	1392.98559570313
216.0977	2941.095703125
244.16481	1717.34899902344
266.16092	1581.86108398438
273.11625	4149.45556640625
278.90302	1464.49633789063
284.17288	2383.65771484375
335.14426	1344.74853515625
375.16519	1790.28991699219
401.73581	1551.79089355469
454.27866	4750.46630859375
493.24991	4662.96826171875
504.41437	1569.78942871094
607.40594	1535.54541015625
617.33301	1727.369140625
703.39478	2032.41931152344
802.44897	2499.79809570313
917.46246	3043.64794921875
1028.4985	1692.248046875
1045.4974	1497.17858886719
1050.5187	1821.20593261719
1258.6168	1634.96435546875
1346.3235	1543.73449707031
1381.8121	1472.90454101563
1467.1591	1727.86767578125
peaklist end

peaklist start
mz=681.002490258042
fragmentation=HCD
charge=3
header=RawFile: QE929_MSQ1321_20180329_Heba_ub_s4_10_1 Index: 13657 Precursor: 0 _multi_
101.0713	6182.6826171875
110.07143	18767.220703125
113.03458	7224.57080078125
119.08156	2553.109375
120.08095	32231.23828125
129.06602	15947.2705078125
129.10233	6769.93310546875
130.08612	5992.84912109375
132.08043	1731.921875
136.07561	41141.1875
137.07924	1863.61657714844
140.81522	1271.73388671875
141.10175	1955.94067382813
142.17564	1224.08239746094
144.0773	1525.49914550781
147.11246	7075.77001953125
147.72279	1236.10534667969
156.077	5435.06640625
159.09167	8977.2490234375
160.09488	1494.15747070313
169.09698	6333.0595703125
171.07631	3347.49951171875
172.07104	4736.2763671875
173.12794	8104.65966796875
177.10197	10437.2265625
181.06081	2753.9736328125
186.12326	9923.501953125
188.10262	2446.91381835938
198.08691	2796.10009765625
199.07166	6706.17822265625
201.12325	7493.42431640625
205.0974	2195.7109375
214.11832	2996.99072265625
215.11545	1273.15270996094
215.13857	1430.49755859375
216.09761	23906.236328125
223.10782	2661.9638671875
228.13429	9545.1533203125
232.39653	1337.17883300781
233.09177	1937.04638671875
238.08191	2115.4091796875
244.16502	5379.33203125
247.10973	2366.90063476563
251.10329	7931.61303710938
255.10826	2572.15600585938
266.16211	10409.34765625
273.11768	20200.111328125
284.17154	19498.63671875
301.12799	2653.92529296875
308.17175	2540.0908203125
315.16675	8399.009765625
319.13898	7091.568359375
342.17654	1536.27978515625
346.17471	3006.35668945313
357.15567	7793.640625
375.16634	24059.6834716797
380.16589	2766.16870117188
392.19116	2484.10522460938
397.25705	1721.48413085938
437.18018	2620.00756835938
454.27707	20384.859375
471.23953	1712.697265625
493.25061	5455.9921875
506.26242	5877.92797851563
600.22345	2001.38256835938
617.33979	26619.8271484375
652.27521	1623.99914550781
703.38812	7753.8017578125
716.39203	1840.12890625
771.36072	1878.57861328125
802.45459	8038.5244140625
803.42084	16932.6298828125
879.39655	5397.296875
897.40601	1747.44421386719
899.42468	1984.35107421875
900.44055	6251.04052734375
917.46452	22729.0078125
921.46198	7085.49267578125
1011.4728	2378.505859375
1028.4981	22084.7841796875
1045.52	16225.8168945313
1144.5796	12372.4897460938
1258.6104	9176.5791015625
1259.6368	3004.54345703125
1260.6544	1909.63696289063
1419.1189	1973.19079589844
peaklist end

peaklist start
mz=681.002490258042
fragmentation=HCD
charge=3
header=RawFile: QE929_MSQ1321_20180329_Heba_ub_s4_10_1 Index: 13485 Precursor: 0 _multi_
101.07128	16795.048828125
110.07159	14841.931640625
113.03474	5519.66748046875
116.52252	1322.76196289063
119.08192	2150.55322265625
120.08093	22710.18359375
129.06581	13498.7080078125
129.10202	6782.90966796875
130.08632	2833.38159179688
132.08086	1400.09655761719
136.07562	24640.41796875
147.11296	5724.54638671875
156.07634	1851.92663574219
159.09152	8988.283203125
171.07657	6770.90966796875
171.11348	1854.96179199219
172.07108	5210.27490234375
173.12833	27577.861328125
177.10208	6612.5859375
181.06047	5282.15673828125
186.12413	4939.78271484375
187.144	2009.48681640625
188.10229	1842.90295410156
197.12804	2361.0556640625
198.08698	2476.546875
199.07147	6413.927734375
201.12325	14071.314453125
205.0976	2131.23608398438
214.11731	2183.95922851563
214.15401	2176.59423828125
216.09749	13769.84765625
223.10738	1542.05712890625
228.13382	7169.041015625
251.10335	5798.19287109375
257.06546	1532.71228027344
266.1608	8630.14184570313
273.11669	17640.517578125
279.7424	1390.09948730469
283.14429	1724.85791015625
284.17154	15969.837890625
315.16541	5373.6630859375
319.13885	1767.13708496094
329.18152	7177.98583984375
348.18774	9154.5693359375
357.1543	5286.76708984375
374.17712	1588.94653320313
375.16541	19693.4926757813
397.17142	1940.0126953125
414.23523	1653.04919433594
443.23965	1702.24987792969
454.275	15178.892578125
455.17792	1504.42980957031
471.23697	1830.3095703125
504.18045	1533.32763671875
516.18658	2189.43237304688
534.26593	7777.568359375
572.29712	5358.7216796875
577.29889	1545.255859375
617.34125	20435.0068359375
635.32178	10813.951171875
636.31104	1967.77575683594
720.8559	1712.68115234375
745.38586	1304.48120117188
803.41638	11651.5388183594
805.42041	8548.9765625
845.36621	1521.91760253906
883.40814	2131.89868164063
900.42426	5510.1474609375
902.42957	1845.98095703125
917.45792	21408.8745117188
920.44195	15524.5559082031
1027.5077	2755.50927734375
1028.4856	13197.0083007813
1033.528	13022.4783935547
1045.5161	16228.6416015625
1144.5667	12242.6826171875
1161.5857	2438.58129882813
1258.6225	13112.4243164063
1371.744	1553.55603027344
1395.3096	1909.24719238281
1557.0986	2276.96728515625
1706.6449	1647.28015136719
1818.8661	1663.35974121094
peaklist end

peaklist start
mz=1021.00010472171
fragmentation=HCD
charge=2
header=RawFile: QE929_MSQ1321_20180329_Heba_ub_s4_10_1 Index: 13506 Precursor: 0 _multi_
110.0721	1667.31628417969
125.41769	1567.98364257813
138.05545	1851.51867675781
148.41887	1505.87487792969
166.06551	1400.95532226563
216.09706	1924.5771484375
260.06055	1633.93188476563
273.11908	2117.39282226563
277.63184	1631.53955078125
335.91257	1656.96936035156
411.18216	1854.19372558594
804.41937	2380.67578125
1143.6265	2097.70092773438
1660.5121	2037.6943359375
peaklist end

peaklist start
mz=1021.00010516428
fragmentation=HCD
charge=2
header=RawFile: QE929_MSQ1321_20180329_Heba_ub_s6_10_3 Index: 13836 Precursor: 0 _multi_
110.07165	1492.04602050781
131.63435	1579.3017578125
2081.0984	2164.2783203125
peaklist end

peaklist start
mz=1021.00010516428
fragmentation=HCD
charge=2
header=RawFile: QE929_MSQ1321_20180329_Heba_ub_s6_10_3 Index: 13667 Precursor: 0 _multi_
110.07233	2558.56640625
116.2693	1615.1044921875
120.08068	2317.48706054688
121.16542	1609.81115722656
126.05521	1926.85620117188
136.07565	2297.8427734375
166.72902	1543.49987792969
216.09702	3294.46020507813
266.1601	1702.41638183594
273.11942	8231.0546875
284.17068	5886.1748046875
290.38007	1664.64501953125
617.33844	2341.02490234375
722.30042	1846.81079101563
803.39197	2444.171875
1046.5116	2338.64990234375
1116.8784	2103.576171875
peaklist end

peaklist start
mz=681.002547409365
fragmentation=HCD
charge=3
header=RawFile: QE929_MSQ1321_20180329_Heba_ub_s8_30_2 Index: 13534 Precursor: 0 _multi_
101.07101	6617.83642578125
102.05468	1535.66540527344
110.0714	27532.900390625
113.03455	5692.154296875
119.04881	1823.02209472656
119.08124	3464.119140625
120.08076	39646.93359375
120.08924	1574.17053222656
121.08411	1715.64404296875
126.55193	1622.10327148438
127.05011	1979.16748046875
129.06572	24547.900390625
129.10204	9507.7451171875
130.06444	5701.54296875
130.08618	3083.24340820313
136.06528	2197.87744140625
136.0755	49679.63671875
137.07861	6011.7919921875
141.10164	2856.73681640625
144.07625	5391.87548828125
147.11292	12264.70703125
156.07652	6704.4248046875
159.09105	16408.087890625
169.0968	6320.1923828125
171.07626	11013.810546875
172.071	7991.849609375
173.12808	16290.794921875
177.1015	13056.474609375
181.0601	7773.80712890625
183.11278	2131.36157226563
185.16402	3434.3115234375
186.12303	9338.509765625
188.1026	8525.6572265625
198.08641	3414.8232421875
199.07086	9704.2109375
201.12282	10198.107421875
205.0968	5827.47998046875
206.88069	1468.19897460938
211.10651	1569.49133300781
211.14224	1958.1455078125
214.11731	5822.337890625
215.13835	5781.88232421875
216.0975	37660.8046875
217.09984	1670.80883789063
223.10698	7211.6943359375
226.15457	2529.91357421875
228.09741	1923.25830078125
228.13348	12963.7109375
233.08983	5595.51904296875
238.08243	2921.150390625
243.1082	2911.35278320313
243.13193	1930.82666015625
244.1636	9739.794921875
245.16791	1762.62866210938
251.10204	9072.61328125
255.10747	6864.71142578125
266.16129	17970.595703125
273.11644	29338.5302734375
283.14191	5564.3125
284.17109	34585.7426757813
295.65546	2649.6064453125
301.12762	3203.30224609375
308.16995	5535.87255859375
311.13602	2218.25366210938
315.16516	10084.1279296875
319.13971	7437.2568359375
346.17416	6378.97119140625
357.15203	11809.4178466797
368.15915	5042.5224609375
375.16513	36921.490234375
380.16302	6325.07177734375
387.20074	2998.54077148438
392.19153	6546.275390625
397.25253	2944.11108398438
414.23358	2827.45556640625
416.24841	1840.96008300781
429.18713	2202.52758789063
433.20029	1767.33422851563
437.18192	5503.44580078125
443.24408	2001.03442382813
454.27641	27522.5764160156
455.19333	1660.39404296875
471.23511	2428.71948242188
478.22998	2075.7978515625
489.24393	2681.03857421875
493.25388	10900.77734375
505.24683	2070.79272460938
506.26007	7920.26123046875
516.1897	2785.91796875
521.21039	1594.85168457031
532.27106	1814.68029785156
581.23163	1925.03784179688
617.33987	37541.6630859375
621.30231	1869.90112304688
635.25024	1918.74230957031
703.38739	10606.0098876953
762.34381	1865.63098144531
774.39303	7355.66333007813
785.41852	2017.05834960938
789.3537	2817.06396484375
802.45648	11187.736328125
803.41526	28214.6142578125
844.44489	1964.19873046875
880.38379	1953.33251953125
881.38733	2080.89794921875
899.43585	5528.0703125
900.41553	5355.60986328125
917.45856	45986.5437011719
921.46356	5783.49365234375
1010.466	4425.6435546875
1028.4975	38611.4443359375
1030.4822	2435.94799804688
1045.5169	33839.0361328125
1050.5087	2928.2578125
1055.5084	2883.22216796875
1056.4984	2135.61328125
1057.476	1882.84814453125
1112.5349	1985.98291015625
1144.5909	11480.556640625
1145.5799	9927.63696289063
1241.6006	5510.15380859375
1258.6375	26947.6337890625
1371.6838	2117.7734375
1372.7072	2231.23291015625
1530.3088	1953.33447265625
peaklist end

peaklist start
mz=681.002547409365
fragmentation=HCD
charge=3
header=RawFile: QE929_MSQ1321_20180329_Heba_ub_s8_30_2 Index: 13360 Precursor: 0 _multi_
101.07133	33030.671875
110.06019	2041.16284179688
110.07146	52881.10546875
113.03463	19147.42578125
115.05019	1625.16577148438
117.04578	1914.6591796875
117.10252	1868.74768066406
119.04949	2807.36865234375
119.0812	16697.1953125
119.5527	1629.84509277344
120.0808	73336.53125
121.08411	3457.04443359375
124.31153	1670.74914550781
127.05035	6620.515625
127.08624	1649.10070800781
128.08115	1580.00268554688
128.10703	2254.7763671875
129.06573	58670.859375
129.07521	2691.70434570313
129.10216	17616.25
130.06512	7040.3515625
130.08603	12491.859375
132.08156	1627.06591796875
136.07553	128903.8125
137.0789	8720.49609375
141.06622	2477.49951171875
141.10225	2989.31591796875
141.84787	1786.76025390625
144.07675	12169.9248046875
147.11238	19483.533203125
155.04498	2375.93310546875
156.07642	13429.13671875
159.09134	42374.24609375
169.09692	3837.36962890625
171.07648	21848.353515625
172.07019	15511.8662109375
173.12823	69542.125
174.13155	2420.90991210938
177.10172	21170.97265625
181.05989	13406.048828125
183.11272	2620.46069335938
184.07106	1739.34521484375
186.12337	29666.55859375
188.10265	17352.517578125
196.14331	1751.896484375
197.1282	6901.20556640625
198.08704	10346.525390625
199.07129	27782.3046875
199.39609	1678.77954101563
200.07483	2088.92822265625
200.10202	2226.01513671875
200.13809	2226.42553710938
201.12308	32736.21875
205.09784	12481.451171875
211.08229	2575.84545898438
211.1078	3294.26245117188
214.11816	10795.4951171875
214.15416	2860.06030273438
216.09743	77878.703125
217.09982	3346.544921875
223.10689	15235.04296875
224.11201	2664.24267578125
225.09782	2983.18676757813
226.08087	2271.1005859375
228.09703	7773.845703125
228.13394	29990.509765625
229.13824	1885.89831542969
233.09074	6794.58349609375
238.08107	8164.79736328125
242.14914	3895.466796875
243.10764	3872.1474609375
248.15027	6897.68310546875
251.10272	23287.7342529297
255.10796	18234.41796875
266.16069	36724.8681640625
273.11719	75526.529296875
283.14386	12588.8056640625
284.10217	9665.4833984375
284.17145	82587.5361328125
308.17111	13361.1296386719
315.1652	26589.0119628906
319.13904	16769.751953125
342.17523	11048.69921875
346.17532	12949.236328125
348.18842	11901.158203125
357.15443	26517.8864746094
368.15924	8838.74609375
374.18027	13047.5048828125
375.16544	101042.322265625
392.19186	8555.5205078125
397.25388	13460.439453125
403.16058	9487.6259765625
414.23758	11522.365234375
437.1818	14942.9942626953
443.23782	6208.4853515625
454.27627	79704.0498046875
455.19086	3051.25219726563
471.23564	9380.95129394531
472.17871	3720.6904296875
478.22567	11212.9611816406
484.22137	3170.61328125
489.24356	9412.9111328125
493.20752	8829.1455078125
521.21002	3624.62109375
523.26178	2798.21069335938
532.27075	2585.748046875
534.26691	10474.8486328125
538.23236	6434.25537109375
548.21191	2763.94311523438
550.26538	2475.47216796875
557.27209	2416.29077148438
559.28619	3386.11181640625
577.29533	9092.91479492188
599.32672	5517.1611328125
617.24579	4267.74951171875
617.33769	80564.9765625
629.33203	2784.4013671875
632.24072	6473.51708984375
634.2594	8357.4296875
635.31116	9991.6640625
637.28314	1787.66381835938
652.27045	11050.2009277344
657.31305	3739.09521484375
665.28687	2090.7041015625
683.3067	2174.39086914063
721.35474	3668.14453125
738.35162	2614.08959960938
743.35661	5590.04809570313
745.34192	2296.72802734375
747.33942	6719.14306640625
748.31866	2094.55004882813
765.35596	6936.46923828125
766.34314	3708.11938476563
771.3512	3095.330078125
772.35504	3815.65478515625
786.40143	2398.70849609375
789.36829	3159.23779296875
802.8916	1916.197265625
803.41881	78200.4697265625
811.41315	2736.01416015625
811.90186	2132.54907226563
825.38477	2725.11547851563
855.38794	2292.6552734375
861.39844	3190.6796875
862.38275	2707.29760742188
879.39954	7392.32177734375
880.38863	16813.2414550781
883.38814	9474.7353515625
897.39661	3712.20849609375
899.42792	8861.0712890625
900.42542	32365.8156738281
917.45938	104517.598632813
920.44958	16106.4814453125
921.43829	7549.751953125
979.46826	2669.45849609375
1000.4546	2110.38745117188
1010.4839	8562.0029296875
1011.4683	9776.623046875
1027.5083	16144.9345703125
1028.4935	76224.4055175781
1033.5236	23058.345703125
1045.5188	74084.404296875
1047.5112	6774.7705078125
1056.4935	14268.29296875
1109.5551	2901.67407226563
1127.5579	3060.63427734375
1143.5771	17610.2895507813
1144.5845	63776.1884765625
1154.5636	2413.2890625
1161.5773	2923.71850585938
1224.58	5155.66064453125
1241.5943	13324.0249023438
1258.6284	60890.0227050781
1371.7114	2814.5537109375
1372.6967	7285.3916015625
1441.6938	2945.6103515625
1458.7275	12251.1220703125
peaklist end

peaklist start
mz=681.002547409365
fragmentation=HCD
charge=3
header=RawFile: QE929_MSQ1321_20180329_Heba_ub_s8_30_2 Index: 13710 Precursor: 0 _multi_
101.07209	1451.49499511719
103.94711	1087.02172851563
110.07173	2612.15893554688
113.03524	1270.37939453125
120.08114	7278.892578125
129.06635	5755.80029296875
130.08638	1710.58654785156
133.14879	1298.13317871094
136.07614	10311.8349609375
146.85909	1203.90185546875
147.11253	1269.36389160156
159.09184	2490.34350585938
169.57445	1475.49523925781
171.75764	1335.30224609375
173.12915	1540.93688964844
201.12314	1873.02551269531
216.09735	5363.244140625
229.29095	1195.05358886719
266.16296	1726.5830078125
273.11981	1556.17663574219
284.17322	2469.83129882813
290.61356	1384.67883300781
319.14026	2314.11645507813
375.16409	3044.54541015625
449.1875	1194.75439453125
454.27933	2660.00805664063
617.33887	5838.37353515625
803.42275	3919.38439941406
917.46224	7666.49389648438
1028.5027	2639.38793945313
1045.5209	5203.3515625
1145.5863	1633.94738769531
1258.6387	1912.51538085938
peaklist end

peaklist start
mz=1021.00024940546
fragmentation=HCD
charge=2
header=RawFile: QE929_MSQ1321_20180329_Heba_ub_s8_30_2 Index: 13366 Precursor: 0 _multi_
120.08089	1698.84887695313
132.68237	1887.56323242188
136.07596	1882.13928222656
216.0975	5867.46044921875
273.11908	3409.33032226563
284.16968	2947.56713867188
303.07568	1633.7255859375
375.16364	2541.64282226563
408.59622	1675.81872558594
420.18802	1837.8037109375
454.27701	3168.60107421875
555.26031	1842.79956054688
617.33093	2091.9560546875
917.46234	2213.10278320313
1006.6453	1920.84497070313
1100.7441	2414.51342773438
1258.6144	2439.23388671875
2056.5881	1902.35900878906
2057.1997	2085.763671875
peaklist end

peaklist start
mz=1021.00024940546
fragmentation=HCD
charge=2
header=RawFile: QE929_MSQ1321_20180329_Heba_ub_s8_30_2 Index: 13551 Precursor: 0 _multi_
109.21188	1692.0166015625
125.59176	1509.93933105469
200.16145	1648.77478027344
201.29175	1534.47290039063
214.73584	1545.6982421875
706.45691	1719.86901855469
855.55634	2034.09936523438
1092.8695	2100.51953125
1332.6631	2393.67749023438
peaklist end

peaklist start
mz=1021.00028930993
fragmentation=HCD
charge=2
header=RawFile: QE929_MSQ1321_20180329_Heba_ub_s2_ctrl_2 Index: 13392 Precursor: 0 _multi_
118.25031	1547.4521484375
122.41558	1430.08166503906
123.54572	1601.40893554688
125.79989	1523.65698242188
194.90898	1637.63366699219
235.15594	1575.08666992188
273.11859	2792.83935546875
368.58261	1947.34265136719
peaklist end

peaklist start
mz=1021.00032262161
fragmentation=HCD
charge=2
header=RawFile: QE929_MSQ1321_20180329_Heba_ub_s3_ctrl_3 Index: 12626 Precursor: 0 _multi_
101.81029	1838.53820800781
104.51685	1547.84265136719
148.52448	1521.87023925781
332.69431	1902.47473144531
341.43225	1818.04907226563
968.16608	1958.55529785156
1029.1827	1876.68493652344
peaklist end

peaklist start
mz=1021.00035160233
fragmentation=HCD
charge=2
header=RawFile: QE929_MSQ1321_20180329_Heba_ub_s1_ctrl_1 Index: 11613 Precursor: 0 _multi_
101.3684	1534.76635742188
216.09732	2545.53515625
237.75369	1544.96887207031
238.14374	1604.36401367188
273.19873	1533.00024414063
293.2215	2051.96533203125
537.09167	1927.90490722656
1459.7075	2367.7119140625
peaklist end

peaklist start
mz=1021.00039017398
fragmentation=HCD
charge=2
header=RawFile: QE929_MSQ1321_20180329_Heba_ub_s9_30_3 Index: 13303 Precursor: 0 _multi_
110.0715	2643.87255859375
120.08073	2577.83642578125
135.03394	1723.93371582031
136.07547	6544.576171875
154.83218	1726.93725585938
159.06238	1576.89135742188
180.97891	1684.65026855469
188.10126	1439.09411621094
200.52393	1663.595703125
216.09738	3733.90380859375
266.16098	2819.115234375
273.11871	6968.25927734375
284.17093	2647.740234375
375.16684	3695.04711914063
410.77499	1779.90832519531
454.27417	3354.49267578125
849.07245	1863.89733886719
917.44916	3281.88916015625
1028.5074	2996.18286132813
1144.5939	1999.03527832031
1258.6326	3338.53881835938
1458.7372	3085.58911132813
1621.7755	2445.38671875
peaklist end

peaklist start
mz=681.003160687715
fragmentation=HCD
charge=3
header=RawFile: QE929_MSQ1321_20180329_Heba_ub_s6_10_3 Index: 5051 Precursor: 0 _multi_
110.07141	2757.54809570313
127.08659	2458.59448242188
129.10257	1432.87915039063
141.10233	1913.234375
155.08122	2102.8857421875
165.74937	1404.095703125
171.07698	1903.71435546875
175.11906	2066.06323242188
226.11838	5896.375
247.27359	1440.31506347656
312.16562	1515.88977050781
354.69186	1470.42724609375
362.70889	4938.5673828125
363.20404	1761.21960449219
428.26068	3124.05981445313
444.12613	1427.9072265625
465.21255	1652.73596191406
473.70874	5063.24658203125
474.20425	1436.85241699219
495.22931	1981.98461914063
499.29767	1545.57763671875
500.22211	2228.17626953125
556.31772	12007.6755371094
563.245	2666.6708984375
627.35856	10963.5948486328
651.29401	2449.55834960938
679.28887	22221.5983886719
680.87604	1891.87365722656
724.4072	31207.8032226563
781.43042	63803.38671875
849.35798	33445.1251220703
880.49548	11673.5844726563
967.52673	2989.7412109375
1017.4481	10146.6483154297
1024.5478	14803.6430664063
1074.4697	8778.7685546875
1075.4694	2000.97192382813
1095.5751	2485.33837890625
1143.4873	13686.3720703125
1144.4974	1906.35009765625
1202.556	1861.7685546875
1232.5826	2583.45971679688
peaklist end

peaklist start
mz=681.003304423074
fragmentation=HCD
charge=3
header=RawFile: QE929_MSQ1321_20180329_Heba_ub_s8_30_2 Index: 4895 Precursor: 0 _multi_
102.49772	1344.11743164063
127.08654	1258.759765625
144.00018	1351.990234375
246.79276	1168.53759765625
403.63605	1347.18688964844
425.18329	1404.67651367188
509.23007	2901.8232421875
556.32239	2239.14819335938
572.24591	1664.62805175781
580.25769	1471.25024414063
671.37744	1565.51293945313
679.28784	2722.83276367188
724.41185	7245.06518554688
781.42699	13487.697265625
849.35925	5702.33251953125
850.34235	1524.47619628906
880.48438	1561.81970214844
1243.9587	1532.57104492188
1696.1324	1645.56665039063
1847.9275	1987.58752441406
peaklist end

peaklist start
mz=681.003389200031
fragmentation=HCD
charge=3
header=RawFile: QE929_MSQ1321_20180329_Heba_ub_s2_ctrl_2 Index: 4944 Precursor: 0 _multi_
110.07123	4894.537109375
120.04848	1315.36218261719
127.08643	5970.2294921875
136.944	1241.65185546875
141.10236	3164.3525390625
155.08076	1801.12658691406
157.94664	1232.98718261719
159.11278	1571.771484375
166.06116	1685.2353515625
169.09712	2387.498046875
226.11932	4650.45263671875
255.14444	1745.1748046875
295.13895	2146.15942382813
312.16568	1298.482421875
329.19287	2398.05419921875
339.1655	1673.22888183594
340.14713	2987.25268554688
391.16296	1822.02075195313
396.66891	1521.38427734375
416.17398	2235.77514648438
428.25864	1521.09326171875
429.26678	1569.65844726563
491.76743	1462.67749023438
495.22977	1913.97204589844
509.22711	7185.3271484375
537.73785	5327.07666015625
556.32101	15308.8309326172
563.24048	6022.65185546875
581.25739	1620.83142089844
585.37457	1964.60583496094
627.35553	8180.953125
651.29248	2969.7802734375
679.28939	24264.6977539063
681.37268	1664.12524414063
724.40775	43548.6082763672
781.4306	76410.6474609375
821.3631	2376.47802734375
849.35672	52043.580078125
880.50349	14043.001953125
946.41206	6994.044921875
967.52399	1989.74670410156
968.52655	2798.38452148438
1017.4521	2704.32373046875
1024.5434	13353.2124023438
1095.5907	1652.15148925781
1143.4846	3026.25439453125
1143.4927	20061.1428222656
1161.5046	1771.609375
1232.573	4894.39916992188
peaklist end

peaklist start
mz=511.004404225325
fragmentation=HCD
charge=4
header=RawFile: QE929_MSQ1321_20180329_Heba_ub_s6_10_3 Index: 4463 Precursor: 0 _multi_
110.07175	11889.744140625
115.08715	1123.90051269531
123.11278	1012.75451660156
127.08673	4668.55615234375
129.1026	13213.1025390625
133.04475	1175.03979492188
136.07616	1980.98840332031
141.10219	1982.79504394531
142.62749	1187.55419921875
147.11299	2066.1240234375
155.08139	6255.39404296875
165.10214	1295.55883789063
175.11899	5022.826171875
187.14508	5262.75390625
199.18021	1141.46545410156
212.1031	1406.08715820313
262.15192	5218.8505859375
312.16815	1226.13903808594
329.19312	2621.9697265625
340.15891	1770.97802734375
362.71066	2685.16235351563
375.23584	4712.029296875
375.93192	1064.46264648438
403.22275	7207.994140625
425.18524	2300.1123046875
428.25974	3966.86547851563
438.62631	1291.880859375
439.72672	1872.556640625
440.22705	2239.44311523438
466.27548	2100.96411132813
509.22739	4677.212890625
510.25644	1389.45349121094
523.74573	2014.62353515625
535.2583	1980.26977539063
556.32219	14956.294921875
599.37238	1502.27014160156
627.35943	13545.0717773438
650.29256	4096.06433105469
659.79803	2010.25793457031
664.42383	1271.18566894531
724.40656	6966.4609375
727.70526	1295.93981933594
781.43585	4667.7451171875
805.43707	1987.49060058594
817.40863	2056.19653320313
849.35315	1810.59228515625
1074.4765	5332.77709960938
1143.4951	7531.48376464844
1161.5076	10475.7758789063
1413.4155	1770.89978027344
peaklist end

peaklist start
mz=681.003562854357
fragmentation=HCD
charge=3
header=RawFile: QE929_MSQ1321_20180329_Heba_ub_s9_30_3 Index: 4841 Precursor: 0 _multi_
110.07164	1222.48974609375
141.28023	1134.17224121094
316.26059	1185.99377441406
538.23645	1845.9052734375
572.24896	1512.46643066406
679.2855	4540.82897949219
724.40361	7997.23828125
781.42554	14463.5539550781
849.35815	4801.23681640625
880.49988	1787.64367675781
1024.5469	1637.94995117188
1364.3551	1563.59558105469
1512.3923	1577.59497070313
2087.9097	1784.82348632813
peaklist end

peaklist start
mz=681.003603960764
fragmentation=HCD
charge=3
header=RawFile: QE929_MSQ1321_20180329_Heba_ub_s3_ctrl_3 Index: 4705 Precursor: 0 _multi_
119.47504	1475.06958007813
141.30345	1278.875
141.96918	1452.45288085938
142.57744	1227.84619140625
309.15118	1795.84289550781
329.80142	1368.97399902344
384.65118	1403.98168945313
416.17502	1564.20483398438
425.18405	2434.92309570313
428.26285	1941.515625
433.71722	1544.28625488281
473.70795	2335.11254882813
556.32007	2265.09643554688
639.58838	1530.85144042969
651.29822	2061.853515625
679.28697	7850.169921875
724.41132	12653.0676269531
781.42925	24188.2236328125
849.35498	8849.94189453125
880.49524	1806.95861816406
1024.554	1854.12805175781
1025.5399	1696.92004394531
1143.5044	5533.77160644531
1442.4845	1775.32299804688
1544.6429	1558.65905761719
1885.6947	1898.74597167969
peaklist end

peaklist start
mz=681.00361895837
fragmentation=HCD
charge=3
header=RawFile: QE929_MSQ1321_20180329_Heba_ub_s2_ctrl_2 Index: 4359 Precursor: 0 _multi_
104.93391	1144.4794921875
110.07185	3010.248046875
175.63084	1119.46801757813
241.79185	1159.11865234375
244.84235	1276.10205078125
312.30731	1286.52905273438
335.16354	1319.7119140625
383.3902	1309.55285644531
448.23441	1793.63452148438
581.25323	3021.7353515625
724.41168	8069.4609375
781.43182	14797.9782714844
849.35681	2044.77038574219
952.48724	1843.15161132813
958.06805	1464.88916015625
1035.8384	1726.4697265625
1143.4944	3807.43054199219
1428.05	1563.50634765625
peaklist end

peaklist start
mz=681.003630340645
fragmentation=HCD
charge=3
header=RawFile: QE929_MSQ1321_20180329_Heba_ub_s3_ctrl_3 Index: 4153 Precursor: 0 _multi_
110.07186	5722.81689453125
139.72098	1167.31323242188
144.24931	1267.39282226563
150.81415	1048.13659667969
155.08492	1103.90612792969
225.84708	1481.31945800781
312.34039	1296.03015136719
362.70792	1726.267578125
425.18378	1902.09240722656
537.74237	1949.73449707031
556.3233	1894.62463378906
572.24438	2401.3505859375
576.02112	1541.00427246094
581.25787	2731.17626953125
591.36603	1487.78833007813
627.36475	1631.80871582031
682.35858	1511.38500976563
724.41052	8375.8076171875
781.43036	19062.3188476563
849.36438	2220.76586914063
1342.9546	1611.0380859375
1519.2283	1663.78735351563
peaklist end

peaklist start
mz=681.00379713205
fragmentation=HCD
charge=3
header=RawFile: QE929_MSQ1321_20180329_Heba_ub_s9_30_3 Index: 4231 Precursor: 0 _multi_
107.70519	1277.76586914063
110.07178	2675.87548828125
129.10245	1420.60620117188
133.24074	1250.63635253906
145.1785	1232.68054199219
149.39363	1228.72448730469
184.36353	1197.00146484375
226.11896	1827.14953613281
435.24438	1478.15173339844
446.5166	1463.14575195313
494.56784	1579.24536132813
572.75549	1643.53735351563
678.33051	1519.14294433594
681.34204	1898.14587402344
724.40778	5344.69580078125
781.43751	13336.6796875
849.3645	2012.3408203125
1100.3118	1786.119140625
peaklist end

peaklist start
mz=681.003830627889
fragmentation=HCD
charge=3
header=RawFile: QE929_MSQ1321_20180329_Heba_ub_s8_30_2 Index: 4315 Precursor: 0 _multi_
110.0725	5405.46044921875
116.07155	1279.87353515625
120.60225	1066.82751464844
129.10268	1767.61791992188
129.90973	1435.95593261719
139.42717	1401.73498535156
155.08337	1553.65209960938
163.93387	1320.36389160156
209.87897	1222.96398925781
259.06985	1278.67846679688
265.24921	1529.27868652344
408.01874	1420.31994628906
558.75616	1525.98913574219
648.19507	1476.79809570313
681.34381	8457.3486328125
681.83929	8075.64208984375
724.40997	5909.87744140625
781.43523	7405.26159667969
885.54089	1484.47058105469
989.15375	1644.79418945313
1013.4978	1575.14111328125
1115.5033	1784.44677734375
peaklist end

peaklist start
mz=1021.00222998248
fragmentation=HCD
charge=2
header=RawFile: QE929_MSQ1321_20180329_Heba_ub_s2_ctrl_2 Index: 4962 Precursor: 0 _multi_
226.33244	1574.93249511719
250.84682	1630.85546875
338.2493	1798.5576171875
450.17087	1820.35827636719
653.05237	2286.33618164063
771.21771	1919.39562988281
2040.986	18169.5947265625
peaklist end

peaklist start
mz=681.004415946773
fragmentation=HCD
charge=3
header=RawFile: QE929_MSQ1321_20180329_Heba_ub_s7_30_1 Index: 4331 Precursor: 0 _multi_
110.07166	2983.71948242188
116.36228	1136.81359863281
222.32283	1453.02673339844
329.19394	1519.60424804688
352.03934	1453.1201171875
374.62799	1445.82763671875
537.74078	2186.12548828125
556.32104	1490.37170410156
572.75031	1784.38732910156
627.36462	1570.26318359375
681.34131	1989.5341796875
684.77997	1357.40112304688
725.41846	1798.2998046875
757.71045	1700.87231445313
781.42768	8115.220703125
782.57385	1556.44409179688
1439.7681	1906.48754882813
1556.6368	1664.51892089844
1653.1123	1553.8623046875
1705.5673	1560.70092773438
peaklist end

peaklist start
mz=681.00715689313
fragmentation=HCD
charge=3
header=RawFile: QE929_MSQ1321_20180329_Heba_ub_s8_30_2 Index: 14560 Precursor: 0 _peak_
110.07126	2198.10131835938
117.21689	1196.65246582031
120.0808	9796.400390625
129.10118	1398.47290039063
130.08604	1665.31127929688
132.34335	1283.99963378906
136.07538	5363.6982421875
168.1998	1375.3447265625
199.1792	2203.92700195313
227.17595	1732.74499511719
279.47375	1337.30505371094
353.76901	1470.41687011719
361.68463	1542.05603027344
484.50735	1462.58630371094
626.20367	1536.61401367188
671.35095	1351.70910644531
813.37177	1497.15966796875
821.45319	1828.71301269531
943.19214	1601.51257324219
1047.5917	1496.90222167969
1384.778	1763.93579101563
peaklist end

peaklist start
mz=681.056672055497
fragmentation=HCD
charge=3
header=RawFile: QE929_MSQ1321_20180329_Heba_ub_s1_ctrl_1 Index: 11195 Precursor: 0 _multi_
101.07235	1765.34521484375
132.84698	1353.16284179688
133.89763	1258.26574707031
136.07613	2986.6025390625
175.11923	4572.453125
211.14481	2519.90966796875
252.92711	1386.07312011719
362.71057	1576.90234375
442.24814	1510.48217773438
459.26788	1396.96398925781
467.7724	1647.36267089844
530.30707	1671.84826660156
582.61401	1556.49096679688
617.33669	13644.3575439453
653.37524	1864.65173339844
653.72571	1578.69946289063
696.41235	1585.29248046875
724.40965	7872.98132324219
780.39915	26973.9443359375
893.48438	4781.21240234375
934.54577	8922.02856445313
994.53094	5324.400390625
995.51904	2366.55224609375
1047.6316	1728.78344726563
1048.6184	1731.09875488281
1107.6117	1712.04541015625
1130.6672	6029.50244140625
1441.769	1692.90417480469
1636.5913	1995.91870117188
peaklist end

peaklist start
mz=681.056694114007
fragmentation=HCD
charge=3
header=RawFile: QE929_MSQ1321_20180329_Heba_ub_s9_30_3 Index: 13048 Precursor: 0 _multi_
102.84122	1262.04064941406
110.07185	1523.79541015625
126.32253	1294.74560546875
147.11247	1267.07177734375
170.1169	2369.46435546875
225.7785	1410.73278808594
253.9297	1331.23889160156
274.03714	1222.49865722656
397.2175	3027.6025390625
399.20618	7510.15380859375
452.54437	1346.02465820313
606.62616	1574.52099609375
1405.3574	1598.28454589844
1925.3132	1463.06689453125
peaklist end

peaklist start
mz=681.056780230035
fragmentation=HCD
charge=3
header=RawFile: QE929_MSQ1321_20180329_Heba_ub_s5_10_2 Index: 11734 Precursor: 0 _multi_
101.07131	5475.8330078125
136.07584	25674.75390625
155.0818	2889.57690429688
158.09254	3363.25463867188
169.09776	2050.95825195313
169.30527	1478.75354003906
175.11923	18269.78125
183.14908	17102.095703125
187.14439	16869.509765625
197.12845	3117.16625976563
200.1028	1805.60180664063
211.14403	15460.048828125
215.13887	11077.443359375
223.10739	2083.54833984375
241.12871	11810.431640625
249.16048	3084.04418945313
251.10246	1663.4541015625
258.15591	9408.8994140625
268.16583	1774.17517089844
274.18765	1833.00170898438
277.90216	1367.69250488281
280.13058	1542.25952148438
318.04498	1330.05163574219
324.22842	3362.453125
327.18936	2190.2265625
331.20795	9964.734375
344.15298	1801.35424804688
407.26605	13053.7578125
425.27533	2941.5166015625
453.78043	1651.87268066406
459.26788	10223.3603515625
467.26105	2143.18701171875
524.32001	2856.076171875
525.31567	3157.14331054688
530.30614	21823.3737792969
542.3371	1971.56457519531
574.84308	8121.72705078125
575.35132	1975.9375
617.23425	1905.17456054688
617.33661	80145.3383789063
625.37946	2063.62133789063
653.37184	15688.3354492188
696.41532	19521.6215820313
724.41069	77105.9189453125
762.39111	2928.73120117188
780.39996	150565.624023438
792.47113	2023.15270996094
821.464	31173.291015625
879.44989	2018.4296875
893.48364	42225.2958984375
906.55393	21564.7255859375
934.54759	65004.6134033203
994.34161	2324.50952148438
994.52949	56424.58984375
996.52356	6960.29931640625
1019.6382	7480.8046875
1020.6221	5907.85205078125
1047.6221	20379.1088867188
1104.6564	3236.123046875
1107.6143	17988.6328125
1120.6775	2307.04736328125
1121.6665	1671.30224609375
1130.6631	25553.21484375
1131.676	10043.4853515625
1148.6693	16487.556640625
1215.7604	4027.20422363281
1220.6799	3182.93579101563
1221.6984	2211.25610351563
1233.7635	3347.71411132813
1261.7577	7981.66625976563
1318.7401	2480.1416015625
1555.4766	1846.85888671875
peaklist end

peaklist start
mz=681.056811749149
fragmentation=HCD
charge=3
header=RawFile: QE929_MSQ1321_20180329_Heba_ub_s9_30_3 Index: 12721 Precursor: 0 _multi_
101.07135	26864.689453125
107.72654	3375.93090820313
115.08662	12145.7138671875
116.07052	5365.1015625
119.04886	4256.92578125
127.29301	3212.9482421875
129.06615	3333.44458007813
129.10237	12708.96875
132.57184	3339.025390625
136.07558	79431.7734375
137.07832	5533.5361328125
141.10185	2927.35571289063
143.11742	5529.8251953125
155.08084	7587.9736328125
158.09235	15235.0380859375
175.11864	69214.25
183.14905	62488.45703125
187.14384	62788.19140625
188.14659	3694.90893554688
193.84268	3442.68627929688
197.12798	7683.630859375
198.43794	3046.93188476563
200.10309	4973.54345703125
211.14368	66272.875
212.14731	4030.6923828125
215.13889	37090.1015625
216.13992	3690.99365234375
233.0912	3529.92529296875
241.12846	45016.05859375
249.15923	23590.98046875
251.10229	5769.59326171875
258.155	39629.9296875
268.16516	13405.3515625
271.67346	14179.015625
274.18652	5720.7900390625
296.23077	4677.39697265625
310.2135	5060.84814453125
313.19226	5116.4736328125
314.18094	13366.30859375
324.22752	24947.0036621094
331.2077	38175.0078125
337.14978	4190.7939453125
348.70874	5996.69091796875
353.70523	5040.6533203125
354.19559	4680.28662109375
368.23154	3418.6640625
396.22687	29141.373046875
407.26516	54492.2729492188
425.27374	4837.99560546875
442.23877	7665.275390625
453.77695	4534.4560546875
454.27621	4544.21484375
459.26617	34820.046875
467.25992	18407.1875
478.29803	4168.39892578125
497.31815	3959.77783203125
510.32123	4909.36376953125
513.2746	4209.123046875
525.31287	20157.642578125
530.23181	5492.2177734375
530.30403	108208.6875
551.83813	5826.0751953125
600.30664	6102.71337890625
608.88312	7886.78759765625
617.33494	304044.102539063
623.36847	5619.82861328125
625.37622	7671.89599609375
626.36475	3922.54638671875
653.37186	95930.609375
677.39374	5344.6708984375
696.41226	98751.900390625
707.3808	4122.13623046875
724.40793	354526.504394531
762.38379	6690.640625
763.37695	18440.064453125
780.39748	641040.76953125
792.46216	7201.2353515625
821.46022	126539.89453125
849.54126	3812.89404296875
873.51377	13377.2592773438
876.48114	4383.76806640625
893.47966	191199.611328125
906.54684	97932
920.54169	4367.09716796875
934.54477	318854.8828125
976.52002	7734.72705078125
978.4964	4423.77978515625
981.90277	3674.97338867188
994.52919	264668.2890625
1019.6367	62833.994140625
1021.6229	4424.771484375
1047.6294	122500.009277344
1089.5961	13924.669921875
1090.5848	4596.00830078125
1104.65	13958.3251953125
1105.6377	4293.677734375
1107.6095	90100.078125
1114.5824	4778.5927734375
1120.6647	15767.04296875
1121.6956	10789.9111328125
1130.6659	204858.575195313
1148.672	129632.952148438
1220.6917	18804.9462890625
1233.7631	16929.73046875
1234.7515	7058.67138671875
1261.7535	20835.583984375
1262.7401	15279.4189453125
1299.7103	6325.01513671875
1317.7404	13705.3725585938
2087.2668	4027.79956054688
peaklist end

peaklist start
mz=681.056811749149
fragmentation=HCD
charge=3
header=RawFile: QE929_MSQ1321_20180329_Heba_ub_s9_30_3 Index: 12901 Precursor: 0 _multi_
110.07137	2093.85009765625
114.80798	1282.47192382813
120.08091	1921.64672851563
129.10207	2403.4462890625
136.07527	5307.06494140625
159.09058	2911.6865234375
160.88518	1220.95959472656
175.11909	5315.47314453125
183.14941	2254.65234375
185.16495	2638.9482421875
187.14348	1558.46813964844
197.12947	1548.92236328125
215.13922	1251.91870117188
230.71384	1384.44812011719
362.70737	1345.73498535156
407.26129	2054.57202148438
411.23492	2856.33349609375
519.02881	1676.46240234375
530.29791	1567.43383789063
574.84119	2009.966796875
617.33524	12806.6574707031
708.76453	1487.16687011719
724.40729	7589.76220703125
778.37335	1438.91760253906
780.39912	20662.3466796875
823.36932	1661.77758789063
848.41724	8120.6884765625
879.65137	1771.93603515625
893.4798	2663.40551757813
923.46413	8288.02319335938
934.54935	6374.01489257813
994.52646	9115.31298828125
1047.6212	2912.69580078125
1130.6521	5335.66064453125
1456.7136	1561.9521484375
peaklist end

peaklist start
mz=681.056843359292
fragmentation=HCD
charge=3
header=RawFile: QE929_MSQ1321_20180329_Heba_ub_s3_ctrl_3 Index: 12075 Precursor: 0 _multi_
101.07127	2943.322265625
110.07237	1642.20654296875
115.08681	1755.50634765625
116.0708	1301.32104492188
120.08041	2056.57495117188
129.10236	3371.20483398438
136.07556	20095.306640625
142.29907	1313.30859375
155.08173	2450.18432617188
158.09274	1855.51196289063
169.09633	1411.46240234375
175.1188	12901.6162109375
178.40244	1383.99926757813
183.14935	12982.7822265625
187.14456	9617.6396484375
197.12901	2551.2939453125
211.14391	10683.783203125
215.13924	5049.0107421875
218.19736	1279.12121582031
223.0519	1157.53479003906
241.12865	10483.7119140625
249.15909	5702.78173828125
258.15588	8995.580078125
268.16528	1785.23046875
324.22888	1617.69873046875
327.19092	6175.57373046875
331.20828	6856.04052734375
341.20236	1590.15344238281
396.22829	4866.74682617188
407.26376	7557.94677734375
442.2413	1879.65441894531
453.78088	1767.76428222656
459.26706	8660.751953125
524.31989	2790.02319335938
525.31458	2931.9931640625
530.30399	17580.1977539063
575.34808	1561.79968261719
617.33642	54457.7479248047
653.37035	14328.2739257813
696.41331	14471.2243652344
724.40997	55134.4689941406
763.3656	2138.2060546875
780.39871	125554.34765625
792.46936	1873.55895996094
821.46004	25186.3742675781
837.49829	1788.58850097656
893.47983	36596.4248046875
906.54471	20416.0317382813
934.54693	50855.2080078125
939.16797	1559.80297851563
976.51599	2443.5908203125
994.52738	48522.7836914063
1019.6315	11516.7590332031
1025.5303	1558.81774902344
1047.625	17022.1083984375
1107.6018	16733.0053710938
1120.6702	2208.45263671875
1130.6685	41665.5031738281
1148.6678	7926.00341796875
1200.8784	1669.67077636719
1213.4805	1664.61608886719
1233.7708	2850.31640625
1261.7559	2033.00598144531
1262.7802	3059.03784179688
2014.7614	1632.57275390625
peaklist end

peaklist start
mz=681.056852060503
fragmentation=HCD
charge=3
header=RawFile: QE929_MSQ1321_20180329_Heba_ub_s2_ctrl_2 Index: 12781 Precursor: 0 _multi_
101.0711	5352.13720703125
111.38672	1458.03857421875
116.07085	1824.93212890625
120.08073	1563.42126464844
129.1021	5640.92626953125
129.81454	1435.3896484375
136.0755	22546.8046875
143.11719	1732.07104492188
143.65852	1429.24438476563
155.08121	2798.85961914063
158.09204	1649.16467285156
169.09599	1728.84155273438
174.20192	1466.55432128906
175.11833	14662.6513671875
183.14877	14374.2333984375
187.14371	15205.1181640625
196.4119	1303.20385742188
197.12839	6369.4033203125
211.14368	13976.8125
215.13913	7603.5439453125
223.10666	1754.490234375
241.13004	13774.609375
249.1597	5485.90576171875
251.10312	2267.69018554688
258.15692	10078.693359375
314.18066	2862.16259765625
324.2291	2480.76196289063
327.18488	1738.6826171875
327.69443	1627.47998046875
331.2092	11648.0107421875
340.30051	1460.89672851563
354.1944	2506.32250976563
396.2244	4795.68115234375
407.26435	13877.01171875
425.27606	1763.28625488281
451.45187	1433.95788574219
459.26712	11145.2248535156
467.25949	2813.82885742188
497.32135	2011.28698730469
513.27924	1737.79565429688
525.31445	6059.38671875
530.30312	29474.4870605469
565.83954	10780.98828125
574.83673	2761.07153320313
575.34406	3212.53881835938
608.37653	3065.2265625
608.88513	3016.35791015625
617.23193	2524.658203125
617.33552	78523.1865234375
622.37744	2193.08203125
625.3714	1864.48510742188
653.37745	14002.0693359375
696.41488	28077.2954101563
707.38043	1840.25170898438
724.41002	96171.7358398438
762.38678	2916.16235351563
763.3764	5602.4736328125
780.39841	162855.424804688
792.46198	2810.18603515625
821.46232	36817.837890625
837.46887	1734.91198730469
855.23096	1780.19860839844
873.50879	2889.95288085938
893.48127	49476.416015625
906.54954	28557.744140625
934.54573	75856.666015625
994.52847	74106.64453125
1019.6267	12729.3588867188
1047.625	19870.9956054688
1047.6335	4748.4716796875
1104.6437	10252.232421875
1107.6195	13469.875
1108.6088	9456.64599609375
1120.6569	2522.90209960938
1130.6616	33729.8623046875
1131.6618	4065.67443847656
1132.6526	1785.79296875
1148.672	15968.2387695313
1221.6908	2149.99975585938
1233.7483	2390.138671875
1262.7764	2367.07592773438
1317.7349	8584.1484375
peaklist end

peaklist start
mz=681.056916320088
fragmentation=HCD
charge=3
header=RawFile: QE929_MSQ1321_20180329_Heba_ub_s8_30_2 Index: 12785 Precursor: 0 _multi_
101.0711	11860.55859375
110.07129	2887.31103515625
112.08725	3046.78735351563
115.08669	8501.865234375
116.07069	2816.3017578125
119.04913	2683.40795898438
120.0806	2525.10498046875
123.45179	1552.18566894531
129.10248	1929.63208007813
131.082	1811.43737792969
136.07552	47064.9375
136.08586	1923.06042480469
137.07794	1680.96875
141.10155	1977.9375
142.1226	1692.69396972656
143.11725	5403.7041015625
155.08142	6455.37255859375
157.09682	2000.05358886719
158.09221	7189.79052734375
159.07553	1839.50659179688
167.10432	1697.52819824219
169.09718	2557.84790039063
172.1073	2405.71508789063
175.11876	36966.19921875
183.14902	38782.4375
184.1521	2877.67846679688
187.14415	30226.484375
188.14697	2082.10205078125
197.12798	15191.1337890625
199.1795	2887.8125
200.10307	2739.189453125
201.12363	1588.19689941406
211.14384	28388.7890625
215.13869	20841.208984375
216.13983	1725.18688964844
223.1068	2045.28430175781
227.1754	3498.1982421875
233.09201	2602.0869140625
240.17068	2573.37670898438
241.12889	24554.75390625
249.15918	11389.0478515625
251.10234	2943.22973632813
258.1554	23919.15625
268.16559	6950.056640625
271.6741	3065.62133789063
274.18649	2817.27490234375
282.18069	6703.4384765625
310.21078	6064.73974609375
313.19305	2160.92846679688
314.18106	3693.8876953125
324.22873	11324.8974609375
331.20874	22791.220703125
344.15524	2803.6943359375
349.44791	1645.78503417969
354.69669	2448.10009765625
365.21967	2494.30786132813
390.70108	2028.13122558594
396.22495	8340.84375
407.2642	35015.970703125
425.21234	2433.18505859375
425.27029	2314.2041015625
442.24094	6968.189453125
443.23096	1958.82666015625
450.19046	1708.83129882813
453.77921	3291.51220703125
459.26675	19837.2751464844
467.2598	9368.87890625
478.30435	1880.09985351563
488.79825	2205.39233398438
497.31628	6499.37646484375
513.27515	2094.46826171875
515.80695	2299.97387695313
525.31311	17447.0234375
530.3037	60854.3857421875
542.34058	3646.69116210938
600.31171	6411.580078125
617.33592	171920.30078125
622.38	2414.01831054688
625.37531	7937.2802734375
627.3725	1734.85705566406
652.38867	1992.48059082031
653.37254	64646.0708007813
677.39752	2790.458984375
696.41367	55504.5693359375
707.38208	3040.8828125
724.40856	203078.846435547
746.34222	2050.36840820313
754.41516	1946.12060546875
762.38477	6369.45458984375
763.37714	8919.62390136719
780.39832	336579.75
792.46954	7124.92724609375
821.46238	73511.861328125
873.51275	10275.6193847656
879.46307	3388.87573242188
893.48264	102600.359375
906.55066	63954.0493164063
934.54562	168909.547119141
950.52246	1762.94799804688
976.52051	2831.677734375
977.51776	7098.95703125
994.53058	142109.34765625
1017.5646	2201.77075195313
1019.6327	38068.4777832031
1047.6285	59864.1687011719
1089.5891	7214.1650390625
1090.6034	3335.73120117188
1104.6476	10146.1213378906
1107.618	44324.6403808594
1113.5682	2658.20556640625
1120.6781	15677.376953125
1130.668	101026.847167969
1148.6814	63598.4688720703
1150.6569	1979.61987304688
1206.1455	1913.17883300781
1215.7485	14625.921875
1220.6992	9097.35034179688
1233.7542	16733.2690429688
1261.7616	14248.42578125
1262.7504	8280.1083984375
1299.726	3068.67749023438
1300.7579	3044.14770507813
1317.7397	21644.0437011719
1802.6025	2341.78979492188
peaklist end

peaklist start
mz=681.056916320088
fragmentation=HCD
charge=3
header=RawFile: QE929_MSQ1321_20180329_Heba_ub_s8_30_2 Index: 13018 Precursor: 0 _multi_
129.10214	1394.30407714844
136.07616	2277.38110351563
147.11226	1236.93701171875
161.78253	1411.01574707031
362.70676	1706.94018554688
449.27103	2005.76916503906
617.33264	1922.36865234375
647.09326	1419.43347167969
650.95172	1367.07373046875
724.41388	2887.32885742188
780.39276	7682.77587890625
782.38959	1561.15014648438
934.55219	1949.9013671875
994.52661	5006.287109375
1130.66	2055.08471679688
1500.8142	1573.85205078125
1778.0392	1787.09680175781
peaklist end

peaklist start
mz=681.05694184589
fragmentation=HCD
charge=3
header=RawFile: QE929_MSQ1321_20180329_Heba_ub_s4_10_1 Index: 12923 Precursor: 0 _multi_
101.07125	10765.18359375
110.07204	3441.04345703125
115.08692	8046.923828125
116.0714	6116.7841796875
120.08138	3165.9814453125
126.30435	1825.64965820313
129.06602	2626.10034179688
129.10271	6717.98779296875
131.08188	2206.77124023438
136.07562	45692.37890625
136.08514	1922.35205078125
143.11806	2663.61303710938
155.08159	6985.3876953125
158.09268	10147.611328125
169.09721	3313.70532226563
169.13414	2164.0244140625
175.1188	37418.80078125
183.11461	1722.81555175781
183.14925	32394.58203125
184.15286	3007.26220703125
186.08755	1746.72412109375
187.14384	34121.5390625
187.15904	1957.36791992188
197.12871	11847.0986328125
199.18037	2996.28857421875
200.10341	2410.99072265625
201.74075	1589.02856445313
211.14421	35877.42578125
213.16022	1981.33227539063
215.13863	19548.9765625
216.14098	1641.37585449219
223.1068	3226.30151367188
233.09187	3107.41333007813
240.17329	1792.67553710938
241.12918	21278.458984375
249.1611	11383.8125
251.10326	3310.63452148438
252.1348	3124.09204101563
258.15555	19849.09375
274.18781	6387.19189453125
282.18073	3634.67407226563
298.13873	3066.79956054688
310.21381	3302.33837890625
314.18442	2894.8076171875
324.22873	8121.951171875
327.19095	11107.7685546875
331.20863	28559.3474121094
353.70477	2049.17114257813
354.20105	3686.29272460938
396.22338	8023.30114746094
402.72751	1727.58728027344
407.26531	31991.7954101563
424.22717	1897.56359863281
425.27643	2038.64318847656
442.24323	7860.09912109375
453.78107	3525.31201171875
459.26871	26667.0263671875
467.25992	8029.70556640625
471.24728	1812.94665527344
478.30316	3300.31787109375
492.35254	2017.65563964844
497.31805	3519.92065429688
508.76398	1743.79699707031
513.27985	1976.26806640625
525.31203	15831.8415527344
530.30563	53592.66796875
542.33997	3471.43383789063
552.34131	1562.68225097656
556.83478	2133.66284179688
578.29285	2156.88549804688
600.30896	2862.29296875
617.33594	162380.9765625
625.38159	8306.498046875
652.40338	1771.93859863281
653.37404	41112.80078125
677.3974	2425.34594726563
682.42651	2045.75244140625
696.41689	53219.7778320313
707.38702	2296.33447265625
724.40982	188376.565429688
762.38727	5601.1708984375
763.38147	8941.2177734375
780.39889	338742.119140625
792.46497	6773.9404296875
821.46083	69303.5170898438
837.48358	2033.62023925781
873.5166	12522.0380859375
875.50183	1850.341796875
879.47478	4388.21325683594
893.48225	112850.633789063
906.55413	56663.4111328125
917.52856	2240.40283203125
920.53473	1656.70324707031
934.54635	160044.337890625
950.50696	2819.73046875
976.51935	2143.85961914063
977.50208	1905.79833984375
994.52902	149885.488769531
1019.633	30307.9370117188
1047.6298	64259.0009765625
1089.6029	11686.3305664063
1104.6522	12001.6591796875
1107.6128	24814.64453125
1108.6257	15127.4040527344
1113.5853	2395.13525390625
1114.5767	2822.43212890625
1120.6838	6749.45166015625
1121.6727	3206.33666992188
1130.6679	103445.559814453
1148.6812	63852.7001953125
1215.7534	10162.2524414063
1220.6973	6005.13232421875
1233.7615	19464.1708984375
1261.754	19269.7861328125
1317.7428	16563.0397949219
peaklist end

peaklist start
mz=681.057177267547
fragmentation=HCD
charge=3
header=RawFile: QE929_MSQ1321_20180329_Heba_ub_s6_10_3 Index: 13246 Precursor: 0 _multi_
107.12059	1519.84301757813
110.07144	1291.9267578125
119.90754	1486.08508300781
120.08104	2910.4365234375
129.10265	7292.720703125
130.10645	1247.43176269531
136.076	3053.52978515625
159.09163	1468.84619140625
201.12349	2318.16650390625
280.54031	1245.00158691406
325.22278	1441.91137695313
407.26639	1690.7060546875
617.33942	2938.36962890625
724.4082	6103.62744140625
780.39893	14700.70703125
781.38885	1544.89135742188
848.42548	5003.78271484375
893.48822	2386.32446289063
994.53021	1916.10546875
1104.3142	1509.37707519531
1107.604	1832.85815429688
1604.3599	1657.84313964844
2025.3345	1720.49157714844
peaklist end

peaklist start
mz=681.057177267547
fragmentation=HCD
charge=3
header=RawFile: QE929_MSQ1321_20180329_Heba_ub_s6_10_3 Index: 13071 Precursor: 0 _multi_
101.07119	31131.37109375
110.07181	3813.92211914063
112.08702	5155.2099609375
115.08687	19968.392578125
115.77567	3266.48608398438
116.0707	6809.5400390625
129.06589	4205.93994140625
129.10248	7269.6953125
136.07555	120352.4765625
137.07896	5739.73828125
141.10246	5206.22607421875
155.08116	21475.86328125
158.09215	17635.45703125
159.07642	3615.07836914063
169.09709	6941.45361328125
169.13307	3507.76000976563
172.10745	4173.595703125
175.11877	95666.1171875
183.14917	87079.625
184.15172	6554.73974609375
187.144	73179.09375
187.86043	3670.95849609375
188.14784	3724.87182617188
190.70126	3476.88598632813
197.12833	40288.4375
200.10321	5658.0234375
211.14374	93340.7578125
215.13889	43312.71875
223.10638	3953.87670898438
225.12415	4163.36474609375
233.09233	3827.40063476563
240.16953	4581.84033203125
241.1293	67789.1953125
242.13197	4987.66748046875
248.4752	3835.1025390625
249.16039	30474.689453125
251.10205	13860.935546875
257.15982	5761.5771484375
258.15573	70088.5546875
268.16498	13738.9482421875
271.67303	7179.48974609375
274.18661	14865.7822265625
277.15408	16197.521484375
282.18024	7874.09326171875
310.21164	13506.59765625
313.19165	5221.47216796875
314.18124	17839.119140625
324.22833	22489.01171875
331.20793	62501.552734375
339.16156	5243.63720703125
344.15491	4167.76171875
354.19531	4788.439453125
361.22131	4446.67919921875
390.70364	11283.5986328125
396.22603	39508.8759765625
396.73734	6038.67724609375
407.26569	79222.0361328125
425.21457	6629.92431640625
425.27505	13732.5439453125
441.25861	4723.90380859375
442.24026	21994.970703125
453.77747	13253.38671875
459.26815	75591.0751953125
467.26025	29502.484375
478.3013	6567.224609375
489.30103	4615.0390625
492.34546	3823.201171875
497.32065	12962.7880859375
507.22003	4353.17919921875
525.31493	53371.4301757813
530.30366	151190.0625
542.33997	7059.7109375
552.83765	5224.45947265625
554.30273	4275.37158203125
556.83685	4855.8759765625
557.30219	4040.82348632813
566.83282	5478.73193359375
599.32324	5468.69189453125
600.31213	5599.89599609375
617.33531	457525.241210938
622.37958	15230.2470703125
625.37616	6982.2939453125
631.38416	6808.68310546875
653.37186	143353.421386719
677.39563	4834.30126953125
696.4149	132757.9921875
724.40939	474046.04296875
726.40509	14853.75390625
762.38531	21752.328125
763.37586	26906.1684570313
780.3984	901225.17578125
792.47101	17434.47265625
793.45911	3869.07763671875
803.44939	9891.0634765625
821.46123	210895.819824219
837.48828	7113.4697265625
853.46124	4356.5498046875
873.51338	34979.8046875
875.48492	4288.63671875
893.48347	287512.583984375
906.3775	4961.8427734375
906.54986	152612.5546875
917.50812	5162.92822265625
934.54452	425547.396484375
938.55023	7778.552734375
950.51769	10459.7099609375
976.51648	14733.4423828125
994.5304	372994.69140625
996.73206	5386.13916015625
1004.5148	4839.29052734375
1019.6371	76927.9765625
1021.6221	4593.82958984375
1047.6338	160720.927734375
1049.6206	5838.05517578125
1089.5988	26398.9145507813
1104.643	34377.73046875
1106.6738	5064.2255859375
1107.6163	102374.5703125
1109.606	15855.06640625
1120.674	36520.2197265625
1130.6644	260882.39453125
1148.6795	176549.674804688
1150.6693	6474.529296875
1202.6945	5596.4892578125
1215.7519	29580.2744140625
1217.7406	4563.05078125
1220.6927	30368.9462890625
1233.7706	24173.5390625
1234.7611	15379.294921875
1261.7664	58387.5859375
1301.7852	4222.66650390625
1317.75	31297.3984375
1318.7363	21815.8881835938
peaklist end

peaklist start
mz=681.057251152805
fragmentation=HCD
charge=3
header=RawFile: QE929_MSQ1321_20180329_Heba_ub_s7_30_1 Index: 12537 Precursor: 0 _multi_
101.07129	19087.4921875
110.07141	3094.22900390625
112.08758	10541.8896484375
115.08687	10025.9345703125
116.07077	4522.576171875
119.04935	2965.8994140625
129.06604	4776.541015625
129.10257	4561.48779296875
130.21165	2874.0908203125
136.07578	80207.4765625
137.07889	4116.10595703125
143.11833	2889.30541992188
152.10713	3968.685546875
154.52197	2852.92211914063
155.08104	20381.919921875
158.09221	17229.693359375
159.07594	11041.0107421875
169.09734	10430.1181640625
169.13324	3396.5068359375
175.11906	63263.6953125
182.27026	2782.09985351563
183.1492	65188.41796875
184.15277	5274.1953125
187.14407	59528.33984375
188.14679	4873.21923828125
197.12856	17116.1953125
200.10144	3745.4658203125
207.14517	2892.71557617188
211.14401	68974.796875
215.13885	38105.28515625
223.1073	4876.38134765625
224.10777	3310.86889648438
227.17592	3981.37744140625
233.0927	3137.89868164063
235.82187	2559.23803710938
241.12978	38920.859375
249.16034	21772.919921875
251.10257	12448.7529296875
258.15557	48691.1796875
268.16519	13184.8984375
274.18616	5392.2236328125
282.18256	9821.873046875
310.21216	12021.1650390625
313.19101	10289.9052734375
314.18063	13522.35546875
324.22733	15304.5634765625
331.20773	50938.6088867188
337.15274	2876.97412109375
344.15683	3390.00073242188
353.70227	4479.33154296875
371.23404	3203.02075195313
383.22687	2934.48803710938
390.70453	2928.47094726563
396.22229	16028.220703125
396.74042	3629.6025390625
407.26499	55552.169921875
422.24261	3145.34155273438
425.27414	5901.76416015625
441.25598	3363.43212890625
442.24091	15650.4736328125
459.26627	38737.796875
467.26166	18896.849609375
478.3035	5287.2216796875
510.82016	3333.00219726563
513.27539	5568.04931640625
515.31213	4616.91015625
518.30975	3084.720703125
525.31661	36885.68359375
530.30473	113697.322265625
542.341	4843.6123046875
557.79822	4353.23095703125
600.31873	10974.8232421875
608.38074	6186.70947265625
608.88806	5637.95849609375
617.33655	326834.024414063
625.37433	3793.47241210938
653.3727	111103.593017578
696.41598	99381.2475585938
707.38086	4002.2001953125
724.40939	378550.243408203
735.45764	3296.51440429688
762.38342	11586.90234375
763.37073	12242.0361328125
780.39957	638280.85546875
792.4826	12019.51953125
821.46146	141505.426757813
873.51552	17770.3759765625
875.48846	4851.76123046875
876.46527	3849.21826171875
892.53021	3421.73095703125
893.48309	192108.80859375
906.55365	121156.73046875
917.52454	3415.009765625
920.51953	3702.59765625
934.54655	290598.155273438
950.5083	4038.1728515625
994.53096	273413.904296875
1019.6322	37002.25390625
1020.6219	25997.8310546875
1047.6306	110211.549560547
1089.596	25006.8603515625
1104.6506	16890.1743164063
1107.6119	79771.359375
1109.6074	13202.802734375
1120.6777	23084.8803710938
1130.6679	196527.772949219
1132.6616	15979.8720703125
1133.6478	3601.92456054688
1148.6837	121305.431152344
1150.6772	10311.25390625
1202.688	5394.177734375
1220.6888	13029.837890625
1221.7101	3739.5927734375
1233.7547	20629.345703125
1261.7553	39581.490234375
1299.736	4663.2265625
1317.7579	18144.712890625
1318.7405	15930.646484375
1319.7604	5106.28369140625
1320.7313	3890.31005859375
peaklist end

peaklist start
mz=1021.08250053028
fragmentation=HCD
charge=2
header=RawFile: QE929_MSQ1321_20180329_Heba_ub_s9_30_3 Index: 12745 Precursor: 0 _multi_
101.53909	1499.01220703125
108.14588	1538.98181152344
229.44783	1777.01062011719
269.06674	1721.66821289063
273.13318	2209.81909179688
463.86734	1634.47351074219
502.00858	1771.52648925781
1021.0717	30268.78515625
1021.5824	23654.126953125
1607.235	2074.94897460938
peaklist end

peaklist start
mz=1021.08304726538
fragmentation=HCD
charge=2
header=RawFile: QE929_MSQ1321_20180329_Heba_ub_s6_10_3 Index: 13086 Precursor: 0 _multi_
101.6099	1450.96252441406
138.05544	1933.78771972656
162.82268	1599.1279296875
1051.2083	2095.59912109375
2041.1465	28897.8427734375
peaklist end

peaklist start
mz=681.309373689875
fragmentation=HCD
charge=3
header=RawFile: QE929_MSQ1321_20180329_Heba_ub_s5_10_2 Index: 8340 Precursor: 0 _peak_
100.26308	1133.55541992188
110.07173	2755.259765625
120.08089	6606.6845703125
153.25665	1251.79858398438
209.13953	7843.296875
219.11313	2653.1259765625
235.09277	1915.09948730469
237.13474	2378.49365234375
269.10135	1442.38220214844
323.17868	1413.35107421875
334.14008	17698.435546875
366.19434	1585.29626464844
382.41711	1407.01672363281
419.229	2103.44995117188
581.09644	1586.75061035156
710.76294	1694.59423828125
948.41443	2718.43212890625
1125.5596	5687.05688476563
1367.5646	1434.49914550781
peaklist end

peaklist start
mz=1021.46168223251
fragmentation=HCD
charge=2
header=RawFile: QE929_MSQ1321_20180329_Heba_ub_s9_30_3 Index: 15299 Precursor: 0 _peak_
103.65746	1693.74731445313
143.0392	1510.16284179688
150.07071	1893.98083496094
469.02502	1782.06896972656
618.06122	1779.00134277344
1021.5668	2195.82788085938
1421.3418	2040.30834960938
2095.2261	2315.78295898438
2098.158	2186.9521484375
peaklist end

peaklist start
mz=681.318782277236
fragmentation=HCD
charge=3
header=RawFile: QE929_MSQ1321_20180329_Heba_ub_s4_10_1 Index: 10163 Precursor: 0 _multi_
107.36897	1190.24353027344
109.42567	1192.95581054688
115.71507	1324.42004394531
120.08087	7485.22412109375
129.10229	13372.7705078125
130.08577	1566.58801269531
136.07507	1882.75988769531
145.57153	1219.7470703125
147.11279	3046.33837890625
153.45291	1267.96032714844
157.02264	1310.07873535156
170.6432	1205.939453125
198.08699	5744.119140625
244.09232	1500.40515136719
260.19666	2489.55932617188
303.77066	1366.10424804688
315.16507	5599.77685546875
415.10519	1514.31982421875
680.31962	7869.81860351563
721.41913	2056.74584960938
747.31805	5498.09130859375
833.53754	1349.03002929688
891.46094	1479.29907226563
1092.6312	1383.453125
1699.7897	12633.279296875
peaklist end

peaklist start
mz=681.319002175307
fragmentation=HCD
charge=3
header=RawFile: QE929_MSQ1321_20180329_Heba_ub_s2_ctrl_2 Index: 10075 Precursor: 0 _multi_
112.3347	1179.83874511719
120.08109	2617.74145507813
129.10231	13791.13671875
130.08609	2399.173828125
136.07535	1432.38159179688
141.97566	1141.41735839844
147.1125	2753.52734375
195.87383	1380.79675292969
198.08745	9162.32421875
244.09306	1613.77709960938
260.19647	2231.6962890625
315.16537	6211.76220703125
327.01901	1286.79577636719
337.02551	1345.18884277344
355.47156	1292.83679199219
474.04736	1536.24340820313
571.97168	1466.18469238281
738.01801	1457.05615234375
841.87573	1832.8017578125
850.75299	1763.18603515625
851.40704	3077.73608398438
1128.2062	1674.7666015625
1131.5184	1415.28527832031
1192.4982	2167.86694335938
1200.476	1631.68859863281
1238.1805	1723.80419921875
1346.0986	1610.55725097656
1699.7853	16214.4125976563
peaklist end

peaklist start
mz=681.319582029203
fragmentation=HCD
charge=3
header=RawFile: QE929_MSQ1321_20180329_Heba_ub_s3_ctrl_3 Index: 9579 Precursor: 0 _multi_
120.07984	1630.67236328125
122.55229	1472.81420898438
129.10188	7184.92431640625
198.08673	1903.35021972656
315.1669	2056.96069335938
365.82385	1294.23706054688
539.99121	1626.93090820313
540.211	1387.41906738281
1699.7867	12163.6893310547
peaklist end

peaklist start
mz=681.329934440156
fragmentation=HCD
charge=3
header=RawFile: QE929_MSQ1321_20180329_Heba_ub_s3_ctrl_3 Index: 13842 Precursor: 0 _multi_
105.88934	1108.87719726563
110.07165	4257.9970703125
110.09048	1328.01086425781
120.08081	7504.7109375
136.07549	5486.00048828125
142.0105	1244.81042480469
159.09145	5754.5009765625
159.84444	1356.64733886719
186.12361	1420.48791503906
221.1403	1227.28625488281
284.17212	2173.51611328125
293.121	1427.69958496094
393.17493	1363.78625488281
485.22153	1267.841796875
617.34113	1667.77319335938
917.45276	2302.53588867188
1043.3275	1507.50061035156
1519.1608	1611.89611816406
1887.2297	1820.955078125
1959.7374	1765.03076171875
peaklist end

peaklist start
mz=681.330206632477
fragmentation=HCD
charge=3
header=RawFile: QE929_MSQ1321_20180329_Heba_ub_s3_ctrl_3 Index: 13317 Precursor: 0 _multi_
100.1308	1410.39428710938
110.07135	1624.10119628906
120.0816	1887.14489746094
125.25984	1095.05944824219
136.07596	6060.1142578125
268.34061	1515.40161132813
284.17108	1871.30786132813
290.4183	1400.21398925781
1001.6951	1493.99243164063
1512.7837	1647.12170410156
1803.3232	1645.15295410156
peaklist end

peaklist start
mz=681.330260737239
fragmentation=HCD
charge=3
header=RawFile: QE929_MSQ1321_20180329_Heba_ub_s4_10_1 Index: 14993 Precursor: 0 _multi_
102.98521	1248.36572265625
110.07117	1592.31958007813
120.08103	20218.662109375
122.41386	1281.34899902344
129.10263	2394.00610351563
136.07553	7881.45556640625
143.69009	1408.9345703125
207.11244	2480.16577148438
235.1057	1474.87780761719
244.16479	7757.0478515625
249.15805	2096.72265625
424.21933	1533.43249511719
547.86554	1366.09252929688
617.34229	1504.48315429688
685.26685	1385.8837890625
1002.5597	1490.4853515625
1192.5796	1851.12487792969
1359.7244	1491.29516601563
1534.9952	1771.38293457031
1546.828	1704.75268554688
peaklist end

peaklist start
mz=681.330260737239
fragmentation=HCD
charge=3
header=RawFile: QE929_MSQ1321_20180329_Heba_ub_s4_10_1 Index: 14825 Precursor: 0 _multi_
105.77827	1195.39855957031
110.07178	2892.0595703125
120.08071	8873.0947265625
129.10236	1663.24462890625
136.07545	10042.3486328125
147.11339	1972.533203125
159.09169	4398.81396484375
217.08298	1332.55480957031
226.12012	1784.95703125
228.13576	1436.70483398438
284.17264	3130.45458984375
296.0033	1184.05224609375
375.16724	2750.63671875
454.28305	4300.3291015625
617.34052	1794.45153808594
653.24982	2077.9072265625
803.42029	1657.47497558594
917.45441	2361.93188476563
1028.4926	2137.0869140625
1144.5685	1798.37084960938
1231.5984	1573.48107910156
1671.7388	1609.83801269531
peaklist end

peaklist start
mz=681.330327401485
fragmentation=HCD
charge=3
header=RawFile: QE929_MSQ1321_20180329_Heba_ub_s2_ctrl_2 Index: 14639 Precursor: 0 _multi_
110.07147	2473.59790039063
111.48928	1132.146484375
114.48338	1234.74621582031
120.08099	5523.6923828125
136.07587	5206.10546875
159.09143	2801.322265625
172.11249	1291.65393066406
305.93698	1318.46459960938
320.12482	1322.55212402344
414.88828	1745.69848632813
483.39261	1489.81274414063
559.49182	1362.87182617188
702.76215	1399.4990234375
805.61945	1512.92163085938
819.56757	1765.92016601563
875.8858	1663.06237792969
917.46149	2581.24145507813
1028.4927	1644.58227539063
1186.0613	1572.22863769531
1548.7004	1852.81677246094
peaklist end

peaklist start
mz=681.33032830431
fragmentation=HCD
charge=3
header=RawFile: QE929_MSQ1321_20180329_Heba_ub_s6_10_3 Index: 15135 Precursor: 0 _multi_
103.05425	2002.13134765625
104.9652	1325.12377929688
110.07172	2154.94140625
111.85078	1270.19470214844
120.08067	24252.025390625
129.10194	6149.767578125
136.07529	8308.71875
162.09137	1339.11962890625
207.11276	2684.23022460938
242.96327	1336.48425292969
244.16557	9877.0322265625
277.15271	1495.87060546875
292.9805	1389.37072753906
306.10718	1395.65380859375
311.13831	1644.71154785156
471.4903	1367.42761230469
741.37305	1397.49267578125
898.38995	1707.30187988281
993.58972	1529.76806640625
1295.7491	1772.11889648438
2100.5925	1776.87341308594
peaklist end

peaklist start
mz=681.33032830431
fragmentation=HCD
charge=3
header=RawFile: QE929_MSQ1321_20180329_Heba_ub_s6_10_3 Index: 14943 Precursor: 0 _multi_
101.07124	2671.03833007813
102.51404	1243.40588378906
110.07143	8770.13671875
114.22688	1397.61804199219
120.08064	17732.2890625
129.10159	2729.89038085938
136.07567	13240.25
147.11177	2099.64599609375
159.09148	7462.6572265625
173.12849	1940.71105957031
186.12328	2012.39404296875
191.11728	1673.02368164063
195.69009	1266.50720214844
199.07278	1222.77062988281
201.12283	1310.12231445313
228.13412	2962.51098632813
266.16049	2974.82299804688
284.17059	9967.6826171875
304.14694	1614.0791015625
320.125	2044.140625
344.18976	1489.26428222656
375.16623	2215.84912109375
393.17706	3055.1796875
397.25317	1382.7119140625
454.27567	7169.1474609375
500.2355	1703.24841308594
599.3255	1672.92736816406
617.3371	7258.71875
709.49591	1468.30615234375
738.35303	1618.51257324219
803.41711	2696.92041015625
881.37305	1738.60766601563
900.42603	1542.27478027344
917.45738	9413.75073242188
1045.5103	2750.47729492188
1102.5825	2042.93884277344
1145.5928	1696.10473632813
1258.6356	2736.99194335938
1349.9506	1633.76025390625
1519.2872	1655.98474121094
2089.8625	1810.22705078125
peaklist end

peaklist start
mz=681.330405330371
fragmentation=HCD
charge=3
header=RawFile: QE929_MSQ1321_20180329_Heba_ub_s5_10_2 Index: 13496 Precursor: 0 _multi_
101.07132	1640.06140136719
110.07155	5024.89794921875
119.48421	1249.29406738281
120.08101	8790.2744140625
136.07585	6060.21875
138.35547	1261.11486816406
140.68494	1236.37719726563
159.09151	2184.78051757813
173.1279	1268.146484375
186.12482	1386.97436523438
251.36505	1420.93237304688
266.16199	1422.02124023438
283.14465	1572.53112792969
284.1705	4530.69873046875
312.42923	1359.76403808594
331.45529	1375.23974609375
375.16638	1635.38952636719
396.51483	1393.60266113281
418.43823	1482.66394042969
454.27856	1788.08483886719
511.65933	1334.033203125
606.11414	1443.82775878906
640.34131	1666.49682617188
781.82623	1428.56213378906
803.40961	2279.77026367188
917.45144	6925.95544433594
1011.4845	1664.67687988281
1028.5024	2120.55053710938
1139.9807	1619.58801269531
1498.0468	1446.53747558594
2000.788	2059.6767578125
peaklist end

peaklist start
mz=1021.49199571218
fragmentation=HCD
charge=2
header=RawFile: QE929_MSQ1321_20180329_Heba_ub_s6_10_3 Index: 14980 Precursor: 0 _multi_
108.6326	1632.44287109375
352.76663	1775.43896484375
716.80402	1859.9375
857.40717	2009.39916992188
1524.9194	1949.97680664063
peaklist end

peaklist start
mz=681.33048896681
fragmentation=HCD
charge=3
header=RawFile: QE929_MSQ1321_20180329_Heba_ub_s5_10_2 Index: 12993 Precursor: 0 _multi_
109.73735	1112.91125488281
110.07154	6288.57470703125
116.60679	1352.46899414063
120.08101	7943.97412109375
125.67813	1083.45922851563
129.06621	2669.43212890625
136.07552	10113.193359375
159.09155	3033.60913085938
171.07693	2303.23486328125
177.10156	1495.73950195313
186.12312	2107.80395507813
189.08681	5027.623046875
217.08205	6371.5283203125
230.80255	1350.79125976563
284.17163	2375.78076171875
327.69421	1311.8125
375.1665	2856.89135742188
399.06668	1319.65234375
479.91608	1282.75256347656
549.8869	1431.03723144531
617.33856	3078.48071289063
803.42303	1707.42028808594
824.46686	1568.45690917969
901.39001	1421.71899414063
917.46277	2117.15649414063
peaklist end

peaklist start
mz=681.330517677777
fragmentation=HCD
charge=3
header=RawFile: QE929_MSQ1321_20180329_Heba_ub_s1_ctrl_1 Index: 12593 Precursor: 0 _multi_
136.07565	1327.88781738281
159.09138	1820.12329101563
179.14752	1229.58642578125
196.36166	1336.40173339844
205.86691	1317.15747070313
284.17123	1662.04272460938
321.82065	1477.59509277344
430.18192	1345.04992675781
617.34363	1470.16198730469
1014.6331	1766.72399902344
1116.4464	1403.04382324219
1546.8262	1475.00256347656
1675.9952	2092.705078125
1895.9185	1953.59106445313
1898.6112	1747.96081542969
peaklist end

peaklist start
mz=681.331032017409
fragmentation=HCD
charge=3
header=RawFile: QE929_MSQ1321_20180329_Heba_ub_s9_30_3 Index: 14647 Precursor: 0 _multi_
101.07123	29494.837890625
103.05452	4218.47607421875
110.07147	69619.0859375
111.07482	2400.5380859375
111.12555	1938.33422851563
117.10219	2863.890625
120.08083	112182.296875
121.08439	9357.9794921875
127.05063	3834.82690429688
129.06566	14932.87109375
129.10234	25079.13671875
130.06529	13032.4091796875
130.08629	17346.326171875
132.08069	10009.7783203125
136.07549	93501.7578125
136.08588	3716.22412109375
137.07896	4996.77392578125
138.06642	2845.896484375
145.06088	3731.0791015625
147.11282	18693.048828125
152.06932	2291.97973632813
156.07683	22236.224609375
158.06026	2627.193359375
159.09143	82374.6953125
160.09496	4179.03271484375
169.07503	2317.68237304688
169.09749	2899.6201171875
171.07616	8110.162109375
173.05608	9441.4169921875
173.12831	29574.904296875
177.10216	13316.7177734375
178.08571	2601.99487304688
181.05981	2503.779296875
183.11208	3471.6923828125
186.12318	24665.541015625
198.08684	2442.12841796875
199.07123	25180.16796875
201.10532	1990.12915039063
201.12349	16695.078125
205.09677	10422.1455078125
213.17737	1972.77026367188
214.11844	9023.009765625
217.0809	21368.79296875
223.10712	10679.08203125
223.15614	2273.45434570313
225.09811	4767.1083984375
226.08188	2863.17260742188
228.13394	30859.60546875
233.09193	4667.9033203125
239.0657	3926.02954101563
243.10823	9951.5302734375
248.15091	4838.0234375
251.10248	17117.6921386719
251.15024	14966.8828125
266.16128	57215.1650390625
273.13397	14251.0087890625
283.14401	24984.1186523438
284.17146	93587.6806640625
292.12833	15468.4697265625
308.17197	18206.2824707031
315.16562	24514.74609375
320.1236	24351.876953125
342.17709	7852.435546875
346.17593	9864.169921875
357.1564	10284.3330078125
375.16577	37190.99609375
393.17577	34417.1875
397.25571	13520.4365234375
398.16882	4376.16455078125
403.16327	17498.8515625
414.23361	12582.9033203125
421.17245	11862.4677734375
437.18344	8303.076171875
443.2396	17595.47265625
454.27624	78462.203125
455.19098	11291.125
471.23459	17259.794921875
473.16888	10121.318359375
478.2316	4770.37353515625
483.18341	7232.79931640625
489.24542	8699.15234375
504.18829	3268.36791992188
511.22067	2993.11474609375
514.26178	3617.84912109375
521.21149	3970.45263671875
538.23444	3721.10424804688
556.24001	15679.4606933594
566.22369	24556.4704589844
575.2334	2935.02270507813
577.29816	10718.4873046875
584.2337	12325.3349609375
599.32861	10029.2421875
603.27307	3913.62915039063
617.3395	106611.365234375
625.27173	4042.11694335938
632.25153	3673.689453125
634.30566	3654.66162109375
635.24209	21512.8627929688
653.25537	14290.02734375
657.31305	5065.951171875
665.28625	3567.55346679688
671.26459	10375.5595703125
726.33533	2571.47436523438
743.35541	3247.45166015625
748.33789	3166.78491210938
756.36017	2447.91772460938
766.34225	26199.9599609375
771.35641	13417.4763183594
784.35699	11630.0073242188
789.36108	2729.4775390625
802.89764	2905.28149414063
803.41921	77261.1440429688
863.35852	3889.78540039063
864.3725	3884.16186523438
880.37549	20957.16015625
881.37826	49571.19140625
884.41223	2780.62036132813
896.40656	4038.14794921875
898.38916	30717.083984375
899.42133	17616.697265625
900.43058	33327.6748046875
917.46119	128224.181152344
979.47046	3101.17456054688
980.43335	3916.11938476563
997.45862	4078.18872070313
998.47064	9947.3427734375
1010.475	21394.619140625
1012.453	2864.203125
1027.506	11742.0634765625
1028.49	74338.2397460938
1028.5011	11731.4807128906
1045.5209	52273.154296875
1047.5129	4144.794921875
1109.5549	3054.54052734375
1124.5117	2592.15869140625
1127.5454	3548.97705078125
1144.5836	25401.3745117188
1224.58	8018.90185546875
1241.5953	13273.2802734375
1258.6323	35331.228515625
1371.7203	3914.06323242188
1373.7222	2800.84985351563
1458.731	3789.81860351563
1459.7103	4368.30712890625
peaklist end

peaklist start
mz=681.331069698243
fragmentation=HCD
charge=3
header=RawFile: QE929_MSQ1321_20180329_Heba_ub_s4_10_1 Index: 14276 Precursor: 0 _multi_
110.07156	8496.6767578125
120.08109	15013.544921875
129.06595	7900.59375
129.10187	2620.37744140625
136.07561	15463.7119140625
147.11261	2997.67138671875
159.09143	5280.087890625
171.07671	5745.57763671875
173.05531	1312.58581542969
173.12843	2779.12744140625
177.10162	1952.24816894531
186.12292	2019.30908203125
189.08722	8381.4853515625
197.12975	1822.66101074219
201.12292	2614.48364257813
205.09715	1983.13793945313
216.09615	1686.01403808594
217.08176	8457.4267578125
228.1355	2722.18408203125
251.10272	1336.74438476563
274.10324	7635.224609375
284.17163	7271.4404296875
305.87234	1598.93420410156
315.16653	2171.79150390625
375.1662	2907.81640625
393.18057	1603.45654296875
454.27585	5848.60986328125
617.33832	5299.01513671875
917.45914	11856.9545898438
1017.5259	2413.62255859375
1028.4921	2679.75244140625
1045.5101	2435.58276367188
1144.5922	1963.421875
1145.6223	1533.12414550781
1159.6091	1668.40124511719
1258.613	2829.45581054688
1696.7601	1766.71057128906
1708.2457	1581.87756347656
2057.8674	1698.28625488281
peaklist end

peaklist start
mz=681.33108946804
fragmentation=HCD
charge=3
header=RawFile: QE929_MSQ1321_20180329_Heba_ub_s7_30_1 Index: 13863 Precursor: 0 _multi_
101.07157	2105.78857421875
110.07143	9781.197265625
120.08089	14520.1962890625
129.06627	8844.3642578125
130.08641	2506.35546875
136.07568	19867.6328125
140.55592	1399.23559570313
141.2532	1257.96118164063
147.11278	2367.77856445313
156.4545	1494.0546875
157.08022	1507.97082519531
159.09151	6431.8203125
171.07651	10078.478515625
173.12859	2174.54833984375
177.10222	6127.6787109375
182.6132	1352.98291015625
186.12329	2260.49340820313
189.08702	7921.224609375
201.12276	2056.49780273438
214.06079	1373.43432617188
214.11674	1477.31164550781
217.08229	13018.8388671875
222.44049	1225.09033203125
228.13466	1771.80078125
250.33144	1156.431640625
251.10374	1820.20043945313
266.16132	1418.357421875
274.10208	7736.14270019531
284.17178	12178.083984375
315.16818	2532.056640625
346.17776	1778.26965332031
357.15707	2369.87280273438
375.16623	5760.33447265625
393.17871	2328.93041992188
397.57407	1362.59753417969
454.2785	8431.080078125
510.45624	1312.4111328125
613.11029	1898.55603027344
617.3443	5785.708984375
803.41672	5393.4521484375
901.40955	2296.8662109375
917.45969	10881.1645507813
1029.4949	2422.45263671875
1045.5183	3007.24829101563
1145.6005	2667.05419921875
1258.6312	2383.75805664063
1566.4077	1579.49841308594
peaklist end

peaklist start
mz=681.331143261735
fragmentation=HCD
charge=3
header=RawFile: QE929_MSQ1321_20180329_Heba_ub_s7_30_1 Index: 14567 Precursor: 0 _multi_
120.08083	34218.83203125
129.10225	5445.43994140625
136.07518	13017.1162109375
147.11258	2134.29931640625
159.09056	1353.99536132813
173.12781	2405.62719726563
207.11272	5658.373046875
216.09984	1348.08850097656
217.09587	1645.15270996094
233.16371	1650.66076660156
235.10742	5555.20751953125
244.16464	13742.6396484375
249.15903	2970.90063476563
261.15796	1255.95837402344
277.15466	1901.87072753906
283.14279	2384.3154296875
311.13739	1919.2998046875
330.1788	1563.16003417969
418.6467	1338.4716796875
424.21796	1587.16589355469
617.33752	2356.71630859375
704.07062	1764.59948730469
1305.6429	3069.09912109375
1365.5574	1728.85791015625
peaklist end

peaklist start
mz=681.331143261735
fragmentation=HCD
charge=3
header=RawFile: QE929_MSQ1321_20180329_Heba_ub_s7_30_1 Index: 14407 Precursor: 0 _multi_
101.07115	2866.61547851563
103.05379	1183.26892089844
107.09339	1453.8642578125
110.07127	13855.8173828125
120.08069	23035.859375
129.06596	1696.33276367188
129.10219	2895.83276367188
130.06477	3085.07788085938
130.08591	2435.62915039063
136.07529	20268.6796875
136.8268	1313.26831054688
137.07915	1830.333984375
147.11195	3177.17846679688
156.0766	2682.7587890625
158.84061	1233.55297851563
159.09145	15324.2431640625
171.07599	1832.05212402344
173.12819	5133.7236328125
177.10147	1606.11218261719
186.12308	2070.29833984375
199.07172	2021.06286621094
201.1235	2743.58422851563
212.04303	1342.783203125
217.08144	2816.7822265625
228.13319	5811.7685546875
234.46895	1426.23999023438
236.38634	1289.45666503906
251.10361	1761.14404296875
266.16013	6555.6611328125
283.14389	2634.49975585938
284.17181	14965.123046875
292.12891	2002.16967773438
315.16681	3140.318359375
320.12344	1924.21862792969
375.16312	3553.66064453125
393.17429	2569.482421875
403.15829	2126.66479492188
454.27688	12958.3208007813
455.19171	1865.02661132813
617.33865	17593.3889160156
635.23883	1689.02368164063
766.33673	2344.18994140625
803.41638	10422.6408691406
880.37903	2827.91015625
881.38169	5746.6923828125
898.38805	6640.56665039063
900.41098	4640.66931152344
917.45868	22096.5844726563
1012.508	1695.48291015625
1015.0759	1763.50561523438
1027.4848	10918.0167236328
1045.5146	11931.6108398438
1102.5752	1900.10681152344
1144.5778	5239.09619140625
1242.5969	2360.83178710938
1259.636	4874.70068359375
1447.3341	1735.37719726563
1568.4009	1608.90466308594
1671.5425	1759.46228027344
1743.3329	1588.27551269531
1946.8176	1758.55822753906
peaklist end

peaklist start
mz=681.331165516758
fragmentation=HCD
charge=3
header=RawFile: QE929_MSQ1321_20180329_Heba_ub_s9_30_3 Index: 14913 Precursor: 0 _multi_
110.07154	1516.23010253906
120.08042	5665.375
136.07584	2792.638671875
179.96536	1218.2255859375
238.08167	1508.57824707031
240.17529	1471.35400390625
274.59717	1329.72045898438
284.17157	2425.9072265625
454.28146	1484.03271484375
617.33429	3104.50610351563
917.46527	1806.85314941406
1063.4623	1482.75329589844
1237.7067	1486.06872558594
1285.3214	1491.84912109375
1444.5463	1537.66003417969
1491.356	1661.88317871094
2060.6313	1730.39318847656
peaklist end

peaklist start
mz=681.331177714322
fragmentation=HCD
charge=3
header=RawFile: QE929_MSQ1321_20180329_Heba_ub_s1_ctrl_1 Index: 12181 Precursor: 0 _multi_
120.08138	1481.70397949219
136.07533	1850.40991210938
162.99159	1297.27160644531
240.07243	1342.25439453125
252.75847	1532.01049804688
301.20142	1277.69030761719
462.57983	1566.48913574219
466.0853	1851.62780761719
543.05908	1403.45874023438
1545.0933	1538.19470214844
2072.7695	1451.09008789063
peaklist end

peaklist start
mz=681.331211476845
fragmentation=HCD
charge=3
header=RawFile: QE929_MSQ1321_20180329_Heba_ub_s4_10_1 Index: 15185 Precursor: 0 _multi_
110.07188	1807.07580566406
120.08095	8975.8896484375
136.07578	2676.56689453125
159.09164	2385.06811523438
177.26752	1496.80517578125
188.51653	1304.5478515625
284.17206	2558.36254882813
284.2186	1471.55615234375
295.09119	1705.73718261719
320.12332	1544.69934082031
338.53238	1353.72009277344
443.16925	1272.79223632813
534.32428	1464.67492675781
617.33484	2485.0927734375
845.98138	1582.51550292969
917.47009	2216.84838867188
987.07623	1796.83337402344
1076.4102	1713.51550292969
2070.2419	1528.53601074219
peaklist end

peaklist start
mz=681.331390251577
fragmentation=HCD
charge=3
header=RawFile: QE929_MSQ1321_20180329_Heba_ub_s8_30_2 Index: 14724 Precursor: 0 _multi_
101.07115	12114.6259765625
105.03094	1197.24951171875
110.07136	22879.859375
120.0808	32046.0234375
129.06479	4952.26904296875
129.10223	7452.22998046875
130.06517	6901.96142578125
130.08626	6098.22412109375
132.08023	1829.15417480469
136.07561	31461.728515625
137.07953	1921.35668945313
145.06023	1686.71203613281
147.11263	7248.19677734375
156.07712	6650.3056640625
159.09155	26234.244140625
160.09422	2671.13916015625
171.07648	1249.41149902344
173.12854	6763.02685546875
177.10153	2388.63500976563
186.12344	7333.17919921875
199.07074	6723.8603515625
201.12296	5250.67626953125
214.11861	5073.78466796875
217.08118	6291.75927734375
223.10623	2072.673828125
226.11723	1654.5166015625
228.13379	14333.37109375
233.09209	2032.28845214844
251.10278	3003.01489257813
256.09183	2823.38232421875
266.16077	13683.4755859375
274.10059	4027.54919433594
283.14401	3178.86157226563
284.17158	23949.4831542969
292.12903	4896.060546875
308.17377	1658.34509277344
311.13818	2816.87255859375
315.16516	3317.33569335938
320.12436	7181.2626953125
346.17593	1567.58349609375
349.32114	1722.16271972656
357.15469	2697.8271484375
375.16437	8197.2314453125
392.14459	1706.89025878906
393.17636	6865.7802734375
396.22049	1646.48095703125
397.25742	2382.72631835938
403.16014	7026.64538574219
407.16849	2149.01318359375
412.15982	2018.85717773438
421.1723	1630.68774414063
443.24011	5065.546875
454.27625	21264.3706054688
455.18896	1575.45678710938
456.20569	1614.23876953125
471.23407	5034.8759765625
474.60516	1553.10766601563
484.22275	1361.03466796875
489.24048	1878.51745605469
514.75153	1661.41638183594
521.20758	1739.65893554688
525.27252	1587.0517578125
556.2431	2771.68994140625
566.22288	4278.4326171875
580.75366	1498.92431640625
599.33087	1791.03515625
603.2771	2690.28149414063
612.78931	1577.91320800781
617.34095	23236.1674804688
629.31927	1640.22473144531
635.24469	2198.01025390625
653.25995	2368.62744140625
657.30927	2013.38891601563
743.35352	1624.1796875
766.33838	2733.31689453125
789.37921	1842.9453125
803.41673	19346.9165039063
853.37073	1645.11169433594
880.37653	2331.337890625
881.37729	9820.61279296875
898.2287	1647.91076660156
898.39062	8934.1064453125
899.41888	2262.83154296875
900.43214	11323.9650878906
917.45766	33190.0339355469
1011.4818	2186.24780273438
1027.5084	1781.53308105469
1028.4954	17583.291015625
1045.5121	13209.486328125
1144.5801	4747.35534667969
1258.629	5390.61303710938
1308.3071	1703.67993164063
peaklist end

peaklist start
mz=681.331390251577
fragmentation=HCD
charge=3
header=RawFile: QE929_MSQ1321_20180329_Heba_ub_s8_30_2 Index: 14899 Precursor: 0 _multi_
110.07146	1938.31298828125
120.08067	37603.90625
129.10236	5536.4404296875
136.0753	11474.1220703125
139.61299	1143.88793945313
147.11244	3064.28515625
159.09145	2238.74755859375
162.09145	2021.44116210938
175.85771	1522.271484375
207.1125	7704.1591796875
216.09735	1454.44519042969
217.09689	1649.05554199219
233.16571	1293.18237304688
235.10716	2914.59838867188
244.16513	11796.634765625
245.16866	1659.18383789063
249.16049	2070.53051757813
261.16132	1532.13000488281
277.1532	2101.39428710938
283.14209	1660.27880859375
311.13599	2287.89086914063
377.14429	2519.29174804688
424.22206	3794.48864746094
596.79657	1490.67346191406
741.36017	1445.97680664063
808.90454	1481.26550292969
878.38446	2840.66137695313
1121.5483	2334.296875
1192.5811	2674.95166015625
1716.4502	1775.15112304688
2037.7643	1742.30456542969
peaklist end

peaklist start
mz=681.33141440107
fragmentation=HCD
charge=3
header=RawFile: QE929_MSQ1321_20180329_Heba_ub_s7_30_1 Index: 14729 Precursor: 0 _multi_
101.07108	1737.17126464844
110.07166	4714.66552734375
120.081	10218.0517578125
136.07596	8448.2177734375
147.11255	1514.16357421875
159.09119	2643.67407226563
173.12721	1175.46252441406
199.07069	1599.11560058594
201.12387	1939.29162597656
228.1347	1620.5263671875
266.16092	2318.669921875
284.17191	5547.18310546875
292.69778	1453.63513183594
315.16602	1567.96081542969
412.95325	1244.89562988281
454.27866	2850.69580078125
461.73712	1607.91577148438
496.11911	1428.69653320313
617.33645	4048.69189453125
675.0249	1410.34313964844
917.46075	2190.56713867188
918.4577	2875.404296875
1028.5021	2636.73193359375
1160.55	1573.00573730469
1380.796	2002.69604492188
1984.4779	1517.9814453125
peaklist end

peaklist start
mz=1021.49385274446
fragmentation=HCD
charge=2
header=RawFile: QE929_MSQ1321_20180329_Heba_ub_s7_30_1 Index: 14443 Precursor: 0 _multi_
108.70567	1532.21459960938
109.64337	1695.50927734375
111.10868	1536.92138671875
211.526	2180.07934570313
241.90523	1673.89477539063
249.71198	1572.41809082031
280.62878	1988.15991210938
393.17764	1860.76135253906
435.72632	1794.95983886719
466.57016	1717.66040039063
671.49402	1996.52160644531
885.44281	1791.47827148438
1023.8555	1810.48669433594
2054.5198	2420.39208984375
peaklist end

peaklist start
mz=1021.49408083893
fragmentation=HCD
charge=2
header=RawFile: QE929_MSQ1321_20180329_Heba_ub_s9_30_3 Index: 14655 Precursor: 0 _multi_
120.08128	1904.36108398438
204.08658	2251.17553710938
308.8826	1725.82104492188
327.68924	1669.59887695313
454.27643	1829.62976074219
509.38248	2162.03881835938
803.4231	2949.21240234375
1000.5847	1797.68286132813
1258.6187	2657.16064453125
1417.8224	2096.654296875
1730.7019	1944.76098632813
peaklist end

peaklist start
mz=681.332069407912
fragmentation=HCD
charge=3
header=RawFile: QE929_MSQ1321_20180329_Heba_ub_s5_10_2 Index: 13804 Precursor: 0 _multi_
107.07592	1126.49182128906
113.95204	1267.10095214844
118.47484	1416.97924804688
120.08115	2165.9111328125
136.07565	3063.541015625
190.10548	1241.28649902344
231.78285	1211.34826660156
266.15994	1183.3056640625
289.22177	1392.11645507813
peaklist end

peaklist start
mz=1021.49468145196
fragmentation=HCD
charge=2
header=RawFile: QE929_MSQ1321_20180329_Heba_ub_s8_30_2 Index: 14781 Precursor: 0 _multi_
106.09499	1594.87902832031
126.05511	2012.15905761719
138.05525	1982.25024414063
202.75851	1934.70678710938
229.88412	1443.43151855469
305.93958	1973.92260742188
337.33359	2099.45581054688
374.77771	1802.97631835938
429.50629	1771.24951171875
574.87543	2014.81701660156
642.66571	2372.11938476563
741.04877	1732.29138183594
1812.9355	2044.83081054688
peaklist end

peaklist start
mz=681.332593494646
fragmentation=HCD
charge=3
header=RawFile: QE929_MSQ1321_20180329_Heba_ub_s2_ctrl_2 Index: 13881 Precursor: 0 _peak_
120.08092	5775.82080078125
127.08594	1330.25561523438
129.10181	1535.30932617188
130.48035	1293.81530761719
136.07547	2267.78173828125
141.02866	1149.83068847656
156.28633	1486.95275878906
159.09143	1784.59887695313
169.06023	2694.56005859375
173.12686	1506.02416992188
175.11829	1580.35607910156
186.08704	14563.9873046875
272.17453	1810.82849121094
284.16995	1567.23425292969
285.15384	8237.33422851563
318.17798	1497.83459472656
663.35455	2446.8369140625
777.39774	16868.0444335938
890.47587	13365.9077148438
917.45306	1572.01599121094
1076.5658	10060.76953125
1077.55	4760.6318359375
1176.6193	2277.537109375
1509.2677	1676.69274902344
1662.85	1719.59899902344
1735.9054	1650.24499511719
peaklist end

peaklist start
mz=681.332593494646
fragmentation=HCD
charge=3
header=RawFile: QE929_MSQ1321_20180329_Heba_ub_s2_ctrl_2 Index: 14091 Precursor: 0 _peak_
105.55215	1319.6181640625
120.08138	2350.87255859375
121.42879	1242.76574707031
129.10239	1821.111328125
131.19589	1291.94104003906
136.07628	2930.01025390625
159.09103	1494.67053222656
171.07651	1238.25231933594
199.18167	1406.734375
217.0822	1954.6220703125
401.49905	1384.169921875
406.32394	1445.98364257813
914.18195	1447.44091796875
941.42078	1769.97680664063
1843.3927	1631.42456054688
peaklist end

peaklist start
mz=681.332781204875
fragmentation=HCD
charge=3
header=RawFile: QE929_MSQ1321_20180329_Heba_ub_s6_10_3 Index: 14388 Precursor: 0 _peak_
101.07136	1943.87158203125
110.07181	10165.38671875
112.61684	1244.30554199219
120.08098	14956.6123046875
129.06622	5277.22412109375
129.10255	2666.80908203125
132.82002	1366.76550292969
136.07573	22420.09375
137.07912	2094.48217773438
145.09715	1672.75524902344
147.11243	2190.45483398438
158.41891	1299.30810546875
159.09164	4950.58447265625
166.68723	1188.06713867188
168.59694	1229.02465820313
171.07716	9460.6337890625
173.12834	5459.60595703125
177.10217	5175.8740234375
186.12376	2606.39306640625
189.08716	6985.408203125
199.18047	2131.32104492188
201.12314	1697.09338378906
205.09798	1782.12683105469
216.09743	1306.98132324219
217.08157	15676.4140625
218.08556	1429.09936523438
223.10837	1346.48034667969
233.09204	1851.52917480469
237.1333	2194.19091796875
251.10252	2724.74047851563
251.15051	1622.36242675781
266.16095	2482.37646484375
274.10358	8082.31884765625
284.17032	7703.02978515625
288.20279	2216.77026367188
311.14005	1750.67150878906
375.16605	6577.2197265625
393.17773	5152.845703125
435.2543	1482.89819335938
437.17889	2093.28662109375
454.27765	8539.0341796875
471.24139	1589.21789550781
505.50104	1508.58483886719
560.86444	1350.19348144531
617.34149	10809.8212890625
657.315	2103.6767578125
695.40527	1518.52746582031
803.41028	2574.33740234375
853.4986	1415.11657714844
888.95917	1693.38537597656
901.40289	2174.849609375
917.46143	9812.92333984375
1028.4876	7988.5751953125
1045.5188	5216.69091796875
1046.4989	1442.57666015625
1078.4531	1535.05651855469
1144.5831	4725.78295898438
1258.601	2379.4462890625
peaklist end

peaklist start
mz=681.33473928156
fragmentation=HCD
charge=3
header=RawFile: QE929_MSQ1321_20180329_Heba_ub_s5_10_2 Index: 12820 Precursor: 0 _multi_
110.07173	2024.78356933594
111.02448	1043.17053222656
120.08151	1989.21545410156
136.07629	4995.57177734375
161.64336	1589.33117675781
186.08731	1920.81884765625
274.07593	1243.68115234375
348.77014	1547.48071289063
375.16254	1808.84497070313
418.64227	1559.92358398438
486.90198	1317.50329589844
489.17078	1195.7294921875
590.69012	1413.53149414063
704.55328	1507.07800292969
879.84521	1403.14184570313
991.72906	1768.17663574219
peaklist end

peaklist start
mz=681.335724197897
fragmentation=HCD
charge=3
header=RawFile: QE929_MSQ1321_20180329_Heba_ub_s3_ctrl_3 Index: 12903 Precursor: 0 _peak_
110.07243	1730.74169921875
120.08153	2164.47241210938
129.10246	2403.76318359375
136.07616	3048.2421875
148.20828	1362.38012695313
241.23433	1361.43994140625
254.73859	1319.94006347656
375.16953	1526.03674316406
467.48923	1693.46655273438
617.34241	2059.0400390625
1057.1501	1750.52233886719
1398.7194	1868.0810546875
1504.8971	1670.28430175781
1572.8348	1591.029296875
peaklist end

peaklist start
mz=1021.50089395461
fragmentation=HCD
charge=2
header=RawFile: QE929_MSQ1321_20180329_Heba_ub_s9_30_3 Index: 14032 Precursor: 0 _multi_
101.07165	1858.77209472656
130.00986	1561.91979980469
181.19336	1922.74926757813
208.84627	1558.33117675781
255.72754	1836.92846679688
263.75842	2066.3212890625
301.18188	2185.45532226563
599.7655	1855.8095703125
1165.554	2027.4794921875
1241.645	2293.76342773438
1533.0234	1980.70983886719
2009.3566	2393.50756835938
peaklist end

peaklist start
mz=681.336553494488
fragmentation=HCD
charge=3
header=RawFile: QE929_MSQ1321_20180329_Heba_ub_s6_10_3 Index: 14006 Precursor: 0 _multi_
101.07119	1268.19177246094
110.0718	5616.1123046875
112.93572	1319.76721191406
113.03425	1635.39965820313
120.08127	13013.08203125
121.08403	1426.45031738281
129.06612	4768.71142578125
129.10207	1364.01477050781
136.07584	11061.5859375
137.07922	1686.01232910156
159.09209	2453.75073242188
173.12904	1726.41149902344
199.07028	1366.03552246094
201.12354	1775.16247558594
216.09802	7849.7119140625
228.13432	2060.39184570313
266.16016	2136.6865234375
284.17221	2881.482421875
315.16513	1697.40197753906
342.1748	1870.70056152344
357.15756	1470.74499511719
375.16406	1970.73559570313
383.09976	1444.06298828125
437.18652	1380.6015625
454.27621	3060.89819335938
615.31171	1619.98010253906
617.33728	4908.92578125
804.42773	1606.68823242188
810.41785	1545.39013671875
917.4541	2479.52490234375
1045.505	2506.73095703125
1258.6388	1762.67456054688
1380.1664	1521.30847167969
1549.9336	1841.0615234375
peaklist end

peaklist start
mz=681.336553494488
fragmentation=HCD
charge=3
header=RawFile: QE929_MSQ1321_20180329_Heba_ub_s6_10_3 Index: 14182 Precursor: 0 _multi_
101.07079	1434.03674316406
110.07142	6794.1669921875
120.08094	15641.4091796875
121.0844	2943.62133789063
127.08698	2232.28979492188
129.06569	6489.72705078125
129.10211	1934.67041015625
136.07549	12000.8583984375
159.09131	6604.95263671875
162.47733	1140.83154296875
169.06085	2490.51440429688
172.07178	1904.24291992188
173.12856	2417.2353515625
175.11856	2234.1015625
177.10086	1362.35668945313
185.16418	1556.48022460938
186.08681	23432.23828125
187.08809	1569.37878417969
216.09709	5224.23193359375
249.6593	1302.07214355469
272.17389	1622.87475585938
284.17169	2771.11840820313
285.15468	8596.87719726563
293.1145	1624.7080078125
300.172	1502.09228515625
318.1835	1513.11694335938
355.54196	1380.70007324219
375.16531	2580.1923828125
454.27753	2408.49267578125
458.53763	1284.01184082031
467.08414	1342.482421875
471.23462	2803.05029296875
519.67816	1300.49011230469
617.34229	2465.26000976563
663.35602	6731.638671875
754.34955	2307.98095703125
760.3587	2673.111328125
777.39871	24344.712890625
890.48228	22708.9780273438
917.46008	2270.64892578125
1046.4956	1612.08361816406
1076.5664	13255.4755859375
1077.5554	8244.689453125
1176.6213	2064.66845703125
1259.6333	1660.52014160156
2053.3782	1613.60925292969
peaklist end

peaklist start
mz=1021.5017961588
fragmentation=HCD
charge=2
header=RawFile: QE929_MSQ1321_20180329_Heba_ub_s8_30_2 Index: 14093 Precursor: 0 _multi_
158.64404	1482.39086914063
212.10274	2179.1669921875
216.09676	2627.47900390625
278.45435	1632.80773925781
290.99939	1702.26806640625
301.18689	7398.23876953125
356.15799	2243.35180664063
386.9585	2058.67700195313
412.21896	2174.7177734375
737.25696	1951.64685058594
848.42041	3268.689453125
1671.819	2071.05590820313
peaklist end

peaklist start
mz=1021.50254109138
fragmentation=HCD
charge=2
header=RawFile: QE929_MSQ1321_20180329_Heba_ub_s5_10_2 Index: 12928 Precursor: 0 _multi_
101.07154	6589.78466796875
136.0768	1861.73205566406
157.03242	1543.93688964844
198.08792	2510.20556640625
234.0921	1760.97729492188
292.13242	2133.19360351563
301.18805	13572.2236328125
307.21957	1728.31176757813
356.15735	8159.103515625
359.01886	1721.390625
374.16974	2241.025390625
379.0466	1651.50524902344
389.60559	2023.66259765625
412.2182	1968.61840820313
547.90631	1938.25280761719
668.34406	2487.34130859375
1004.5488	2279.23974609375
1105.5402	2869.83349609375
1218.6327	2659.72290039063
1241.1298	2084.78295898438
1444.2733	1958.81286621094
peaklist end

peaklist start
mz=681.337478768293
fragmentation=HCD
charge=3
header=RawFile: QE929_MSQ1321_20180329_Heba_ub_s4_10_1 Index: 11981 Precursor: 0 _multi_
110.07198	6092.1142578125
119.07984	1221.51513671875
120.01452	1262.61828613281
128.42921	1323.62951660156
129.10262	1946.99267578125
136.07611	1305.08422851563
169.09758	1786.35705566406
187.10812	7052.763671875
213.08696	1908.7578125
215.10265	14640.90234375
235.76939	1222.69775390625
260.19754	1566.10559082031
284.16403	1379.79504394531
317.73685	1215.17761230469
330.12918	2682.01342773438
427.18188	2771.28125
429.20111	2410.37109375
467.79294	1280.62524414063
583.33716	1794.07214355469
663.31458	1570.71203613281
707.87024	1586.13391113281
757.87482	5773.02001953125
795.40906	1875.53881835938
852.43365	5047.462890625
940.39294	1734.35229492188
989.48303	5112.76220703125
1203.5885	1675.58154296875
1264.8967	1570.84045410156
peaklist end

peaklist start
mz=681.337527493332
fragmentation=HCD
charge=3
header=RawFile: QE929_MSQ1321_20180329_Heba_ub_s9_30_3 Index: 14480 Precursor: 0 _peak_
110.07171	5279.8525390625
120.08089	12443.2734375
129.10239	2472.69921875
130.5779	1682.19372558594
136.07542	5893.0224609375
147.11241	2104.0107421875
199.18057	1799.57373046875
227.17516	2713.01928710938
251.14915	1396.17065429688
302.02176	1208.234375
345.97214	1238.546875
473.66583	1387.44665527344
539.8468	1743.97265625
567.48505	1443.99975585938
617.33765	2092.19067382813
909.43951	2498.27294921875
1136.5773	1866.26525878906
1164.9167	1995.5458984375
1178.6173	1525.93737792969
1407.7654	1839.41491699219
peaklist end

peaklist start
mz=1021.51489987923
fragmentation=HCD
charge=2
header=RawFile: QE929_MSQ1321_20180329_Heba_ub_s2_ctrl_2 Index: 14708 Precursor: 0 _multi_
102.5184	1535.83764648438
108.27008	1788.00366210938
128.61517	1449.15063476563
138.05495	3913.74194335938
168.06674	1741.39660644531
204.08904	2661.11499023438
226.73633	1660.24047851563
283.14264	1608.40100097656
341.65518	1552.69592285156
1392.7695	2121.001953125
peaklist end

peaklist start
mz=681.351188137856
fragmentation=HCD
charge=3
header=RawFile: QE929_MSQ1321_20180329_Heba_ub_s6_10_3 Index: 15508 Precursor: 0 _multi_
101.81585	1197.84704589844
104.05328	2156.185546875
111.79723	1137.7578125
120.08068	2963.22973632813
129.10277	1331.07495117188
136.07536	2645.6044921875
159.09109	1972.94250488281
175.11893	1945.25732421875
175.35643	1289.63842773438
217.80534	1361.20971679688
223.12454	1250.06066894531
233.16414	1997.81823730469
294.11176	1412.62255859375
419.48541	1221.38171386719
424.07712	1235.56298828125
646.36017	2050.90649414063
820.46655	2175.0478515625
933.54419	1794.93090820313
1004.5898	1642.46252441406
1766.291	1756.79504394531
2069.0908	1569.67736816406
peaklist end

peaklist start
mz=681.351225618045
fragmentation=HCD
charge=3
header=RawFile: QE929_MSQ1321_20180329_Heba_ub_s3_ctrl_3 Index: 14343 Precursor: 0 _multi_
106.82887	1146.99450683594
107.89819	1277.87280273438
120.08071	2129.06201171875
120.69222	1156.03381347656
123.52286	1235.90368652344
133.58554	1144.126953125
157.48428	1286.11364746094
201.82336	1352.23718261719
237.37119	1320.20239257813
237.93315	1465.65515136719
248.07458	1365.13403320313
337.67679	1233.95349121094
1195.8925	1699.05358886719
peaklist end

peaklist start
mz=681.351560867856
fragmentation=HCD
charge=3
header=RawFile: QE929_MSQ1321_20180329_Heba_ub_s5_10_2 Index: 14009 Precursor: 0 _multi_
104.0531	1317.24389648438
120.08083	6146.0283203125
136.07533	1723.07751464844
172.82513	1210.39270019531
187.28159	1222.5263671875
227.97488	1266.75317382813
240.96007	1317.12292480469
646.36786	1727.06359863281
1004.5839	1923.95556640625
1122.7942	2118.00805664063
peaklist end

peaklist start
mz=681.351612982036
fragmentation=HCD
charge=3
header=RawFile: QE929_MSQ1321_20180329_Heba_ub_s8_30_2 Index: 15791 Precursor: 0 _multi_
101.07127	1210.42199707031
102.05528	2303.91650390625
104.05325	2718.95556640625
110.07159	6937.3017578125
120.0807	7745.52490234375
129.10245	2070.263671875
130.06551	1725.01501464844
136.07538	9421.4873046875
159.09058	1257.595703125
167.59888	1371.70764160156
175.11926	2197.8271484375
183.14909	1178.5634765625
233.16438	1445.75
244.10687	5221.28662109375
247.1069	6413.12255859375
272.17093	1475.50500488281
280.24738	1606.55578613281
294.66608	1820.18566894531
302.56021	1217.87561035156
347.94711	1340.40209960938
463.48517	1428.27014160156
472.1423	1274.26379394531
525.94305	1551.96496582031
588.32355	2303.37475585938
774.00513	1406.23840332031
820.45398	1768.27075195313
921.47522	1824.05493164063
1391.7009	2407.48120117188
1565.8319	1654.75256347656
1751.8358	2123.82470703125
1809.4899	1684.52905273438
peaklist end

peaklist start
mz=681.352106883597
fragmentation=HCD
charge=3
header=RawFile: QE929_MSQ1321_20180329_Heba_ub_s7_30_1 Index: 14977 Precursor: 0 _multi_
110.0713	2048.69921875
120.08093	2663.46044921875
136.0757	2541.158203125
136.20091	1298.59899902344
159.09116	2118.09497070313
161.62668	1340.34143066406
175.11867	1446.95690917969
185.09413	1187.80932617188
626.11218	1468.35021972656
906.46893	1531.41552734375
933.534	1889.55749511719
951.7655	1635.99865722656
1046.4558	1567.15319824219
1563.1844	2098.65209960938
1824.401	1709.35021972656
peaklist end

peaklist start
mz=681.352353627231
fragmentation=HCD
charge=3
header=RawFile: QE929_MSQ1321_20180329_Heba_ub_s8_30_2 Index: 15308 Precursor: 0 _multi_
104.05328	2660.12109375
105.71629	1223.80773925781
110.07149	1778.90319824219
120.08097	5139.556640625
121.08447	1216.01098632813
136.07649	2272.37451171875
137.29126	1236.15246582031
159.09259	1768.69665527344
174.05916	1433.91882324219
175.11906	2500.63330078125
233.16463	1646.11975097656
436.83478	1258.04443359375
453.73444	1720.23303222656
820.46808	2051.69384765625
1004.5795	1707.40832519531
1106.1954	1578.63708496094
1627.5245	1605.64514160156
peaklist end

peaklist start
mz=681.361243720597
fragmentation=HCD
charge=3
header=RawFile: QE929_MSQ1321_20180329_Heba_ub_s2_ctrl_2 Index: 15700 Precursor: 0 _multi_
108.84651	1120.99755859375
120.08075	4560.84228515625
129.10237	8688.01953125
158.77504	1228.40270996094
181.10831	1377.52880859375
186.12184	1496.05969238281
205.5087	1666.1904296875
335.68176	1516.05749511719
417.18799	2909.68359375
530.2724	1625.49194335938
730.34082	1490.90075683594
792.44108	14470.962890625
1059.3608	1441.69421386719
1643.3691	1742.37280273438
2076.7974	1610.431640625
peaklist end

peaklist start
mz=681.361897621002
fragmentation=HCD
charge=3
header=RawFile: QE929_MSQ1321_20180329_Heba_ub_s7_30_1 Index: 15511 Precursor: 0 _multi_
110.07156	6451.9130859375
120.08096	11998.970703125
129.10229	27266.76171875
136.07582	5158.78369140625
153.10144	1610.26342773438
159.09126	2665.75
175.11917	6642.18408203125
184.95761	1492.84252929688
186.12325	7247.771484375
201.10556	1479.64282226563
213.29764	1330.04211425781
247.10641	2099.80419921875
260.41571	1253.9375
342.18533	2020.697265625
362.37329	1719.283203125
389.1944	1701.00634765625
392.16483	1236.681640625
396.72897	1943.2529296875
417.18729	7743.3095703125
502.27591	2375.67553710938
530.27106	7069.21142578125
564.34991	2305.86450195313
661.3114	4720.1474609375
695.38495	2747.26708984375
718.33679	1607.08459472656
730.33572	8187.58911132813
748.33704	2337.65698242188
792.44311	48979.69921875
794.43933	2196.59130859375
813.43982	1732.25915527344
843.41882	5693.18994140625
1008.5085	1819.298828125
1034.5774	2678.21997070313
1107.5388	2192.07470703125
1122.55	1905.31665039063
1239.9038	1711.31799316406
1377.593	1677.01098632813
1481.0133	2111.26391601563
peaklist end

peaklist start
mz=681.362013250488
fragmentation=HCD
charge=3
header=RawFile: QE929_MSQ1321_20180329_Heba_ub_s8_30_2 Index: 13091 Precursor: 0 _multi_
109.51555	1237.84655761719
110.07236	1364.02514648438
120.08086	2319.23876953125
129.10216	1611.33142089844
136.07555	1544.68212890625
186.12289	1234.4296875
237.46269	1215.47705078125
617.33044	2356.5361328125
780.39121	7828.27685546875
792.43951	1811.03210449219
994.51666	1653.02453613281
1121.181	1690.85388183594
1129.2871	1535.90588378906
1282.0209	1575.6083984375
1521.6331	1702.52478027344
2013.6287	1712.45361328125
peaklist end

peaklist start
mz=681.362129217635
fragmentation=HCD
charge=3
header=RawFile: QE929_MSQ1321_20180329_Heba_ub_s4_10_1 Index: 13241 Precursor: 0 _multi_
100.17566	1084.7646484375
100.48662	1309.97937011719
103.36501	1074.8076171875
116.89592	1362.22937011719
120.0809	2326.27905273438
123.21941	1277.11999511719
129.10185	1905.49255371094
136.07631	1969.8369140625
158.71562	1352.70288085938
162.23828	1366.12048339844
257.97278	1208.30432128906
346.00284	1200.54968261719
569.83636	1515.46423339844
780.39893	2317.19555664063
822.10004	1848.7607421875
893.48187	1710.82385253906
1124.348	1633.83264160156
1181.1761	1636.5927734375
peaklist end

peaklist start
mz=681.362142585
fragmentation=HCD
charge=3
header=RawFile: QE929_MSQ1321_20180329_Heba_ub_s6_10_3 Index: 16003 Precursor: 0 _multi_
101.50787	1299.25207519531
104.05312	1249.63903808594
110.07152	2991.96997070313
120.08092	10862.9208984375
123.63719	1357.51306152344
129.10205	21746.599609375
132.08035	1602.89855957031
132.5513	1370.00378417969
136.07498	2045.69592285156
175.11858	5463.181640625
177.58691	1274.14953613281
186.12338	2644.5341796875
197.12982	1576.24267578125
229.10048	1648.11389160156
229.95076	1263.74645996094
244.10725	2340.61767578125
338.18121	1598.81872558594
341.24164	1264.75720214844
342.18124	1662.26782226563
348.32834	1314.76232910156
366.39166	1490.52575683594
371.3963	1364.09045410156
382.24323	1311.88134765625
389.18854	1912.69616699219
396.72226	1429.50231933594
412.09756	1577.84619140625
417.18768	6438.13916015625
440.30893	1470.12609863281
441.16745	1325.59057617188
490.22372	2137.31176757813
502.27557	1668.46594238281
530.27124	5183.3232421875
586.35083	1582.44897460938
661.30829	5576.2861328125
695.39624	1577.08837890625
730.32237	3479.96240234375
748.3396	1574.15783691406
792.44188	32181.9946289063
817.41187	2310.14013671875
843.41724	5537.18798828125
1640.054	1890.45703125
1744.6525	1849.28637695313
peaklist end

peaklist start
mz=681.362244191278
fragmentation=HCD
charge=3
header=RawFile: QE929_MSQ1321_20180329_Heba_ub_s2_ctrl_2 Index: 13087 Precursor: 0 _multi_
110.07156	1707.75842285156
120.08111	1381.97717285156
129.10225	1937.43273925781
136.07524	1276.55456542969
324.52075	1557.44714355469
350.69778	1598.09460449219
371.92584	1320.53674316406
379.90179	1147.23571777344
395.31482	1289.4013671875
1023.8967	1785.82788085938
1041.8934	1708.46325683594
1429.7969	1630.44921875
1868.889	1537.79626464844
peaklist end

peaklist start
mz=681.362336797916
fragmentation=HCD
charge=3
header=RawFile: QE929_MSQ1321_20180329_Heba_ub_s6_10_3 Index: 13363 Precursor: 0 _multi_
120.08083	2074.57861328125
123.85329	1230.17236328125
129.10219	2086.22900390625
136.07538	4893.57861328125
205.92021	1281.54675292969
208.28102	1220.8466796875
280.84686	1302.56640625
381.78571	1404.0185546875
617.33136	1896.46252441406
724.40314	2213.765625
772.16364	1453.40588378906
780.39362	5584.18994140625
907.53479	1454.50085449219
1362.2905	2057.46655273438
1721.9189	1617.18725585938
2068.9216	1555.11120605469
peaklist end

peaklist start
mz=681.362342718783
fragmentation=HCD
charge=3
header=RawFile: QE929_MSQ1321_20180329_Heba_ub_s9_30_3 Index: 15008 Precursor: 0 _multi_
110.07148	1395.83081054688
120.08088	5283.3271484375
127.08677	1259.84729003906
136.07571	2076.6787109375
136.16896	1087.47094726563
158.81039	1408.50671386719
175.11798	3062.92944335938
191.0842	2562.26342773438
219.08026	7830.2626953125
221.12943	1721.5068359375
254.15083	2759.91479492188
311.10294	1381.39245605469
318.1463	2600.89184570313
334.07574	1311.24987792969
375.16537	1245.39880371094
469.05679	1540.56970214844
812.95746	1408.61389160156
855.37048	1440.52807617188
933.54681	1902.6513671875
1004.5912	1791.14562988281
1024.3225	1498.16552734375
1105.6401	2793.9892578125
1241.0017	1576.76342773438
peaklist end

peaklist start
mz=681.36255683883
fragmentation=HCD
charge=3
header=RawFile: QE929_MSQ1321_20180329_Heba_ub_s3_ctrl_3 Index: 14146 Precursor: 0 _multi_
120.08084	1655.962890625
148.95135	1405.20971679688
165.14331	1520.05993652344
191.08472	2988.681640625
195.84837	1223.80004882813
211.97037	1349.63024902344
219.07936	2516.6201171875
235.94759	1247.30883789063
265.39594	1213.33056640625
289.36945	1284.77453613281
318.14792	1766.76623535156
543.45093	1321.71496582031
740.47394	1358.7158203125
820.4657	2561.9296875
933.54578	1489.7646484375
1255.9098	1692.60546875
1364.7242	1961.41931152344
peaklist end

peaklist start
mz=681.362563483263
fragmentation=HCD
charge=3
header=RawFile: QE929_MSQ1321_20180329_Heba_ub_s7_30_1 Index: 12812 Precursor: 0 _multi_
120.08114	1849.54443359375
129.10229	2415.05322265625
181.01688	1418.22546386719
190.28712	1635.49206542969
780.39654	4513.13159179688
peaklist end

peaklist start
mz=681.362618418755
fragmentation=HCD
charge=3
header=RawFile: QE929_MSQ1321_20180329_Heba_ub_s2_ctrl_2 Index: 14959 Precursor: 0 _multi_
120.08105	2526.41723632813
136.07608	1929.380859375
147.6664	1299.92797851563
183.33829	1249.3232421875
191.08449	5487.31591796875
219.07964	5390.2734375
221.12733	5027.375
249.12411	1409.72839355469
262.14731	1442.62719726563
318.147	5915.22265625
356.63666	1313.76489257813
402.51801	1522.52722167969
563.37573	1526.65808105469
637.84595	1375.06750488281
738.91449	1479.39172363281
820.4624	2076.40307617188
821.48407	1794.1591796875
1004.5749	2362.14721679688
1364.7089	5028.962890625
peaklist end

peaklist start
mz=681.362802751176
fragmentation=HCD
charge=3
header=RawFile: QE929_MSQ1321_20180329_Heba_ub_s5_10_2 Index: 13842 Precursor: 0 _multi_
101.44173	1102.189453125
102.33413	1204.11401367188
120.08134	2683.08520507813
175.1183	1989.18933105469
191.08533	2436.12573242188
219.07915	2412.24365234375
221.12999	1809.13464355469
249.12485	1677.73388671875
312.51584	1367.36401367188
349.51587	1563.14782714844
453.12271	1389.74633789063
460.74771	1363.26379394531
471.4791	1528.25207519531
474.69946	1371.17016601563
763.12823	1432.48522949219
820.46631	2854.69580078125
933.54083	3018.44604492188
1055.4414	1292.50952148438
1510.2003	1832.67602539063
peaklist end

peaklist start
mz=681.363072832947
fragmentation=HCD
charge=3
header=RawFile: QE929_MSQ1321_20180329_Heba_ub_s4_10_1 Index: 15984 Precursor: 0 _multi_
103.03889	1262.06140136719
107.04353	1180.61645507813
110.07189	1511.16564941406
120.08077	5669.94384765625
129.10228	15195.91796875
136.07504	1839.47583007813
136.3645	1230.0244140625
153.10175	1247.56481933594
175.11862	6482.57275390625
224.29431	1492.45080566406
312.4791	1179.66516113281
348.19864	1390.41687011719
503.27066	1330.14001464844
530.26483	4685.82861328125
605.24438	1623.84301757813
610.27557	1386.53088378906
718.3349	1467.58837890625
730.33289	1508.44653320313
792.44066	22254.6000976563
843.41687	2464.19458007813
862.46069	1565.80834960938
1134.3396	1436.26672363281
1197.4043	1589.90258789063
1852.1394	1807.40258789063
peaklist end

peaklist start
mz=681.620365091504
fragmentation=HCD
charge=3
header=RawFile: QE929_MSQ1321_20180329_Heba_ub_s9_30_3 Index: 15627 Precursor: 0 _multi_
102.05508	21609.65625
108.68615	1373.10473632813
110.07137	37063.51953125
120.08054	12629.8359375
129.06573	1302.31530761719
129.10201	1500.06225585938
130.06511	5255.255859375
130.79102	1503.47351074219
136.0753	31448.68359375
159.09146	9868.08984375
175.11856	15119.0283203125
202.08559	2747.99780273438
208.07098	1529.34338378906
214.09718	1826.99584960938
225.0976	7129.021484375
227.0659	1805.42028808594
232.11191	1381.61096191406
242.21304	1390.47314453125
247.10712	53031.2109375
248.10956	7290.591796875
275.10132	5926.736328125
288.2027	3197.224609375
294.66647	10484.677734375
323.31079	1304.43237304688
324.14517	2171.17797851563
340.12582	3195.2607421875
437.1434	1950.10900878906
451.26527	26028.5122070313
455.1485	2634.06982421875
521.2345	1584.06884765625
554.27911	1869.29309082031
558.24683	2932.87451171875
566.17963	2222.58984375
571.29602	1997.67065429688
584.20264	2035.23278808594
588.32285	30132.1303710938
622.8075	2774.11645507813
641.22748	2228.5146484375
718.36102	1959.19201660156
723.83472	1915.18017578125
735.38928	29586.244140625
757.3255	1492.57568359375
827.29486	1601.55224609375
830.29291	2158.65966796875
835.47314	2583.70092773438
836.85901	2225.92797851563
845.87366	2952.69384765625
858.28601	1709.74829101563
921.47024	37485.599609375
1044.3745	2492.74438476563
1107.5478	34073.1159667969
1331.6432	4931.42309570313
1561.6932	10454.6850585938
1681.5823	1607.73571777344
peaklist end

peaklist start
mz=681.620392605847
fragmentation=HCD
charge=3
header=RawFile: QE929_MSQ1321_20180329_Heba_ub_s8_30_2 Index: 15714 Precursor: 0 _multi_
102.05526	33313.2265625
107.04941	1544.85681152344
107.45054	1375.71459960938
110.07145	54616.23828125
111.07481	2467.22436523438
117.89384	1286.54333496094
120.0809	21202.125
130.0502	1696.18518066406
130.06496	10283.4423828125
136.07542	50045.16015625
137.07846	1856.26330566406
138.06601	1504.76416015625
153.06525	1671.18896484375
159.09135	15915.060546875
175.11885	18435.91015625
179.09274	2143.08764648438
183.64108	1303.10595703125
202.0854	6453.025390625
218.4088	1299.14929199219
225.09753	11695.3828125
227.06572	2392.43237304688
228.16832	1323.64001464844
231.06	1558.67175292969
245.07787	1831.21240234375
247.10719	78668.09375
248.10986	11970.8876953125
249.15932	1441.11059570313
259.8952	1516.39233398438
275.1001	10034.7919921875
285.13373	2665.15600585938
288.20154	6253.4287109375
296.14911	1989.96545410156
301.13049	1912.52124023438
324.14624	1603.69372558594
340.1254	2747.61669921875
368.19843	5576.6337890625
411.17645	1599.86706542969
415.54059	2658.71435546875
427.15305	1659.25244140625
434.23676	2891.5595703125
437.14081	2149.39916992188
451.26516	34771.0810546875
455.15091	6916.51171875
458.74173	1676.58813476563
538.18744	5659.201171875
548.16791	2369.94921875
552.57867	1567.90148925781
554.27899	6906.279296875
556.19507	2275.31225585938
561.29175	1574.9501953125
566.18359	6252.06201171875
571.297	2078.28515625
584.19073	2113.31372070313
588.32387	65084.3486328125
622.80304	5381.79248046875
623.31781	2009.369140625
735.3908	42563.48046875
752.25507	4533.09375
772.33215	2027.97546386719
781.35492	9944.52734375
781.85022	8951.5078125
827.30609	2468.10766601563
845.87195	2327.9130859375
846.36694	5716.7451171875
858.28137	3038.11108398438
859.29688	1694.22106933594
921.47022	68226.9284667969
1044.3639	2130.17993164063
1090.5243	3954.04467773438
1107.5483	57124.1743164063
1230.4436	3155.05493164063
1331.6389	12009.6049804688
1672.7189	21618.8876953125
1685.5591	1800.66479492188
1850.8496	1789.53100585938
peaklist end

peaklist start
mz=681.621301560777
fragmentation=HCD
charge=3
header=RawFile: QE929_MSQ1321_20180329_Heba_ub_s7_30_1 Index: 15394 Precursor: 0 _multi_
102.0554	22931.556640625
110.07158	44655.11328125
110.07912	1953.51440429688
110.32184	1318.2568359375
120.08115	14802.369140625
130.06505	8220.294921875
136.07576	36298.33984375
137.07921	1419.24169921875
153.06544	2204.85180664063
159.09206	10410.025390625
161.45413	1483.28442382813
175.11859	12756.5966796875
181.06148	1567.25158691406
197.10381	2181.9951171875
202.08615	1908.26330566406
208.07228	1358.392578125
225.09776	7911.8984375
226.12703	1406.55151367188
236.60011	1324.6669921875
245.07532	1997.91772460938
247.10728	60451.58984375
248.11133	9548.97265625
262.16193	1269.38159179688
275.10306	9792.0400390625
285.13467	2023.02612304688
288.20248	5476.8857421875
296.14886	1483.806640625
340.12506	2400.04541015625
409.15237	1350.71752929688
427.15427	5235.01025390625
427.21143	1385.46252441406
451.26611	26782.1518554688
453.20847	1508.30517578125
455.15109	6871.34716796875
461.24359	1680.63977050781
538.18665	2866.45776367188
554.27594	2250.00732421875
566.1803	5326.880859375
584.19757	1795.8955078125
588.32383	43366.1091308594
613.24036	1926.55969238281
671.74347	1737.65991210938
694.1134	1668.27197265625
714.83441	2020.8857421875
735.39047	31702.244140625
772.84906	1835.541015625
827.87042	1827.46472167969
835.4635	2722.87963867188
836.86243	2815.49877929688
845.87543	2296.53125
846.87256	5986.837890625
921.47427	44456.16015625
1044.3566	2748.63989257813
1107.5507	43022.3896484375
1230.4509	2631.712890625
1244.6091	7963.873046875
1331.6384	4696.38220214844
1561.6826	15528.1323242188
1672.7233	7123.27905273438
1673.7373	5226.36547851563
2040.575	1896.08081054688
peaklist end

peaklist start
mz=1021.95902729281
fragmentation=HCD
charge=2
header=RawFile: QE929_MSQ1321_20180329_Heba_ub_s6_10_3 Index: 10794 Precursor: 0 _multi_
129.10219	2042.18615722656
282.63376	2013.51086425781
395.67935	1710.22265625
449.5152	2127.4287109375
960.03729	1802.27185058594
1174.6783	1885.69714355469
1855.8335	2247.39208984375
1907.176	2145.00317382813
peaklist end

peaklist start
mz=681.649959948172
fragmentation=HCD
charge=3
header=RawFile: QE929_MSQ1321_20180329_Heba_ub_s9_30_3 Index: 4748 Precursor: 0 _multi_
138.12086	1282.86987304688
138.26837	1129.71606445313
172.12984	1166.48010253906
311.44287	1387.66284179688
341.4202	1442.64709472656
358.61295	1291.77258300781
453.34879	1528.16235351563
491.21286	1583.92980957031
513.00391	1187.77099609375
593.27185	1662.51672363281
636.4408	1372.44189453125
835.38849	1870.51574707031
1955.731	1874.49084472656
peaklist end

peaklist start
mz=681.659459712909
fragmentation=HCD
charge=3
header=RawFile: QE929_MSQ1321_20180329_Heba_ub_s8_30_2 Index: 3510 Precursor: 0 _multi_
106.4904	1338.00964355469
127.08717	1316.13793945313
154.85481	1451.46362304688
155.08252	2027.05993652344
157.09738	2647.87524414063
175.11945	1858.93103027344
185.09294	2051.57983398438
200.13593	1392.56848144531
219.46523	1482.59143066406
242.11368	1498.32336425781
313.15115	2089.8583984375
352.16098	1959.01306152344
370.17166	4663.05419921875
473.79883	1603.3408203125
589.3075	1709.56896972656
681.34357	2401.44311523438
779.35547	2020.29077148438
1265.606	4305.39709472656
1459.3213	1766.75854492188
1574.7305	87873.8071289063
1645.7532	7155.74633789063
1702.783	16273.6630859375
1789.8214	10018.642578125
2078.7668	1730.31762695313
peaklist end

peaklist start
mz=681.659488820583
fragmentation=HCD
charge=3
header=RawFile: QE929_MSQ1321_20180329_Heba_ub_s2_ctrl_2 Index: 3592 Precursor: 0 _multi_
106.32078	1180.87243652344
146.28177	1218.24182128906
280.36737	1412.45361328125
449.12506	1333.56103515625
750.9278	1618.24169921875
795.34979	1459.03149414063
797.51538	1784.57775878906
825.74194	1518.76354980469
851.91626	1460.92993164063
1159.4513	1484.10754394531
1574.728	7482.94189453125
peaklist end

peaklist start
mz=681.65976608522
fragmentation=HCD
charge=3
header=RawFile: QE929_MSQ1321_20180329_Heba_ub_s8_30_2 Index: 7455 Precursor: 0 _multi_
129.10304	1520.63244628906
136.07558	6123.44921875
147.11305	1572.03564453125
172.91045	1317.81469726563
182.43849	1263.67565917969
195.14911	1218.27478027344
201.12372	1348.89855957031
233.24623	1433.44018554688
407.84436	1445.83605957031
738.32605	2007.48986816406
825.3595	3026.92749023438
942.46234	1912.59631347656
988.41449	1807.42846679688
2027.7435	2043.40356445313
peaklist end

peaklist start
mz=681.659988857331
fragmentation=HCD
charge=3
header=RawFile: QE929_MSQ1321_20180329_Heba_ub_s9_30_3 Index: 3456 Precursor: 0 _multi_
140.84921	1489.12915039063
147.11249	1273.44775390625
157.09769	2441.43383789063
158.39455	1126.04748535156
178.52217	1348.17822265625
185.09282	1598.24328613281
212.43076	1124.72985839844
242.11443	4441.32373046875
370.17139	1702.32641601563
441.24313	1921.32995605469
485.21539	1416.18664550781
681.33215	2551.43090820313
731.35217	1725.02319335938
823.39148	4786.5234375
823.88507	2044.97680664063
843.39496	1421.8662109375
972.44812	2584.28833007813
1574.7298	73540.0625
1702.7865	18361.8237304688
1789.818	7879.86059570313
peaklist end

peaklist start
mz=681.659990652659
fragmentation=HCD
charge=3
header=RawFile: QE929_MSQ1321_20180329_Heba_ub_s6_10_3 Index: 3672 Precursor: 0 _multi_
113.6265	1329.88830566406
118.0066	1268.64440917969
136.85495	1297.54711914063
151.03635	1228.32702636719
157.09654	1888.90063476563
173.4268	1372.66577148438
175.11938	1637.71887207031
185.09218	1564.78344726563
242.11343	2377.24340820313
272.4809	1591.63549804688
275.08081	1274.71240234375
308.91235	1347.64392089844
313.15115	2696.09252929688
338.01608	1462.22827148438
416.23093	1620.74047851563
469.23627	1676.47473144531
525.58661	1824.27941894531
681.33545	1913.62927246094
745.60583	1455.59057617188
779.34674	1520.41943359375
779.86029	1680.39025878906
895.41351	2311.822265625
902.42798	1525.12329101563
1165.7579	1617.53369140625
1574.7329	61774.375
1702.7899	12564.1396484375
1754.5105	1633.05505371094
1790.8395	4056.53271484375
peaklist end

peaklist start
mz=681.660031121124
fragmentation=HCD
charge=3
header=RawFile: QE929_MSQ1321_20180329_Heba_ub_s9_30_3 Index: 7338 Precursor: 0 _multi_
120.08084	1628.92041015625
125.6837	1127.71032714844
130.08606	1716.841796875
136.07567	8735.234375
148.19064	1405.95581054688
179.78302	1354.30725097656
189.13786	1466.09582519531
190.09143	1187.76538085938
193.44223	1295.23083496094
195.14911	1558.30554199219
200.78075	1189.45349121094
250.16029	1633.68151855469
257.47098	1223.15100097656
281.56729	1584.72302246094
466.02255	1599.0107421875
472.2482	1374.16320800781
630.32306	1171.44689941406
681.30072	1747.97595214844
738.3255	2781.22900390625
825.36328	13846.8190917969
863.27393	1571.00061035156
942.45667	4584.2470703125
988.41802	11728.1323242188
1022.5076	2976.88330078125
1119.7432	1548.0927734375
peaklist end

peaklist start
mz=681.660480666292
fragmentation=HCD
charge=3
header=RawFile: QE929_MSQ1321_20180329_Heba_ub_s7_30_1 Index: 7292 Precursor: 0 _multi_
108.84043	1124.77893066406
129.10294	1810.36560058594
134.11308	1155.46838378906
136.07608	2761.92114257813
175.5751	1291.00256347656
190.28816	1344.134765625
195.1517	1415.41882324219
201.08263	1332.81677246094
314.22067	1392.50329589844
373.11374	1352.923828125
420.70166	1511.91247558594
489.27368	1226.01281738281
726.67065	1599.89233398438
738.32806	2016.431640625
781.84991	1621.39440917969
825.35449	2811.59545898438
942.4679	1732.44787597656
988.41907	1841.58203125
1022.5101	4582.7822265625
peaklist end

peaklist start
mz=681.660591937637
fragmentation=HCD
charge=3
header=RawFile: QE929_MSQ1321_20180329_Heba_ub_s6_10_3 Index: 7655 Precursor: 0 _multi_
120.07993	1067.56823730469
129.10258	1764.75170898438
130.08632	1884.82067871094
136.0761	11480.0712890625
146.57513	1243.99072265625
147.11311	1785.95666503906
152.9481	1295.82104492188
201.1234	1471.52233886719
301.18823	2841.21948242188
314.21869	1881.10498046875
365.85428	1644.74279785156
590.35919	1658.3115234375
608.37469	9110.8056640625
611.46838	1545.27026367188
682.33752	2081.36474609375
738.31982	1482.89880371094
806.50928	2824.98193359375
810.41748	1742.77197265625
825.36273	11305.2791748047
827.35638	1946.17077636719
942.45778	8935.72937011719
988.4131	13366.7205810547
1035.5389	1566.76916503906
2093.2266	1597.20324707031
peaklist end

peaklist start
mz=681.67428315695
fragmentation=HCD
charge=3
header=RawFile: QE929_MSQ1321_20180329_Heba_ub_s6_10_3 Index: 14735 Precursor: 0 _multi_
101.07099	1956.59973144531
110.07117	7701.16552734375
113.94781	1177.74060058594
120.08085	6434.53857421875
128.92548	1248.81884765625
129.10205	2098.00537109375
136.07561	6543.408203125
175.11877	1634.27978515625
215.664	1242.22119140625
235.50958	1512.20239257813
254.14894	1315.67138671875
288.20169	2946.63427734375
349.22946	1189.34191894531
369.92804	1650.28234863281
540.28528	1427.29382324219
572.60858	1481.74768066406
853.48792	1907.83142089844
1023.3537	1454.88208007813
peaklist end

peaklist start
mz=681.680099948086
fragmentation=HCD
charge=3
header=RawFile: QE929_MSQ1321_20180329_Heba_ub_s9_30_3 Index: 5670 Precursor: 0 _multi_
115.0871	1382.42663574219
119.22604	1356.77868652344
127.08667	6034.40966796875
141.10225	2190.56640625
145.09677	2316.42700195313
147.92451	1201.02307128906
155.0816	7671.48876953125
183.11273	1300.6064453125
201.12346	37876.51171875
226.11765	6280.85400390625
229.11833	14897.83984375
242.14961	5984.2080078125
262.91721	1263.60510253906
294.44217	1369.35852050781
299.172	6332.2578125
300.65646	1265.34973144531
329.19211	2088.93481445313
341.37491	1287.99877929688
391.19519	1382.93591308594
398.23541	2275.63305664063
457.25027	3085.45971679688
462.67542	1415.24340820313
547.2702	1875.25048828125
623.32172	1499.3837890625
643.31616	13177.7895507813
683.3736	1556.45593261719
714.35304	10208.478515625
722.37921	2761.91357421875
737.39032	2075.88720703125
811.40629	43403.041015625
848.41998	1820.83081054688
868.42623	28553.8603515625
950.48356	9651.12084960938
979.45282	2340.24365234375
996.48108	2520.64721679688
1037.7592	1709.16845703125
1051.7809	1536.98608398438
1263.5983	2249.12670898438
1418.6786	1826.18518066406
peaklist end

peaklist start
mz=681.680197080492
fragmentation=HCD
charge=3
header=RawFile: QE929_MSQ1321_20180329_Heba_ub_s2_ctrl_2 Index: 5814 Precursor: 0 _multi_
105.87211	1373.47143554688
127.08675	5742.720703125
141.10229	1145.86071777344
153.55959	1159.546875
155.08102	5248.7763671875
159.36977	1337.9091796875
201.12323	27495.7890625
212.49089	1193.37585449219
222.16742	1325.6259765625
226.11743	1517.52001953125
229.11821	11061.873046875
230.12154	1655.11413574219
242.14893	2587.15576171875
298.17526	1278.92199707031
398.24103	1829.89294433594
406.20615	2197.12231445313
457.24902	1398.861328125
643.31332	8151.04028320313
683.37238	3087.76708984375
714.35101	5436.31787109375
811.41046	14673.9462890625
812.40076	6203.7587890625
858.41357	1499.99682617188
868.42713	27716.9086914063
932.45551	1630.27001953125
950.4925	4696.91723632813
979.45123	5440.771484375
1312.7866	1911.49548339844
peaklist end

peaklist start
mz=681.68022031518
fragmentation=HCD
charge=3
header=RawFile: QE929_MSQ1321_20180329_Heba_ub_s5_10_2 Index: 5462 Precursor: 0 _multi_
105.11732	1277.36413574219
117.95981	1417.08435058594
201.12337	8548.4326171875
219.63126	1291.662109375
226.11676	1472.24243164063
229.11801	2866.98461914063
231.07027	1545.16931152344
275.271	1367.48168945313
406.20364	1856.08459472656
474.47821	1475.53857421875
619.86682	1507.13330078125
643.31537	1771.58435058594
805.32965	1841.77258300781
811.40203	6730.94165039063
868.42435	7963.09814453125
888.03052	1710.64904785156
1171.2052	1398.2626953125
1222.7598	1822.40270996094
1595.5518	1605.20520019531
peaklist end

peaklist start
mz=681.680232849928
fragmentation=HCD
charge=3
header=RawFile: QE929_MSQ1321_20180329_Heba_ub_s4_10_1 Index: 5774 Precursor: 0 _multi_
106.39107	1250.53527832031
115.08686	2120.5126953125
127.08723	6210.76611328125
129.1031	1238.06579589844
155.08215	5799.62353515625
175.11972	1552.20056152344
201.12334	33169.53125
202.1272	1595.85888671875
222.05042	1538.96044921875
226.11969	2290.09521484375
229.11752	15240.20703125
242.15045	5085.51513671875
284.52078	1376.876953125
299.17276	5903.8056640625
338.18533	1815.08410644531
406.20618	4781.77685546875
503.86707	1311.67846679688
547.27252	1607.78955078125
623.31519	2861.01635742188
643.31515	10404.1280517578
665.36346	1556.08422851563
681.33972	1744.04895019531
683.37091	2391.53491210938
714.3598	5603.68798828125
719.46136	1679.69494628906
811.40321	28649.0263671875
830.4267	1845.26037597656
848.43024	4805.67822265625
858.41473	1944.47058105469
858.9234	2315.95776367188
868.42774	34253.5891113281
905.43536	2193.6044921875
950.4928	2575.8564453125
951.48767	2933.82421875
977.06982	1612.81237792969
1263.609	2869.54516601563
peaklist end

peaklist start
mz=681.680290843272
fragmentation=HCD
charge=3
header=RawFile: QE929_MSQ1321_20180329_Heba_ub_s7_30_1 Index: 5740 Precursor: 0 _multi_
115.08732	1324.875
127.08677	2067.27172851563
131.20305	1373.88415527344
142.13345	1166.84045410156
142.1604	1107.369140625
155.08209	2807.36303710938
170.03691	1195.72387695313
201.12334	14525.732421875
203.81711	1397.96130371094
226.11909	1940.43994140625
229.11874	7319.142578125
242.15002	2554.89990234375
284.89005	1211.03552246094
292.23975	1136.73547363281
314.59738	1154.46826171875
406.21185	1940.78247070313
449.37805	1393.48071289063
460.49316	1465.15148925781
472.76483	1338.083984375
490.06812	1501.22119140625
511.79581	1737.02490234375
643.31665	5329.76416015625
714.35217	1914.30224609375
811.40582	10109.9755859375
868.42515	14432.5922851563
950.48663	1920.69970703125
1817.2563	1606.86840820313
peaklist end

peaklist start
mz=681.680319623682
fragmentation=HCD
charge=3
header=RawFile: QE929_MSQ1321_20180329_Heba_ub_s6_10_3 Index: 5977 Precursor: 0 _multi_
115.08673	5867.4482421875
127.08674	9947.6220703125
129.10251	1860.5400390625
138.57597	1401.27575683594
141.10204	2023.27026367188
155.08147	8450.6904296875
201.12315	52934.64453125
202.12637	5636.9892578125
226.11862	7224.7490234375
229.11844	24327.646484375
230.12207	2274.57104492188
242.15099	9321.603515625
255.14351	1835.841796875
281.16202	1869.77954101563
299.17126	7414.4697265625
328.18671	1829.390625
329.19177	5169.34912109375
334.34769	1421.00537109375
457.25113	6605.421875
547.26807	1794.04858398438
550.26569	1813.69213867188
566.297	1976.08947753906
586.29498	3008.35913085938
623.31262	6867.89599609375
643.31637	20662.6123046875
683.37201	4947.33203125
714.35053	12425.0098876953
722.38391	5535.44140625
737.39691	2696.50244140625
773.76068	1473.30310058594
780.3916	1695.38330078125
811.40503	60459.8479003906
830.41821	2044.86669921875
848.42143	11341.0063476563
868.42569	59163.5961914063
905.44513	2390.14404296875
907.95099	1434.58374023438
947.49097	1785.12438964844
950.4962	17591.8095703125
979.45423	8282.06396484375
996.47852	5219.89599609375
997.46881	1604.43078613281
1150.5461	1927.21057128906
1360.6471	1947.98461914063
1360.6579	7390.85791015625
1683.9054	1918.48059082031
1716.8389	5343.70263671875
1917.1547	1816.53820800781
peaklist end

peaklist start
mz=681.680335146777
fragmentation=HCD
charge=3
header=RawFile: QE929_MSQ1321_20180329_Heba_ub_s8_30_2 Index: 5716 Precursor: 0 _multi_
115.08704	2796.96411132813
119.49435	1358.27807617188
127.08681	7657.29541015625
128.77577	1267.42919921875
141.10193	2003.76000976563
155.08136	5942.95361328125
201.12329	36860.296875
202.12785	1587.94409179688
220.11296	1282.9755859375
226.1179	3144.24291992188
229.11771	18868.365234375
242.15047	6757.41796875
283.14108	1711.29479980469
299.17029	4716.76806640625
323.92392	1396.36865234375
328.18716	1889.14270019531
396.18924	1812.259765625
398.24078	1531.71520996094
399.24136	1609.40759277344
406.20645	5599.8271484375
457.25232	6306.22802734375
538.74866	1601.31396484375
550.25922	1882.32690429688
566.28851	2092.13110351563
623.3139	4838.91259765625
643.31373	10463.4532470703
683.36865	2726.57763671875
714.34937	8575.802734375
722.38373	2108.439453125
758.77277	1602.7060546875
811.40593	32220.5498046875
829.92615	1790.08569335938
848.42151	5551.33251953125
858.41766	1759.02014160156
868.42613	36587.693359375
870.42139	2149.44165039063
950.50098	11068.30859375
979.44916	5126.49072265625
1363.7337	5142.03051757813
1427.5018	1693.89868164063
1748.4675	1765.46105957031
2038.1749	1786.60021972656
peaklist end

peaklist start
mz=1022.01735584194
fragmentation=HCD
charge=2
header=RawFile: QE929_MSQ1321_20180329_Heba_ub_s4_10_1 Index: 5825 Precursor: 0 _multi_
107.17273	1557.26940917969
121.71107	1617.88305664063
138.89297	1485.70092773438
171.54466	1938.73754882813
176.16821	1708.4560546875
198.10655	1619.7109375
229.0244	1714.62109375
484.858	1653.75170898438
590.09961	2142.80151367188
671.21857	2019.14392089844
826.24103	2073.63647460938
peaklist end

peaklist start
mz=1022.01792072065
fragmentation=HCD
charge=2
header=RawFile: QE929_MSQ1321_20180329_Heba_ub_s8_30_2 Index: 5758 Precursor: 0 _multi_
114.82493	1638.11352539063
119.38535	1531.14575195313
143.91206	1837.89123535156
242.14922	2128.81811523438
247.3604	1734.27819824219
249.47444	1952.35949707031
364.79977	2142.19970703125
941.41418	1841.35607910156
957.2052	2106.03857421875
1022.5124	2678.07373046875
1023.0062	2023.74353027344
1360.6553	3084.68725585938
1417.6541	2491.2958984375
peaklist end

peaklist start
mz=681.690326416203
fragmentation=HCD
charge=3
header=RawFile: QE929_MSQ1321_20180329_Heba_ub_s7_30_1 Index: 17820 Precursor: 0 _multi_
101.83472	1141.95471191406
136.0759	5678.72900390625
278.16086	1365.40258789063
508.29703	1439.74108886719
605.98145	1400.81030273438
658.84076	1414.59216308594
920.61548	1458.19909667969
peaklist end

peaklist start
mz=681.696591347689
fragmentation=HCD
charge=3
header=RawFile: QE929_MSQ1321_20180329_Heba_ub_s9_30_3 Index: 15735 Precursor: 0 _multi_
102.05539	1509.494140625
104.05317	1963.53125
105.96286	1349.04040527344
110.07176	8435.54296875
116.1246	1166.61633300781
120.08089	16345.845703125
129.06595	1234.32141113281
129.10228	26438.330078125
136.07576	6633.2841796875
175.11902	6424.10546875
185.16516	2579.52221679688
186.12401	5560.97265625
188.74159	1316.39440917969
197.51607	1348.14306640625
201.10435	1771.94653320313
215.1404	1591.94458007813
247.10773	1537.11181640625
386.20294	1787.43493652344
389.1904	2817.53759765625
403.69904	4610.892578125
408.3136	1493.38635253906
417.18704	3102.50170898438
502.27905	2178.150390625
518.3183	1617.96838378906
530.27338	5293.416015625
661.30804	1981.54858398438
675.35602	1477.32373046875
695.38385	2045.71850585938
718.33667	1706.45849609375
730.33343	4925.2412109375
748.34955	1504.71630859375
792.44329	35833.5629882813
806.3932	4211.29443359375
817.40222	3139.82983398438
861.43384	2190.32080078125
1034.5754	2397.45068359375
1379.8895	1763.61206054688
1897.537	1898.23278808594
1919.2976	1719.93774414063
peaklist end

peaklist start
mz=1022.16711425781
fragmentation=HCD
charge=2
header=RawFile: QE929_MSQ1321_20180329_Heba_ub_s7_30_1 Index: 16551 Precursor: 0 _peak_
127.10725	1744.59362792969
140.96567	1672.04724121094
200.2097	1574.58618164063
240.1214	1523.34643554688
259.77374	1795.77124023438
752.31006	1701.40026855469
1325.7552	1895.74682617188
1529.5936	2118.14453125
1594.7119	2025.01672363281
peaklist end

peaklist start
mz=1022.43247818482
fragmentation=HCD
charge=2
header=RawFile: QE929_MSQ1321_20180329_Heba_ub_s8_30_2 Index: 6548 Precursor: 0 _multi_
102.05568	2111.90234375
134.51434	1654.95520019531
172.46031	1594.35485839844
174.39061	1533.27075195313
264.07288	1504.82690429688
466.24356	2133.09814453125
467.34637	1815.61303710938
480.51349	1831.13610839844
536.91486	1595.22705078125
548.04694	1775.94470214844
941.36932	2184.18725585938
1069.4276	2383.71142578125
1182.5323	2318.96655273438
1201.2135	2216.36596679688
1269.5703	2048.328125
1356.5701	2543.99560546875
1357.537	2629.51391601563
2012.7828	2318.73559570313
peaklist end

peaklist start
mz=1022.43253410489
fragmentation=HCD
charge=2
header=RawFile: QE929_MSQ1321_20180329_Heba_ub_s4_10_1 Index: 6642 Precursor: 0 _multi_
138.37885	1546.88366699219
185.75568	1641.04345703125
201.08635	2483.05200195313
252.80136	1598.77038574219
742.30261	2387.80639648438
941.37201	7708.43798828125
1069.4288	3798.72216796875
1182.5179	2272.42114257813
1356.5912	2767.62866210938
2043.4335	2435.505859375
peaklist end

peaklist start
mz=1022.43278109784
fragmentation=HCD
charge=2
header=RawFile: QE929_MSQ1321_20180329_Heba_ub_s9_30_3 Index: 6499 Precursor: 0 _multi_
104.12321	1404.35632324219
105.7263	1672.13684082031
121.10275	1780.73706054688
126.24287	1383.20947265625
130.80968	1422.21179199219
139.44647	1446.35607910156
139.90811	1415.50500488281
169.52896	1649.98718261719
549.20923	1680.23864746094
638.09174	1898.03979492188
896.46191	2040.44519042969
1234.0227	2146.91479492188
1785.8334	2232.56494140625
1903.2128	2085.4208984375
peaklist end

peaklist start
mz=1022.43314279355
fragmentation=HCD
charge=2
header=RawFile: QE929_MSQ1321_20180329_Heba_ub_s6_10_3 Index: 6833 Precursor: 0 _multi_
131.19374	1737.45007324219
154.13353	1665.43762207031
159.44135	1553.189453125
161.55678	1699.43933105469
210.74551	1756.18249511719
268.74515	1642.48828125
423.82919	1796.162109375
1155.8828	2232.12573242188
peaklist end

peaklist start
mz=1022.46025119464
fragmentation=HCD
charge=2
header=RawFile: QE929_MSQ1321_20180329_Heba_ub_s5_10_2 Index: 9610 Precursor: 0 _multi_
126.11766	1344.53747558594
133.84821	1563.75842285156
399.55966	1588.31726074219
419.69785	1811.37280273438
437.12833	1703.96801757813
776.46497	3790.32568359375
942.91589	1946.45336914063
1243.9248	2183.94799804688
peaklist end

peaklist start
mz=681.987993535676
fragmentation=HCD
charge=3
header=RawFile: QE929_MSQ1321_20180329_Heba_ub_s2_ctrl_2 Index: 10464 Precursor: 0 _multi_
120.08072	2966.35180664063
129.1022	7354.6494140625
130.08566	1693.12768554688
147.11305	2584.53100585938
150.45761	1140.75903320313
189.08714	5414.92578125
192.13545	1266.39611816406
199.07072	5425.47216796875
201.03175	1596.25158691406
256.09155	9102.9326171875
260.19724	1855.60681152344
274.10278	3100.28637695313
345.17633	1696.45153808594
508.31308	1878.66723632813
623.34125	1498.25744628906
715.40787	4627.20971679688
814.51178	1517.53894042969
899.52289	5976.55126953125
1164.4829	1810.93273925781
1370.5773	2021.04260253906
1671.7921	18016.4440917969
peaklist end

peaklist start
mz=1022.47848605323
fragmentation=HCD
charge=2
header=RawFile: QE929_MSQ1321_20180329_Heba_ub_s1_ctrl_1 Index: 14590 Precursor: 0 _multi_
133.10745	1627.1474609375
150.80299	1700.2724609375
182.31868	1786.34594726563
208.7112	1722.97863769531
213.39502	1770.86572265625
253.78011	1599.27819824219
477.22171	1678.64794921875
667.59955	1657.26513671875
814.43323	2600.0234375
921.46814	2462.16455078125
927.51874	2634.81616210938
982.90704	3525.49951171875
1090.5817	2064.31127929688
1107.528	2577.65258789063
1237.6566	2722.41870117188
1402.1171	2065.18505859375
peaklist end

peaklist start
mz=1022.47905653583
fragmentation=HCD
charge=2
header=RawFile: QE929_MSQ1321_20180329_Heba_ub_s3_ctrl_3 Index: 16742 Precursor: 0 _multi_
102.81398	1651.24072265625
104.7128	1395.28198242188
110.07168	5953.86328125
134.7395	1674.74536132813
138.48442	1596.86450195313
155.5126	2066.2080078125
175.11911	8088.6513671875
191.61771	1913.56652832031
194.39792	1794.8154296875
198.08691	2490.84741210938
208.62671	1773.09558105469
218.05945	2100.76928710938
288.20612	1608.88110351563
289.09601	1754.69079589844
346.46866	1671.77172851563
358.16153	1902.37841796875
418.14325	1877.45190429688
588.32672	7369.50244140625
617.05316	1811.775390625
618.21765	1936.99633789063
676.26703	2547.32202148438
715.41144	7769.95361328125
735.3927	9531.1611328125
743.40155	10162.3068847656
786.44055	2182.0185546875
814.43952	13057.6608886719
858.29364	3436.82348632813
899.52881	5847.8193359375
921.46228	8532.837890625
922.47827	2379.32495117188
927.51166	3530.71899414063
1090.5782	10567.224609375
1091.6039	5858.06787109375
1107.5549	11201.4873046875
1108.5449	2795.5029296875
1209.6493	3166.37182617188
1210.6652	2727.2197265625
1237.6446	12998.4384765625
1469.7285	6949.4658203125
1964.8229	18276.9638671875
peaklist end

peaklist start
mz=1022.47910976154
fragmentation=HCD
charge=2
header=RawFile: QE929_MSQ1321_20180329_Heba_ub_s2_ctrl_2 Index: 17664 Precursor: 0 _multi_
110.07147	14776.4599609375
127.44833	1631.58935546875
136.13866	1535.99255371094
175.11884	9156.46875
198.08711	3716.16430664063
218.05933	2698.80004882813
247.75249	1550.36743164063
257.36157	1711.51000976563
288.203	3886.80883789063
289.09851	1951.318359375
289.49139	1651.19006347656
323.77994	1828.45300292969
328.33649	1572.02429199219
343.54318	1792.81616210938
404.14099	1866.99035644531
451.26868	5599.6435546875
588.32471	9652.8291015625
622.80597	2767.94018554688
666.32568	1971.91125488281
715.40928	10424.3513183594
735.3858	10645.5966796875
743.3993	14708.0656738281
786.44281	6668.900390625
814.44183	17332.8244628906
830.2926	3867.45483398438
840.27258	3347.9150390625
858.2832	7049.6787109375
899.51721	3762.02124023438
921.471	33542.8955078125
927.52576	9532.79956054688
939.14032	1969.56945800781
982.92108	17695.484375
983.42975	19110.69140625
1016.3754	3539.1474609375
1044.3635	5328.16967773438
1062.5681	3292.78051757813
1063.5996	2601.81225585938
1088.8531	2148.853515625
1090.5839	12841.7841796875
1107.546	23444.0927734375
1209.6455	6904.3193359375
1231.4233	2785.23193359375
1237.66	11711.4228515625
1238.6511	3431.87426757813
1368.6963	9556.76684570313
1469.7169	3526.33178710938
1470.7453	5012.05541992188
1744.5839	2201.58862304688
peaklist end

peaklist start
mz=681.988900801603
fragmentation=HCD
charge=3
header=RawFile: QE929_MSQ1321_20180329_Heba_ub_s7_30_1 Index: 10213 Precursor: 0 _multi_
101.61456	1134.35485839844
115.05049	1545.37255859375
115.08652	1252.98840332031
120.08085	1373.79919433594
129.10187	7480.931640625
141.06612	2057.36181640625
147.11227	1964.93603515625
159.09186	2703.95239257813
186.12256	1640.44506835938
212.1028	6832.18505859375
214.11623	1482.79528808594
227.06375	1360.43701171875
250.83427	1524.11218261719
256.09192	2148.54516601563
274.10229	1566.04858398438
311.17224	2642.259765625
450.97635	1440.25146484375
526.75629	1764.16589355469
570.78497	1681.03247070313
591.27185	2594.37475585938
690.33923	5098.6962890625
701.84265	1455.65563964844
715.41058	1859.48693847656
770.0896	1709.48364257813
836.38873	3015.4853515625
897.31677	1801.03259277344
1014.7722	1469.90539550781
1100.7629	1358.45495605469
1107.269	1463.05554199219
peaklist end

peaklist start
mz=681.990154674079
fragmentation=HCD
charge=3
header=RawFile: QE929_MSQ1321_20180329_Heba_ub_s4_10_1 Index: 10585 Precursor: 0 _multi_
101.07149	1379.44714355469
115.05063	1441.17651367188
120.08027	4718.80126953125
129.10208	7825.72900390625
140.14104	1470.25866699219
141.06589	3130.60034179688
144.06477	1531.33666992188
147.11293	2195.29467773438
159.09216	1784.14465332031
166.97523	1537.38842773438
189.08705	1637.6328125
199.07062	2508.44750976563
212.10242	5706.60205078125
213.42117	1508.98376464844
217.08083	2007.54809570313
256.09162	11315.6040039063
274.10239	2691.71044921875
303.51718	1303.76281738281
327.42422	1406.50463867188
345.17538	2162.44360351563
358.20438	1338.85791015625
373.17282	1748.37231445313
404.22641	1293.83374023438
462.23141	1438.37658691406
570.78259	2968.66796875
571.0387	2217.96630859375
580.27747	1946.302734375
580.78772	1580.10266113281
582.74884	1833.23645019531
591.27625	1871.3203125
690.33649	1883.45483398438
715.40826	5512.65478515625
899.51831	2565.57275390625
1091.5165	1851.97314453125
1159.5474	1801.39184570313
1164.4861	2982.1142578125
1613.822	1925.29248046875
1671.7953	17977.3493652344
peaklist end

peaklist start
mz=681.990208803707
fragmentation=HCD
charge=3
header=RawFile: QE929_MSQ1321_20180329_Heba_ub_s1_ctrl_1 Index: 9416 Precursor: 0 _multi_
109.58996	1145.73449707031
120.08098	1363.7734375
129.1026	7372.31396484375
141.77164	1243.43237304688
144.06606	2112.79907226563
147.11331	4712.24267578125
176.80333	1212.49633789063
199.07181	6213.50244140625
256.09137	13252.6767578125
260.19736	1750.48974609375
274.10257	2876.0380859375
345.17773	2288.91674804688
387.3634	1334.61999511719
646.65784	1361.13134765625
652.59552	1391.75
836.40631	9261.8017578125
1164.4707	2443.43603515625
1672.7888	16270.7421875
peaklist end

peaklist start
mz=681.990329354469
fragmentation=HCD
charge=3
header=RawFile: QE929_MSQ1321_20180329_Heba_ub_s3_ctrl_3 Index: 9877 Precursor: 0 _multi_
114.35828	1251.31994628906
120.08109	1645.60607910156
129.1022	6866.95361328125
136.07553	2018.40295410156
144.06541	1628.51208496094
147.1125	2422.18676757813
155.96196	1270.85021972656
189.08641	2849.27954101563
199.07074	5805.73828125
256.09235	11056.79296875
260.19681	1741.95947265625
274.10214	5417.9462890625
406.8931	1420.94250488281
466.05515	1673.759765625
508.30365	2148.68041992188
722.86926	1274.060546875
742.37573	1867.65698242188
857.62256	1451.43566894531
1164.4854	2806.98876953125
1671.7902	21512.9008789063
1878.1172	1698.72717285156
peaklist end

peaklist start
mz=1022.4860938048
fragmentation=HCD
charge=2
header=RawFile: QE929_MSQ1321_20180329_Heba_ub_s4_10_1 Index: 7156 Precursor: 0 _multi_
117.58538	1496.97155761719
149.97787	1781.56213378906
152.20132	1716.99047851563
189.94846	1715.05615234375
196.03297	1430.27014160156
276.28778	1657.84948730469
432.27927	1736.69421386719
678.64441	2060.39575195313
781.22247	1795.16467285156
1231.6024	2644.7080078125
peaklist end

peaklist start
mz=682.000480677333
fragmentation=HCD
charge=3
header=RawFile: QE929_MSQ1321_20180329_Heba_ub_s9_30_3 Index: 15981 Precursor: 0 _multi_
101.07085	1397.95593261719
104.05292	2845.9462890625
110.0715	10630.1552734375
112.42863	1242.89697265625
115.08682	1311.49682617188
117.10281	1622.85571289063
120.08066	18340.533203125
121.03338	1397.28771972656
126.10097	1251.65246582031
129.10187	3173.20703125
130.06474	1221.48303222656
136.07555	14400.6416015625
159.09145	8048.8212890625
167.09338	1514.08605957031
169.1333	2880.60888671875
171.11133	1618.34973144531
175.11832	3023.65283203125
177.94647	1481.71923828125
178.06038	1713.76208496094
195.08826	9541.640625
197.12735	2104.755859375
217.13329	11314.080078125
228.13446	1487.11413574219
235.14317	5492.634765625
245.12794	6798.470703125
246.13008	1418.06982421875
263.13986	1553.21508789063
288.20245	3021.40942382813
289.16245	2268.31494140625
309.19107	1479.94128417969
318.56186	1393.07690429688
346.17505	6017.6435546875
352.19708	5924.28271484375
354.07669	2104.3330078125
358.15036	5305.26806640625
369.22162	6260.55224609375
461.10062	1483.41430664063
501.24161	1615.31103515625
505.21768	5384.26171875
553.30788	26160.1674804688
570.01636	2090.94091796875
597.3009	1672.85607910156
650.3594	62460.4406738281
664.30835	2004.951171875
686.34552	6136.15673828125
691.29405	4727.89172363281
751.40531	25828.599609375
822.33517	16885.5385742188
898.47455	2190.8955078125
899.48401	2201.80810546875
935.41437	5073.72509765625
937.54545	4513.5
966.43561	1835.69763183594
995.51868	8454.423828125
996.54346	2819.74243164063
1049.4426	6541.978515625
1050.4731	2856.2607421875
1442.0837	1621.02075195313
1714.7388	2053.91918945313
peaklist end

peaklist start
mz=682.000480677333
fragmentation=HCD
charge=3
header=RawFile: QE929_MSQ1321_20180329_Heba_ub_s9_30_3 Index: 16344 Precursor: 0 _multi_
102.05521	1951.56787109375
110.07137	7013.1767578125
120.08051	2739.74365234375
129.10147	1862.79614257813
136.07555	2186.7177734375
143.1185	1562.826171875
185.16446	2935.55541992188
195.08609	1755.66931152344
201.12383	1243.68566894531
247.10701	2210.16943359375
294.66446	1468.24499511719
303.75208	1278.47839355469
403.69974	1837.94421386719
473.16708	1242.30810546875
523.93768	1487.47912597656
650.35852	2766.02905273438
751.39807	1737.59558105469
806.38422	1856.09875488281
856.36603	1552.62707519531
1041.4683	1509.93188476563
1436.7546	1816.314453125
peaklist end

peaklist start
mz=682.000480677333
fragmentation=HCD
charge=3
header=RawFile: QE929_MSQ1321_20180329_Heba_ub_s9_30_3 Index: 16152 Precursor: 0 _multi_
104.0526	1425.4970703125
110.07186	9006.7109375
120.0807	17516.5
129.10223	2034.26904296875
136.0757	6204.037109375
147.11249	1637.37817382813
159.09163	2006.09020996094
171.11316	2603.20239257813
178.06175	1737.07739257813
185.16431	3011.3623046875
195.0878	5881.80908203125
199.10909	1455.99145507813
215.13815	11788.669921875
217.13376	7982.4091796875
235.142	2069.619140625
243.13358	1471.98547363281
245.12793	5283.91162109375
277.15753	2990.69897460938
289.1622	3062.45483398438
316.13202	1679.09716796875
325.68393	8298.576171875
346.17554	2780.53515625
352.19403	1832.16711425781
358.15036	5866.68310546875
369.22418	2352.82397460938
377.21164	2891.94482421875
418.41086	1366.59460449219
443.18704	1357.75146484375
456.25412	1480.65966796875
471.7233	1659.67639160156
553.30852	13334.8602294922
569.3161	2265.63232421875
585.28156	2022.97888183594
586.28137	2168.97436523438
603.30231	1538.63781738281
606.2853	13532.0107421875
633.33167	1981.67492675781
650.36018	38144.849609375
666.42487	1539.34753417969
691.29071	2529.078125
751.40721	13041.6217041016
776.38617	4772.44091796875
806.39297	6771.42370605469
806.4035	6737.88037109375
822.33325	4848.97827148438
869.48444	1768.14965820313
877.45618	1901.57470703125
899.48077	2297.41430664063
919.45703	2086.75073242188
935.41162	5808.99072265625
937.54901	2039.26928710938
995.52904	8370.91162109375
1004.4388	1651.71594238281
1049.4465	2643.50073242188
1104.5734	1995.04382324219
1748.0488	1749.142578125
1859.2678	2342.603515625
peaklist end

peaklist start
mz=682.000813529638
fragmentation=HCD
charge=3
header=RawFile: QE929_MSQ1321_20180329_Heba_ub_s3_ctrl_3 Index: 14994 Precursor: 0 _multi_
110.07152	6015.640625
120.08071	5245.59765625
121.08437	1540.326171875
129.10194	2591.17358398438
136.07539	1425.78161621094
136.22392	1151.71337890625
143.11728	1379.20007324219
147.11238	2432.64526367188
151.44151	1438.84802246094
169.13354	1586.28479003906
175.11845	1587.42687988281
185.16418	5394.0185546875
195.08565	1668.14440917969
217.13298	3020.96704101563
245.1286	1822.53869628906
260.10492	1563.17883300781
325.68347	6128.91796875
403.70029	4809.2041015625
446.24124	1837.8896484375
454.68814	1321.23913574219
553.30896	7945.3955078125
602.30896	1959.76110839844
650.35999	14795.1103515625
751.40405	6056.767578125
760.41846	2029.01013183594
806.39404	6521.46337890625
822.33197	2944.806640625
897.46289	2350.44482421875
919.4715	1821.94067382813
935.41388	1899.04162597656
peaklist end

peaklist start
mz=682.000813529638
fragmentation=HCD
charge=3
header=RawFile: QE929_MSQ1321_20180329_Heba_ub_s3_ctrl_3 Index: 15132 Precursor: 0 _multi_
104.05346	6825.76025390625
110.07193	8743.6201171875
120.08044	11921.2265625
124.47827	1265.55249023438
129.10204	1381.6875
130.06516	2914.34399414063
150.06627	1921.88244628906
153.10229	2021.20422363281
157.09692	2864.83715820313
158.37669	1282.66076660156
159.09109	9435.62109375
160.09547	1384.00158691406
161.98805	1457.85314941406
167.09337	2999.59423828125
171.11334	1878.62280273438
175.11932	5337.4375
178.06131	5624.35791015625
181.27486	1399.19287109375
185.09175	1458.73449707031
195.07166	1806.798828125
195.08778	24620.373046875
196.09132	1778.68811035156
199.10718	1601.36633300781
205.92805	1519.69763183594
215.13928	1870.91015625
217.13377	22354.234375
218.13634	2378.0751953125
228.13481	4771.43310546875
245.12749	12750.4990234375
246.13115	2049.35864257813
264.13333	1891.48510742188
272.17343	1291.68884277344
277.15814	8559.5615234375
283.14288	2390.19946289063
309.19165	3171.88037109375
328.16693	5104.935546875
334.15582	5693.44580078125
346.17476	12677.2888183594
352.19946	6913.18408203125
358.14984	21843.966796875
365.16013	2075.13818359375
367.20428	2430.724609375
369.22269	10747.7421875
442.20914	1606.13818359375
456.25571	9748.9609375
477.22455	2707.68579101563
494.26215	2068.4765625
497.22076	2315.46875
505.21985	10690.888671875
553.30871	49834.048828125
569.3136	2407.01635742188
590.32379	2511.82934570313
606.28302	2861.86645507813
620.35455	1785.52014160156
633.33698	5184.94775390625
648.30688	1807.86279296875
650.36138	165454.630859375
663.29895	5691.8193359375
691.29211	13286.7587890625
692.30975	1629.439453125
707.38408	13677.0092773438
746.34076	1751.40087890625
751.40893	49015.91796875
806.39075	2253.22924804688
822.3377	36888.3862304688
898.31488	1797.01037597656
898.47201	11183.9006347656
935.4248	13611.953125
936.41473	6916.9296875
977.50867	3009.03344726563
995.52996	33726.951171875
1004.4418	2226.48486328125
1021.4647	2418.54248046875
1032.4199	1876.12634277344
1049.4619	19963.77734375
1109.5623	2734.17749023438
peaklist end

peaklist start
mz=682.000821297662
fragmentation=HCD
charge=3
header=RawFile: QE929_MSQ1321_20180329_Heba_ub_s7_30_1 Index: 15894 Precursor: 0 _multi_
104.05343	10132.53515625
110.07146	11762.3134765625
115.08698	3017.80200195313
120.08087	19879.193359375
122.07153	3328.53173828125
126.05502	2037.4453125
130.06575	2658.25732421875
133.06125	1484.1376953125
136.07596	3978.89526367188
139.0869	2503.12377929688
149.07132	2089.5244140625
153.10193	2500.50268554688
157.09651	2208.6650390625
159.09138	15508.6220703125
160.09494	1775.36242675781
167.08134	5830.09375
167.09325	11101.55078125
171.11252	6898.49755859375
175.11935	3308.798828125
178.0601	13098.3037109375
181.09735	3070.1220703125
185.09241	7620.02587890625
187.08672	3076.75805664063
195.08755	53281.09765625
195.10579	2197.72900390625
195.11359	3300.75708007813
196.0912	3116.05932617188
199.10847	2723.92822265625
212.10399	1940.3515625
212.13968	2696.64306640625
215.13959	1682.13854980469
217.13376	41201.31640625
218.13745	6322.6982421875
228.13417	11330.275390625
245.1284	29290.732421875
246.13089	1886.59338378906
249.12335	8233.0517578125
255.14439	2772.61254882813
272.17014	2674.435546875
273.13641	2176.46899414063
282.14561	5102.80969238281
290.13214	2852.59375
309.19162	7651.77490234375
311.13864	2383.46166992188
328.16476	11721.3359375
334.15512	7732.28466796875
340.13965	8249.345703125
346.1769	30058.9575195313
352.19748	16930.515625
358.15162	48343.5073242188
358.19318	2428.35888671875
367.2005	3237.7314453125
367.70496	3427.791015625
369.22324	30036.3530273438
430.19217	2151.7080078125
438.24481	3166.25317382813
440.7392	2861.97778320313
442.20984	3002.98559570313
443.19614	2217.89331054688
456.25452	15863.716796875
465.1933	6337.42138671875
477.22229	3430.22802734375
489.25443	2441.32934570313
493.27771	3354.94921875
494.26224	7549.54736328125
497.21985	7030.2939453125
505.21924	19706.9213867188
535.30017	3449.02368164063
536.284	2367.7158203125
543.23932	2497.63916015625
553.30897	139137.282226563
586.42383	2103.87280273438
590.32568	9454.484375
606.28241	3020.03515625
608.26556	1954.28271484375
620.35681	2113.20874023438
628.25525	2225.4853515625
632.35309	3250.01782226563
633.34041	12879.62890625
636.25171	2700.326171875
647.30835	2616.8349609375
650.36095	351267.119140625
663.3017	9802.794921875
691.29376	28192.9750976563
693.2923	2174.12817382813
707.38468	19466.3234863281
729.31425	5263.59814453125
733.39319	2303.66577148438
743.29968	2107.37548828125
746.34186	1974.91552734375
749.33734	2472.17163085938
751.40799	109673.552734375
751.54156	2432.18139648438
763.75006	1974.29919433594
776.39441	2273.4150390625
794.33716	8756.009765625
822.33785	74641.0268554688
898.47657	23733.404296875
907.43099	6822.81909179688
919.38104	2408.11767578125
935.42033	39831.7333984375
937.41425	3269.71459960938
951.49323	2208.91772460938
952.49005	2536.85571289063
977.51518	13278.615234375
995.53336	59453.7016601563
1004.4446	5997.8369140625
1021.4721	3600.99780273438
1032.4474	3053.94482421875
1049.4626	48352.0915527344
1109.568	7994.3603515625
1120.5304	2907.17041015625
1121.5586	1999.23742675781
peaklist end

peaklist start
mz=682.000821297662
fragmentation=HCD
charge=3
header=RawFile: QE929_MSQ1321_20180329_Heba_ub_s7_30_1 Index: 15734 Precursor: 0 _multi_
109.00958	1201.20031738281
110.07184	5407.29150390625
115.55047	1226.31591796875
120.0811	7181.7685546875
129.1024	1875.34973144531
132.07977	1360.29833984375
136.07556	2331.7919921875
159.09171	1999.18054199219
159.72382	1344.97521972656
175.11914	2179.98071289063
185.16547	1568.53491210938
186.00928	1278.89660644531
195.08722	5946.6181640625
217.13466	6694.39111328125
245.12903	2999.28686523438
277.15826	1858.49157714844
289.16342	1554.80102539063
346.17505	1658.20727539063
358.15271	5549.9599609375
365.16257	1340.02038574219
369.22784	1727.81030273438
386.21048	1511.10974121094
394.33282	1380.90539550781
421.41379	1466.45983886719
456.25	1660.86120605469
481.84409	1386.50610351563
553.30947	9042.94201660156
635.55927	1428.65344238281
650.36377	25769.1062011719
751.40704	8907.1455078125
843.39001	1355.57531738281
935.41982	4118.03503417969
938.54584	1517.48803710938
995.51428	1918.42163085938
1138.6633	1627.04406738281
1168.5317	1644.22888183594
1380.3707	2070.03125
1430.1167	1849.38452148438
peaklist end

peaklist start
mz=682.000821297662
fragmentation=HCD
charge=3
header=RawFile: QE929_MSQ1321_20180329_Heba_ub_s7_30_1 Index: 16046 Precursor: 0 _multi_
110.0715	6371.1689453125
120.08082	7581.99072265625
129.10213	1816.57275390625
130.08589	1377.46911621094
136.07523	1919.93151855469
136.97231	1263.68530273438
156.23207	1362.89404296875
159.09161	2459.10693359375
172.21254	1150.24267578125
185.16461	2114.1943359375
195.0867	2091.43188476563
197.12816	5964.52001953125
217.13356	2202.87329101563
228.1337	2274.57763671875
229.11806	1578.74938964844
245.12958	1774.43005371094
271.07745	1428.92114257813
310.21231	5750.828125
338.20633	1644.65942382813
343.14197	2043.95654296875
358.14905	1742.98266601563
365.16046	1429.59301757813
553.30829	6945.39208984375
650.20111	1574.32421875
650.3616	24520.6447753906
751.40484	8168.9755859375
822.40521	14634.310546875
893.45315	11546.44140625
995.51746	2252.89379882813
1093.9171	1816.5751953125
1949.9965	1690.62780761719
peaklist end

peaklist start
mz=682.000821297662
fragmentation=HCD
charge=3
header=RawFile: QE929_MSQ1321_20180329_Heba_ub_s7_30_1 Index: 16280 Precursor: 0 _multi_
103.52867	1216.84838867188
110.07164	5207.77734375
120.0807	5361.8408203125
121.02596	1325.79553222656
129.10158	1783.47692871094
136.07574	5967.302734375
159.0916	2725.45043945313
185.16304	1125.17272949219
247.10712	4832.33056640625
318.85797	1244.240234375
403.6965	1607.09387207031
588.3208	1708.24926757813
650.3599	3646.52514648438
806.3833	2090.51928710938
921.45886	1800.12341308594
peaklist end

peaklist start
mz=682.000882956454
fragmentation=HCD
charge=3
header=RawFile: QE929_MSQ1321_20180329_Heba_ub_s2_ctrl_2 Index: 15902 Precursor: 0 _multi_
107.67978	1155.32385253906
110.07138	2908.86254882813
120.08066	9676.775390625
129.10155	1568.36279296875
136.07521	1766.32946777344
137.95543	1217.62609863281
181.96707	1257.47924804688
185.16484	1348.98352050781
217.13423	1233.80944824219
288.20193	2694.45043945313
325.68405	1983.48596191406
364.0842	1427.12255859375
372.50467	1433.18701171875
554.30396	1946.53051757813
650.36175	10870.40234375
686.33569	1714.77355957031
751.40527	2049.72314453125
806.37939	2043.33801269531
935.42639	1989.880859375
peaklist end

peaklist start
mz=682.000933349077
fragmentation=HCD
charge=3
header=RawFile: QE929_MSQ1321_20180329_Heba_ub_s6_10_3 Index: 16258 Precursor: 0 _multi_
102.05515	1412.86169433594
104.05297	2130.04248046875
110.07137	7529.9833984375
120.08085	7797.9013671875
129.10242	2351.791015625
136.07587	2905.62280273438
143.11765	1436.33813476563
147.11232	1853.19165039063
159.09119	2276.85961914063
171.11174	1276.17199707031
185.16382	5452.72021484375
197.12901	1421.603515625
201.20697	1522.99133300781
217.13292	5325.4462890625
252.58766	1401.91552734375
253.09216	1526.8525390625
352.19907	1711.78503417969
358.151	2670.28833007813
369.2262	1418.18591308594
475.2645	2014.38757324219
553.30402	5872.26513671875
650.35972	17760.8068847656
751.40332	6467.52880859375
806.38701	8656.01672363281
897.47027	5704.92016601563
919.46796	1921.48571777344
921.466	1623.92700195313
996.53772	2513.62866210938
1049.4487	1925.638671875
1161.6119	1639.05615234375
1630.5234	1520.66259765625
1698.3107	1524.26538085938
peaklist end

peaklist start
mz=682.000933349077
fragmentation=HCD
charge=3
header=RawFile: QE929_MSQ1321_20180329_Heba_ub_s6_10_3 Index: 16425 Precursor: 0 _multi_
100.46159	1308.69885253906
104.05294	5700.49853515625
110.0715	7522.93603515625
110.72736	1311.90954589844
115.08664	2407.98071289063
120.08073	14620.0576171875
122.0711	2399.38330078125
127.81594	1362.93286132813
129.10208	1581.81945800781
130.06509	3177.83862304688
136.07523	1741.47778320313
143.11714	1921.67175292969
153.10289	1731.814453125
159.0914	7632.2724609375
160.17445	1434.22888183594
167.08031	1825.74450683594
167.09276	5515.64697265625
171.11237	5591.37744140625
172.11459	1728.64758300781
175.11842	2427.91479492188
178.0605	5407.0986328125
185.09251	2374.01416015625
185.16435	2402.59228515625
195.08804	25242.392578125
212.10118	1663.95043945313
215.1384	5260.38525390625
217.13321	21503.01953125
218.13628	2382.36401367188
220.48936	1446.00988769531
228.13351	8786.4521484375
245.12782	14980.92578125
246.12947	1928.66943359375
249.12309	2428.52856445313
282.14536	2025.21655273438
287.07648	1737.56665039063
290.13153	1440.37646484375
309.18988	2573.05541992188
328.16638	2477.666015625
340.13678	1626.89245605469
341.15689	1626.61389160156
346.17514	9008.0654296875
352.19936	11169.7243652344
358.14835	17716.44921875
365.16061	3127.47143554688
367.20306	2707.78149414063
369.22266	13174.1767578125
373.67441	2314.47045898438
377.21063	1552.82373046875
442.20731	1533.08666992188
449.24695	1417.68225097656
456.25537	7558.158203125
468.2175	1500.83996582031
477.22794	1852.22180175781
488.19461	1487.39099121094
494.26038	2892.59497070313
497.2182	2645.45874023438
505.22028	13578.8984375
526.62036	1446.38525390625
553.3086	58777.5183105469
606.28162	11107.2415771484
630.23944	1904.87609863281
632.34668	2010.36437988281
633.33472	6824.05712890625
647.29968	1635.19030761719
650.36045	150087.255371094
663.30078	6501.689453125
691.29356	14756.5671386719
707.37769	8376.7802734375
746.3349	1697.57666015625
751.40485	50772.3779296875
776.38672	5878.2734375
794.33777	2064.00170898438
822.33716	38584.5822753906
898.46766	5134.767578125
907.41669	2184.8603515625
935.4198	13897.833984375
936.40503	9345.9697265625
977.51904	2446.521484375
995.52289	31817.0947265625
997.54309	2080.4833984375
1004.4412	2156.82739257813
1021.4696	1812.78356933594
1032.4285	2911.37060546875
1037.4796	1756.85693359375
1049.4608	22437.7622070313
1109.571	1742.69482421875
1150.5592	2805.2470703125
1221.6118	1880.77709960938
1397.2571	1762.92846679688
peaklist end

peaklist start
mz=682.000933349077
fragmentation=HCD
charge=3
header=RawFile: QE929_MSQ1321_20180329_Heba_ub_s6_10_3 Index: 16616 Precursor: 0 _multi_
110.07137	2721.95043945313
117.37311	1447.580078125
120.08052	9396.4931640625
128.48457	1227.17407226563
129.10228	1738.41162109375
136.07504	1633.17456054688
140.17775	1398.4169921875
141.98172	1253.40051269531
185.1646	2393.99096679688
296.3212	1492.04602050781
301.16022	1332.34460449219
396.71301	1390.77404785156
446.24274	2341.69873046875
536.91547	1290.91015625
553.30939	2362.5830078125
602.30847	1400.61975097656
650.36243	2994.61279296875
735.31976	2066.89892578125
806.38983	2633.45336914063
968.07544	1497.60388183594
968.55072	2003.44677734375
972.20758	1633.61059570313
1987.6561	1641.97802734375
peaklist end

peaklist start
mz=682.000947477654
fragmentation=HCD
charge=3
header=RawFile: QE929_MSQ1321_20180329_Heba_ub_s4_10_1 Index: 16188 Precursor: 0 _multi_
103.30602	1151.64416503906
104.05283	1600.8095703125
110.07159	5550.63232421875
117.10171	1313.99450683594
120.08057	2397.88452148438
134.69592	1278.251953125
136.07579	2306.1259765625
147.11337	1890.26440429688
148.17159	1239.79382324219
185.1637	1469.05322265625
204.13396	1864.5751953125
217.13309	1765.36450195313
256.87146	1255.98327636719
303.51376	1197.00231933594
412.90707	1305.15344238281
421.6684	1326.90197753906
446.2453	1981.35217285156
460.24228	2067.51806640625
553.30963	4943.76904296875
613.9848	1394.76257324219
650.35699	5289.9951171875
751.40442	1855.4267578125
760.41064	1533.52331542969
806.39984	1710.72387695313
815.41895	1513.88366699219
938.53894	1465.10729980469
1250.1266	1471.1650390625
1282.8983	1789.54577636719
1329.6243	1740.18041992188
1411.1727	1476.89770507813
1616.792	1552.38366699219
1623.0422	1517.06579589844
peaklist end

peaklist start
mz=682.000947477654
fragmentation=HCD
charge=3
header=RawFile: QE929_MSQ1321_20180329_Heba_ub_s4_10_1 Index: 16351 Precursor: 0 _multi_
110.07105	5234.34521484375
120.08072	10291.1533203125
136.07501	1959.5537109375
141.60007	1254.80871582031
159.09158	2453.26708984375
175.11868	1489.38500976563
195.08705	7589.30126953125
215.13881	3011.947265625
217.13255	6398.091796875
226.03844	1389.73718261719
245.12813	2050.16137695313
249.23988	1342.83752441406
277.15878	2434.39892578125
309.18954	1402.36413574219
346.17493	3030.2978515625
358.15024	5095.15673828125
369.22498	2118.259765625
460.2345	1705.54956054688
553.30696	11701.4310302734
606.28113	9094.140625
643.03644	1593.52197265625
650.35959	33973.2136230469
691.29852	2096.48974609375
751.40297	8948.99877929688
822.33319	5955.888671875
897.45386	1488.61743164063
935.40732	4620.27111816406
995.52881	4819.33984375
1049.4493	2284.66015625
peaklist end

peaklist start
mz=682.001019179041
fragmentation=HCD
charge=3
header=RawFile: QE929_MSQ1321_20180329_Heba_ub_s8_30_2 Index: 16302 Precursor: 0 _multi_
101.07111	1252.66296386719
102.56131	1261.88439941406
110.07136	8247.91796875
118.37327	1087.74255371094
120.08041	11224.77734375
136.07515	10354.7626953125
157.10716	1410.63403320313
163.99448	1322.43725585938
166.175	1362.1630859375
171.11264	1917.96130371094
175.11871	2194.232421875
195.08751	5024.83203125
215.13818	7436.4619140625
217.13345	2884.87084960938
228.13277	1411.828125
245.12766	2011.85559082031
277.15958	1434.98913574219
278.27972	1342.41125488281
289.16031	1613.55883789063
306.15491	1232.9951171875
322.39426	1524.52099609375
325.68286	7429.59326171875
327.39722	1599.38659667969
346.177	1612.78454589844
358.14966	3028.099609375
369.22211	2483.93505859375
377.21075	1524.81506347656
505.22165	1529.55249023438
553.30547	9901.07080078125
606.28363	9684.5869140625
618.31262	1585.69787597656
650.36149	17117.9189453125
751.4035	6172.90234375
759.38788	1468.43347167969
765.40139	6184.13952636719
776.39374	4046.25634765625
777.38092	1488.18408203125
806.39514	1851.79870605469
822.33527	2141.64965820313
839.87573	1462.78479003906
893.46362	1817.98083496094
995.52026	2732.4453125
1049.4548	1594.59997558594
1050.9478	1542.95776367188
1057.5282	2046.33679199219
1221.6039	1953.55456542969
1448.7695	1758.43798828125
peaklist end

peaklist start
mz=682.001019179041
fragmentation=HCD
charge=3
header=RawFile: QE929_MSQ1321_20180329_Heba_ub_s8_30_2 Index: 16126 Precursor: 0 _multi_
104.05357	6289.04248046875
110.07167	12769.3388671875
115.08635	1962.51794433594
120.08084	21668.23828125
129.10298	2318.66821289063
130.06537	2587.07788085938
136.07599	6343.92724609375
159.09181	9148.4453125
167.08102	1935.19714355469
167.09343	6782.4658203125
171.11295	5529.68408203125
171.22708	1267.85119628906
175.11902	2804.03857421875
178.06107	7456.98876953125
185.1153	1330.7177734375
195.08763	26709.923828125
196.09015	1894.02612304688
217.13402	20206.109375
218.13736	2873.22729492188
227.47948	1545.05651855469
228.1349	7175.009765625
245.12881	15302.267578125
246.13129	2744.80883789063
249.12303	5096.08740234375
277.15808	11804.3671875
282.14304	1510.13134765625
288.20428	2774.83203125
290.13251	1473.86389160156
309.1922	2653.91088867188
326.59485	1610.87475585938
328.16553	2908.60205078125
334.155	1644.19079589844
342.14258	1513.50695800781
346.17487	13109.6953125
352.1958	9766.7509765625
354.07849	4392.37548828125
358.15146	16890.578125
369.22327	13152.2255859375
456.25665	8430.822265625
465.19952	1691.58239746094
477.22626	2751.05932617188
494.26385	2339.52416992188
497.22037	2255.33959960938
505.22102	11200.4255371094
525.22009	1414.91882324219
535.30408	2016.57482910156
553.30959	50961.4423828125
570.01422	8380.828125
587.25702	1765.40173339844
590.32758	2887.58740234375
591.30542	1655.783203125
628.25964	1746.23693847656
633.33777	7531.1748046875
647.3056	2145.08520507813
650.36148	162428.807373047
663.2998	1622.78088378906
686.35809	2824.685546875
691.29903	14259.7202148438
707.3819	9720.17578125
728.33691	1481.66796875
751.40765	40943.951171875
794.34338	2396.20092773438
822.33837	39032.3454589844
836.95581	1603.81787109375
898.48279	7666.3837890625
899.47144	2671.57348632813
902.37219	1594.04077148438
907.40674	1707.02124023438
935.42138	24659.5947265625
977.52908	4646.24169921875
995.53084	30518.9040527344
1004.4432	4986.2978515625
1021.4769	1967.97595214844
1049.4685	22564.9619140625
1109.561	2273.40991210938
1383.7734	1840.9267578125
1770.5598	1989.66467285156
peaklist end

peaklist start
mz=682.001066355962
fragmentation=HCD
charge=3
header=RawFile: QE929_MSQ1321_20180329_Heba_ub_s5_10_2 Index: 14727 Precursor: 0 _multi_
110.07162	1364.3330078125
117.10236	1318.30920410156
120.08066	2973.30590820313
121.5768	1270.69677734375
136.07553	1790.78723144531
159.09137	1357.00463867188
195.08763	2798.17114257813
217.13321	1826.88562011719
223.36328	1325.33837890625
246.12823	1279.79895019531
324.04871	1423.01232910156
325.68427	1829.02917480469
343.56189	1393.03002929688
553.30511	1929.81225585938
620.61212	1464.986328125
650.35818	10059.7531738281
822.33008	2022.09130859375
1143.6356	1896.58288574219
1812.7225	1630.22082519531
peaklist end

peaklist start
mz=682.001066355962
fragmentation=HCD
charge=3
header=RawFile: QE929_MSQ1321_20180329_Heba_ub_s5_10_2 Index: 14869 Precursor: 0 _multi_
104.05332	1781.85388183594
110.07161	1569.36987304688
120.08073	15166.765625
130.06471	1869.51025390625
133.61417	1148.86608886719
138.17508	1189.48596191406
138.97058	1362.15185546875
139.38919	1392.08337402344
143.11761	1913.76489257813
159.0914	4936.72998046875
175.11812	1622.091796875
192.93597	1415.56896972656
195.08723	9839.67578125
215.1387	7730.41259765625
215.69916	1289.130859375
217.133	9416.212890625
225.85477	1304.72863769531
228.13387	2392.37255859375
245.12804	5655.001953125
277.15704	2191.5712890625
294.2337	1254.19653320313
346.17517	1920.8671875
352.19623	5290.26904296875
358.15054	6915.39501953125
365.16156	2147.9267578125
369.22354	4719.12939453125
377.21213	2195.87548828125
487.59125	1406.0087890625
505.21545	2448.92797851563
549.26422	1611.9013671875
553.30945	18295.6962890625
606.28284	13059.4765625
633.33057	2641.27099609375
650.36083	58958.0190429688
751.41165	16494.9541015625
776.38409	2597.25537109375
822.33356	10923.8879394531
907.42017	2425.94604492188
935.42517	2783.6298828125
977.51495	1726.43029785156
995.52205	12826.4272460938
1049.452	4934.05615234375
1050.4777	2879.49584960938
1125.5056	1770.57922363281
1489.7587	1863.16577148438
1785.6838	1846.63012695313
peaklist end

peaklist start
mz=1022.50359006807
fragmentation=HCD
charge=2
header=RawFile: QE929_MSQ1321_20180329_Heba_ub_s4_10_1 Index: 14214 Precursor: 0 _peak_
125.12396	1440.86926269531
181.22084	1636.69567871094
301.18683	6744.45068359375
356.15704	3074.98486328125
374.16144	1848.31262207031
403.19141	1595.19787597656
554.23553	1747.947265625
609.50385	1744.68981933594
1028.7695	2073.50610351563
2014.2532	2058.09399414063
peaklist end

peaklist start
mz=682.013056156812
fragmentation=HCD
charge=3
header=RawFile: QE929_MSQ1321_20180329_Heba_ub_s1_ctrl_1 Index: 6987 Precursor: 0 _multi_
203.10271	2576.43579101563
231.09959	1853.13049316406
270.10913	1477.61254882813
297.57162	1296.70812988281
347.80487	1343.57385253906
393.83917	1673.85144042969
463.23325	1908.17724609375
510.81259	1458.53552246094
592.26642	2022.38220214844
732.31439	5183.5009765625
752.60901	1415.8505859375
788.38708	6122.68017578125
1387.0128	1662.52526855469
peaklist end

peaklist start
mz=682.013140586021
fragmentation=HCD
charge=3
header=RawFile: QE929_MSQ1321_20180329_Heba_ub_s6_10_3 Index: 7734 Precursor: 0 _multi_
101.07121	2178.28100585938
106.15873	1307.43798828125
110.0714	1488.66442871094
120.08054	1402.70031738281
136.07661	1711.22521972656
153.28581	1211.62414550781
167.0817	6154.11669921875
169.13364	5304.80078125
175.11798	1906.49731445313
197.12814	2303.2138671875
203.10167	4989.6640625
277.06305	1494.4755859375
326.17548	1697.56640625
344.15588	1775.78356933594
387.13412	1451.13110351563
394.69931	2109.35620117188
458.16983	4854.34765625
463.22623	9212.234375
569.25543	2188.88061523438
574.26208	1854.73059082031
586.22791	1852.36474609375
592.26788	19761.1337890625
691.33014	5865.0654296875
698.31843	4483.22961425781
732.31004	3614.15466308594
788.3871	29027.5678710938
845.39419	6424.9169921875
902.43243	1917.59716796875
903.42401	2021.48510742188
916.42725	2877.1142578125
973.45923	5338.87646484375
1086.5361	2726.091796875
1087.5569	1808.55151367188
1108.0275	1743.66333007813
1132.5149	2684.04443359375
1328.6662	4041.75268554688
peaklist end

peaklist start
mz=682.013143870781
fragmentation=HCD
charge=3
header=RawFile: QE929_MSQ1321_20180329_Heba_ub_s4_10_1 Index: 7630 Precursor: 0 _multi_
101.07166	2147.43286132813
102.79479	1429.18737792969
108.1199	1180.8544921875
115.63624	1201.9375
117.99391	1290.21557617188
129.10262	2065.50537109375
141.86073	1364.77819824219
147.11311	1214.10070800781
173.12831	11587.28125
196.42119	1398.73828125
225.26126	1375.15905761719
274.29468	1536.833984375
481.34348	1412.22485351563
484.1907	1399.88525390625
575.29755	1832.19738769531
596.03333	1331.71008300781
605.27423	1369.98754882813
610.30621	1820.07958984375
914.96967	1356.26171875
944.92792	1374.30383300781
978.47736	2227.52075195313
983.44702	1481.16015625
992.52991	1877.71704101563
1133.5173	1552.02124023438
peaklist end

peaklist start
mz=682.013169144658
fragmentation=HCD
charge=3
header=RawFile: QE929_MSQ1321_20180329_Heba_ub_s5_10_2 Index: 6923 Precursor: 0 _multi_
101.07242	1601.17102050781
102.74235	1213.1845703125
167.08183	1505.60949707031
184.10822	2269.84936523438
203.10278	2506.6748046875
291.31244	1372.09045410156
302.83389	1216.48852539063
328.11194	1368.24255371094
351.19519	1295.36437988281
451.34247	1390.82006835938
463.22635	2220.9052734375
569.25684	2043.04675292969
592.27252	2982.65844726563
729.76465	1591.8486328125
732.30939	5012.05078125
788.38928	8384.2861328125
845.39758	1578.99645996094
902.4306	1949.63000488281
1103.1235	1466.33923339844
1132.5026	2451.32983398438
1259.1467	1807.84033203125
peaklist end

peaklist start
mz=682.013317122135
fragmentation=HCD
charge=3
header=RawFile: QE929_MSQ1321_20180329_Heba_ub_s9_30_3 Index: 7450 Precursor: 0 _multi_
101.0715	1564.53674316406
104.83812	1217.34387207031
108.55128	1109.22644042969
110.07163	8897.6591796875
120.081	4984.4580078125
121.66213	1246.212890625
129.10271	2313.67626953125
147.11276	1516.22045898438
150.11061	1345.29406738281
173.12825	1550.95239257813
220.37669	1333.68798828125
252.10883	1903.8125
752.86157	2572.17114257813
788.38977	9008.02734375
973.46124	2435.3427734375
1086.5209	2442.39916992188
1491.0538	1647.81420898438
1987.1439	2031.60327148438
peaklist end

peaklist start
mz=682.013323141118
fragmentation=HCD
charge=3
header=RawFile: QE929_MSQ1321_20180329_Heba_ub_s7_30_1 Index: 7368 Precursor: 0 _multi_
101.07179	1734.15966796875
130.08618	1293.30383300781
140.07121	2099.73876953125
143.60199	1184.69689941406
151.25572	1290.31237792969
166.98091	1146.78796386719
169.13342	2284.072265625
184.10843	1654.99584960938
200.35565	1315
203.10263	3079.31103515625
218.92023	1309.84289550781
219.65321	1296.32568359375
231.09898	4802.71728515625
236.15796	1424.2724609375
458.17853	1635.61022949219
464.23022	1477.99206542969
547.86896	1284.80944824219
569.25092	2101.82958984375
581.20343	1568.61755371094
592.26794	4984.935546875
732.31445	7014.52880859375
788.38495	11012.6268310547
845.39239	5961.802734375
916.44202	1749.10095214844
973.45677	3447.31494140625
1086.5554	2754.16821289063
1132.5172	2122.9970703125
1133.5079	2136.2099609375
1139.3002	1406.91589355469
1161.489	1469.46936035156
peaklist end

peaklist start
mz=682.013542681554
fragmentation=HCD
charge=3
header=RawFile: QE929_MSQ1321_20180329_Heba_ub_s8_30_2 Index: 7530 Precursor: 0 _multi_
110.07193	2728.1884765625
110.38149	1209.66357421875
117.2866	1240.74829101563
120.0813	1840.29113769531
167.08203	1662.36120605469
169.13426	1636.744140625
184.10663	2258.49926757813
244.18941	1303.62951660156
295.61569	1292.88488769531
371.43845	1459.17907714844
394.69891	1970.82836914063
400.51331	1492.94104003906
463.2283	2233.41259765625
585.23712	1461.1396484375
592.26849	8545.0205078125
732.30652	2353.64379882813
788.39514	11182.8566894531
916.43292	2100.2978515625
973.46625	1932.1279296875
1076.0116	1440.13293457031
1405.3722	1639.14233398438
peaklist end

peaklist start
mz=682.020916932204
fragmentation=HCD
charge=3
header=RawFile: QE929_MSQ1321_20180329_Heba_ub_s2_ctrl_2 Index: 6685 Precursor: 0 _multi_
127.30826	1131.10607910156
129.1033	4002.2841796875
209.08348	1409.55712890625
413.15512	1284.63391113281
428.20831	1180.06750488281
526.97784	1272.63049316406
703.3894	1789.82263183594
782.49115	1536.61352539063
859.91321	1645.99926757813
894.44938	3674.4365234375
1061.1349	1502.53234863281
1504.4064	1496.05236816406
1580.5074	1662.0498046875
1793.0946	1670.10534667969
peaklist end

peaklist start
mz=682.023338537167
fragmentation=HCD
charge=3
header=RawFile: QE929_MSQ1321_20180329_Heba_ub_s6_10_3 Index: 8986 Precursor: 0 _multi_
115.14322	1174.04565429688
129.10275	5039.025390625
132.28148	1235.341796875
143.11754	2484.013671875
156.87291	1408.96240234375
162.39134	1272.32739257813
169.09592	1288.52880859375
171.0759	2477.24291992188
171.14867	2870.669921875
175.11952	1692.72924804688
183.71172	1256.17700195313
194.35143	1378.79553222656
226.11954	1327.84460449219
227.25529	1306.66333007813
266.11304	6027.88525390625
311.20694	2484.6611328125
337.14944	2862.32421875
394.17169	7296.9833984375
507.26529	1865.61865234375
564.224	1766.27954101563
619.32831	2376.76416015625
846.4458	2600.63818359375
881.46973	2684.50341796875
907.59406	1694.10754394531
908.49078	2223.43701171875
1100.3287	1615.64880371094
1121.6163	11598.3002929688
1383.2173	1875.41760253906
1519.799	67125.6396484375
1582.9436	1873.28259277344
1689.8928	12629.9819335938
1948.4288	1681.70446777344
peaklist end

peaklist start
mz=682.023926658047
fragmentation=HCD
charge=3
header=RawFile: QE929_MSQ1321_20180329_Heba_ub_s7_30_1 Index: 8603 Precursor: 0 _multi_
129.10286	1610.220703125
129.73605	1286.14038085938
173.61456	1168.97509765625
175.11844	1362.21459960938
209.54413	1272.32727050781
226.11826	2072.56030273438
252.95891	1336.38891601563
266.11328	1761.44641113281
314.16843	1231.58728027344
366.17459	1444.64013671875
394.17169	6476.03466796875
449.54575	1487.93005371094
561.31055	4653.96435546875
621.87872	1456.9580078125
845.95502	2710.53295898438
922.07141	1594.00903320313
1445.203	1755.09436035156
1519.7921	45862.7651367188
1678.0497	1420.67932128906
1684.3815	1581.68334960938
2022.384	1679.81506347656
peaklist end

peaklist start
mz=682.02392794564
fragmentation=HCD
charge=3
header=RawFile: QE929_MSQ1321_20180329_Heba_ub_s2_ctrl_2 Index: 8799 Precursor: 0 _multi_
115.08726	1190.2626953125
129.10233	2214.05322265625
136.07521	1472.58483886719
142.4809	1151.27905273438
143.118	1474.23400878906
147.11227	1260.47290039063
169.0968	2660.47973632813
171.14882	1476.18310546875
175.11868	2579.67456054688
226.11913	6748.38720703125
266.11316	4319.75427246094
284.12912	1635.97106933594
309.15607	1988.82238769531
311.20764	2672.88525390625
337.15125	6093.7314453125
359.67276	1270.80163574219
366.1748	2725.2490234375
368.22977	1655.23852539063
394.1715	16206.9077148438
525.2666	2200.9970703125
612.30829	1683.98327636719
618.82471	2137.5849609375
752.38397	1901.68493652344
761.40027	17452.30078125
761.90833	1994.99938964844
816.94562	2120.50634765625
880.98706	2381.94189453125
881.96375	2265.46826171875
908.4888	7896.74609375
1060.6758	1506.04235839844
1084.6665	1577.80493164063
1121.6159	22704.072265625
1319.1456	1427.88916015625
1383.8505	1762.05517578125
1411.4929	1898.34191894531
1425.912	1664.64379882813
1519.7995	82283.796875
1689.8951	18946.25
peaklist end

peaklist start
mz=682.02392794564
fragmentation=HCD
charge=3
header=RawFile: QE929_MSQ1321_20180329_Heba_ub_s2_ctrl_2 Index: 8985 Precursor: 0 _multi_
123.02029	1415.7919921875
130.06538	1591.93237304688
153.41737	1204.22631835938
171.07541	1436.90808105469
175.11922	1470.8115234375
217.13673	1430.36254882813
245.13284	1463.70385742188
257.21417	1319.45080566406
275.79117	1240.87951660156
363.95401	1356.07983398438
461.99719	1426.82543945313
543.86035	1491.87622070313
561.29089	1379.26135253906
643.35144	2321.71240234375
696.35742	1521.37646484375
702.6911	1426.84008789063
760.40216	2283.43896484375
760.91388	1678.59765625
784.37964	1381.39721679688
1177.316	1564.18798828125
1577.6396	1508.39306640625
1587.953	1880.13684082031
peaklist end

peaklist start
mz=682.024052747134
fragmentation=HCD
charge=3
header=RawFile: QE929_MSQ1321_20180329_Heba_ub_s4_10_1 Index: 8831 Precursor: 0 _multi_
120.08204	1297.06726074219
129.1026	1351.69873046875
145.21312	1146.61120605469
171.14908	2335.27587890625
174.99797	1222.6943359375
175.11948	2498.62377929688
208.10989	1405.03771972656
226.11914	5756.96240234375
266.1134	2732.63891601563
309.15707	2556.0654296875
314.17181	1552.72094726563
315.17316	1586.88647460938
321.19064	1313.12060546875
322.2807	1242.22680664063
334.21964	1294.57507324219
337.1478	1722.56628417969
357.06259	1155.3798828125
358.59082	1441.63342285156
394.17316	6989.8515625
458.17761	1651.07739257813
507.26852	1282.25207519531
761.89667	1651.76525878906
787.19	1721.86218261719
881.47766	2269.5
908.49219	1478.39099121094
991.56049	2124.40576171875
992.54865	1465.17199707031
1121.6187	7394.38024902344
1404.5845	1657.57788085938
1502.7737	3898.05261230469
1519.7959	54526.5756835938
1689.8931	16711.3342285156
peaklist end

peaklist start
mz=682.024064476919
fragmentation=HCD
charge=3
header=RawFile: QE929_MSQ1321_20180329_Heba_ub_s8_30_2 Index: 8736 Precursor: 0 _multi_
102.58442	1220.94592285156
108.49422	1299.44677734375
116.2072	1182.68884277344
129.10242	1850.97058105469
148.13506	1204.744140625
155.08218	1891.79956054688
169.09714	1900.93640136719
171.14885	2339.10205078125
175.11919	1710.89196777344
226.11873	6827.7646484375
266.11337	6214.58544921875
309.15549	5232.939453125
311.20685	2128.51147460938
320.09277	1384.32275390625
337.15022	8936.04223632813
366.17572	5286.6025390625
387.13422	1787.59936523438
394.17128	15096.1799316406
405.34937	1443.98864746094
413.29263	1493.09228515625
460.53897	1502.64074707031
487.75931	1510.36511230469
525.27557	1605.86145019531
618.81549	1831.00939941406
703.86932	2297.30981445313
816.93396	2035.77001953125
846.45813	5690.38818359375
880.97791	1915.81982421875
881.95514	1726.13903808594
908.4881	5415.837890625
951.37994	1602.31030273438
1121.6172	19654.8818359375
1519.7936	93078.525390625
1689.8988	12172.6516113281
peaklist end

peaklist start
mz=682.024176520263
fragmentation=HCD
charge=3
header=RawFile: QE929_MSQ1321_20180329_Heba_ub_s9_30_3 Index: 8643 Precursor: 0 _multi_
141.10257	1483.73461914063
155.08174	2028.72631835938
171.14914	1808.46545410156
226.11865	3064.30810546875
266.1124	2626.4296875
302.27881	1499.68676757813
309.15686	1741.90258789063
311.20908	2323.69018554688
334.65091	1449.09375
337.1503	5548.25341796875
366.17746	1897.87219238281
394.17264	9966.265625
479.18875	1287.42932128906
598.28876	1346.73303222656
619.82587	1502.50085449219
732.76074	1449.04064941406
941.65845	1448.24243164063
992.55145	1811.44458007813
1121.6153	17284.3618164063
1519.7968	75209.1015625
1632.8771	8295.3466796875
1689.8924	17465.619140625
1712.1318	1661.83605957031
peaklist end

peaklist start
mz=682.024176520263
fragmentation=HCD
charge=3
header=RawFile: QE929_MSQ1321_20180329_Heba_ub_s9_30_3 Index: 8827 Precursor: 0 _multi_
127.64716	1599.58032226563
136.07529	2076.42236328125
139.26813	1107.47485351563
175.11882	1549.04663085938
187.93494	1366.07153320313
199.17996	1432.03088378906
212.16017	1187.037109375
216.09735	1406.53723144531
217.13603	5458.8837890625
224.05922	1316.65576171875
227.06554	1427.19799804688
245.13148	2026.92346191406
284.5946	1392.85925292969
413.25089	1400.86218261719
643.35242	10336.748046875
760.90277	2316.30688476563
777.37762	2045.14709472656
1044.8082	1804.21350097656
1190.5649	8007.67578125
peaklist end

peaklist start
mz=682.024178477738
fragmentation=HCD
charge=3
header=RawFile: QE929_MSQ1321_20180329_Heba_ub_s3_ctrl_3 Index: 8368 Precursor: 0 _multi_
132.01161	1494.90502929688
141.1015	1577.80493164063
168.18721	1241.47082519531
172.79303	1169.93762207031
182.49654	1204.73120117188
226.11841	1369.36437988281
513.89331	1418.9052734375
561.31018	2771.68212890625
561.81836	1516.55017089844
760.39754	15539.5737304688
760.90503	8640.77734375
1275.4524	1737.1015625
1689.8856	3925.0205078125
2024.6598	1588.23022460938
peaklist end

peaklist start
mz=682.024351276768
fragmentation=HCD
charge=3
header=RawFile: QE929_MSQ1321_20180329_Heba_ub_s5_10_2 Index: 8083 Precursor: 0 _multi_
119.42699	1121.58056640625
129.10196	1189.27758789063
129.41814	1189.78430175781
233.28697	1283.00170898438
243.14662	1318.06323242188
263.4895	1484.88354492188
309.15506	2157.99829101563
394.1716	3007.08154296875
509.15659	1562.57287597656
561.31451	2399.70336914063
654.7207	1492.671875
845.45605	3005.79077148438
845.9505	2928.04541015625
1519.7905	39102.8603515625
2081.0881	1594.72448730469
peaklist end

peaklist start
mz=682.024411857455
fragmentation=HCD
charge=3
header=RawFile: QE929_MSQ1321_20180329_Heba_ub_s1_ctrl_1 Index: 8114 Precursor: 0 _multi_
136.0755	1346.99475097656
173.12793	2668.54223632813
200.24445	1242.54992675781
295.9313	1208.62255859375
337.15073	1530.82678222656
380.62457	1310.17492675781
394.17188	2889.2392578125
445.03485	1415.10791015625
518.70966	1353.06140136719
561.31024	2405.59106445313
561.81934	1462.48400878906
611.37805	1422.03723144531
654.51013	1597.72106933594
845.95093	1733.31140136719
892.60333	1503.99584960938
1502.3064	1622.96374511719
1519.7986	28407.9249267578
1910.4164	1641.72998046875
peaklist end

peaklist start
mz=682.028676735977
fragmentation=HCD
charge=3
header=RawFile: QE929_MSQ1321_20180329_Heba_ub_s5_10_2 Index: 13149 Precursor: 0 _multi_
120.08087	1631.04821777344
136.07532	1199.20568847656
143.11882	1685.54357910156
152.6813	1372.56188964844
168.04359	1198.11010742188
175.08879	1676.28967285156
198.47987	1560.11193847656
199.56317	1297.71081542969
245.10542	1346.65783691406
257.61523	1273.87194824219
371.56393	1422.97607421875
421.67026	1360.66687011719
477.42398	1645.6787109375
525.97955	1367.36340332031
801.50311	1659.36547851563
1058.4089	1412.37084960938
1084.5571	1534.08264160156
1676.2277	1606.09094238281
1788.655	1550.33837890625
peaklist end

peaklist start
mz=682.029122452263
fragmentation=HCD
charge=3
header=RawFile: QE929_MSQ1321_20180329_Heba_ub_s8_30_2 Index: 14339 Precursor: 0 _multi_
101.07171	1390.03601074219
101.44604	1147.06115722656
102.05605	1479.81774902344
108.48285	1159.69165039063
110.07146	2056.93017578125
120.08112	1371.8896484375
127.08651	6759.10693359375
129.06662	1597.62878417969
129.10266	1475.19274902344
136.07539	2359.77563476563
157.13345	1418.36682128906
162.89291	1149.01782226563
175.0901	2978.55053710938
209.14018	1767.9091796875
223.48495	1320.66015625
264.73483	1316.01696777344
288.20303	2128.5625
293.05142	1470.07189941406
439.4082	1345.87268066406
491.44418	1395.85864257813
603.33533	1837.02453613281
615.33197	2119.49584960938
659.35199	1401.49487304688
688.42377	1970.22277832031
716.41467	6026.9794921875
829.50043	1644.77319335938
962.85455	1726.55554199219
1354.312	1913.28833007813
peaklist end

peaklist start
mz=682.029135232944
fragmentation=HCD
charge=3
header=RawFile: QE929_MSQ1321_20180329_Heba_ub_s7_30_1 Index: 14066 Precursor: 0 _multi_
110.07129	5261.35693359375
120.0808	2869.98901367188
127.08645	3020.93896484375
136.07578	1672.77612304688
209.13858	1342.05749511719
229.40788	1460.22778320313
288.20419	1723.62414550781
289.15967	1289.74145507813
328.18478	1525.98962402344
353.879	1345.81896972656
469.13004	1652.521484375
735.37836	1584.73046875
746.29919	1333.09973144531
900.51947	1798.19006347656
1280.9551	1649.81689453125
1430.2679	1505.12316894531
1526.3267	1437.88098144531
peaklist end

peaklist start
mz=682.029472711472
fragmentation=HCD
charge=3
header=RawFile: QE929_MSQ1321_20180329_Heba_ub_s9_30_3 Index: 14235 Precursor: 0 _multi_
102.055	1685.55358886719
110.07146	5590.0732421875
120.08089	1413.29516601563
127.08636	7292.24267578125
129.10266	2233.42138671875
136.07571	3073.83862304688
147.11307	1988.47631835938
175.08952	2913.60205078125
179.48787	1224.92517089844
209.1394	2283.48828125
237.13486	2016.15759277344
248.16054	2036.82873535156
259.58444	1370.98510742188
267.1636	1454.83630371094
328.18829	1942.28454589844
350.21567	1830.60961914063
413.24728	5918.736328125
428.405	1571.09765625
445.21823	2705.88916015625
488.30222	1857.33190917969
567.15332	1314.9501953125
575.33728	1448.31335449219
603.97693	1463.85095214844
615.32568	2235.53759765625
619.34326	1375.96313476563
688.42389	2844.99975585938
716.42303	4116.95556640625
778.4068	1654.13073730469
829.50269	4935.70263671875
872.54065	2648.46459960938
900.53357	1980.23010253906
1230.6251	1580.64697265625
1953.4769	1836.67919921875
peaklist end

peaklist start
mz=511.792948762491
fragmentation=HCD
charge=4
header=RawFile: QE929_MSQ1321_20180329_Heba_ub_s9_30_3 Index: 15549 Precursor: 0 _multi_
103.81351	1061.87683105469
130.31667	1042.16540527344
235.10797	1347.53894042969
325.58359	1076.29809570313
332.31012	1412.12048339844
453.34454	1631.38024902344
482.57443	1498.02783203125
1398.9316	1356.8251953125
1541.541	1393.28454589844
peaklist end

peaklist start
mz=511.79300168827
fragmentation=HCD
charge=4
header=RawFile: QE929_MSQ1321_20180329_Heba_ub_s8_30_2 Index: 15635 Precursor: 0 _multi_
136.07413	988.23583984375
138.19174	1131.83471679688
175.11732	1295.60510253906
334.86591	1089.13122558594
349.18814	1105.54418945313
377.01929	1267.07653808594
453.34277	2383.08984375
823.96808	1380.15905761719
906.14166	1238.74096679688
1513.1669	1402.935546875
peaklist end

peaklist start
mz=511.793155141734
fragmentation=HCD
charge=4
header=RawFile: QE929_MSQ1321_20180329_Heba_ub_s3_ctrl_3 Index: 14595 Precursor: 0 _multi_
104.94055	1121.05249023438
114.09115	1701.48400878906
136.07463	1444.208984375
138.049	1055.255859375
154.70081	1115.71472167969
285.13547	1062.56762695313
453.34155	1290.15637207031
512.38245	10123.8583984375
601.40277	4948.7548828125
1366.4417	1600.49780273438
1891.4692	1509.36315917969
peaklist end

peaklist start
mz=511.793204381699
fragmentation=HCD
charge=4
header=RawFile: QE929_MSQ1321_20180329_Heba_ub_s5_10_2 Index: 14364 Precursor: 0 _multi_
102.94866	1019.80242919922
114.46515	1007.78289794922
157.55495	1313.51098632813
181.18069	1110.00817871094
184.47888	954.997619628906
201.16766	1300.10119628906
1003.4335	1260.61486816406
1100.0936	1499.53637695313
1366.7981	1264.38793945313
1754.353	1387.88146972656
peaklist end

peaklist start
mz=511.793308352145
fragmentation=HCD
charge=4
header=RawFile: QE929_MSQ1321_20180329_Heba_ub_s2_ctrl_2 Index: 15452 Precursor: 0 _multi_
108.0154	1160.6162109375
131.20033	1054.798828125
176.67677	1010.70196533203
184.55432	1074.75695800781
369.67123	1523.87231445313
512.87238	1298.07983398438
514.37579	1480.28149414063
601.40332	4203.4599609375
756.3327	1810.05541992188
1328.9252	1234.35485839844
1947.8304	1501.13232421875
2036.0164	1550.744140625
peaklist end

peaklist start
mz=511.793522077547
fragmentation=HCD
charge=4
header=RawFile: QE929_MSQ1321_20180329_Heba_ub_s6_10_3 Index: 15797 Precursor: 0 _multi_
111.31425	1086.99963378906
113.25353	1128.263671875
136.07568	1030.57287597656
160.88788	1111.18725585938
171.78975	1195.16540527344
172.0218	1138.92395019531
196.66112	1283.59191894531
258.51044	1235.18798828125
957.38037	1311.55163574219
peaklist end

peaklist start
mz=511.793716462403
fragmentation=HCD
charge=4
header=RawFile: QE929_MSQ1321_20180329_Heba_ub_s7_30_1 Index: 15279 Precursor: 0 _multi_
106.90104	1148.20922851563
177.63475	1209.39038085938
218.12997	1007.81188964844
284.65671	1210.25854492188
355.16605	1129.08264160156
498.20792	1353.88562011719
peaklist end

peaklist start
mz=682.056256864157
fragmentation=HCD
charge=3
header=RawFile: QE929_MSQ1321_20180329_Heba_ub_s2_ctrl_2 Index: 15479 Precursor: 0 _multi_
110.07167	3034.84936523438
110.11127	1090.5732421875
120.08061	1649.76940917969
126.1324	1332.81469726563
136.07547	2924.60302734375
143.11749	2527.162109375
159.09155	1826.42663574219
199.1804	3004.09716796875
226.89758	1328.68640136719
371.82455	1407.20092773438
823.4682	2831.8779296875
823.97614	1853.81042480469
836.45251	1956.798828125
1037.0612	1443.01806640625
1738.3099	1679.6259765625
1910.097	1924.826171875
peaklist end

peaklist start
mz=682.057182129276
fragmentation=HCD
charge=3
header=RawFile: QE929_MSQ1321_20180329_Heba_ub_s6_10_3 Index: 15843 Precursor: 0 _multi_
102.72327	1054.77294921875
110.07147	2537.912109375
121.90018	1281.91479492188
139.27597	1257.0986328125
173.1295	1166.29260253906
199.18034	2704.10986328125
211.16354	1275.48474121094
213.10777	1332.39477539063
244.16415	1339.79479980469
373.87949	1308.31628417969
472.12509	1325.59118652344
1045.0994	3025.76306152344
1448.9276	1633.828125
1631.5288	1912.42114257813
1645.9136	4154.86340332031
peaklist end

peaklist start
mz=1022.72887725837
fragmentation=HCD
charge=2
header=RawFile: QE929_MSQ1321_20180329_Heba_ub_s7_30_1 Index: 23817 Precursor: 0 _peak_
110.0714	7934.39990234375
120.0808	2311.61254882813
129.10228	2647.44921875
175.11879	1942.92749023438
184.41086	1802.28247070313
225.03639	1739.90808105469
393.61597	2006.70910644531
451.26794	2010.595703125
595.28564	1824.6845703125
735.38763	3691.68823242188
921.46918	11472.7265625
932.43646	1747.44311523438
943.26202	2084.99658203125
1063.0334	2232.20068359375
1107.5417	6522.63330078125
1964.8349	10875.0046386719
2039.2908	2686.41137695313
peaklist end

peaklist start
mz=1022.89713516212
fragmentation=HCD
charge=2
header=RawFile: QE929_MSQ1321_20180329_Heba_ub_s9_30_3 Index: 24309 Precursor: 0 _peak_
110.07226	1951.06530761719
151.96281	1648.46398925781
357.97516	1690.19812011719
370.8472	1689.70104980469
401.9505	1805.28686523438
416.32697	1753.10021972656
428.57715	1798.85754394531
432.36655	1710.08752441406
567.95288	2179.61669921875
921.45898	3119.560546875
944.8222	1748.10290527344
peaklist end

peaklist start
mz=1022.89837129993
fragmentation=HCD
charge=2
header=RawFile: QE929_MSQ1321_20180329_Heba_ub_s8_30_2 Index: 18037 Precursor: 0 _multi_
103.15323	1430.89953613281
110.07105	2979.83154296875
164.70015	1672.99072265625
307.25989	1921.88098144531
675.05371	1958.17724609375
735.39062	2322.66723632813
917.05273	1867.50939941406
921.46375	6106.21337890625
982.91241	3099.63745117188
1107.5315	2864.53930664063
1712.0739	2064.2578125
peaklist end

peaklist start
mz=1022.89837129993
fragmentation=HCD
charge=2
header=RawFile: QE929_MSQ1321_20180329_Heba_ub_s8_30_2 Index: 18565 Precursor: 0 _multi_
110.07166	7631.67578125
134.89912	1724.12536621094
175.11897	5661.5986328125
181.80467	1716.21594238281
276.06116	1669.59008789063
288.20389	2653.33666992188
516.85828	1681.66931152344
577.5553	1994.66833496094
588.32611	6955.677734375
735.39397	10683.369140625
763.67603	1960.24645996094
841.27954	1862.92785644531
858.2829	6710.1533203125
921.46452	24701.48046875
982.91927	14543.8410644531
983.40997	13736.12109375
1107.5497	22869.4750976563
1210.947	2286.93310546875
1470.6707	2200.83544921875
1511.0593	1970.87072753906
peaklist end

peaklist start
mz=1022.89837129993
fragmentation=HCD
charge=2
header=RawFile: QE929_MSQ1321_20180329_Heba_ub_s8_30_2 Index: 18440 Precursor: 0 _multi_
100.95186	1990.4140625
110.07122	17305.9140625
122.07192	1939.07922363281
127.27779	1679.23620605469
134.43298	1462.14855957031
175.1185	8203.3056640625
232.13153	1693.31579589844
247.10658	2560.75463867188
286.27579	1774.11376953125
288.20151	6843.69873046875
295.00244	1610.39111328125
319.58734	2055.27880859375
451.26483	7821.4677734375
588.32537	15199.0642089844
666.33954	1932.115234375
723.8363	2204.365234375
735.38577	19708.1174316406
830.28357	8735.1943359375
840.27698	6821.279296875
858.28027	10504.8203125
921.46899	36233.8818359375
1044.3625	3788.77807617188
1107.5479	25795.6049804688
1114.8923	1890.77722167969
1244.5945	7039.51318359375
1387.0516	2682.94116210938
1964.8373	38207.2802734375
peaklist end

peaklist start
mz=1022.89837129993
fragmentation=HCD
charge=2
header=RawFile: QE929_MSQ1321_20180329_Heba_ub_s8_30_2 Index: 18693 Precursor: 0 _multi_
102.72217	1783.79467773438
110.07152	7905.04443359375
123.02166	1432.66479492188
174.82906	1677.90930175781
175.11812	2223.94213867188
254.15042	2066.82446289063
450.71674	1564.69030761719
494.15494	1808.13952636719
536.99878	1771.6474609375
557.11456	1834.33984375
588.32227	6472.6630859375
607.90607	1911.44580078125
714.09155	2022.54638671875
735.39095	6654.06274414063
858.29071	3135.59448242188
921.46586	14895.0541992188
982.92432	2484.05517578125
983.4115	10982.1396484375
1107.537	7660.65869140625
1108.5529	3893.62109375
1272.358	1871.83935546875
1339.4728	2042.33471679688
1688.5117	2440.41015625
peaklist end

peaklist start
mz=1022.89837129993
fragmentation=HCD
charge=2
header=RawFile: QE929_MSQ1321_20180329_Heba_ub_s8_30_2 Index: 18812 Precursor: 0 _multi_
110.0715	3224.18310546875
124.23557	1464.39453125
124.68083	1411.27404785156
143.33841	1764.29223632813
147.31775	1979.04748535156
255.61746	1796.15063476563
505.44925	1633.47180175781
588.32275	1982.91015625
692.42395	1788.62451171875
735.39233	3491.73754882813
840.28833	2684.68139648438
859.90063	2198.890625
914.55511	1750.31616210938
921.46704	8081.41943359375
982.90222	2119.22509765625
983.41644	3852.708984375
983.93103	2633.14599609375
1107.5406	7138.62939453125
peaklist end

peaklist start
mz=1022.89837129993
fragmentation=HCD
charge=2
header=RawFile: QE929_MSQ1321_20180329_Heba_ub_s8_30_2 Index: 18180 Precursor: 0 _multi_
102.05541	50436.203125
110.07152	372174.53125
111.0745	8414.9638671875
115.08646	7109.84765625
129.9319	7071.75390625
136.07558	30181.126953125
158.09195	10608.23828125
159.09125	8848.396484375
167.70045	7021.1279296875
175.11874	249530.953125
176.12271	9148.8623046875
179.09247	14221.611328125
197.10304	35574.5078125
225.09731	80120.6015625
245.07727	11171.3857421875
247.1071	48180.4765625
275.10175	36335.3984375
285.13412	9386.806640625
288.20294	113169.75
296.15042	33245.51953125
301.12854	27419.322265625
318.09088	10143.453125
324.14514	27968.46875
340.12418	13428.986328125
342.09085	12214.9072265625
360.10284	13618.451171875
404.14594	33429.29296875
411.1785	38396.80078125
427.16013	7858.81298828125
434.24066	10770.3037109375
437.1438	7407.60888671875
448.19403	11343.2529296875
451.26619	205928.975585938
471.21408	9070.720703125
515.06793	6507.70947265625
519.17261	32640.236328125
530.17206	6484.490234375
554.27979	14910.96484375
561.27618	10253.0693359375
571.29694	25897.16015625
588.32453	380715.657714844
634.19666	10213.3427734375
657.81866	9133.115234375
703.21674	25305.107421875
718.36043	17661.9052734375
721.2301	35885.62109375
735.39182	421184.75
757.77301	8219.359375
758.29944	13288.4892578125
781.35321	13596.1826171875
781.84772	27064.107421875
812.28159	65856.0625
830.29584	158852.203125
831.28546	50035.2265625
836.8847	7069.6904296875
839.8175	10966.9384765625
840.27749	143518.90234375
845.86462	9770.001953125
858.13422	9687.3154296875
858.28903	351823.399414063
904.4444	23020.26171875
921.47086	879106.5390625
965.8877	8512.0966796875
983.22925	14051.0341796875
1000.3897	9043.7353515625
1011.2614	7524.55029296875
1016.3672	107465.2734375
1026.3508	9296.673828125
1044.3674	214223.8125
1057.4115	9228.3408203125
1090.5153	24776.365234375
1101.3833	10775.0126953125
1107.5499	813617.2578125
1160.4832	7833.6787109375
1202.443	26252.865234375
1203.4343	9129.826171875
1230.442	64592.9609375
1231.431	31607.58984375
1244.6023	194631.765625
1245.6147	54744.46484375
1247.5974	8653.66015625
1248.4592	14857.5234375
1331.6345	195545.311523438
1349.5265	11499.228515625
1377.5176	46402.50390625
1378.4852	36595.44921875
1446.6654	85673.6357421875
1514.5459	38457.87890625
1671.5509	8131.19775390625
1790.6991	12898.9462890625
1791.6622	28113.841796875
1946.811	129933.6484375
1964.8309	984215.568359375
peaklist end

peaklist start
mz=1022.89837129993
fragmentation=HCD
charge=2
header=RawFile: QE929_MSQ1321_20180329_Heba_ub_s8_30_2 Index: 18322 Precursor: 0 _multi_
102.05525	3605.62719726563
106.08618	1542.72534179688
110.07133	41319.96875
136.07567	2166.35498046875
175.11836	20282.447265625
197.10297	3163.11791992188
225.09741	6756.310546875
247.10695	6426.03515625
275.10208	3545.99877929688
288.20288	9410.5517578125
362.47803	1794.41723632813
404.14319	2702.88403320313
411.1727	2311.91137695313
451.26602	19476.4450683594
571.30011	2215.88598632813
588.32328	35018.2700195313
665.22565	2291.98974609375
721.23083	2492.75952148438
723.83398	2361.037109375
735.39086	50832.1015625
812.27478	8520.0703125
830.29016	21901.1704101563
840.2753	19928.6416015625
858.28469	32012.0986328125
921.47181	77562.666015625
973.91376	4089.16357421875
974.40308	3327.35693359375
979.5437	2056.49731445313
983.93018	18008.05078125
984.42059	2525.49365234375
1016.3782	11447.9265136719
1022.5393	14149.2778320313
1044.3677	13321.041015625
1107.5511	70580.490234375
1230.4508	9739.8349609375
1244.6001	11585.5690917969
1244.6088	10691.8393554688
1331.6367	12676.6403808594
1377.4886	3429.837890625
1378.5055	3611.60913085938
1964.8291	66071.818359375
peaklist end

peaklist start
mz=1022.89844565963
fragmentation=HCD
charge=2
header=RawFile: QE929_MSQ1321_20180329_Heba_ub_s8_30_2 Index: 19724 Precursor: 0 _multi_
110.07213	2072.7978515625
152.82462	1381.25598144531
171.07913	1601.01477050781
175.11972	1882.55310058594
207.76379	1624.57641601563
306.93991	1616.63537597656
331.02847	1561.873046875
588.32721	1784.92224121094
721.68408	2215.53881835938
765.68286	1844.97644042969
921.45947	2761.63232421875
956.82947	1999.09582519531
1571.3641	1911.53747558594
peaklist end

peaklist start
mz=1022.89867549039
fragmentation=HCD
charge=2
header=RawFile: QE929_MSQ1321_20180329_Heba_ub_s4_10_1 Index: 19151 Precursor: 0 _multi_
102.05521	3346.11596679688
110.07172	35905.0234375
116.07102	2093.75024414063
175.11884	30213.8046875
179.09082	1993.46447753906
197.10284	7140.7890625
207.08694	2184.203125
218.26062	1743.8134765625
221.90245	1678.97448730469
225.0977	13383.109375
247.10754	7933.76171875
249.16138	2075.97534179688
275.10147	2546.3984375
288.20346	13242.3935546875
296.15076	2744.36181640625
300.93866	2402.73657226563
322.11636	3311.08178710938
340.12576	3609.77124023438
342.09409	2955.42553710938
360.10638	2061.46411132813
396.20685	2290.12548828125
411.17688	7426.4228515625
448.19388	1728.46313476563
451.26599	26232.1977539063
451.84299	1958.78125
455.15247	2298.03295898438
571.29901	2507.24975585938
588.32516	42253.7387695313
614.48297	2119.595703125
622.8056	8522.744140625
623.3125	9050.337890625
666.32075	15228.3947753906
666.82867	12698.8916015625
723.8407	15990.1123046875
724.3363	10591.359375
735.39328	69367.2219238281
790.22504	2194.0341796875
812.28961	5995.02197265625
830.30243	21472.03515625
840.27905	15560.89453125
858.28766	35118.779296875
921.47127	114855.323242188
974.41156	6695.2607421875
1016.3676	9999.91479492188
1044.3615	13992.8840332031
1090.5178	2803.79321289063
1107.5496	100745.732421875
1230.4449	6414.95361328125
1244.6021	6458.28125
1245.5892	2647.44140625
1331.6188	3320.4951171875
1377.5068	3729.38916015625
1561.6883	24193.1845703125
1964.8342	81743.54296875
peaklist end

peaklist start
mz=1022.89867549039
fragmentation=HCD
charge=2
header=RawFile: QE929_MSQ1321_20180329_Heba_ub_s4_10_1 Index: 19280 Precursor: 0 _multi_
110.07156	2901.12182617188
126.55222	1490.11596679688
161.21724	1586.96301269531
171.23924	1686.91723632813
588.32776	2170.84204101563
673.74121	1961.0263671875
735.39551	2088.0625
741.22711	2467.82495117188
821.94629	2593.3974609375
983.41711	3741.18212890625
1099.5031	2267.462890625
1442.8348	2098.2900390625
1554.656	2149.60278320313
1697.7916	2164.17407226563
peaklist end

peaklist start
mz=1022.89872996263
fragmentation=HCD
charge=2
header=RawFile: QE929_MSQ1321_20180329_Heba_ub_s7_30_1 Index: 18063 Precursor: 0 _multi_
100.54243	1647.34582519531
110.07153	12275.1337890625
127.72453	1883.13928222656
129.54243	1607.25915527344
149.55878	1621.20031738281
175.11815	11745.1728515625
178.84137	1535.9189453125
207.37897	1782.50903320313
227.0666	1846.7421875
451.26559	3682.78271484375
588.3229	14541.5649414063
622.80554	3001.21264648438
735.38745	13250.3547363281
830.28827	7242.240234375
840.27472	2396.93579101563
841.29059	2702.2939453125
858.29142	8936.65600585938
921.46966	35850.16015625
953.1297	1862.84204101563
982.9119	21369.7919921875
983.43158	15890.9677734375
1044.3512	5792.68359375
1045.3756	2297.60913085938
1107.5502	13680.2763671875
1108.5391	10823.419921875
1331.6276	2253.26196289063
peaklist end

peaklist start
mz=1022.89872996263
fragmentation=HCD
charge=2
header=RawFile: QE929_MSQ1321_20180329_Heba_ub_s7_30_1 Index: 18312 Precursor: 0 _multi_
110.07137	6515.74609375
135.5779	1791.20642089844
175.11855	2683.203125
185.80452	1688.51086425781
305.62598	2305.07373046875
451.26221	2160.47534179688
585.23828	1725.89660644531
588.32758	2702.41040039063
735.3891	6820.9287109375
830.28644	3674.8125
921.46697	18258.1293945313
983.41913	7598.966796875
1107.5346	11482.0744628906
peaklist end

peaklist start
mz=1022.89872996263
fragmentation=HCD
charge=2
header=RawFile: QE929_MSQ1321_20180329_Heba_ub_s7_30_1 Index: 18436 Precursor: 0 _multi_
110.07122	3480.3701171875
118.20728	1456.65942382813
175.11842	1814.50036621094
183.55962	1660.73376464844
355.81342	1683.35473632813
470.08475	1836.36706542969
588.31677	3283.2705078125
736.38135	2156.92749023438
827.54517	1963.69775390625
921.4643	6613.056640625
982.90399	2723.8623046875
1107.5398	5898.76977539063
1643.0107	2379.51293945313
1679.8236	2233.400390625
1786.9144	2412.77124023438
1868.4755	2308.89794921875
1965.8272	4672.29956054688
2068.5356	2420.46655273438
peaklist end

peaklist start
mz=1022.89872996263
fragmentation=HCD
charge=2
header=RawFile: QE929_MSQ1321_20180329_Heba_ub_s7_30_1 Index: 17947 Precursor: 0 _multi_
102.05555	2695.87548828125
108.40385	1557.85949707031
110.07138	28220.265625
111.84275	1633.81677246094
175.1185	19146.85546875
179.64929	1738.20300292969
197.10384	2010.77014160156
212.84425	1816.796875
225.09769	3713.18408203125
247.10724	6733.681640625
275.1026	2430.72680664063
288.20236	10249.486328125
411.17786	2505.52490234375
451.2641	16040.1220703125
588.32367	27941.8461914063
622.80707	2916.62231445313
721.22656	3846.279296875
723.83496	2126.95336914063
735.39304	38929.15625
830.29165	15241.7453613281
840.27283	14184.2648925781
858.28677	25750.052734375
921.46982	72112.2243652344
973.91311	7225.84545898438
1016.38	3585.23120117188
1044.3615	13678.1791992188
1107.5453	70297.11328125
1109.5251	2619.01220703125
1182.604	2205.17919921875
1230.4285	9246.380859375
1244.5978	8253.8076171875
1309.6094	2248.70043945313
1331.6429	14161.0275878906
1964.8291	82297.3525390625
2080.6636	2783.42407226563
peaklist end

peaklist start
mz=1022.89872996263
fragmentation=HCD
charge=2
header=RawFile: QE929_MSQ1321_20180329_Heba_ub_s7_30_1 Index: 17803 Precursor: 0 _multi_
102.05535	25058.74609375
110.07153	384568.375
111.07502	10848.732421875
136.07623	17731.595703125
156.11174	8248.1123046875
158.09276	10995.5693359375
159.09169	10952.0869140625
172.77571	6933.8408203125
175.11887	198967.546875
179.09276	17952.6953125
197.10344	33463.703125
225.09779	92683.3984375
227.06691	9185.4951171875
247.10791	68003.3203125
271.17731	11902.0517578125
273.45349	8606.591796875
275.10336	45044.18359375
278.15768	7809.2177734375
285.13412	15723.6953125
288.20291	103238.890625
296.15042	18291.216796875
318.09305	8810.125
322.11401	9954.916015625
324.1467	41193.8671875
340.12628	16568.478515625
342.09473	10119.107421875
373.16779	8662.673828125
404.1452	37240.0078125
411.11899	12962.876953125
411.17667	37869.61328125
434.24103	10254.376953125
448.20236	8947.919921875
451.26603	245742.7890625
513.00385	8972.8974609375
519.17761	11063.1669921875
571.30298	34030.67578125
588.32432	425810.4296875
634.19458	11152.857421875
657.31403	10022.4384765625
703.22296	10901.9365234375
721.22736	30694.892578125
723.83258	36750.45703125
735.39128	502310.303710938
812.27831	43295.970703125
830.29513	237150.78125
840.27806	183321.57421875
858.28766	352840.8046875
895.87427	10030.8408203125
904.42987	15622.24609375
921.47206	969751.24609375
973.9079	66350.294921875
974.41992	57821.31640625
983.224	15895.646484375
984.40936	12739.005859375
1000.3734	10943.830078125
1016.3752	75358.4375
1017.3665	34319.2421875
1018.382	11303.2431640625
1026.3651	11725.69140625
1044.3694	180504.3046875
1090.5177	15279.232421875
1101.3888	10252.5751953125
1107.5501	867167.6953125
1202.4381	17358.462890625
1230.4391	113134.44140625
1244.609	92783.6328125
1244.6186	91105.5888671875
1245.5984	51904.40234375
1248.4568	31492.884765625
1331.6377	180562.243164063
1377.5129	83683.10546875
1447.6754	53957.45703125
1515.546	15967.4296875
1561.702	73616.392578125
1933.9054	9450.9423828125
1964.8306	1025461.203125
peaklist end

peaklist start
mz=1022.89872996263
fragmentation=HCD
charge=2
header=RawFile: QE929_MSQ1321_20180329_Heba_ub_s7_30_1 Index: 18187 Precursor: 0 _multi_
110.07133	9635.34765625
117.78561	1479.91516113281
135.22433	1624.35717773438
144.57594	1577.71057128906
171.54443	1785.18420410156
175.11963	3475.541015625
225.09785	1964.29321289063
301.18079	1777.48071289063
416.97482	1928.21276855469
451.26309	6461.732421875
588.32141	2755.49169921875
663.76001	1884.31884765625
735.38776	9077.1630859375
826.79095	1845.81127929688
840.26215	1995.98803710938
858.27673	2220.751953125
861.51807	1814.11779785156
880.16254	1810.39147949219
921.46636	21600.1689453125
950.39722	2080.81689453125
1044.3619	3411.9599609375
1100.9446	2158.51831054688
1107.5404	21586.955078125
1108.8	2121.13330078125
1109.5718	2204.5556640625
1964.8331	15376.5541992188
peaklist end

peaklist start
mz=1022.89872996263
fragmentation=HCD
charge=2
header=RawFile: QE929_MSQ1321_20180329_Heba_ub_s7_30_1 Index: 17659 Precursor: 0 _multi_
112.98664	1627.68798828125
130.85414	1481.07775878906
313.46249	1659.05078125
392.60617	1781.65844726563
437.30731	1788.16369628906
531.39142	1757.49487304688
921.46259	2218.58374023438
982.92926	2828.00415039063
1548.5099	2382.75537109375
1735.0044	2146.87377929688
1896.1465	2145.90454101563
peaklist end

peaklist start
mz=1022.89884570722
fragmentation=HCD
charge=2
header=RawFile: QE929_MSQ1321_20180329_Heba_ub_s3_ctrl_3 Index: 17355 Precursor: 0 _multi_
103.31112	1852.064453125
110.07133	2619.45874023438
112.63364	1543.75561523438
175.1183	2490.5537109375
180.12234	1539.40051269531
206.53403	1693.18322753906
330.64771	1971.62890625
588.32654	3930.0302734375
690.77979	1796.92590332031
735.38562	7441.64697265625
921.45538	6651.98681640625
983.42072	6101.3935546875
1107.5504	8467.75280761719
1515.4009	2092.79321289063
peaklist end

peaklist start
mz=1022.89890461105
fragmentation=HCD
charge=2
header=RawFile: QE929_MSQ1321_20180329_Heba_ub_s6_10_3 Index: 18886 Precursor: 0 _multi_
107.73281	1470.86755371094
110.07176	6802.66064453125
156.85292	1469.89343261719
156.97484	1743.52880859375
160.86671	1492.39123535156
167.18098	1583.53759765625
517.90973	1850.99584960938
581.49078	2121.2451171875
588.32422	3013.0185546875
735.39465	7435.55224609375
830.3067	2550.82373046875
884.64996	2189.36596679688
911.7785	1765.13452148438
921.46753	13291.6898193359
983.40955	2930.99536132813
1042.3663	3061.1728515625
1105.5112	2201.1845703125
1106.5262	2059.37231445313
1107.5491	6617.67919921875
1167.0737	1951.69555664063
2005.603	2701.80249023438
peaklist end

peaklist start
mz=1022.89890461105
fragmentation=HCD
charge=2
header=RawFile: QE929_MSQ1321_20180329_Heba_ub_s6_10_3 Index: 18373 Precursor: 0 _multi_
102.05531	9314.7763671875
110.07154	108871.0234375
111.07518	3577.76782226563
120.08083	2020.21728515625
134.78673	1941.27917480469
136.07576	3839.7958984375
158.09244	2006.51892089844
159.09171	2679.94970703125
175.10423	3567.03540039063
175.11879	70174.0859375
178.40605	1944.4150390625
179.09227	8432.6162109375
197.10336	7879.9541015625
207.08728	2851.04223632813
216.3474	1873.83142089844
222.81487	1745.32409667969
225.09839	17023.82421875
247.1069	13202.134765625
249.1601	2644.39306640625
275.10153	13485.0888671875
288.20297	25701.12109375
296.14996	4503.43603515625
301.12778	6467.67578125
318.09409	2436.69311523438
322.11295	1877.64038085938
324.14459	7681.61083984375
340.12399	3087.658203125
342.09299	6551.56689453125
363.9552	2314.40014648438
373.16757	2407.4248046875
404.14465	6641.94580078125
411.17551	8190.4482421875
434.23944	7196.92333984375
451.26589	62878.53515625
471.21072	3073.1025390625
519.16602	3038.50415039063
553.41577	1950.61669921875
554.28204	7159.166015625
571.29456	9450.052734375
588.3249	100863.396484375
623.80206	2790.84228515625
634.1936	3600.44409179688
657.31134	2454.23388671875
703.22144	2307.64916992188
704.20221	1880.55053710938
705.81598	2364.50244140625
721.23022	9187.9736328125
735.39274	138750.634521484
812.2847	15157.7080078125
830.29399	71466.3203125
840.27728	43294.0419921875
858.28896	83257.908203125
859.43524	2473.45190429688
904.43945	3818.71264648438
921.47182	254632.427734375
973.91235	10711.0615234375
974.42157	15489.9560546875
974.89783	7105.96044921875
983.72424	2833.29296875
1016.3766	14739.587890625
1017.3652	9616.9111328125
1026.347	3036.35693359375
1044.3682	45717.1845703125
1090.5191	6531.58251953125
1107.5508	217786.48046875
1108.3274	3304.93798828125
1202.454	6287.45654296875
1230.4554	18173.0234375
1231.435	14322.9318847656
1244.6084	58903.5009765625
1248.4501	4066.46533203125
1249.4674	3257.63427734375
1331.6252	7674.15771484375
1331.6425	39117.873046875
1349.5015	3241.67456054688
1377.5114	24741.7080078125
1446.663	26757.6474609375
1514.5524	16624.23828125
1561.6908	9137.88647460938
1678.6138	3090.16064453125
1790.7211	6809.89697265625
1791.7081	3619.31420898438
1964.8292	279177.741210938
peaklist end

peaklist start
mz=1022.89890461105
fragmentation=HCD
charge=2
header=RawFile: QE929_MSQ1321_20180329_Heba_ub_s6_10_3 Index: 18222 Precursor: 0 _multi_
105.42506	1690.97485351563
108.22011	1456.72802734375
110.07139	2737.66455078125
118.20745	1540.77893066406
122.9942	1502.34301757813
213.02115	1608.76245117188
262.25964	2000.91650390625
352.84732	1743.72644042969
735.38959	2772.86401367188
830.29486	2779.66381835938
921.46252	8807.369140625
1107.5383	3228.05615234375
1108.5264	2342.29052734375
1167.2539	1896.75402832031
1827.525	2235.46508789063
1964.804	7004.22705078125
peaklist end

peaklist start
mz=1022.89890461105
fragmentation=HCD
charge=2
header=RawFile: QE929_MSQ1321_20180329_Heba_ub_s6_10_3 Index: 19010 Precursor: 0 _multi_
102.76868	1790.953125
134.74806	1603.56384277344
154.85278	1467.998046875
186.49831	1501.63110351563
240.01347	1787.16064453125
706.74231	2057.13452148438
735.38617	2446.96606445313
921.47058	3122.51684570313
982.91974	1964.67810058594
1124.2704	1865.7646484375
peaklist end

peaklist start
mz=1022.89890461105
fragmentation=HCD
charge=2
header=RawFile: QE929_MSQ1321_20180329_Heba_ub_s6_10_3 Index: 18628 Precursor: 0 _multi_
104.92625	1493.361328125
110.0714	7000.568359375
117.10367	1694.25671386719
175.11882	2088.81420898438
180.77815	1633.89379882813
218.21529	1607.845703125
225.09941	2070.48364257813
270.50858	1505.08728027344
277.27841	1802.57373046875
451.26627	3365.82739257813
588.32312	8359.2939453125
604.01971	1836.908203125
735.38824	7138.740234375
858.28143	2949.04052734375
890.99854	2046.03833007813
921.46915	16923.1840820313
982.91112	13623.9575195313
983.42365	3372.75512695313
1107.5468	14554.3742675781
1973.8136	2609.49780273438
peaklist end

peaklist start
mz=1022.89890461105
fragmentation=HCD
charge=2
header=RawFile: QE929_MSQ1321_20180329_Heba_ub_s6_10_3 Index: 18749 Precursor: 0 _multi_
110.07114	3122.07397460938
146.38533	1569.8994140625
151.59685	1640.30847167969
175.11842	2971.42529296875
177.80856	1552.94677734375
251.4035	1701.57666015625
261.0062	1580.21313476563
305.21527	1941.85791015625
308.46832	1854.74755859375
451.26437	2184.07958984375
588.31885	2300.08569335938
622.7998	2252.18090820313
735.38916	6140.79541015625
831.27551	2033.41491699219
858.27643	2531.6201171875
921.4651	11530.1772460938
983.41864	2672.892578125
1039.6067	1876.50927734375
1095.375	2451.28979492188
1107.5396	7372.13232421875
1271.1881	1921.89892578125
peaklist end

peaklist start
mz=1022.89890461105
fragmentation=HCD
charge=2
header=RawFile: QE929_MSQ1321_20180329_Heba_ub_s6_10_3 Index: 18510 Precursor: 0 _multi_
102.05525	1806.296875
106.06264	1623.41674804688
110.0713	20835.689453125
139.89461	1856.68566894531
140.20193	1803.5234375
145.35109	1678.92236328125
154.38942	2283.64575195313
160.70453	1601.21142578125
175.11887	6331.396484375
269.92599	1831.56408691406
275.1004	1875.60229492188
288.20087	2617.55883789063
416.24344	1808.39074707031
451.2641	8264.33203125
577.82703	1695.96301269531
588.32526	11890.44140625
666.32129	3358.86743164063
735.39966	16069.6279296875
736.38892	3342.47509765625
812.27887	3353.76831054688
830.29529	9817.505859375
840.2749	3678.02734375
858.28387	14247.71875
859.29797	2562.50341796875
921.46781	38623.4189453125
1022.5433	5620.416015625
1044.3657	7127.6845703125
1107.5495	38165.1533203125
1230.4376	2416.48999023438
1493.7329	2475.18383789063
1964.8254	31430.3510742188
2064.2827	2213.326171875
peaklist end

peaklist start
mz=1022.89894971303
fragmentation=HCD
charge=2
header=RawFile: QE929_MSQ1321_20180329_Heba_ub_s7_30_1 Index: 19391 Precursor: 0 _multi_
104.1684	1415.07934570313
130.06561	2126.92626953125
136.61964	1670.88073730469
155.86681	1480.38623046875
165.18407	1606.06579589844
186.20059	1804.46069335938
215.55913	1649.35180664063
653.33856	1761.55834960938
777.85126	1908.29479980469
808.31464	1731.87133789063
812.27216	2044.43981933594
1489.0734	1747.44799804688
peaklist end

peaklist start
mz=1022.89897347726
fragmentation=HCD
charge=2
header=RawFile: QE929_MSQ1321_20180329_Heba_ub_s1_ctrl_1 Index: 15083 Precursor: 0 _multi_
162.09674	1589.20007324219
175.11803	4023.57470703125
202.58858	1654.83459472656
267.95255	1789.16369628906
451.25995	2298.97900390625
506.26105	2039.81091308594
560.95959	1858.92163085938
588.32001	2533.25170898438
735.38318	2767.31323242188
921.46892	11236.6323242188
982.91785	2749.60693359375
983.91846	5584.1875
1107.5487	6440.87841796875
1108.5642	1975.55773925781
2012.833	2294.63916015625
peaklist end

peaklist start
mz=1022.89905782938
fragmentation=HCD
charge=2
header=RawFile: QE929_MSQ1321_20180329_Heba_ub_s4_10_1 Index: 18551 Precursor: 0 _multi_
110.07153	7852.63330078125
117.05759	1484.17749023438
150.4608	1437.53894042969
175.11803	2678.94580078125
205.80713	1607.30688476563
206.43747	1649.46765136719
225.09695	1991.71606445313
281.05222	1657.86791992188
288.20029	2436.45239257813
444.88046	1733.27624511719
451.26764	2428.27465820313
588.3252	6949.5146484375
700.26263	1703.916015625
735.38842	8618.92211914063
921.47239	15146.484375
983.90887	2942.55688476563
1107.5497	14999.1845703125
1192.2058	2124.3994140625
1964.8262	11468.3798828125
peaklist end

peaklist start
mz=1022.89905782938
fragmentation=HCD
charge=2
header=RawFile: QE929_MSQ1321_20180329_Heba_ub_s4_10_1 Index: 18296 Precursor: 0 _multi_
102.05522	7657.50830078125
106.78528	1669.42541503906
110.07149	85883.9296875
111.0751	2229.54370117188
112.08718	4101.958984375
116.07042	2333.81005859375
136.07564	2715.8623046875
144.23648	2021.51391601563
144.24832	1680.67358398438
158.09225	3344.66333007813
175.11879	57798.45703125
176.12227	2168.07495117188
179.09319	3686.61865234375
197.10327	9005.5849609375
224.07167	1755.48364257813
225.09801	20087.35546875
234.29913	1752.24865722656
247.10744	10521.99609375
260.71878	1979.06079101563
263.12503	2428.30737304688
273.13446	3682.69482421875
275.10196	9981.1953125
285.13498	2618.23681640625
288.2027	24399.95703125
296.14987	2866.76391601563
301.12796	3951.53466796875
303.50333	1675.68603515625
316.37494	1715.59020996094
324.14383	7671.06298828125
360.10434	2389.63159179688
393.2616	2141.9697265625
404.14554	6982.3759765625
411.17804	8007.7001953125
448.19357	2152.9638671875
451.26529	48725.89453125
471.21133	2471.75708007813
519.16614	3606.18725585938
554.27948	2540.45727539063
554.79028	1986.91296386719
571.29932	3882.40698242188
588.32426	85388.689453125
634.28455	2065.87475585938
718.37384	3056.09765625
721.22369	8408.3173828125
735.271	2432.91015625
735.39272	91572.349609375
737.3847	2717.85546875
745.32068	2493.0146484375
812.28115	12150.9208984375
817.41772	2333.09643554688
824.95831	2113.89794921875
830.17505	1990.69458007813
830.29562	49107.2060546875
839.31274	3100.61694335938
840.27827	36890.1630859375
858.28978	66940.15625
860.28375	2297.75537109375
903.45197	2227.15844726563
904.44818	3725.57568359375
921.47119	182750.27734375
965.39911	2641.1923828125
974.90125	3282.09594726563
982.72607	3167.06567382813
983.74634	2570.3837890625
1016.3704	20356.50390625
1044.3674	31829.3701171875
1090.5135	3964.94555664063
1107.3088	3939.244140625
1107.5512	186070.271484375
1167.6656	2128.44873046875
1203.453	2473.85668945313
1230.4534	18208.29296875
1231.4445	3917.05102539063
1244.6099	37156.15625
1245.5994	12290.990234375
1331.6218	7125.7626953125
1331.6411	30232.7841796875
1377.4944	10734.28515625
1378.4843	3629.74731445313
1446.662	10873.458984375
1514.5653	9318.056640625
1561.6893	14233.4140625
1790.7014	3655.35424804688
1946.8232	23272.2783203125
1964.8342	206071.30859375
peaklist end

peaklist start
mz=1022.89905782938
fragmentation=HCD
charge=2
header=RawFile: QE929_MSQ1321_20180329_Heba_ub_s4_10_1 Index: 18157 Precursor: 0 _multi_
175.11838	1537.01538085938
181.94383	1741.37414550781
187.74869	1533.01965332031
196.21956	1826.77770996094
227.22195	1537.96887207031
420.30905	1838.25695800781
475.54663	1789.47937011719
643.78375	1766.03112792969
838.32202	1822.34838867188
885.93927	1909.82983398438
921.4679	2607.4384765625
982.91144	5742.341796875
1089.3771	2129.37768554688
1107.5449	1919.44128417969
1668.5748	2422.07739257813
2044.4733	2479.29443359375
peaklist end

peaklist start
mz=1022.89905782938
fragmentation=HCD
charge=2
header=RawFile: QE929_MSQ1321_20180329_Heba_ub_s4_10_1 Index: 18429 Precursor: 0 _multi_
110.07151	13399.8046875
119.52242	1563.14978027344
131.16908	1898.83752441406
157.84879	1707.80676269531
175.11896	11165.1328125
209.20135	1657.17236328125
246.6916	1693.1259765625
268.88623	1595.91088867188
288.20102	5536.81201171875
451.26614	8481.6494140625
471.20923	2008.08605957031
588.32358	16329.1494140625
626.11707	1991.00280761719
724.34015	1911.9921875
735.39337	11601.3623046875
736.38489	2688.78662109375
830.29718	6489.33642578125
840.27667	3390.59594726563
858.2867	15733.2270507813
904.42755	2123.03857421875
921.46612	27591.4619140625
983.91223	7161.611328125
1022.5359	14700.7512207031
1044.3677	3943.49682617188
1107.5464	35107.6728515625
1244.6284	3186.5595703125
1299.8706	2106.23950195313
1331.6347	5368.73413085938
1964.828	28648.390625
peaklist end

peaklist start
mz=1022.89905782938
fragmentation=HCD
charge=2
header=RawFile: QE929_MSQ1321_20180329_Heba_ub_s4_10_1 Index: 18918 Precursor: 0 _multi_
102.58122	1637.02709960938
110.07141	1988.97155761719
125.91975	1553.6220703125
167.19521	1603.77038574219
221.77652	1543.08068847656
269.43851	1731.03454589844
342.04886	1747.10827636719
617.6015	1728.04577636719
771.6615	1875.12194824219
780.08289	2148.20727539063
986.81885	1805.51721191406
1108.5529	1947.47387695313
1358.0726	2027.6943359375
peaklist end

peaklist start
mz=1022.89905782938
fragmentation=HCD
charge=2
header=RawFile: QE929_MSQ1321_20180329_Heba_ub_s4_10_1 Index: 18779 Precursor: 0 _multi_
110.07162	6271.32763671875
118.68866	1576.59240722656
131.53242	1466.86975097656
140.84605	1606.82775878906
146.63498	1840.818359375
148.00383	1611.83752441406
174.77271	1696.26354980469
288.38586	1718.81201171875
451.26807	2531.92846679688
586.75818	1955.6103515625
588.32471	2091.37524414063
735.39258	3003.33154296875
921.46942	11114.6376953125
922.45905	2582.84692382813
982.90747	3633.38012695313
1016.3709	2021.15087890625
1042.3523	3734.87841796875
1107.5522	3656.96435546875
1112.5557	1919.32067871094
1221.6573	2033.27563476563
1536.9517	1852.73449707031
1621.1229	1919.9091796875
1751.031	2044.97033691406
2040.9149	2003.8662109375
peaklist end

peaklist start
mz=1022.89905782938
fragmentation=HCD
charge=2
header=RawFile: QE929_MSQ1321_20180329_Heba_ub_s4_10_1 Index: 18663 Precursor: 0 _multi_
110.07116	3621.201171875
175.11938	1852.30432128906
189.28484	1574.91455078125
279.25797	1820.07983398438
288.87439	1833.40551757813
467.86838	1827.36791992188
588.32568	2984.81884765625
590.58069	1892.16552734375
735.39307	2409.33959960938
816.7052	1812.08142089844
858.28607	3006.693359375
921.46888	5941.70556640625
1107.5535	5698.49169921875
1964.8087	6094.85595703125
peaklist end

peaklist start
mz=1022.89909646201
fragmentation=HCD
charge=2
header=RawFile: QE929_MSQ1321_20180329_Heba_ub_s2_ctrl_2 Index: 18264 Precursor: 0 _multi_
110.07103	3869.69604492188
112.49043	1466.05834960938
119.8597	1751.20300292969
125.03613	1642.767578125
175.11823	2996.15258789063
180.18517	1513.01538085938
337.75671	2182.19384765625
380.40674	1730.57543945313
451.25873	1586.26721191406
588.32489	2908.11938476563
702.56403	2201.80712890625
723.84045	2759.28881835938
735.38867	3763.29028320313
921.4689	11137.5764160156
983.40546	2719.56958007813
983.91815	2669.08276367188
1107.5402	6066.91552734375
1519.4071	2081.09204101563
1707.3075	2007.33752441406
peaklist end

peaklist start
mz=1022.89909692363
fragmentation=HCD
charge=2
header=RawFile: QE929_MSQ1321_20180329_Heba_ub_s8_30_2 Index: 19426 Precursor: 0 _multi_
102.92912	1468.92395019531
103.17339	1495.9365234375
120.08112	1521.1015625
145.62497	1672.01635742188
159.69807	1484.30358886719
161.90805	1592.7119140625
175.11943	2543.75463867188
345.00998	1777.16674804688
446.18634	2266.31372070313
588.32629	2792.80834960938
652.21539	1881.85778808594
684.43823	2016.09094238281
715.06213	1989.59240722656
858.28229	2928.58227539063
921.4704	8756.1357421875
956.24933	2338.04418945313
982.90125	1949.41870117188
1022.4888	2417.61743164063
1107.5514	5623.283203125
1230.4475	2543.8759765625
1432.0751	1913.43933105469
1669.9089	2462.7392578125
peaklist end

peaklist start
mz=1022.89910594224
fragmentation=HCD
charge=2
header=RawFile: QE929_MSQ1321_20180329_Heba_ub_s7_30_1 Index: 18564 Precursor: 0 _multi_
102.05529	14802.0693359375
110.07151	87097.734375
111.07486	2234.92651367188
113.07137	1677.47778320313
136.07538	3562.89233398438
156.07559	1947.76245117188
157.10846	1900.47155761719
158.09204	7077.43505859375
160.5161	1857.58532714844
175.11876	69865.7109375
179.09238	7974.908203125
197.10309	3313.52734375
197.19048	1992.62329101563
199.90652	1985.59252929688
207.08769	4448.2021484375
208.07129	4587.6875
225.09805	59356.70703125
226.10094	2803.0380859375
227.06488	2125.81420898438
245.07695	7642.2314453125
247.10739	17472.65234375
273.13635	2328.14892578125
275.10165	14491.1909179688
288.2022	32801.4782714844
294.11884	2875.69653320313
296.15054	12500.490234375
296.80817	1906.77209472656
301.12906	4446.13427734375
312.1282	2939.57690429688
318.09186	1884.58447265625
322.1134	3534.78125
324.14471	9593.83984375
340.12482	7475.412109375
404.1441	9817.9326171875
411.1767	23540.46875
434.24005	8163.40478515625
447.13358	2037.181640625
448.19614	3444.22631835938
451.26629	67915.69140625
471.21466	2245.69189453125
506.40277	2261.60864257813
519.16931	4171.35302734375
526.20678	9655.58508300781
569.26794	2476.58325195313
571.29956	7665.68505859375
588.32461	108400.49609375
597.25537	3886.865234375
627.80365	2320.10522460938
715.32056	2760.63696289063
718.36456	4154.3125
721.22589	3788.31030273438
735.3917	138275.112548828
744.31781	2928.91870117188
758.29279	3300.306640625
772.83826	2769.06567382813
781.34332	11014.6748046875
781.85278	7179.486328125
812.27625	12636.552734375
830.29128	32957.1611328125
836.84882	2830.88330078125
840.27773	40677.2548828125
858.28793	63044.904296875
904.4426	7424.89038085938
921.47244	251402.306640625
983.22424	3695.36108398438
984.41455	8541.205078125
1016.371	32338.3095703125
1044.3644	33547.1396484375
1107.5496	231243.185546875
1108.3275	3846.7529296875
1109.5658	19708.1484375
1230.4628	14990.65234375
1231.448	7484.04833984375
1244.6108	87164.0688476563
1245.6034	18984.83984375
1313.6104	5265.52685546875
1331.6163	7841.65283203125
1331.6392	152461.2578125
1332.642	2763.54370117188
1377.4965	16989.0439453125
1446.6541	5798.71923828125
1446.669	78901.43359375
1514.5607	14761.1059570313
1516.5901	2275.31640625
1678.6288	2855.90600585938
1790.6671	2570.89208984375
1791.725	3263.39331054688
1946.8149	39906.98046875
1954.0813	2501.06567382813
1964.8315	220166.16015625
peaklist end

peaklist start
mz=1022.89910594224
fragmentation=HCD
charge=2
header=RawFile: QE929_MSQ1321_20180329_Heba_ub_s7_30_1 Index: 18707 Precursor: 0 _multi_
110.07146	8182.779296875
126.12269	1829.87145996094
128.35646	1725.61975097656
175.11955	2228.77563476563
292.22092	1710.76782226563
480.70517	2025.70581054688
503.36426	1868.92980957031
588.32397	8609.044921875
622.81274	2273.95849609375
666.31372	2309.27099609375
666.82355	3259.38940429688
723.84082	2301.29467773438
735.3938	10505.4697265625
858.28888	3944.15869140625
921.46613	14358.228515625
1044.3566	2776.06127929688
1107.5566	12414.119140625
1108.5472	2384.546875
1535.2894	2164.93237304688
1751.0034	2153.07666015625
1830.4055	2019.53662109375
1961.4799	2486.12158203125
1964.8177	22018.3071289063
peaklist end

peaklist start
mz=1022.89913109988
fragmentation=HCD
charge=2
header=RawFile: QE929_MSQ1321_20180329_Heba_ub_s4_10_1 Index: 19393 Precursor: 0 _multi_
110.07101	3575.42700195313
150.49593	1653.86120605469
173.76953	1771.53088378906
175.11902	2173.03198242188
182.55595	1814.22424316406
186.11719	1662.16162109375
194.49278	1805.2880859375
213.45657	1720.05407714844
225.09727	2295.46240234375
451.2739	1819.10339355469
588.32684	2710.9384765625
723.83472	2354.484375
735.38672	8482.95703125
736.40112	1916.37170410156
873.6405	1884.20104980469
921.46356	7580.27880859375
983.41028	3309.78881835938
1022.4952	6254.73754882813
1107.5481	8609.57348632813
1337.7306	2568.74829101563
1468.9399	1969.07995605469
1780.4963	1922.25842285156
2025.9491	1997.50183105469
peaklist end

peaklist start
mz=1022.89917186985
fragmentation=HCD
charge=2
header=RawFile: QE929_MSQ1321_20180329_Heba_ub_s8_30_2 Index: 19308 Precursor: 0 _multi_
110.0721	2685.98974609375
120.70888	1449.86120605469
134.98073	1565.96545410156
143.26372	1601.73876953125
175.11952	6586.90625
225.36421	1514.55639648438
237.73	1635.36267089844
251.89941	2015.30261230469
296.96109	1907.64147949219
588.3244	2307.37719726563
830.302	2171.57006835938
888.35083	1816.64892578125
921.46558	9025.5185546875
1022.4969	83511.6796875
1107.548	3969.40405273438
1563.5356	2037.79504394531
1945.4916	1951.38366699219
peaklist end

peaklist start
mz=1022.89917186985
fragmentation=HCD
charge=2
header=RawFile: QE929_MSQ1321_20180329_Heba_ub_s8_30_2 Index: 19171 Precursor: 0 _multi_
110.07163	9510.4619140625
113.4213	1663.83715820313
166.55849	1503.19604492188
175.11893	9257.056640625
205.84695	1882.04663085938
225.09763	2000.97839355469
228.25241	1843.52490234375
326.21948	1879.64721679688
588.3244	10624.650390625
666.33167	3918.9111328125
724.34198	2233.77880859375
735.39513	11582.9956054688
781.33728	2351.44360351563
793.99048	2010.00439453125
830.29095	2367.77490234375
840.28033	3068.63525390625
858.28607	6990.89013671875
921.46882	30943.732421875
1044.3691	3472.9140625
1107.5669	11235.1591796875
1108.5391	9266.181640625
1244.605	4113.58776855469
1518.0798	2210.06567382813
1964.8301	14532.3972167969
peaklist end

peaklist start
mz=1022.89922129705
fragmentation=HCD
charge=2
header=RawFile: QE929_MSQ1321_20180329_Heba_ub_s5_10_2 Index: 17142 Precursor: 0 _multi_
110.07169	2333.82153320313
112.36531	1410.1103515625
131.4057	1485.302734375
175.11946	2191.4267578125
207.42471	1754.7138671875
225.09651	1787.47924804688
237.30074	1714.35375976563
270.9693	1742.23974609375
446.19659	1896.50988769531
487.2157	1732.24206542969
735.39349	2534.99731445313
858.2912	2187.35083007813
921.46253	10224.4299316406
983.42316	3491.005859375
1107.5448	3656.42944335938
1108.5618	5897.14501953125
1509.8309	1975.66516113281
2081.218	2282.37426757813
peaklist end

peaklist start
mz=1022.89925387911
fragmentation=HCD
charge=2
header=RawFile: QE929_MSQ1321_20180329_Heba_ub_s7_30_1 Index: 19101 Precursor: 0 _multi_
110.07215	1815.41564941406
110.09413	1607.94982910156
141.00864	1696.34558105469
145.5623	1665.56396484375
175.11995	1775.59375
325.04922	1750.29016113281
451.26834	1924.39782714844
588.32843	2341.5322265625
735.3877	2123.78979492188
791.89368	1942.06091308594
921.47028	3575.6240234375
982.91199	2944.8896484375
1021.6269	1938.71081542969
1063.6956	1889.69396972656
1107.5531	6011.81640625
1321.2817	2075.6357421875
peaklist end

peaklist start
mz=1022.89931736727
fragmentation=HCD
charge=2
header=RawFile: QE929_MSQ1321_20180329_Heba_ub_s9_30_3 Index: 19382 Precursor: 0 _multi_
110.07166	2869.04052734375
145.85631	1553.18298339844
175.12033	2232.99633789063
247.10707	1714.06994628906
337.26227	1660.369140625
588.32751	2870.05004882813
680.68341	1665.603515625
723.8382	2681.134765625
735.39459	8558.7646484375
858.2948	2497.15893554688
921.46627	11640.2336425781
1023.5599	28671.45703125
1107.5414	3960.7548828125
1108.5562	2647.3291015625
1173.3342	2173.7578125
1430.1285	2303.9345703125
1436.0961	2043.63732910156
1964.8208	5812.10766601563
peaklist end

peaklist start
mz=1022.89933938233
fragmentation=HCD
charge=2
header=RawFile: QE929_MSQ1321_20180329_Heba_ub_s5_10_2 Index: 17015 Precursor: 0 _multi_
110.0711	3100.9931640625
113.807	1476.12475585938
137.19182	1593.96228027344
308.36606	1634.18994140625
416.37543	1826.94567871094
480.78818	2194.60766601563
588.32721	6322.90625
735.39984	5893.958984375
858.28339	2425.66357421875
921.46796	14969.0126953125
983.41644	9083.4521484375
1081.0771	1970.00866699219
1107.5348	7602.251953125
1109.5347	2283.81469726563
1902.6887	2047.30541992188
peaklist end

peaklist start
mz=1022.89936603173
fragmentation=HCD
charge=2
header=RawFile: QE929_MSQ1321_20180329_Heba_ub_s8_30_2 Index: 19051 Precursor: 0 _multi_
110.07182	3870.37182617188
114.80285	1645.84252929688
116.68771	1634.86645507813
128.77556	1823.16149902344
133.95328	1806.21887207031
143.86356	1583.59606933594
175.11922	3226.36547851563
180.62421	1675.13452148438
251.61444	1649.93762207031
252.19054	1683.09741210938
257.80084	1606.00231933594
273.58057	1605.65539550781
451.26505	2586.3583984375
513.61938	1841.46630859375
522.30505	1927.10009765625
588.32629	7702.90771484375
666.32306	6422.71240234375
723.83289	2565.1484375
735.39349	6603.90771484375
783.63513	1944.51025390625
858.2995	2225.68139648438
921.46583	27125.5283203125
926.83319	2412.94409179688
958.60052	1952.57568359375
982.92029	8366.3720703125
983.9115	2238.52319335938
1107.5388	17221.6821289063
1722.5537	2059.29443359375
2059.8694	2193.4326171875
peaklist end

peaklist start
mz=1022.89936603173
fragmentation=HCD
charge=2
header=RawFile: QE929_MSQ1321_20180329_Heba_ub_s8_30_2 Index: 18927 Precursor: 0 _multi_
102.05518	7767.01220703125
106.22815	1898.70166015625
110.0645	2637.89965820313
110.07152	52361.9140625
111.45269	1598.50427246094
126.18655	1755.49877929688
136.07527	7130.9619140625
175.11859	33357.67578125
183.00354	1923.86352539063
191.47589	1751.94384765625
195.08673	1867.40344238281
197.10274	6673.6962890625
208.07179	3576.88134765625
225.09775	38490.25
226.10054	2167.35498046875
247.10698	10841.63671875
254.95892	1798.72290039063
275.10153	7686.99560546875
288.20184	19875.857421875
296.14825	3343.27514648438
312.12976	2633.7158203125
324.14355	7205.45703125
340.12366	3803.59350585938
363.7114	1827.26586914063
404.14594	2312.90185546875
411.1767	15766.8623046875
434.23764	2196.54174804688
451.26609	42911.8486328125
498.2099	2789.13427734375
501.16364	2179.25708007813
519.16766	2836.603515625
524.85291	2066.91430664063
526.20575	2876.63427734375
554.77594	2710.71166992188
571.29504	3410.44848632813
588.32392	63077.7399902344
657.30499	3155.26049804688
667.33606	5263.279296875
715.3291	4109.20166015625
718.36066	2044.60729980469
719.36115	2358.34594726563
721.2334	2107.73583984375
735.3916	86930.1208496094
781.35248	3013.91235351563
781.8454	2840.59936523438
812.27914	11243.7609863281
820.34674	1933.44921875
830.29715	19998.5122070313
840.27597	33521.2490234375
858.28724	52154.3032226563
921.47184	172132.087890625
1016.3678	14258.5485839844
1044.3619	16985.728515625
1045.3785	2810.56298828125
1090.514	2768.697265625
1107.5517	133229.541992188
1202.4393	2989.45434570313
1230.4279	4032.5439453125
1231.454	4051.68334960938
1244.6056	63015.3840332031
1246.5825	2656.48974609375
1248.4603	3781.77465820313
1331.6123	2545.77612304688
1331.6408	74827.30078125
1377.504	10212.9519042969
1446.6692	46133.384765625
1514.5698	2910.90576171875
1515.5436	3028.89672851563
1946.7993	16875.2451171875
1964.8312	135315.03125
peaklist end

peaklist start
mz=1022.89939014621
fragmentation=HCD
charge=2
header=RawFile: QE929_MSQ1321_20180329_Heba_ub_s7_30_1 Index: 18977 Precursor: 0 _multi_
100.39296	1516.58056640625
101.17107	1549.8466796875
110.07123	2269.2568359375
116.7251	1678.52111816406
120.0812	1688.47680664063
158.09218	1972.373046875
175.11885	6854.94580078125
191.95525	2000.1474609375
230.57271	1675.82153320313
266.53171	1525.05358886719
568.08838	1587.77783203125
588.32404	1893.34167480469
921.47253	8736.30578613281
973.34949	1885.47033691406
1022.4924	92785.6875
1863.689	2148.81274414063
1964.8254	8531.2314453125
1991.8723	2298.76708984375
peaklist end

peaklist start
mz=1022.89939014621
fragmentation=HCD
charge=2
header=RawFile: QE929_MSQ1321_20180329_Heba_ub_s7_30_1 Index: 18834 Precursor: 0 _multi_
110.07185	10817.427734375
175.11949	8688.978515625
223.21848	1955.29821777344
225.09715	2390.78271484375
358.35547	1525.99011230469
451.26611	7385.63427734375
515.01538	1657.34875488281
534.18225	1864.74658203125
588.32629	7370.5517578125
622.80933	2126.19506835938
628.198	1886.23608398438
723.83417	6382.4873046875
735.39173	13747.96875
781.3515	1866.68139648438
830.29858	2939.68505859375
858.28613	7632.41455078125
921.47108	21642.8896484375
952.13403	1716.00830078125
1044.3544	2452.0234375
1107.5513	19661.9873046875
1230.4426	2256.57836914063
1500.9222	2319.18530273438
1964.8231	23397.1552734375
peaklist end

peaklist start
mz=1022.89940729404
fragmentation=HCD
charge=2
header=RawFile: QE929_MSQ1321_20180329_Heba_ub_s9_30_3 Index: 18605 Precursor: 0 _multi_
110.07117	6597.6259765625
117.91559	1617.79321289063
175.1187	2798.36596679688
263.4064	1567.61279296875
272.18158	1741.06005859375
373.03857	1734.02038574219
451.26715	2170.78979492188
735.39142	6670.51611328125
782.50958	1804.94519042969
830.28717	1895.31555175781
858.28406	2388.5234375
918.41882	1944.24230957031
921.46652	20126.3828125
955.08588	2039.28442382813
982.91457	12871.3942871094
983.40833	7189.90087890625
1044.3635	2201.4365234375
1107.5476	8145.4541015625
1865.8157	2215.33862304688
peaklist end

peaklist start
mz=1022.89940729404
fragmentation=HCD
charge=2
header=RawFile: QE929_MSQ1321_20180329_Heba_ub_s9_30_3 Index: 18735 Precursor: 0 _multi_
102.81604	1598.62377929688
110.07106	3048.00073242188
114.18998	1673.24658203125
175.11885	2726.18823242188
198.15462	2399.9873046875
451.26385	2099.59057617188
513.64417	1816.57458496094
549.2323	1809.76245117188
588.31866	2766.591796875
602.33771	1962.07336425781
759.50879	1716.10180664063
858.27814	3714.37866210938
900.08698	2218.81103515625
921.46849	10365.6967773438
983.41577	3381.0087890625
1107.5382	5836.4892578125
1418.6805	2446.26928710938
1606.1847	2064.01831054688
peaklist end

peaklist start
mz=1022.89940729404
fragmentation=HCD
charge=2
header=RawFile: QE929_MSQ1321_20180329_Heba_ub_s9_30_3 Index: 18351 Precursor: 0 _multi_
102.05491	1451.6474609375
110.07116	12274.9208984375
110.08251	1756.32958984375
130.89854	1455.56494140625
175.11856	10652.4619140625
225.09604	2310.02416992188
230.41847	1927.70056152344
299.52664	1705.22436523438
349.36646	2036.21838378906
372.58389	1709.87744140625
451.26385	3932.12719726563
476.13733	1680.85961914063
588.32241	11816.1306152344
622.53607	2119.88916015625
622.80164	2859.51293945313
623.31085	2229.12719726563
735.39233	11674.0634765625
736.3819	2256.46264648438
830.28333	3138.25537109375
840.26166	3532.21044921875
858.28443	7878.9921875
921.46419	27466.9306640625
1016.3762	3288.09765625
1017.3594	1938.36889648438
1044.361	5992.83349609375
1107.5467	25679.4287109375
1184.574	1972.77490234375
1482.6097	1891.20056152344
1624.4017	2288.26049804688
1682.8936	2247.0673828125
1735.6342	2062.74389648438
1758.4092	1886.30834960938
1964.8271	25942.1520996094
2022.255	2122.02270507813
peaklist end

peaklist start
mz=1022.89940729404
fragmentation=HCD
charge=2
header=RawFile: QE929_MSQ1321_20180329_Heba_ub_s9_30_3 Index: 17937 Precursor: 0 _multi_
102.78975	1828.58471679688
104.53446	1616.24353027344
107.34898	1522.03796386719
108.57903	1578.47485351563
110.07159	2102.99731445313
121.1893	1514.42578125
175.11893	1663.95141601563
232.02434	1764.73767089844
253.31641	1709.5283203125
377.15201	1622.33935546875
432.44986	1736.56994628906
448.82419	1682.19702148438
451.26837	2072.912109375
498.8743	1642.076171875
588.31946	2083.54614257813
604.30518	1892.42736816406
723.29736	1762.15637207031
921.47272	2975.36889648438
982.91705	6989.34619140625
1094.7244	2235.16088867188
1107.5281	2204.45776367188
1444.3027	2572.12622070313
1553.0797	2277.11645507813
1554.911	2418.38745117188
1819.7543	1991.50500488281
peaklist end

peaklist start
mz=1022.89940729404
fragmentation=HCD
charge=2
header=RawFile: QE929_MSQ1321_20180329_Heba_ub_s9_30_3 Index: 18479 Precursor: 0 _multi_
102.73423	1574.91333007813
110.07141	8526.1591796875
111.29324	1435.71008300781
123.75976	1941.00048828125
126.97504	1843.40576171875
175.11798	2788.88891601563
191.95544	1792.6826171875
247.59349	1736.28430175781
321.78308	1587.52722167969
380.78049	1844.05603027344
383.23337	1875.35815429688
389.80478	2140.42993164063
447.20691	1671.25793457031
452.26892	2044.15856933594
588.32269	3927.12280273438
589.92487	1837.81909179688
636.42639	1916.41064453125
680.71252	2069.16064453125
735.38513	12641.029296875
770.21503	1845.65991210938
830.29321	2591.2255859375
858.28436	6668.41845703125
921.47766	14221.7880859375
922.4632	3599.11303710938
983.91504	6969.3642578125
1107.5484	18672.7858886719
1395.2157	2059.58056640625
1964.8181	11118.6257324219
peaklist end

peaklist start
mz=1022.89940729404
fragmentation=HCD
charge=2
header=RawFile: QE929_MSQ1321_20180329_Heba_ub_s9_30_3 Index: 18230 Precursor: 0 _multi_
110.07127	30124.373046875
129.96632	1835.38818359375
148.76234	1792.63549804688
175.11839	19705.51953125
197.10104	2068.61987304688
220.95026	1707.69396972656
225.09723	3522.80224609375
247.10625	2420.03247070313
275.10138	1866.96960449219
288.20215	7269.52490234375
340.12274	2012.56359863281
401.03214	1867.6552734375
450.40845	1875.74377441406
451.26288	11795.8359375
571.30725	2773.78344726563
588.32288	28350.7214355469
609.82593	2166.54516601563
622.80286	6694.14306640625
623.31323	3237.98706054688
735.39167	37247.318359375
812.27295	3092.12817382813
830.2914	15049.5837402344
840.27357	9936.01318359375
858.28887	21100.5385742188
921.47122	70251.3498535156
974.41528	3459.59741210938
1016.3707	3600.86303710938
1022.5479	5842.0224609375
1044.3665	14806.083984375
1066.2317	1955.55676269531
1107.5433	56793.8747558594
1230.4296	9260.09716796875
1244.5927	6733.33349609375
1331.6369	10025.0041503906
1377.5117	2790.43310546875
1378.4952	3262.7041015625
1476.0454	2340.51782226563
1517.374	2069.40014648438
1561.694	5660.58715820313
1848.875	2499.33984375
1862.4004	2553.3447265625
1964.8301	74598.345703125
peaklist end

peaklist start
mz=1022.89940729404
fragmentation=HCD
charge=2
header=RawFile: QE929_MSQ1321_20180329_Heba_ub_s9_30_3 Index: 18086 Precursor: 0 _multi_
102.05515	29032.068359375
110.07143	296555.6875
111.07471	8456.9130859375
117.70974	5398.97607421875
125.24076	5054.7529296875
130.06506	9700.9169921875
135.41263	5396.3857421875
136.07533	19017.849609375
157.10802	6074.49072265625
158.0918	5303.650390625
159.0912	7657.08642578125
163.09743	5499.36328125
175.10451	8071.1279296875
175.11873	162958.5625
177.62741	4647.30810546875
179.09235	10231.4541015625
197.10316	37726.44921875
208.07059	6105.18408203125
225.09804	62911
227.06662	5211.546875
241.66713	4740.80419921875
247.10707	37306.50390625
263.1286	7024.75048828125
275.10208	25591.51953125
285.1326	19058.982421875
288.20263	90020.5908203125
296.15015	20420.458984375
301.12683	8974.9833984375
315.80762	5231.11767578125
324.14426	25127.9765625
340.12521	18503.123046875
342.08951	8159.69921875
360.10132	9602.828125
404.14307	26120.73046875
411.17657	18141.333984375
434.23593	8521.4521484375
448.19388	8421.47265625
451.26487	161993.291015625
455.15402	9221.5283203125
519.1723	10732.6201171875
526.20789	8764.7001953125
528.29071	5594.4921875
571.29741	17126.6513671875
588.32479	257275.87890625
606.27753	5859.59765625
613.22705	6332.81494140625
667.32172	9471.12109375
674.95483	5767.22998046875
703.21021	6151.796875
721.22517	44690.4912109375
733.39801	5142.4228515625
735.39174	345012.071777344
757.77753	6813.19921875
758.29462	5495.68310546875
812.28598	48988.2978515625
820.34338	6221.0556640625
830.29193	162418.065917969
840.27701	107525.14453125
858.28737	265019.765625
860.30206	6044.52685546875
875.32654	7226.5029296875
904.44574	7420.52734375
921.4712	639916.13671875
973.91974	33600.359375
983.22656	10995.2451171875
1016.3723	93180.099609375
1044.1747	5723.0341796875
1044.366	143899.06640625
1055.1267	6780.7529296875
1090.5195	8273.6630859375
1107.5375	14657.1025390625
1107.5498	601744.4375
1202.446	7585.35107421875
1230.4445	45464.04296875
1231.4316	32970.6953125
1232.4576	7040.017578125
1244.607	168861.342773438
1245.5979	35937.1748046875
1248.4385	20736.490234375
1331.6309	23286.119140625
1331.642	124571.3984375
1332.6105	8642.0546875
1377.524	40194.98046875
1378.4965	20630.59375
1446.6636	52787.748046875
1487.5485	5936.8291015625
1494.0909	6306.31103515625
1514.5741	19362.7763671875
1561.6831	45012.087890625
1677.6091	6781.2763671875
1678.6635	11511.3603515625
1790.6808	9782.0849609375
1947.8	76549.732421875
1964.8292	805527.1953125
peaklist end

peaklist start
mz=1022.89942746967
fragmentation=HCD
charge=2
header=RawFile: QE929_MSQ1321_20180329_Heba_ub_s6_10_3 Index: 19137 Precursor: 0 _multi_
102.05531	12182.4736328125
110.06421	3523.962890625
110.07149	85603.75
111.07507	2469.09252929688
112.08755	2482.40185546875
115.0867	1800.326171875
136.07568	8115.521484375
158.09131	2693.3349609375
159.09061	3364.49633789063
175.10406	3551.45849609375
175.11865	75214.453125
179.09204	4368.47119140625
195.08778	2211.73193359375
197.10297	8530.4609375
203.06717	2213.45263671875
207.08713	4507.76171875
208.07118	3616.13989257813
225.09793	58368.73046875
226.09958	2766.71801757813
227.06522	2522.47216796875
245.07683	6443.86474609375
247.10735	18807.333984375
248.5206	2322.6455078125
249.15907	2673.43212890625
275.10135	11885.94140625
288.202	26669.146484375
294.11816	3853.84716796875
296.15027	10673.53125
301.12863	4367.4853515625
305.0896	2016.75402832031
312.12967	4351.88916015625
318.08881	2374.00390625
322.11462	4618.390625
324.14478	17950.380859375
340.12491	13036.3427734375
373.16742	2164.74658203125
404.14459	6188.23706054688
411.17594	30245.7980957031
448.19601	2955.50146484375
451.26632	71538.5078125
455.1528	2654.23950195313
471.21201	4504.0673828125
471.98505	2087.28295898438
498.20148	2108.1533203125
519.1723	3893.82543945313
526.20374	8246.86328125
545.75793	2244.86450195313
571.29541	7709.712890625
588.32393	120901.306640625
597.25342	2602.51904296875
616.46033	1990.3857421875
645.63263	2042.55358886719
657.30603	3719.82397460938
712.28235	3672.55834960938
714.8313	7752.66015625
718.36993	3111.88037109375
721.23401	2897.04760742188
735.39153	141868.484375
744.31964	4294.96728515625
812.28065	14466.8400878906
830.29329	30500.783203125
839.81305	3490.83032226563
840.27841	58734.359375
858.28651	66293.0693359375
860.31812	2127.06591796875
904.44226	8510.015625
921.47115	277077.380859375
933.44336	2744.9609375
965.40979	3455.09765625
984.4126	10241.330078125
1016.366	28089.1416015625
1026.3557	3728.8388671875
1044.3735	22138.998046875
1045.3608	12516.2734375
1090.5158	6819.90771484375
1101.3807	3045.62573242188
1107.5496	276195.633300781
1108.3252	3262.15942382813
1202.4374	6373.80004882813
1230.4456	14180.9873046875
1231.4332	9607.29296875
1232.4583	3847.41186523438
1244.6078	102816.520507813
1246.6012	3702.61254882813
1248.4453	3526.40942382813
1331.6412	161368.934326172
1332.6124	3078.98803710938
1377.5048	11596.0732421875
1378.4903	11273.9252929688
1446.667	93241.1240234375
1514.5644	10245.5405273438
1561.6459	2579.63232421875
1561.6919	24969.7470703125
1677.6105	2684.28491210938
1946.8253	41199.6721191406
1957.6071	2345.58740234375
1964.8327	210276.74609375
2069.5339	2500.69897460938
peaklist end

peaklist start
mz=1022.89942910777
fragmentation=HCD
charge=2
header=RawFile: QE929_MSQ1321_20180329_Heba_ub_s6_10_3 Index: 19410 Precursor: 0 _multi_
110.07154	2829.21459960938
421.39172	1918.203125
448.64636	1940.96447753906
548.92596	1566.82250976563
569.50183	1990.76586914063
588.32391	2859.17041015625
598.26135	1718.87902832031
735.3894	2435.6953125
768.90576	1814.24743652344
921.46497	7229.30126953125
930.0199	1927.02221679688
974.40796	2175.94750976563
983.41553	5995.01611328125
1107.5482	3756.51025390625
1352.7213	2060.44750976563
peaklist end

peaklist start
mz=1022.89942910777
fragmentation=HCD
charge=2
header=RawFile: QE929_MSQ1321_20180329_Heba_ub_s6_10_3 Index: 19275 Precursor: 0 _multi_
110.07153	9684.890625
136.07544	1500.97766113281
175.11865	9872.2880859375
225.09767	2835.71411132813
247.10767	2456.93920898438
288.20309	2716.57885742188
327.34375	1927.40771484375
361.82947	2047.70288085938
451.26456	7274.5869140625
588.32331	14596.044921875
666.32184	3820.03930664063
723.83716	2913.94262695313
735.39505	17162.6442871094
781.34888	3164.94018554688
830.28925	3379.66870117188
858.2868	10058.9501953125
890.52289	2083.94677734375
921.46942	36693.73046875
982.90894	13352.0107421875
983.4223	11492.3359375
1044.3632	3569.02709960938
1107.5521	29508.6474609375
1244.609	2724.806640625
1276.0364	2278.86157226563
peaklist end

peaklist start
mz=1022.89942913585
fragmentation=HCD
charge=2
header=RawFile: QE929_MSQ1321_20180329_Heba_ub_s6_10_3 Index: 19538 Precursor: 0 _multi_
128.49455	1625.73266601563
175.11845	1872.96057128906
230.93776	1644.49340820313
735.38263	2611.63330078125
921.46588	3083.66796875
1022.4865	9244.1796875
1023.5038	9786.5400390625
1107.5381	3193.42553710938
2018.7338	2082.78955078125
peaklist end

peaklist start
mz=1022.89944251007
fragmentation=HCD
charge=2
header=RawFile: QE929_MSQ1321_20180329_Heba_ub_s4_10_1 Index: 19030 Precursor: 0 _multi_
102.05532	2896.859375
110.07158	23384.40625
134.66492	1519.07775878906
155.43541	1605.56506347656
159.09146	2209.75439453125
175.11909	20372.724609375
179.09225	2104.27197265625
219.34485	1549.65063476563
225.09808	17648.814453125
247.10791	2224.64892578125
262.86517	1956.0791015625
275.10251	2755.14697265625
288.20355	3962.591796875
324.14609	2501.05419921875
340.12576	2466.845703125
411.17563	3093.36547851563
451.26569	12881.1005859375
588.32494	30989.0991210938
696.867	2068.8349609375
735.39471	36999.9365234375
742.88635	2207.17895507813
781.35016	3070.34521484375
812.27588	2771.5595703125
830.29199	7233.63525390625
831.31311	2159.90014648438
840.27521	10970.42578125
858.28766	15936.23046875
859.30145	2378.0048828125
921.47287	76440.9677734375
1016.3566	2889.78564453125
1044.3609	10416.6318359375
1066.0414	2129.6884765625
1107.5501	55304.4299316406
1244.604	12610.5004882813
1317.5049	2372.16333007813
1331.6404	19272.82421875
1446.6594	15917.3549804688
1964.8397	36321.056640625
peaklist end

peaklist start
mz=1022.89952077275
fragmentation=HCD
charge=2
header=RawFile: QE929_MSQ1321_20180329_Heba_ub_s5_10_2 Index: 16488 Precursor: 0 _multi_
110.07157	17988.8125
159.71762	1787.53125
175.11868	9931.873046875
199.63379	1691.76416015625
225.09679	2093.12524414063
247.10764	3296.57348632813
275.10046	2238.68432617188
288.20169	3639.0869140625
301.13354	2015.83776855469
326.22357	1825.85864257813
371.31299	1645.48168945313
451.26608	9720.62109375
588.32529	16873.6865234375
595.01208	1804.29284667969
622.80884	3349.77294921875
666.33167	2436.53588867188
735.39561	22472.111328125
778.5965	1810.79675292969
830.29187	6056.83740234375
839.82629	1879.79821777344
840.27622	11636.1298828125
858.28857	16605.1767578125
921.46974	40083.6474609375
973.89728	2262.30126953125
1044.3643	2469.8740234375
1107.5541	25810.21484375
1108.5443	16217.4748535156
1141.6851	2311.5986328125
1437.9279	2226.6884765625
1447.6742	5747.88623046875
1514.9746	2188.78979492188
1688.3302	2282.875
1934.9713	2784.03271484375
1964.8329	60072.2993164063
peaklist end

peaklist start
mz=1022.89952077275
fragmentation=HCD
charge=2
header=RawFile: QE929_MSQ1321_20180329_Heba_ub_s5_10_2 Index: 16594 Precursor: 0 _multi_
113.99	1476.52136230469
118.40855	1474.41015625
148.8911	1605.45092773438
150.80803	1422.0986328125
168.84538	1521.87707519531
175.11885	1855.71179199219
309.94861	1543.88671875
588.32489	3131.2041015625
737.84155	1999.73693847656
858.28516	2319.97973632813
921.46471	9552.04321289063
983.92462	2405.96044921875
1107.5464	5719.31176757813
1920.9188	1991.98376464844
1934.3191	1837.76818847656
1941.4851	2284.72534179688
1964.8146	5247.94946289063
peaklist end

peaklist start
mz=1022.89952077275
fragmentation=HCD
charge=2
header=RawFile: QE929_MSQ1321_20180329_Heba_ub_s5_10_2 Index: 16383 Precursor: 0 _multi_
110.07117	2264.90844726563
134.83119	1550.60229492188
147.1286	2043.72631835938
175.11932	2089.4052734375
201.31194	1898.72570800781
317.74457	1865.34985351563
588.32294	1999.54077148438
713.03741	2294.88671875
735.39331	2055.90014648438
820.67426	1913.77001953125
858.28918	3668.5537109375
921.45979	9752.8173828125
1107.55	9672.42822265625
1239.4573	2101.26025390625
1964.8322	10653.0864257813
peaklist end

peaklist start
mz=1022.89952702524
fragmentation=HCD
charge=2
header=RawFile: QE929_MSQ1321_20180329_Heba_ub_s1_ctrl_1 Index: 14980 Precursor: 0 _multi_
110.07111	3307.0234375
175.11879	1790.27624511719
226.56128	1686.69641113281
247.97659	1650.15576171875
438.36774	2125.63232421875
588.31866	2528.98852539063
724.34033	2833.36767578125
735.38092	2310.990234375
780.53723	1776.51977539063
921.46572	12506.5031738281
982.91992	1958.01306152344
983.41254	6695.95703125
1107.5476	3836.66625976563
1108.5393	2376.94287109375
1283.6158	1959.61938476563
1331.6358	5920.37329101563
1461.0706	1900.88293457031
3169.4868	4282.13452148438
peaklist end

peaklist start
mz=1022.89957923501
fragmentation=HCD
charge=2
header=RawFile: QE929_MSQ1321_20180329_Heba_ub_s3_ctrl_3 Index: 17241 Precursor: 0 _multi_
110.07146	2712.166015625
126.0546	1643.26977539063
130.7829	1688.48828125
148.91501	1701.27478027344
161.58633	1788.37243652344
242.71053	1882.10754394531
438.79645	1820.29260253906
588.3222	6050.48095703125
711.8454	1755.0849609375
735.38953	3099.65991210938
749.28912	1916.05725097656
889.02728	1915.97509765625
921.46399	3847.900390625
983.42212	6108.05517578125
1017.3926	1961.88806152344
1047.8551	1969.60913085938
1107.5388	3648.13891601563
1518.5439	1931.95251464844
peaklist end

peaklist start
mz=1022.89959557603
fragmentation=HCD
charge=2
header=RawFile: QE929_MSQ1321_20180329_Heba_ub_s1_ctrl_1 Index: 14569 Precursor: 0 _multi_
110.07117	7234.00439453125
115.12701	1743.37316894531
174.1756	1655.83642578125
175.1183	2924.37622070313
373.58261	1782.32666015625
446.58481	1680.37084960938
588.32288	3748.61767578125
591.1131	2083.55810546875
666.32202	2683.01196289063
735.38599	3882.08911132813
858.28107	3562.63647460938
921.46805	14426.1418457031
1009.5765	2457.27612304688
1107.5605	2481.25512695313
1108.5465	3535.12817382813
1964.8149	6337.25756835938
peaklist end

peaklist start
mz=1022.89959557603
fragmentation=HCD
charge=2
header=RawFile: QE929_MSQ1321_20180329_Heba_ub_s1_ctrl_1 Index: 14490 Precursor: 0 _multi_
110.07146	3634.19897460938
111.99242	1886.28100585938
115.42368	1962.86108398438
120.22147	1824.89050292969
148.73889	1641.86022949219
175.11832	2917.06274414063
179.752	1805.35571289063
193.28149	1689.83874511719
199.04095	1720.57141113281
215.70532	1641.19750976563
288.20032	1874.32897949219
291.08957	1643.77795410156
408.98602	1569.29150390625
451.26309	3585.09790039063
468.08957	1803.95764160156
481.32956	2057.7822265625
588.31927	3403.58642578125
623.29071	1815.89501953125
684.68549	2218.87133789063
735.38867	9290.533203125
830.29144	3035.86987304688
840.26099	2362.47875976563
921.47009	15151.861328125
922.4613	3983.1611328125
1044.3666	2182.189453125
1107.5245	6596.12548828125
1108.5474	3904.27856445313
1754.2593	2275.09790039063
1964.824	20244.8298339844
peaklist end

peaklist start
mz=1022.89964662008
fragmentation=HCD
charge=2
header=RawFile: QE929_MSQ1321_20180329_Heba_ub_s3_ctrl_3 Index: 16603 Precursor: 0 _multi_
110.0715	2962.66430664063
112.99967	1796.64270019531
152.00787	1544.55639648438
206.69777	1532.58374023438
314.72342	1796.94543457031
451.26672	1918.13684082031
579.46722	1647.53234863281
608.87726	1756.02807617188
735.39325	3403.55078125
814.4422	2065.01000976563
830.28101	2292.27099609375
858.28741	2077.822265625
921.46918	10678.2529296875
922.4577	2498.76977539063
927.52209	2159.36596679688
1091.585	2648.31176757813
1107.5455	11074.9086914063
1237.6692	3593.87158203125
1508.6555	2044.17260742188
peaklist end

peaklist start
mz=1022.89964662008
fragmentation=HCD
charge=2
header=RawFile: QE929_MSQ1321_20180329_Heba_ub_s3_ctrl_3 Index: 16705 Precursor: 0 _multi_
110.07139	13315.232421875
117.46313	1930.73315429688
175.11864	9813.6787109375
225.09814	2087.60180664063
288.20135	3226.50512695313
387.00739	1720.94763183594
398.44107	1663.03601074219
446.47653	1914.78674316406
451.26462	7635.7109375
579.39661	1767.79870605469
588.32336	11638.2392578125
735.38935	15502.5622558594
740.70624	1931.00207519531
781.83698	2874.77734375
830.29358	6630.63720703125
840.27802	3541.7958984375
858.28675	10992.2077636719
896.15491	1779.88439941406
921.46915	26514.732421875
979.22711	1926.41784667969
982.91182	20302.5224609375
983.42542	17563.203125
1107.5526	30450.1640625
1230.429	2458.751953125
peaklist end

peaklist start
mz=1022.89964662008
fragmentation=HCD
charge=2
header=RawFile: QE929_MSQ1321_20180329_Heba_ub_s3_ctrl_3 Index: 16814 Precursor: 0 _multi_
110.07178	2340.81079101563
132.01627	1439.93103027344
172.62466	1610.46545410156
267.27106	1650.15661621094
293.30807	1747.21215820313
735.39496	2692.06762695313
812.0921	1814.60607910156
921.47151	6694.43994140625
982.92139	2234.12573242188
1022.54	3393.35498046875
1108.5566	2061.96411132813
peaklist end

peaklist start
mz=1022.89967417471
fragmentation=HCD
charge=2
header=RawFile: QE929_MSQ1321_20180329_Heba_ub_s2_ctrl_2 Index: 17829 Precursor: 0 _multi_
110.07132	3008.76513671875
132.26395	1444.93310546875
166.75169	1479.92395019531
176.22092	1412.10424804688
228.15161	1729.92553710938
353.69144	2253.63159179688
424.0202	1699.2373046875
451.26996	1821.76989746094
588.31445	1921.80236816406
651.01697	2128.3564453125
726.06317	2259.18896484375
858.28101	2600.99389648438
921.46423	3840.15258789063
982.91809	3538.107421875
1107.5414	6333.75
1129.8966	1910.14978027344
1509.4249	2260.28466796875
peaklist end

peaklist start
mz=1022.89967417471
fragmentation=HCD
charge=2
header=RawFile: QE929_MSQ1321_20180329_Heba_ub_s2_ctrl_2 Index: 17624 Precursor: 0 _multi_
102.05533	2415.43481445313
110.0716	29538.376953125
175.11874	15038.3447265625
197.10373	3321.05322265625
225.09784	8515.287109375
247.10706	7389.47412109375
252.5173	1620.27575683594
275.10254	2475.58837890625
288.20203	6977.09765625
296.15106	2351.68872070313
345.9054	1650.41027832031
355.77008	1769.9365234375
377.21408	1833.64782714844
411.17587	2096.7265625
451.26855	15087.3237304688
588.32295	29715.7409667969
622.80957	3250.3447265625
666.32062	2764.37744140625
666.83191	1813.93139648438
721.22266	2187.29248046875
723.83698	2935.13305664063
735.39319	39700.7060546875
830.29644	20632.2302246094
840.27313	9872.43359375
858.29313	20263.2971191406
921.47207	66417.1086425781
924.52228	2211.93774414063
973.9295	2638.59106445313
974.41119	6276.34619140625
1044.3579	9656.39453125
1107.551	61336.7014160156
1230.4425	6457.8857421875
1231.4325	3931.11669921875
1244.6033	3565.19946289063
1378.5245	3839.57690429688
1964.8348	74372.658203125
2077.0911	2591.25610351563
peaklist end

peaklist start
mz=1022.89967417471
fragmentation=HCD
charge=2
header=RawFile: QE929_MSQ1321_20180329_Heba_ub_s2_ctrl_2 Index: 17731 Precursor: 0 _multi_
104.66393	1823.53576660156
110.07159	1947.83520507813
152.7756	1517.05029296875
207.41269	1808.10778808594
216.36192	1582.60266113281
230.10103	1602.341796875
245.2079	1967.19458007813
485.02612	1912.00036621094
549.9397	1872.87231445313
588.32068	2588.49438476563
608.26855	1837.64770507813
675.19153	1980.94714355469
735.38977	3988.57666015625
786.72144	2060.64916992188
858.28821	2177.43017578125
921.4612	6863.70629882813
1107.5411	7589.6962890625
1296.0527	2082.57885742188
1297.568	2129.04174804688
1450.3308	1862.69104003906
1598.9965	2085.49243164063
1964.8186	15510.2109375
peaklist end

peaklist start
mz=1022.89967417471
fragmentation=HCD
charge=2
header=RawFile: QE929_MSQ1321_20180329_Heba_ub_s2_ctrl_2 Index: 17511 Precursor: 0 _multi_
110.07107	6142.09814453125
127.14274	1463.01806640625
175.11819	3665.88037109375
175.56291	1790.17724609375
321.20651	1898.84997558594
426.22714	1868.28137207031
451.26447	3517.84643554688
588.32501	5932.53564453125
735.38837	3954.220703125
858.28357	2455.98559570313
921.46544	13446.6083984375
1044.3601	3001.74731445313
1107.5474	7168.3837890625
1108.538	3081.8525390625
1557.4609	2337.45043945313
1567.8605	2086.05126953125
1964.8128	16757.1748046875
peaklist end

peaklist start
mz=1022.89971098902
fragmentation=HCD
charge=2
header=RawFile: QE929_MSQ1321_20180329_Heba_ub_s2_ctrl_2 Index: 18159 Precursor: 0 _multi_
110.07139	3751.90673828125
118.97772	1542.98498535156
148.25223	1534.90270996094
175.119	5661.0986328125
199.93037	1518.17395019531
225.09778	2362.796875
268.48047	1790.01928710938
278.8522	1721.55444335938
324.14322	2021.63513183594
451.26379	3019.16064453125
529.8374	1886.07189941406
546.49152	1909.07751464844
[truncated: 20,358,466 more chars]
