# Supplementary material for: The Mechano-Ubiquitinome of Articular Cartilage: Differential Ubiquitination and Activation of a Group of ER-Associated DUBs and ER Stress Regulators
Source: Mol Cell Proteomics. 2022 Sep 28;21(12):100419. doi: 10.1016/j.mcpro.2022.100419 (PMC9708921; doi:10.1016/j.mcpro.2022.100419)
Supplement: Supplementary Files [file mmc13.zip › allSpectra.HCD.FTMS.iso_4.apl]

peaklist start
mz=1338.99304259879
fragmentation=HCD
charge=2
header=RawFile: QE929_MSQ1321_20180329_Heba_ub_s1_ctrl_1 Index: 11433 Precursor: 0 _peak_
144.02054	1793.63256835938
168.92761	1961.5078125
175.16096	2122.04321289063
179.87418	2113.84106445313
502.41599	2690.80078125
630.21295	2185.68579101563
667.4046	2202.88818359375
781.63928	2297.76928710938
972.97913	2241.546875
1236.4364	2761.10961914063
1408.1624	2324.16650390625
1723.8184	2208.1904296875
1917.798	2661.13598632813
peaklist end

peaklist start
mz=1338.99334846787
fragmentation=HCD
charge=2
header=RawFile: QE929_MSQ1321_20180329_Heba_ub_s1_ctrl_1 Index: 12696 Precursor: 0 _peak_
103.00706	1673.154296875
110.95963	1930.19970703125
136.76237	1963.53662109375
194.1244	2085.763671875
268.88959	2066.79272460938
282.79779	2058.2490234375
355.15851	2968.61596679688
382.4216	2199.37939453125
397.13791	2016.25549316406
438.80627	2698.11010742188
462.08945	2067.17553710938
530.43884	2255.29223632813
1513.7704	2709.29248046875
2158.7327	3104.20263671875
peaklist end

peaklist start
mz=893.082403513024
fragmentation=HCD
charge=3
header=RawFile: QE929_MSQ1321_20180329_Heba_ub_s6_10_3 Index: 11360 Precursor: 0 _multi_
107.8326	1496.17077636719
110.06022	3180.29614257813
110.07162	2967.2568359375
147.11284	3041.13159179688
155.0816	1871.0009765625
159.1125	7602.8896484375
181.69998	1498.62927246094
242.11337	2899.08178710938
302.07672	1531.68920898438
316.15036	1893.826171875
360.22656	2038.76428222656
418.21045	1509.25646972656
483.22205	1708.28100585938
556.25586	1558.06323242188
561.74988	1734.39001464844
564.31241	5832.9091796875
624.29535	2690.71606445313
630.28564	3004.89868164063
663.38562	1713.92651367188
665.30011	1896.50952148438
730.84894	1818.89404296875
801.35919	2921.14379882813
850.36108	1952.13623046875
921.38467	5833.73315429688
949.48602	2467.61450195313
1034.4701	10865.4821777344
1046.5234	73486.4169921875
1103.4845	2190.34985351563
1152.9436	1698
1257.5717	8290.27172851563
1275.5703	28883.1533203125
1346.6162	28283.91015625
peaklist end

peaklist start
mz=893.082422072352
fragmentation=HCD
charge=3
header=RawFile: QE929_MSQ1321_20180329_Heba_ub_s4_10_1 Index: 11210 Precursor: 0 _multi_
102.46902	1448.95031738281
110.06042	3318.97265625
110.07099	2122.63232421875
114.4811	1365.22204589844
135.61401	1279.69567871094
159.11279	8903.4287109375
187.10765	5929.98583984375
242.11362	2727.24267578125
252.03004	1590.13806152344
316.15085	3105.65502929688
361.76382	1744.10168457031
375.60449	1698.27941894531
384.15213	2688.82543945313
489.17041	1624.21081542969
507.29718	1731.58569335938
564.31344	10914.0522460938
580.75433	1808.6806640625
584.24695	2322.4833984375
625.2887	2906.0166015625
769.02673	1663.97119140625
777.42218	3185.6015625
784.31781	2728.02685546875
788.97876	1710.88110351563
812.13477	1916.64465332031
850.35919	2110.99731445313
864.26544	1724.77917480469
892.44433	5179.79028320313
900.42853	2670.71362304688
921.38251	2939.8095703125
922.3963	1781.20520019531
949.46576	5747.8349609375
956.96899	1583.49926757813
1029.4996	2113.54907226563
1034.4694	10855.2875976563
1046.5253	82549.6213378906
1090.4862	1942.57775878906
1121.504	2520.51928710938
1159.6144	6025.34716796875
1230.6384	5861.9765625
1247.5871	8461.666015625
1257.5657	9154.81616210938
1275.5786	41082.8679199219
1346.6061	1980.90783691406
1346.6167	30523.1457519531
2286.2749	2281.5546875
2576.2656	1970.65002441406
peaklist end

peaklist start
mz=893.082456019254
fragmentation=HCD
charge=3
header=RawFile: QE929_MSQ1321_20180329_Heba_ub_s5_10_2 Index: 10147 Precursor: 0 _multi_
105.21756	1293.72180175781
125.2958	1449.62438964844
140.96542	1430.01574707031
151.51579	1379.67199707031
161.28825	1508.82531738281
172.95076	1552.28637695313
187.76125	1614.58068847656
191.48886	1657.65588378906
217.41676	1327.83422851563
400.82172	1585.94848632813
523.76746	2039.38684082031
629.28467	2612.84130859375
824.46222	1836.16967773438
952.32336	1783.826171875
1046.5241	20142.986328125
1275.5701	9229.91015625
1346.6149	4543.62854003906
peaklist end

peaklist start
mz=893.082624113659
fragmentation=HCD
charge=3
header=RawFile: QE929_MSQ1321_20180329_Heba_ub_s7_30_1 Index: 10842 Precursor: 0 _multi_
120.6316	1630.97338867188
186.03107	1502.81909179688
192.23358	1447.6064453125
212.45311	1542.79565429688
220.68842	1402.548828125
247.75565	1440.70141601563
278.57126	1545.30444335938
303.82889	1826.83203125
316.92224	1512.19921875
405.19095	1866.55578613281
566.49756	1601.57543945313
625.30365	1930.875
673.81348	2467.54467773438
1046.5174	18464.421875
1082.4966	1695.9921875
1139.5697	1926.78771972656
1275.5756	13904.4272460938
1316.5984	1922.52124023438
1325.7987	1866.39379882813
1376.871	1716.76818847656
peaklist end

peaklist start
mz=670.063794393496
fragmentation=HCD
charge=4
header=RawFile: QE929_MSQ1321_20180329_Heba_ub_s5_10_2 Index: 10165 Precursor: 0 _multi_
120.08059	2635.2119140625
134.99326	1279.35229492188
159.11292	5201.31640625
231.79567	1288.88293457031
259.14822	1200.01257324219
334.1748	1198.27526855469
442.97232	3225.80517578125
444.96375	1467.43225097656
557.49152	1433.60815429688
564.31305	1859.16857910156
970.59064	1656.85534667969
1792.6798	1597.85083007813
1958.4028	1524.96862792969
peaklist end

peaklist start
mz=893.082658238492
fragmentation=HCD
charge=3
header=RawFile: QE929_MSQ1321_20180329_Heba_ub_s2_ctrl_2 Index: 11120 Precursor: 0 _multi_
125.26027	1445.66015625
159.11212	1699.13488769531
161.96587	1499.83618164063
165.92984	1511.77124023438
225.57896	1551.37658691406
301.60272	1431.13342285156
523.76111	2403.1650390625
624.29608	2127.07958984375
781.49451	2075.19873046875
832.789	1759.24035644531
843.27112	1872.62048339844
864.66199	1977.41259765625
1046.5226	19921.9428710938
1166.0441	1662.57055664063
1275.5719	7901.50708007813
1346.6093	8730.26342773438
1388.5676	1840.05297851563
1746.0455	2098.15112304688
1823.3076	1760.77294921875
2666.8774	2104.49072265625
peaklist end

peaklist start
mz=893.082759551079
fragmentation=HCD
charge=3
header=RawFile: QE929_MSQ1321_20180329_Heba_ub_s1_ctrl_1 Index: 9921 Precursor: 0 _multi_
118.98991	1242.27160644531
138.71869	1628.34350585938
149.58635	1603.58410644531
159.11223	1891.28271484375
270.9028	1680.68676757813
329.01944	1633.24780273438
408.38242	1549.95031738281
564.31866	1648.57336425781
899.26001	1757.1240234375
1046.5134	12249.7126464844
1268.1427	1782.61108398438
1275.5682	5364.29858398438
1346.6101	6233.9404296875
1576.8048	2454.09155273438
peaklist end

peaklist start
mz=893.082886417047
fragmentation=HCD
charge=3
header=RawFile: QE929_MSQ1321_20180329_Heba_ub_s9_30_3 Index: 11014 Precursor: 0 _multi_
110.06057	1811.63952636719
136.71649	1442.38159179688
159.11261	3580.03369140625
225.15918	1481.79541015625
242.11081	1560.83129882813
279.71652	1475.70837402344
504.04407	1699.55261230469
523.76434	2632.73608398438
564.31238	1996.38708496094
624.29614	2007.13500976563
777.41962	2902.9033203125
850.35449	2022.04345703125
892.43506	1918.71789550781
949.4704	1853.2548828125
1046.5226	31727.8359375
1160.5869	1905.85876464844
1257.562	9875.42309570313
1275.5774	22332.7780761719
1346.6138	22966.0395507813
peaklist end

peaklist start
mz=893.082888824277
fragmentation=HCD
charge=3
header=RawFile: QE929_MSQ1321_20180329_Heba_ub_s3_ctrl_3 Index: 10495 Precursor: 0 _multi_
133.2722	1503.66613769531
177.05608	1455.14868164063
299.05942	1858.83959960938
309.7016	1687.77331542969
349.18091	1638.88037109375
355.06589	1572.95495605469
416.94821	1644.26513671875
549.63519	1778.13073730469
638.29102	2494.0576171875
673.81128	2072.873046875
780.16675	1966.28735351563
1019.1157	1785.31030273438
1046.5176	7680.2822265625
1047.5319	3318.06909179688
1101.4233	1760.25512695313
peaklist end

peaklist start
mz=893.083049031787
fragmentation=HCD
charge=3
header=RawFile: QE929_MSQ1321_20180329_Heba_ub_s8_30_2 Index: 11104 Precursor: 0 _multi_
127.08704	1868.12951660156
159.1133	5366.4189453125
161.85316	1378.71154785156
187.10782	3654.92333984375
204.0657	1703.54870605469
204.76254	1433.44458007813
358.67175	1520.03491210938
418.20474	1777.03747558594
523.76483	3255.24584960938
564.3136	3462.99829101563
624.29224	2174.6435546875
624.79956	1983.4921875
777.42102	2828.78564453125
850.34357	2637.21801757813
949.46963	4197.41430664063
1029.4794	2663.91064453125
1034.4717	3212.72338867188
1035.4515	2088.7568359375
1046.528	47422.1616210938
1275.5805	27898.6068115234
1346.6133	26442.2314453125
1505.2307	2083.40551757813
1758.7045	2227.35913085938
peaklist end

peaklist start
mz=670.06426956261
fragmentation=HCD
charge=4
header=RawFile: QE929_MSQ1321_20180329_Heba_ub_s8_30_2 Index: 11130 Precursor: 0 _multi_
110.07172	2471.88525390625
120.08077	16773.60546875
127.08613	1602.642578125
129.10179	2702.5400390625
130.08662	2207.92114257813
136.07587	2188.59423828125
147.11259	5530.783203125
155.08101	1619.67602539063
159.11259	30087.513671875
166.39597	1366.20361328125
177.10223	1877.43383789063
187.10724	7887.33154296875
198.12425	1508.13830566406
234.14421	6305.83642578125
262.11792	4514.7802734375
270.10693	2036.40258789063
290.1131	7563.89599609375
319.14209	1591.17309570313
339.13159	1332.97082519531
356.15567	1525.10754394531
360.22632	1923.92114257813
381.21274	2349.48803710938
384.15097	5948.84130859375
397.1825	1580.74206542969
401.27826	1393.37707519531
439.51929	1619.32055664063
483.22055	1874.75854492188
523.76422	2767.74780273438
536.2356	4653.09716796875
536.74347	1432.26245117188
545.74872	1817.73571777344
564.31335	26213.2861328125
580.76483	4303.69580078125
581.26068	1565.68322753906
584.24933	1672.80261230469
630.28485	1768.25512695313
652.30011	1520.27221679688
670.31775	30862.5715332031
730.84399	1756.36108398438
744.21112	1594.71472167969
892.4502	1833.44604492188
896.95331	1643.0244140625
921.38824	1928.9677734375
949.46368	2654.79760742188
1046.5239	11830.3232421875
1047.5054	2560.623046875
1275.5762	34613.9086914063
1346.6116	15065.6015625
1686.9574	1634.58264160156
peaklist end

peaklist start
mz=670.064719840461
fragmentation=HCD
charge=4
header=RawFile: QE929_MSQ1321_20180329_Heba_ub_s1_ctrl_1 Index: 9927 Precursor: 0 _multi_
129.10271	1347.43054199219
159.11261	1294.25915527344
225.58212	1383.71606445313
366.09448	1423.36572265625
442.64563	1309.51135253906
442.97366	1795.62963867188
444.96536	2745.40600585938
476.43921	1540.48327636719
503.48581	1280.64318847656
634.50806	1375.33288574219
670.31445	2831.56298828125
811.98187	1541.94140625
1046.5165	1792.70080566406
1478.7086	1390.62036132813
1554.1633	1551.75476074219
peaklist end

peaklist start
mz=893.098749817068
fragmentation=HCD
charge=3
header=RawFile: QE929_MSQ1321_20180329_Heba_ub_s4_10_1 Index: 15061 Precursor: 0 _multi_
111.90887	1928.34411621094
129.1028	3092.458984375
130.06503	2607.4541015625
132.08124	1877.52136230469
136.07608	5783.970703125
143.11763	5578.48095703125
159.09134	15016.4306640625
183.14986	1534.69384765625
189.97641	1383.34191894531
210.21638	1694.14868164063
228.13525	7156.18359375
229.11775	3652.53369140625
244.10851	2975.94653320313
272.17123	6784.0234375
343.16223	3618.82177734375
356.22968	1684.28491210938
360.17538	1448.13232421875
400.26944	2005.19653320313
428.24908	2805.96020507813
501.24829	2772.79418945313
501.3132	4958.5322265625
544.80316	1670.54479980469
694.41797	2332.80834960938
711.45003	35937.3837890625
780.9278	2214.85498046875
830.82715	1679.41015625
874.35437	2198.4462890625
874.50728	20209.7744140625
1002.5733	13407.984375
1073.5219	1776.78918457031
1150.0702	2001.32165527344
1245.6899	8775.369140625
1447.7427	7077.18408203125
1560.8171	2185.30883789063
2144.5476	2116.11108398438
peaklist end

peaklist start
mz=893.098874871697
fragmentation=HCD
charge=3
header=RawFile: QE929_MSQ1321_20180329_Heba_ub_s8_30_2 Index: 14919 Precursor: 0 _multi_
101.07169	1341.86596679688
113.40146	1460.49475097656
118.88044	1406.71008300781
148.94821	1558.451171875
159.09174	10013.0263671875
183.14828	1388.75805664063
196.25002	1460.99011230469
204.08665	1638.41259765625
228.1342	2785.85522460938
272.17181	6703.6982421875
343.16061	2353.22290039063
346.11942	1614.46081542969
356.83728	1802.33081054688
501.31259	2822.41430664063
627.43469	1741.73168945313
711.44656	30710.0815429688
750.06757	1740.41906738281
780.63995	1807.85949707031
874.51746	7872.08984375
1002.5652	7988.841796875
1003.5796	1920.78564453125
1214.5759	1689.69982910156
1245.6942	2717.451171875
1332.7465	1744.71899414063
1399.5205	1833.98071289063
1447.7336	5990.54541015625
2536.0825	2125.31567382813
peaklist end

peaklist start
mz=893.099050210745
fragmentation=HCD
charge=3
header=RawFile: QE929_MSQ1321_20180329_Heba_ub_s9_30_3 Index: 14924 Precursor: 0 _multi_
127.7967	1555.37744140625
159.44217	1579.34289550781
286.23492	1401.49328613281
286.55664	1479.00744628906
327.81635	1456.27001953125
339.70065	1607.36511230469
462.37814	1833.7490234375
628.22614	1617.02465820313
738.31512	2018.97497558594
1561.8224	1750.58666992188
1754.3568	1979.83972167969
peaklist end

peaklist start
mz=893.099602162702
fragmentation=HCD
charge=3
header=RawFile: QE929_MSQ1321_20180329_Heba_ub_s6_10_3 Index: 15137 Precursor: 0 _multi_
130.06488	2161.64990234375
136.07564	1950.54577636719
145.32536	1561.919921875
159.09114	12079.7119140625
175.11713	1778.28527832031
228.13329	3094.12548828125
272.17133	6746.666015625
343.15985	2096.15454101563
355.07144	1816.67126464844
356.14572	1543.23840332031
460.92679	1863.431640625
501.23911	2538.51489257813
501.3111	2842.54174804688
711.44669	26867.2456054688
874.51447	7825.8212890625
902.47687	1828.88159179688
1002.5579	7828.625
1447.7673	2311.96606445313
1560.7875	2064.43383789063
1634.2009	2000.24584960938
peaklist end

peaklist start
mz=893.099687878664
fragmentation=HCD
charge=3
header=RawFile: QE929_MSQ1321_20180329_Heba_ub_s7_30_1 Index: 14610 Precursor: 0 _multi_
105.02833	1386.88635253906
121.2006	1346.34875488281
130.06506	1964.03161621094
136.07549	2546.8056640625
159.09116	6223.08935546875
187.08591	1657.44482421875
199.49052	1623.68127441406
244.10767	2541.83984375
272.17175	6740.23291015625
302.16943	1742.91687011719
343.1604	1996.71862792969
495.3392	1827.80224609375
501.31409	5341.65625
682.12012	1644.01721191406
711.4458	18034.66796875
770.94611	1816.93237304688
874.505	7841.3427734375
1002.5811	2039.3203125
1246.6809	1984.40295410156
1447.7421	2710.35620117188
1448.7234	3282.65063476563
1534.6724	1864.33386230469
1695.1512	2030.59802246094
1745.7192	2145.93774414063
2211.7253	2086.197265625
peaklist end

peaklist start
mz=893.09998951409
fragmentation=HCD
charge=3
header=RawFile: QE929_MSQ1321_20180329_Heba_ub_s2_ctrl_2 Index: 14805 Precursor: 0 _multi_
103.90513	1569.89697265625
104.59612	1484.41052246094
136.07558	1556.95080566406
143.118	4983.7080078125
159.09227	2860.927734375
198.16905	1754.44958496094
250.00392	1664.46862792969
284.17929	1809.63818359375
336.11322	2208.34887695313
355.06888	2864.08520507813
447.42783	1664.791015625
544.82971	2049.88208007813
711.44531	7350.169921875
776.07532	1663.81384277344
859.57129	1930.48193359375
874.49847	4498.37072753906
961.47894	2161.06860351563
1180.2949	1825.85034179688
1266.0103	1817.13647460938
1336.48	1749.50524902344
1512.8743	2164.35766601563
1596.958	2261.09545898438
1985.0897	2268.68212890625
peaklist end

peaklist start
mz=893.100281907761
fragmentation=HCD
charge=3
header=RawFile: QE929_MSQ1321_20180329_Heba_ub_s3_ctrl_3 Index: 14013 Precursor: 0 _multi_
109.28823	1516.08447265625
129.70908	1372.23193359375
130.57079	1425.10168457031
135.34679	1620.94775390625
159.09215	1887.89611816406
168.03534	1446.39038085938
173.74591	1546.46166992188
264.16565	1399.67004394531
292.71658	1515.13989257813
304.61612	1391.97399902344
315.92343	1677.03234863281
peaklist end

peaklist start
mz=893.123411936361
fragmentation=HCD
charge=3
header=RawFile: QE929_MSQ1321_20180329_Heba_ub_s7_30_1 Index: 16373 Precursor: 0 _multi_
108.83051	1288.15673828125
112.72687	1593.60412597656
120.08084	9716.4033203125
157.75641	1446.49560546875
180.65027	1490.02062988281
190.29634	1906.47241210938
199.10796	1460.58349609375
219.14954	2153.9873046875
233.16466	5795.36962890625
261.15955	7743.55419921875
341.21707	1527.99047851563
355.06741	1961.47485351563
482.84659	1793.26440429688
504.27927	2464.09643554688
697.48151	1855.7724609375
781.2049	1630.51428222656
929.78632	2034.17004394531
1024.4811	6121.94921875
1184.5326	6152.24560546875
1411.6633	6584.22143554688
1433.9514	2099.01928710938
1729.8741	1826.58752441406
1828.4717	1797.16418457031
2423.332	1799.85925292969
2473.7844	2017.0615234375
peaklist end

peaklist start
mz=893.124293840777
fragmentation=HCD
charge=3
header=RawFile: QE929_MSQ1321_20180329_Heba_ub_s5_10_2 Index: 15283 Precursor: 0 _multi_
120.08141	9798.677734375
127.92543	1482.91882324219
173.38068	1578.14282226563
202.11043	1483.78723144531
233.16449	5816.9873046875
235.46083	1458.36474609375
261.16098	5713.57275390625
362.17175	1884.20056152344
821.40668	3527.72485351563
1097.4983	2468.14868164063
1184.5359	10694.8591308594
1355.6448	1819.21801757813
1384.2725	1798.60961914063
1411.6522	6217.3486328125
1412.673	2579.90600585938
1422.3988	1753.71215820313
1524.7917	2050.6201171875
2293.0146	2424.8837890625
peaklist end

peaklist start
mz=893.12473108225
fragmentation=HCD
charge=3
header=RawFile: QE929_MSQ1321_20180329_Heba_ub_s9_30_3 Index: 16631 Precursor: 0 _multi_
120.08109	8819.8076171875
124.28082	1570.91625976563
136.07632	1821.85546875
140.28864	1289.99035644531
152.4416	1444.94226074219
178.2961	1354.80029296875
182.26984	1414.05834960938
219.14832	1773.71240234375
228.13634	2167.3974609375
233.16551	8935.294921875
261.15964	6001.10302734375
311.17105	1847.73254394531
388.19629	1425.263671875
452.25021	1898.36706542969
529.57465	1814.44348144531
553.29681	2227.38208007813
559.58209	1689.51025390625
628.35168	2101.71313476563
734.29694	1772.08154296875
821.40588	2906.54321289063
1024.4927	9372.69946289063
1097.4999	3139.56274414063
1182.552	2240.74975585938
1184.5397	6015.16015625
1185.5311	2391.93530273438
1411.6721	5919.00390625
1412.6479	2623.62768554688
peaklist end

peaklist start
mz=893.125034812438
fragmentation=HCD
charge=3
header=RawFile: QE929_MSQ1321_20180329_Heba_ub_s8_30_2 Index: 16750 Precursor: 0 _multi_
120.08089	8707.505859375
157.36494	1401.90234375
171.27933	1638.49853515625
219.14883	3118.2109375
228.13509	2036.27514648438
233.16451	9291.4326171875
261.159	6359.9765625
263.51511	1578.6357421875
341.21835	1722.43127441406
362.168	1863.421875
399.8638	1484.99206542969
504.27631	1837.06237792969
541.23718	1869.36975097656
821.39252	1769.47351074219
855.41675	1858.56494140625
964.86279	1824.81359863281
1024.4917	10595.7124023438
1097.5052	1964.9951171875
1184.5262	8613.28039550781
1272.4216	2129.82348632813
1297.5807	2603.06689453125
1411.6656	3055.513671875
1412.6514	2958.21728515625
1704.8987	2352.06469726563
2482.874	2161.72778320313
peaklist end

peaklist start
mz=893.227096464482
fragmentation=HCD
charge=3
header=RawFile: QE929_MSQ1321_20180329_Heba_ub_s2_ctrl_2 Index: 15587 Precursor: 0 _peak_
300.58624	1480.19055175781
400.5004	1745.77380371094
662.60803	1732.59948730469
859.42102	1720.22900390625
1142.1019	1771.50256347656
1452.6804	1897.85791015625
1863.5262	2529.00512695313
1900.3142	2089.5849609375
2103.3657	2056.19409179688
3621.3308	2126.58129882813
peaklist end

peaklist start
mz=893.448528617452
fragmentation=HCD
charge=3
header=RawFile: QE929_MSQ1321_20180329_Heba_ub_s6_10_3 Index: 18670 Precursor: 0 _multi_
120.08119	3105.9736328125
126.33836	1523.95239257813
247.14259	1748.03625488281
257.09531	1551.47448730469
281.91116	1617.67712402344
331.29877	1935.54919433594
354.82526	1524.31396484375
355.07269	2034.13391113281
362.16876	2610.5859375
393.19171	1499.19702148438
628.34863	3260.02514648438
1167.5675	1961.98193359375
1496.7462	1886.41271972656
1673.2129	2750.7275390625
1713.0923	2005.84899902344
2061.2476	1885.537109375
peaklist end

peaklist start
mz=893.448773267857
fragmentation=HCD
charge=3
header=RawFile: QE929_MSQ1321_20180329_Heba_ub_s7_30_1 Index: 18118 Precursor: 0 _multi_
120.08089	6905.0615234375
219.14877	1641.78723144531
225.15016	1875.80505371094
249.57797	1521.439453125
305.87146	1844.3330078125
360.66342	1467.27575683594
683.80164	1953.39428710938
715.72943	1888.44067382813
749.07507	2023.03942871094
1092.9882	1908.60473632813
1774.5813	2244.82299804688
1777.4335	2107.30786132813
1930.5203	2114.27392578125
2213.9148	2213.30712890625
peaklist end

peaklist start
mz=893.448898496544
fragmentation=HCD
charge=3
header=RawFile: QE929_MSQ1321_20180329_Heba_ub_s6_10_3 Index: 18043 Precursor: 0 _multi_
120.08067	43645.2421875
172.07207	1759.28723144531
175.11876	6333.6162109375
187.10677	3379.59301757813
215.10214	2657.42138671875
219.14882	25525.33984375
220.15126	3150.44946289063
228.23036	1473.90991210938
242.9557	1588.91174316406
247.14273	10677.890625
269.89319	1430.1650390625
285.15527	3195.74609375
356.19138	2599.48022460938
360.23334	1790.50366210938
362.17028	24496.5981445313
386.16632	1713.91943359375
417.25653	1864.48681640625
465.31827	1692.6572265625
517.6579	1884.06518554688
607.58704	1748.14660644531
628.34955	30572.8432617188
756.40948	6075.03271484375
827.4411	2553.67749023438
875.91138	2044.8310546875
955.49361	5177.40319824219
1144.8644	1701.01818847656
1230.2594	1783.99584960938
1402.6134	3084.76123046875
1403.6318	2636.39624023438
1503.6254	1870.21459960938
1515.7072	2338.60327148438
1662.7483	2301.93969726563
1749.7931	2522.8212890625
1750.8149	1837.34484863281
peaklist end

peaklist start
mz=893.448922272091
fragmentation=HCD
charge=3
header=RawFile: QE929_MSQ1321_20180329_Heba_ub_s7_30_1 Index: 17492 Precursor: 0 _multi_
120.08061	8940.5693359375
160.81131	1553.17626953125
175.11855	2159.68188476563
219.14838	9957.2431640625
247.14374	3188.853515625
250.63507	1592.841796875
296.38449	1732.11218261719
362.16946	3588.958984375
563.82281	1807.02416992188
628.35028	2980.04418945313
640.38312	2441.83935546875
709.9444	1635.27478027344
804.38086	1858.630859375
1400.3405	2386.369140625
2701.3416	2116.61328125
peaklist end

peaklist start
mz=893.448996385559
fragmentation=HCD
charge=3
header=RawFile: QE929_MSQ1321_20180329_Heba_ub_s4_10_1 Index: 17984 Precursor: 0 _multi_
110.77126	1406.19360351563
120.08102	14294.7158203125
191.62262	1646.77685546875
219.14911	8562.5263671875
233.18832	1439.16809082031
287.62286	1615.01159667969
294.022	1503.88024902344
355.07126	1600.40551757813
362.17087	2605.09985351563
565.11511	1741.91577148438
628.34814	6973.9365234375
1248.2177	1889.80297851563
1402.6256	1976.40905761719
2049.6289	2269.98779296875
peaklist end

peaklist start
mz=893.449045235648
fragmentation=HCD
charge=3
header=RawFile: QE929_MSQ1321_20180329_Heba_ub_s9_30_3 Index: 17784 Precursor: 0 _multi_
105.18221	1420.61633300781
112.31493	1394.41186523438
113.20818	1532.29138183594
120.08105	12923.2001953125
122.85814	1506.67687988281
173.47186	1480.1005859375
204.05072	1430.93151855469
219.14966	9185.2919921875
220.15254	1531.68408203125
224.33289	1864.8359375
244.55473	1467.94873046875
278.50531	1474.20739746094
308.74084	1588.36682128906
336.74939	1509.66149902344
356.1911	1604.94384765625
362.17261	2744.67333984375
371.35663	1569.09729003906
376.27338	1945.171875
387.08228	1483.77514648438
401.69846	1823.56530761719
516.26129	1636.90649414063
527.71631	1614.45617675781
628.3515	6291.923828125
864.64709	1813.31018066406
1074.1956	1958.01892089844
1934.0013	2000.11596679688
1978.4532	2068.93408203125
peaklist end

peaklist start
mz=893.449064683818
fragmentation=HCD
charge=3
header=RawFile: QE929_MSQ1321_20180329_Heba_ub_s2_ctrl_2 Index: 17384 Precursor: 0 _multi_
120.0806	9572.986328125
128.21455	1348.13293457031
185.43045	1408.05041503906
219.15024	4968.76220703125
325.138	1488.19763183594
346.93323	1729.49914550781
352.40109	1429.82580566406
362.16913	2161.00903320313
437.21384	1784.76672363281
606.46545	1715.36474609375
628.35266	3190.08203125
1103.038	2053.7607421875
1751.0881	1987.43701171875
peaklist end

peaklist start
mz=893.449107892197
fragmentation=HCD
charge=3
header=RawFile: QE929_MSQ1321_20180329_Heba_ub_s5_10_2 Index: 16240 Precursor: 0 _multi_
120.08112	14958.76953125
124.55891	1458.8955078125
132.27129	1338.86633300781
211.88042	1620.85229492188
219.14848	8231.1103515625
236.92679	1399.41577148438
243.87643	1521.248046875
285.15799	1713.16821289063
362.16992	8194.7314453125
550.80652	1698.60473632813
581.61652	1656.23852539063
628.34845	5922.103515625
963.27203	1980.525390625
peaklist end

peaklist start
mz=893.449183836199
fragmentation=HCD
charge=3
header=RawFile: QE929_MSQ1321_20180329_Heba_ub_s8_30_2 Index: 17902 Precursor: 0 _multi_
120.08087	10005.6962890625
124.08331	1485.44787597656
178.32541	1571.71716308594
219.14865	9182.2666015625
231.42029	1659.63305664063
236.59961	1735.5322265625
309.46979	1354.75744628906
313.48431	1582.76428222656
355.0686	1887.98645019531
525.22034	1745.02026367188
628.34391	5307.93872070313
731.38281	1672.46179199219
810.57886	1911.70361328125
1119.1141	1751.98352050781
1506.6631	1928.51501464844
1990.1215	2003.26977539063
peaklist end

peaklist start
mz=893.449235537693
fragmentation=HCD
charge=3
header=RawFile: QE929_MSQ1321_20180329_Heba_ub_s3_ctrl_3 Index: 16480 Precursor: 0 _multi_
119.58537	1389.71166992188
120.08066	8557.3125
120.33765	1562.1884765625
219.14857	3504.3798828125
247.14145	1721.53967285156
279.3002	1489.71435546875
362.16849	3016.73706054688
506.64993	1693.55627441406
528.23334	1858.71228027344
628.34875	6743.3408203125
peaklist end

peaklist start
mz=893.449460817297
fragmentation=HCD
charge=3
header=RawFile: QE929_MSQ1321_20180329_Heba_ub_s9_30_3 Index: 18419 Precursor: 0 _multi_
120.08064	3564.80541992188
139.77951	1394.56677246094
157.57281	1484.31433105469
173.39555	1561.54113769531
202.38536	1623.36730957031
211.6947	1516.66162109375
362.17163	1875.31591796875
382.3797	1528.2529296875
447.44754	1643.16638183594
491.70361	1971.01000976563
1399.5278	1853.16723632813
1509.4955	1955.93237304688
1813.4866	2383.5400390625
peaklist end

peaklist start
mz=893.449952332538
fragmentation=HCD
charge=3
header=RawFile: QE929_MSQ1321_20180329_Heba_ub_s5_10_2 Index: 15577 Precursor: 0 _multi_
120.08083	6809.09912109375
162.96762	1286.65771484375
219.14821	5674.3427734375
247.14519	1777.38037109375
286.13107	1437.74255371094
296.67099	1583.01965332031
355.06607	2318.66821289063
628.35315	2345.26831054688
1026.7159	2334.78735351563
2684.6399	1995.68371582031
peaklist end

peaklist start
mz=893.450528832221
fragmentation=HCD
charge=3
header=RawFile: QE929_MSQ1321_20180329_Heba_ub_s6_10_3 Index: 17254 Precursor: 0 _multi_
107.46139	1758.8916015625
120.08112	8924.4951171875
140.51543	1394.79858398438
189.3532	1926.44189453125
196.69145	1472.82336425781
219.1492	6488.30810546875
225.04218	1488.60180664063
251.5778	1897.97265625
362.17038	3268.48950195313
405.01608	1547.37817382813
628.35535	2513.564453125
789.73792	1760.41259765625
846.66119	1932.43237304688
1236.3324	1881.92736816406
1270.2449	1732.7275390625
1428.7351	1881.89660644531
peaklist end

peaklist start
mz=893.454177089463
fragmentation=HCD
charge=3
header=RawFile: QE929_MSQ1321_20180329_Heba_ub_s7_30_1 Index: 13436 Precursor: 0 _peak_
101.67695	1434.08850097656
127.28118	1484.79736328125
129.1028	2543.00561523438
141.0666	6993.6396484375
141.10316	1810.87023925781
143.11862	1637.98583984375
159.09265	9781.1923828125
167.08253	1735.97692871094
171.11296	5531.8603515625
175.11931	2631.45043945313
184.10867	3806.60913085938
191.18791	1484.43078613281
199.14563	2720.9013671875
203.12305	2924.56298828125
210.58678	1604.69360351563
211.50204	1446.56884765625
212.10361	54418.875
213.10779	3649.5341796875
214.11894	3141.51733398438
223.60312	1594.603515625
229.13052	6520.80859375
231.11813	7416.5126953125
262.15253	3004.06884765625
270.18237	13285.33203125
283.14383	3173.92236328125
283.17844	6532.81103515625
285.15829	6430.6025390625
311.17191	32750.9916992188
315.13968	1556.89111328125
330.18692	1894.77905273438
333.19009	8992.0888671875
337.1911	1827.04553222656
352.1618	2715.9423828125
354.21484	3143.1943359375
359.13513	2593.7958984375
365.18314	5786.6953125
369.25314	2471.287109375
380.1579	9549.1181640625
382.20963	23324.3670654297
397.7659	1829.46374511719
401.22556	7386.04248046875
451.23169	8288.1953125
462.23218	6154.6162109375
464.25522	2261.6416015625
465.20752	1691.8935546875
468.25772	8023.603515625
479.22766	7748.53564453125
481.27876	15359.9873046875
496.25391	7242.98291015625
541.29681	2122.171875
550.26648	1940.78662109375
561.2547	2661.35620117188
580.34894	3309.32788085938
591.2722	5214.44104003906
666.36346	2600.47485351563
678.82214	2292.978515625
687.83948	5700.60302734375
690.34619	7058.05029296875
711.38263	2090.5244140625
794.87952	2468.66748046875
818.43626	16846.0834960938
933.46759	2775.1533203125
959.47107	7992.83837890625
959.9823	2583.07373046875
1034.5172	2986.20556640625
1102.0461	2942.85766601563
1131.5674	144324.224609375
1134.5685	2520.84350585938
1317.6429	3001.29272460938
1374.6597	18657.1103515625
1376.6548	2620.162109375
1489.6818	23261.2495117188
1489.6978	9951.841796875
1588.7408	3180.568359375
1719.7998	16968.5219726563
1721.7694	2406.46337890625
1818.8703	22404.3481445313
1988.9703	25241.8676757813
2088.0346	5401.28503417969
2339.2563	2082.71850585938
2449.4854	2459.13159179688
peaklist end

peaklist start
mz=893.469299316406
fragmentation=HCD
charge=3
header=RawFile: QE929_MSQ1321_20180329_Heba_ub_s6_10_3 Index: 17101 Precursor: 0 _peak_
101.04382	1378.00439453125
127.19251	1380.35290527344
131.82413	1346.12084960938
136.07603	2807.10498046875
222.53108	1542.0185546875
227.76042	1556.3828125
255.01271	1464.48742675781
496.17206	1512.77954101563
1033.0552	1858.37524414063
1388.8701	1625.47546386719
1570.5636	2325.61376953125
1754.4052	1939.24194335938
peaklist end

peaklist start
mz=536.615765011729
fragmentation=HCD
charge=5
header=RawFile: QE929_MSQ1321_20180329_Heba_ub_s8_30_2 Index: 12972 Precursor: 0 _multi_
110.07153	1716.36047363281
112.72439	1322.46569824219
120.08109	2414.68286132813
129.10143	1827.10229492188
136.00665	1107.19396972656
136.07434	1187.18395996094
147.11162	1258.57287597656
166.89325	1160.49792480469
169.80496	1139.11889648438
183.60632	1084.27294921875
223.17941	1232.22192382813
246.18021	1396.28735351563
281.0517	1425.05932617188
299.05997	5583.9853515625
450.95261	1292.42663574219
1026.6241	1407.80346679688
peaklist end

peaklist start
mz=893.70643713348
fragmentation=HCD
charge=3
header=RawFile: QE929_MSQ1321_20180329_Heba_ub_s4_10_1 Index: 11838 Precursor: 0 _multi_
102.05585	2611.20385742188
123.44009	1674.94470214844
166.76222	1464.87414550781
175.11943	5849.3447265625
217.13425	8956.0263671875
245.129	2190.92529296875
255.14511	2060.69897460938
272.1715	52892.5073242188
314.13168	1544.55786132813
318.43457	1727.15576171875
339.66302	1618.69091796875
355.07108	1921.83520507813
359.17114	8693.998046875
379.47403	1612.3916015625
586.36682	2044.10107421875
894.51471	14955.271484375
959.61084	1770.01208496094
1204.6398	1784.14587402344
1613.9794	2135.60131835938
1718.6901	2037.24389648438
peaklist end

peaklist start
mz=893.706714156059
fragmentation=HCD
charge=3
header=RawFile: QE929_MSQ1321_20180329_Heba_ub_s8_30_2 Index: 11703 Precursor: 0 _multi_
117.60625	1490.11303710938
136.04863	1387.70471191406
175.11919	1475.02258300781
185.05574	1690.80798339844
186.98578	1670.22680664063
194.92715	1455.93041992188
217.13295	2687.68872070313
263.47797	1872.63403320313
269.05362	1482.76574707031
272.17144	46353.2531738281
359.1709	5694.82275390625
400.18097	1661.30078125
418.96225	1668.15026855469
530.69238	1652.76257324219
544.00769	1569.91516113281
628.29529	1716.27905273438
808.13513	1749.47631835938
821.97083	1711.10363769531
857.24359	1922.173828125
894.51324	6100.65087890625
1085.4523	1977.43237304688
1142.9813	1804.68249511719
peaklist end

peaklist start
mz=893.706747176675
fragmentation=HCD
charge=3
header=RawFile: QE929_MSQ1321_20180329_Heba_ub_s9_30_3 Index: 11615 Precursor: 0 _multi_
120.28112	1374.00573730469
149.91328	1601.60571289063
152.79997	1549.43627929688
175.11884	1930.77978515625
217.13318	3000.87280273438
272.17111	39551.9711914063
332.78229	1563.82141113281
359.16995	3132.67407226563
894.51971	11747.8251953125
1132.424	1837.29321289063
1307.3947	2061.39868164063
1421.879	2184.80322265625
1718.6406	2474.93774414063
2471.3501	2325.595703125
peaklist end

peaklist start
mz=893.706771628948
fragmentation=HCD
charge=3
header=RawFile: QE929_MSQ1321_20180329_Heba_ub_s7_30_1 Index: 11460 Precursor: 0 _multi_
170.41003	1453.46936035156
175.11894	1639.87292480469
195.4879	1677.22265625
208.0101	1421.1220703125
217.13417	1790.63317871094
267.02328	1425.62036132813
272.17085	15172.5877685547
681.99829	1665.21691894531
894.50842	7234.2841796875
911.59332	2135.50268554688
1482.3898	1748.64794921875
1572.4707	1859.02526855469
2631.9277	2202.32470703125
peaklist end

peaklist start
mz=893.749888555723
fragmentation=HCD
charge=3
header=RawFile: QE929_MSQ1321_20180329_Heba_ub_s7_30_1 Index: 15815 Precursor: 0 _multi_
136.07616	5878.92333984375
159.09233	2853.328125
184.11588	1365.03015136719
201.33134	1651.89599609375
207.11259	3241.92456054688
235.10762	9540.8017578125
312.10999	1836.72314453125
334.17538	1991.54418945313
417.5296	1448.576171875
520.2489	1790.91088867188
545.24268	2164.33715820313
807.11847	1812.90197753906
876.34161	2042.25732421875
1058.4768	1666.71362304688
1308.5881	6577.7626953125
1569.2407	2051.23608398438
1670.4706	2456.32470703125
1814.3545	2175.78247070313
2273.8965	2103.07104492188
2430.6013	2097.80249023438
peaklist end

peaklist start
mz=893.749934757417
fragmentation=HCD
charge=3
header=RawFile: QE929_MSQ1321_20180329_Heba_ub_s9_30_3 Index: 16046 Precursor: 0 _multi_
105.85627	1630.35241699219
109.98353	1548.59313964844
110.07162	1523.02709960938
112.09238	1435.30346679688
120.08046	1644.44470214844
123.77218	1307.56640625
123.97834	1535.84875488281
136.07527	3102.23706054688
146.56699	1389.43469238281
159.09203	7109.06884765625
163.14583	1627.53784179688
167.05589	1670.1865234375
181.42767	1540.23083496094
182.34715	1367.64184570313
207.11278	6333.72021484375
235.1078	16373.3935546875
241.34747	1544.56237792969
299.05682	1505.74340820313
334.17459	2213.25317382813
545.25024	3289.17431640625
1048.7205	1686.30737304688
1228.0886	1736.20104980469
1308.5822	15357.5083007813
1567.7143	5833.10424804688
1966.0718	1960.48547363281
peaklist end

peaklist start
mz=893.750096598257
fragmentation=HCD
charge=3
header=RawFile: QE929_MSQ1321_20180329_Heba_ub_s4_10_1 Index: 16270 Precursor: 0 _multi_
115.15816	1635.81115722656
136.07562	2917.78637695313
155.45705	1493.97412109375
159.0912	5811.88916015625
168.70087	1485.63586425781
195.25452	1696.61376953125
207.11507	2417.8876953125
226.61864	1557.35864257813
229.93623	1531.16577148438
234.47752	1704.0859375
235.1073	6215.470703125
258.15875	1696.22546386719
344.42264	1715.07995605469
354.08051	1732.30444335938
545.24652	2000.24353027344
832.90344	1681.48620605469
917.27942	1769.48266601563
1308.5819	2411.3173828125
peaklist end

peaklist start
mz=893.750136769877
fragmentation=HCD
charge=3
header=RawFile: QE929_MSQ1321_20180329_Heba_ub_s6_10_3 Index: 16338 Precursor: 0 _multi_
136.0762	3011.42041015625
159.09207	7319.58740234375
195.07153	1297.33996582031
207.11272	3021.5732421875
235.10754	11221.55859375
293.52844	1566.98596191406
334.17664	3253.9912109375
354.08023	2193.65649414063
545.25415	3163.93579101563
1308.5814	11033.0244140625
1309.6011	6446.26953125
1411.6287	2485.78930664063
1497.6316	2640.65063476563
1548.2639	2152.27294921875
peaklist end

peaklist start
mz=893.75034445818
fragmentation=HCD
charge=3
header=RawFile: QE929_MSQ1321_20180329_Heba_ub_s8_30_2 Index: 16177 Precursor: 0 _multi_
110.07147	1865.49890136719
120.08092	2010.01342773438
127.08656	1477.38305664063
136.07573	10025.10546875
147.82481	1846.84790039063
159.09178	7862.47998046875
207.11304	9079.2431640625
235.10757	17589.494140625
258.15921	2030.361328125
334.17517	3190.72900390625
446.20767	1770.60949707031
545.2486	3136.92065429688
644.31781	2679.38012695313
782.44318	1931.88391113281
1308.5935	22660.0390625
1501.0452	2218.20068359375
1676.8696	2073.7958984375
1955.2157	2028.44494628906
peaklist end

peaklist start
mz=893.75051563804
fragmentation=HCD
charge=3
header=RawFile: QE929_MSQ1321_20180329_Heba_ub_s2_ctrl_2 Index: 15970 Precursor: 0 _multi_
136.0753	1414.89282226563
159.09203	1884.98474121094
235.10814	2600.37329101563
345.80109	1653.07177734375
346.97659	1536.07543945313
431.17163	1821.22094726563
485.54626	1709.62182617188
577.32025	1686.103515625
714.16058	1949.216796875
1060.3571	1868.93603515625
1176.8099	1988.783203125
1309.593	2426.60229492188
peaklist end

peaklist start
mz=893.750738706586
fragmentation=HCD
charge=3
header=RawFile: QE929_MSQ1321_20180329_Heba_ub_s5_10_2 Index: 14821 Precursor: 0 _multi_
159.09155	1751.71008300781
174.56635	1437.70922851563
177.08035	1448.6123046875
235.1059	2331.7822265625
354.08148	2280.52001953125
355.07181	1986.46716308594
1043.9471	2003.29162597656
1077.3159	1718.87353515625
1676.1538	1925.80249023438
1993.0394	2125.72827148438
peaklist end

peaklist start
mz=893.754510695924
fragmentation=HCD
charge=3
header=RawFile: QE929_MSQ1321_20180329_Heba_ub_s6_10_3 Index: 19348 Precursor: 0 _multi_
120.08092	2840.52954101563
127.61579	1811.6611328125
131.7438	1461.04077148438
136.07549	1460.09228515625
164.67912	1655.26391601563
169.27666	1456.970703125
193.49237	1528.09973144531
202.33879	1533.15112304688
219.99966	1548.81640625
287.22501	1504.35534667969
329.021	1778.46569824219
350.9769	2135.359375
667.29559	1803.49133300781
743.72028	1563.380859375
869.84656	1760.43884277344
1207.4895	1770.93676757813
1270.5381	2131.69213867188
2550.1428	2015.34826660156
2555.1741	2054.99365234375
2732.1152	2112.63256835938
peaklist end

peaklist start
mz=893.755005144523
fragmentation=HCD
charge=3
header=RawFile: QE929_MSQ1321_20180329_Heba_ub_s7_30_1 Index: 18848 Precursor: 0 _multi_
120.08153	2330.53588867188
178.14471	1486.56848144531
250.17323	1611.61267089844
253.22914	1584.04113769531
427.49277	1948.06848144531
728.47058	1711.2685546875
737.01935	1926.08959960938
1646.9395	1978.89147949219
1774.8917	1969.30004882813
1908.7512	1874.60144042969
peaklist end

peaklist start
mz=1340.13026146335
fragmentation=HCD
charge=2
header=RawFile: QE929_MSQ1321_20180329_Heba_ub_s7_30_1 Index: 18798 Precursor: 0 _multi_
112.96182	2353.14965820313
115.38605	1823.93115234375
153.58696	1799.67443847656
205.17424	2199.53979492188
207.03583	2243.64453125
211.21902	2009.84765625
221.98891	2082.51416015625
249.89696	2208.37939453125
364.00116	2192.05053710938
1846.7474	3211.62133789063
1966.5927	2462.09033203125
peaklist end

peaklist start
mz=1340.13092513104
fragmentation=HCD
charge=2
header=RawFile: QE929_MSQ1321_20180329_Heba_ub_s4_10_1 Index: 19183 Precursor: 0 _multi_
105.24744	1894.3984375
168.4633	2241.5078125
211.71481	2044.59362792969
215.14799	2212.06030273438
375.32886	2532.79907226563
571.3877	2129.16845703125
998.59271	2757.3671875
1398.505	2741.10913085938
1526.0048	2573.72045898438
2132.9585	3080.59204101563
peaklist end

peaklist start
mz=1340.13098062497
fragmentation=HCD
charge=2
header=RawFile: QE929_MSQ1321_20180329_Heba_ub_s6_10_3 Index: 19308 Precursor: 0 _multi_
102.93227	1786.20324707031
107.90612	1893.58752441406
146.58272	1867.37426757813
275.79257	1942.37158203125
302.49213	2588.38110351563
461.67871	2278.5751953125
669.12555	2176.82861328125
1003.7285	2872.23022460938
1028.8116	2249.04614257813
1827.8077	3545.18090820313
1936.1888	3029.63525390625
2547.8381	2962.39794921875
peaklist end

peaklist start
mz=1340.13104857233
fragmentation=HCD
charge=2
header=RawFile: QE929_MSQ1321_20180329_Heba_ub_s3_ctrl_3 Index: 17395 Precursor: 0 _multi_
116.43248	1962.72888183594
122.23863	2102.44750976563
134.6431	2036.869140625
155.53845	1961.6796875
158.06619	2061.17333984375
158.48456	1931.26025390625
163.78615	1893.12780761719
165.50299	1936.14306640625
166.00105	1983.19689941406
193.55397	1985.52954101563
349.06119	2297.65942382813
527.68347	2155.67407226563
1165.6797	2521.6748046875
peaklist end

peaklist start
mz=1340.13107579427
fragmentation=HCD
charge=2
header=RawFile: QE929_MSQ1321_20180329_Heba_ub_s5_10_2 Index: 17182 Precursor: 0 _multi_
197.01181	2098.7333984375
272.37988	2084.0146484375
372.73807	2014.63818359375
432.78516	2287.72998046875
860.48553	2422.86596679688
1037.4047	2654.15649414063
1304.0898	3011.74926757813
1477.9146	2751.23706054688
1678.4244	2991.01831054688
1765.0503	2908.70874023438
1855.7054	2456.982421875
1914.197	2479.54638671875
1915.3262	2400.19140625
peaklist end

peaklist start
mz=1340.13137651026
fragmentation=HCD
charge=2
header=RawFile: QE929_MSQ1321_20180329_Heba_ub_s8_30_2 Index: 19142 Precursor: 0 _multi_
159.58122	2152.376953125
709.63306	2329.01513671875
1345.3987	2184.1044921875
1969.6906	3199.43994140625
2047.6853	2446.57421875
peaklist end

peaklist start
mz=1340.13188763088
fragmentation=HCD
charge=2
header=RawFile: QE929_MSQ1321_20180329_Heba_ub_s2_ctrl_2 Index: 18313 Precursor: 0 _multi_
222.90285	1976.78540039063
226.61346	2038.53820800781
295.14771	2071.55419921875
348.79233	2273.59057617188
430.74756	2076.46801757813
1381.484	2321.28515625
2543.4873	2496.88720703125
peaklist end

peaklist start
mz=1340.13208739677
fragmentation=HCD
charge=2
header=RawFile: QE929_MSQ1321_20180329_Heba_ub_s9_30_3 Index: 19093 Precursor: 0 _multi_
102.52134	2307.04028320313
110.13596	1925.28149414063
110.14351	1804.98400878906
196.93546	1778.4453125
317.2037	2286.61596679688
511.91354	2349.11376953125
1821.9722	2938.15258789063
2122.6338	2492.76684570313
peaklist end

peaklist start
mz=670.592955472962
fragmentation=HCD
charge=4
header=RawFile: QE929_MSQ1321_20180329_Heba_ub_s2_ctrl_2 Index: 5727 Precursor: 0 _multi_
110.07157	2377.31323242188
129.1024	2623.53271484375
136.07516	5738.01708984375
148.93593	1144.14416503906
209.13931	7720.19189453125
237.1335	5954.728515625
276.16452	1880.34387207031
424.1839	5115.5595703125
435.27518	1777.32421875
544.79175	1552.90869140625
569.82703	2191.05712890625
628.35797	1489.89978027344
671.35052	15494.4736328125
737.34201	7894.41870117188
844.18994	1710.69274902344
1103.5085	14582.7802734375
1304.5182	1764.39050292969
1357.21	1616.46118164063
1765.4697	1839.67224121094
1838.3361	1933.01452636719
2372.1753	1987.44079589844
2515.7986	1718.69799804688
2516.6865	1741.85607910156
2666.6157	2041.20629882813
peaklist end

peaklist start
mz=670.608282631051
fragmentation=HCD
charge=4
header=RawFile: QE929_MSQ1321_20180329_Heba_ub_s2_ctrl_2 Index: 9830 Precursor: 0 _multi_
101.07104	8929.2607421875
102.05505	10628.3515625
120.08102	2392.74169921875
128.85779	1287.57092285156
129.10199	16206.4296875
130.04932	1762.70385742188
130.0863	2951.611328125
136.07532	1448.90979003906
142.12216	3294.00366210938
143.11772	5519.08154296875
147.11285	3402.79248046875
157.097	2951.57958984375
159.07637	2298.73583984375
169.13295	1661.896484375
183.11244	8552.201171875
185.09164	3152.33837890625
187.14374	152517.53125
188.14709	13117.8583984375
200.13998	1602.6416015625
201.12302	12868.8974609375
202.12682	1629.0517578125
209.09142	1771.33911132813
211.10759	5624.8544921875
215.1386	52610.109375
216.14178	2867.46752929688
218.14954	8933.1357421875
229.11761	13780.2373046875
243.13301	12776.8935546875
244.0919	1647.48352050781
282.10739	2001.78845214844
300.11865	7476.625
316.18698	5397.59521484375
329.95654	1575.07580566406
342.20181	2117.21508789063
344.18219	8298.703125
346.24493	8707.9736328125
383.1562	6515.91577148438
401.16544	6633.04638671875
401.21405	7666.8447265625
429.27289	1611.81884765625
443.24719	2146.29125976563
444.96689	5804.64794921875
445.31171	2898.89599609375
452.26788	1511.46362304688
457.27283	1500.02917480469
473.22647	1773.65673828125
479.76318	2819.083984375
486.25177	2072.66284179688
494.18478	1693.58679199219
502.26031	2939.865234375
509.28198	2575.19750976563
512.19708	6041.54931640625
543.78986	1399.14904785156
559.3548	9990.875
577.81909	1701.59838867188
584.32892	2280.97045898438
597.33895	4552.80847167969
615.34009	8860.16796875
617.34985	1794.27465820313
659.38861	1816.27392578125
665.8407	2419.71362304688
667.32129	1626.03405761719
670.3819	3044.43139648438
671.31036	7314.9111328125
688.3964	26326.9833984375
698.37518	7140.095703125
716.39258	13570.1293945313
728.42542	2137.12329101563
761.901	1825.0693359375
771.39844	2045.22741699219
779.89612	2621.49536132813
801.48086	13671.525390625
811.46313	5511.94189453125
829.47007	10922.2817382813
836.94403	2028.74853515625
856.40051	2443.31201171875
857.46912	2013.82678222656
894.51141	2665.08374023438
902.52811	12688.9145507813
912.51404	3333.396484375
913.50452	2105.38623046875
940.49976	5347.236328125
958.50546	11607.3757324219
1017.544	10009.1340332031
1055.5363	1958.30407714844
1057.5504	2154.57592773438
1058.5686	2297.83227539063
1073.5403	2142.95458984375
1104.5798	11958.681640625
1172.6703	1912.93237304688
1183.6292	8832.73364257813
1184.5925	5475.935546875
1186.6133	2197.63818359375
1201.6394	156554.498535156
1312.6704	11638.16015625
1330.6841	4380.65966796875
1429.7363	1966.28125
2412.5132	2085.36010742188
peaklist end

peaklist start
mz=670.608542905489
fragmentation=HCD
charge=4
header=RawFile: QE929_MSQ1321_20180329_Heba_ub_s5_10_2 Index: 8989 Precursor: 0 _multi_
101.07123	2979.03759765625
102.05531	4972.21337890625
129.10245	6935.31396484375
136.07584	1967.44470214844
142.12268	1729.12145996094
143.11813	2125.18237304688
157.09637	1681.63684082031
175.0369	1422.654296875
183.11188	2660.98706054688
187.14395	59763.5
188.14711	5682.66162109375
201.123	6068.5068359375
214.54662	1394.40966796875
215.13898	19730.0390625
216.14165	2330.31201171875
218.15007	2001.64099121094
229.11853	2858.857421875
243.13327	5072.7099609375
300.12015	2929.0888671875
329.95657	3140.3798828125
331.94763	1244.50708007813
344.18265	2662.45166015625
346.24484	2880.67919921875
383.1539	1381.75903320313
401.16742	1888.46740722656
401.21536	5763.2734375
407.68106	1306.88879394531
442.97269	1642.36474609375
444.96405	4592.2763671875
450.08017	1425.35778808594
457.80444	1426.90563964844
489.17902	1424.6357421875
544.2948	1593.21374511719
559.35345	4739.20361328125
571.51837	1512.79602050781
592.31635	3092.35693359375
597.34155	2190.94848632813
615.34869	2456.28564453125
688.3961	10617.9836425781
716.39301	2459.07177734375
779.40521	1775.75305175781
801.46918	1900.16333007813
811.45142	1846.13854980469
829.4801	1855.41796875
902.52594	5527.50439453125
956.5528	1481.52258300781
958.50952	2335.05126953125
967.44104	1500.77233886719
1017.5462	2773.1259765625
1104.5807	5667.1455078125
1105.6028	1936.50305175781
1106.5758	1827.27685546875
1184.6163	2609.32275390625
1201.6383	53622.8168945313
1229.8691	1914.98852539063
1312.6599	4122.49621582031
1463.7228	1415.12768554688
1744.6929	1657.19458007813
peaklist end

peaklist start
mz=670.608573893886
fragmentation=HCD
charge=4
header=RawFile: QE929_MSQ1321_20180329_Heba_ub_s6_10_3 Index: 10037 Precursor: 0 _multi_
101.07134	12710.42578125
102.05538	10144.849609375
104.12692	1407.85888671875
119.31232	1287.2626953125
129.10202	10764.6767578125
130.0863	2781.77294921875
142.12245	3129.6767578125
143.11783	3099.67358398438
147.11272	6087.9814453125
157.09682	2849.85913085938
169.13472	1641.83422851563
183.11246	7071.42822265625
185.09225	5323.97314453125
187.14397	144565.734375
188.1472	12585.0869140625
200.13899	2074.85424804688
201.123	14558.5869140625
203.06569	2088.47021484375
207.11288	2635.0283203125
209.09152	1724.91491699219
211.10719	2204.408203125
215.1387	42971.34765625
216.14198	6391.42041015625
218.14952	9630.033203125
229.11847	11433.7705078125
235.10706	2037.6796875
243.13277	12533.7275390625
281.32571	1405.55700683594
282.10873	2234.130859375
300.1189	11158.453125
304.11237	1438.83972167969
310.5705	1497.82348632813
312.15756	1542.33679199219
316.18668	5756.25
329.95721	1913.16772460938
342.2001	1804.68591308594
343.15887	2976.0498046875
344.18127	10539.4658203125
346.24393	7564.56591796875
357.17932	1899.60375976563
358.1604	1862.23669433594
392.74182	1891.09460449219
401.16641	2567.01928710938
401.21335	6067.74072265625
425.23901	1417.06555175781
443.24979	1774.11352539063
444.96396	1659.59777832031
445.30984	3019.04638671875
457.26208	2495.9736328125
484.2467	1714.1708984375
494.18594	1781.60424804688
496.23611	3161.388671875
502.26361	1899.99780273438
512.19604	1909.07678222656
514.30627	1625.6552734375
528.77057	1793.16296386719
542.29407	1525.31164550781
558.30615	2084.8779296875
559.354	8152.74267578125
592.31653	6913.93896484375
597.33563	2918.63208007813
615.34551	10570.0388183594
640.31519	1493.13195800781
665.84717	2490.08374023438
666.3299	2897.93090820313
670.38336	2185.87866210938
671.29822	1654.40832519531
671.39911	4896.75927734375
688.3974	22038.8666992188
698.37573	5691.3212890625
716.39032	7673.50830078125
717.40503	1618.73583984375
762.39331	2904.92626953125
771.39777	1837.50158691406
779.89752	1557.76794433594
780.40692	2164.43041992188
801.48346	12517.2807617188
811.46362	6633.5673828125
829.47497	5553.61010742188
856.40326	5955.8515625
857.46179	1801.57739257813
902.52277	8031.802734375
907.46259	2585.92919921875
912.50085	2237.98657226563
940.51202	2248.10986328125
958.51751	15432.0537109375
984.49414	2329.533203125
1017.5506	10532.65234375
1018.5416	1960.61499023438
1019.5233	1742.73742675781
1086.5626	2500.5263671875
1088.8513	1694.67797851563
1104.5931	12530.17578125
1105.5841	5520.41015625
1106.5656	2503.04223632813
1184.6223	3138.49365234375
1201.6404	130424.8359375
1203.6344	9141.642578125
1312.6708	9721.0439453125
1330.6757	10207.701171875
1655.2877	1885.98425292969
peaklist end

peaklist start
mz=670.608630846301
fragmentation=HCD
charge=4
header=RawFile: QE929_MSQ1321_20180329_Heba_ub_s8_30_2 Index: 9789 Precursor: 0 _multi_
101.07137	5765.5703125
102.05524	2976.32861328125
110.07169	1527.38134765625
120.08043	1419.58044433594
129.10204	8651.33984375
130.08624	1323.16638183594
136.07571	2301.35961914063
157.09723	1904.703125
183.11307	1365.87365722656
185.09209	1604.576171875
187.12711	2546.31127929688
187.14386	61831.05859375
188.14711	5897.46484375
201.12308	7130.341796875
205.7193	1310.21118164063
211.10701	1456.76110839844
215.13841	19598.67578125
218.14958	2907.0576171875
229.11832	5198.515625
243.13313	2687.8359375
267.02844	1303.15563964844
300.11758	4993.28564453125
324.23184	1564.44104003906
344.17944	1459.15319824219
346.24542	2617.283203125
358.1655	1425.02722167969
401.215	5309.943359375
473.22446	6978.38037109375
484.25763	1668.57678222656
559.35657	2356.08618164063
597.33472	1703.57067871094
615.34521	2679.90234375
670.37415	2540.05932617188
688.39673	7258.1083984375
689.38855	2008.25744628906
801.48199	2800.23095703125
811.45709	1809.69165039063
829.46436	2058.4072265625
857.4527	1722.47595214844
879.6731	1723.45849609375
902.52563	6011.8310546875
958.51733	2666.67358398438
1017.5512	2638.029296875
1104.5899	7329.74047851563
1201.64	74452.3286132813
1312.6664	4554.17565917969
1673.9188	2083.46069335938
2645.5908	1692.16784667969
peaklist end

peaklist start
mz=670.608632326932
fragmentation=HCD
charge=4
header=RawFile: QE929_MSQ1321_20180329_Heba_ub_s3_ctrl_3 Index: 9338 Precursor: 0 _multi_
101.07145	6459.59033203125
102.05556	5889.28564453125
123.53049	1181.97375488281
129.10266	7776.677734375
130.08704	1243.0419921875
140.91333	1313.92944335938
147.1123	1650.86743164063
149.18933	1268.81872558594
158.42546	1238.24072265625
183.11292	2109.4599609375
185.09178	2378.62426757813
187.14383	70114.3046875
188.14755	6401.72509765625
201.12323	6929.2880859375
211.10799	1756.12219238281
215.13837	24776.85546875
216.14178	2907.36791992188
218.15038	3066.67944335938
226.61282	1363.45910644531
229.11836	7656.83837890625
243.1346	5614.7685546875
300.11975	5978.9599609375
326.93527	1656.17749023438
329.95633	2909.98120117188
331.95584	2644.99682617188
344.18515	2456.98657226563
346.24649	5172.05419921875
392.23993	1417.43908691406
442.97021	5299.14111328125
444.96869	6830.23046875
445.31592	1464.44897460938
512.19489	1731.19372558594
559.35803	2800.7060546875
592.32684	1691.73889160156
597.3299	4918.73583984375
671.30603	2808.11157226563
688.40318	11267.7255859375
698.38495	2410.60400390625
716.38806	2090.63891601563
723.43939	1856.86730957031
801.48187	5964.2568359375
811.4621	1982.66931152344
829.47809	2560.97973632813
902.53107	2295.96264648438
958.51678	5463.9326171875
1017.5493	4871.80322265625
1104.5912	4669.75537109375
1105.5775	2810.712890625
1201.6409	46569.0981445313
1202.6308	11846.0451660156
1312.6769	3694.38122558594
1330.6588	1748.79504394531
1397.6462	1762.30065917969
1871.1052	1545.56127929688
2399.8621	1683.36389160156
2648.5608	1713.09362792969
peaklist end

peaklist start
mz=670.608678821736
fragmentation=HCD
charge=4
header=RawFile: QE929_MSQ1321_20180329_Heba_ub_s7_30_1 Index: 9579 Precursor: 0 _multi_
101.07133	7606.50146484375
102.05527	8181.6650390625
110.57834	1328.33984375
129.10185	6085.62890625
142.12216	1929.96850585938
143.11713	2466.7099609375
147.11263	5295.89453125
152.88629	1299.39428710938
157.09747	1365.90539550781
183.11273	2800.4541015625
185.09213	2077.21166992188
187.14403	83653.2578125
188.14743	6403.92578125
197.12814	1457.30139160156
201.12354	9740.0517578125
215.13889	23893.326171875
216.14149	1979.6533203125
217.43185	1431.15637207031
218.1498	6060.7705078125
229.11745	6270.3828125
235.10704	1882.50793457031
243.13298	8324.33203125
245.87572	1319.20556640625
300.11908	2495.99975585938
329.95435	1492.36303710938
342.20398	2362.37255859375
344.18463	2157.19775390625
346.24396	2352.22534179688
392.24161	1632.30920410156
401.16611	2011.45056152344
401.2153	2427.31323242188
411.25867	1951.36499023438
444.96634	2795.33251953125
445.31445	1883.61022949219
502.26617	1507.06164550781
512.19171	1596.28442382813
559.35181	5277.775390625
597.33557	3129.73828125
615.34424	4288.01086425781
656.84442	2671.96630859375
657.33972	3070.36987304688
671.30017	1641.48803710938
688.39692	9335.11865234375
698.37653	2524.3623046875
716.39097	8551.85278320313
771.3999	1598.69177246094
779.40167	2233.8173828125
801.47498	6987.8427734375
811.46564	2197.08911132813
829.47687	3111.06689453125
902.52716	4807.29541015625
913.04193	1542.86181640625
958.50146	2073.76635742188
1017.5443	1503.06811523438
1035.5385	1666.25390625
1104.5768	8350.88635253906
1148.5443	1636.63940429688
1201.6422	81392.7235107422
1203.6333	6498.5166015625
1330.689	2262.39477539063
1331.6769	2067.94750976563
1467.7822	1510.38354492188
1547.278	1645.79760742188
1907.0863	1640.63916015625
peaklist end

peaklist start
mz=670.608696303811
fragmentation=HCD
charge=4
header=RawFile: QE929_MSQ1321_20180329_Heba_ub_s1_ctrl_1 Index: 8952 Precursor: 0 _multi_
101.07114	2375.87548828125
102.05525	2137.05908203125
129.10223	1970.4814453125
143.11711	2353.43017578125
183.11159	1516.33056640625
185.09109	1246.15734863281
187.14386	52905.0703125
188.14726	6883.4287109375
201.123	7584.7021484375
215.13815	14074.9248046875
218.15025	2333.60986328125
229.11821	4613.4267578125
243.13344	5208.6513671875
300.11981	2751.82250976563
309.78342	1232.8134765625
329.95798	1831.92260742188
331.95013	2355.31420898438
344.18365	1562.6220703125
383.15298	1460.45874023438
401.21539	1363.97998046875
442.96735	4189.8798828125
444.96616	7072.68017578125
559.35193	2560.18090820313
656.83728	3015.87036132813
657.34802	1984.45959472656
671.30188	2607.85473632813
688.39825	2007.99133300781
716.40039	1927.97546386719
801.48389	1814.32971191406
811.46436	1877.9404296875
902.52478	2185.48120117188
958.50958	2469.35986328125
1104.5728	3869.14038085938
1201.6406	43017.341796875
1203.651	2505.53662109375
peaklist end

peaklist start
mz=670.608704409686
fragmentation=HCD
charge=4
header=RawFile: QE929_MSQ1321_20180329_Heba_ub_s4_10_1 Index: 9910 Precursor: 0 _multi_
101.07127	1316.07739257813
102.05558	1494.02868652344
103.5881	1263.28356933594
129.1028	2601.16455078125
136.07561	1703.68347167969
143.11739	1560.81420898438
172.0714	1969.48120117188
187.14359	32024.6015625
201.12247	1437.27319335938
215.13895	8159.51806640625
229.11783	1380.70007324219
283.77487	1354.61145019531
285.15411	1573.755859375
442.96991	1972.39208984375
473.2233	5781.56005859375
535.78632	1431.22351074219
615.34802	1708.72143554688
643.9574	1602.89050292969
670.377	3722.03503417969
688.40399	1662.23156738281
1201.6313	14068.80078125
1201.6413	12585.0034179688
1442.2764	1793.61987304688
1489.2675	1835.98303222656
1669.5765	1672.56896972656
1759.6606	1484.90795898438
2077.3992	1800.36010742188
2758.3584	1665.98315429688
peaklist end

peaklist start
mz=670.608771948356
fragmentation=HCD
charge=4
header=RawFile: QE929_MSQ1321_20180329_Heba_ub_s9_30_3 Index: 9696 Precursor: 0 _multi_
101.07146	6870.015625
102.05566	6809.40869140625
110.06003	1288.96264648438
120.08097	2137.255859375
129.10268	5997.197265625
137.43311	1160.5986328125
142.12373	1409.49157714844
143.11839	3135.9287109375
147.11296	2616.49829101563
157.09695	1429.92541503906
168.20355	1251.72106933594
172.0719	1243.41284179688
183.11275	2485.6806640625
185.09286	2201.93530273438
187.14397	62778.828125
188.14809	5653.8017578125
201.12383	5920.5322265625
209.10722	1369.23767089844
211.10782	2130.49169921875
215.1384	22437.677734375
216.14261	1607.23645019531
218.15042	2772.64990234375
229.11943	3033.69873046875
243.13486	2164.65893554688
286.10394	1669.42370605469
300.121	2163.63330078125
344.18225	2618.7685546875
346.24582	3065.78198242188
401.21405	2674.56860351563
411.25668	1257.71362304688
445.3093	1517.63977050781
473.22647	4755.94873046875
559.35693	3122.57348632813
592.32031	1739.20324707031
615.34637	2635.87963867188
651.29071	1524.60437011719
656.84015	2846.02319335938
688.39849	10281.75390625
698.38202	2066.09399414063
716.39545	1748.11389160156
744.80756	1776.81604003906
801.47644	5113.638671875
811.46356	3009.845703125
829.47614	5714.9404296875
902.53107	2122.1279296875
958.51527	4270.24572753906
1017.5658	2369.54223632813
1055.5208	3133.13110351563
1104.5813	6970.53759765625
1105.5996	1532.28979492188
1186.6422	1632.75830078125
1201.6444	63610.8505859375
1203.6364	4508.86206054688
1330.6741	1678.38134765625
2039.5553	1864.15417480469
peaklist end

peaklist start
mz=893.959053482873
fragmentation=HCD
charge=3
header=RawFile: QE929_MSQ1321_20180329_Heba_ub_s4_10_1 Index: 10431 Precursor: 0 _peak_
121.48163	1447.28356933594
190.70059	1452.57861328125
242.20541	1695.41870117188
291.19373	1830.353515625
486.47025	1590.57763671875
522.22931	1709.20056152344
592.39362	1523.72180175781
667.92352	1722.76220703125
870.94751	5694.0439453125
1786.912	19501.8798828125
peaklist end

peaklist start
mz=1340.59645187859
fragmentation=HCD
charge=2
header=RawFile: QE929_MSQ1321_20180329_Heba_ub_s7_30_1 Index: 15355 Precursor: 0 _multi_
103.51584	1806.13061523438
123.02216	1972.83947753906
192.71854	2019.60412597656
305.2869	2167.5048828125
319.45291	1935.94372558594
556.44067	2205.16625976563
731.81818	2237.22583007813
1296.2831	2533.27514648438
1922.4656	3554.04760742188
2167.8333	2696.71923828125
2219.4641	2701.42333984375
peaklist end

peaklist start
mz=1340.59663025091
fragmentation=HCD
charge=2
header=RawFile: QE929_MSQ1321_20180329_Heba_ub_s6_10_3 Index: 15890 Precursor: 0 _multi_
101.78671	1923.2109375
120.23363	2158.95483398438
169.90649	2063.31225585938
495.14191	2282.44750976563
533.02039	1993.15625
632.28833	2317.70239257813
1183.8102	2253.11059570313
1340.7087	3318.64404296875
1498.3362	2831.70874023438
peaklist end

peaklist start
mz=1340.59694640395
fragmentation=HCD
charge=2
header=RawFile: QE929_MSQ1321_20180329_Heba_ub_s5_10_2 Index: 14393 Precursor: 0 _multi_
196.76607	2159.11499023438
212.26741	1901.13854980469
282.5376	2141.11743164063
490.22571	3883.80810546875
752.35248	4587.9013671875
890.63879	2285.26000976563
891.25134	2998.52124023438
1056.1835	2522.18603515625
1088.1168	2862.49243164063
peaklist end

peaklist start
mz=1340.59715253681
fragmentation=HCD
charge=2
header=RawFile: QE929_MSQ1321_20180329_Heba_ub_s4_10_1 Index: 15820 Precursor: 0 _multi_
105.1468	1977.46057128906
111.73524	1876.16589355469
181.69455	2023.30871582031
438.75168	2472.796875
540.1745	1909.47387695313
544.1015	2125.61108398438
739.16156	2498.86767578125
752.35443	8329.4189453125
1022.5792	2578.26245117188
1340.6846	11213.78515625
1521.4575	2479.10205078125
2289.9185	2900.28344726563
2373.4976	2809.45947265625
peaklist end

peaklist start
mz=1340.59723287304
fragmentation=HCD
charge=2
header=RawFile: QE929_MSQ1321_20180329_Heba_ub_s8_30_2 Index: 15681 Precursor: 0 _multi_
157.58022	2286.45239257813
163.38115	2075.95361328125
474.4469	2206.17797851563
593.32855	2557.52392578125
626.15735	2663.54272460938
1102.249	2411.03100585938
1149.9094	2364.49926757813
1321.6102	2240.39819335938
1340.6964	9760.107421875
1708.2476	2481.29125976563
1939.0703	2881.93701171875
peaklist end

peaklist start
mz=1340.5976573583
fragmentation=HCD
charge=2
header=RawFile: QE929_MSQ1321_20180329_Heba_ub_s9_30_3 Index: 15591 Precursor: 0 _multi_
108.66592	1842.36779785156
118.01655	1773.5498046875
119.32323	2019.82080078125
145.04706	1975.2490234375
187.94104	2350.12109375
230.05223	2141.3828125
251.12187	2083.18383789063
300.25592	2417.82275390625
374.33054	2535.86645507813
490.22281	2528.92797851563
522.06769	2178.02783203125
682.35236	2274.13256835938
759.90186	2219.55590820313
1340.7096	4758.52001953125
1514.5627	2965.06689453125
1705.6976	2482.439453125
peaklist end

peaklist start
mz=670.805560183389
fragmentation=HCD
charge=4
header=RawFile: QE929_MSQ1321_20180329_Heba_ub_s2_ctrl_2 Index: 16329 Precursor: 0 _multi_
111.92281	1106.07373046875
120.0811	2820.78076171875
143.11797	2913.66772460938
163.89326	1207.81408691406
173.12825	2459.11865234375
174.69775	1128.7607421875
185.39192	1228.73205566406
201.1237	1200.18395996094
235.1071	2101.57958984375
289.05014	1305.33911132813
304.53741	1280.72534179688
379.80927	1284.36901855469
381.58603	1280.02490234375
383.30444	1331.48693847656
409.62573	1360.44738769531
444.96216	1272.77648925781
604.61267	1363.17163085938
640.06647	1316.28540039063
640.28632	1411.07495117188
706.93445	1485.21459960938
749.36084	1943.24426269531
755.48743	1764.62438964844
841.95544	1328.63732910156
914.00409	1683.861328125
985.8269	1617.36218261719
995.46637	2139.93432617188
1903.2948	1918.29663085938
2570.0935	2117.65405273438
peaklist end

peaklist start
mz=670.831393076831
fragmentation=HCD
charge=4
header=RawFile: QE929_MSQ1321_20180329_Heba_ub_s5_10_2 Index: 11995 Precursor: 0 _multi_
104.85893	1463.212890625
120.0809	2746.73071289063
122.88174	1222.69104003906
136.07602	2867.90625
158.61942	1166.568359375
232.1382	1202.8046875
460.24963	3986.76794433594
652.22101	1457.04016113281
1181.9576	1420.88635253906
1241.9579	1540.91223144531
1285.9407	1527.1015625
peaklist end

peaklist start
mz=894.128450096768
fragmentation=HCD
charge=3
header=RawFile: QE929_MSQ1321_20180329_Heba_ub_s8_30_2 Index: 16415 Precursor: 0 _multi_
112.52676	1456.57165527344
120.081	1716.59912109375
150.36417	1622.30151367188
159.09174	2693.12060546875
240.64188	1513.42126464844
243.17931	1495.79455566406
384.69522	1380.63049316406
532.96533	1494.35986328125
572.23407	1639.71520996094
1047.5466	7947.62646484375
1119.5728	1969.95544433594
1423.2429	2044.33776855469
1807.2932	1916.33422851563
2422.5188	1907.47448730469
2528.6162	2298.591796875
peaklist end

peaklist start
mz=894.128481004252
fragmentation=HCD
charge=3
header=RawFile: QE929_MSQ1321_20180329_Heba_ub_s4_10_1 Index: 16506 Precursor: 0 _multi_
109.33295	1504.47241210938
120.08052	1239.35290527344
213.04649	1563.28015136719
310.00385	1595.08178710938
312.17581	1432.57568359375
323.96182	1657.11291503906
378.1098	1810.09973144531
1047.5433	6158.794921875
1091.3596	1774.89624023438
1523.8976	1770.72790527344
1730.1349	1990.24682617188
2538.469	2541.0087890625
peaklist end

peaklist start
mz=1340.69056638185
fragmentation=HCD
charge=2
header=RawFile: QE929_MSQ1321_20180329_Heba_ub_s7_30_1 Index: 16015 Precursor: 0 _multi_
102.02677	2115.724609375
121.76551	1993.64892578125
134.59256	1837.75427246094
146.8504	1886.07531738281
173.13553	1854.4658203125
197.65089	2328.46728515625
318.99228	2431.74536132813
782.14789	2880.32470703125
979.56958	2661.67846679688
1047.5493	10336.3525390625
1139.9109	2560.99462890625
1780.5035	2879.39892578125
peaklist end

peaklist start
mz=1340.69091379677
fragmentation=HCD
charge=2
header=RawFile: QE929_MSQ1321_20180329_Heba_ub_s6_10_3 Index: 16541 Precursor: 0 _multi_
101.07109	2999.72802734375
118.41096	2119.87329101563
120.08063	2447.71826171875
137.27361	2219.41284179688
231.11148	2056.69799804688
234.85492	2227.59741210938
238.12456	2134.97021484375
249.12227	1914.86303710938
286.75992	2132.56494140625
338.4267	1947.90649414063
359.1709	3265.0439453125
377.18192	2449.33959960938
478.47812	2595.60278320313
496.25204	2875.43383789063
514.81042	2487.46264648438
943.54309	2754.55200195313
1047.5613	14028.48828125
1048.5516	9271.6650390625
1118.5796	7186.14208984375
1219.6376	3143.63037109375
1981.3843	2838.1728515625
2244.9741	2909.52099609375
peaklist end

peaklist start
mz=1340.69124496287
fragmentation=HCD
charge=2
header=RawFile: QE929_MSQ1321_20180329_Heba_ub_s1_ctrl_1 Index: 13579 Precursor: 0 _multi_
120.7991	1880.29541015625
122.5325	1821.58386230469
164.35051	2237.55224609375
175.6743	1880.43640136719
199.57129	2271.580078125
308.82471	2162.91357421875
311.16843	2743.22875976563
347.51602	2136.6181640625
431.51208	2288.49609375
1200.4855	2655.09741210938
1894.9191	2410.42993164063
peaklist end

peaklist start
mz=1340.69132249818
fragmentation=HCD
charge=2
header=RawFile: QE929_MSQ1321_20180329_Heba_ub_s5_10_2 Index: 14967 Precursor: 0 _multi_
131.3989	2022.80151367188
133.75708	1846.86962890625
204.58119	1914.40539550781
219.83246	1963.92395019531
244.53658	1911.00463867188
258.63818	2055.94702148438
281.36978	1990.97338867188
314.77231	2136.25952148438
432.246	2436.75073242188
939.85126	2225.0341796875
1047.5536	2580.87890625
1405.7002	3256.2861328125
2304.7329	2652.91357421875
2422.0798	2645.86743164063
peaklist end

peaklist start
mz=1340.69136174978
fragmentation=HCD
charge=2
header=RawFile: QE929_MSQ1321_20180329_Heba_ub_s3_ctrl_3 Index: 15246 Precursor: 0 _multi_
125.14525	1972.85168457031
162.47375	2067.65405273438
179.60106	1924.79077148438
336.57605	2753.27294921875
505.70432	2309.8701171875
660.35144	2439.2744140625
1506.0063	2747.07397460938
1570.735	2768.22509765625
peaklist end

peaklist start
mz=1340.69174616982
fragmentation=HCD
charge=2
header=RawFile: QE929_MSQ1321_20180329_Heba_ub_s4_10_1 Index: 16460 Precursor: 0 _multi_
162.88101	2086.22119140625
172.39919	1974.06396484375
177.59389	2046.97021484375
480.90445	2223.62329101563
500.26993	2164.6845703125
819.50031	2554.58081054688
1047.5444	9073.1552734375
1171.1697	2387.857421875
1542.2263	2362.544921875
1590.611	2668.82446289063
1604.8029	3301.2265625
1814.5919	3539.546875
peaklist end

peaklist start
mz=1340.69178700102
fragmentation=HCD
charge=2
header=RawFile: QE929_MSQ1321_20180329_Heba_ub_s8_30_2 Index: 16384 Precursor: 0 _multi_
101.07138	4922.4111328125
120.08069	2546.931640625
161.26143	2003.60461425781
174.23549	1993.90979003906
213.56273	1985.10241699219
227.75146	2297.75659179688
230.11452	3511.8486328125
347.49881	2072.8642578125
359.17133	3931.44287109375
373.5368	2138.09887695313
377.17978	3156.6298828125
543.07306	2704.875
577.29578	3091.8427734375
652.16797	2450.33447265625
678.59741	2250.38500976563
885.04047	2240.69750976563
1047.5602	18144.146484375
1048.5518	7807.95263671875
1118.6002	4061.818359375
1219.6321	3728.1884765625
1405.7083	3012.70336914063
1451.9584	2561.67504882813
1713.4288	2679.22387695313
2553.6357	3268.62109375
2563.2522	3742.09033203125
peaklist end

peaklist start
mz=1340.69248788428
fragmentation=HCD
charge=2
header=RawFile: QE929_MSQ1321_20180329_Heba_ub_s2_ctrl_2 Index: 16106 Precursor: 0 _multi_
136.93549	2058.93920898438
167.28568	2253.505859375
193.29297	2009.21545410156
196.05396	2080.31713867188
582.72797	2477.61328125
901.19708	2434.99243164063
901.38947	2774.74658203125
1047.5544	7260.05517578125
1254.4758	2627.43530273438
1457.8595	2819.90795898438
1918.661	2680.65625
peaklist end

peaklist start
mz=1340.69265601273
fragmentation=HCD
charge=2
header=RawFile: QE929_MSQ1321_20180329_Heba_ub_s9_30_3 Index: 16268 Precursor: 0 _multi_
101.49815	2074.8046875
137.92633	1838.57531738281
316.53705	2182.00366210938
359.16995	2633.83764648438
606.17816	2504.13232421875
808.87854	2355.88671875
1047.5538	8523.560546875
1132.5441	2391.40966796875
1179.0007	2943.00073242188
1842.7948	2577.25463867188
1895.0405	2458.51342773438
2578.6489	2570.86108398438
peaklist end

peaklist start
mz=1340.7724609375
fragmentation=HCD
charge=2
header=RawFile: QE929_MSQ1321_20180329_Heba_ub_s2_ctrl_2 Index: 4351 Precursor: 0 _peak_
107.92339	1976.44543457031
175.07364	1740.52697753906
179.33769	1782.87915039063
337.56094	2357.44775390625
413.94522	2377.05053710938
829.52466	83769.3466796875
867.4292	2159.58862304688
1538.9894	3008.9130859375
2505.1931	3303.69384765625
peaklist end

peaklist start
mz=1340.93420410156
fragmentation=HCD
charge=2
header=RawFile: QE929_MSQ1321_20180329_Heba_ub_s7_30_1 Index: 23198 Precursor: 0 _peak_
101.57126	1774.65698242188
202.50511	1926.04040527344
584.55737	2510.396484375
781.44958	2265.78442382813
842.42163	2301.96508789063
867.18372	2502.73461914063
1329.442	2192.84716796875
peaklist end

peaklist start
mz=1341.12280273438
fragmentation=HCD
charge=2
header=RawFile: QE929_MSQ1321_20180329_Heba_ub_s6_10_3 Index: 21529 Precursor: 0 _peak_
151.07039	2012.3154296875
459.7597	1996.9912109375
1330.6125	2650.38647460938
2769.7751	3172.82641601563
2992.1191	3043.29052734375
3575.5857	3442.29272460938
peaklist end

peaklist start
mz=1341.1236189688
fragmentation=HCD
charge=2
header=RawFile: QE929_MSQ1321_20180329_Heba_ub_s8_30_2 Index: 23458 Precursor: 0 _peak_
110.05717	1986.98937988281
113.05723	1800.47998046875
164.09682	1976.36694335938
426.39325	2097.283203125
604.46112	1996.15380859375
622.63843	2095.83959960938
729.9541	2193.75244140625
787.66388	2097.53369140625
1049.3362	2758.86450195313
1414.1036	2556.60131835938
1989.6434	2706.67529296875
2023.8217	2621.56127929688
2728.5405	2860.12524414063
peaklist end

peaklist start
mz=671.07429937165
fragmentation=HCD
charge=4
header=RawFile: QE929_MSQ1321_20180329_Heba_ub_s6_10_3 Index: 4336 Precursor: 0 _multi_
110.07193	1456.57751464844
112.04342	1187.24047851563
115.08739	1797.39697265625
127.0869	32962.55078125
128.09009	1389.10791015625
142.67134	1535.73498535156
145.09715	4787.76171875
152.8078	1344.96618652344
155.08144	17433.0703125
157.09708	1809.49267578125
174.9415	1239.71203613281
175.11926	5623.12744140625
197.09183	2100.9619140625
224.10391	2458.27685546875
240.13451	2190.86767578125
242.11334	2980.42651367188
242.15056	10629.4736328125
258.14502	2537.3251953125
281.12451	1994.388671875
281.24512	1324.28686523438
299.13605	1999.10961914063
299.17139	4873.18017578125
311.1752	1295.36315917969
355.19846	1405.78149414063
368.19196	1446.60424804688
381.58652	1499.89453125
384.22379	10136.7095947266
396.18668	3141.48413085938
399.19653	1747.83630371094
404.79437	1393.88330078125
412.22086	2013.90222167969
416.22617	9489.5341796875
455.26474	2173.57080078125
465.24545	1737.23864746094
616.30713	1943.22119140625
626.28748	1876.54968261719
670.82965	1907.75549316406
671.40363	10605.3037109375
672.40497	28401.376953125
699.3797	5426.88623046875
704.01562	2521.21801757813
724.4057	2135.85522460938
741.37238	2288.74389648438
748.85626	1960.79028320313
749.36475	2201.17407226563
754.03809	1503.54333496094
781.4268	5507.21752929688
789.71906	8821.49609375
790.06519	5954.4248046875
819.47516	1703.51379394531
841.39902	4593.50891113281
841.89166	2223.4853515625
861.39795	2141.71801757813
998.48749	2127.15380859375
1324.6604	88215.3859863281
1610.7504	12555.56640625
1738.8071	44673.7475585938
2278.1187	17627.5168457031
2365.1507	26426.916015625
2608.803	1773.77282714844
peaklist end

peaklist start
mz=671.074414302389
fragmentation=HCD
charge=4
header=RawFile: QE929_MSQ1321_20180329_Heba_ub_s4_10_1 Index: 4147 Precursor: 0 _multi_
115.08765	1594.14477539063
127.08697	24105.728515625
139.63811	1260.779296875
145.09772	1958.45104980469
155.08191	14708.630859375
158.09164	1433.86889648438
167.08067	1863.19299316406
175.11923	2605.72631835938
185.09196	2181.90307617188
195.1492	1365.31848144531
224.10301	2072.21240234375
240.13452	1972.91137695313
242.11406	5337.005859375
242.15094	6730.80224609375
271.16772	1216.25207519531
281.12613	2440.20458984375
299.17044	2468.830078125
336.70996	1311.63098144531
377.02335	1396.44421386719
384.22372	2398.86987304688
394.20761	2522.283203125
412.22131	1546.33972167969
416.22672	2185.41357421875
455.27069	1471.71716308594
483.25458	1735.41784667969
515.69373	1782.5517578125
699.37683	2884.6162109375
711.34052	1674.79040527344
748.85236	2092.95581054688
760.05121	6598.66625976563
760.37726	2957.873046875
789.72186	8100.9443359375
796.3548	1618.25268554688
841.38879	2234.47900390625
869.90939	22998.2719726563
870.40338	9714.25
924.42909	3235.99230957031
938.62628	1528.74096679688
998.48901	2168.66235351563
1324.6654	71754.0185546875
1610.7486	4867.00903320313
1759.3004	1683.78771972656
1885.0057	1500.80627441406
2364.1561	15303.7290039063
2378.3977	2123.2314453125
peaklist end

peaklist start
mz=671.074549546233
fragmentation=HCD
charge=4
header=RawFile: QE929_MSQ1321_20180329_Heba_ub_s8_30_2 Index: 4165 Precursor: 0 _multi_
127.08693	20224.146484375
140.40579	1431.8935546875
155.08182	12584.2109375
155.1727	1420.60473632813
175.119	2906.12475585938
181.9207	1263.5166015625
224.10257	2162.8916015625
239.11359	2478.5087890625
242.11392	6013.41748046875
242.14941	7680.4462890625
276.9567	1174.765625
299.13464	1435.67211914063
299.17126	2254.19189453125
338.18457	1665.55615234375
384.22513	3133.67065429688
412.21603	2979.47534179688
416.22394	2930.03076171875
626.55896	1818.18859863281
671.81702	1729.36596679688
699.38214	2212.89916992188
703.33484	4838.47705078125
703.67828	2016.5546875
748.86029	1511.99719238281
760.70367	2680.02734375
784.35742	2765.42504882813
789.0603	10204.2763671875
841.08075	2527.18579101563
841.40131	2092.59130859375
998.47748	2078.43237304688
1004.4727	1764.49328613281
1103.5137	1894.07153320313
1174.1877	1784.095703125
1324.6608	59757.9677734375
1340.6474	4561.03149414063
1491.0402	1592.73767089844
1610.7413	8252.66064453125
1738.8102	27448.0786132813
2365.1387	14653.9155273438
peaklist end

peaklist start
mz=894.430313998327
fragmentation=HCD
charge=3
header=RawFile: QE929_MSQ1321_20180329_Heba_ub_s6_10_3 Index: 4325 Precursor: 0 _multi_
106.5686	1265.86364746094
134.15399	1557.70593261719
144.65611	1471.57421875
175.11974	1633.63635253906
327.17816	1630.734375
384.22498	3411.48291015625
486.65649	1608.56787109375
834.39679	2927.28515625
869.90875	6333.8466796875
876.75519	2654.26806640625
895.09583	6766.27099609375
1012.2474	2139.14331054688
1018.9952	2119.701171875
1054.5049	2257.189453125
1195.5664	12392.2041015625
1324.6621	42417.673828125
1357.5967	2146.71630859375
1399.0356	1924.81530761719
1424.8636	1813.560546875
1438.3462	2062.32934570313
1767.9584	1893.14562988281
2519.2282	62247.5205078125
2559.2664	2045.97863769531
2680.2757	4888.74572753906
peaklist end

peaklist start
mz=671.074565555209
fragmentation=HCD
charge=4
header=RawFile: QE929_MSQ1321_20180329_Heba_ub_s7_30_1 Index: 4222 Precursor: 0 _multi_
111.41624	1243.85314941406
127.08707	11851.384765625
155.08174	4827.142578125
156.9543	1173.955078125
209.37769	1209.44848632813
242.15016	3008.24194335938
287.33142	1336.66198730469
326.19943	1379.67224121094
384.22399	3534.59997558594
416.22507	1973.48657226563
455.26892	1573.07263183594
645.02802	1280.54907226563
671.40044	31599.00390625
760.38123	1413.77099609375
789.38336	5747.328125
805.67944	1463.25122070313
805.87903	1971.58923339844
841.88959	1466.7880859375
870.91815	2450.35180664063
931.95209	1381.67138671875
1234.8442	1654.87756347656
1295.7275	1918.47302246094
1321.376	1591.38122558594
1324.6621	32284.6677246094
1738.8049	10176.1628417969
2033.9335	1989.55871582031
peaklist end

peaklist start
mz=671.074572951932
fragmentation=HCD
charge=4
header=RawFile: QE929_MSQ1321_20180329_Heba_ub_s2_ctrl_2 Index: 4225 Precursor: 0 _multi_
118.68196	1180.74487304688
127.08665	13624.259765625
129.10242	1643.99572753906
145.09717	1511.31945800781
147.32272	1419.25952148438
155.08174	7963.4453125
161.29002	1225.11181640625
175.11879	1798.13610839844
175.37	1179.68432617188
195.58978	1265.02062988281
217.95964	1252.71069335938
242.11401	1962.95703125
242.15004	2803.32641601563
357.35919	1450.97705078125
384.22208	2429.712890625
567.25867	1639.80847167969
670.82172	1740.09497070313
699.3783	1920.57958984375
703.33948	2025.68640136719
760.38184	2387.62915039063
781.41992	2531.07177734375
790.04688	2104.71704101563
805.87811	1700.70690917969
870.89905	2532.17797851563
1049.7786	1595.83471679688
1324.6626	38152.6083984375
1494.0369	1723.77478027344
1503.722	1594.14245605469
1738.8062	13890.5063476563
2365.1396	18765.306640625
peaklist end

peaklist start
mz=671.07460619719
fragmentation=HCD
charge=4
header=RawFile: QE929_MSQ1321_20180329_Heba_ub_s5_10_2 Index: 4125 Precursor: 0 _multi_
101.13657	1073.03210449219
117.20831	1061.2734375
127.0872	5394.92578125
146.63342	1242.51232910156
150.71729	1246.41149902344
155.08104	2312.0869140625
178.15186	1438.26416015625
268.29993	1361.9609375
342.88745	1291.25939941406
671.40106	15013.951171875
1184.1075	1838.58520507813
1324.6639	15795.5307617188
1738.8105	4230.74096679688
2209.7871	1621.93664550781
peaklist end

peaklist start
mz=671.074636485249
fragmentation=HCD
charge=4
header=RawFile: QE929_MSQ1321_20180329_Heba_ub_s9_30_3 Index: 4089 Precursor: 0 _multi_
111.84805	1074.77160644531
114.62256	1053.26513671875
127.08685	13599.6025390625
129.41528	1266.96740722656
152.05835	1472.7626953125
155.08128	5776.087890625
189.9207	1278.9765625
195.08856	1953.38037109375
239.11417	13056.1689453125
242.15045	2778.80590820313
327.66135	1226.31994628906
338.18253	3126.130859375
351.0488	1439.98889160156
384.22375	2303.60375976563
394.20691	1411.85595703125
670.82794	3698.54077148438
671.41876	18951.521484375
703.33142	1742.66796875
760.36761	1797.61486816406
788.38203	3555.81005859375
806.3739	4912.45947265625
869.90458	9272.52978515625
870.41577	5456.34619140625
979.69342	1600.65637207031
1004.4627	9541.6279296875
1057.5046	1660.44470214844
1103.5239	10713.0908203125
1263.8458	1953.1474609375
1324.657	31103.3089599609
1386.8083	1691.89672851563
2101.1011	1803.47814941406
peaklist end

peaklist start
mz=894.430484973512
fragmentation=HCD
charge=3
header=RawFile: QE929_MSQ1321_20180329_Heba_ub_s3_ctrl_3 Index: 4083 Precursor: 0 _multi_
108.32385	1277.68505859375
167.91211	1525.07177734375
258.48331	1843.39208984375
293.99698	1813.94653320313
304.54691	1574.22863769531
412.09998	1686.04504394531
691.29523	1735.84997558594
840.4079	2132.29663085938
963.7439	1964.28100585938
979.4801	1895.98791503906
1003.5625	1725.72253417969
1053.6981	1708.39758300781
1596.4521	2072.89233398438
peaklist end

peaklist start
mz=894.430515233269
fragmentation=HCD
charge=3
header=RawFile: QE929_MSQ1321_20180329_Heba_ub_s5_10_2 Index: 4132 Precursor: 0 _multi_
143.86852	1358.20056152344
170.29256	1551.87231445313
189.82367	1365.05102539063
894.76263	2612.72241210938
950.52026	1670.1240234375
1103.8879	1633.10021972656
1324.6573	16121.42578125
1514.5812	1696.29797363281
2472.3567	1957.76037597656
2519.2232	16830.3891601563
2548.748	2150.90307617188
peaklist end

peaklist start
mz=894.430682362201
fragmentation=HCD
charge=3
header=RawFile: QE929_MSQ1321_20180329_Heba_ub_s2_ctrl_2 Index: 4242 Precursor: 0 _multi_
121.33961	1736.37768554688
121.69542	1441.875
141.73428	1600.52221679688
175.11932	1906.94763183594
175.60555	1409.56896972656
202.53241	1506.25952148438
210.74236	1426.24584960938
258.27551	1681.44213867188
352.15656	1588.08410644531
384.22351	2447.6513671875
390.77603	1598.224609375
423.92245	1576.69128417969
465.24323	1908.32373046875
636.07709	1645.71875
699.38202	2100.06811523438
737.11096	2025.05383300781
754.71002	1706.271484375
783.62341	1767.88891601563
806.15698	1870.82507324219
834.40363	1733.19213867188
841.073	18464.84375
870.40088	6837.7333984375
1075.3456	1789.94067382813
1195.5544	9133.1796875
1222.551	1868.77551269531
1324.6365	2166.451171875
1324.6632	39622.2736816406
2448.572	2238.47192382813
2519.2202	45204.7568359375
peaklist end

peaklist start
mz=894.430753193033
fragmentation=HCD
charge=3
header=RawFile: QE929_MSQ1321_20180329_Heba_ub_s9_30_3 Index: 4125 Precursor: 0 _multi_
127.0875	2614.69384765625
175.11969	3111.48803710938
175.84355	1780.44006347656
183.05029	1416.56872558594
260.34601	1573.39245605469
299.13605	1602.63854980469
355.0752	1829.654296875
384.2265	6434.9365234375
399.19974	2794.1669921875
412.22122	2801.60424804688
416.22037	2568.32421875
455.26294	1888.71826171875
483.25943	2694.2998046875
713.31366	1872.38793945313
735.37573	2470.2392578125
835.06555	2885.50927734375
841.40759	2137.77001953125
876.75507	2690.330078125
883.09113	2225.89135742188
897.94916	1699.11242675781
959.20172	1728.30224609375
990.47815	1924.11315917969
998.49371	2880.73120117188
1019.4896	7320.2158203125
1054.5057	6253.70947265625
1195.5636	13427.1870117188
1324.6496	9612.79833984375
1324.663	66028.2231445313
1738.8115	11001.1936035156
2089.2	2803.93359375
2519.2277	101455.537109375
2681.287	13047.3449707031
peaklist end

peaklist start
mz=894.430767291063
fragmentation=HCD
charge=3
header=RawFile: QE929_MSQ1321_20180329_Heba_ub_s8_30_2 Index: 4167 Precursor: 0 _multi_
118.32693	1410.62463378906
127.08649	2039.09228515625
186.66127	1385.99279785156
241.67467	1582.90576171875
256.9165	1628.35546875
282.0076	1689.47241210938
348.18869	1554.33239746094
380.15085	1752.61096191406
384.22577	3127.83935546875
430.3916	1757.53662109375
475.04678	1663.21032714844
699.38446	2057.92822265625
869.91516	5779.4091796875
894.75958	9849.5341796875
895.08514	1986.8779296875
1019.4913	2674.51220703125
1168.5857	2026.98937988281
1195.5571	12039.123046875
1324.6178	2056.42895507813
1324.6617	46081.6948242188
2501.2004	8998.84289550781
2519.2259	64151.2055664063
peaklist end

peaklist start
mz=894.43086688863
fragmentation=HCD
charge=3
header=RawFile: QE929_MSQ1321_20180329_Heba_ub_s7_30_1 Index: 4212 Precursor: 0 _multi_
103.23814	1350.38073730469
103.86839	1484.13195800781
145.90317	1467.14965820313
153.54991	1650.94677734375
155.47797	1478.07824707031
323.00201	1544.47607421875
466.52887	1813.76953125
841.88995	2039.39001464844
848.41113	1708.60241699219
895.42798	2919.83056640625
1324.6695	12265.55078125
1545.9165	1964.06994628906
2302.27	2180.77661132813
2519.214	25342.7624511719
peaklist end

peaklist start
mz=671.082290472425
fragmentation=HCD
charge=4
header=RawFile: QE929_MSQ1321_20180329_Heba_ub_s4_10_1 Index: 13128 Precursor: 0 _multi_
107.06638	1359.09008789063
110.0723	1294.05395507813
117.13004	1265.61669921875
120.0816	6440.0146484375
129.10243	2136.0654296875
129.92813	1307.97546386719
136.07571	19826.861328125
136.08377	1194.22802734375
157.13423	5913.55615234375
172.79546	1201.27087402344
185.12889	1899.38757324219
193.61664	1306.29028320313
201.12384	2113.96069335938
232.96159	1264.48095703125
388.07361	1409.58251953125
392.18127	1687.1669921875
437.03674	1325.16882324219
442.16248	1300.69372558594
460.25354	2909.3798828125
464.7088	1282.42810058594
627.32202	1615.08825683594
642.77747	1371.24304199219
761.84845	1484.64331054688
778.55908	1508.61938476563
859.16852	1503.82165527344
1770.1632	1787.462890625
peaklist end

peaklist start
mz=894.446464007344
fragmentation=HCD
charge=3
header=RawFile: QE929_MSQ1321_20180329_Heba_ub_s6_10_3 Index: 19186 Precursor: 0 _multi_
104.6833	1517.107421875
106.5808	1375.5458984375
107.66117	1350.97155761719
120.0811	2313.70776367188
136.07538	1511.970703125
166.27402	1516.04150390625
178.9659	1402.13671875
183.15036	1990.88745117188
186.92499	1812.32751464844
189.14088	1381.17700195313
199.92757	1475.29724121094
216.09709	1510.17138671875
240.93816	1565.12561035156
249.83908	1460.58874511719
331.12366	3293.728515625
851.43036	2107.02416992188
891.37177	1695.6123046875
966.53857	2518.41967773438
975.5387	2037.4208984375
1007.7342	2123.33813476563
1143.2921	1900.36926269531
1215.6741	2763.3623046875
1940.156	2027.84924316406
2272.3999	2429.26025390625
2513.7988	1966.57641601563
peaklist end

peaklist start
mz=894.446476540431
fragmentation=HCD
charge=3
header=RawFile: QE929_MSQ1321_20180329_Heba_ub_s7_30_1 Index: 18630 Precursor: 0 _multi_
120.08094	8293.5068359375
136.07576	2125.54150390625
172.4127	1727.24353027344
183.14812	1662.27893066406
194.14253	1590.673828125
206.9256	1617.10998535156
216.09734	6138.3671875
234.56502	1665.58862304688
234.75435	1509.71435546875
325.11703	1443.06262207031
331.12439	11085.21484375
357.17599	1804.58142089844
368.22583	1499.4013671875
473.61505	1573.50073242188
544.28522	1718.39233398438
562.31128	2751.02661132813
662.33875	2267.52856445313
690.37189	1676.57690429688
803.45404	2323.26416015625
888.5307	3139.28393554688
966.51837	2168.22778320313
1003.5331	2713.71337890625
1116.6209	14522.9868164063
1215.688	2721.5771484375
1216.6729	2817.89306640625
1344.7577	2743.88159179688
2099.0647	2038.79956054688
peaklist end

peaklist start
mz=894.447012739552
fragmentation=HCD
charge=3
header=RawFile: QE929_MSQ1321_20180329_Heba_ub_s8_30_2 Index: 19003 Precursor: 0 _multi_
103.88469	1464.94079589844
117.99307	1669.37463378906
137.34187	1614.2490234375
147.11194	1544.39184570313
160.5204	1579.39599609375
331.12466	3023.35546875
421.33493	1910.93591308594
521.97247	1793.89038085938
583.58649	1682.12524414063
804.45825	2456.46826171875
934.70978	1716.25122070313
1003.534	2506.70385742188
1116.6196	5037.26025390625
1188.672	1689.58850097656
1215.6748	1947.30505371094
1298.1827	1777.55310058594
1304.4352	2283.36694335938
2151.6572	1924.71228027344
2599.2246	1957.84350585938
peaklist end

peaklist start
mz=894.447112982407
fragmentation=HCD
charge=3
header=RawFile: QE929_MSQ1321_20180329_Heba_ub_s9_30_3 Index: 18925 Precursor: 0 _multi_
105.06641	1386.92004394531
120.08118	3419.681640625
135.02818	1339.59106445313
161.35039	1527.19995117188
183.15074	1500.17053222656
216.09682	2933.7626953125
224.05359	1573.22668457031
225.33183	1363.82275390625
254.18335	1565.19091796875
262.08585	1391.49597167969
262.15027	2400.60546875
314.10028	1565.11022949219
331.12463	9450.6962890625
538.96521	1577.64660644531
662.34143	3009.16137695313
704.16321	1710.55541992188
748.24841	2185.84716796875
803.45996	2277.58862304688
850.22052	1902.53344726563
888.51111	2851.958984375
1003.5342	11931.6877441406
1116.6186	20129.1879882813
1215.6857	7165.4697265625
1216.6724	6990.26123046875
1343.7198	2903.90600585938
1344.7653	2504.37524414063
peaklist end

peaklist start
mz=1341.1674598758
fragmentation=HCD
charge=2
header=RawFile: QE929_MSQ1321_20180329_Heba_ub_s7_30_1 Index: 18595 Precursor: 0 _multi_
102.79569	1683.42687988281
107.67943	1931.52453613281
109.73469	2126.5234375
124.46032	1992.78051757813
136.95665	2241.20166015625
628.06232	2198.80053710938
876.27502	2427.81860351563
1031.6063	2763.1943359375
2210.0769	2845.92553710938
2310.9414	2848.70263671875
peaklist end

peaklist start
mz=894.447555659938
fragmentation=HCD
charge=3
header=RawFile: QE929_MSQ1321_20180329_Heba_ub_s2_ctrl_2 Index: 18194 Precursor: 0 _multi_
102.40881	1479.20983886719
124.3381	1234.63952636719
127.92839	1366.21594238281
138.19867	1300.52136230469
171.14919	1611.55676269531
184.96786	1568.63305664063
185.59862	1334.86352539063
195.41496	1450.19812011719
331.12543	1855.81408691406
382.89035	1681.21569824219
547.40332	1477.1416015625
1215.686	1900.14721679688
1564.3994	2055.13208007813
1842.6626	2002.83715820313
2602.4602	2251.28930664063
2685.7676	2315.45629882813
peaklist end

peaklist start
mz=1341.16860382774
fragmentation=HCD
charge=2
header=RawFile: QE929_MSQ1321_20180329_Heba_ub_s6_10_3 Index: 19140 Precursor: 0 _multi_
108.57434	2202.357421875
141.2641	1861.6328125
167.43645	1931.86486816406
183.14897	3016.177734375
212.79793	2113.1708984375
215.48451	2014.31091308594
220.33701	2557.06420898438
224.42029	2150.21923828125
267.21832	2050.794921875
341.10526	1918.76184082031
414.45526	2108.8095703125
464.46939	2468.21655273438
491.75928	2412.30737304688
803.43079	2194.71508789063
1454.9448	2462.91137695313
2647.4016	3026.3828125
peaklist end

peaklist start
mz=1341.16885839409
fragmentation=HCD
charge=2
header=RawFile: QE929_MSQ1321_20180329_Heba_ub_s4_10_1 Index: 19015 Precursor: 0 _multi_
182.42152	1984.91394042969
197.55937	1957.65319824219
207.13902	1898.81115722656
241.32407	1884.56420898438
496.37997	2255.53564453125
502.73212	2053.15600585938
825.25574	2759.71899414063
872.29553	2323.31103515625
1060.0214	2378.1181640625
1541.8871	2950.99194335938
peaklist end

peaklist start
mz=1341.16909884729
fragmentation=HCD
charge=2
header=RawFile: QE929_MSQ1321_20180329_Heba_ub_s8_30_2 Index: 18971 Precursor: 0 _multi_
219.45255	1999.05432128906
328.95135	2092.48754882813
379.25656	2034.09631347656
642.41254	2312.8876953125
789.13354	2383.38989257813
1515.3704	2493.9921875
2360.2039	2654.42529296875
2601.2219	2975.46044921875
peaklist end

peaklist start
mz=1341.16939857689
fragmentation=HCD
charge=2
header=RawFile: QE929_MSQ1321_20180329_Heba_ub_s3_ctrl_3 Index: 17282 Precursor: 0 _multi_
120.0021	1812.57360839844
219.43155	1856.65563964844
260.25183	2042.24389648438
1623.7998	2601.07983398438
peaklist end

peaklist start
mz=1341.16958474937
fragmentation=HCD
charge=2
header=RawFile: QE929_MSQ1321_20180329_Heba_ub_s5_10_2 Index: 17051 Precursor: 0 _multi_
124.4495	2029.33801269531
135.06895	1931.76354980469
183.14946	3738.34716796875
186.05217	2250.3046875
255.44023	2883.05541992188
484.24002	2198.52368164063
529.69373	2348.64916992188
652.0744	2209.13256835938
1417.8209	2484.68920898438
1966.3966	2599.19458007813
peaklist end

peaklist start
mz=1341.17032709608
fragmentation=HCD
charge=2
header=RawFile: QE929_MSQ1321_20180329_Heba_ub_s2_ctrl_2 Index: 18181 Precursor: 0 _multi_
136.08856	1866.51123046875
145.8844	2052.58642578125
177.23016	2079.52221679688
376.54633	2126.12182617188
393.10172	2036.49975585938
918.73792	2722.78881835938
1177.5676	2248.14453125
1324.6696	3032.91723632813
1332.9341	2359.47924804688
1370.8745	2781.44384765625
peaklist end

peaklist start
mz=1341.17038590261
fragmentation=HCD
charge=2
header=RawFile: QE929_MSQ1321_20180329_Heba_ub_s9_30_3 Index: 18897 Precursor: 0 _multi_
100.28258	2046.03588867188
119.68889	1951.23620605469
202.02878	2201.68725585938
310.21338	1981.38513183594
659.99475	2025.84436035156
1184.5828	2725.44018554688
1215.5746	2488.64428710938
1387.0822	2653.70751953125
2156.0962	2582.3388671875
2626.0205	2805.40161132813
peaklist end

peaklist start
mz=671.094502182528
fragmentation=HCD
charge=4
header=RawFile: QE929_MSQ1321_20180329_Heba_ub_s2_ctrl_2 Index: 8946 Precursor: 0 _multi_
104.81677	1656.00402832031
115.81229	1281.7109375
120.08126	1561.50671386719
123.62682	1234.91064453125
124.37417	1326.73291015625
129.10182	9164.4677734375
136.07578	10560.5380859375
145.09709	1705.166015625
147.11223	2445.13525390625
159.07652	1491.421875
173.12822	1859.07250976563
183.14847	7988.05712890625
211.14413	2580.20092773438
221.09245	1402.86669921875
234.14445	2139.97314453125
260.12305	2214.10595703125
329.95566	2042.03210449219
332.4411	1327.7978515625
360.33176	1271.75268554688
392.09995	1302.30578613281
420.22275	1787.7607421875
444.96286	1673.05969238281
481.77151	1407.89343261719
546.72955	1717.65612792969
554.27185	1584.68139648438
679.2204	1338.42834472656
733.19104	1866.66271972656
821.41052	6374.2177734375
864.39874	2527.04150390625
962.52064	9191.27807617188
1082.5165	5171.08056640625
1137.4931	11328.3017578125
2536.1697	2017.26611328125
peaklist end

peaklist start
mz=671.102349500099
fragmentation=HCD
charge=4
header=RawFile: QE929_MSQ1321_20180329_Heba_ub_s2_ctrl_2 Index: 6508 Precursor: 0 _multi_
110.07178	1244.56005859375
129.10219	20838.125
136.07539	1947.19702148438
167.74481	1123.4306640625
169.09726	1711.60363769531
175.1187	1585.52465820313
183.14926	2815.8916015625
187.07112	5899.74267578125
198.41579	1548.75793457031
300.15607	2408.87084960938
304.19333	1230.89916992188
331.9502	1402.70288085938
391.1951	1754.96923828125
430.19144	1353.32531738281
444.96442	1740.87841796875
525.20465	1389.19567871094
571.31707	10939.6530761719
580.54437	5296.76416015625
606.30975	1510.32702636719
736.04291	4473.4697265625
736.70312	2589.08569335938
755.88489	1779.10827636719
2085.5269	1539.17993164063
peaklist end

peaklist start
mz=894.470617830315
fragmentation=HCD
charge=3
header=RawFile: QE929_MSQ1321_20180329_Heba_ub_s3_ctrl_3 Index: 13810 Precursor: 0 _multi_
102.96482	1449.56530761719
108.08559	1465.70324707031
143.11852	1442.89428710938
151.73654	1612.62768554688
308.31497	1404.77563476563
470.46088	1785.11560058594
846.41681	1864.10388183594
938.01306	1882.24475097656
1627.5151	1940.93823242188
1763.2443	1849.92028808594
1887.8887	2424.7138671875
2154.0146	1971.63537597656
peaklist end

peaklist start
mz=894.471542676824
fragmentation=HCD
charge=3
header=RawFile: QE929_MSQ1321_20180329_Heba_ub_s2_ctrl_2 Index: 14610 Precursor: 0 _multi_
103.62762	1484.8115234375
124.72533	1401.3955078125
131.98494	1449.61791992188
143.11761	3366.4638671875
250.80859	1466.70336914063
295.04593	1405.09606933594
341.99606	1653.96911621094
555.31317	2082.30126953125
732.38849	2338.78662109375
766.4035	1742.892578125
846.41644	2290.84594726563
960.46557	4547.02172851563
1009.4124	2065.13989257813
1088.519	2407.56420898438
1317.6344	2151.27807617188
peaklist end

peaklist start
mz=894.725327831516
fragmentation=HCD
charge=3
header=RawFile: QE929_MSQ1321_20180329_Heba_ub_s6_10_3 Index: 2934 Precursor: 0 _multi_
142.33481	1482.94787597656
329.19504	2717.00317382813
475.53848	1515.85632324219
509.00406	1509.58935546875
561.37274	1705.30969238281
742.37744	7173.203125
peaklist end

peaklist start
mz=1341.58623818879
fragmentation=HCD
charge=2
header=RawFile: QE929_MSQ1321_20180329_Heba_ub_s4_10_1 Index: 13264 Precursor: 0 _multi_
107.54467	2065.6318359375
115.19669	1719.85278320313
122.92828	1804.79638671875
130.51727	1788.92858886719
138.05484	3049.02880859375
145.05005	2549.34912109375
204.08644	7093.03076171875
280.00372	2124.63549804688
410.20724	2095.353515625
437.20557	2147.11962890625
598.67499	2431.01733398438
648.78601	2128.02221679688
740.85309	2374.92211914063
1547.0701	2554.58642578125
1881.349	2490.15234375
1933.3365	2439.61279296875
1995.0857	2510.31860351563
2318.4282	3210.896484375
peaklist end

peaklist start
mz=894.76953231224
fragmentation=HCD
charge=3
header=RawFile: QE929_MSQ1321_20180329_Heba_ub_s9_30_3 Index: 16814 Precursor: 0 _multi_
252.0609	1693.36694335938
263.82718	1957.14074707031
381.84979	1468.904296875
636.88861	1884.94458007813
752.74139	1613.11828613281
786.84674	1583.09985351563
1200.3187	1765.16076660156
1374.6028	1817.30786132813
1522.637	1772.1435546875
1523.1252	1773.63903808594
2060.5422	1963.57702636719
2437.5237	1884.98999023438
peaklist end

peaklist start
mz=671.336183181333
fragmentation=HCD
charge=4
header=RawFile: QE929_MSQ1321_20180329_Heba_ub_s2_ctrl_2 Index: 6628 Precursor: 0 _multi_
129.10248	2690.30712890625
147.07607	2062.85986328125
181.64972	1388.42175292969
201.12424	1634.67517089844
223.7549	1187.55749511719
272.17062	4154.67822265625
444.96863	1767.56127929688
543.57343	1727.27087402344
1079.2786	1785.98840332031
1539.6609	1768.91711425781
1564.1221	1580.93286132813
peaklist end

peaklist start
mz=1341.90612097692
fragmentation=HCD
charge=2
header=RawFile: QE929_MSQ1321_20180329_Heba_ub_s7_30_1 Index: 23091 Precursor: 0 _peak_
210.7981	2189.15625
652.04553	2174.4990234375
962.69678	2138.22314453125
1514.0338	2595.02734375
peaklist end

peaklist start
mz=1341.92133836948
fragmentation=HCD
charge=2
header=RawFile: QE929_MSQ1321_20180329_Heba_ub_s9_30_3 Index: 21322 Precursor: 0 _peak_
126.57083	1964.97766113281
205.34213	1880.3828125
219.24756	1802.10119628906
266.15775	2360.19580078125
278.88904	1955.57934570313
457.01569	2249.08666992188
565.24786	2284.90991210938
1261.323	2540.72241210938
1340.7128	3264.29296875
1733.3705	2513.166015625
1858.6766	2623.18383789063
peaklist end

peaklist start
mz=894.966247558594
fragmentation=HCD
charge=3
header=RawFile: QE929_MSQ1321_20180329_Heba_ub_s4_10_1 Index: 15496 Precursor: 0 _peak_
114.12183	1434.23657226563
185.09351	1497.96691894531
226.28435	1673.55114746094
246.17502	1633.0595703125
280.18628	1521.14990234375
320.54214	1567.52465820313
418.75937	1682.203125
432.55981	1596.79040527344
457.0419	1607.2265625
541.93884	1682.98754882813
780.13879	1726.76220703125
804.96948	1963.71228027344
889.43197	15770.8225097656
1179.6925	1775.79895019531
1243.6572	3121.11059570313
1776.6572	2181.83569335938
peaklist end

peaklist start
mz=895.116353804084
fragmentation=HCD
charge=3
header=RawFile: QE929_MSQ1321_20180329_Heba_ub_s7_30_1 Index: 13821 Precursor: 0 _multi_
129.10208	1405.31823730469
141.06546	1698.76989746094
159.09125	3663.39404296875
169.03459	2062.64306640625
171.1124	3152.39599609375
172.13269	1684.15698242188
175.11911	1563.38049316406
186.08751	2144.49975585938
199.14447	1815.74377441406
203.12024	2123.23876953125
212.10281	16675.068359375
213.10593	1638.93530273438
229.12909	2357.50952148438
231.11559	1915.83374023438
270.18085	6141.17138671875
283.13983	1993.08569335938
283.17514	2989.09057617188
285.15771	1648.263671875
311.1708	13634.6558837891
382.20954	10519.2758789063
419.58386	1552.36804199219
433.08521	1665.71435546875
479.22629	2252.10668945313
481.27371	2723.05224609375
522.74866	1510.31713867188
526.77124	1605.06506347656
534.19061	1714.40026855469
557.27393	2459.67016601563
560.50854	2381.92895507813
580.27826	3194.13623046875
580.78625	2331.46704101563
591.27069	1806.07202148438
702.3327	2404.87109375
739.18188	2060.82421875
759.8493	1767.90747070313
846.42133	2119.0185546875
874.37476	1757.52087402344
896.45593	7981.32177734375
924.43805	5027.76953125
932.60474	1835.14587402344
973.97357	2246.59497070313
985.97748	2055.333984375
1008.9862	3505.7431640625
1058.5225	2255.955078125
1159.5663	39546.2412109375
1161.5444	2518.78662109375
1341.7904	2048.70434570313
1346.6047	1758.62036132813
1403.6395	3293.26831054688
1517.6571	3574.90625
1518.6887	2416.96215820313
2586.1265	2239.45190429688
2614.4976	2083.23046875
2720.875	2012.10314941406
peaklist end

peaklist start
mz=895.116546489316
fragmentation=HCD
charge=3
header=RawFile: QE929_MSQ1321_20180329_Heba_ub_s9_30_3 Index: 14149 Precursor: 0 _multi_
109.10126	3188.76733398438
141.06578	8972.72265625
143.1174	3563.96826171875
155.10646	2280.623046875
159.09132	15341.8828125
167.08127	6667.0908203125
171.11186	9039.90625
171.14886	1650.38537597656
172.13268	10507.326171875
173.11633	5765.107421875
175.11652	1630.01220703125
184.10719	3735.19921875
186.08649	6140.638671875
186.123	6421.38525390625
195.75874	1764.96374511719
199.14357	3768.31811523438
203.12131	7680.634765625
212.10239	57353.12109375
213.10484	3239.7998046875
214.11806	2906.9990234375
229.12914	6690.91162109375
231.11482	7351.265625
237.1214	1742.72741699219
270.18057	18937.447265625
272.1232	1912.77514648438
283.14194	1588.22998046875
283.17518	8882.52465820313
285.15662	2830.85717773438
311.17017	37504.80859375
330.18356	3500.224609375
337.18622	3151.48974609375
346.14142	2385.3232421875
352.16107	2849.72973632813
354.21329	7734.90380859375
365.18112	8340.3369140625
369.25092	1959.26940917969
380.15366	8350.201171875
382.2074	21112.423828125
397.17984	2046.92797851563
401.22147	8940.658203125
403.16299	2137.73413085938
434.54483	1941.52685546875
442.22754	2176.19116210938
451.2291	7918.4267578125
458.20322	2828.26342773438
462.22897	1921.54467773438
468.25751	8668.8662109375
479.22412	11811.2834472656
481.27676	9064.5322265625
496.24838	10814.4072265625
550.26105	6660.935546875
557.27606	2001.73815917969
561.2467	2815.13916015625
567.28766	2842.87817382813
573.26154	2573.89916992188
580.27045	12561.78515625
580.35724	2923.21997070313
580.78149	8334.7177734375
589.24384	2556.39184570313
591.26874	2911.73779296875
619.26117	2781.62255859375
666.35925	2572.083984375
673.33008	2022.42297363281
688.31305	2831.31469726563
690.33893	2233.3349609375
701.83496	3290.11059570313
718.32745	2836.29321289063
759.34534	6506.1103515625
759.85492	2413.48266601563
776.72144	1975.37414550781
777.04736	3196.32373046875
818.43099	9586.1982421875
846.42585	10356.7075195313
961.45306	2057.51000976563
973.45538	9567.02734375
1059.0228	3435.06372070313
1062.4982	2664.4130859375
1113.5439	11553.9997558594
1159.5555	123236.200927734
1164.558	3379.61083984375
1345.636	7737.0888671875
1402.6566	16677.919921875
1403.6426	9415.9052734375
1517.6768	14231.9482421875
1518.6666	8887.40234375
1616.731	8906.5322265625
1616.7462	13443.1137695313
1617.7146	3494.62719726563
1747.7877	25197.0473632813
1748.8051	2775.03002929688
1846.8491	35543.0466308594
1847.8435	2554.05297851563
1946.9308	14811.2526855469
2016.9699	30010.2998046875
2154.7878	1945.56628417969
2230.0687	6231.60815429688
2751.8994	2655.58056640625
peaklist end

peaklist start
mz=895.116546489316
fragmentation=HCD
charge=3
header=RawFile: QE929_MSQ1321_20180329_Heba_ub_s9_30_3 Index: 13976 Precursor: 0 _multi_
109.10162	8718.6923828125
113.0721	1627.92248535156
114.7271	1485.03234863281
115.08739	1927.58251953125
129.10265	1824.67114257813
141.06636	3583.65966796875
146.50151	1409.41101074219
155.10675	3723.99609375
159.09148	16447.0234375
167.08199	2460.28369140625
169.09778	2115.70776367188
171.11311	6686.388671875
172.13376	7908.51513671875
173.11726	2096.84887695313
183.39761	1716.45190429688
184.10854	2938.63745117188
187.1078	1964.71594238281
199.14462	2952.1630859375
203.12094	3148.30322265625
212.10275	60071.82421875
213.10695	5842.6162109375
214.11871	3412.80590820313
229.13034	11097.0712890625
231.11682	3517.50830078125
266.14941	2599.24169921875
270.18112	16327.0751953125
279.96069	1711.97607421875
283.14417	3853.5380859375
283.17651	6439.44921875
285.15802	7078.73193359375
311.17096	35682.18359375
330.18417	5807.40087890625
337.1871	3622.4921875
346.1427	2274.18017578125
352.16208	3859.92724609375
361.18228	2488.71313476563
365.18335	8778.1611328125
373.22531	2214.05200195313
380.15457	11925.94140625
382.20775	23608.9443359375
401.22076	9696.3115234375
403.16739	2009.70471191406
442.2258	1564.25891113281
451.22771	8177.29370117188
464.2485	2923.2861328125
468.25626	6892.61767578125
479.22552	10047.7666015625
481.27945	11210.72265625
496.25275	8485.3857421875
500.29092	3087.4443359375
550.26385	2623.2568359375
557.27698	2506.64282226563
561.25189	6195.666015625
567.29132	2483.49633789063
573.27081	1944.21447753906
580.27112	12619.224609375
619.26971	2532.05615234375
666.35046	1889.49719238281
672.33667	1927.23425292969
673.32971	2906.2646484375
673.82025	2138.97827148438
711.39032	2606.845703125
718.336	8691.203125
808.87988	8811.2822265625
809.86688	3021.4130859375
818.43481	2336.64404296875
846.42669	16492.2856445313
874.40132	10070.3557128906
874.8963	7973.14990234375
973.47394	15835.771484375
1009.9797	5874.32275390625
1058.5099	2045.76806640625
1062.5	2992.08325195313
1113.548	8320.9033203125
1116.5327	2727.49462890625
1141.5461	2164.52563476563
1159.5574	127090.33984375
1159.9653	2144.85595703125
1160.5646	13156.6281738281
1161.5732	10803.1455078125
1165.0615	2754.40087890625
1345.6337	2186.33740234375
1402.6591	19798.4724121094
1403.6449	9453.71655273438
1517.6649	20883.8981933594
1517.6868	9691.40991210938
1616.7518	2224.52612304688
1617.7367	2701.33959960938
1747.755	2845.41162109375
1846.8676	22957.5766601563
1946.927	11423.0554199219
2016.9799	14692.4709472656
2078.6772	1945.9228515625
peaklist end

peaklist start
mz=895.116992625408
fragmentation=HCD
charge=3
header=RawFile: QE929_MSQ1321_20180329_Heba_ub_s6_10_3 Index: 14358 Precursor: 0 _multi_
136.47835	1361.75634765625
159.09213	6906.859375
159.47511	1324.68322753906
172.13365	1458.85913085938
184.1093	1730.091796875
203.12115	1774.93835449219
212.10349	23029.443359375
229.12923	1908.173828125
270.18079	5996.5712890625
285.15924	1652.13635253906
311.17148	9073.693359375
332.62769	1469.29235839844
380.15518	2162.66528320313
382.20956	6931.375
397.18094	1748.35803222656
419.8027	1701.79357910156
440.61652	1502.42822265625
479.22296	3404.80395507813
481.27866	3071.23046875
496.25345	2365.14819335938
548.35193	1870.14379882813
580.78619	3322.68603515625
589.24359	1815.8857421875
711.39148	2352.57885742188
759.34454	2350.48461914063
846.4364	2833.912109375
866.07684	1809.90576171875
874.39484	2712.65795898438
874.90295	2796.01953125
896.45441	2228.57202148438
973.95679	2494.537109375
1009.4824	6129.294921875
1159.5563	42721.6162109375
1279.3135	1980.78405761719
1402.6405	6137.00341796875
1427.6893	2258.4443359375
1517.6704	5705.96044921875
1616.7251	3049.27709960938
2023.3651	2064.88842773438
peaklist end

peaklist start
mz=895.117103067882
fragmentation=HCD
charge=3
header=RawFile: QE929_MSQ1321_20180329_Heba_ub_s2_ctrl_2 Index: 14039 Precursor: 0 _multi_
100.67676	1525.73120117188
132.01112	1578.80261230469
159.09215	1569.48461914063
182.34489	1425.43408203125
184.10831	2797.11108398438
212.10286	15822.1865234375
225.39061	1505.64123535156
231.11464	1745.0517578125
270.18097	2406.92626953125
311.17081	8801.294921875
380.15515	1730.38610839844
382.21066	5846.2685546875
397.18417	1800.72619628906
472.95096	1456.64929199219
481.27789	2828.94702148438
580.78955	1833.39074707031
759.34448	1565.70776367188
777.04211	1830.60168457031
808.87329	2108.15747070313
809.38367	2253.54809570313
874.90216	3037.8994140625
966.69843	1668.50329589844
973.95874	2816.64184570313
1009.477	2377.8818359375
1159.5607	20593.095703125
1160.5482	9578.2587890625
1402.6432	2818.29125976563
1403.6582	1939.49377441406
1517.6658	5909.6572265625
peaklist end

peaklist start
mz=895.117150420903
fragmentation=HCD
charge=3
header=RawFile: QE929_MSQ1321_20180329_Heba_ub_s8_30_2 Index: 14097 Precursor: 0 _multi_
109.10149	2445.97216796875
120.11501	1813.55126953125
123.57787	1771.06921386719
129.72472	1594.25268554688
141.06584	3700.60546875
141.10245	1415.9423828125
143.11801	2821.92407226563
151.87759	1556.09020996094
159.09181	12322.005859375
171.11299	6392.1123046875
172.13309	7528.16357421875
173.11707	1692.52368164063
184.10793	2970.06713867188
186.12389	1865.62573242188
203.12132	2567.15307617188
212.10335	39669.34765625
213.10619	2710.62646484375
229.12975	6324.12548828125
231.1161	6879.673828125
249.99062	1611.83044433594
270.18118	8412.1572265625
283.14111	3046.47021484375
283.17484	2034.51818847656
285.15591	1983.06604003906
311.17163	26475.1904296875
330.18506	6397.0546875
337.18814	2405.7353515625
354.2142	2711.09594726563
365.18225	2612.24853515625
380.15607	2917.86767578125
382.20937	16984.0979003906
382.84183	1531.46118164063
397.18439	2187.89501953125
401.22412	6337.55322265625
438.28592	1654.67321777344
445.21405	1575.55200195313
451.23163	3026.10546875
464.24997	2985.05102539063
468.25601	6229.5380859375
479.22717	6517.10400390625
481.27756	2849.9580078125
496.25085	5893.70703125
567.29193	2605.5673828125
568.92242	1823.3544921875
580.27844	14592.3369140625
580.7865	7574.26513671875
589.24066	2102.95922851563
591.2691	2077.7509765625
614.98602	1646.91125488281
619.27386	3011.69604492188
673.32605	2265.09838867188
701.82806	3001.70581054688
711.37939	1844.55627441406
718.33496	2449.74609375
818.42865	2274.63549804688
846.43056	9634.75415039063
875.38879	1692.57800292969
875.65979	2052.96215820313
896.45972	2592.65014648438
1009.9869	5301.20849609375
1062.4961	2252.55859375
1113.5658	3053.65307617188
1159.5639	83218.853515625
1160.3464	1937.41613769531
1161.5563	7909.42333984375
1402.6323	9971.1337890625
1403.6708	3144.2421875
1404.6541	2788.1103515625
1517.6686	14278.1669921875
1517.6854	4058.12561035156
1616.7278	2761.0107421875
1616.76	6120.36083984375
1747.7517	3429.263671875
1747.7946	15390.2700195313
1846.8574	14988.8383789063
1945.9295	10932.7429199219
2016.9659	9587.75146484375
2482.0925	2161.10986328125
2575.0222	2287.61108398438
peaklist end

peaklist start
mz=895.117557715448
fragmentation=HCD
charge=3
header=RawFile: QE929_MSQ1321_20180329_Heba_ub_s3_ctrl_3 Index: 13292 Precursor: 0 _multi_
112.20145	1619.55212402344
132.76825	1537.42761230469
148.50307	1682.64794921875
179.46758	1550.52966308594
212.10361	5866.59033203125
270.00015	1626.19213867188
270.18359	1486.97009277344
281.41013	1395.58129882813
298.79053	1453.84436035156
311.17334	1928.92822265625
896.31207	1777.87255859375
900.59595	1694.31799316406
1024.1317	1555.30200195313
1094.5151	1686.70654296875
1159.5602	8383.61047363281
2330.894	1977.86389160156
peaklist end

peaklist start
mz=895.118364005232
fragmentation=HCD
charge=3
header=RawFile: QE929_MSQ1321_20180329_Heba_ub_s1_ctrl_1 Index: 12142 Precursor: 0 _multi_
123.99816	1439.65637207031
212.10283	10176.28515625
229.12891	2137.55102539063
311.17108	7039.654296875
496.24689	1698.10168457031
513.73993	1896.20983886719
924.45148	2640.966796875
1000.3073	1839.84313964844
1115.5326	1763.94763183594
1159.5693	12731.3583984375
1160.5521	7432.95068359375
1402.6548	2112.14013671875
1583.4146	1775.10144042969
peaklist end

peaklist start
mz=895.142909369788
fragmentation=HCD
charge=3
header=RawFile: QE929_MSQ1321_20180329_Heba_ub_s6_10_3 Index: 16195 Precursor: 0 _multi_
138.12788	1405.93286132813
240.13466	2047.70068359375
318.85379	1555.69421386719
381.45291	1738.75061035156
435.4924	1662.14868164063
471.32498	1619.94421386719
472.25052	1562.73449707031
892.67896	1652.21020507813
1100.1458	1888.06762695313
1846.3351	1864.56469726563
peaklist end

peaklist start
mz=1342.60022902196
fragmentation=HCD
charge=2
header=RawFile: QE929_MSQ1321_20180329_Heba_ub_s9_30_3 Index: 13786 Precursor: 0 _multi_
114.52923	2170.71044921875
138.05508	2919.24975585938
168.06438	2044.11560058594
203.6427	2313.84204101563
204.08614	3655.212890625
278.57919	2142.31005859375
300.02045	1919.72680664063
445.00781	2343.2744140625
615.26038	2302.05322265625
690.47668	2061.43579101563
1039.6617	2722.94360351563
2203.0085	3095.95849609375
peaklist end

peaklist start
mz=537.662497481347
fragmentation=HCD
charge=5
header=RawFile: QE929_MSQ1321_20180329_Heba_ub_s7_30_1 Index: 17895 Precursor: 0 _multi_
104.07334	1085.69763183594
105.68093	1457.12524414063
113.1614	1336.94592285156
120.08063	1498.35852050781
191.6089	1043.89831542969
203.87575	1176.82897949219
259.30478	1126.54406738281
271.20184	1080.66589355469
300.67316	1218.17309570313
696.90326	1148.44079589844
729.98773	1350.39636230469
peaklist end

peaklist start
mz=1342.69618007587
fragmentation=HCD
charge=2
header=RawFile: QE929_MSQ1321_20180329_Heba_ub_s7_30_1 Index: 23099 Precursor: 0 _peak_
120.0817	2320.23120117188
149.65141	2068.85424804688
186.07216	1966.51062011719
352.28519	2183.41357421875
390.99625	2192.99755859375
960.12225	2388.46142578125
1101.2921	2182.8251953125
1238.9403	2550.47143554688
1302.9346	3011.4453125
1486.3623	2468.08984375
1623.2109	3156.26171875
peaklist end

peaklist start
mz=1342.7134027792
fragmentation=HCD
charge=2
header=RawFile: QE929_MSQ1321_20180329_Heba_ub_s3_ctrl_3 Index: 13733 Precursor: 0 _multi_
115.95255	1925.43493652344
139.02568	1707
140.02934	1887.74194335938
241.94655	1903.01123046875
661.04077	2293.77270507813
663.38251	2719.0830078125
1294.721	98784.0537109375
peaklist end

peaklist start
mz=1342.71421102487
fragmentation=HCD
charge=2
header=RawFile: QE929_MSQ1321_20180329_Heba_ub_s5_10_2 Index: 13406 Precursor: 0 _multi_
105.23693	2009.35498046875
110.03159	1839.99267578125
118.58871	2187.11352539063
191.69551	1983.98498535156
257.63269	2166.66796875
356.01956	2069.57250976563
646.88458	2466.515625
956.83588	2597.06103515625
1294.7171	78688.0458984375
1295.4293	2615.32348632813
1640.6727	2564.8037109375
1946.3196	2566.7177734375
2085.8997	2500.40380859375
2178.4221	2816.3720703125
peaklist end

peaklist start
mz=1343.08337402344
fragmentation=HCD
charge=2
header=RawFile: QE929_MSQ1321_20180329_Heba_ub_s9_30_3 Index: 23583 Precursor: 0 _peak_
138.58226	1944.40258789063
140.44102	2629.29443359375
163.68742	1927.05895996094
209.00504	2112.38696289063
211.94055	1899.61389160156
234.77124	1887.37023925781
445.52036	2218.96264648438
474.30286	2183.48583984375
1192.0415	2467.88696289063
1290.0587	2324.60083007813
2578.7568	2714.97631835938
peaklist end

peaklist start
mz=895.751484866032
fragmentation=HCD
charge=3
header=RawFile: QE929_MSQ1321_20180329_Heba_ub_s6_10_3 Index: 4803 Precursor: 0 _multi_
106.3845	1654.2412109375
129.79242	1323.40393066406
143.0816	1699.07666015625
153.30113	1585.31018066406
171.07672	12983.779296875
177.10242	2034.52770996094
188.10291	5907.00244140625
201.98244	1794.03759765625
217.83749	1485.62622070313
242.11517	1921.36938476563
257.12421	2699.02685546875
285.11981	20555.744140625
329.19431	2289.0654296875
444.18738	2393.02978515625
461.21155	2955.48120117188
509.20346	3207.76904296875
510.19174	1876.68151855469
526.22406	2977.58862304688
577.16321	1714.58435058594
667.35461	3269.97436523438
685.29913	2166.45971679688
790.35352	2160.05004882813
811.40453	9991.8876953125
828.05743	2156.39453125
849.91422	18071.3801269531
850.42267	13646.673828125
895.57146	19140.595703125
910.47357	2338.47900390625
1038.5358	7946.74291992188
1166.5861	7704.74072265625
1167.6013	2179.1201171875
1212.0078	1784.92102050781
1361.6909	2252.26147460938
1473.2942	1881.91381835938
1665.9257	1977.76794433594
1955.9318	35779.3955078125
2197.0214	10450.7990722656
peaklist end

peaklist start
mz=895.751589897816
fragmentation=HCD
charge=3
header=RawFile: QE929_MSQ1321_20180329_Heba_ub_s7_30_1 Index: 4661 Precursor: 0 _multi_
110.66994	1779.48352050781
136.71803	1268.75415039063
142.13605	1505.78649902344
184.19926	1427.29284667969
190.29623	1598.40771484375
213.8425	1445.83801269531
238.28397	1711.87280273438
238.39865	1436.62451171875
285.12	2212.1484375
321.17059	1652.50048828125
439.47156	1699.17956542969
448.18021	1732.46740722656
512.70007	1950.41967773438
895.5749	14161.3146972656
979.46423	1952.912109375
1005.6794	1947.27392578125
1698.1095	1908.52612304688
2504.8394	2877.65576171875
2688.3013	2019.94445800781
peaklist end

peaklist start
mz=895.751729372285
fragmentation=HCD
charge=3
header=RawFile: QE929_MSQ1321_20180329_Heba_ub_s2_ctrl_2 Index: 4684 Precursor: 0 _multi_
117.33744	1422.83850097656
131.30434	1564.78662109375
143.08136	2175.51342773438
171.07664	6168.19677734375
177.10292	1961.33508300781
188.10324	1587.70910644531
242.11342	3093.01953125
251.61375	1880.03430175781
257.12531	2128.69921875
285.11927	25375.9359130859
342.14148	1593.95910644531
343.29166	1581.98645019531
444.18698	2500.88159179688
511.21262	1723.58154296875
526.22296	1831.65661621094
667.34259	2366.6689453125
811.4021	5644.97998046875
849.91203	11358.1876220703
850.42462	8939.021484375
861.33289	1575.88232421875
894.94055	1774.61352539063
959.11292	1687.39990234375
1038.5261	5806.49560546875
1166.5881	3015.275390625
1955.9176	14752.4926757813
2001.5988	2073.9833984375
2036.7526	2348.775390625
2197.0227	19633.7421875
2474.5078	2114.33813476563
peaklist end

peaklist start
mz=895.751825612157
fragmentation=HCD
charge=3
header=RawFile: QE929_MSQ1321_20180329_Heba_ub_s8_30_2 Index: 4605 Precursor: 0 _multi_
106.01934	1457.04711914063
137.4532	1240.13073730469
171.07649	7051.83544921875
188.10191	2321.96923828125
257.12283	2220.80712890625
285.11894	16321.8405761719
444.18683	2077.40014648438
507.45102	1654.77392578125
509.19778	2401.9755859375
526.22504	1754.26245117188
667.35107	3219.21044921875
811.40948	2786.12744140625
894.45483	1971.37573242188
1038.5316	3281.40795898438
1099.0215	5989.49267578125
1099.5098	5934.275390625
1375.1711	2041.45764160156
1699.8248	10356.3142089844
1955.9261	11360.25
peaklist end

peaklist start
mz=895.751875858957
fragmentation=HCD
charge=3
header=RawFile: QE929_MSQ1321_20180329_Heba_ub_s9_30_3 Index: 4591 Precursor: 0 _multi_
110.42867	1520.51452636719
122.80278	1569.27355957031
204.81985	1733.80725097656
285.1196	2693.87084960938
314.71021	1503.10632324219
331.88702	1801.42163085938
895.57376	66609.41796875
978.46277	3322.89038085938
1364.3541	1877.96362304688
1526.5791	2737.76684570313
1999.5204	1932.16967773438
peaklist end

peaklist start
mz=895.75190338932
fragmentation=HCD
charge=3
header=RawFile: QE929_MSQ1321_20180329_Heba_ub_s3_ctrl_3 Index: 4505 Precursor: 0 _multi_
239.14017	1586.05847167969
895.56329	14305.5810546875
896.41504	2045.71459960938
896.57782	7003.6708984375
2193.6064	2060.2763671875
2252.9658	1957.84545898438
peaklist end

peaklist start
mz=1343.146484375
fragmentation=HCD
charge=2
header=RawFile: QE929_MSQ1321_20180329_Heba_ub_s6_10_3 Index: 23448 Precursor: 0 _peak_
105.47298	2090.0400390625
135.55275	2601.966796875
201.07458	2091.11303710938
286.76031	2030.79736328125
356.74094	2018.92419433594
495.47064	2300.70727539063
564.97217	2472.62475585938
633.70734	2427.65893554688
635.86279	2305.53295898438
1038.085	2533.06005859375
1249.593	2500.43432617188
1996.1312	2535.09838867188
2331.5972	3091.93115234375
2539.0247	3324.86450195313
peaklist end

peaklist start
mz=537.863278566815
fragmentation=HCD
charge=5
header=RawFile: QE929_MSQ1321_20180329_Heba_ub_s6_10_3 Index: 18439 Precursor: 0 _multi_
101.5088	1075.21655273438
120.08137	1338.68432617188
150.88113	1251.42663574219
299.06174	1431.84289550781
300.06555	1485.91760253906
373.94925	1223.30847167969
735.3418	1566.56469726563
911.34052	1226.1416015625
2262.3337	1384.10729980469
peaklist end

peaklist start
mz=672.08302148304
fragmentation=HCD
charge=4
header=RawFile: QE929_MSQ1321_20180329_Heba_ub_s4_10_1 Index: 6491 Precursor: 0 _multi_
115.82935	1235.10595703125
120.08109	2057.0966796875
129.10226	3073.8583984375
177.10229	2988.767578125
420.71771	1309.56518554688
577.04504	1689.958984375
672.43994	2687.5009765625
673.4231	9694.7216796875
774.05103	1924.18579101563
1143.209	1587.23767089844
1275.8081	1682.568359375
1485.2665	1752.04479980469
1596.7664	1786.92114257813
2137.9978	1847.19311523438
2319.1612	9896.04895019531
2513.2812	1844.9755859375
2757.4768	1995.13793945313
peaklist end

peaklist start
mz=895.775606118277
fragmentation=HCD
charge=3
header=RawFile: QE929_MSQ1321_20180329_Heba_ub_s2_ctrl_2 Index: 6461 Precursor: 0 _multi_
119.47041	1491.57043457031
120.08083	2276.03149414063
177.10217	6148.5673828125
203.90956	1736.42492675781
205.41742	1428.94885253906
242.14903	1597.08898925781
244.16476	1911.24877929688
299.13428	3564.71923828125
370.2049	1775.82006835938
414.16522	4581.89404296875
522.54291	1502.62243652344
654.52374	1771.93774414063
776.39471	1825.75915527344
804.93042	2317.33374023438
832.92468	2828.03686523438
833.43652	5795.99609375
954.00873	1781.83154296875
1160.5645	2205.220703125
1238.6304	2620.82934570313
1735.8934	8244.931640625
1789.9419	26002.2861328125
1997.934	2101.52856445313
2017.8777	2185.9501953125
2319.1687	36944.9790039063
peaklist end

peaklist start
mz=895.775702354524
fragmentation=HCD
charge=3
header=RawFile: QE929_MSQ1321_20180329_Heba_ub_s8_30_2 Index: 6388 Precursor: 0 _multi_
100.58121	1369.14599609375
107.49005	1485.52233886719
113.76254	1355.61840820313
178.75809	1381.95202636719
203.87834	1467.845703125
235.87445	1616.89270019531
380.1221	1621.63562011719
399.98706	1529.58068847656
590.91449	1873.97216796875
774.0589	7702.1865234375
868.93188	1954.17431640625
895.49261	1881.77978515625
957.70081	1642.71716308594
980.77502	1852.90625
1161.0781	1797.77856445313
1370.3945	2031.26647949219
peaklist end

peaklist start
mz=895.775760037118
fragmentation=HCD
charge=3
header=RawFile: QE929_MSQ1321_20180329_Heba_ub_s9_30_3 Index: 6310 Precursor: 0 _multi_
102.8577	1496.53283691406
139.22485	1368.9208984375
177.10228	3413.01098632813
361.69989	1461.92614746094
365.03622	1678.97521972656
448.2128	1638.31323242188
610.08582	1998.82727050781
651.10242	1744.08154296875
774.39697	2641.94921875
1052.5455	2168.73022460938
1077.5123	1614.99548339844
1168.4438	1806.00268554688
1546.3146	2412.41162109375
2319.1844	4515.51538085938
peaklist end

peaklist start
mz=895.775820517595
fragmentation=HCD
charge=3
header=RawFile: QE929_MSQ1321_20180329_Heba_ub_s6_10_3 Index: 6623 Precursor: 0 _multi_
120.08117	1460.11059570313
137.78836	1469.63806152344
177.10222	6086.39599609375
225.95863	1800.85388183594
226.2769	1621.32836914063
228.6989	1457.36975097656
264.76175	1674.51403808594
299.13339	2617.52612304688
414.16174	1794.14624023438
481.68323	1576.12744140625
543.633	1563.83801269531
764.35583	1692.84924316406
768.05804	2120.630859375
827.0816	1922.02209472656
841.75659	1829.26342773438
868.9538	2766.94995117188
895.48541	2201.22387695313
1160.5822	2162.50830078125
1449.4519	1876.58276367188
1790.9088	4506.94580078125
1908.9937	1891.7197265625
2319.1618	35362.048828125
2488.6765	1986.12609863281
2671.2029	2049.85791015625
peaklist end

peaklist start
mz=672.08412161544
fragmentation=HCD
charge=4
header=RawFile: QE929_MSQ1321_20180329_Heba_ub_s5_10_2 Index: 6002 Precursor: 0 _multi_
120.08074	1963.03442382813
129.10199	1552.29833984375
129.27534	1760.69262695313
129.70242	1105.72241210938
158.18436	1273.54235839844
177.10217	2914.9267578125
373.74371	1486.62780761719
550.11884	1403.875
572.323	1620.78466796875
602.9549	1350.57397460938
620.32513	1406.3955078125
2319.1593	7853.44580078125
peaklist end

peaklist start
mz=672.092682357216
fragmentation=HCD
charge=4
header=RawFile: QE929_MSQ1321_20180329_Heba_ub_s3_ctrl_3 Index: 8218 Precursor: 0 _multi_
103.60361	1156.04296875
109.85844	1193.95092773438
110.07149	1490.83850097656
129.01743	1321.99523925781
129.10255	1841.58898925781
136.07571	1825.22961425781
175.11893	1234.72229003906
414.44617	1333.82348632813
518.77222	1664.8740234375
682.37952	2796.10205078125
708.34143	1929.17199707031
1945.8901	1575.99816894531
peaklist end

peaklist start
mz=672.092820580201
fragmentation=HCD
charge=4
header=RawFile: QE929_MSQ1321_20180329_Heba_ub_s2_ctrl_2 Index: 8677 Precursor: 0 _multi_
110.07157	1375.90368652344
129.10225	5059.05615234375
131.92128	1329.7099609375
223.15617	1835.56469726563
267.28809	1401.73486328125
290.0188	1366.60083007813
315.14383	1305.14721679688
575.31134	1730.30639648438
576.31384	1777.6171875
1319.6433	1647.80981445313
1342.6708	8665.23779296875
peaklist end

peaklist start
mz=672.100892281645
fragmentation=HCD
charge=4
header=RawFile: QE929_MSQ1321_20180329_Heba_ub_s9_30_3 Index: 19604 Precursor: 0 _multi_
108.58102	1175.29821777344
118.4956	1127.04772949219
118.93787	1359.76428222656
137.57675	1120.43579101563
140.39905	1245.62548828125
271.61246	1377.79321289063
455.02298	1362.67578125
1442.7432	1844.20715332031
1491.9163	1555.17346191406
1543.2423	1680.97619628906
2280.9368	2056.93798828125
2569.4333	2006.150390625
2620.3411	1839.13842773438
2760.6731	2000.38903808594
peaklist end

peaklist start
mz=672.10115959456
fragmentation=HCD
charge=4
header=RawFile: QE929_MSQ1321_20180329_Heba_ub_s6_10_3 Index: 19840 Precursor: 0 _multi_
111.86069	1209.88232421875
275.90991	1305.91088867188
286.85294	1661.97241210938
470.01447	1375.8154296875
495.92279	1575.57470703125
532.94177	1431.39465332031
592.40247	1405.54321289063
684.30841	2597.81762695313
904.06183	1392.08605957031
929.03497	1489.01635742188
1121.2722	1437.03576660156
1553.3562	1756.23486328125
2604.5239	1572.54833984375
peaklist end

peaklist start
mz=672.101173299106
fragmentation=HCD
charge=4
header=RawFile: QE929_MSQ1321_20180329_Heba_ub_s7_30_1 Index: 19320 Precursor: 0 _multi_
122.94412	1240.3505859375
142.50464	1151.94970703125
149.47705	1185.396484375
263.05444	1340.25036621094
346.90167	1271.22033691406
682.04736	1464.78491210938
685.31409	1671.98156738281
2106.646	1720.05712890625
peaklist end

peaklist start
mz=1343.21061383265
fragmentation=HCD
charge=2
header=RawFile: QE929_MSQ1321_20180329_Heba_ub_s2_ctrl_2 Index: 14525 Precursor: 0 _multi_
110.45654	2073.33935546875
113.34197	2306.15161132813
114.05478	2085.8896484375
139.38464	2244.19482421875
141.09601	1844.79064941406
300.86649	2045.54553222656
592.33899	3141.08447265625
645.94678	2260.423828125
759.74573	2543.96704101563
1060.8398	2168.39672851563
1294.7183	99592.30859375
1296.7067	15244.140625
1476.2938	2334.4296875
2230.3523	2581.91235351563
peaklist end

peaklist start
mz=1343.60948035325
fragmentation=HCD
charge=2
header=RawFile: QE929_MSQ1321_20180329_Heba_ub_s4_10_1 Index: 23244 Precursor: 0 _peak_
231.48994	2444.1328125
235.1909	2091.2783203125
620.17786	1916.54431152344
658.83777	2068.2314453125
745.40454	2576.9599609375
857.95526	2380.30102539063
872.40948	2694.44604492188
1060.83	2471.86596679688
1258.543	3155.32348632813
1374.1479	2616.15014648438
1991.0731	2593.5498046875
2088.4788	2985.2060546875
peaklist end

peaklist start
mz=1343.63087527905
fragmentation=HCD
charge=2
header=RawFile: QE929_MSQ1321_20180329_Heba_ub_s7_30_1 Index: 17700 Precursor: 0 _multi_
141.73692	2368.3828125
176.34596	2378.345703125
197.13251	2265.099609375
255.79164	2177.48120117188
396.36084	2212.5888671875
422.71298	2507.18408203125
753.07416	2309.47387695313
840.65997	2438.69360351563
1029.2267	2547.48779296875
1105.3469	2433.240234375
1235.3555	2451.85083007813
1412.6354	2946.20654296875
1661.2081	2566.037109375
1680.324	2485.23803710938
2680.1016	2897.35717773438
peaklist end

peaklist start
mz=1343.63168885624
fragmentation=HCD
charge=2
header=RawFile: QE929_MSQ1321_20180329_Heba_ub_s8_30_2 Index: 18079 Precursor: 0 _multi_
114.14528	1863.85217285156
142.40031	2068.67358398438
152.03618	2118.96362304688
160.61496	2063.98583984375
167.38918	1881.10070800781
172.7209	2552.9482421875
396.15744	2059.080078125
412.47839	1939.82470703125
500.75217	2297.10131835938
932.5918	2438.5703125
1178.5035	2353.83813476563
1411.6265	3574.2900390625
peaklist end

peaklist start
mz=1343.63212389274
fragmentation=HCD
charge=2
header=RawFile: QE929_MSQ1321_20180329_Heba_ub_s5_10_2 Index: 16387 Precursor: 0 _multi_
478.72232	2174.15112304688
481.55573	2228.50268554688
553.0368	2223.72436523438
653.82977	2280.60620117188
1052.1185	2457.865234375
1360.6062	2791.33129882813
1411.6268	3442.50244140625
1645.6497	2978.52172851563
2656.4102	3295.568359375
peaklist end

peaklist start
mz=1343.63218991532
fragmentation=HCD
charge=2
header=RawFile: QE929_MSQ1321_20180329_Heba_ub_s4_10_1 Index: 18168 Precursor: 0 _multi_
129.79817	2142.0322265625
132.37619	1852.5712890625
136.4826	1915.86669921875
162.25354	2020.03747558594
184.39262	1814.48718261719
267.1636	2084.79736328125
339.93484	2278.63403320313
676.56036	2633.67407226563
1550.1116	2430.80224609375
2190.9512	3039.69311523438
peaklist end

peaklist start
mz=1343.63231370061
fragmentation=HCD
charge=2
header=RawFile: QE929_MSQ1321_20180329_Heba_ub_s6_10_3 Index: 18231 Precursor: 0 _multi_
131.87975	1987.19189453125
145.82924	2062.56420898438
155.10341	1922.45104980469
199.55576	1942.20922851563
201.08792	1955.75793457031
271.4855	1942.26062011719
389.25195	2708.41064453125
646.94135	2468.18432617188
1120.0614	2361.44580078125
1491.7548	2217.26953125
1903.2817	2545.51708984375
peaklist end

peaklist start
mz=1343.63396333206
fragmentation=HCD
charge=2
header=RawFile: QE929_MSQ1321_20180329_Heba_ub_s9_30_3 Index: 17982 Precursor: 0 _multi_
111.25097	1913.55480957031
251.89072	2344.99536132813
427.0636	2531.75708007813
496.86295	2099.568359375
507.10468	2087.96557617188
509.40686	2444.79321289063
629.95862	2085.3408203125
719.58344	2245.90502929688
1330.819	3308.05883789063
1687.516	2997.80493164063
1699.5856	2401.01708984375
1827.2227	2820.06909179688
2005.39	2816.26806640625
2191.4004	3430.92211914063
2649.9734	2893.45483398438
peaklist end

peaklist start
mz=672.335348354521
fragmentation=HCD
charge=4
header=RawFile: QE929_MSQ1321_20180329_Heba_ub_s6_10_3 Index: 6423 Precursor: 0 _multi_
110.07134	20678.525390625
129.10179	2427.91381835938
130.08539	1206.48742675781
141.7843	1451.03100585938
142.57726	1150.11669921875
175.11945	2926.86352539063
290.48965	1344.23034667969
334.18573	6153.474609375
362.1813	22923.8984375
418.22418	1443.46704101563
479.16797	1373.04248046875
485.22757	2187.25390625
551.2757	1425.79345703125
590.28851	6616.38037109375
617.33691	2483.79638671875
663.32983	1719.45788574219
729.39392	1645.23059082031
754.39324	20059.5561523438
869.4195	17907.7939453125
982.5	11064.056640625
1119.5616	4794.68481445313
1343.6811	23663.1787109375
peaklist end

peaklist start
mz=672.335348354521
fragmentation=HCD
charge=4
header=RawFile: QE929_MSQ1321_20180329_Heba_ub_s6_10_3 Index: 6659 Precursor: 0 _multi_
101.07126	2626.11303710938
102.61961	1348.94567871094
104.04849	1159.83349609375
107.1647	1396.79931640625
110.07145	1513.67211914063
114.05221	1856.15551757813
120.0809	26669.75
121.08451	1886.20715332031
129.10172	9690.7421875
143.08142	5078.12744140625
145.09695	1464.89038085938
147.11227	1446.38562011719
171.07597	7686.6611328125
177.10199	31578.26171875
178.10533	2835.63671875
187.07092	1403.94995117188
188.10349	1330.76721191406
205.09732	2495.04516601563
221.8441	1343.12646484375
242.15051	1645.96276855469
244.16562	2208.89331054688
273.29846	1337.33581542969
275.68655	1309.72900390625
283.91226	1299.62939453125
299.13513	7130.5791015625
299.34583	1262.59497070313
300.15408	1676.18249511719
301.18665	5934.28076171875
305.65872	1287.6875
412.29343	1367.95910644531
414.16092	6288.85302734375
536.62305	2545.04443359375
555.63568	1396.79455566406
571.31757	2976.31762695313
577.04199	1825.23669433594
579.64886	1589.35681152344
584.27075	2227.806640625
607.54785	1825.67407226563
619.83099	1713.36315917969
621.05774	1652.23889160156
636.00476	3036.54150390625
673.41852	8563.6083984375
674.34961	1720.47583007813
674.69501	1638.62084960938
683.85913	10074.1796875
711.36517	2784.2333984375
768.0498	2622.63500976563
804.40918	2387.6416015625
804.92053	1888.66088867188
1367.6948	4488.14733886719
1664.8607	11395.2373046875
1735.9091	10479.1873779297
1905.494	1852.4912109375
2206.101	9989.64453125
2301.1589	9198.39050292969
2319.163	140869.272705078
peaklist end

peaklist start
mz=672.338948237859
fragmentation=HCD
charge=4
header=RawFile: QE929_MSQ1321_20180329_Heba_ub_s6_10_3 Index: 15067 Precursor: 0 _multi_
117.6546	1139.4482421875
120.08101	2615.73681640625
136.07535	12902.4501953125
155.95667	1268.83728027344
164.00786	1581.67883300781
166.23039	1135.84631347656
166.77715	1240.62072753906
175.1187	2655.17797851563
176.72974	1338.52844238281
203.25845	1260.35144042969
249.15965	17810.29296875
250.16286	2275.68359375
277.15457	2228.2451171875
297.12338	1583.31787109375
423.13562	1342.77416992188
470.24658	2662.7841796875
543.29785	2622.72485351563
568.25586	1348.69323730469
836.89606	2067.84423828125
849.43482	8933.5791015625
964.46185	2663.26147460938
1065.506	18074.6430664063
1468.5774	1947.61889648438
1945.4742	1705.12255859375
peaklist end

peaklist start
mz=672.339219887557
fragmentation=HCD
charge=4
header=RawFile: QE929_MSQ1321_20180329_Heba_ub_s8_30_2 Index: 14871 Precursor: 0 _multi_
110.07134	2281.55810546875
125.10729	1176.48291015625
136.07561	2143.4775390625
168.61967	1205.00988769531
175.1181	2319.34399414063
189.94469	1238.35717773438
228.04362	1226.97277832031
231.09633	1575.310546875
327.20096	1516.83996582031
399.20358	1430.44384765625
415.28119	1248.66064453125
461.46027	1752.8740234375
470.24481	5778.00439453125
543.30823	1686.69177246094
654.36792	2028.77001953125
686.48218	1383.02075195313
1096.5372	1881.1923828125
1284.4902	1694.23303222656
1995.0033	1586.90173339844
2095.7839	1673.1220703125
peaklist end

peaklist start
mz=538.072971414435
fragmentation=HCD
charge=5
header=RawFile: QE929_MSQ1321_20180329_Heba_ub_s6_10_3 Index: 15051 Precursor: 0 _multi_
102.05547	1078.90625
106.78146	1141.79150390625
110.07163	2090.48803710938
120.08124	6346.2353515625
123.18468	977.680847167969
124.62263	1080.71447753906
124.65019	1050.06457519531
136.0761	6076.06591796875
151.89917	1310.56018066406
164.36003	1167.38256835938
175.11975	1180.45080566406
187.14427	1744.16821289063
283.14346	3175.76098632813
299.06186	1190.04504394531
299.88278	1117.74230957031
373.14575	1175.05859375
444.25198	1206.5146484375
470.24997	2319.1591796875
537.37927	1155.94421386719
600.38269	2359.1396484375
655.36615	1781.56945800781
713.46301	1786.01538085938
860.53491	7197.14404296875
961.57819	2730.28857421875
peaklist end

peaklist start
mz=538.073234125319
fragmentation=HCD
charge=5
header=RawFile: QE929_MSQ1321_20180329_Heba_ub_s9_30_3 Index: 14705 Precursor: 0 _multi_
110.0714	1713.75085449219
118.34101	1128.72644042969
120.08109	1043.62255859375
122.20549	1023.98791503906
136.07559	4080.25756835938
148.9785	1185.59582519531
154.75159	1204.50219726563
162.41646	1099.55212402344
199.18173	3618.498046875
206.09515	1184.56457519531
278.73395	1109.13110351563
413.90109	1319.55981445313
447.21375	1315.12573242188
470.24527	2434.92504882813
537.07001	1145.22375488281
537.24939	1388.01196289063
583.32385	1721.75744628906
720.59204	1274.88842773438
836.89484	1487.16052246094
848.4906	4434.20849609375
934.94159	1585.74487304688
1494.7574	1273.49560546875
1820.5542	1581.35021972656
2005.3029	1566.93151855469
peaklist end

peaklist start
mz=538.073334083608
fragmentation=HCD
charge=5
header=RawFile: QE929_MSQ1321_20180329_Heba_ub_s8_30_2 Index: 14835 Precursor: 0 _multi_
101.95869	1080.96850585938
102.05562	1211.39831542969
110.07129	1530.7275390625
117.6365	1167.0078125
120.08081	5770.39990234375
125.16166	1149.82141113281
133.20992	1092.56579589844
142.1223	2248.44702148438
175.1185	2704.87622070313
187.14357	6210.78662109375
193.48918	1233.20349121094
199.17989	1163.31042480469
215.13802	2564.31127929688
221.1283	1628.61804199219
231.11047	1383.0830078125
233.16368	2233.98193359375
249.12193	1381.08544921875
299.06247	1480.08972167969
311.37265	1194.95495605469
334.27191	1201.32824707031
344.19659	6034.18115234375
359.23947	1796.45092773438
414.24216	1272.66455078125
450.40549	1333.45935058594
470.24329	2252.6826171875
487.29654	6515.1220703125
538.28308	1471.08312988281
582.88428	1437.92919921875
600.38303	15819.439453125
658.45386	1307.14599609375
713.46031	8925.37719726563
860.53748	13760.732421875
861.52802	7394.109375
893.46084	2351.02502441406
961.57823	7862.77978515625
1530.9207	1284.83544921875
1542.0475	1477.09606933594
2132.2605	1670.61315917969
peaklist end

peaklist start
mz=538.073407550833
fragmentation=HCD
charge=5
header=RawFile: QE929_MSQ1321_20180329_Heba_ub_s7_30_1 Index: 14525 Precursor: 0 _multi_
102.05492	1239.33435058594
110.07183	1351.25280761719
120.08055	7978.0908203125
136.07559	5091.91455078125
175.11874	1777.02685546875
187.14381	7336.8994140625
202.50185	1136.83947753906
215.13809	2612.70629882813
229.0538	1025.75158691406
233.16518	1479.60021972656
251.2652	1195.48498535156
263.89072	1334.42980957031
335.52167	1081.3056640625
344.1972	2629.02001953125
390.82382	1546.91186523438
399.21054	1285.46398925781
470.24756	2019.29833984375
487.2955	2173.77905273438
537.41577	1338.54113769531
600.38245	8807.6376953125
713.46466	5874.06689453125
826.75317	1417.98742675781
860.52988	19695.1518554688
961.57928	5917.314453125
1329.4282	1403.23010253906
1377.7434	1511.333984375
2485.5095	2328.1142578125
2671.4688	1885.87841796875
peaklist end

peaklist start
mz=1343.90938829158
fragmentation=HCD
charge=2
header=RawFile: QE929_MSQ1321_20180329_Heba_ub_s9_30_3 Index: 23625 Precursor: 0 _peak_
109.97785	1937.46801757813
138.05518	2822.07739257813
188.60948	2354.25073242188
308.55475	2688.65869140625
438.04602	2440.2392578125
537.28345	2178.0107421875
584.78204	2321.31640625
792.14111	2860.45971679688
1407.3956	3740.17065429688
1787.5897	2790.6455078125
2335.2148	3493.43969726563
2451.1648	2631.90014648438
2672.7996	2660.77221679688
peaklist end

peaklist start
mz=672.554975925751
fragmentation=HCD
charge=4
header=RawFile: QE929_MSQ1321_20180329_Heba_ub_s2_ctrl_2 Index: 9798 Precursor: 0 _multi_
129.10205	1887.48449707031
143.11697	2133.29223632813
159.09207	1439.17687988281
171.07552	1334.15307617188
173.12802	2299.05688476563
175.11803	1645.90283203125
201.12289	2670.35473632813
360.19836	2313.03833007813
423.01926	1230.37219238281
473.27838	2583.30981445313
546.9447	1316.53234863281
633.31158	1871.91088867188
841.95105	1659.193359375
1182.1007	1560.34521484375
1919.4697	1661.85009765625
2312.3108	1801.34558105469
peaklist end

peaklist start
mz=672.555456849584
fragmentation=HCD
charge=4
header=RawFile: QE929_MSQ1321_20180329_Heba_ub_s3_ctrl_3 Index: 9331 Precursor: 0 _multi_
127.35108	1290.50415039063
147.92596	1195.24096679688
153.73827	1263.58923339844
159.09123	1463.45080566406
173.12807	1525.9521484375
180.11168	1145.80114746094
201.12311	1405.94226074219
250.80391	1296.32958984375
327.10385	1325.74353027344
360.19876	1636.37756347656
734.34412	1439.88366699219
1461.547	1758.08410644531
1564.5179	1542.69116210938
2253.6772	1658.35510253906
peaklist end

peaklist start
mz=672.556153361341
fragmentation=HCD
charge=4
header=RawFile: QE929_MSQ1321_20180329_Heba_ub_s8_30_2 Index: 9752 Precursor: 0 _multi_
103.46883	1460.24670410156
129.10242	1791.68627929688
134.11845	1199.48413085938
143.118	1574.86254882813
149.49277	1261.1005859375
159.09196	2467.873046875
164.72859	1155.15100097656
171.07712	1843.70703125
173.1288	5267.0791015625
175.11884	2202.64331054688
179.41687	1174.611328125
201.12302	7089.541015625
251.14568	1393.33422851563
262.15128	1345.51428222656
298.67892	1256.71643066406
300.1586	1738.15649414063
345.21741	1317.81396484375
360.20114	1687.99133300781
555.63763	1601.23852539063
559.23993	1491.13903808594
633.31525	1856.08227539063
672.42322	2863.45654296875
673.35944	12603.1591796875
673.86719	4909.28076171875
749.34314	1667.9541015625
759.41705	1843.83557128906
777.40198	1625.46447753906
782.35242	1610.72729492188
847.43579	4984.33935546875
918.43317	4861.23095703125
1144.5984	4390.466796875
1204.7109	1552.56872558594
1509.3939	1640.63500976563
2154.3721	1922.16455078125
2480.364	1805.07897949219
peaklist end

peaklist start
mz=1344.12382943702
fragmentation=HCD
charge=2
header=RawFile: QE929_MSQ1321_20180329_Heba_ub_s5_10_2 Index: 17420 Precursor: 0 _multi_
107.22044	1788.08032226563
108.13942	1848.82702636719
199.56377	1912.17333984375
201.49823	2094.46923828125
217.49359	2635.34594726563
336.05209	2202.2607421875
418.60046	2197.5966796875
518.31354	2291.91845703125
842.95898	2257.70336914063
peaklist end

peaklist start
mz=1344.13772779206
fragmentation=HCD
charge=2
header=RawFile: QE929_MSQ1321_20180329_Heba_ub_s8_30_2 Index: 23243 Precursor: 0 _peak_
122.2275	1999.08459472656
124.3071	1850.6005859375
179.12199	1964.11730957031
194.8308	2255.693359375
279.40488	2194.12353515625
377.64117	2170.56298828125
440.03778	2271.380859375
496.8208	2123.55810546875
550.03064	2641.908203125
2180.9395	3145.84423828125
peaklist end

peaklist start
mz=896.449260887465
fragmentation=HCD
charge=3
header=RawFile: QE929_MSQ1321_20180329_Heba_ub_s9_30_3 Index: 13151 Precursor: 0 _multi_
106.56532	1619.30810546875
141.06523	2094.02612304688
159.45863	1499.46118164063
170.1171	16073.533203125
171.1127	1997.20092773438
174.06551	2673.49584960938
175.11833	2340.25048828125
184.10741	1675.63708496094
212.10277	20438.328125
229.12898	6019.806640625
270.18109	5823.80517578125
311.17099	13961.962890625
333.18707	3184.37548828125
354.21225	2073.4169921875
365.18326	1944.77770996094
380.155	3469.9873046875
382.20715	5810.79541015625
384.22629	2014.89855957031
451.22617	1606.4560546875
481.2753	2940.01733398438
496.2489	3450.73046875
552.34247	1811.06555175781
566.27905	3135.93286132813
580.34534	1936.22241210938
591.27448	3231.24267578125
690.33832	1785.90576171875
818.43251	7429.61584472656
854.35028	1743.64379882813
856.39288	1758.84509277344
868.89215	1926.27880859375
896.44775	2069.55249023438
917.91577	2007.43188476563
918.43146	3633.4228515625
967.45404	7534.55810546875
967.96399	2841.677734375
1052.5106	2558.31518554688
1131.5668	31445.4326171875
1235.5514	1641.26391601563
1983.0164	2130.7734375
2004.953	14961.37109375
peaklist end

peaklist start
mz=896.449260887465
fragmentation=HCD
charge=3
header=RawFile: QE929_MSQ1321_20180329_Heba_ub_s9_30_3 Index: 12980 Precursor: 0 _multi_
115.08685	1702.17919921875
125.09621	1528.71215820313
138.40189	1506.61254882813
141.06546	6240.51025390625
143.11737	2092.7783203125
143.30717	1316.54748535156
167.08131	2088.61596679688
170.11745	32494.322265625
171.11267	7444.21630859375
175.0867	2076.998046875
175.12001	2396.34692382813
184.10823	2989.99267578125
186.08795	2532.92529296875
186.12352	1792.4189453125
188.12746	6202.0693359375
199.14388	2440.16333007813
203.12074	2920.39868164063
212.10283	44749.42578125
214.11845	2342.75048828125
229.12897	6967.81298828125
231.11501	6099.38330078125
262.15094	2791.58203125
270.18039	15179.4794921875
283.14197	1471.8173828125
283.17743	2148.75537109375
285.15692	3522.166015625
311.17174	28441.1142578125
330.18408	3624.07202148438
333.18753	7344.69970703125
337.18613	2198.34008789063
352.16422	1833.90856933594
354.21344	7178.5283203125
365.18011	3072.16357421875
380.15646	8545.1259765625
382.20882	19089.0834960938
397.18549	1771.66186523438
401.22162	2652.95141601563
408.18713	2005.82348632813
413.7551	1707.76403808594
451.2272	2849.6435546875
462.23004	7426.54931640625
464.24994	2026.87060546875
468.25775	3083.19702148438
474.20096	1848.6240234375
479.22366	7117.8916015625
481.27621	9068.7919921875
496.25198	9072.5166015625
539.29327	1787.98962402344
580.34741	6268.92724609375
591.26819	6599.982421875
630.93481	1857.9267578125
687.33044	5950.02001953125
690.34283	3648.1181640625
695.82678	3043.05249023438
744.83264	2024.38012695313
761.0202	1898.44689941406
794.37201	1896.65002441406
802.88367	2524.54223632813
803.37732	3780.07495117188
818.43825	15043.83984375
859.39868	3348.822265625
868.89447	7822.84619140625
908.92157	7078.6845703125
909.43085	2342.17065429688
919.42999	2071.72094726563
994.47748	2827.7861328125
1052.5217	2330.54077148438
1053.0085	2699.11547851563
1110.0299	2440.97045898438
1131.5623	55380.5185546875
1132.5647	14385.5603027344
1315.6263	47274.306640625
1316.6019	10132.119140625
1333.6379	3075.05810546875
1373.6359	3285.39794921875
1390.6378	16739.873046875
1505.6637	6666.86865234375
1506.6461	2529.90014648438
1604.7307	2261.56494140625
1699.709	1919.9091796875
1834.8573	16720.6110839844
1933.9236	6041.42578125
2004.949	22582.6572265625
peaklist end

peaklist start
mz=896.472826393981
fragmentation=HCD
charge=3
header=RawFile: QE929_MSQ1321_20180329_Heba_ub_s9_30_3 Index: 11516 Precursor: 0 _multi_
101.072	1342.86157226563
129.10201	1619.39721679688
159.52519	1371.40661621094
188.0769	1336.29321289063
242.14914	1469.22155761719
278.1488	1571.97351074219
288.59665	1969.35278320313
345.24902	1574.48449707031
389.18094	2583.08081054688
450.4111	1715.55383300781
454.23325	1786.83862304688
524.22516	1682.92224121094
763.39636	13851.455078125
764.41162	2572.59375
950.35938	1886.00122070313
1202.6024	3335.83374023438
1731.53	2021.88000488281
1905.2506	2120.07885742188
peaklist end

peaklist start
mz=896.472918574779
fragmentation=HCD
charge=3
header=RawFile: QE929_MSQ1321_20180329_Heba_ub_s6_10_3 Index: 11898 Precursor: 0 _multi_
101.07107	1646.82153320313
145.73259	1439.77307128906
166.43381	1639.06408691406
169.65918	1624.1748046875
187.14374	1761.02770996094
197.12917	1699.36071777344
237.12465	1473.01293945313
242.15106	2391.85961914063
261.1228	2300.45043945313
534.63464	1527.12536621094
763.39722	3390.47900390625
1057.3309	1837.90759277344
1202.5862	5195.17602539063
1470.5586	1797.31909179688
1538.2734	1681.29479980469
2283.8452	1971.27966308594
2506.7625	2272.10131835938
2681.7195	2121.66748046875
peaklist end

peaklist start
mz=896.473520871654
fragmentation=HCD
charge=3
header=RawFile: QE929_MSQ1321_20180329_Heba_ub_s7_30_1 Index: 11375 Precursor: 0 _multi_
105.52549	1495.80126953125
161.09352	1771.53698730469
162.68173	1548.29956054688
190.51802	1932.40490722656
201.1853	1456.04455566406
221.72786	1633.30151367188
233.12621	2126.19018554688
240.98477	1385.39514160156
261.72351	1411.81884765625
449.82593	1756.689453125
763.39716	6657.8056640625
1041.3763	1595.67163085938
1145.5941	1887.40747070313
1360.6354	1864.18957519531
1440.6415	1686.81335449219
2373.8525	2136.00122070313
peaklist end

peaklist start
mz=896.473581672883
fragmentation=HCD
charge=3
header=RawFile: QE929_MSQ1321_20180329_Heba_ub_s8_30_2 Index: 11624 Precursor: 0 _multi_
158.73129	1452.32873535156
197.12971	1980.51977539063
211.44096	1396.56640625
215.13928	2587.20239257813
233.12813	3306.66723632813
384.22421	1650.38195800781
389.1832	2725.65795898438
462.20096	1704.42541503906
495.22025	1513.94445800781
763.39585	19666.9809570313
863.27698	1648.30126953125
1013.1069	2032.53088378906
1202.6112	5073.67724609375
1271.5084	2123.56787109375
1901.2754	2126.93188476563
1988.283	1985.4140625
peaklist end

peaklist start
mz=896.674054408448
fragmentation=HCD
charge=3
header=RawFile: QE929_MSQ1321_20180329_Heba_ub_s8_30_2 Index: 13814 Precursor: 0 _peak_
104.05331	2015.05029296875
129.10222	1780.07336425781
133.04379	2335.98754882813
169.8403	1738.20812988281
223.10768	6397.02392578125
234.14534	6164.8603515625
247.07481	1889.87683105469
251.10249	6888.1083984375
274.0426	1478.31323242188
380.14578	11796.947265625
416.33377	1904.39270019531
460.3111	2467.4951171875
461.1665	1899.93310546875
475.22888	2353.55078125
650.34601	1942.86547851563
731.4673	9607.83642578125
802.44183	2521.04907226563
910.44244	1868.77722167969
1232.5275	2397.37084960938
1298.6774	12792.9609375
1299.6693	15030.7126464844
1907.4102	1987.26232910156
2682.2747	2851.59912109375
2860.9316	2069.0126953125
3145.7185	2174.529296875
peaklist end

peaklist start
mz=1344.56103202017
fragmentation=HCD
charge=2
header=RawFile: QE929_MSQ1321_20180329_Heba_ub_s8_30_2 Index: 23211 Precursor: 0 _peak_
103.66859	1893.955078125
123.84717	1689.33972167969
154.09059	1864.15490722656
172.32755	1770.595703125
367.87335	2104.46435546875
378.89346	2476.07690429688
405.55365	2316.76293945313
2042.516	2604.21630859375
2078.5273	2592.98852539063
2368.1943	2555.78491210938
peaklist end

peaklist start
mz=1344.58034908617
fragmentation=HCD
charge=2
header=RawFile: QE929_MSQ1321_20180329_Heba_ub_s4_10_1 Index: 19175 Precursor: 0 _multi_
164.55141	1849.00305175781
290.3143	2088.88134765625
323.42001	1988.47570800781
396.5401	2533.27587890625
457.19412	2605.72241210938
962.4574	7327.18310546875
1332.0997	2926.57177734375
1496.7291	2665.818359375
2708.1074	2882.48876953125
peaklist end

peaklist start
mz=1344.58075678564
fragmentation=HCD
charge=2
header=RawFile: QE929_MSQ1321_20180329_Heba_ub_s8_30_2 Index: 19133 Precursor: 0 _multi_
105.92913	1918.6005859375
122.96241	2212.79638671875
308.23398	2401.09497070313
334.09985	2163.640625
623.12952	2322.67333984375
1380.8024	2741.9033203125
1821.8767	2911.81518554688
1990.8829	2907.30224609375
1995.9558	2642.35961914063
peaklist end

peaklist start
mz=1344.58192718799
fragmentation=HCD
charge=2
header=RawFile: QE929_MSQ1321_20180329_Heba_ub_s9_30_3 Index: 19096 Precursor: 0 _multi_
116.72202	2178.59594726563
156.41084	1929.84582519531
167.79634	2291.44921875
175.16589	1845.22912597656
220.76468	2748.47924804688
221.90404	2025.57775878906
258.79327	2063.0302734375
334.93405	2198.34814453125
962.45087	2539.63208007813
1098.156	2477.60205078125
1378.6995	2687.74145507813
peaklist end

peaklist start
mz=1344.63138957527
fragmentation=HCD
charge=2
header=RawFile: QE929_MSQ1321_20180329_Heba_ub_s3_ctrl_3 Index: 11211 Precursor: 0 _multi_
102.39159	1771.64599609375
109.65359	1968.73937988281
133.4162	1913.89233398438
270.18079	3084.8466796875
783.24139	2359.03442382813
971.66833	2826.43725585938
2496.2508	28227.7602539063
peaklist end

peaklist start
mz=672.831305260015
fragmentation=HCD
charge=4
header=RawFile: QE929_MSQ1321_20180329_Heba_ub_s2_ctrl_2 Index: 8987 Precursor: 0 _multi_
100.78704	1188.27062988281
105.82549	1104.60217285156
110.07141	6420.140625
122.39542	1192.68737792969
136.07588	1623.78796386719
233.21803	1422.07666015625
271.06174	1342.30749511719
296.96179	1289.19079589844
391.17178	1260.03747558594
463.10092	1351.42272949219
844.91895	2881.69775390625
845.42633	2390.85229492188
1811.3077	1907.81298828125
2153.0662	2039.80981445313
peaklist end

peaklist start
mz=672.831473755252
fragmentation=HCD
charge=4
header=RawFile: QE929_MSQ1321_20180329_Heba_ub_s3_ctrl_3 Index: 8528 Precursor: 0 _multi_
110.07153	2906.609375
129.10231	1363.1318359375
141.53036	1201.35083007813
320.34763	1296.97668457031
482.88116	1817.68395996094
563.28406	2301.26196289063
673.37781	1404.43774414063
781.38035	3760.56298828125
798.39868	1510.22802734375
1073.9728	1445.69567871094
1459.3363	1485.53576660156
1509.609	1435.1787109375
1593.0026	1638.43542480469
1687.8333	10347.828125
1756.6165	2103.13232421875
2044.6643	1561.07165527344
2402.4958	1757.07800292969
peaklist end

peaklist start
mz=1344.87359252549
fragmentation=HCD
charge=2
header=RawFile: QE929_MSQ1321_20180329_Heba_ub_s9_30_3 Index: 23726 Precursor: 0 _peak_
155.28316	2394.85766601563
166.03352	2037.85400390625
194.14233	1845.28527832031
223.03319	2099.61157226563
314.50238	2304.486328125
314.53885	2272.11499023438
335.72012	2258.912109375
355.2475	2233.66137695313
463.62079	2243.95043945313
1122.1276	2554.80053710938
1829.8411	2740.61328125
2362.6711	3059.47241210938
peaklist end

peaklist start
mz=1345.03941942902
fragmentation=HCD
charge=2
header=RawFile: QE929_MSQ1321_20180329_Heba_ub_s8_30_2 Index: 23543 Precursor: 0 _peak_
105.84111	1945.23315429688
121.55177	1955.39514160156
125.75463	2445.11596679688
172.18333	2209.4755859375
226.16489	1979.25732421875
236.12794	2084.49072265625
239.79778	2144.64013671875
438.89551	2184.43408203125
591.23682	2509.28930664063
623.09344	2261.23266601563
716.81372	2405.34985351563
806.88239	2642.826171875
914.18353	2402.08056640625
1220.585	2607.10888671875
1676.4791	2773.56665039063
2101.115	2793.76904296875
2595.3506	2817.61376953125
peaklist end

peaklist start
mz=897.078745344338
fragmentation=HCD
charge=3
header=RawFile: QE929_MSQ1321_20180329_Heba_ub_s8_30_2 Index: 10432 Precursor: 0 _multi_
155.08154	1579.10021972656
170.61832	1662.02038574219
201.73856	1495.12524414063
212.90636	1639.31042480469
216.68301	1409.97058105469
298.00955	1571.26440429688
302.13315	3024.25756835938
343.7027	1617.71691894531
345.81519	1638.23876953125
401.28638	2206.81372070313
632.89771	1632.29113769531
930.41138	1958.10278320313
1015.4617	1796.72790527344
1930.8617	5236.06762695313
2351.9075	2235.58349609375
peaklist end

peaklist start
mz=897.079068152168
fragmentation=HCD
charge=3
header=RawFile: QE929_MSQ1321_20180329_Heba_ub_s9_30_3 Index: 10316 Precursor: 0 _multi_
168.47078	1423.94262695313
287.56851	1774.21606445313
290.50928	1652.86499023438
301.66727	1778.52026367188
302.13342	2032.48522949219
339.72336	1537.396484375
401.28824	2360.13354492188
598.48529	1607.69580078125
612.15851	1664.01135253906
627.80548	1679.10009765625
1079.9912	2299.6064453125
1080.4834	2013.07678222656
1095.3438	1948.97082519531
1930.8585	4720.66748046875
2008.5452	2742.47314453125
2472.7515	2049.11157226563
peaklist end

peaklist start
mz=897.085287692417
fragmentation=HCD
charge=3
header=RawFile: QE929_MSQ1321_20180329_Heba_ub_s4_10_1 Index: 9505 Precursor: 0 _multi_
103.79103	1412.63317871094
121.23354	1621.15930175781
136.07573	7838.50146484375
199.1806	2527.349609375
264.00632	1460.83520507813
539.23145	1683.04565429688
551.93781	1599.91345214844
565.57849	1544.15734863281
695.29517	2233.02221679688
772.3963	2299.55541992188
958.44672	2270.642578125
976.48254	2692.12133789063
1045.4803	1895.62487792969
1114.5398	1801.21423339844
1119.5717	2749.52172851563
1132.4929	2817
1389.5697	2193.39233398438
1573.2443	1920.95959472656
2006.9779	1867.23315429688
2256.2505	2330.45727539063
2278.9446	2166.6640625
peaklist end

peaklist start
mz=1345.13540917159
fragmentation=HCD
charge=2
header=RawFile: QE929_MSQ1321_20180329_Heba_ub_s4_10_1 Index: 9120 Precursor: 0 _multi_
121.65997	1853.50012207031
137.20815	1960.32470703125
152.92947	1920.97119140625
154.97475	1891.36413574219
163.87076	1834.73669433594
165.45006	1761.77233886719
168.02962	1977.49084472656
174.45099	1910.68090820313
216.98714	2438.87353515625
883.66772	2355.69262695313
913.34729	2404.28857421875
926.68274	2338.18676757813
1279.4865	2516.50244140625
1422.6954	2447.34692382813
2265.5039	2827.21801757813
2698.1692	3186.01489257813
peaklist end

peaklist start
mz=1345.1356212794
fragmentation=HCD
charge=2
header=RawFile: QE929_MSQ1321_20180329_Heba_ub_s6_10_3 Index: 9228 Precursor: 0 _multi_
113.99179	1890.44421386719
149.64203	2254.57299804688
164.20988	2142.09204101563
321.10681	2539.591796875
365.27972	2447.3486328125
606.94446	2419.8427734375
745.51447	2370.32934570313
781.6391	2136.90625
1022.4854	2288.81323242188
1813.2192	2842.0908203125
1843.1166	2697.55639648438
2502.1492	2730.25952148438
peaklist end

peaklist start
mz=1345.13570984963
fragmentation=HCD
charge=2
header=RawFile: QE929_MSQ1321_20180329_Heba_ub_s8_30_2 Index: 8980 Precursor: 0 _multi_
102.07401	1918.85766601563
105.06148	2164.14526367188
134.81459	2073.13842773438
168.69902	1990.38269042969
213.3857	1954.44714355469
222.72075	2216.95361328125
243.98361	2260.26635742188
326.29663	2187.98852539063
1021.972	7997.39599609375
1051.3334	2285.8505859375
1059.7926	2319.2744140625
1138.5709	2772.03271484375
2056.1079	2688.48559570313
2344.6279	2834.64453125
peaklist end

peaklist start
mz=1345.13648842533
fragmentation=HCD
charge=2
header=RawFile: QE929_MSQ1321_20180329_Heba_ub_s9_30_3 Index: 8934 Precursor: 0 _multi_
113.89507	1872.09973144531
122.93681	1985.76538085938
208.55153	1958.04064941406
258.20966	2119.79467773438
282.01495	2166.7373046875
439.57593	2030.27038574219
444.5195	2016.77905273438
1021.9719	4471.20361328125
1214.1736	2755.77099609375
1591.2202	2649.966796875
peaklist end

peaklist start
mz=1345.14984500865
fragmentation=HCD
charge=2
header=RawFile: QE929_MSQ1321_20180329_Heba_ub_s2_ctrl_2 Index: 11865 Precursor: 0 _multi_
111.70565	1875.36499023438
113.04411	1823.42321777344
293.22427	2205.8017578125
327.1275	2194.94677734375
629.25385	2009.47058105469
873.40704	2950.87329101563
1138.5586	2953.48852539063
1249.1504	3371.90966796875
peaklist end

peaklist start
mz=1345.15064075899
fragmentation=HCD
charge=2
header=RawFile: QE929_MSQ1321_20180329_Heba_ub_s5_10_2 Index: 10872 Precursor: 0 _multi_
116.95255	1883.78063964844
129.58023	2393.01904296875
130.99521	1874.7265625
140.58034	1858.76428222656
161.08081	2350.10302734375
275.54535	2250.01000976563
317.75647	2634.78051757813
405.65097	2455.70654296875
438.86642	2090.12451171875
669.62341	2463.44360351563
686.5351	2183.26025390625
1249.1324	2694.6982421875
1503.1289	2305.83081054688
2536.4243	3152.44482421875
2716.4685	2854.3369140625
peaklist end

peaklist start
mz=1345.15068764191
fragmentation=HCD
charge=2
header=RawFile: QE929_MSQ1321_20180329_Heba_ub_s7_30_1 Index: 11611 Precursor: 0 _multi_
108.76176	1711.99401855469
119.52902	1893.69384765625
141.11078	2185.60180664063
141.54413	2362.82055664063
143.65952	1810.98767089844
147.28897	1975.14855957031
156.3457	2280.62622070313
167.69519	2152.38916015625
191.32053	1991.15368652344
270.1813	4180.85595703125
284.42456	2313.0986328125
295.70587	2028.06030273438
514.2738	2224.90014648438
576.42273	2253.20922851563
732.72284	2167.84912109375
874.40228	2197.96899414063
958.43506	2578.607421875
958.95233	3641.712890625
1514.7802	3284.10668945313
1915.873	4080.43188476563
1916.8268	3084.90087890625
2496.2418	17468.322265625
peaklist end

peaklist start
mz=1345.15206357021
fragmentation=HCD
charge=2
header=RawFile: QE929_MSQ1321_20180329_Heba_ub_s6_10_3 Index: 12178 Precursor: 0 _multi_
127.80692	2039.67822265625
138.38779	2067.26220703125
221.35951	2716.697265625
233.98869	1888.40710449219
242.15097	2424.64721679688
270.18079	2105.18896484375
346.60892	1966.47155761719
564.85724	2407.3427734375
570.30426	2763.38549804688
670.48047	2436.2001953125
738.38678	2924.48291015625
756.39893	2433.42016601563
873.414	4571.79248046875
873.92816	4114.5556640625
1139.5568	2981.46533203125
1762.9886	2783.16333007813
1915.8735	15912.4526367188
2496.2768	10932.5471191406
peaklist end

peaklist start
mz=1345.15256335262
fragmentation=HCD
charge=2
header=RawFile: QE929_MSQ1321_20180329_Heba_ub_s4_10_1 Index: 12014 Precursor: 0 _multi_
116.07188	1878.45874023438
199.87724	2061.43823242188
210.47856	2020.50830078125
801.92072	2166.21606445313
958.45923	2744.6640625
1140.5768	2311.55249023438
1431.6025	2276.44458007813
1538.3977	2518.51611328125
1745.8208	15447.8181152344
1856.9747	2764.28588867188
1915.885	3119.8310546875
2496.2615	21020.2053222656
peaklist end

peaklist start
mz=1345.15297935508
fragmentation=HCD
charge=2
header=RawFile: QE929_MSQ1321_20180329_Heba_ub_s8_30_2 Index: 11865 Precursor: 0 _multi_
138.30063	1900.47314453125
488.88412	2202.95336914063
873.44122	2529.08764648438
873.91888	3408.109375
950.98962	2342.35473632813
958.94171	2235.9462890625
1032.072	2491.22045898438
1146.7296	2171.64038085938
2348.2141	3279.716796875
peaklist end

peaklist start
mz=1345.15388122945
fragmentation=HCD
charge=2
header=RawFile: QE929_MSQ1321_20180329_Heba_ub_s9_30_3 Index: 11780 Precursor: 0 _multi_
192.22495	1877.1103515625
195.47531	2039.20959472656
246.04576	2222.9912109375
270.18118	2657.26831054688
372.24048	2264.96313476563
570.30115	2609.625
639.16272	2113.97534179688
746.41382	2420.17260742188
795.41479	3623.41455078125
882.4472	2981.02026367188
1248.635	3488.41455078125
1500.0416	3067.23974609375
1745.8193	20128.4711914063
1915.8772	22714.5966796875
1916.8417	3515.9208984375
2725.7256	2869.97631835938
peaklist end

peaklist start
mz=673.106103211985
fragmentation=HCD
charge=4
header=RawFile: QE929_MSQ1321_20180329_Heba_ub_s6_10_3 Index: 16565 Precursor: 0 _multi_
106.0752	1245.48474121094
110.0714	1786.31530761719
120.08097	2624.251953125
129.10222	5384.04541015625
136.02368	1311.12524414063
136.07547	16253.2763671875
137.0791	2117.68579101563
147.1133	1746.5087890625
205.69264	1408.08898925781
249.15988	10370.4921875
250.1626	1554.78784179688
266.0578	1490.81140136719
759.40594	1775.64575195313
1307.6976	8356.69494628906
peaklist end

peaklist start
mz=673.106534804685
fragmentation=HCD
charge=4
header=RawFile: QE929_MSQ1321_20180329_Heba_ub_s8_30_2 Index: 16411 Precursor: 0 _multi_
129.10216	7826.3466796875
136.0757	26467.46484375
137.07884	1515.15466308594
147.11201	1531.97631835938
155.44833	1302.25427246094
209.26152	1321.14331054688
221.09225	1824.34582519531
228.13408	1979.77673339844
233.53374	1287.72192382813
240.13541	1888.88317871094
249.15897	17599.35546875
250.16357	1567.099609375
277.15451	2678.5224609375
278.11285	2559.41455078125
300.16376	1253.55297851563
308.93643	1365.33325195313
343.1619	6824.005859375
398.20547	1741.45007324219
442.26257	2007.404296875
654.35492	6450.359375
745.41614	6024.86181640625
779.42023	4798.16552734375
833.43927	2049.1591796875
834.10699	1569.09948730469
839.4682	1574.93774414063
875.48346	2722.78540039063
882.47955	2911.74072265625
918.52911	1401.71655273438
983.51575	1841.69494628906
1307.6962	12623.4541015625
1421.111	1743.74829101563
1511.3132	1734.79675292969
1632.6498	1543.76257324219
2330.5837	1863.04077148438
peaklist end

peaklist start
mz=673.10655767503
fragmentation=HCD
charge=4
header=RawFile: QE929_MSQ1321_20180329_Heba_ub_s7_30_1 Index: 16039 Precursor: 0 _multi_
115.21227	1172.42932128906
118.51988	1142.23742675781
120.08128	1384.24035644531
129.1022	7134.03466796875
136.07532	16218.294921875
147.11229	1238.99450683594
249.16008	10653.77734375
255.03868	1309.67883300781
277.15427	1481.4658203125
325.27097	1310.32849121094
343.16	1858.63659667969
360.15686	1500.62707519531
372.51859	1289.68859863281
401.39636	1415.31079101563
442.25867	1384.44201660156
473.53189	1554.13928222656
479.78207	1422.87072753906
522.64722	1319.23522949219
530.05884	1371.18225097656
539.198	1560.26623535156
549.31305	1327.93383789063
746.41693	1545.97570800781
774.20618	1486.40576171875
1307.6888	7132.3193359375
1748.9291	4001.73742675781
peaklist end

peaklist start
mz=673.106579136223
fragmentation=HCD
charge=4
header=RawFile: QE929_MSQ1321_20180329_Heba_ub_s9_30_3 Index: 16289 Precursor: 0 _multi_
110.0717	1423.07800292969
129.10234	7242.42333984375
136.07555	21957.974609375
154.7092	1312.13647460938
167.12675	1183.78295898438
167.4805	1375.80249023438
185.01184	1364.98913574219
232.18044	5156.03662109375
249.15887	11573.306640625
250.16104	2252.62622070313
278.11227	1831.81665039063
286.13831	2229.59301757813
343.16132	2325.77783203125
479.32999	1344.58410644531
520.40997	1382.01196289063
632.33325	1825.92687988281
654.85211	2048.2255859375
745.41791	1933.01281738281
839.96082	1542.58117675781
882.44995	1442.72143554688
936.35986	1645.56298828125
983.50983	1916.84655761719
1291.644	1916.29821777344
1307.6896	8947.90234375
peaklist end

peaklist start
mz=1345.21439665727
fragmentation=HCD
charge=2
header=RawFile: QE929_MSQ1321_20180329_Heba_ub_s7_30_1 Index: 19392 Precursor: 0 _multi_
104.63667	2363.32885742188
165.99675	1783.03247070313
183.9785	2069.6220703125
211.47621	2166.70068359375
254.69273	2113.62963867188
315.12112	2015.87292480469
345.05692	2559.99536132813
368.51358	2543.08666992188
623.95764	2239.82006835938
1005.9733	2420.39135742188
1106.6152	2817.466796875
2362.6709	3089.013671875
2447.5979	3557.9130859375
peaklist end

peaklist start
mz=1345.21582972158
fragmentation=HCD
charge=2
header=RawFile: QE929_MSQ1321_20180329_Heba_ub_s8_30_2 Index: 19722 Precursor: 0 _multi_
107.93847	1721.61047363281
113.7215	1874.18896484375
115.2972	1760.58984375
130.16071	1786.27709960938
130.36777	1895.13061523438
143.97238	2152.54711914063
168.24934	2043.54089355469
676.98071	2446.7822265625
1751.5883	3273.81274414063
2079.9026	3078.5068359375
2403.2092	2577.67260742188
2752.2839	3696.37231445313
peaklist end

peaklist start
mz=1345.21597625551
fragmentation=HCD
charge=2
header=RawFile: QE929_MSQ1321_20180329_Heba_ub_s4_10_1 Index: 19718 Precursor: 0 _multi_
112.25591	1945.16455078125
159.40974	2199.38037109375
1004.6381	2358.2998046875
1106.5981	2967.56909179688
1147.177	2919.47534179688
1311.3712	2469.7490234375
1443.4763	2651.93725585938
1583.4055	2732.1142578125
peaklist end

peaklist start
mz=1345.21601024683
fragmentation=HCD
charge=2
header=RawFile: QE929_MSQ1321_20180329_Heba_ub_s6_10_3 Index: 19909 Precursor: 0 _multi_
103.99519	1864.01440429688
105.79238	2188.95263671875
131.00974	1907.47937011719
132.47794	1912.365234375
136.08975	1933.80810546875
149.52654	1883.62255859375
152.83984	2146.82958984375
169.30148	2063.00366210938
213.49397	2024.66735839844
232.64337	1883.84167480469
1105.3619	2609.6533203125
1417.6318	2439.58056640625
2165.8538	3077.84838867188
2707.5527	2966.29052734375
peaklist end

peaklist start
mz=1345.21696117863
fragmentation=HCD
charge=2
header=RawFile: QE929_MSQ1321_20180329_Heba_ub_s9_30_3 Index: 19682 Precursor: 0 _multi_
122.66057	2119.59106445313
280.41336	2567.80981445313
296.60544	2744.5048828125
309.30344	2249.12646484375
311.67972	2799.6884765625
339.28625	2052.52612304688
471.91812	2531.58325195313
488.78354	2286.53051757813
1096.7274	2472.1396484375
1798.948	2957.78076171875
2031.2642	2905.68823242188
2325.208	3565.85864257813
peaklist end

peaklist start
mz=1345.31201171875
fragmentation=HCD
charge=2
header=RawFile: QE929_MSQ1321_20180329_Heba_ub_s4_10_1 Index: 23309 Precursor: 0 _peak_
125.19458	1881.20764160156
127.90236	1967.34448242188
137.81302	1944.02954101563
157.64227	2013.44616699219
508.34958	2354.779296875
514.42908	2157.55444335938
546.10889	2316.4677734375
1278.8843	2511.14208984375
1835.2852	3340.7880859375
2503.2651	3474.13916015625
2613.8049	2928.77099609375
peaklist end

peaklist start
mz=1345.33764648438
fragmentation=HCD
charge=2
header=RawFile: QE929_MSQ1321_20180329_Heba_ub_s7_30_1 Index: 22905 Precursor: 0 _peak_
101.87978	1752.6201171875
156.32076	2018.97912597656
173.37979	2021.2666015625
242.58325	2372.86010742188
1160.8954	2478.00708007813
1182.031	2353.736328125
1324.8065	2462.19482421875
1611.5621	2641.8681640625
peaklist end

peaklist start
mz=538.841118285719
fragmentation=HCD
charge=5
header=RawFile: QE929_MSQ1321_20180329_Heba_ub_s7_30_1 Index: 5443 Precursor: 0 _multi_
102.05542	6498.49951171875
104.05281	1238.05114746094
110.07182	6999.34814453125
111.4701	1193.49755859375
112.05108	1247.06823730469
129.06564	1606.5615234375
129.10249	11418.4931640625
130.08641	8909.853515625
133.04361	2506.53295898438
133.25674	1113.31652832031
136.076	1530.28881835938
139.78285	1159.72216796875
140.91508	1065.77282714844
147.11307	13363.0810546875
152.05663	4835.96435546875
166.06085	5559.9794921875
175.31245	1225.93823242188
204.08133	1427.04296875
209.13998	2277.845703125
218.15031	8299.650390625
220.10895	4352.39404296875
222.15344	1266.90441894531
237.1344	12293.2373046875
238.13882	1395.310546875
331.23373	4726.23095703125
452.22711	2830.98803710938
458.13245	1222.2138671875
458.19901	1263.06604003906
460.28839	1704.91760253906
487.75027	2656.9384765625
512.68658	2271.13232421875
588.35022	2041.69885253906
589.34943	4871.4580078125
596.25763	1924.5517578125
604.77094	2524.90380859375
623.28106	3107.82507324219
632.28162	5808.4130859375
632.79181	2023.65576171875
642.31982	1710.16809082031
675.31299	2480.29614257813
757.35388	1826.94702148438
788.42768	7030.63806152344
804.29523	2334.02587890625
887.31091	2794.107421875
915.32214	1856.82666015625
933.33234	2390.69653320313
988.41754	2003.44104003906
1052.6656	1324.95983886719
1123.4404	26378.4788818359
1134.5246	13547.9541015625
1137.4693	3711.87048339844
1236.523	18706.3671875
1615.9535	1624.63549804688
peaklist end

peaklist start
mz=538.841175373177
fragmentation=HCD
charge=5
header=RawFile: QE929_MSQ1321_20180329_Heba_ub_s4_10_1 Index: 5494 Precursor: 0 _multi_
100.7517	1205.45483398438
101.07134	2059.9853515625
101.10809	1391.12231445313
102.05553	33491.64453125
110.07175	27138.7578125
111.07497	1246.67919921875
112.05085	8731.1826171875
129.06606	15012.587890625
129.09358	2424.1875
129.10251	43230.62890625
130.04996	2404.55224609375
130.08646	37338.79296875
130.10623	1923.5
133.04326	24957.14453125
136.06224	3183.20288085938
136.07558	2684.5234375
143.53662	1275.24206542969
147.07617	2655.58154296875
147.11288	49961.1796875
148.11725	1929.69250488281
152.05681	14003.447265625
164.1185	3004.38989257813
166.06113	27742.25390625
181.06149	2096.63330078125
200.13905	5278.70703125
201.12405	3049.72387695313
204.0807	6649.70361328125
209.13959	11889.697265625
215.13834	2177.51123046875
218.15021	23628.03515625
219.15369	1288.2373046875
220.1084	23056.314453125
221.11169	2250.90502929688
229.11842	1977.06762695313
232.07561	1454.67504882813
233.28595	1341.87512207031
237.13451	67553.4375
238.13852	9264.77734375
243.13406	1999.95092773438
244.075	2888.7109375
266.16064	2998.57739257813
272.06992	8276.0634765625
290.082	1919.16333007813
299.202	1576.72644042969
310.11478	2207.06103515625
331.23428	23301.4587402344
342.46323	2375.67578125
343.10663	2425.72119140625
347.10193	3184.92846679688
365.23019	2398.76586914063
376.1571	2173.50024414063
402.65359	1991.06945800781
409.56808	1554.69116210938
412.84656	2087.38208007813
441.2128	1653.58288574219
458.19777	14144.3212890625
462.20294	2618.02563476563
476.19891	1539.97497558594
494.2692	2398.57861328125
506.1994	1587.09765625
539.22241	1409.91674804688
553.21252	2974.92211914063
553.72162	1877.8525390625
555.23309	7127.5810546875
571.29059	5801.59912109375
573.22852	7695.712890625
588.34644	2016.53503417969
609.76227	2802.9140625
618.85107	1529.921875
624.79211	1581.88122558594
625.77448	2825.52197265625
642.31726	4901.44970703125
644.26038	10502.9912109375
673.39976	9371.09631347656
688.83136	2027.29797363281
739.8252	2493.80859375
757.35382	9774.4169921875
758.33881	3928.63623046875
759.21472	3197.06958007813
788.42512	36140.2385253906
804.2915	25987.83203125
828.37882	9805.58471679688
847.39301	2474.6533203125
873.34064	1890.90759277344
887.30866	26590.6860351563
903.45072	33721.943359375
915.32786	17341.2749023438
917.35767	7750.35791015625
918.37433	2083.30981445313
933.3347	14601.4208984375
960.42621	2285.43627929688
972.39415	4665.44995117188
974.48107	4916.18359375
974.49074	41117.6794433594
985.40497	1854.24340820313
988.40771	14477.953125
990.41095	2500.1328125
1000.4013	26283.328125
1002.3928	7492.45544433594
1008.4179	3210.14440917969
1024.3728	26677.3299560547
1028.4114	2945.97412109375
1046.4283	2135.25
1099.4468	2891.71166992188
1100.4384	1844.30187988281
1113.4715	8513.91870117188
1117.4611	7220.65087890625
1117.5029	8677.09643554688
1123.4392	165417.475952148
1127.4615	1914.07983398438
1134.5224	73410.962890625
1135.5261	9623.818359375
1137.4504	25791.2354736328
1191.4999	5403.14453125
1208.5299	69956.0720214844
1236.5242	96331.4887695313
1245.5526	34622.39453125
1263.562	44928.1948242188
1321.6123	7113.32763671875
1349.6065	29361.748046875
1963.0774	1934.04736328125
2550.0437	1804.13305664063
peaklist end

peaklist start
mz=538.841204184071
fragmentation=HCD
charge=5
header=RawFile: QE929_MSQ1321_20180329_Heba_ub_s9_30_3 Index: 5291 Precursor: 0 _multi_
102.05539	17031.9375
110.07159	12956.4931640625
112.05109	1768.73950195313
116.01638	1378.67553710938
120.08078	1817.8046875
129.06578	2966.34521484375
129.10243	21272.701171875
130.04948	1504.79345703125
130.08626	17824.4765625
130.10504	1435.44897460938
133.04301	10715.8173828125
136.07587	5648.6025390625
147.11288	22293.30078125
152.05666	5221.75244140625
166.06084	9416.453125
200.13951	1575.27514648438
201.1236	1790.19641113281
204.08067	2282.58764648438
209.13928	7318.99365234375
218.15004	9742.7568359375
220.10822	8368.28515625
228.36575	1495.87634277344
237.13477	27620.779296875
238.13823	1839.63854980469
266.16034	1611.55676269531
272.06897	1995.22900390625
299.138	1700.81848144531
331.23459	9680.3818359375
337.20419	1756.67761230469
375.15103	6070.46728515625
375.23315	1483.79528808594
386.20078	1223.06188964844
400.01443	1330.96911621094
441.21539	1847.13549804688
444.16	1826.376953125
458.19763	6842.19738769531
462.20312	1363.88256835938
487.74884	8802.517578125
494.63293	1357.42834472656
544.98157	1267.90979003906
555.73743	1393.857421875
573.22648	3584.896484375
604.76501	11899.798828125
605.27271	9205.482421875
623.28002	17022.2778320313
632.28424	17364.5717773438
644.2619	2750.30029296875
675.30927	4825.50439453125
675.8045	2559.03393554688
715.24786	1311.74182128906
757.34473	2793.130859375
759.2168	2075.43359375
788.42513	12307.9348144531
804.29444	10889.3286132813
828.37726	2146.79931640625
887.30915	11230.7983398438
903.45105	10379.0404052734
915.31873	5565.796875
917.38263	3379.2587890625
933.33319	7756.515625
988.40619	4417.93896484375
1000.3832	6794.869140625
1001.3998	2254.99096679688
1024.3692	9352.35595703125
1028.4012	1549.68676757813
1099.4437	1785.8330078125
1117.4543	2780.3427734375
1123.44	52629.75
1134.522	35156.7099609375
1137.4591	9739.84521484375
1236.5218	47459.6030273438
peaklist end

peaklist start
mz=538.841238394636
fragmentation=HCD
charge=5
header=RawFile: QE929_MSQ1321_20180329_Heba_ub_s8_30_2 Index: 5385 Precursor: 0 _multi_
102.05532	17371.5234375
110.0717	12547.9033203125
112.05084	2108.44018554688
116.01683	2419.18090820313
127.19165	1167.11706542969
129.06593	6040.4716796875
129.10233	22905.7734375
130.04979	1399.10363769531
130.08607	16360.0595703125
131.08957	1312.95373535156
133.0428	12722.7021484375
133.3662	1174.22448730469
136.07565	5225.86865234375
144.81787	1223.43310546875
145.40923	1209.10278320313
147.11281	25528.7109375
152.05675	6041.287109375
157.09583	1179.0947265625
166.06094	12305.26953125
174.76627	1103.41638183594
200.13924	4769.77099609375
204.07933	2247.95043945313
209.13934	5894.40869140625
214.51616	1245.26086425781
218.14983	10406.7744140625
220.10777	8713.494140625
237.13466	28019.021484375
238.13783	2922.8212890625
244.07634	1892.04382324219
272.06958	2329.75366210938
278.15454	2145.18041992188
291.0874	1090.51440429688
331.23361	8417.0302734375
342.13147	2039.0205078125
347.09894	1143.58923339844
385.51227	1389.23681640625
402.65134	1861.2822265625
403.51617	1857.10852050781
412.84171	1394.84899902344
444.16229	2187.9765625
452.22855	6618.07958984375
458.20041	2626.14135742188
476.20029	1662.7783203125
527.29004	1470.3125
538.30405	11874.94140625
553.21326	1696.39611816406
555.23621	1628.47998046875
559.2533	2579.86450195313
569.26105	1328.88073730469
569.73376	2099.15600585938
625.77954	1863.2001953125
644.26117	1852.66296386719
661.81738	1525.57763671875
673.40485	1891.2236328125
675.81171	2107.23071289063
676.30621	2746.9794921875
715.27026	2192.4580078125
757.3418	2575.24169921875
781.97266	1545.03747558594
788.42609	13402.951171875
804.29236	7892.501953125
828.37585	2430.92846679688
887.30824	11076.4152832031
915.3158	5192.443359375
917.33813	1410.29992675781
933.34137	2355.85668945313
974.47351	2245.82470703125
974.48644	16253.4267578125
988.41089	2571.56494140625
990.38629	1572.40563964844
1000.3916	11538.5358886719
1002.3777	1546.21081542969
1024.3687	12792.0905761719
1028.4094	1746.48950195313
1046.4094	2334.45141601563
1099.451	2440.02368164063
1114.4945	1516.15771484375
1117.4523	5180.41064453125
1123.4396	70014.7836914063
1134.5205	38339.435546875
1208.5301	20152.9389648438
1236.5233	48686.9936523438
1245.547	14514.9248046875
1263.564	17538.400390625
peaklist end

peaklist start
mz=538.841312412924
fragmentation=HCD
charge=5
header=RawFile: QE929_MSQ1321_20180329_Heba_ub_s2_ctrl_2 Index: 5568 Precursor: 0 _multi_
102.05551	28083.568359375
110.07171	22037.23828125
110.07816	1287.56042480469
111.38156	1381.23254394531
116.01685	3142.10888671875
120.24992	1147.94763183594
129.06647	11119.6328125
129.1024	38232.328125
129.11125	1808.42834472656
130.08656	32975.046875
131.22351	1173.74377441406
133.0432	18100.615234375
141.06651	2028.13403320313
147.0771	1368.01867675781
147.11298	44202.93359375
147.12376	2190.18823242188
148.11594	1834.88586425781
152.05675	1396.05285644531
154.87607	1279.01257324219
164.11877	1841.17553710938
166.06136	22248.7578125
175.01846	1267.30944824219
175.11992	2065.82153320313
199.18054	5832.05517578125
200.14018	2974.31079101563
204.08163	5329.078125
209.13995	10013.65234375
218.15047	19701.349609375
219.15504	1354.71826171875
220.10796	18110.078125
237.13498	54367.375
237.15894	1960.19311523438
238.13805	6412.4775390625
243.13463	1471.3125
244.07532	4915.59716796875
272.07089	8498.787109375
290.08023	1493.14013671875
331.23423	18378.8106689453
337.20407	2226.67236328125
342.12952	1409.34326171875
343.10617	2232.38745117188
343.17462	2070.67138671875
347.103	1610.8701171875
352.1347	1370.064453125
365.23126	2087.59741210938
402.65207	2009.4775390625
403.51575	5382.27978515625
413.17981	1386.64526367188
427.16821	1367.11352539063
444.16455	1581.02172851563
445.1969	1449.59912109375
446.26102	1864.42260742188
458.20215	9901.26318359375
462.20352	2492.21850585938
494.27399	1854.11328125
544.70587	1451.87817382813
553.7182	1869.22424316406
555.23151	1613.27282714844
559.25604	2758.0986328125
573.22919	3062.48095703125
596.25757	2214.07983398438
610.26721	1842.94445800781
625.76947	4265.78173828125
626.28552	1409.54455566406
644.26543	9595.63403320313
661.31348	4721.02099609375
661.80945	2957.84814453125
673.40259	1730.72717285156
686.31183	3012.07250976563
688.82629	3035.404296875
690.28912	1937.24047851563
715.26819	2339.89306640625
757.34845	6599.21142578125
759.21997	6742.0810546875
771.43829	1974.92822265625
771.44577	9970.71215820313
787.26685	1738.7177734375
788.06183	1623.92492675781
788.42206	5705.61376953125
788.42768	23768.7104492188
804.29376	20720.6811523438
828.38617	6953.09252929688
887.31324	27998.416015625
903.45037	17389.9699707031
915.33417	9802.681640625
916.32074	2053.2822265625
917.37006	9421.92724609375
933.33649	9738.96997070313
960.41479	2577.8642578125
972.39642	2086.568359375
974.49181	28132.1298828125
988.4126	5965.71240234375
989.42981	2026.91442871094
997.6145	49960.109375
1000.3964	30812.6669921875
1006.4242	2106.12426757813
1024.3757	16625.44140625
1028.4098	8331.88232421875
1046.4154	5912.39794921875
1076.661	3636.36181640625
1099.4491	6129.07238769531
1113.4767	8790.35717773438
1115.4459	2019.83837890625
1117.4622	10974.1137695313
1123.4415	123275.552978516
1134.522	56218.0942382813
1137.4564	23171.57421875
1208.5339	29664.2275390625
1236.5232	83060.1876220703
1245.5492	27290.6303710938
1263.5634	32824.2406005859
1349.6128	15123.0637207031
1478.6505	7233.70959472656
1773.7998	1797.04541015625
2289.021	1832.28430175781
peaklist end

peaklist start
mz=538.841312412924
fragmentation=HCD
charge=5
header=RawFile: QE929_MSQ1321_20180329_Heba_ub_s2_ctrl_2 Index: 5400 Precursor: 0 _multi_
101.10773	2427.60815429688
102.05519	39473.92578125
108.80334	1234.01806640625
110.07137	47151.62109375
111.07515	1308.94458007813
113.07103	1491.38562011719
116.01686	3386.36328125
129.06586	18481.025390625
129.10213	56774.03515625
130.04999	2123.4775390625
130.08614	49835.63671875
130.10591	3166.47778320313
131.08994	2435.86865234375
133.04268	29069.087890625
133.05168	1326.22229003906
134.04729	1362.93054199219
136.07588	1968.7197265625
144.66197	1237.71105957031
147.07594	1598.7587890625
147.11247	68667.8671875
148.11617	3281.81640625
164.11847	1965.31909179688
166.06067	31004.34765625
181.06059	2332.71655273438
183.11227	1451.45935058594
187.05402	2302.46337890625
200.13969	7428.23193359375
201.12297	2222.19360351563
204.08047	8134.951171875
205.08244	1443.43774414063
209.13899	19282.712890625
215.13991	2121.14331054688
218.14937	29480.654296875
218.16908	1978.40393066406
220.10754	29772.056640625
221.11171	3319.58032226563
235.12054	2130.77758789063
237.13414	74030.0625
238.13773	11689.12109375
244.07526	8162.1982421875
266.16074	5132.369140625
272.06805	9640.4658203125
290.07962	6163.26171875
291.1561	1205.828125
308.47186	2290.390625
310.11447	1311.65051269531
331.23328	36452.4086914063
337.20444	3251.236328125
343.10974	2434.73803710938
343.17157	2024.77758789063
351.4866	1372.81872558594
365.22845	4288.43115234375
379.17886	1695.02587890625
397.51074	1872.62036132813
402.65076	2880.64916992188
403.51477	9995.79296875
412.84695	2300.46630859375
413.17279	2814.9111328125
454.22333	1493.92468261719
458.19617	17914.9282226563
462.20453	5461.60791015625
470.26123	1991.55627441406
504.70938	2411.71533203125
517.29651	4207.15515136719
529.78613	3299.51684570313
544.70209	1826.33154296875
560.24402	2300.06958007813
561.22839	1675.19873046875
571.28635	4259.41345214844
573.22789	9366.86767578125
609.76086	5688.921875
614.33173	1920.41564941406
624.37354	1797.29553222656
626.77887	2577.20581054688
630.30194	2544.78588867188
642.31744	10398.2314453125
644.26068	13562.4470214844
673.39502	2156.01684570313
686.31146	5185.197265625
715.26575	5881.12890625
729.36591	3148.81518554688
757.34609	14752.7163085938
759.2182	8636.1708984375
775.35297	2820.09130859375
788.42436	55099.8364257813
800.39276	3046.720703125
804.29412	33209.05859375
828.38275	8905.0556640625
846.38666	2948.94506835938
872.30188	1907.05578613281
887.30958	30811.083984375
903.4507	31881.9462890625
904.46747	2266.86157226563
915.32	24525.46875
917.37117	13027.0168457031
933.33095	15717.6413574219
939.50771	7485.82177734375
951.38901	3937.103515625
957.45911	2023.37048339844
960.42194	5478.83544921875
972.39618	7774.4140625
974.48857	53182.9677734375
988.40863	18916.5766601563
1000.393	45154.6623535156
1024.368	31427.2365722656
1028.4028	6330.64208984375
1046.4167	3111.41333007813
1071.4468	2210.85131835938
1089.4354	2057.3369140625
1099.4417	6329.548828125
1105.4282	3718.31311035156
1109.4623	10102.9343261719
1113.4698	13471.2397460938
1117.4557	16008.939453125
1117.505	8627.0830078125
1123.4383	187832.126586914
1134.5192	96299.287109375
1135.4767	1746.91101074219
1137.4516	36406.3330078125
1191.5036	5912.73876953125
1208.5283	63350.599609375
1236.5207	129483.891601563
1245.5498	40983.3154296875
1250.54	8689.62182617188
1263.5569	57503.2001953125
1321.6135	9560.96313476563
1349.6018	37723.3134765625
1478.65	12968.6359863281
1546.1913	1725.46716308594
peaklist end

peaklist start
mz=538.841312811898
fragmentation=HCD
charge=5
header=RawFile: QE929_MSQ1321_20180329_Heba_ub_s6_10_3 Index: 5695 Precursor: 0 _multi_
102.05533	11023.5693359375
110.07146	10245.4853515625
112.05128	2287.21069335938
116.01763	1515.82055664063
126.47607	1078.20581054688
129.06638	2573.15454101563
129.10265	12772.9189453125
130.0863	11321.4853515625
133.0435	5742.185546875
136.07552	1250.76257324219
147.11316	13921.9208984375
152.05699	1195.59924316406
166.0619	7596.52880859375
175.11948	2052.12060546875
209.13954	1923.51892089844
211.10948	1101.75793457031
218.151	7412.9775390625
220.1087	5900.6943359375
237.1349	17778.060546875
238.13666	1488.48693847656
272.07007	1763.5322265625
331.23434	6235.5458984375
403.51428	1201.34826660156
412.65842	1337.87048339844
452.22845	1278.04089355469
458.20306	1911.43627929688
462.20596	1601.755859375
567.76776	9557.14306640625
568.26178	5877.82666015625
620.26929	2256.65283203125
673.39203	1861.26135253906
675.31378	1485.74426269531
676.31207	1533.67492675781
702.37177	1639.7578125
757.341	1480.90612792969
788.42954	7919.2998046875
804.28937	1706.75512695313
805.30414	2044.21081542969
872.29987	1558.57861328125
887.31601	8595.69812011719
915.32037	1659.95947265625
933.32937	3814.22534179688
974.48973	10156.2368164063
997.62009	4156.89440917969
1000.3817	3122.16088867188
1001.3983	1843.0439453125
1010.7036	1687.619140625
1024.3794	4260.93444824219
1100.4432	1484.21923828125
1117.4624	2223.744140625
1123.4395	31225.357421875
1137.4619	6547.28991699219
1188.0797	1491.63696289063
1208.5306	11947.4653320313
1236.528	23525.7253417969
1245.5602	8143.6728515625
1263.5628	8932.27172851563
1473.951	1638.52526855469
2151.1684	7087.93566894531
2748.687	1610.36840820313
peaklist end

peaklist start
mz=538.841354528308
fragmentation=HCD
charge=5
header=RawFile: QE929_MSQ1321_20180329_Heba_ub_s3_ctrl_3 Index: 5292 Precursor: 0 _multi_
101.10786	1746.34460449219
102.0554	40224.0234375
110.07165	34600.08984375
116.01678	5555.17041015625
124.20689	1356.93713378906
129.06578	17395.314453125
129.10242	62505.95703125
129.11172	2922.24462890625
130.05023	1626.3193359375
130.08644	54165.6484375
130.10597	2448.61059570313
131.08998	2472.97094726563
133.04303	29073.19921875
134.04691	1437.50891113281
141.06583	1943.47131347656
147.07674	2200.20043945313
147.11276	66249.1796875
148.11624	2124.84912109375
152.05673	1323.87463378906
164.11786	2912.767578125
166.06117	33730.0390625
167.06512	1710.59912109375
181.05963	1444.03515625
187.05313	1373.95031738281
191.67694	1378.35083007813
200.13937	7348.873046875
201.12323	2061.61840820313
204.08012	6717.21337890625
209.13982	16014.1171875
215.13853	3335.35620117188
218.1501	33321.91796875
219.15414	2614.7841796875
220.1086	28499.12890625
221.11046	2245.18994140625
232.07561	3106.3037109375
237.13464	89714.5625
238.13841	13386.9560546875
243.13345	2159.01025390625
244.07504	3307.31274414063
272.07025	9199.6044921875
290.08054	2362.294921875
291.37201	2024.95397949219
310.11429	2947.67529296875
331.23417	36097.0727539063
337.20352	6880.09521484375
342.7973	1613.18115234375
343.10605	5445.0439453125
343.17236	2366.36962890625
347.10406	1871.49548339844
351.16519	1386.36157226563
365.23013	1914.94641113281
397.51028	1898.3681640625
412.66992	2667.19897460938
413.17838	1930.91088867188
426.6655	2641.84130859375
441.54639	1582.59191894531
444.15851	3021.10595703125
458.14114	1659.5615234375
458.19729	15802.9680175781
468.19574	1598.02160644531
476.20035	3226.330078125
494.27151	1909.19030761719
499.30844	3092.07861328125
499.8125	6142.4482421875
503.6835	1970.51782226563
504.70969	1828.21069335938
539.33582	1643.43786621094
540.22162	1689.13610839844
553.22125	2551.27978515625
567.85236	1965.60632324219
571.28235	6425.6083984375
573.22717	8275.486328125
623.28099	31776.5590820313
623.77673	8928.6806640625
625.77631	6086.6875
626.26849	2551.0830078125
629.52429	1909.6435546875
629.79156	2392.35180664063
630.17725	2420.60961914063
642.32115	10822.6459960938
644.26892	11877.94921875
661.31427	7249.4716796875
661.80951	5814.99951171875
673.39459	5441.587890625
686.30927	1986.0009765625
688.8288	1905.38110351563
715.26239	5714.03466796875
739.82684	6604.697265625
757.34601	16370.5139160156
759.21578	10856.3110351563
775.34058	1947.15576171875
787.26672	1854.4521484375
788.42635	60800.0178222656
804.29635	41248.0450439453
828.38063	10550.4565429688
844.30823	2405.94506835938
846.38495	2268.41552734375
872.29529	2927.4599609375
886.44012	1768.80432128906
887.31073	37349.015625
903.45353	38455.9155273438
915.32592	23709.9409179688
917.38031	10252.8583984375
918.36078	2017.1494140625
933.33731	16900.4331054688
960.40118	2029.20129394531
972.39398	2298.814453125
973.39728	2555.58740234375
974.49169	63976.8662109375
988.41021	22335.859375
1000.3982	30849.2060546875
1002.3857	7306.177734375
1024.372	35893.6479492188
1028.4121	5399.64208984375
1046.4104	7080.92431640625
1071.4406	2285.79150390625
1099.4309	2696.37060546875
1100.4459	2964.25732421875
1109.4592	9362.28515625
1113.4745	18406.97265625
1117.4585	15201.4956054688
1117.4937	13716.3544921875
1123.4395	214930.791503906
1134.5212	116825.916259766
1137.4512	27462.5817871094
1191.5101	16532.8762207031
1208.5291	83070.6088867188
1218.5078	4017.51574707031
1236.524	151741.892578125
1242.5155	2031.95764160156
1263.5634	52365.8930664063
1349.6055	40579.4689941406
peaklist end

peaklist start
mz=538.841354528308
fragmentation=HCD
charge=5
header=RawFile: QE929_MSQ1321_20180329_Heba_ub_s3_ctrl_3 Index: 5137 Precursor: 0 _multi_
102.0554	18357.125
102.63168	1271.34790039063
110.07162	24832.19140625
112.05057	1519.31652832031
116.01654	1959.85498046875
129.06586	7675.80126953125
129.1024	22275.349609375
129.91078	1140.61059570313
130.0864	22336.666015625
133.04262	12768.890625
136.06125	1576.09313964844
136.07584	5950.2177734375
147.11285	28626.287109375
151.38202	1361.29797363281
152.05586	2100.6474609375
166.06079	12892.423828125
175.11888	1382.78356933594
182.30925	1163.8427734375
183.14914	1426.20068359375
193.99573	1205.80725097656
200.1395	2208.82202148438
201.12334	1613.99975585938
204.07959	2203.11645507813
205.20644	1187.48498535156
209.13924	7484.41064453125
210.14337	1630.70190429688
218.15009	15315.2939453125
220.10849	15421.1787109375
232.07515	1336.63525390625
235.11803	2987.66625976563
235.379	1142.67749023438
237.13466	33059.0859375
238.13705	2315.8466796875
244.0739	2347.4814453125
272.06946	2743.46142578125
290.0813	2094.33935546875
331.23404	10246.13671875
337.20337	1557.04516601563
378.84451	2562.98828125
397.50732	1685.15148925781
402.65201	4090.3203125
422.254	1372.35803222656
427.16946	1420.42907714844
458.20127	10930.3006591797
462.20505	1563.09729003906
470.14395	1248.02038574219
476.70175	1359.73474121094
513.68195	1791.53662109375
538.78955	2632.37670898438
550.25476	1425.681640625
553.21844	1569.64111328125
555.22888	2021.70458984375
559.24976	1916.77331542969
571.28168	1871.60986328125
573.22791	1628.15625
599.15314	1438.08288574219
610.25525	2225.98559570313
644.26263	5237.68505859375
661.81219	2118.93896484375
673.40546	2086.50341796875
688.81848	1615.00256347656
739.82751	1927.46765136719
757.34717	5666.400390625
759.21997	1930.75671386719
788.42705	21513.9821777344
804.29243	10956.4990234375
828.38495	2607.87451171875
887.30795	16486.6611328125
903.45276	13783.595703125
915.3219	7205.537109375
917.36426	5612.1064453125
933.33435	5798.3037109375
939.50512	6741.86645507813
972.3996	2617.65356445313
974.47162	2564.9921875
974.48687	18948.6063232422
988.4129	2034.50219726563
1000.3965	17391.3447265625
1002.3817	2152.0556640625
1024.3733	15307.9887695313
1028.411	4536.474609375
1046.4127	2112.57055664063
1047.4277	1526.56616210938
1058.5613	7876.55932617188
1099.432	4872.90869140625
1113.4745	2054.28076171875
1117.4468	8298.33520507813
1123.4414	90830.9125976563
1134.5202	50274.001953125
1137.4576	14948.8049316406
1191.5073	4431.96179199219
1208.5264	31682.4731445313
1236.5246	59062.30859375
1245.5482	16384.4916992188
1263.5674	26173.7431640625
1349.606	17387.7983398438
1883.1438	1576.34680175781
2028.6277	1698.39135742188
2668.4841	1718.28076171875
peaklist end

peaklist start
mz=538.841405678372
fragmentation=HCD
charge=5
header=RawFile: QE929_MSQ1321_20180329_Heba_ub_s5_10_2 Index: 5251 Precursor: 0 _multi_
102.05549	4449.43603515625
110.07211	4797.1123046875
129.10263	6167.4609375
130.08673	4565.41650390625
133.04318	2342.24560546875
147.11281	5659.0009765625
163.00584	1139.08129882813
166.06	1527.31604003906
184.02197	1306.64453125
203.62277	1167.11804199219
217.6814	1091.0205078125
217.91324	1049.55407714844
218.14894	2619.125
220.10953	1623.50476074219
237.13428	9887.3662109375
247.44421	1246.45397949219
272.10587	1253.54895019531
298.23727	1316.64123535156
331.23398	1617.63195800781
375.15082	2020.416015625
394.71725	1895.40686035156
442.22989	1398.91125488281
452.23044	1985.95703125
488.25595	1696.35888671875
513.18744	1274.58459472656
567.76086	4727.1376953125
588.34082	1426.45361328125
604.77557	1570.98254394531
632.78326	1862.45751953125
644.26929	1425.05297851563
887.30383	1750.57153320313
1000.3962	1882.17993164063
1123.4437	13674.943359375
1236.5248	8403.90844726563
1619.2506	1622.60070800781
2000.017	1471.05395507813
2435.6724	1819.34423828125
2527.6118	1422.29858398438
peaklist end

peaklist start
mz=897.412257108555
fragmentation=HCD
charge=3
header=RawFile: QE929_MSQ1321_20180329_Heba_ub_s6_10_3 Index: 10708 Precursor: 0 _multi_
102.01031	1481.10766601563
118.54423	1271.04833984375
123.48585	1504.46789550781
145.3896	1497.35705566406
150.46994	1347.41931152344
155.08093	1552.30358886719
158.23668	1600.18688964844
339.20654	1433.64624023438
588.44562	1569.158203125
653.00647	1623.69152832031
1041.0883	2078.2109375
1046.5153	10574.0581054688
1048.5413	2231.982421875
1532.3323	1645.35107421875
2454.9751	1890.21643066406
peaklist end

peaklist start
mz=897.412257108555
fragmentation=HCD
charge=3
header=RawFile: QE929_MSQ1321_20180329_Heba_ub_s6_10_3 Index: 10729 Precursor: 0 _multi_
100.17283	1437.05786132813
284.1235	2958.66064453125
295.53381	2005.46179199219
302.13504	2564.12060546875
331.94022	1679.80212402344
401.28589	3398.60107421875
403.54578	1418.67651367188
468.54419	1534.12622070313
550.4408	1603.68041992188
1079.9906	2438.06616210938
1090.272	1635.61499023438
1169.457	1880.1328125
1862.403	2707.06372070313
1871.9064	1739.12170410156
1930.8736	10341.6174316406
2250.1541	2201.31323242188
2258.036	7683.33837890625
2393.9446	2090.83325195313
2451.832	2304.87573242188
peaklist end

peaklist start
mz=897.412928882302
fragmentation=HCD
charge=3
header=RawFile: QE929_MSQ1321_20180329_Heba_ub_s4_10_1 Index: 10525 Precursor: 0 _multi_
127.94816	1363.216796875
131.24715	1416.55883789063
149.93355	1325.87915039063
180.88356	1434.76843261719
190.3485	1467.08923339844
222.10306	1393.43701171875
253.80576	1885.5576171875
259.67038	1559.01538085938
480.89252	1576.33020019531
523.77008	1691.05908203125
637.26984	1729.60559082031
646.28534	6185.15966796875
950.44574	2033.17602539063
1046.5296	17664.9440917969
1131.8191	2210.43432617188
2761.4067	2530.45629882813
peaklist end

peaklist start
mz=897.412928882302
fragmentation=HCD
charge=3
header=RawFile: QE929_MSQ1321_20180329_Heba_ub_s4_10_1 Index: 10569 Precursor: 0 _multi_
102.0554	1969.95617675781
119.18903	1473.50329589844
139.51578	1360.73168945313
144.54617	1450.626953125
151.2449	1622.79748535156
155.08133	2918.40307617188
175.11887	3510.80151367188
260.45743	1585.65637207031
284.12427	8141.12646484375
302.13419	5783.7607421875
346.01425	1872.58532714844
401.28763	5595.123046875
433.1723	2291.19262695313
633.58173	1801.20227050781
844.39087	2534.85864257813
901.90924	2306.90771484375
1015.4594	4990.62683105469
1015.9718	3239.31713867188
1079.986	7197.724609375
1130.0314	2276.56982421875
1260.5505	2002.41845703125
1270.4633	1774.6298828125
1930.8702	20259.478515625
2006.0475	1789.17749023438
2077.9648	1716.53308105469
2550.0605	1843.43371582031
peaklist end

peaklist start
mz=1345.64740201673
fragmentation=HCD
charge=2
header=RawFile: QE929_MSQ1321_20180329_Heba_ub_s9_30_3 Index: 21536 Precursor: 0 _multi_
109.44483	1699.71826171875
169.09688	3260.56420898438
175.72568	1797.34436035156
213.73972	1915.70007324219
267.13348	3273.12255859375
270.14499	4219.453125
276.55106	2561.0302734375
417.21365	2496.11303710938
435.22385	4914.986328125
peaklist end

peaklist start
mz=1345.64869981786
fragmentation=HCD
charge=2
header=RawFile: QE929_MSQ1321_20180329_Heba_ub_s5_10_2 Index: 19123 Precursor: 0 _multi_
136.20203	2022.13232421875
148.28062	2008.626953125
156.22914	2243.15185546875
173.46674	2019.00744628906
267.13217	2604.521484375
319.96329	2166.18408203125
355.897	1927.67041015625
390.41071	1958.68054199219
435.21973	3703.90405273438
775.37018	2318.158203125
1358.3008	3373.07983398438
1981.0522	2578.59301757813
2060.5188	2681.81640625
peaklist end

peaklist start
mz=1345.64956667687
fragmentation=HCD
charge=2
header=RawFile: QE929_MSQ1321_20180329_Heba_ub_s7_30_1 Index: 21096 Precursor: 0 _multi_
106.06498	2203.17626953125
112.85867	1968.4365234375
169.09598	2555.94018554688
180.90094	1976.55041503906
267.13202	2845.75610351563
344.25693	2130.86596679688
435.22229	4601.11328125
515.49896	2197.83618164063
1023.5305	2810.82788085938
1423.3547	2651.4326171875
1537.7495	2437.48999023438
1960.6285	2549.9716796875
2540.0957	2981.9833984375
2577.6055	2626.17163085938
peaklist end

peaklist start
mz=1345.64958946242
fragmentation=HCD
charge=2
header=RawFile: QE929_MSQ1321_20180329_Heba_ub_s4_10_1 Index: 21242 Precursor: 0 _multi_
103.7825	1837.08947753906
119.63985	1899.08422851563
131.88945	2296.01000976563
136.07564	4679.11328125
141.10217	9057.744140625
164.92557	2345.23950195313
166.08575	3030.37036132813
169.0966	17834.53515625
173.09268	4287.19873046875
233.12868	3859.62719726563
249.12369	2433.73706054688
261.12274	8126.294921875
267.13281	17801.0234375
270.14474	12278.07421875
315.13403	2349.14916992188
316.12918	2760.8212890625
417.21286	10499.611328125
428.56775	2441.39794921875
435.22441	25374.94921875
447.20346	4987.4873046875
465.76212	2321.62084960938
545.27155	2844.36889648438
563.2879	2338.03173828125
576.24325	23960.1025390625
647.31848	2673.06396484375
675.30927	7659.0302734375
803.36882	12186.9475097656
2476.1619	3156.23803710938
peaklist end

peaklist start
mz=1345.64975992649
fragmentation=HCD
charge=2
header=RawFile: QE929_MSQ1321_20180329_Heba_ub_s8_30_2 Index: 21373 Precursor: 0 _multi_
109.76306	2185.44458007813
134.24992	1947.7958984375
136.07559	4681.517578125
141.10138	8247.76953125
155.5901	1982.74340820313
159.09189	2472.07934570313
166.08676	2660.87084960938
169.09671	16820.330078125
173.09068	3089.75561523438
208.10779	2659.74291992188
249.12183	7974.26220703125
252.13281	2877.37963867188
261.12259	3977.29711914063
267.133	14805.43359375
270.14374	13255.77734375
314.91766	2443.76245117188
316.12827	3363.125
417.21146	9687.1943359375
435.2232	29166.6530761719
447.20374	3238.44750976563
550.36853	2319.28466796875
563.28137	3046.51196289063
576.24719	18232.2761230469
675.31281	9176.673828125
803.36873	16164.5239257813
813.39056	2253.04125976563
2232.314	2579.39086914063
2668.6069	2892.01904296875
peaklist end

peaklist start
mz=897.466258189001
fragmentation=HCD
charge=3
header=RawFile: QE929_MSQ1321_20180329_Heba_ub_s2_ctrl_2 Index: 2813 Precursor: 0 _multi_
110.06967	591018.5
110.07809	90594.484375
110.08234	30122.06640625
111.07314	33671.09375
125.56486	4711.9111328125
129.10028	499053.125
129.11092	56173.11328125
129.11617	19899.017578125
130.10376	38569.21484375
138.06401	32681.15234375
166.05916	22760.25
175.11644	33088.8125
175.12976	5533.21826171875
178.87437	5003.953125
207.1228	8458.150390625
209.09988	20423.517578125
221.13802	10273.6728515625
223.0401	4633.26318359375
226.15308	8202.2333984375
231.12183	26321.669921875
235.11914	110214.3203125
248.15091	260762.640625
249.15096	26717.076171875
266.16156	697616.015625
266.20197	21313.59765625
288.20383	7977.48583984375
306.15408	10437.7109375
345.20126	5878.96923828125
363.21161	9611.306640625
416.26125	58002.8168945313
462.24615	7390.57666015625
483.24442	11235.54296875
500.27408	5116.708984375
536.23956	8534.0595703125
545.30275	81355.111328125
569.55328	5452.3876953125
571.3089	8467.3955078125
643.85052	6121.11328125
664.35095	8506.4794921875
664.84631	6986.0810546875
665.28522	6388.6171875
672.32391	6238.1171875
775.39935	54229.04296875
776.3905	22277.99609375
793.34456	16178.099609375
846.4321	210196.3671875
848.42139	6238.767578125
906.42869	37231.890625
923.46539	8148.9716796875
924.45673	8216.7841796875
983.49234	192155.35546875
993.47376	51338.033203125
1020.5116	22500.515625
1036.5168	6671.90576171875
1062.5342	52824.2348632813
1063.5227	76880.51171875
1065.4983	6639.68115234375
1080.5446	2881093.3515625
1144.6204	6648.86181640625
1171.5847	44401.103515625
1189.6049	29046.5166015625
1208.637	122407.784179688
1208.6508	21803.26171875
1259.5735	5715.36865234375
1285.6606	33452.716796875
1301.686	20444.51953125
1302.6614	8483.0625
1303.683	9004.443359375
1327.699	28094.78515625
1328.6793	102302.150390625
1345.6989	4351807.91601563
2538.752	6599.06787109375
peaklist end

peaklist start
mz=673.351799114755
fragmentation=HCD
charge=4
header=RawFile: QE929_MSQ1321_20180329_Heba_ub_s3_ctrl_3 Index: 15127 Precursor: 0 _multi_
120.08085	1347.18872070313
129.10265	1546.96520996094
185.1646	1917.00463867188
1028.4927	1526.95483398438
1718.9344	1591.43322753906
2629.646	1675.833984375
2653.6477	1813.84851074219
2742.489	2230.78759765625
peaklist end

peaklist start
mz=897.467300190829
fragmentation=HCD
charge=3
header=RawFile: QE929_MSQ1321_20180329_Heba_ub_s3_ctrl_3 Index: 2821 Precursor: 0 _multi_
108.22124	1910.23791503906
110.07186	18822.927734375
129.10295	17120.48046875
190.19344	1456.00695800781
248.1499	2591.82446289063
266.16187	13605.10546875
603.68311	1496.31494140625
846.43194	4551.00646972656
1080.5478	67388.1066894531
1345.7002	94723.5202636719
1401.9287	1646.19470214844
2187.5938	2338.00561523438
2678.8274	2306.70581054688
peaklist end

peaklist start
mz=1345.69776696136
fragmentation=HCD
charge=2
header=RawFile: QE929_MSQ1321_20180329_Heba_ub_s4_10_1 Index: 2800 Precursor: 0 _peak_
110.69411	1996.84716796875
129.38628	1856.58752441406
153.86325	1847.58361816406
320.22116	2409.14819335938
358.74402	2260.595703125
516.92487	2188.380859375
1345.6799	9292.529296875
1727.2986	2684.25756835938
1789.3347	3234.5126953125
1852.5104	2580.57934570313
2033.0352	2782.966796875
2713.6045	2517.97705078125
peaklist end

peaklist start
mz=1345.69784533264
fragmentation=HCD
charge=2
header=RawFile: QE929_MSQ1321_20180329_Heba_ub_s3_ctrl_3 Index: 2829 Precursor: 0 _peak_
121.84248	2464.13842773438
124.25171	1790.46118164063
224.08832	2034.16271972656
347.65286	2096.77172851563
490.5101	2238.3974609375
636.51624	2556.27563476563
689.72235	2303.40942382813
1345.7109	23588.455078125
1346.6891	9975.693359375
1536.2805	2443.06079101563
1941.443	2619.32275390625
peaklist end

peaklist start
mz=897.468032459129
fragmentation=HCD
charge=3
header=RawFile: QE929_MSQ1321_20180329_Heba_ub_s7_30_1 Index: 19408 Precursor: 0 _peak_
112.48429	1348.9833984375
129.10252	1587.21374511719
181.84164	1936.74658203125
224.92766	1367.12658691406
287.53091	1464.82421875
309.01138	1842.53051757813
366.96222	1434.171875
470.22159	1562.78601074219
897.44983	2214.1337890625
1106.6119	2342.53735351563
1198.5986	6279.224609375
peaklist end

peaklist start
mz=673.35292776709
fragmentation=HCD
charge=4
header=RawFile: QE929_MSQ1321_20180329_Heba_ub_s2_ctrl_2 Index: 16000 Precursor: 0 _multi_
116.76974	1384.46557617188
120.08117	5203.7978515625
147.11234	1305.6005859375
160.04655	1271.98071289063
165.20448	1138.39758300781
165.87508	1338.4033203125
173.13168	1824.50671386719
176.71381	1373.8662109375
229.92639	1258.29467773438
240.10001	1152.52856445313
272.26877	1160.58056640625
306.93228	1408.98962402344
369.81497	1472.19494628906
704.38586	2536.15649414063
760.41492	2263.96240234375
853.41406	1587.21044921875
874.97064	2575.74536132813
1083.4728	1586.20520019531
1392.5033	1715.58911132813
2330.7766	1734.54077148438
2761.0564	1968.77746582031
peaklist end

peaklist start
mz=673.363861131762
fragmentation=HCD
charge=4
header=RawFile: QE929_MSQ1321_20180329_Heba_ub_s2_ctrl_2 Index: 14459 Precursor: 0 _multi_
233.12828	1667.55310058594
261.12549	1745.10485839844
292.51413	1549.16552734375
406.06534	1299.7685546875
772.33301	1465.83837890625
901.59576	1650.09069824219
912.52393	1724.13439941406
1729.2356	1813.65759277344
peaklist end

peaklist start
mz=1345.81552825269
fragmentation=HCD
charge=2
header=RawFile: QE929_MSQ1321_20180329_Heba_ub_s7_30_1 Index: 23100 Precursor: 0 _peak_
113.06575	2031.23315429688
152.50233	1871.24829101563
342.33569	2179.69067382813
349.83136	2189.61328125
382.20505	2389.0517578125
412.89279	2090.12768554688
425.22525	1998.93884277344
556.35907	2214.818359375
749.78943	2310.67163085938
999.17334	2400.26293945313
1617.1276	2673.03759765625
2171.1743	2780.02734375
peaklist end

peaklist start
mz=1345.84847834857
fragmentation=HCD
charge=2
header=RawFile: QE929_MSQ1321_20180329_Heba_ub_s9_30_3 Index: 23836 Precursor: 0 _peak_
100.68951	1810.82263183594
102.71198	1763.29382324219
105.75765	1874.40026855469
155.41689	2668.17114257813
243.61079	2099.26000976563
313.20673	2265.40014648438
1295.3584	2535.03247070313
2036.2993	2500.2587890625
peaklist end

peaklist start
mz=1345.85650909516
fragmentation=HCD
charge=2
header=RawFile: QE929_MSQ1321_20180329_Heba_ub_s9_30_3 Index: 23503 Precursor: 0 _peak_
117.84097	2038.83422851563
130.27072	1775.52136230469
137.57437	1967.44665527344
170.31311	1922.72253417969
211.8649	2124.00122070313
883.2312	2224.43530273438
909.01483	2519.56127929688
956.32684	2194.9921875
1181.5044	2271.44287109375
1205.2275	2670.537109375
1452.1602	2775.455078125
1686.8552	3307.61059570313
1695.8793	3221.82861328125
peaklist end

peaklist start
mz=673.585992696105
fragmentation=HCD
charge=4
header=RawFile: QE929_MSQ1321_20180329_Heba_ub_s2_ctrl_2 Index: 9900 Precursor: 0 _multi_
106.22903	1164.05139160156
110.07119	1859.47790527344
125.63807	1092.18041992188
127.09921	1431.8427734375
129.10243	2984.62060546875
131.7594	1238.54113769531
201.12267	2148.00732421875
241.09503	1386.80236816406
616.31006	1607.62451171875
776.40033	2188.96630859375
777.42358	1448.57751464844
1128.8954	1723.85974121094
1139.9785	1547.22180175781
2293.7373	1880.01440429688
2621.8794	1686.23986816406
2652.02	1766.7890625
2652.9502	1842.7568359375
peaklist end

peaklist start
mz=897.945831915628
fragmentation=HCD
charge=3
header=RawFile: QE929_MSQ1321_20180329_Heba_ub_s9_30_3 Index: 15779 Precursor: 0 _peak_
215.74261	1383.26611328125
220.57944	1580.80395507813
251.11998	6597.6806640625
279.11493	3514.51782226563
375.23505	1793.48767089844
607.26196	1672.50793457031
775.38904	2156.146484375
1078.4835	1687.283203125
1089.5179	2309.97802734375
1176.5416	3333.77783203125
1403.6801	2215.16845703125
peaklist end

peaklist start
mz=1346.42199707031
fragmentation=HCD
charge=2
header=RawFile: QE929_MSQ1321_20180329_Heba_ub_s9_30_3 Index: 23418 Precursor: 0 _peak_
112.07586	1914.02111816406
174.60645	2208.29272460938
193.66394	1865.83447265625
261.56247	1988.54467773438
710.37262	2130.14282226563
1167.9011	2452.76684570313
peaklist end

peaklist start
mz=1346.46533203125
fragmentation=HCD
charge=2
header=RawFile: QE929_MSQ1321_20180329_Heba_ub_s6_10_3 Index: 23378 Precursor: 0 _peak_
104.47436	1969.40942382813
108.45133	2122.09716796875
108.90595	1961.98425292969
114.13306	1899.85302734375
114.97924	1834.44470214844
118.78011	1822.66149902344
127.52538	1837.35388183594
133.41307	1829.67138671875
156.84541	2129.05688476563
168.42705	2374.43286132813
264.78629	2298.01635742188
448.63763	2163.74755859375
599.6394	2513.12158203125
927.4873	2538.92065429688
1543.3788	2382.1513671875
1943.7721	2641.36083984375
peaklist end

peaklist start
mz=897.985514274833
fragmentation=HCD
charge=3
header=RawFile: QE929_MSQ1321_20180329_Heba_ub_s8_30_2 Index: 12484 Precursor: 0 _peak_
107.85415	1471.34680175781
120.0817	2290.56323242188
133.061	2942.90991210938
136.00471	1477.62890625
289.16205	3547.9521484375
356.62634	1505.86108398438
452.8866	1480.32788085938
543.07257	1592.83874511719
654.17749	1999.80493164063
727.28052	2080.41357421875
779.65704	1647.49487304688
1127.4611	3155.25268554688
1555.6292	1804.36547851563
1728.4421	1901.24047851563
1821.3923	2099.56909179688
1967.4861	2087.53442382813
peaklist end

peaklist start
mz=897.985543481854
fragmentation=HCD
charge=3
header=RawFile: QE929_MSQ1321_20180329_Heba_ub_s4_10_1 Index: 12629 Precursor: 0 _peak_
115.08691	2365.69262695313
120.08092	1904.69592285156
133.06125	3385.2451171875
151.72218	1703.99230957031
226.11839	1964.27319335938
289.16156	9751.3154296875
309.1557	2717.52001953125
407.07858	1533.73522949219
424.80695	1448.61010742188
428.22855	2238.59008789063
456.22397	2450.35693359375
521.05341	1549.53955078125
523.11096	1618.72253417969
552.21484	2030.33544921875
564.21179	1638.69665527344
727.27856	3611.71044921875
791.83295	2378.13500976563
814.20953	3527.84399414063
929.35889	2924.04272460938
1030.3928	2573.9375
1127.4666	15570.6274414063
peaklist end

peaklist start
mz=898.08001553477
fragmentation=HCD
charge=3
header=RawFile: QE929_MSQ1321_20180329_Heba_ub_s5_10_2 Index: 9496 Precursor: 0 _multi_
113.90052	1391.02197265625
160.00496	1601.23840332031
163.45381	1461.44360351563
646.79333	2678.36596679688
661.54547	1804.18933105469
707.8136	1642.6748046875
908.44312	1540.03747558594
958.96167	1748.93615722656
1046.5229	10379.0847167969
2303.4985	1895.689453125
2706.2761	2216.27905273438
peaklist end

peaklist start
mz=898.080793812872
fragmentation=HCD
charge=3
header=RawFile: QE929_MSQ1321_20180329_Heba_ub_s8_30_2 Index: 10393 Precursor: 0 _multi_
100.64443	1400.82922363281
129.10297	1663.00500488281
131.08153	1748.38366699219
151.67343	1428.27770996094
157.45641	1640.54284667969
159.1124	1982.0234375
163.05867	1446.16516113281
191.06148	1760.19445800781
294.73871	1321.54406738281
588.74811	1827.27746582031
646.29159	3920.4765625
682.30676	2143.03540039063
966.96069	1746.91271972656
1046.5345	18387.9985351563
1050.4497	2256.0107421875
1119.4706	1911.90966796875
peaklist end

peaklist start
mz=898.132752121886
fragmentation=HCD
charge=3
header=RawFile: QE929_MSQ1321_20180329_Heba_ub_s9_30_3 Index: 18979 Precursor: 0 _multi_
150.81082	1419.44738769531
259.621	1476.32177734375
467.56882	1575.62854003906
885.52264	1898.70324707031
1315.0354	2007.9033203125
1712.3994	1903.41369628906
2044.0006	2207.716796875
peaklist end

peaklist start
mz=673.852202369189
fragmentation=HCD
charge=4
header=RawFile: QE929_MSQ1321_20180329_Heba_ub_s5_10_2 Index: 11040 Precursor: 0 _multi_
101.07136	1406.66101074219
106.32268	1181.00866699219
123.20071	1207.28308105469
129.10251	1225.08410644531
136.07571	1569.046875
159.09198	2336.73291015625
160.83455	1213.48889160156
183.14897	2059.21923828125
210.02489	1787.59777832031
222.88884	1458.09338378906
225.27068	1404.23486328125
543.28247	1894.81811523438
553.38031	1397.58483886719
641.92737	1353.20080566406
831.59845	1475.02783203125
836.0285	1491.1630859375
854.54834	1681.97973632813
928.48267	2204.79370117188
2166.4863	1607.27380371094
2692.6765	1805.76818847656
peaklist end

peaklist start
mz=898.163692857422
fragmentation=HCD
charge=3
header=RawFile: QE929_MSQ1321_20180329_Heba_ub_s9_30_3 Index: 11211 Precursor: 0 _multi_
116.2619	1367.04541015625
153.83266	1325.7548828125
201.73151	1548.494140625
215.30957	1349.33142089844
226.13554	1380.66857910156
257.38895	1376.80676269531
299.87744	1623.45751953125
323.50473	1545.99743652344
328.49472	1460.74938964844
367.23251	2101.95239257813
384.12393	1564.14367675781
395.23083	1831.14001464844
402.24307	1690.20031738281
438.3558	1685.71081542969
494.29208	10635.513671875
515.99457	1550.24963378906
550.96808	1440.30187988281
644.38129	2066.50610351563
658.31592	1915.30493164063
715.41748	2969.09643554688
952.48724	2864.31518554688
1057.5551	1974.19104003906
1092.5717	1710.16052246094
1154.6227	61795.0144042969
1199.6442	1814.20385742188
1647.9106	21557.7692871094
2137.2324	2146.58203125
peaklist end

peaklist start
mz=1347.00583751134
fragmentation=HCD
charge=2
header=RawFile: QE929_MSQ1321_20180329_Heba_ub_s4_10_1 Index: 15001 Precursor: 0 _peak_
121.97443	1929.49548339844
226.11787	8483.248046875
274.48349	2420.4111328125
289.16217	3682.2001953125
355.16092	4748.7099609375
564.21851	3146.0478515625
630.21887	7842.6396484375
658.21436	2596.375
683.90747	2385.7099609375
791.82965	2952.87719726563
858.31836	4584.39794921875
950.93048	2401.8857421875
1031.624	2480.6416015625
1127.4656	16810.294921875
1128.4456	3270.31030273438
1152.0688	2382.927734375
1274.5089	2457.88110351563
1277.6249	2366.86645507813
1381.4136	2612.60888671875
1582.6748	3192.439453125
peaklist end

peaklist start
mz=1347.11148842379
fragmentation=HCD
charge=2
header=RawFile: QE929_MSQ1321_20180329_Heba_ub_s4_10_1 Index: 13947 Precursor: 0 _multi_
132.69313	2279.16796875
210.67484	2151.94018554688
340.7384	2345.97436523438
478.61465	2647.83862304688
1131.5559	3575.42724609375
1391.8624	2467.3369140625
1974.1749	2727.84838867188
2043.5914	3173.83837890625
2229.4255	2979.61157226563
2443.7878	2996.28295898438
2484.2074	12657.7895507813
peaklist end

peaklist start
mz=1347.11226766325
fragmentation=HCD
charge=2
header=RawFile: QE929_MSQ1321_20180329_Heba_ub_s7_30_1 Index: 13555 Precursor: 0 _multi_
110.33213	2153.69799804688
119.32297	2322.64453125
131.92558	1937.44738769531
157.78821	1933.13439941406
186.03523	2080.03735351563
194.05959	2040.00537109375
220.24031	1925.74230957031
290.48569	2109.353515625
342.83252	2092.87451171875
480.69681	2165.322265625
518.80359	1919.12170410156
522.26831	2549.82006835938
553.10461	2320.30200195313
1242.6189	6112.7958984375
1244.1351	2912.70385742188
1272.089	2537.96484375
1375.6741	3138.09106445313
1835.2256	2817.99560546875
2485.2066	14785.9750976563
peaklist end

peaklist start
mz=1347.11226766325
fragmentation=HCD
charge=2
header=RawFile: QE929_MSQ1321_20180329_Heba_ub_s7_30_1 Index: 13384 Precursor: 0 _multi_
137.33145	1982.38354492188
156.11198	2282.65673828125
175.0519	1878.67834472656
212.10329	9847.8466796875
229.13231	1989.654296875
311.17148	12060.591796875
333.18893	3162.66723632813
357.65588	1958.19055175781
382.20779	3400.74755859375
385.79749	2380.69848632813
391.36359	2539.03271484375
397.41812	2075.77807617188
451.23312	2716.97119140625
462.23053	2752.82641601563
479.22638	4753.5380859375
481.27774	3496.19702148438
496.25198	9534.4130859375
567.28796	9703.4775390625
580.34363	4422.7509765625
591.27364	5563.669921875
649.33209	4113.62255859375
666.35895	12405.0400390625
765.42456	11021.2807617188
818.43654	12140.1208496094
896.45947	4243.57421875
995.52264	2577.58642578125
1131.5632	45621.4741210938
1150.5437	2712.8359375
1234.1062	3173.20434570313
1242.6345	34332.10546875
1243.1188	99832.923828125
1243.6083	39134.88671875
1374.6676	19436.2734375
1375.6593	4806.72900390625
1482.9364	2640.01318359375
1489.6735	9571.89208984375
1589.745	3437.349609375
1720.7633	8778.78125
1819.8218	8256.8017578125
1988.918	3412.619140625
2024.0327	2922.78125
peaklist end

peaklist start
mz=1347.11229443988
fragmentation=HCD
charge=2
header=RawFile: QE929_MSQ1321_20180329_Heba_ub_s5_10_2 Index: 12552 Precursor: 0 _multi_
159.41792	2379.71899414063
212.10313	9306.599609375
229.12854	2354.14477539063
232.76796	2416.8388671875
311.16879	3122.63989257813
382.20651	4285.845703125
384.32755	2826.27319335938
479.22629	3139.82641601563
496.25235	9317.18359375
550.26215	2955.51831054688
567.2879	4954.83740234375
622.17657	2341.43994140625
666.36029	9290.47265625
765.42151	8562.775390625
818.42383	3708.08666992188
897.45813	2460.72119140625
995.50482	2856.18798828125
1131.5684	14142.572265625
1132.5546	12642.4580078125
1150.5671	8086.34326171875
1177.939	2486.74340820313
1242.6362	17805.24609375
1243.1206	52391.23046875
1243.6088	36498.3046875
1244.0883	4670.57080078125
1374.6513	24572.787109375
1489.6675	3529.57958984375
1719.7756	11660.4790039063
1721.7947	3080.74340820313
1819.8484	4299.71435546875
peaklist end

peaklist start
mz=1347.11261213806
fragmentation=HCD
charge=2
header=RawFile: QE929_MSQ1321_20180329_Heba_ub_s2_ctrl_2 Index: 13649 Precursor: 0 _multi_
134.12888	1946.16320800781
135.0177	1899.93395996094
136.42914	2081.47094726563
167.76266	2191.30322265625
212.10318	4625.87451171875
309.58154	2205.39624023438
311.17111	8102.4404296875
333.19128	2060.56225585938
382.20782	3065.47314453125
416.6492	2044.76745605469
457.71234	2040.42248535156
479.22827	2318.96655273438
484.21179	2180.02954101563
496.25079	8323.1298828125
517.16425	2502.97387695313
666.35672	7309.26538085938
765.41852	2586.80615234375
766.43842	2317.32080078125
818.44751	5780.21484375
923.90778	2161.22338867188
1131.5592	18983.1640625
1150.5927	4346.94482421875
1151.0828	2812.93212890625
1192.4365	2323.80517578125
1234.0925	4372.12890625
1242.6216	30175.564453125
1374.6699	14884.3955078125
1375.6406	8613.4345703125
1489.7012	3707.7314453125
1719.7783	3958.95263671875
1818.8369	8130.541015625
2058.8857	2875.46313476563
2484.2001	65198.330078125
peaklist end

peaklist start
mz=1347.11293971497
fragmentation=HCD
charge=2
header=RawFile: QE929_MSQ1321_20180329_Heba_ub_s3_ctrl_3 Index: 12880 Precursor: 0 _multi_
104.50459	2231.876953125
108.27426	2295.93383789063
126.92795	2175.71264648438
212.10373	4899.046875
311.17224	10974.7978515625
325.51483	2220.96044921875
382.20883	2124.3935546875
462.23392	2375.7900390625
496.25052	4130.35302734375
649.33618	2534.04956054688
666.35492	8800.1865234375
765.42212	8611.2392578125
818.43512	2628.74096679688
863.54712	2388.05639648438
1131.5723	17495.779296875
1132.5555	8345.447265625
1150.566	3979.41723632813
1242.599	13927.9140625
1244.0853	8266.3232421875
1374.6794	14142.8564453125
1375.6493	4568.75830078125
1489.6762	7082.5400390625
1719.7983	4491.90087890625
1720.7576	8728.6416015625
1963.1163	2619.83349609375
2484.2176	82843.15234375
peaklist end

peaklist start
mz=1347.11349883602
fragmentation=HCD
charge=2
header=RawFile: QE929_MSQ1321_20180329_Heba_ub_s8_30_2 Index: 13842 Precursor: 0 _multi_
108.48589	1816.94226074219
128.32996	1842.93054199219
333.77548	2035.39306640625
468.9772	2388.51342773438
591.00354	2271.33813476563
1131.566	3423.43115234375
1242.6003	9788.7490234375
1243.1128	17463.41015625
1291.3427	3064.97705078125
1374.6353	3226.96752929688
1468.6223	2500.45727539063
1774.3126	2641.12353515625
peaklist end

peaklist start
mz=1347.11349883602
fragmentation=HCD
charge=2
header=RawFile: QE929_MSQ1321_20180329_Heba_ub_s8_30_2 Index: 13667 Precursor: 0 _multi_
139.29019	1939.95983886719
203.06825	2079.24487304688
212.10306	4105.88916015625
223.96608	2246.94799804688
229.13023	1984.85559082031
247.28426	2003.94018554688
311.17154	9662.29296875
382.20728	3772.67626953125
408.30099	2036.22778320313
468.25223	2740.90307617188
479.22482	3598.87353515625
481.28204	2974.05126953125
496.54025	2206.14086914063
567.28436	2262.96875
666.35736	4656.83447265625
689.25146	2370.85327148438
765.41956	3443.31909179688
818.43427	7395.0048828125
967.53009	2329.30395507813
1131.5669	15238.939453125
1132.5497	9530.4521484375
1150.5787	4309.1689453125
1242.6273	32397.796875
1243.119	44451.2243652344
1243.6035	20574.673828125
1374.6529	18186.5009765625
1489.671	4609.33203125
1490.6538	7465.41748046875
1509.1104	2672.27416992188
1719.7792	8279.876953125
1818.8394	11969.9011230469
2190.6333	2790.67041015625
peaklist end

peaklist start
mz=1347.11359455235
fragmentation=HCD
charge=2
header=RawFile: QE929_MSQ1321_20180329_Heba_ub_s1_ctrl_1 Index: 11818 Precursor: 0 _multi_
128.07832	1857.65686035156
161.94435	1980.69702148438
203.69557	2210.11181640625
496.25555	2713.97290039063
520.73682	2163.9501953125
1005.8958	2565.55541992188
1131.5734	3461.67114257813
2484.2021	47548.90625
peaklist end

peaklist start
mz=1347.11389024316
fragmentation=HCD
charge=2
header=RawFile: QE929_MSQ1321_20180329_Heba_ub_s6_10_3 Index: 13944 Precursor: 0 _multi_
131.46745	1931.96008300781
142.97749	1826.04431152344
175.11816	2501.400390625
212.10307	9388.6259765625
229.12921	4037.23974609375
262.15103	2845.67626953125
311.1727	15696.3935546875
338.71674	2302.23315429688
343.34418	2396.39965820313
355.29932	2209.23608398438
382.20782	8848.623046875
406.2261	1984.2041015625
409.42587	2262.26538085938
468.25818	3927.87133789063
479.22711	6968.06640625
481.27554	3799.36279296875
496.25345	12457.921875
550.26331	3594.2470703125
567.28973	11867.7587890625
577.01385	2436.75659179688
580.34821	4468.81494140625
591.26764	2918.68017578125
638.36041	2881.38940429688
649.32635	4301.31591796875
666.35645	17814.853515625
748.39673	2768.51049804688
765.41632	11575.6875
818.43383	12926.5942382813
896.45215	4359.38037109375
995.50537	3643.51123046875
996.53015	3786.54663085938
1131.5611	54304.2734375
1244.0905	12642.7275390625
1374.6733	20188.703125
1375.646	11329.5244140625
1376.6326	3402.88500976563
1489.6842	22900.01171875
1588.7642	9786.021484375
1719.7743	19904.7626953125
1818.856	14182.2490234375
1819.8141	8976.927734375
1918.921	3719.28149414063
2019.9425	3019.14404296875
2299.1119	7293.77661132813
2466.1607	9931.53173828125
2484.2172	203681.04296875
2517.6104	2928.86743164063
2675.04	3136.66625976563
peaklist end

peaklist start
mz=1347.11389024316
fragmentation=HCD
charge=2
header=RawFile: QE929_MSQ1321_20180329_Heba_ub_s6_10_3 Index: 14127 Precursor: 0 _multi_
107.49949	2141.931640625
136.61206	2176.50537109375
154.44083	1831.98986816406
268.84158	2225.36181640625
385.09167	2536.92822265625
465.18552	2207.14794921875
765.4201	2977.33764648438
1050.2889	3023.50952148438
1242.602	8292.58081054688
1243.1222	2823.95776367188
1374.6388	3537.52734375
1708.5208	2613.720703125
peaklist end

peaklist start
mz=898.414409433674
fragmentation=HCD
charge=3
header=RawFile: QE929_MSQ1321_20180329_Heba_ub_s1_ctrl_1 Index: 9394 Precursor: 0 _multi_
133.62485	1284.26904296875
163.73174	1458.00341796875
166.856	1461.85510253906
179.96898	1510.15844726563
202.79652	1494.84265136719
204.15126	1526.73657226563
222.12846	1575.56030273438
289.97308	1385.38916015625
391.11572	1817.92443847656
466.48053	1616.57751464844
492.92441	1592.13134765625
560.43549	1611.42272949219
571.99969	1693.56921386719
926.71313	1658.72094726563
1029.4982	1780.89953613281
1046.5174	9969.2705078125
1085.7487	1568.92272949219
1291.5631	7196.9345703125
1328.2809	1759.52465820313
2255.1099	2132.83764648438
peaklist end

peaklist start
mz=898.414685869406
fragmentation=HCD
charge=3
header=RawFile: QE929_MSQ1321_20180329_Heba_ub_s2_ctrl_2 Index: 10418 Precursor: 0 _multi_
103.93267	1636.43615722656
141.67578	1311.41796875
154.573	1533.33508300781
198.48448	1745.22265625
204.08571	1456.60876464844
211.61018	1458.10229492188
224.4574	1431.63916015625
565.33154	1844.19543457031
681.80457	2019.58422851563
753.91022	2123.388671875
875.45624	1801.29724121094
1046.5188	12389.5163574219
1291.5622	4310.65356445313
1688.5448	1877.20825195313
1917.2817	2198.6728515625
peaklist end

peaklist start
mz=898.415452825157
fragmentation=HCD
charge=3
header=RawFile: QE929_MSQ1321_20180329_Heba_ub_s3_ctrl_3 Index: 9835 Precursor: 0 _multi_
111.92624	1407.81677246094
116.62282	1228.95092773438
139.37712	1389.92150878906
140.30092	1477.20520019531
158.26382	1357.47570800781
182.86446	1474.150390625
198.24854	1718.40576171875
488.50336	1401.28173828125
649.82202	2133.5703125
681.80682	3011.81787109375
901.71582	2144.88305664063
957.39478	1696.52331542969
1046.5178	19440.9326171875
1291.5719	4680.42578125
peaklist end

peaklist start
mz=898.415475598643
fragmentation=HCD
charge=3
header=RawFile: QE929_MSQ1321_20180329_Heba_ub_s7_30_1 Index: 10149 Precursor: 0 _multi_
105.02958	1457.67077636719
209.76866	1533.69104003906
229.12413	1728.22521972656
232.14139	1414.01708984375
389.0509	1874.89099121094
525.27228	1731.22900390625
527.43719	1730.53552246094
646.29071	1778.45056152344
646.78632	2064.63500976563
777.41943	1859.95727539063
896.17584	1742.48156738281
1046.5206	11078.8132324219
1779.3678	2163.61157226563
2498.2419	2028.80334472656
peaklist end

peaklist start
mz=898.416391423695
fragmentation=HCD
charge=3
header=RawFile: QE929_MSQ1321_20180329_Heba_ub_s2_ctrl_2 Index: 12966 Precursor: 0 _multi_
127.05064	1694.88439941406
176.88835	1593.29467773438
212.103	6048.0751953125
220.70062	1446.2275390625
223.10799	2436.65844726563
224.53499	1557.38671875
436.79987	1650.23400878906
591.91162	1753.06005859375
1103.6483	1729.31982421875
1131.5538	8860.7275390625
1367.8004	1756.31359863281
2575.3147	2310.43115234375
2608.3257	1959.87561035156
peaklist end

peaklist start
mz=898.416405261501
fragmentation=HCD
charge=3
header=RawFile: QE929_MSQ1321_20180329_Heba_ub_s3_ctrl_3 Index: 12272 Precursor: 0 _multi_
153.87207	1494.0517578125
154.97153	1411.67358398438
178.14688	1537.37927246094
190.73131	1356.40417480469
212.1026	11427.599609375
231.36569	2249.92626953125
270.18402	1848.07934570313
311.17038	3439.2412109375
326.50024	1788.88452148438
353.08096	1625.44836425781
379.62546	1696.06787109375
786.71326	1835.45837402344
1095.9695	2068.77319335938
1131.5648	14633.1232910156
2516.7671	2272.88256835938
peaklist end

peaklist start
mz=898.416711962987
fragmentation=HCD
charge=3
header=RawFile: QE929_MSQ1321_20180329_Heba_ub_s8_30_2 Index: 13055 Precursor: 0 _multi_
120.19235	1384.48510742188
156.03769	1620.92529296875
177.75235	1754.11022949219
212.1033	3422.18188476563
225.45778	1403.25695800781
311.17169	3217.72924804688
318.84329	1494.27709960938
331.69287	1444.48974609375
339.25626	1491.87829589844
479.22247	1870.82739257813
726.45209	1991.11340332031
733.4187	1650.53442382813
992.93231	1836.072265625
1126.3051	1781.86120605469
1131.5563	8959.4580078125
1132.5756	2792.65087890625
1542.9095	1783.681640625
1586.2172	2012.35852050781
1733.0833	1902.4150390625
1921.1014	2230.88330078125
2430.7959	1924.24951171875
peaklist end

peaklist start
mz=898.416764105579
fragmentation=HCD
charge=3
header=RawFile: QE929_MSQ1321_20180329_Heba_ub_s1_ctrl_1 Index: 11330 Precursor: 0 _multi_
173.23592	1538.8359375
212.10339	2067.38696289063
640.97668	1686.03625488281
1131.5461	6269.8876953125
1341.635	2032.45678710938
peaklist end

peaklist start
mz=674.074221827609
fragmentation=HCD
charge=4
header=RawFile: QE929_MSQ1321_20180329_Heba_ub_s6_10_3 Index: 4940 Precursor: 0 _multi_
124.8465	1190.1318359375
127.08643	2270.31420898438
129.10213	1808.59448242188
136.40596	1394.8525390625
151.62979	1388.15612792969
167.321	1466.904296875
191.21692	1224.30590820313
555.83502	1510.30920410156
654.83502	7079.748046875
674.37646	2121.92407226563
675.35583	2462.01953125
749.78815	1629.64099121094
789.33936	1380.28979492188
862.41174	6112.56982421875
1948.1002	1543.27795410156
1953.8177	1900.20678710938
2400.8533	1651.27941894531
peaklist end

peaklist start
mz=674.074535244671
fragmentation=HCD
charge=4
header=RawFile: QE929_MSQ1321_20180329_Heba_ub_s9_30_3 Index: 4712 Precursor: 0 _multi_
106.31348	1146.48095703125
121.92913	1334.47399902344
127.08693	1799.67175292969
129.10237	1514.48193359375
208.84303	1308.97485351563
236.48973	1223.52783203125
545.80408	1258.3203125
654.82764	2526.95532226563
655.33667	2094.4541015625
668.69226	1483.30065917969
675.35431	5672.97802734375
1032.5577	1699.60522460938
1391.6246	1331.67639160156
peaklist end

peaklist start
mz=674.074612828587
fragmentation=HCD
charge=4
header=RawFile: QE929_MSQ1321_20180329_Heba_ub_s8_30_2 Index: 4761 Precursor: 0 _multi_
108.82932	1078.48693847656
114.53568	1573.7802734375
115.02015	1140.00671386719
127.08694	4824.6513671875
129.64133	1365.83386230469
169.13289	1732.6123046875
200.0563	1333.59826660156
272.47452	1396.1357421875
328.91269	1343.89196777344
384.22787	1405.94775390625
515.86902	1293.228515625
533.21893	1275.51745605469
654.84399	1732.2470703125
655.33673	6741.93994140625
675.34607	1942.0625
861.90094	1707.41845703125
1878.2196	1893.80810546875
peaklist end

peaklist start
mz=674.080479694043
fragmentation=HCD
charge=4
header=RawFile: QE929_MSQ1321_20180329_Heba_ub_s5_10_2 Index: 9036 Precursor: 0 _multi_
102.05522	1302.6435546875
187.14558	1416.41137695313
195.188	1240.43957519531
457.59198	1310.1787109375
520.2572	1795.61059570313
537.27533	2374.60034179688
565.27008	1573.02368164063
991.36224	1612.21398925781
1148.2069	1431.86206054688
2544.2136	1763.83081054688
peaklist end

peaklist start
mz=674.08066583313
fragmentation=HCD
charge=4
header=RawFile: QE929_MSQ1321_20180329_Heba_ub_s6_10_3 Index: 10111 Precursor: 0 _multi_
102.05499	1818.59643554688
110.07189	2674.09204101563
114.3755	1193.79858398438
120.08113	1515.64318847656
129.10268	2374.74169921875
142.26611	1276.30480957031
175.11858	1445.28198242188
201.12352	1640.72058105469
225.35313	1313.00402832031
229.54831	1432.96997070313
308.34335	1609.4462890625
373.62439	1276.66162109375
450.28564	1748.7392578125
537.27496	2479.10498046875
565.26843	1723.455078125
624.35858	1451.48815917969
650.3678	1613.5302734375
703.35052	1487.50720214844
894.43329	2211.81713867188
940.47321	1656.79846191406
peaklist end

peaklist start
mz=898.438549160397
fragmentation=HCD
charge=3
header=RawFile: QE929_MSQ1321_20180329_Heba_ub_s7_30_1 Index: 9643 Precursor: 0 _multi_
110.07049	1391.26708984375
126.04494	1456.29870605469
216.65466	1665.35314941406
252.30443	1527.95129394531
256.19904	1339.07775878906
271.64804	1440.36804199219
315.17029	1399.97985839844
379.6344	1511.43286132813
848.39203	1625.83862304688
960.22852	1784.41967773438
962.83453	1733.96630859375
1162.0613	2637.09130859375
peaklist end

peaklist start
mz=674.080823173648
fragmentation=HCD
charge=4
header=RawFile: QE929_MSQ1321_20180329_Heba_ub_s7_30_1 Index: 9624 Precursor: 0 _multi_
102.05537	1447.05004882813
115.20373	1055.68481445313
120.0804	1553.89428710938
121.25034	1134.74084472656
124.15553	1328.64477539063
129.10201	1224.80163574219
175.11865	1476.55944824219
180.30119	1440.90966796875
214.44026	1398.60559082031
391.3844	1300.51354980469
409.22037	1666.76196289063
471.091	1539.0810546875
537.276	2406.69116210938
565.27301	1597.25988769531
720.62939	1411.63684082031
761.68652	1593.17260742188
1127.9932	1508.87805175781
1279.1372	1424.39343261719
1756.2319	1611.01391601563
2082.9409	1783.67761230469
2647.6316	1831.30981445313
peaklist end

peaklist start
mz=898.438968397896
fragmentation=HCD
charge=3
header=RawFile: QE929_MSQ1321_20180329_Heba_ub_s5_10_2 Index: 9026 Precursor: 0 _multi_
105.5615	1354.55810546875
116.25249	1413.03479003906
128.37529	1650.24243164063
137.89693	1442.50378417969
183.86746	1813.28942871094
190.76401	1344.09631347656
212.64951	1401.34191894531
218.80725	1450.18054199219
326.45328	1492.35888671875
341.21912	1554.0048828125
443.47	1811.04663085938
491.81494	1587.44091796875
1484.6165	1770.83447265625
1789.4253	2350.40649414063
1836.8909	2248.58032226563
2333.4316	2081.15698242188
peaklist end

peaklist start
mz=898.439083787359
fragmentation=HCD
charge=3
header=RawFile: QE929_MSQ1321_20180329_Heba_ub_s8_30_2 Index: 9765 Precursor: 0 _multi_
114.88652	1881.91589355469
149.23512	1507.5068359375
177.66841	1373.10693359375
178.05704	1540.65563964844
279.3501	1645.86254882813
360.05209	1711.07922363281
394.3204	1630.71472167969
peaklist end

peaklist start
mz=674.081187033028
fragmentation=HCD
charge=4
header=RawFile: QE929_MSQ1321_20180329_Heba_ub_s8_30_2 Index: 9827 Precursor: 0 _multi_
102.05554	2214.84545898438
110.07123	2606.64013671875
120.08082	2770.99169921875
129.10248	5070.18017578125
134.7932	1152.04296875
136.07549	1376.84753417969
148.18704	1343.04858398438
180.18495	1394.30883789063
183.11272	1649.24829101563
409.21524	1659.63061523438
537.27484	1549.36987304688
565.27207	7264.36401367188
828.43146	1525.24816894531
894.43359	3008.1728515625
1326.1224	1814.85241699219
peaklist end

peaklist start
mz=674.081296376253
fragmentation=HCD
charge=4
header=RawFile: QE929_MSQ1321_20180329_Heba_ub_s4_10_1 Index: 9918 Precursor: 0 _multi_
102.0554	2546.1767578125
102.68527	1132.09753417969
110.0714	1319.94897460938
120.0808	2417.10620117188
129.10262	1716.30285644531
136.07523	1579.81945800781
142.95352	1292.22790527344
151.95967	1172.74389648438
159.63501	1183.62658691406
164.43333	1289.43737792969
175.1178	2477.08056640625
224.55293	1207.71447753906
285.67892	1369.52111816406
297.1553	1434.4267578125
313.98932	1425.64038085938
409.21762	2148.97021484375
537.27625	7288.333984375
565.27045	2872.08227539063
673.87201	1520.01953125
674.38483	1611.15307617188
773.61731	1596.18713378906
776.40839	1871.86962890625
1483.1901	1643.70520019531
1545.658	1765.47705078125
1958.8224	1699.31127929688
peaklist end

peaklist start
mz=898.440255585004
fragmentation=HCD
charge=3
header=RawFile: QE929_MSQ1321_20180329_Heba_ub_s7_30_1 Index: 11297 Precursor: 0 _multi_
115.43195	1368.09460449219
187.27419	1409.24877929688
346.30386	1527.92407226563
413.32816	1550.31677246094
424.40445	2104.77709960938
575.51282	1883.63781738281
744.02167	1811.94897460938
1147.552	6572.646484375
1148.0637	5352.033203125
1202.4913	1706.00769042969
1218.4426	2044.67541503906
1229.438	1839.37634277344
1697.2675	1952.79064941406
2182.0552	4858.1005859375
peaklist end

peaklist start
mz=898.440480853409
fragmentation=HCD
charge=3
header=RawFile: QE929_MSQ1321_20180329_Heba_ub_s6_10_3 Index: 11867 Precursor: 0 _multi_
118.0013	1585.36218261719
130.49461	1275.12939453125
131.80957	1408.35144042969
132.61964	1273.02978515625
140.32869	1558.29553222656
199.58194	1611.8193359375
203.29926	1625.69555664063
270.83762	1494.32727050781
275.0592	1424.11730957031
310.03751	1436.62426757813
428.62848	1478.69677734375
560.14789	1740.34326171875
767.85651	1642.33801269531
1136.1996	1741.58264160156
1327.3146	2049.326171875
1501.745	2178.08666992188
1674.8615	2186.896484375
1743.2571	2024.4130859375
peaklist end

peaklist start
mz=898.440639094802
fragmentation=HCD
charge=3
header=RawFile: QE929_MSQ1321_20180329_Heba_ub_s8_30_2 Index: 11544 Precursor: 0 _multi_
101.48196	1380.14892578125
112.23844	1662.70202636719
176.72218	1637.36828613281
212.54443	1812.34777832031
237.12267	3188.0751953125
395.98053	1510.61474609375
444.89938	1770.67663574219
500.56192	1570.23693847656
1027.4922	3416.2841796875
1044.1462	2386.7978515625
1148.0608	1949.57336425781
1418.1345	1755.90600585938
1976.0175	2137.61010742188
peaklist end

peaklist start
mz=898.440931680207
fragmentation=HCD
charge=3
header=RawFile: QE929_MSQ1321_20180329_Heba_ub_s9_30_3 Index: 11434 Precursor: 0 _multi_
102.41463	1598.65563964844
184.90094	1580.09936523438
237.12317	2577.22119140625
300.37869	1779.95483398438
377.61746	1651.17712402344
533.25146	1815.83715820313
854.20679	1876.28784179688
898.47992	1719.77087402344
1089.4293	2119.32446289063
2181.0255	4354.77355957031
2556.3115	1936.60424804688
2590.083	1983.373046875
peaklist end

peaklist start
mz=1347.18282280616
fragmentation=HCD
charge=2
header=RawFile: QE929_MSQ1321_20180329_Heba_ub_s8_30_2 Index: 23465 Precursor: 0 _peak_
108.99554	2008.01586914063
116.2815	2362.93603515625
126.3847	2128.90600585938
160.11592	1906.32934570313
410.63416	2116.73291015625
516.42621	1971.4853515625
537.72198	2374.412109375
977.23383	2608.1220703125
1373.681	2436.353515625
1375.8595	2381.8486328125
2278.2314	2854.98803710938
2652.0757	3336.84765625
2987.6477	2774.26049804688
3274.5652	3191.14135742188
peaklist end

peaklist start
mz=1347.18566894531
fragmentation=HCD
charge=2
header=RawFile: QE929_MSQ1321_20180329_Heba_ub_s9_30_3 Index: 23409 Precursor: 0 _peak_
101.30449	1765.83911132813
135.94736	2593.7626953125
374.24005	2336.99340820313
436.64447	2184.9755859375
634.43884	2311.646484375
1034.9364	2556.18408203125
1151.0588	2317.63598632813
1448.7542	2483.927734375
1878.4177	2829.00952148438
2415.3484	2877.61840820313
peaklist end

peaklist start
mz=898.461622857617
fragmentation=HCD
charge=3
header=RawFile: QE929_MSQ1321_20180329_Heba_ub_s2_ctrl_2 Index: 16258 Precursor: 0 _multi_
106.8567	1321.10632324219
111.0365	1415.19067382813
117.5219	1634.68151855469
132.18633	1428.22290039063
168.29582	1560.79089355469
245.07164	1915.57189941406
294.40765	1429.69287109375
561.81989	1574.15881347656
823.9187	1591.75244140625
1437.6248	2020.12646484375
1720.7085	1781.72839355469
2385.8699	2271.974609375
2682.2263	1922.19018554688
2683.3018	1818.60229492188
peaklist end

peaklist start
mz=898.462514845825
fragmentation=HCD
charge=3
header=RawFile: QE929_MSQ1321_20180329_Heba_ub_s9_30_3 Index: 16415 Precursor: 0 _multi_
115.73113	1643.80993652344
120.08064	2209.419921875
121.76327	1636.85815429688
135.31339	1885.36193847656
136.0752	1785.30090332031
178.87134	1420.734375
180.39677	1280.9609375
347.50314	1512.88000488281
362.08286	2004.18872070313
390.25784	1445.94519042969
472.10336	1825.95324707031
507.09378	1561.19360351563
538.17975	1585.5
1100.5612	2727.3134765625
1830.827	2110.26904296875
peaklist end

peaklist start
mz=674.101571204984
fragmentation=HCD
charge=4
header=RawFile: QE929_MSQ1321_20180329_Heba_ub_s7_30_1 Index: 18625 Precursor: 0 _multi_
120.08141	1531.13720703125
176.82875	1294.85791015625
177.80472	1354.15698242188
450.08228	1245.943359375
773.37024	1726.13171386719
775.15204	1517.63928222656
837.44489	2717.40869140625
1182.4254	1432.21838378906
1812.4185	1756.53393554688
peaklist end

peaklist start
mz=898.466364461917
fragmentation=HCD
charge=3
header=RawFile: QE929_MSQ1321_20180329_Heba_ub_s8_30_2 Index: 19016 Precursor: 0 _multi_
179.70702	1365.07092285156
225.1236	1696.646484375
225.25145	1504.61120605469
292.02734	1398.41369628906
309.37622	1461.27124023438
337.76382	1957.24682617188
355.70187	1615.34436035156
578.24988	1750.76831054688
597.76062	1809.07116699219
1108.3571	1914.1689453125
1396.6787	2084.5234375
1799.5728	2154.1015625
1824.7263	1755.69067382813
2176.6555	2011.81335449219
2543.0115	2100.93188476563
peaklist end

peaklist start
mz=674.101965757674
fragmentation=HCD
charge=4
header=RawFile: QE929_MSQ1321_20180329_Heba_ub_s8_30_2 Index: 18999 Precursor: 0 _multi_
120.08123	4315.20947265625
181.76559	1229.3056640625
203.42239	1232.18859863281
316.14514	1350.20886230469
632.08276	1330.20251464844
690.37988	1750.88293457031
837.44958	2224.26000976563
1024.2373	1577.23803710938
1224.7538	1466.33923339844
1514.9686	1490.46118164063
peaklist end

peaklist start
mz=674.102059776021
fragmentation=HCD
charge=4
header=RawFile: QE929_MSQ1321_20180329_Heba_ub_s4_10_1 Index: 19042 Precursor: 0 _multi_
120.08088	1492.51599121094
122.69626	1285.50219726563
143.10175	1307.08947753906
144.31372	1422.89379882813
148.07608	1161.34729003906
246.85449	1227.95727539063
332.66772	1533.44372558594
333.35648	1327.87683105469
405.13797	1479.63879394531
438.84003	1353.47497558594
738.62579	1404.30419921875
837.43524	2328.5556640625
1206.064	1565.59411621094
1486.8401	2008.3203125
2055.4192	1609.83801269531
2638.4048	1942.982421875
peaklist end

peaklist start
mz=674.102088333908
fragmentation=HCD
charge=4
header=RawFile: QE929_MSQ1321_20180329_Heba_ub_s9_30_3 Index: 18923 Precursor: 0 _multi_
116.66846	1161.26538085938
120.08089	2153.70678710938
120.57116	1239.28198242188
561.33514	1822.29760742188
690.37482	2156.462890625
773.86694	1728.96740722656
837.44501	6208.09814453125
950.52734	1884.15148925781
1024.7668	1667.54211425781
peaklist end

peaklist start
mz=674.102196425732
fragmentation=HCD
charge=4
header=RawFile: QE929_MSQ1321_20180329_Heba_ub_s6_10_3 Index: 19161 Precursor: 0 _multi_
120.08093	2802.95385742188
354.83792	1237.83142089844
388.08621	1297.27819824219
561.33258	1838.4423828125
690.38837	1604.73620605469
764.35291	1592.31994628906
773.37115	1537.18688964844
837.44611	7403.439453125
950.5293	2553.09545898438
991.34753	1815.67297363281
1931.574	1473.48010253906
peaklist end

peaklist start
mz=674.102290073987
fragmentation=HCD
charge=4
header=RawFile: QE929_MSQ1321_20180329_Heba_ub_s2_ctrl_2 Index: 18208 Precursor: 0 _multi_
121.55753	1465.00830078125
129.10251	1477.11279296875
186.36093	1287.72045898438
247.97089	1492.31689453125
261.49979	1609.05432128906
837.45215	1439.17297363281
2237.4038	1713.81774902344
2310.0142	1856.96667480469
peaklist end

peaklist start
mz=674.10239164446
fragmentation=HCD
charge=4
header=RawFile: QE929_MSQ1321_20180329_Heba_ub_s5_10_2 Index: 17069 Precursor: 0 _multi_
116.10717	1388.50402832031
120.08085	2468.57763671875
123.00754	1157.96057128906
307.14871	1345.68713378906
322.95334	1473.39831542969
392.45297	1417.55688476563
561.33374	2618.9833984375
690.37897	2001.44287109375
837.44763	2058.33154296875
896.46417	1523.64978027344
950.52448	1860.51257324219
1112.8145	1700.66357421875
1853.2271	1536.75439453125
2052.562	1801.10302734375
peaklist end

peaklist start
mz=674.102537318344
fragmentation=HCD
charge=4
header=RawFile: QE929_MSQ1321_20180329_Heba_ub_s3_ctrl_3 Index: 17304 Precursor: 0 _multi_
137.15378	1200.10583496094
197.07224	1369.9814453125
206.68196	1183.65771484375
222.54005	1258.15576171875
509.15527	1204.369140625
755.4043	1555.2490234375
773.86713	2190.40307617188
837.44788	2754.00830078125
1789.1531	1679.74096679688
peaklist end

peaklist start
mz=898.472047847423
fragmentation=HCD
charge=3
header=RawFile: QE929_MSQ1321_20180329_Heba_ub_s9_30_3 Index: 20747 Precursor: 0 _multi_
123.87028	1656.16076660156
129.10265	2259.4111328125
133.0426	1688.46545410156
144.57927	1752.10546875
173.12791	7817.462890625
269.01303	1464.35400390625
284.78458	1526.98718261719
431.19598	1753.43249511719
460.24149	3419.8056640625
483.52771	1734.97375488281
620.42926	1637.19287109375
620.99622	1778.0537109375
683.23126	1638.44140625
905.40515	1969.67248535156
931.4436	2639.751953125
1044.514	2362.29907226563
2213.3491	2078.71484375
peaklist end

peaklist start
mz=898.473042672655
fragmentation=HCD
charge=3
header=RawFile: QE929_MSQ1321_20180329_Heba_ub_s7_30_1 Index: 20503 Precursor: 0 _multi_
129.10216	3493.07446289063
133.04245	3293.68701171875
133.08559	6904.357421875
136.07469	2471.97485351563
173.12817	19386.98046875
197.58493	1337.626953125
201.12169	2657.7392578125
217.52557	1518.55639648438
361.15369	1813.88879394531
394.2883	1594.14233398438
395.50827	1566.53381347656
444.18872	1990.05090332031
460.23703	10807.2255859375
574.27802	2334.08227539063
675.32745	2884.92041015625
701.08551	1832.5498046875
860.39642	5222.0224609375
914.41858	1825.19787597656
931.44318	11441.5356445313
1044.5168	2742.875
peaklist end

peaklist start
mz=898.473085059143
fragmentation=HCD
charge=3
header=RawFile: QE929_MSQ1321_20180329_Heba_ub_s6_10_3 Index: 20936 Precursor: 0 _multi_
121.23331	1371.71130371094
147.0024	1887.37658691406
160.42691	1544.81848144531
173.12759	6769.55126953125
314.37326	1409.29235839844
318.51712	1556.04284667969
411.64423	1530.86633300781
460.24017	3387.78735351563
861.39819	1821.52600097656
932.45978	1876.81103515625
1278.4358	1884.10791015625
peaklist end

peaklist start
mz=898.47512755132
fragmentation=HCD
charge=3
header=RawFile: QE929_MSQ1321_20180329_Heba_ub_s2_ctrl_2 Index: 14395 Precursor: 0 _multi_
118.42632	1398.13195800781
121.47209	1218.22045898438
136.07591	2948.55883789063
141.14655	1405.42102050781
171.31018	1593.18872070313
218.31032	1506.79272460938
249.34958	1716.4775390625
353.22537	1500.34826660156
389.25745	1459.67150878906
443.09933	1557.93090820313
565.36389	1621.14599609375
1051.9219	1887.59130859375
1420.2511	1925.40405273438
1666.7886	2056.29565429688
1736.2937	2279.20678710938
1899.1277	1965.16979980469
2108.2742	2372.748046875
peaklist end

peaklist start
mz=674.303844708361
fragmentation=HCD
charge=4
header=RawFile: QE929_MSQ1321_20180329_Heba_ub_s5_10_2 Index: 15179 Precursor: 0 _multi_
102.74996	1195.11437988281
120.08128	1433.73498535156
143.11797	2594.96362304688
160.72028	1249.61743164063
169.09755	2652.47509765625
173.12782	4103.12548828125
199.18112	5903.52734375
202.12222	1415.30236816406
227.17648	1422.68029785156
404.96814	1587.0498046875
437.71521	2747.34399414063
446.00323	1467.57543945313
703.61523	1346.38073730469
861.68872	1536.00256347656
874.42242	7538.63916015625
875.69165	1439.10229492188
934.14355	1522.107421875
1205.3312	1754.74011230469
1324.6272	1550.93933105469
1408.8114	1539.52661132813
1673.8226	1629.27233886719
peaklist end

peaklist start
mz=898.745570492224
fragmentation=HCD
charge=3
header=RawFile: QE929_MSQ1321_20180329_Heba_ub_s2_ctrl_2 Index: 13803 Precursor: 0 _multi_
117.24535	1663.21875
212.1026	2825.68237304688
219.58896	1384.02807617188
311.16959	2577.17236328125
381.53568	1656.68212890625
545.67017	1728.59497070313
811.31	2125.59619140625
1131.5525	6720.712890625
1829.6608	1899.98583984375
2195.853	2290.77490234375
peaklist end

peaklist start
mz=1347.6150176251
fragmentation=HCD
charge=2
header=RawFile: QE929_MSQ1321_20180329_Heba_ub_s4_10_1 Index: 13763 Precursor: 0 _multi_
135.97537	1935.4755859375
156.79904	1921.73498535156
196.54781	2044.50500488281
212.10347	2870.12646484375
252.45438	1989.54504394531
299.03683	1972.44177246094
303.52045	2227.751953125
311.17258	2329.29028320313
381.51437	2160.78100585938
382.2067	2926.25170898438
445.04956	2300.48071289063
474.58743	2475.77124023438
496.24957	2894.59741210938
567.2912	2689.609375
1017.2916	2479.52514648438
1131.5632	15975.5903320313
1150.5333	2783.15991210938
1242.6262	17700.369140625
1244.12	3368.05541992188
1374.6618	13167.6552734375
1818.8601	3159.95947265625
2484.2005	36213.1015625
peaklist end

peaklist start
mz=1347.64693429702
fragmentation=HCD
charge=2
header=RawFile: QE929_MSQ1321_20180329_Heba_ub_s8_30_2 Index: 15570 Precursor: 0 _multi_
140.80397	2289.40673828125
192.38118	2443.6962890625
243.22197	1922.95715332031
453.60724	2048.71215820313
456.80698	2366.7158203125
561.49579	2372.74096679688
2063.1125	2697.650390625
peaklist end

peaklist start
mz=898.779328764785
fragmentation=HCD
charge=3
header=RawFile: QE929_MSQ1321_20180329_Heba_ub_s6_10_3 Index: 15243 Precursor: 0 _multi_
102.95576	1352.44006347656
107.3191	1491.9111328125
129.10184	2322.27124023438
136.07545	18631.591796875
137.07935	1563.24060058594
159.09123	18426.91015625
175.11839	2393.87573242188
235.14369	15405.578125
255.14836	2015.96411132813
263.13699	2265.91040039063
272.17493	9173.728515625
300.16919	3525.34497070313
449.21738	7112.693359375
489.27905	2100.84228515625
562.30212	2384.45581054688
699.41315	6358.61865234375
828.45129	2016.12890625
1017.4741	2650.02856445313
1067.5081	3528.9580078125
1103.5091	8045.71728515625
1124.0547	2097.02368164063
1231.5863	2195.83276367188
1498.7684	6584.07055664063
peaklist end

peaklist start
mz=898.779346922528
fragmentation=HCD
charge=3
header=RawFile: QE929_MSQ1321_20180329_Heba_ub_s7_30_1 Index: 14709 Precursor: 0 _multi_
100.94855	1493.08618164063
100.95565	1733.22631835938
108.091	1574.72924804688
129.10199	6733.873046875
129.75539	1397.38903808594
130.06497	1811.67163085938
132.08041	2690.0673828125
135.60767	1609.32153320313
136.07539	42632.95703125
136.95985	1563.65661621094
138.88663	1514.51696777344
159.0912	58074
164.57513	1505.07006835938
165.27089	1491.49450683594
170.05991	3014.25854492188
175.1179	2863.56811523438
187.08472	2267.98095703125
193.34634	1511.40905761719
200.14178	2880.57983398438
235.14354	40806.515625
236.14685	6609.89306640625
255.14854	3088.61206054688
263.13855	18595.84375
272.17529	18184.6999511719
282.01526	1492.81884765625
286.15433	2197.34155273438
287.86829	1525.53259277344
300.16941	16907.7680664063
376.1907	6655.9755859375
399.23679	6341.7265625
404.19284	2555.755859375
449.21609	24107.9436035156
489.27554	7392.39111328125
534.30792	2885.20727539063
562.30036	11065.9321289063
699.41203	25803.2888183594
748.82074	1592.33142089844
783.39417	1815.48620605469
828.45459	14083.4326171875
862.91022	3643.44409179688
863.42072	2250.82836914063
871.90936	2098.67309570313
936.94556	2244.12109375
943.48126	5646.20458984375
1017.4738	12367.0969238281
1017.9892	12137.1484375
1068.0117	7367.78564453125
1103.5124	30263.4716796875
1105.5063	3375.54541015625
1124.0507	6633.609375
1231.5969	13339.150390625
1498.7347	7352.76123046875
1498.7568	21660.2055664063
1499.7537	5777.24609375
2133.0393	15973.5217285156
2432.165	18592.4379882813
peaklist end

peaklist start
mz=898.779417815471
fragmentation=HCD
charge=3
header=RawFile: QE929_MSQ1321_20180329_Heba_ub_s3_ctrl_3 Index: 14110 Precursor: 0 _multi_
136.07512	10757.09765625
139.35527	1488.69287109375
159.09094	6761.4912109375
160.0948	2081.03369140625
235.14322	5980.9833984375
263.13632	1984.09606933594
272.17349	1686.06335449219
497.28348	1365.51782226563
497.37619	1812.71142578125
697.36401	1816.70056152344
699.41406	2121.53491210938
874.88397	1750.09375
1067.5253	2099.7333984375
1456.585	1708.15405273438
1474.5046	1903.60339355469
2737.3574	1940.86389160156
peaklist end

peaklist start
mz=898.779511155175
fragmentation=HCD
charge=3
header=RawFile: QE929_MSQ1321_20180329_Heba_ub_s8_30_2 Index: 15038 Precursor: 0 _multi_
102.92863	1608.75695800781
129.10194	3531.03002929688
136.07539	16139.26171875
152.54161	1448.13037109375
156.98708	1345.04211425781
159.09119	22252.720703125
195.1183	1342.119140625
235.14417	13040.4111328125
259.08606	1506.82971191406
263.13797	3699.13842773438
272.17365	6927.1494140625
300.17105	2913.92016601563
335.58508	1533.05517578125
376.19376	2239.81030273438
410.28665	1512.14538574219
415.18576	1733.51770019531
449.21677	7797.82421875
465.5546	1682.25158691406
481.48483	1613.40625
489.27597	2209.06372070313
506.63611	1660.60595703125
562.29712	2132.03051757813
685.104	1938.83911132813
699.41098	11287.6291503906
750.38965	3102.34497070313
828.45319	6416.74755859375
1017.9736	3545.46752929688
1067.0029	7240.80908203125
1103.4995	9510.86328125
1104.5206	2290.52954101563
1124.5588	2190.6669921875
1217.0773	2414.0625
1231.5656	2865.46020507813
1498.7471	3173.76831054688
peaklist end

peaklist start
mz=898.779730625527
fragmentation=HCD
charge=3
header=RawFile: QE929_MSQ1321_20180329_Heba_ub_s5_10_2 Index: 13791 Precursor: 0 _multi_
129.10152	1540.98132324219
136.07565	9327.9482421875
139.77914	1497.84338378906
159.09111	13650.1650390625
207.60693	2061.9208984375
235.14365	9930.337890625
263.1387	5786.4775390625
272.17557	2967.88842773438
300.17096	1656.51928710938
449.21594	2417.68115234375
489.27908	2058.55810546875
633.92261	1628.91259765625
699.41315	1824.23510742188
1017.9785	2352.32299804688
1037.1924	1832.70422363281
1103.5157	3473.87768554688
1191.9706	1916.01611328125
1673.4805	2153.36328125
1787.9153	2533.05932617188
1972.1976	2230.333984375
2333.1409	1918.83483886719
2497.2861	1742.49633789063
2731.8726	2203.501953125
peaklist end

peaklist start
mz=898.779751846506
fragmentation=HCD
charge=3
header=RawFile: QE929_MSQ1321_20180329_Heba_ub_s9_30_3 Index: 14935 Precursor: 0 _multi_
129.10207	7178.69677734375
130.06519	1922.27160644531
136.07524	33256.44921875
159.09117	50693.52734375
160.09468	2954.29956054688
165.9418	1401.60986328125
175.11838	2919.47705078125
223.89697	1554.16687011719
235.14337	34079.296875
236.14758	2905.47265625
255.14795	4749.47009277344
263.13788	14607.7783203125
272.17505	14913.1875
276.06436	1688.4892578125
300.1698	11036.14453125
321.11707	1542.05053710938
342.13614	1616.80712890625
346.05814	2068.03247070313
350.20914	1821.97741699219
354.21948	2063.27490234375
376.19339	7415.24267578125
399.23798	9114.6005859375
404.19714	2759.93774414063
449.21555	13518.78515625
489.27924	6937.22900390625
562.29956	9152.306640625
612.2876	1839.44165039063
635.27209	1794.22424316406
699.41412	22386.6286621094
810.43365	2132.81298828125
819.3913	1973.43347167969
828.4579	15945.6313476563
863.41669	2765.259765625
936.43036	2152.61767578125
943.47382	9433.9931640625
1017.4635	3410.72265625
1066.9996	10062.302734375
1067.5194	7901.7158203125
1103.5072	27515.69921875
1216.609	2166.70629882813
1217.0808	3424.44506835938
1217.5941	3399.43505859375
1231.5883	3823.93432617188
1232.6044	2181.857421875
1498.7455	8125.6240234375
1498.762	16811.8361816406
1499.7336	3466.67919921875
1614.7507	2496.88452148438
2034.9401	9750.33203125
2246.1096	11110.4270019531
2620.8801	2245.35327148438
peaklist end

peaklist start
mz=898.779794733056
fragmentation=HCD
charge=3
header=RawFile: QE929_MSQ1321_20180329_Heba_ub_s2_ctrl_2 Index: 14900 Precursor: 0 _multi_
113.58279	1285.42785644531
116.44868	1268.48254394531
118.33928	1419.50817871094
129.10239	2569.115234375
136.07564	22508.73828125
136.0842	1615.84387207031
159.09148	24985.998046875
160.09508	1983.08361816406
183.87187	1314.06079101563
195.97588	1328.74108886719
235.14383	20933.88671875
255.14888	3347.96728515625
263.13751	10595.8310546875
272.17664	11692.765625
300.17107	12988.8073730469
328.27969	1558.7158203125
353.4303	1913.46496582031
449.21512	11152.7724609375
489.27777	2186.42993164063
562.30469	2855.57666015625
699.41714	13513.6750488281
828.45057	8108.5634765625
871.92841	2053.1962890625
943.47943	2167.36010742188
1017.48	9788.1748046875
1103.5074	8564.697265625
1104.5322	2841.47924804688
1217.0811	6304.7998046875
1217.6038	2898.45458984375
1498.7522	2575.93579101563
1498.7696	9043.02856445313
1810.6638	2057.93920898438
2133.016	11558.9184570313
peaklist end

peaklist start
mz=898.779876339396
fragmentation=HCD
charge=3
header=RawFile: QE929_MSQ1321_20180329_Heba_ub_s4_10_1 Index: 15180 Precursor: 0 _multi_
132.08083	1764.96899414063
136.07565	19055.435546875
159.09126	12562.9677734375
172.24872	1442.056640625
215.3667	1392.16796875
220.8239	1667.27185058594
235.1442	11271.10546875
263.13956	6532.1123046875
272.17557	7743.12646484375
284.1507	1540.31762695313
300.16995	6513.29736328125
376.19391	1774.81274414063
449.21893	4730.58642578125
699.41248	6052.9482421875
767.08484	1735.86828613281
797.04852	1829.63122558594
828.45959	2870.61279296875
936.44611	1860.31433105469
1017.9619	2593.42602539063
1026.4598	1601.81811523438
1061.105	1839.56604003906
1067.0194	2492.88354492188
1067.5121	2443.87182617188
1103.5126	5904.61889648438
1123.5629	1979.41455078125
1124.0557	2358.28515625
1216.5959	2125.80224609375
1231.5889	2533.06103515625
1371.4614	1661.69262695313
1559.6526	1995.97009277344
1561.252	1937.61291503906
2719.8142	2403.60717773438
peaklist end

peaklist start
mz=898.780050798864
fragmentation=HCD
charge=3
header=RawFile: QE929_MSQ1321_20180329_Heba_ub_s1_ctrl_1 Index: 12804 Precursor: 0 _multi_
129.21568	1688.83850097656
136.07552	3269.7939453125
159.09116	6795.2060546875
235.14365	1930.70751953125
1801.7841	1687.40686035156
peaklist end

peaklist start
mz=674.35134676404
fragmentation=HCD
charge=4
header=RawFile: QE929_MSQ1321_20180329_Heba_ub_s7_30_1 Index: 12261 Precursor: 0 _multi_
101.07209	1377.27612304688
120.08089	5428.28515625
129.10237	10303.001953125
130.08624	1893.08288574219
134.81152	1435.22619628906
136.07582	7513.7978515625
147.11272	7502.96240234375
175.11971	1279.52954101563
188.47868	1244.84167480469
216.09846	2715.55615234375
218.1492	1861.92065429688
240.13474	2350.35278320313
246.17972	1609.09753417969
328.16553	1374.89672851563
356.16544	1790.3115234375
402.28467	5716.224609375
517.31146	6904.85009765625
641.36603	1849.65466308594
690.22064	1550.607421875
727.27911	1463.37902832031
735.39978	2994.94555664063
738.35901	1627.08984375
812.43158	2096.25268554688
863.51062	1930.07373046875
907.50092	1789.43432617188
940.98285	2226.58129882813
942.47723	1963.12048339844
955.44592	1892.98522949219
1207.4663	1601.76806640625
1347.6908	27350.5080566406
1510.771	4811.88012695313
1549.916	1790.06201171875
1752.886	9042.27807617188
2629.2683	1928.72253417969
peaklist end

peaklist start
mz=674.351603934854
fragmentation=HCD
charge=4
header=RawFile: QE929_MSQ1321_20180329_Heba_ub_s6_10_3 Index: 12752 Precursor: 0 _multi_
101.07153	6723.7255859375
102.05526	4670.14404296875
110.07167	1464.43688964844
117.79427	1195.60522460938
120.08082	2843.31811523438
129.0656	2046.34936523438
129.10234	23783.80859375
136.07573	23832.208984375
147.11279	1635.595703125
147.67592	1306.35070800781
165.50961	1372.2099609375
175.11877	7680.9306640625
187.14383	1973.47595214844
201.12325	2182.88330078125
215.13855	3010.31420898438
216.09792	9769.2744140625
226.11908	1601.77612304688
229.11745	3075.63452148438
240.13422	7557.65625
323.20715	5301.75244140625
328.11386	1684.22375488281
328.1666	1391.15930175781
339.20273	1576.45764160156
345.14215	3146.78588867188
402.28194	20436.375
407.71805	1895.44055175781
410.75894	1263.80139160156
458.72195	1701.97485351563
517.30893	27151.0615234375
554.29224	1688.58923339844
630.3916	10017.5681152344
674.35742	9669.6748046875
701.3479	5286.7646484375
725.36121	2775.15063476563
784.0697	1601.14770507813
794.44806	1857.03076171875
814.42499	3054.21923828125
821.08179	2024.91711425781
860.42114	1591.75354003906
924.49133	1617.15185546875
932.46442	5332.12158203125
951.46979	2233.52661132813
951.96393	2321.49584960938
974.53705	5543.330078125
1063.0503	2125.2373046875
1111.5704	2374.73852539063
1112.0859	2111.896484375
1282.7029	9102.58032226563
1510.765	7531.96667480469
1541.0625	1792.58715820313
1623.8601	27568.1528320313
1730.4037	1812.07922363281
1752.899	26837.9936523438
1882.9727	6282.45837402344
2214.614	1788.17785644531
2663.9207	1850.73156738281
peaklist end

peaklist start
mz=674.351603934854
fragmentation=HCD
charge=4
header=RawFile: QE929_MSQ1321_20180329_Heba_ub_s6_10_3 Index: 12924 Precursor: 0 _multi_
101.59254	1319.23107910156
110.07183	2136.71606445313
120.08102	2245.42919921875
129.06461	1291.716796875
129.10231	9335.6064453125
133.23233	1371.16528320313
136.07535	6372.681640625
175.11855	2422.79565429688
187.14516	4535.6748046875
197.12752	1471.61022949219
215.13766	2019.71606445313
216.09756	2245.79858398438
267.14667	1414.12512207031
323.20721	1500.81518554688
501.56015	1328.63366699219
517.30874	3384.318359375
527.57715	1347.31628417969
725.35895	2015.71301269531
814.42908	1926.91906738281
877.45349	2721.69165039063
921.46021	2740.71630859375
1135.5842	1907.90405273438
1623.9885	1583.16467285156
2288.2451	1794.31372070313
2640.3569	1692.18591308594
peaklist end

peaklist start
mz=539.68276326401
fragmentation=HCD
charge=5
header=RawFile: QE929_MSQ1321_20180329_Heba_ub_s2_ctrl_2 Index: 12576 Precursor: 0 _multi_
102.05534	1208.357421875
110.07145	1739.08813476563
118.17944	1195.37170410156
120.08087	1645.3232421875
129.10185	1490.40539550781
136.07555	5818.22021484375
143.1178	1326.35717773438
155.08089	1393.31640625
175.1196	1577.84338378906
187.14455	4929.89208984375
194.91939	1114.501953125
211.24065	1222.75915527344
249.15784	1690.53088378906
305.22647	1144.27124023438
418.49457	1138.18505859375
517.30731	2516.24291992188
538.21442	1263.19091796875
612.32385	1180.77587890625
618.16125	1182.78784179688
708.32373	1543.1982421875
744.91034	1189.37231445313
808.55286	1283.19641113281
960.13568	1551.5087890625
1104.307	1486.85290527344
1375.746	3428.56689453125
2391.7295	1553.916015625
peaklist end

peaklist start
mz=674.351949009229
fragmentation=HCD
charge=4
header=RawFile: QE929_MSQ1321_20180329_Heba_ub_s2_ctrl_2 Index: 12595 Precursor: 0 _multi_
101.07138	12846.341796875
102.05531	9194.900390625
107.67109	1605.94421386719
113.03476	2007.18713378906
119.04919	1856.01379394531
120.08117	5949.91259765625
129.06578	10205.634765625
129.10225	35387.62109375
131.11818	1662.69848632813
136.07567	53798.90234375
137.07915	2339.916015625
142.65794	1305.693359375
163.10567	1505.33715820313
169.13342	1295.72387695313
171.07643	2626.37036132813
175.11882	18972.560546875
183.14961	2060.07275390625
188.10339	2580.60620117188
193.13187	2021.83801269531
198.08682	1628.57495117188
199.0712	2915.23681640625
201.12253	5893.2314453125
209.2498	1240.00964355469
212.10329	1468.66162109375
215.13814	5547.322265625
216.09766	21424.3125
225.12303	2136.30249023438
226.08273	1953.705078125
226.11888	2125.56127929688
229.11775	8618.462890625
240.13405	14791.0380859375
241.08379	1734.78845214844
242.14856	2588.82763671875
244.12878	2407.61694335938
249.16069	2142.73046875
258.14905	5483.92016601563
274.18649	6369.04052734375
278.48218	1295.26135253906
315.6998	1949.38891601563
320.97375	1456.39086914063
327.12924	1609.12707519531
337.1488	1380.31457519531
339.20169	1945.90075683594
345.14047	8516.73828125
351.68134	1332.29943847656
353.17914	1530.79443359375
355.16089	2026.96325683594
357.21213	2622.85766601563
362.16684	1696.96655273438
397.23236	3069.0693359375
402.28206	50114.080078125
438.19827	2268.6650390625
456.20956	5078.30224609375
500.28177	5429.0478515625
517.30927	74244.130859375
527.11694	1366.54833984375
544.29407	1360.78051757813
554.29327	3122.17358398438
555.28186	2118.5556640625
567.24261	1438.03430175781
572.30048	19212.84375
630.3937	36449.3984375
656.31464	1602.83422851563
674.35394	2065.88256835938
683.32985	4820.58129882813
698.86428	5435.787109375
701.35069	15040.4689941406
725.36969	1649.99426269531
727.39374	2739.3369140625
747.38855	1779.07177734375
747.87146	2135.810546875
761.37097	2050.49096679688
778.41553	1916.94177246094
793.44917	10429.4409179688
796.41907	2191.900390625
803.92041	1958.37658691406
804.40845	1861.22143554688
804.91949	2202.533203125
814.42392	14999.56640625
821.43671	2168.47924804688
831.40094	2112.53491210938
847.43695	2361.61010742188
859.44556	2396.7509765625
859.92401	2062.41381835938
867.94092	2888.62963867188
868.45007	11041.9580078125
868.94	5135.919921875
890.47137	1885.21923828125
907.49695	3178.89282226563
942.47314	1843.78930664063
943.47253	5164.4189453125
960.46204	2177.18505859375
980.50354	1895.43774414063
1033.9636	1701.29296875
1054.04	3169.32177734375
1062.0463	1930.68017578125
1063.5582	2738.85327148438
1281.7044	18154.8581542969
1315.6533	1672.982421875
1510.7735	49040.2211914063
1623.8548	61363.328125
1697.3315	1824.91882324219
1752.8984	82343.4919433594
1845.9113	7240.36376953125
1863.9351	26375.4437255859
1865.9174	5010.24108886719
1880.9556	26416.9604492188
1901.9217	19871.0439453125
1994.0342	17948.3784179688
2124.0681	9663.88012695313
2222.1362	11515.6899414063
2350.2385	9746.24584960938
2501.4216	2200.92846679688
peaklist end

peaklist start
mz=674.351949009229
fragmentation=HCD
charge=4
header=RawFile: QE929_MSQ1321_20180329_Heba_ub_s2_ctrl_2 Index: 12434 Precursor: 0 _multi_
101.07111	1987.52172851563
129.10237	5089.05322265625
136.07552	8223.033203125
161.91365	1193.40710449219
165.35509	1207.94775390625
172.0713	1252.47900390625
175.11922	1245.70056152344
195.11359	1535.1689453125
216.09811	2384.26928710938
230.22983	1412.24255371094
402.2851	4159.578125
517.30884	7410.9072265625
630.38824	2324.42529296875
674.35242	2138.31225585938
756.39722	2076.25903320313
1481.7847	1950.630859375
1623.8574	3516.81213378906
1681.3394	1767.51831054688
1752.9002	7540.73974609375
1939.2296	2178.95141601563
2111.5242	1920.75158691406
2749.3655	1657.21948242188
peaklist end

peaklist start
mz=539.68313153127
fragmentation=HCD
charge=5
header=RawFile: QE929_MSQ1321_20180329_Heba_ub_s3_ctrl_3 Index: 11848 Precursor: 0 _multi_
120.08115	2194.98510742188
129.10251	2159.71557617188
136.07507	1964.03820800781
149.30128	1103.30969238281
159.56714	1220.32751464844
201.12376	1165.453125
243.96289	1274.64196777344
302.53867	1262.50549316406
337.83292	1274.37902832031
445.94345	1194.02526855469
480.93164	1266.71569824219
605.3432	1936.36389160156
644.85889	1358.74743652344
812.93427	1554.93762207031
1965.6321	1661.26782226563
peaklist end

peaklist start
mz=674.352174998824
fragmentation=HCD
charge=4
header=RawFile: QE929_MSQ1321_20180329_Heba_ub_s3_ctrl_3 Index: 11759 Precursor: 0 _multi_
101.0713	3192.29248046875
103.50405	1187.76477050781
106.90385	1492.56909179688
120.08108	1766.21594238281
129.1022	10475.822265625
136.07594	10391.9306640625
143.1721	1368.15014648438
175.119	2692.43334960938
187.14333	1699.61975097656
207.31985	1260.78100585938
216.0977	2782.87890625
229.11909	1350.44543457031
240.13377	2039.88427734375
294.99023	1895.7900390625
323.20911	1583.90051269531
381.95978	1256.0712890625
394.16699	1324.30883789063
402.28104	5495.74755859375
517.30902	8874.5673828125
572.30499	2571.90747070313
630.39288	5301.60009765625
725.3623	1873.09912109375
755.89667	1767.54418945313
812.43958	1716.19250488281
812.9281	2464.447265625
814.43567	2578.91772460938
867.94537	1793.66540527344
876.94934	3021.83203125
877.45795	5928.27880859375
peaklist end

peaklist start
mz=674.352174998824
fragmentation=HCD
charge=4
header=RawFile: QE929_MSQ1321_20180329_Heba_ub_s3_ctrl_3 Index: 11921 Precursor: 0 _multi_
101.07153	10204
102.05543	6683.08154296875
103.60883	1220.61169433594
113.03438	1831.03869628906
119.04939	1808.89819335938
120.08127	2775.66625976563
122.31886	1362.15539550781
128.69229	1348.208984375
129.06599	6623.80712890625
129.10231	26433.2578125
136.07567	34122.06640625
137.07881	2203.90283203125
147.73645	1345.91796875
171.07622	2131.88647460938
175.11906	13265.71875
193.13147	2686.55688476563
197.129	2025.44592285156
201.12288	2035.388671875
201.64417	1688.15161132813
212.10347	1900.8662109375
215.14	2309.61889648438
216.09834	14436.796875
226.11957	2493.302734375
229.11838	7155.783203125
240.13437	10324.9267578125
241.0822	1759.27172851563
242.14807	1500.9521484375
244.09242	1623.50207519531
244.1299	2325.85400390625
249.15967	2070.64697265625
258.10849	2057.26782226563
259.15775	2916.75537109375
274.18344	4356.0703125
337.15073	1959.08605957031
345.13953	6085.3408203125
355.16324	2431.77587890625
357.21332	2097.13012695313
373.5018	1663.93054199219
397.23184	1603.50415039063
402.28218	30307.1616210938
416.22983	2546.4306640625
473.23505	2352.81030273438
517.23804	2325.98657226563
517.3087	46731.61328125
554.29083	7661.08984375
572.30164	7910.76806640625
621.98108	1427.26574707031
623.44818	1567.6689453125
630.39167	16400.8937988281
632.85126	1521.58483886719
642.34515	1638.99255371094
684.32312	1841.32080078125
701.34808	12736.546875
718.32916	2186.71362304688
725.35797	1760.95104980469
747.87073	1587.66687011719
755.88348	11338.8134765625
778.74072	1803.791015625
793.45178	5198.50732421875
804.41974	1708.95629882813
812.43068	36002.2729492188
812.93549	18678.302734375
821.0968	1912.41394042969
831.42267	2072.96826171875
867.94604	8305.83984375
907.48663	2255.37060546875
922.98126	1768.42614746094
923.45935	1622.24084472656
979.5498	1863.12646484375
1062.0438	3136.10668945313
1071.5115	1749.01062011719
1111.5803	2256.38427734375
1112.0709	6815.11279296875
1281.7021	8811.56860351563
1352.6178	1837.7900390625
1511.7794	18154.9467773438
1735.8689	9274.75170898438
1752.904	42570.5830078125
1863.927	13452.4892578125
1880.9463	15848.8063964844
1901.9231	11542.7756347656
1994.0362	4295.15209960938
2081.6382	1782.46643066406
2125.0756	4936.53735351563
2330.8687	1993.81555175781
2350.2425	9731.62976074219
peaklist end

peaklist start
mz=1347.76550292969
fragmentation=HCD
charge=2
header=RawFile: QE929_MSQ1321_20180329_Heba_ub_s9_30_3 Index: 21352 Precursor: 0 _peak_
108.46861	2065.21728515625
152.11813	2312.59375
212.63576	1922.72424316406
353.44812	2199.88989257813
504.43109	2253.00927734375
550.50238	2309.50659179688
658.29181	2606.990234375
peaklist end

peaklist start
mz=1347.94964264773
fragmentation=HCD
charge=2
header=RawFile: QE929_MSQ1321_20180329_Heba_ub_s9_30_3 Index: 23761 Precursor: 0 _peak_
247.44601	2065.56616210938
333.86441	2476.18798828125
344.86398	2265.00561523438
354.53418	1934.32263183594
361.58237	2145.62451171875
1093.353	2367.89208984375
1299.8724	2556.08935546875
1327.3317	2367.62939453125
1393.1162	2708.60888671875
1492.7534	3401.19189453125
1636.4149	2609.3212890625
peaklist end

peaklist start
mz=674.553778237358
fragmentation=HCD
charge=4
header=RawFile: QE929_MSQ1321_20180329_Heba_ub_s2_ctrl_2 Index: 16410 Precursor: 0 _multi_
129.10231	2653.5283203125
140.56918	1378.74157714844
143.118	11668.8974609375
147.11218	1324.44250488281
171.11269	7560.99365234375
173.12852	13288.2998046875
183.11313	1400.59289550781
201.12366	5947.431640625
240.10097	1432.88330078125
240.1351	1495.84436035156
261.0191	1457.01708984375
270.146	1663.04870605469
288.15607	1485.99084472656
338.56738	1337.59777832031
381.51715	1282.96728515625
428.77737	1374.8818359375
816.35175	1861.14685058594
1100.9663	2090.5927734375
peaklist end

peaklist start
mz=1348.11295941005
fragmentation=HCD
charge=2
header=RawFile: QE929_MSQ1321_20180329_Heba_ub_s9_30_3 Index: 13589 Precursor: 0 _multi_
125.73191	1823.79345703125
131.94472	1879.26171875
155.49644	1951.26403808594
212.10435	2697.59985351563
311.1713	7857.06689453125
496.25247	2928.90087890625
567.29065	3996.57055664063
580.59357	2438.25463867188
666.35468	4734.0830078125
733.09875	2220.49389648438
765.42242	3491.33740234375
818.43713	4007.69482421875
1131.5638	25032.091796875
1244.1322	13819.8466796875
1244.3641	3424.47973632813
1374.6467	12447.7841796875
1490.676	3226.87719726563
1589.7426	3218.1904296875
1719.7687	3302.4501953125
1720.7896	2915.072265625
1819.8175	3632.25341796875
2484.2182	81898.931640625
peaklist end

peaklist start
mz=1348.12912241654
fragmentation=HCD
charge=2
header=RawFile: QE929_MSQ1321_20180329_Heba_ub_s7_30_1 Index: 17651 Precursor: 0 _multi_
117.65846	2175.07543945313
118.20573	1854.44946289063
156.30409	2085.57592773438
160.96324	1993.44262695313
202.40674	1972.20910644531
279.58243	2135.83544921875
279.97824	2119.43115234375
326.67667	2299.7919921875
348.06201	3028.724609375
1053.5363	2503.0244140625
1214.8813	2355.134765625
1517.3002	2454.86376953125
1527.798	2246.37280273438
1529.0723	2637.68725585938
1554.8685	2395.43603515625
1628.4954	2845.984375
1901.9414	2368.96459960938
peaklist end

peaklist start
mz=1348.129282315
fragmentation=HCD
charge=2
header=RawFile: QE929_MSQ1321_20180329_Heba_ub_s6_10_3 Index: 18178 Precursor: 0 _multi_
121.60629	1911.16125488281
134.68037	2039.22485351563
141.82843	2107.36840820313
221.11736	2229.70434570313
347.4285	2082.44750976563
peaklist end

peaklist start
mz=1348.13007477986
fragmentation=HCD
charge=2
header=RawFile: QE929_MSQ1321_20180329_Heba_ub_s8_30_2 Index: 18027 Precursor: 0 _multi_
136.07584	1830.74926757813
155.03548	1834.36376953125
162.99339	2215.19165039063
172.00963	2022.86157226563
192.72038	2168.99047851563
224.19743	1939.26831054688
226.12601	1923.41613769531
437.92575	2043.59191894531
521.13312	2069.33813476563
546.94342	2248.0185546875
941.72083	3219.5439453125
1544.5787	2589.32470703125
1953.0336	2820.59985351563
peaklist end

peaklist start
mz=1348.13017897557
fragmentation=HCD
charge=2
header=RawFile: QE929_MSQ1321_20180329_Heba_ub_s4_10_1 Index: 18130 Precursor: 0 _multi_
106.50443	1946.26623535156
136.07439	2229.03466796875
140.10014	1999.79284667969
730.61389	2199.65869140625
800.49542	2430.1474609375
1353.0942	2547.90649414063
1476.2455	2946.34423828125
1777.4424	2420.54736328125
2109.5039	3600.005859375
2154.4871	2821.33251953125
peaklist end

peaklist start
mz=1348.13130410796
fragmentation=HCD
charge=2
header=RawFile: QE929_MSQ1321_20180329_Heba_ub_s9_30_3 Index: 17940 Precursor: 0 _multi_
137.09738	2183.23583984375
169.237	2232.34448242188
661.27142	2296.0009765625
835.87097	2362.54321289063
1015.2653	2438.02392578125
1116.444	2298.13134765625
1262.0012	2411.64721679688
2393.9541	2552.11083984375
2591.9541	3028.88012695313
2671.6897	2732.35229492188
peaklist end

peaklist start
mz=674.599764865359
fragmentation=HCD
charge=4
header=RawFile: QE929_MSQ1321_20180329_Heba_ub_s8_30_2 Index: 16608 Precursor: 0 _multi_
101.4779	1285.86791992188
110.07133	1596.40454101563
113.05955	1187.20971679688
118.19981	1490.89929199219
120.081	3098.380859375
129.10246	5052.515625
133.04288	2266.89379882813
141.10249	3027.52124023438
160.87717	1223.58520507813
175.11938	2466.01123046875
188.70528	1435.08740234375
199.18082	13317.97265625
227.17662	1730.02661132813
234.14435	1539.94897460938
274.1214	1665.13549804688
436.09872	4587.32763671875
437.71786	4866.80810546875
441.63629	1394.90869140625
521.25494	2611.90258789063
603.3476	5272.24169921875
662.25824	1654.67236328125
690.35504	1423.49548339844
706.33301	2149.41870117188
777.38037	2619.31274414063
803.43427	1961.48278808594
823.73895	1634.28955078125
874.42359	21996.4389648438
934.53265	2738.0673828125
peaklist end

peaklist start
mz=674.599786215686
fragmentation=HCD
charge=4
header=RawFile: QE929_MSQ1321_20180329_Heba_ub_s6_10_3 Index: 16847 Precursor: 0 _multi_
110.07133	1610.9150390625
120.08197	1201.90966796875
136.07547	1781.67395019531
146.55112	1442.73657226563
152.8035	1265.01135253906
189.80092	1195.65441894531
232.05682	1453.11560058594
253.73825	1238.77978515625
1146.5027	1548.13061523438
peaklist end

peaklist start
mz=674.599786215686
fragmentation=HCD
charge=4
header=RawFile: QE929_MSQ1321_20180329_Heba_ub_s6_10_3 Index: 16760 Precursor: 0 _multi_
110.0716	1963.86694335938
120.08117	5393.77099609375
127.47192	1300.21008300781
129.1015	1782.59387207031
133.04332	2540.20434570313
141.10251	1300.0341796875
175.11978	4946.84521484375
199.18167	9833.552734375
234.1449	1282.44799804688
436.09903	1801.86010742188
437.71701	3037.29370117188
470.0611	1644.18713378906
488.78079	1365.15173339844
549.17981	1933.33325195313
603.34528	6343.71875
635.29553	1632.01086425781
706.33508	1358.30529785156
817.47241	4998.54248046875
818.48694	1901.24340820313
819.50623	1503.41528320313
828.43451	1639.94848632813
872.42419	1603.56774902344
874.42719	14405.7861328125
943.42633	2780.06884765625
peaklist end

peaklist start
mz=674.599998578086
fragmentation=HCD
charge=4
header=RawFile: QE929_MSQ1321_20180329_Heba_ub_s4_10_1 Index: 16677 Precursor: 0 _multi_
107.96715	1257.671875
110.07107	1603.4931640625
120.0811	2257.49731445313
137.86012	1346.80102539063
141.10107	1795.9814453125
199.17982	5659.19580078125
311.5174	1299.61059570313
334.5495	1200.62829589844
362.54062	1515.84814453125
603.34052	1540.54943847656
706.32855	2593.26391601563
721.14294	1569.52380371094
874.42267	17827.8372802734
958.69135	1564.74743652344
1583.5985	1608.72875976563
1849.4016	2134.60864257813
2573.8215	1885.59924316406
peaklist end

peaklist start
mz=674.600006346884
fragmentation=HCD
charge=4
header=RawFile: QE929_MSQ1321_20180329_Heba_ub_s5_10_2 Index: 15146 Precursor: 0 _multi_
113.00204	1094.53686523438
120.08106	1884.19799804688
136.07539	1462.30090332031
173.12816	2075.87622070313
193.56813	1214.61596679688
199.1804	4931.98486328125
202.87766	1318.09655761719
239.50418	1199.27783203125
260.35095	1318.48303222656
345.46838	1399.79663085938
365.89716	1211.42907714844
603.349	1920.875
629.271	1603.54711914063
818.48956	1715.04968261719
874.42195	4317.12622070313
928.21118	1448.484375
2049.3103	1749.61865234375
2350.8633	1818.36682128906
2481.0051	1775.57421875
peaklist end

peaklist start
mz=674.60003564897
fragmentation=HCD
charge=4
header=RawFile: QE929_MSQ1321_20180329_Heba_ub_s9_30_3 Index: 16474 Precursor: 0 _multi_
110.07194	1888.63415527344
120.08096	6911.3017578125
129.10271	1868.09582519531
133.04259	1481.11706542969
141.10225	2049.21752929688
141.12914	1282.4775390625
169.09769	1366.05151367188
175.11899	2286.52172851563
178.06464	1252.74865722656
185.16325	1324.14990234375
187.14256	1615.09606933594
199.18071	5195.1640625
222.033	1389.28112792969
234.14426	2313.36962890625
311.53021	1352.9013671875
366.60526	1465.20593261719
436.09641	5919.09228515625
437.71835	4568.38427734375
506.92044	1380.57604980469
516.31342	1828.05541992188
521.26477	1850.04809570313
560.32483	1406.14270019531
603.34577	9106.69519042969
716.42712	1856.2626953125
798.91058	1689.27770996094
804.44043	1709.08972167969
817.47614	6741.15771484375
819.50397	1779.67065429688
874.42525	14748.1619873047
1541.4935	1468.0927734375
2193.27	1779.09814453125
peaklist end

peaklist start
mz=674.600067675602
fragmentation=HCD
charge=4
header=RawFile: QE929_MSQ1321_20180329_Heba_ub_s7_30_1 Index: 16225 Precursor: 0 _multi_
120.08157	5126.32470703125
141.1031	1707.23217773438
155.40433	1301.10571289063
172.55283	1216.05541992188
173.12994	1474.99328613281
175.11911	1414.20495605469
199.18169	7882.39111328125
234.14629	1857.25366210938
260.05862	1283.53527832031
265.14664	1224.62072753906
430.69894	1569.96044921875
436.09622	2921.74853515625
437.71732	2076.71557617188
466.68835	1661.296875
603.34619	1555.47436523438
604.35492	1853.87414550781
716.42603	1571.47253417969
775.3559	1645.75964355469
777.37042	1993.85803222656
874.43126	12266.5903320313
944.44092	1489.9521484375
1560.0592	1614.51208496094
1988.3381	1611.26599121094
peaklist end

peaklist start
mz=674.600155485328
fragmentation=HCD
charge=4
header=RawFile: QE929_MSQ1321_20180329_Heba_ub_s2_ctrl_2 Index: 16286 Precursor: 0 _multi_
102.50254	1143.61950683594
110.07104	4875.89599609375
120.08095	6555.0986328125
129.10217	1992.353515625
143.11743	1767.44836425781
173.12799	5417.83203125
199.18031	8267.6162109375
201.12285	1517.77587890625
275.08371	1365.94128417969
337.49167	1467.16723632813
358.44028	1218.50366210938
384.17807	1237.75378417969
387.20618	1947.18518066406
436.09689	2160.07836914063
437.71558	2261.03637695313
438.21515	2277.79663085938
635.29846	2102.21069335938
706.33423	2032.15942382813
716.44275	1515.96215820313
763.50311	1833.80944824219
777.37024	4955.521484375
789.39984	1573.41088867188
803.42566	1796.88586425781
874.43036	9213.755859375
875.41736	2164.35278320313
919.47473	2475.75732421875
1728.2328	1501.39465332031
2449.8062	1755.55395507813
2654.1213	1849.88977050781
peaklist end

peaklist start
mz=674.600239718158
fragmentation=HCD
charge=4
header=RawFile: QE929_MSQ1321_20180329_Heba_ub_s3_ctrl_3 Index: 15408 Precursor: 0 _multi_
110.07127	1374.52612304688
120.08125	1764.40246582031
129.10281	2313.04711914063
175.22928	1326.89245605469
185.16574	1871.37817382813
272.22565	1265.24194335938
276.65933	1331.66015625
403.70319	2227.52709960938
446.24387	5045.58984375
578.03918	1488.19763183594
654.51068	1392.99462890625
869.46777	2127.58837890625
919.47437	2354.02221679688
1528.7557	1713.29833984375
1666.5435	1997.00158691406
peaklist end

peaklist start
mz=674.602535142367
fragmentation=HCD
charge=4
header=RawFile: QE929_MSQ1321_20180329_Heba_ub_s9_30_3 Index: 12491 Precursor: 0 _multi_
102.68984	1322.36767578125
110.0715	1484.33715820313
120.08068	1782.98718261719
129.10201	7888.4287109375
130.08548	1972.02087402344
136.07552	6996.06591796875
147.11292	2827.53125
184.12547	1199.47180175781
215.13872	1697.55322265625
216.09758	1829.01770019531
229.0905	1154.46240234375
230.51399	1344.53100585938
240.1333	1831.81103515625
307.46078	1285.97143554688
402.2825	1840.14025878906
517.30634	5739.19189453125
674.34747	1952.99475097656
735.39935	2299.34301757813
868.44617	2069.921875
877.94684	2299.17431640625
974.53796	5694.361328125
peaklist end

peaklist start
mz=1348.34088969089
fragmentation=HCD
charge=2
header=RawFile: QE929_MSQ1321_20180329_Heba_ub_s9_30_3 Index: 23741 Precursor: 0 _peak_
127.00582	2147.58618164063
141.17242	1723.61181640625
174.3694	2203.81860351563
295.60446	2017.58386230469
298.70868	2357.39990234375
510.83051	2050.42724609375
553.85638	2309.61743164063
695.38391	3152.05297851563
2253.6638	2551.59619140625
3968.6035	2780.025390625
5418.3306	3329.75463867188
peaklist end

peaklist start
mz=899.432966428234
fragmentation=HCD
charge=3
header=RawFile: QE929_MSQ1321_20180329_Heba_ub_s9_30_3 Index: 15510 Precursor: 0 _multi_
120.08131	3580.68725585938
124.30128	1580.05017089844
218.60191	1510.02258300781
244.1646	3539.80639648438
245.07677	5625.40380859375
356.31812	1578.07678222656
376.0397	1682.04711914063
653.9491	1643.42883300781
736.927	1925.85192871094
1489.7319	1651.63806152344
1602.2799	1914.48364257813
1832.2803	1960.52600097656
2684.6313	2590.85278320313
2718.8406	2176.74584960938
peaklist end

peaklist start
mz=899.433381927558
fragmentation=HCD
charge=3
header=RawFile: QE929_MSQ1321_20180329_Heba_ub_s4_10_1 Index: 15762 Precursor: 0 _multi_
120.08101	2530.24877929688
124.45473	1393.51904296875
182.03265	1679.90588378906
186.58151	1722.15698242188
194.29803	1295.99438476563
221.50743	1421.87976074219
245.07681	1788.87719726563
251.19249	1839.02307128906
291.13635	1645.19860839844
345.53925	1627.05627441406
506.09235	1752.70739746094
565.54547	1900.59997558594
608.76062	1590.74060058594
1339.1458	1771.30053710938
1911.6748	1798.28234863281
2250.5076	2152.40844726563
2478.7278	2573.42431640625
peaklist end

peaklist start
mz=674.842564495221
fragmentation=HCD
charge=4
header=RawFile: QE929_MSQ1321_20180329_Heba_ub_s9_30_3 Index: 18049 Precursor: 0 _multi_
120.08105	1545.13061523438
136.07587	5695.484375
233.12997	1492.24084472656
257.49908	1381.12072753906
261.12311	1529.39978027344
261.23816	1279.15087890625
360.19318	1709.76953125
623.4306	1265.91369628906
674.33295	1493.55297851563
675.34491	1695.7236328125
1043.5314	1633.64587402344
peaklist end

peaklist start
mz=674.843000474902
fragmentation=HCD
charge=4
header=RawFile: QE929_MSQ1321_20180329_Heba_ub_s6_10_3 Index: 18279 Precursor: 0 _multi_
119.4375	1379.33874511719
120.08138	2884.34814453125
136.07581	6461.26318359375
150.82629	1207.62231445313
159.09279	1524.32348632813
163.51515	1213.69421386719
166.08626	1999.24938964844
187.48845	1213.92614746094
200.13795	1432.78771972656
228.13533	1842.15673828125
233.1286	1978.80261230469
235.10475	1342.99499511719
285.34677	1315.23413085938
321.93494	1362.26635742188
324.87576	1421.23522949219
487.56348	1438.22375488281
708.38568	1358.78356933594
955.49463	1964.63110351563
1068.5428	1524.36120605469
1069.5242	2448.03247070313
1169.4485	1692.00891113281
1520.5027	1560.15844726563
2085.9727	1501.72009277344
2149.5159	1908.99353027344
2345.4629	1676.20886230469
2680.0701	1983.24401855469
peaklist end

peaklist start
mz=674.843289194741
fragmentation=HCD
charge=4
header=RawFile: QE929_MSQ1321_20180329_Heba_ub_s2_ctrl_2 Index: 17575 Precursor: 0 _multi_
123.15517	1080.18029785156
128.60091	1168.76306152344
136.07565	2391.9375
536.92902	1402.06274414063
1181.6851	1497.22521972656
1521.3925	1677.71374511719
2235.2148	1795.83349609375
2577.2769	1773.775390625
peaklist end

peaklist start
mz=674.843420544115
fragmentation=HCD
charge=4
header=RawFile: QE929_MSQ1321_20180329_Heba_ub_s7_30_1 Index: 17756 Precursor: 0 _multi_
110.07175	1368.33728027344
119.05025	1576.47570800781
120.08131	2655.8154296875
136.0761	17078.8359375
137.07945	1217.05285644531
144.45149	1221.07739257813
151.46965	1275.81018066406
166.08607	1700.6865234375
192.10213	2960.02099609375
206.46858	1275.60046386719
215.14026	1285.59167480469
233.12796	9078.388671875
237.12309	2726.75854492188
247.10736	7134.81787109375
261.12436	4910.50244140625
265.11835	1818.97485351563
360.1918	3004.26489257813
374.20316	1357.99926757813
378.20172	2034.01672363281
917.44006	2782.04467773438
974.48444	1677.92419433594
985.51532	1924.72314453125
1056.5198	1741.5107421875
1070.5443	1644.97436523438
1187.5913	2223.42138671875
1324.6151	4441.43212890625
1337.8077	1722.00024414063
2364.54	1986.60668945313
2719.8796	2202.67846679688
peaklist end

peaklist start
mz=899.455503571022
fragmentation=HCD
charge=3
header=RawFile: QE929_MSQ1321_20180329_Heba_ub_s6_10_3 Index: 18282 Precursor: 0 _multi_
100.56586	1391.29443359375
114.84203	1546.14416503906
121.72759	1311.81408691406
134.51266	1366.93237304688
145.30911	1611.34423828125
168.44339	1379.23937988281
209.50824	1514.52770996094
225.72481	1851.83251953125
247.10881	1466.24987792969
321.99896	2082.59106445313
326.38287	1657.12109375
360.19162	3029.15063476563
647.12799	1641.51977539063
985.50122	1719.05163574219
1056.5299	2453.09936523438
1720.7573	1921.61157226563
2207.0723	5374.19372558594
2739.2957	2070.71484375
peaklist end

peaklist start
mz=674.843695560249
fragmentation=HCD
charge=4
header=RawFile: QE929_MSQ1321_20180329_Heba_ub_s3_ctrl_3 Index: 16646 Precursor: 0 _multi_
136.07542	1634.8173828125
191.49582	1163.80151367188
213.18427	1257.02526855469
583.0285	1473.66564941406
1369.803	1540.69360351563
1481.3546	1473.69128417969
1759.9784	1673.21496582031
2083.3149	1937.40649414063
peaklist end

peaklist start
mz=899.456099215021
fragmentation=HCD
charge=3
header=RawFile: QE929_MSQ1321_20180329_Heba_ub_s9_30_3 Index: 18039 Precursor: 0 _multi_
108.70728	1313.75659179688
131.61101	1319.07946777344
149.49178	1532.30224609375
199.18217	1546.31958007813
210.15508	1695.82434082031
360.19382	2546.86791992188
921.32861	2022.06420898438
1103.5393	2398.60571289063
1899.8969	2413.05541992188
1927.7439	1942.35852050781
2100.0327	1973.0791015625
2625.217	2837.35864257813
peaklist end

peaklist start
mz=899.456191925827
fragmentation=HCD
charge=3
header=RawFile: QE929_MSQ1321_20180329_Heba_ub_s7_30_1 Index: 17753 Precursor: 0 _multi_
109.74327	1393.01513671875
126.56129	1427.07092285156
136.07587	6382.87255859375
207.70567	1619.978515625
211.97359	1574.36145019531
247.10738	8788.6142578125
261.12311	2361.58276367188
265.1196	1938.98510742188
360.19193	7870.98095703125
367.38849	1733.42944335938
378.1994	2300.15502929688
594.5191	1800.2744140625
985.5058	2368.14526367188
1103.5377	3211.89526367188
1104.0253	2663.99658203125
1187.5623	2305.541015625
1455.647	1913.53820800781
2633.8262	2193.90087890625
peaklist end

peaklist start
mz=899.456478976318
fragmentation=HCD
charge=3
header=RawFile: QE929_MSQ1321_20180329_Heba_ub_s8_30_2 Index: 18169 Precursor: 0 _multi_
116.35609	1355.88916015625
184.76558	1419.43762207031
241.71483	1562.38525390625
247.1071	3020.509765625
250.44058	1580.400390625
263.2438	1560.2158203125
265.11853	1687.57775878906
285.56693	1463.33386230469
360.18976	3327.03149414063
374.21014	2103.35400390625
585.98334	1910.90295410156
631.23718	1498.07861328125
670.49292	1789.65637207031
678.04358	1803.28576660156
713.95972	1586.95739746094
1074.9242	2005.57922363281
peaklist end

peaklist start
mz=899.456746701348
fragmentation=HCD
charge=3
header=RawFile: QE929_MSQ1321_20180329_Heba_ub_s4_10_1 Index: 18257 Precursor: 0 _multi_
136.07545	1859.693359375
169.91658	1340.56481933594
210.13484	1627.23876953125
247.10754	2126.79248046875
265.11658	1419.52209472656
268.8696	1446.00573730469
281.11832	1467.56103515625
297.48825	1559.48156738281
308.52069	1417.61340332031
340.18414	1624.71643066406
359.05032	1445.69763183594
360.19235	2545.67407226563
427.31891	1455.56896972656
442.37537	1497.57177734375
1531.588	1653.59680175781
1896.2566	2235.01293945313
1932.4666	2354.53955078125
peaklist end

peaklist start
mz=899.456798692365
fragmentation=HCD
charge=3
header=RawFile: QE929_MSQ1321_20180329_Heba_ub_s2_ctrl_2 Index: 17572 Precursor: 0 _multi_
146.3699	1414.59191894531
153.35733	1317.09948730469
155.09525	1673.08679199219
217.32646	1584.07019042969
360.19028	3577.4755859375
480.95377	1711.94030761719
1104.0354	1961.2275390625
1324.6182	2143.23193359375
1547.5289	1780.23901367188
1666.8062	2081.77490234375
peaklist end

peaklist start
mz=899.45723388282
fragmentation=HCD
charge=3
header=RawFile: QE929_MSQ1321_20180329_Heba_ub_s3_ctrl_3 Index: 16648 Precursor: 0 _multi_
110.7551	1316.15393066406
117.91456	1764.05114746094
128.90749	1503.64990234375
237.12462	1712.45227050781
247.10866	2284.38525390625
256.66904	1721.6748046875
360.19244	3509.31884765625
368.54053	1622.54772949219
374.20596	1617.90893554688
380.65924	1599.51037597656
447.22516	1519.75158691406
452.56519	1497.59924316406
517.99664	1888.40563964844
1104.0299	2942.75659179688
1729.177	2591.30078125
2145.4436	2220.11059570313
peaklist end

peaklist start
mz=674.851938221382
fragmentation=HCD
charge=4
header=RawFile: QE929_MSQ1321_20180329_Heba_ub_s9_30_3 Index: 15574 Precursor: 0 _multi_
101.07125	3096.37353515625
102.05554	3068.89428710938
104.05326	8520.947265625
110.07147	21186.751953125
120.0809	21917.70703125
129.10225	14115.009765625
130.0865	9367.912109375
136.0753	2673.91479492188
143.11769	8882.2509765625
147.11235	11915.72265625
171.11302	2659.63403320313
173.12814	1578.97680664063
185.09268	2080.1708984375
185.16472	35072.44140625
186.16866	2230.00439453125
187.07123	5708.22216796875
196.52655	1265.64379882813
201.12303	6694.44384765625
205.09895	2279.42919921875
209.10335	2626.6875
213.15974	6472.31103515625
229.11769	6575.228515625
230.07697	6118.759765625
230.11362	1626.91552734375
233.09641	1858.7685546875
240.13493	1413.88464355469
242.17853	1643.63000488281
253.09241	7707.40869140625
257.16061	2258.36694335938
258.14413	9244.150390625
275.16901	3843.6396484375
286.13885	8200.859375
286.1702	1291.16918945313
287.65817	1741.24096679688
297.62363	2544.43627929688
300.15457	8072.22509765625
302.15552	1809.8173828125
350.21793	2503.90649414063
354.16708	2895.24829101563
361.19232	5405.61376953125
371.22791	1896.203125
372.14041	5900.07470703125
376.21927	6740.86181640625
389.702	3101.42993164063
427.24673	1914.14392089844
454.0845	1297.74353027344
456.24106	1784.88806152344
465.246	5496.83056640625
484.77646	1936.38232421875
497.23361	2323.3330078125
542.27173	2522.67919921875
548.30178	14480.2316894531
567.29321	1974.4052734375
570.26801	2306.07739257813
574.30763	11743.58984375
574.79272	2175.22021484375
577.30786	2381.96557617188
594.24176	6858.19384765625
597.26831	2385.62353515625
641.29626	1868.8203125
642.33948	1767.13439941406
661.38743	15912.4360351563
665.33795	2345.94970703125
679.33007	20318.9317626953
707.3256	10179.3276367188
707.89136	1943.7431640625
721.37537	2468.703125
724.38348	1468.8818359375
732.42493	30083.3615722656
735.31824	2641.56665039063
749.37091	8016.986328125
754.39673	2172.56567382813
778.40601	5675.697265625
782.40851	1625.65893554688
783.41101	2091.12280273438
783.896	1764.87829589844
803.07562	2701.03076171875
806.3932	99022.9389648438
850.45621	6355.4306640625
850.94562	1953.25671386719
869.48357	63097.0869140625
891.47748	6454.15576171875
891.48536	49660.9541015625
919.47672	67137.8195800781
951.5025	1883.47875976563
968.55579	9539.181640625
969.53784	6128.34619140625
974.53644	7993.7041015625
992.44385	2461.32202148438
1018.5404	14758.5581054688
1069.5998	17254.0979003906
1153.6033	2059.9052734375
1170.6486	30033.408203125
1171.6364	5121.22607421875
1203.6061	36423.5249023438
1204.5903	1847.57592773438
1301.671	15401.890625
1302.6862	1751.8271484375
1471.7874	20935.2861328125
1582.8229	11871.4013671875
1600.842	19015.6293945313
peaklist end

peaklist start
mz=899.466889670567
fragmentation=HCD
charge=3
header=RawFile: QE929_MSQ1321_20180329_Heba_ub_s7_30_1 Index: 18607 Precursor: 0 _multi_
120.08024	1694.34313964844
244.98042	1624.08825683594
328.46756	1620.7236328125
437.27966	1917.32983398438
438.26819	2140.71826171875
450.99585	1921.72033691406
601.32843	2651.14575195313
602.57117	1604.6376953125
722.888	1496.12133789063
723.01788	1569.32116699219
1038.5934	13068.1611328125
1202.5703	2454.53833007813
1967.016	2021.36193847656
2010.2145	1979.55249023438
2217.4915	2662.3916015625
peaklist end

peaklist start
mz=674.852062679327
fragmentation=HCD
charge=4
header=RawFile: QE929_MSQ1321_20180329_Heba_ub_s8_30_2 Index: 15909 Precursor: 0 _multi_
104.05326	8187.453125
107.88734	1211.11560058594
110.07172	15013.099609375
120.08092	7636.0458984375
129.10257	7184.8486328125
130.08603	1871.66149902344
136.07539	1815.47448730469
143.11772	5889.58837890625
147.11273	6265.92626953125
169.061	1484.01611328125
170.08421	1724.10791015625
171.11195	1902.57287597656
185.16438	19945.869140625
187.07097	2610.24658203125
200.42183	1389.63427734375
201.12321	4950.88232421875
213.16028	2338.04638671875
217.138	1580.68286132813
229.11798	5223.54931640625
230.11501	1344.85302734375
233.09433	1343.07788085938
236.77652	1456.93908691406
253.09253	6102.63623046875
258.14386	5537.33544921875
275.1705	2146.82495117188
286.14029	2961.220703125
297.62616	1958.48559570313
300.15527	1921.82397460938
316.13196	2084.3056640625
340.16846	6435.6748046875
350.21878	1494.70703125
354.16779	2271.8388671875
366.17377	2062.85522460938
372.14066	1907.46044921875
376.21991	5682.27880859375
389.14642	4336.2705078125
389.70291	2253.49560546875
407.15686	1653.80065917969
465.24493	1556.63146972656
486.23962	1794.68139648438
496.72873	2006.05700683594
548.30371	6370.45263671875
574.3009	2435.55346679688
594.24261	2881.13745117188
596.31543	1974.90759277344
605.32446	2264.61865234375
645.36621	1528.17053222656
651.33875	2460.33349609375
661.38873	9202.50646972656
707.32318	2387.21337890625
714.84473	1587.60205078125
718.40729	1797.60766601563
732.42406	18255.4951171875
735.31378	1698.61010742188
749.37079	2153.82934570313
788.81378	1558.85693359375
800.91473	6180.50341796875
806.39436	50452.3193359375
831.4975	10110.0576171875
850.46417	2362.87329101563
869.48241	35482.1077880859
891.48307	26182.8383789063
919.47626	39432.3754882813
968.53632	2588.46459960938
1069.5911	7789.2685546875
1170.6464	14666.74609375
1171.6364	2605.22094726563
1203.5969	12003.9133300781
1301.6871	2191.81591796875
1409.7125	1796.85229492188
1471.7837	7509.30090332031
1582.8268	6761.95922851563
1601.8408	4219.45532226563
peaklist end

peaklist start
mz=674.852062679327
fragmentation=HCD
charge=4
header=RawFile: QE929_MSQ1321_20180329_Heba_ub_s8_30_2 Index: 15742 Precursor: 0 _multi_
101.07137	2037.18896484375
102.05523	4593.66064453125
104.05315	10103.626953125
110.07159	19616.84765625
120.08077	18466.294921875
129.06604	1228.46240234375
129.10243	11263.390625
130.08609	5912.60986328125
143.11754	7761.505859375
147.11281	11552.109375
169.06071	1877.1240234375
171.11249	2917.04541015625
179.11909	1449.43212890625
185.16472	28030.625
186.16785	2152.61572265625
187.07211	2007.60083007813
200.10268	1492.17712402344
201.12288	7695.74462890625
209.10352	2830.193359375
213.15939	6133.03857421875
229.11786	2183.7431640625
230.11436	1812.75646972656
253.09319	6853.19140625
257.15985	2119.72534179688
258.14444	8548.1171875
275.17123	5281.52490234375
284.15964	1807.96899414063
286.14059	9710.642578125
297.62402	2419.251953125
298.12167	2583.38110351563
300.15417	3247.09838867188
302.15457	1838.19116210938
316.13385	1676.78955078125
337.18692	2214.91064453125
350.21848	2638.49291992188
354.16556	2727.62646484375
361.19336	1584.56750488281
372.14175	3006.37646484375
376.21802	6033.064453125
390.20215	1827.69079589844
394.69821	1772.552734375
437.45886	1592.6826171875
455.24289	1545.91845703125
465.11316	1592.6162109375
465.24412	7452.67553710938
468.22141	2492.58666992188
510.26822	3001.90771484375
531.23041	1634.7119140625
535.30518	2349.86889648438
537.21533	1485.84118652344
548.30328	11602.6796875
574.30811	5435.72705078125
577.31567	1774.892578125
594.24121	7906.537109375
623.33337	1837.22595214844
659.34589	1841.79760742188
661.38892	13241.3328857422
679.33017	7735.08728027344
706.37866	2139.95751953125
707.32581	6279.03759765625
732.42506	23145.7622070313
736.0011	1531.86437988281
749.367	1732.5556640625
778.41339	2181.78393554688
792.41113	5994.076171875
806.39344	73431.0146484375
811.41058	2493.17333984375
820.39795	1912.56225585938
850.46356	2305.9716796875
856.86725	1867.69458007813
869.4832	41265.9997558594
891.48171	42120.5632324219
919.47489	47027.8676757813
921.49146	1819.43273925781
968.54063	9574.1845703125
968.81354	1590.86657714844
972.28143	1800.72021484375
1007.5177	1575.2646484375
1009.0426	1897.87719726563
1018.5392	2816.65673828125
1069.5865	11264.8444824219
1170.6659	10681.6708984375
1171.6346	5040.18017578125
1171.6444	12040.4897460938
1203.5992	23807.13671875
1204.5861	1951.40197753906
1301.6859	8200.91772460938
1302.6685	2445.50048828125
1471.7998	10057.8696289063
1600.8298	19731.5893554688
1700.8999	10219.216796875
1780.3116	1917.54858398438
peaklist end

peaklist start
mz=674.852064811061
fragmentation=HCD
charge=4
header=RawFile: QE929_MSQ1321_20180329_Heba_ub_s7_30_1 Index: 15445 Precursor: 0 _multi_
101.07131	1771.98681640625
102.05525	6415.39013671875
104.05319	8809.8583984375
110.07153	21123.048828125
120.08098	18090.826171875
123.23609	1417.02661132813
129.10187	11567.5966796875
130.08617	8806.04296875
143.11812	9282.4384765625
147.11263	8058.63232421875
155.08087	1513.255859375
185.16483	30006.28125
186.16786	2473.95434570313
187.07104	2706.68188476563
201.12349	6907.30029296875
205.10049	2186.81787109375
209.1015	4793.1318359375
213.16002	8394.7587890625
214.16275	2086.63330078125
217.13754	1408.75341796875
229.11867	3066.07470703125
230.11415	2992.73071289063
233.09419	2144.56420898438
239.14952	1515.95629882813
240.13501	1942.33923339844
253.09262	8323.88671875
257.1608	3092.80615234375
258.14355	7659.9521484375
275.17044	6491.2724609375
282.14478	1858.43725585938
286.13925	9182.19140625
297.62259	2006.49072265625
300.15582	5533.89794921875
302.1514	2513.34912109375
316.13168	1519.45971679688
337.18475	3943.84924316406
340.67047	5518.3515625
341.18127	1462.35241699219
350.21951	2832.69116210938
358.27206	1398.41162109375
368.13242	1425.02355957031
372.13937	2961.82373046875
375.18817	1733.97399902344
375.69641	1320.89929199219
376.21854	7913.486328125
403.20459	1567.22668457031
428.42688	1293.69702148438
429.23621	1296.52075195313
435.24475	9116.5205078125
439.22394	1525.66662597656
465.24457	2859.57055664063
485.2785	1615.32043457031
495.77682	2014.96508789063
496.73056	3322.80615234375
509.78171	2024.77368164063
510.26733	1949.60119628906
521.6275	1250.45495605469
537.21783	1977.85595703125
542.27625	1681.49890136719
548.30672	13929.7463378906
553.26746	2311.56860351563
558.32697	1473.87890625
570.26788	3155.80908203125
594.24231	4831.5234375
597.27472	1525.8505859375
602.30296	21322.0948486328
602.80884	7213.21923828125
661.39069	10782.5048828125
679.33221	2769.97680664063
707.326	14854.6917724609
732.42339	17107.0454101563
749.35968	2219.79858398438
778.38715	2352.98486328125
788.38245	1994.55310058594
802.4187	1934.13427734375
802.74561	2459.88818359375
806.39319	83489.1528320313
850.45471	5056.21875
869.48341	38896.83984375
891.47821	6182.73779296875
891.48509	44488.6279296875
892.49365	2082.07153320313
919.475	57873.6049804688
924.50275	1949.06665039063
968.54481	11959.7573242188
1018.5406	5705.89013671875
1069.5892	11091.1335449219
1147.6023	10199.4458007813
1170.6439	14407.2744140625
1170.6602	11320.0048828125
1171.6475	3255.55810546875
1204.5992	3006.60327148438
1301.6753	18586.3094482422
1471.7949	21853.0554199219
1548.3428	1965.30163574219
1582.8302	11164.2124023438
1600.8323	15068.5834960938
2047.5551	1717.95556640625
2387.6116	1854.52124023438
peaklist end

peaklist start
mz=674.852096486498
fragmentation=HCD
charge=4
header=RawFile: QE929_MSQ1321_20180329_Heba_ub_s6_10_3 Index: 15928 Precursor: 0 _multi_
101.07141	9058.8193359375
102.05519	3168.49340820313
104.05326	10315.1865234375
108.65758	1502.41882324219
110.07149	33619.19921875
119.08138	2044.64453125
120.08087	30109.505859375
129.06654	1842.07580566406
129.10231	18727.376953125
130.08644	10046.3583984375
136.07576	2736.11694335938
143.11774	14543.3837890625
147.11261	14432.5888671875
166.06206	2148.833984375
171.1134	3504.38793945313
173.12819	1664.30004882813
180.38947	1577.60546875
182.43079	1359.93151855469
183.11272	1375.23168945313
185.09253	2070.30688476563
185.16483	45876.28515625
186.16815	6327.626953125
187.07141	5468.75732421875
197.16722	1793.6435546875
201.1232	9492.5791015625
205.09953	2383.47509765625
209.1033	6848.1484375
213.15982	11974.3369140625
217.13678	1759.35168457031
218.57671	1338.52734375
229.11807	8998.173828125
230.11327	2793.91918945313
233.09711	1883.01000976563
240.13443	2884.09106445313
253.0932	10327.1884765625
257.16132	6824.48388671875
258.14435	11742.9296875
275.17038	9912.0322265625
286.13931	14074.8544921875
297.62326	5256.677734375
300.15552	9402.9931640625
301.6564	1884.89318847656
316.1319	2553.83081054688
322.18533	2839.33618164063
337.18884	2969.97192382813
350.2182	6511.8359375
361.19168	2941.13354492188
371.23032	2785.56762695313
372.14182	8669.46875
375.19101	2529.42724609375
376.21835	12822.1875
390.15491	2612.55053710938
396.71066	3448.63452148438
399.22256	2329.7041015625
400.15735	1743.59301757813
405.2261	2249.52172851563
439.23337	2348.79223632813
465.24582	7720.99267578125
468.22519	3306.7568359375
484.78134	2720.79638671875
496.73276	2555.482421875
509.77527	9071.033203125
510.27051	8991.361328125
513.27478	1836.22778320313
514.23425	2186.708984375
530.28192	2415.17236328125
535.29956	2016.50146484375
548.30422	24113.8823242188
553.27399	2630.607421875
570.26697	2649.54736328125
574.30691	13038.4912109375
574.80048	2184.59204101563
577.31012	3277.0439453125
586.82178	2556.4130859375
594.23984	10850.1827392578
597.27069	2182.74951171875
602.30536	19141.71484375
623.34796	2618.33276367188
642.32526	1983.3681640625
642.83826	2802.49829101563
645.35498	1969.12890625
661.3876	23022.4033203125
679.32936	21688.7706298828
696.35284	2078.38696289063
707.32575	27198.3720703125
714.341	2342.98901367188
721.38403	2002.46337890625
727.39545	2251.28735351563
732.42799	38944.74609375
735.31738	3340.25537109375
736.40851	16106.0263671875
740.37749	4952.17358398438
749.37024	9227.361328125
777.41913	2716.93212890625
778.39793	7819.89697265625
778.40887	7915.6787109375
803.08136	2521.00268554688
806.39445	139771.475952148
811.41022	3149.505859375
820.40533	2641.89184570313
841.95721	2036.71752929688
850.45403	18619.3112792969
850.94885	5364.73876953125
869.48279	83208.05078125
891.48439	84482.4532470703
919.47847	88403.4526367188
924.49298	2608.2841796875
935.44824	2160.6015625
968.55536	12764.7646484375
969.53639	11595.4965820313
974.53741	5265.00244140625
990.55255	9367.17846679688
1018.536	11826.3989257813
1053.5295	4351.3447265625
1069.6041	13057.6865234375
1070.5951	7101.84716796875
1078.5719	2710.37109375
1137.5682	1976.22631835938
1147.5762	2553.60424804688
1152.5854	2039.14489746094
1170.6502	51109.04296875
1172.6436	2260.66284179688
1204.6107	26726.2760009766
1205.6204	2405.97338867188
1301.6721	9828.6591796875
1301.6874	21663.3466796875
1308.6754	1856.94250488281
1326.6321	1732.4873046875
1472.7877	17398.0625
1503.7875	1675.94458007813
1559.6533	1894.87707519531
1582.8189	12297.6643066406
1600.8311	23263.32421875
peaklist end

peaklist start
mz=674.852096486498
fragmentation=HCD
charge=4
header=RawFile: QE929_MSQ1321_20180329_Heba_ub_s6_10_3 Index: 16105 Precursor: 0 _multi_
101.07156	6550.20361328125
102.05539	6800.0498046875
104.05307	10886.6826171875
110.07143	33809.52734375
120.08083	28903.05078125
121.08437	2088.7490234375
124.95455	1236.96569824219
129.10205	21299.8984375
130.08617	12300.107421875
136.0753	2610.85400390625
136.8679	1334.30883789063
143.11771	13581.2685546875
147.11252	14034.595703125
165.68881	1271.47570800781
169.13333	2977.865234375
171.11339	5667.9638671875
173.12773	1616.67260742188
175.11929	1714.28552246094
185.09221	2623.68481445313
185.16457	45733.63671875
187.07161	7434.82421875
200.41472	1545.05310058594
201.123	10096.78125
205.09996	2742.57861328125
209.10384	6686.51220703125
213.15958	8592.8125
215.08533	1641.77075195313
217.13658	3024.20263671875
229.11804	7753.837890625
230.1144	6419.5126953125
233.09468	1707.58911132813
237.13441	1778.60571289063
240.13358	2797.16284179688
247.10869	1431.56225585938
253.09262	14993.4157714844
257.16132	5160.8876953125
258.14313	13061.048828125
265.11902	5365.3701171875
275.10391	2596.0341796875
275.17133	6455.615234375
286.13953	12101.8564453125
300.15463	9535.52734375
316.13367	2754.44140625
337.18646	2153.28173828125
340.16849	10497.2783203125
350.21863	6644.86279296875
361.19199	6683.029296875
372.13818	4109.240234375
375.69064	2438.14965820313
376.21912	11165.662109375
389.14585	8748.83764648438
389.70056	5530.30517578125
396.71509	1771.68664550781
403.202	6356.0224609375
405.22464	2358.44311523438
407.1572	3241.03857421875
426.23935	1622.87817382813
458.24298	1779.23571777344
465.24777	6722.17431640625
468.21948	1967.43322753906
494.27353	1879.58142089844
495.7774	3292.59936523438
496.73392	1652.01208496094
502.22894	2986.01538085938
509.77924	3118.43188476563
510.27142	2890.6953125
524.76593	2820.45776367188
526.30292	1820.67504882813
530.28856	4301.32604980469
548.30244	22223.6518554688
554.79651	2138.34545898438
570.26764	1997.16003417969
574.30759	14095.8999023438
594.24225	15469.3911132813
603.31013	18795.9201660156
605.32629	6312.41064453125
623.35052	2810.16162109375
635.23718	1612.16552734375
651.34991	5400.4521484375
652.85455	1921.97888183594
659.34357	2075.44262695313
661.38883	14537.7866210938
669.33325	1910.5068359375
676.37958	1786.80407714844
679.32831	8977.734375
707.32435	18216.1428222656
707.89068	5610.21435546875
718.40259	14678.2841796875
723.38452	1869.70739746094
724.37866	2166.8505859375
732.4246	35764.416015625
735.32208	2870.63232421875
736.40344	9909.4013671875
740.36749	2232.01831054688
749.37057	9968.345703125
754.39044	2598.00268554688
778.40753	2364.43237304688
803.06189	1772.75610351563
806.39284	128984.660400391
820.41406	1843.28723144531
831.49443	21601.5107421875
840.45593	2454.22485351563
850.43927	2114.75317382813
850.95819	3389.5400390625
851.46722	2986.80932617188
869.48257	89492.4311523438
891.48356	60189.2421875
919.47611	86606.064453125
922.47375	2941.96533203125
924.49878	2186.01538085938
935.43506	2899.07250976563
944.57617	2525.44897460938
968.5414	11072.4304199219
1007.5138	1817.03698730469
1018.5425	10111.5490722656
1052.5779	2416.35424804688
1058.6138	9176.9765625
1069.5895	13128.8173828125
1070.606	6806.9130859375
1105.5422	4661.51513671875
1147.5787	2329.65673828125
1170.6429	47737.9514160156
1203.5987	23274.296875
1205.5883	2171.37719726563
1221.366	2141.30297851563
1301.667	8793.6728515625
1302.6833	15605.5849609375
1317.6655	3025.3740234375
1472.7854	14024.2470703125
1564.8074	3751.02758789063
1582.8161	12544.89453125
1600.8093	1944.56298828125
1600.8323	16409.7957763672
1842.3605	2040.43627929688
1866.9857	2313.22338867188
1933.101	1810.62744140625
2037.3236	1838.47973632813
peaklist end

peaklist start
mz=899.46732175132
fragmentation=HCD
charge=3
header=RawFile: QE929_MSQ1321_20180329_Heba_ub_s9_30_3 Index: 18929 Precursor: 0 _multi_
105.14991	1484.79541015625
112.67352	1371.85668945313
120.08086	2065.42309570313
148.61383	1506.44909667969
211.14459	1572.84216308594
273.31497	1379.52600097656
305.51575	1641.64782714844
442.73898	1707.83129882813
601.33356	3097.54443359375
601.89893	1780.47680664063
864.79016	2015.27087402344
905.43134	1948.32189941406
953.16162	1649.30944824219
1038.5803	15918.6767578125
peaklist end

peaklist start
mz=674.852362335393
fragmentation=HCD
charge=4
header=RawFile: QE929_MSQ1321_20180329_Heba_ub_s3_ctrl_3 Index: 14787 Precursor: 0 _multi_
101.07111	1578.83605957031
102.05537	1886.46276855469
102.08308	1186.99035644531
104.05301	8553.091796875
110.07156	17083.0859375
120.0807	10657.2978515625
129.10199	7075.44677734375
130.08595	5534.7021484375
143.11763	6597.69091796875
147.11238	7174.42626953125
171.11206	2292.04541015625
185.09178	2120.94165039063
185.16435	21003.1484375
187.07077	5236.9052734375
201.12279	2149.48510742188
213.15915	1913.09826660156
228.69829	1438.41955566406
229.11775	2227.5498046875
230.11391	2161.72485351563
240.13385	1537.35485839844
253.09221	6718.70263671875
257.16016	2073.83740234375
258.14377	5542.6533203125
275.16977	2475.88256835938
286.13782	5023.9482421875
300.15381	2827.24389648438
301.65491	2263.67822265625
340.16827	5624.7578125
350.21875	2846.01953125
372.1424	2447.240234375
373.20694	1390.177734375
376.21773	4211.85876464844
465.24112	4566.23046875
485.18027	1399.39892578125
486.23752	1375.30993652344
496.73032	2527.88061523438
548.30372	9888.09985351563
574.30743	5519.63818359375
594.24371	2597.4462890625
623.34729	1680.01525878906
661.38556	2567.0400390625
679.33038	2808.9384765625
707.32277	10150.8918457031
727.89429	1824.18933105469
732.42169	10392.4638671875
733.41187	2820.24877929688
749.37286	7065.67041015625
791.90649	2005.95532226563
792.41785	4589.82958984375
806.39067	55068.1259765625
810.5293	1786.25598144531
869.48282	41376.9689941406
874.54529	1619.54565429688
891.47815	6278.41162109375
891.48504	30596.357421875
919.47953	42756.0014648438
926.49695	1685.49438476563
968.54419	3128.57690429688
990.54854	4438.35009765625
1018.5455	2444.91040039063
1069.5832	10027.2397460938
1105.5344	2355.78930664063
1153.6069	1783.79858398438
1170.631	13114.4228515625
1170.6397	9862.10180664063
1204.5841	1598.86499023438
1204.6037	15878.4213867188
1301.6738	3114.57421875
1301.6832	6581.15405273438
1303.6798	1949.90295410156
1471.7898	11068.8681640625
1600.8308	7773.66137695313
2254.3958	2019.55297851563
peaklist end

peaklist start
mz=674.852362335393
fragmentation=HCD
charge=4
header=RawFile: QE929_MSQ1321_20180329_Heba_ub_s3_ctrl_3 Index: 14931 Precursor: 0 _multi_
101.07121	3323.3369140625
102.05502	5827.2880859375
104.05296	7956.85888671875
110.07137	26078.443359375
111.07517	1572.2763671875
120.08082	22536.177734375
129.10208	11288.8173828125
130.08568	7740.3349609375
136.07562	1644.09558105469
141.52707	1434.68371582031
142.31921	1226.56115722656
143.11745	8969.27734375
146.37172	1272.6064453125
147.11282	11033.2333984375
169.06111	1726.34289550781
171.11217	2556.82666015625
173.09082	1553.19946289063
181.10817	1475.26684570313
185.09087	1746.86120605469
185.16447	36557.7734375
186.16768	2827.68139648438
186.88972	1557.48156738281
187.07091	8167.87939453125
201.12291	6409.806640625
205.09888	1594.10144042969
209.10197	2345.96313476563
213.15854	9485.318359375
217.13615	2431.7861328125
229.11749	6296.71142578125
230.11313	2002.17370605469
233.09386	1759.99304199219
240.13335	2607.05883789063
253.09233	8848.697265625
254.1497	2046.30480957031
257.15997	5010.87939453125
258.14407	8990.2255859375
275.16989	5671.4755859375
286.13867	9069.232421875
300.1543	7009.486328125
301.65637	1680.96899414063
316.13004	2465.74365234375
337.1868	1716.30993652344
340.16722	13518.6032714844
350.21768	7043.4951171875
354.1676	5241.80419921875
361.19156	1992.4775390625
371.22827	2269.13427734375
372.13821	5881.333984375
376.21796	8355.47265625
457.18344	1581.01525878906
465.24222	2812.69946289063
476.25787	1977.27917480469
509.77686	3150.744140625
510.27274	2759.19799804688
548.30469	13197.3173828125
574.30225	7322.80322265625
577.31042	2833.11499023438
585.30817	2104.00634765625
585.82574	6154.37353515625
586.31952	6216.77734375
594.23957	12520.8265380859
595.32404	1826.4111328125
602.3029	20500.0467529297
602.80835	6930.16455078125
642.83441	1610.01013183594
652.336	1725.54797363281
661.38275	12129.7412109375
669.33423	2155.35278320313
679.32202	5363.6220703125
707.32654	6948.4609375
732.42229	20235.6430664063
735.31671	5693.76123046875
773.83179	1841.63684082031
803.07361	2278.14990234375
806.39147	92648.8283691406
850.45606	6968.76098632813
850.94769	2148.25463867188
869.4801	55374.6647949219
891.47069	9254.73486328125
891.48357	39800.3286132813
896.4834	1803.82971191406
919.47643	65525.9833984375
926.46991	2319.00927734375
968.54243	13958.1694335938
992.4527	4401.93505859375
1009.5233	1875.26818847656
1018.539	6910.5673828125
1053.5454	2481.31640625
1069.5907	10676.0529785156
1077.5483	2146.48779296875
1096.5653	2472.10034179688
1147.6041	1841.55432128906
1170.6508	9478.958984375
1171.6396	8570.3525390625
1204.5868	2017.58508300781
1301.6802	18743.3120117188
1317.6897	3723.78759765625
1471.7861	13506.2854003906
1582.8097	6188.24926757813
1600.8378	17474.0163574219
2598.5542	2044.08386230469
2599.4722	1958.646484375
peaklist end

peaklist start
mz=674.852405915475
fragmentation=HCD
charge=4
header=RawFile: QE929_MSQ1321_20180329_Heba_ub_s4_10_1 Index: 15919 Precursor: 0 _multi_
101.07123	5551.0673828125
102.05524	2904.74584960938
104.0531	11937.25390625
110.07138	28466.017578125
120.08099	20650.6015625
129.10234	13640.4462890625
130.08629	8830.6591796875
139.85384	1318.10095214844
143.1178	8955.34765625
147.11237	11549.28125
169.05998	1468.18444824219
171.11232	2313.01904296875
185.16473	36364.21484375
186.16782	2195.6455078125
187.07121	3133.06811523438
201.12326	8203.478515625
202.74516	1385.25244140625
205.10005	1695.94775390625
209.10339	1576.88073730469
213.15968	7535.54248046875
215.08322	1664.62780761719
229.11858	5899.267578125
230.116	1545.52099609375
233.09506	2116.1689453125
235.2921	1459.91613769531
237.13509	1313.62072753906
239.15157	1939.4423828125
240.13455	1833.54870605469
253.09305	8332.16015625
254.15018	2118.29833984375
257.1611	5232.61669921875
258.14453	12119.73828125
275.1705	7478.33984375
286.13876	6907.76416015625
287.6601	1433.56591796875
297.62308	2821.0048828125
300.1539	5789.9873046875
337.18729	2123.16528320313
340.1691	6978.93603515625
350.2164	2973.85791015625
355.19891	2084.2607421875
372.13968	3064.05932617188
376.21884	8830.7001953125
390.15332	1582.25598144531
410.70737	2119.10668945313
426.23352	1649.20471191406
429.24323	1677.62670898438
465.24857	2783.83813476563
468.22488	2979.47021484375
484.77927	2244.61303710938
497.22543	1894.40771484375
509.77789	2372.41064453125
510.27045	2778.6572265625
522.30267	1661.84875488281
524.94318	1524.02514648438
530.28424	1639.42712402344
535.30157	1772.93469238281
542.27203	2288.7919921875
548.30573	12383.2802734375
567.28601	1695.12670898438
574.3028	11340.9306640625
577.31525	2196.34838867188
594.23973	10116.4498291016
623.3399	1510.95361328125
661.38679	9714.77319335938
679.33213	5542.64770507813
707.3216	21001.1813964844
715.39825	2190.78540039063
721.37921	4432.978515625
732.42442	27403.6357421875
735.31512	5604.0869140625
737.38641	1627.97131347656
737.90424	1738.24926757813
749.36973	11211.5891113281
777.42139	1544.17114257813
783.39679	1895.13073730469
791.90137	2079.99194335938
792.41199	6475.9990234375
806.39292	99398.9694824219
850.45136	8589.24731445313
869.48416	60226.6279296875
873.46106	2109.27734375
891.48145	52704.9133300781
919.4774	59712.603515625
940.44745	1725.52600097656
968.54785	13130.87109375
984.52502	1727.19555664063
1018.5426	2629.66381835938
1053.5441	2953.0234375
1069.5925	14798.16015625
1170.6455	40275.6469726563
1203.5995	29057.3701171875
1204.6049	2343.18725585938
1301.6803	12517.3746337891
1471.7892	9162.98559570313
1551.5952	1669.25964355469
1600.8271	16539.626953125
1778.7064	1807.21447753906
2407.2073	4948.32666015625
2606.4263	2044.40283203125
peaklist end

peaklist start
mz=674.852428292772
fragmentation=HCD
charge=4
header=RawFile: QE929_MSQ1321_20180329_Heba_ub_s2_ctrl_2 Index: 15816 Precursor: 0 _multi_
101.07115	2651.43432617188
102.05529	3375.70727539063
104.05321	9147.8310546875
110.07144	21563.982421875
118.27162	1473.85546875
120.08052	18102.80859375
121.08481	1517.23327636719
129.10201	14920.646484375
130.08629	7026.5126953125
143.11758	8006.77783203125
147.11227	10969.3291015625
169.13361	1416.91015625
171.1116	2393.16357421875
185.09258	1884.7978515625
185.1644	34658.7578125
186.1683	3106.89672851563
187.07095	3384.00830078125
201.12262	7136.619140625
209.10329	3295.32763671875
213.15926	6330.24267578125
229.118	6846.53515625
230.11348	1652.02966308594
240.13365	5823.22998046875
253.09245	7646.53759765625
256.12891	1834.21081542969
257.15909	3108.28125
258.14377	7906.703125
272.15829	1660.64453125
275.17128	7315.37060546875
286.13837	7900.0478515625
297.62448	2288.50512695313
300.15515	3020.22778320313
301.65564	1654.45520019531
312.97241	1449.9033203125
316.13217	1554.33422851563
340.16733	6363.3369140625
350.21768	2742.3388671875
354.16763	2302.18212890625
371.22873	2155.95825195313
372.13922	2033.82153320313
375.19147	2443.27709960938
376.21729	6978.203125
389.70013	2309.05151367188
396.70789	1752.03271484375
435.24368	11513.1533203125
465.24106	3086.71411132813
495.77576	2055.91381835938
496.728	2378.91015625
503.23288	2287.68676757813
504.25333	1389.97082519531
514.22852	1942.75183105469
542.27234	2743.93676757813
548.30142	17890.2221679688
553.27075	2034.41552734375
570.27002	2043.47241210938
574.30225	7998.15087890625
574.79791	2157.744140625
594.23865	8359.6650390625
597.25769	1828.037109375
661.38822	11803.7197265625
679.33203	6603.64111328125
705.36792	1803.98718261719
707.31708	9820.2275390625
708.8877	1733.11999511719
721.37473	7733.79064941406
732.42308	29134.7470703125
735.31909	2741.22045898438
740.36829	1956.42614746094
741.75854	1420.84814453125
749.3728	3020.27221679688
754.38751	1806.83850097656
777.39783	1445.76025390625
806.39125	84122.3125
808.40503	3139.68994140625
850.4458	2562.15112304688
852.44672	2058.65112304688
869.48116	45941.2353515625
891.47956	51771.734375
919.47758	59422.8171386719
968.5501	15327.171875
1018.5386	8944.13745117188
1025.541	2237.181640625
1069.5959	13601.6293945313
1170.6456	8469.529296875
1170.6559	11719.732421875
1171.6349	7153.1572265625
1203.5998	22779.1713867188
1204.6003	3145.42724609375
1205.5885	1715.07250976563
1301.6689	2571.39892578125
1301.6788	12072.1813964844
1302.6896	5440.77783203125
1400.9272	1708.64721679688
1471.7866	17710.2661132813
1582.8263	4612.7509765625
1600.8208	11736.2135009766
1692.3457	1828.41479492188
1700.9045	4572.64111328125
2485.3276	2010.61071777344
2588.0828	2305.208984375
peaklist end

peaklist start
mz=674.852428292772
fragmentation=HCD
charge=4
header=RawFile: QE929_MSQ1321_20180329_Heba_ub_s2_ctrl_2 Index: 15665 Precursor: 0 _multi_
101.07095	7237.14013671875
102.05517	2605.40454101563
104.05302	9104.2197265625
110.07146	33153.640625
114.87594	1357.58728027344
120.08078	28210.970703125
129.10185	18254.501953125
130.08653	12157.2236328125
143.11748	11580.5556640625
144.62259	1363.8369140625
146.12668	1388.279296875
147.11249	15537.3154296875
148.7	1450.11889648438
171.11139	1488.57092285156
173.09146	1807.35375976563
185.09132	3163.57690429688
185.1646	40921.3828125
186.16811	2376.74194335938
187.07158	3147.81982421875
201.12273	9613.9072265625
205.09923	1689.41223144531
209.10268	5683.75
213.15935	7839.93017578125
215.0853	2869.408203125
229.11732	7885.72705078125
230.11293	5682.70849609375
233.09518	1743.82641601563
237.13513	1644.48559570313
240.13286	3372.94116210938
253.09264	10493.36328125
257.16061	6388.26318359375
258.14444	10232.7861328125
275.17017	7228.0546875
286.13831	8826.63671875
297.62347	2781.49487304688
300.1546	7359.4111328125
316.1304	2324.09643554688
322.18637	1828.44067382813
337.18661	2201.11083984375
340.16772	11230.671875
350.21851	2474.77172851563
354.16696	5884.1962890625
361.19064	5145.04833984375
372.14221	5963.92529296875
376.21939	12591.248046875
389.702	2533.173828125
390.15166	4119.26977539063
396.02408	1421.91418457031
397.21313	1709.91064453125
403.20239	2376.77783203125
405.21747	1694.56225585938
447.25504	9670.13671875
457.18301	2417.4453125
465.2453	3282.8349609375
468.22919	2457.83276367188
476.25958	3095.189453125
496.73062	2287.27685546875
503.23172	1979.10888671875
535.30475	3325.28540039063
539.27643	2111.31274414063
548.30194	17634.1267089844
570.26477	2492.35595703125
574.30731	11872.1923828125
577.31769	2166.30541992188
594.23956	8913.2099609375
595.32306	2008.07824707031
603.30713	11276.0048828125
641.31305	2049.4794921875
642.83679	2769.83178710938
651.33801	8671.86328125
661.38628	14302.02734375
669.33215	2287.14184570313
679.32703	5731.50927734375
707.32281	10631.0263671875
712.36963	1707.02404785156
714.4115	1733.5302734375
724.37921	1794.37414550781
727.39575	3000.21899414063
732.42383	34307.8583984375
735.3186	2686.43920898438
749.36279	9698.4912109375
778.39893	3085.72583007813
801.92169	9327.0888671875
806.39306	113759.295166016
820.40417	2040.91162109375
869.48331	73870.5500488281
891.48174	59956.1423339844
919.4759	87584.5329589844
924.49573	2348.15283203125
935.45593	2037.98815917969
968.53729	8537.4453125
969.5575	5480.34716796875
990.55524	3921.92517089844
1018.5396	15281.6889648438
1053.5344	1758.88891601563
1069.592	12718.0373535156
1147.5824	2749.4404296875
1153.6205	1921.4697265625
1170.6426	41319.1240234375
1203.6044	18834.0004882813
1204.6002	8268.71484375
1236.6066	1899.67199707031
1301.671	8967.4775390625
1302.6876	9140.20031738281
1471.7937	23928.8994140625
1582.8167	13818.4548339844
1600.8174	17008.7407226563
1700.9079	16156.9360351563
peaklist end

peaklist start
mz=899.467827264754
fragmentation=HCD
charge=3
header=RawFile: QE929_MSQ1321_20180329_Heba_ub_s6_10_3 Index: 19153 Precursor: 0 _multi_
122.65269	1452.06140136719
126.00885	1362.02673339844
147.88341	1483.48937988281
275.78714	1397.28588867188
325.1871	2200.48413085938
330.18008	2172.3544921875
660.23322	1831.42736816406
734.7417	1733.67553710938
828.4566	2496.84692382813
1038.5882	11549.0900878906
2033.5763	1992.17211914063
peaklist end

peaklist start
mz=899.468071229702
fragmentation=HCD
charge=3
header=RawFile: QE929_MSQ1321_20180329_Heba_ub_s4_10_1 Index: 19033 Precursor: 0 _multi_
115.48456	1425.88256835938
699.62622	1867.69580078125
1038.5903	6390.1669921875
1200.7905	2164.19287109375
1202.5784	1996.66711425781
1812.861	1918.61950683594
1944.2142	2179.7421875
peaklist end

peaklist start
mz=899.468246669473
fragmentation=HCD
charge=3
header=RawFile: QE929_MSQ1321_20180329_Heba_ub_s8_30_2 Index: 18986 Precursor: 0 _multi_
120.081	1933.02954101563
132.77283	1499.96057128906
237.37827	1449.30322265625
261.24619	1526.53283691406
271.29947	1514.06896972656
380.92963	1518.18664550781
395.10172	1356.71166992188
622.83215	1790.302734375
1038.5892	8380.755859375
1039.61	2684.80786132813
peaklist end

peaklist start
mz=899.468448378579
fragmentation=HCD
charge=3
header=RawFile: QE929_MSQ1321_20180329_Heba_ub_s9_30_3 Index: 19179 Precursor: 0 _multi_
109.74074	1300.09558105469
171.14914	1374.8525390625
174.01045	1484.12475585938
182.66931	1465.59313964844
214.1552	5251.66845703125
231.43245	1556.43627929688
341.24585	2476.21435546875
629.32727	1890.72045898438
900.39044	2419.5986328125
1066.5889	3319.31787109375
1067.5798	3610.42236328125
1467.7825	1758.80749511719
1567.6279	2245.02465820313
peaklist end

peaklist start
mz=899.468839523442
fragmentation=HCD
charge=3
header=RawFile: QE929_MSQ1321_20180329_Heba_ub_s4_10_1 Index: 19262 Precursor: 0 _multi_
134.55067	1456.18823242188
315.21173	1503.43530273438
450.51657	1609.15844726563
1066.5951	2467.15942382813
peaklist end

peaklist start
mz=899.469036739921
fragmentation=HCD
charge=3
header=RawFile: QE929_MSQ1321_20180329_Heba_ub_s7_30_1 Index: 18879 Precursor: 0 _multi_
120.08124	1881.45922851563
138.93523	1334.12878417969
215.21423	1490.60693359375
253.19801	1664.97912597656
285.61081	1603.41870117188
366.40387	1614.36083984375
438.40289	1572.61584472656
629.32819	2191.83935546875
800.6532	1839.501953125
969.70111	1949.91638183594
1066.593	13287.0390625
1067.5795	1993.37231445313
1486.6743	1803.28491210938
2726.2434	1969.62353515625
peaklist end

peaklist start
mz=899.469087250818
fragmentation=HCD
charge=3
header=RawFile: QE929_MSQ1321_20180329_Heba_ub_s6_10_3 Index: 19398 Precursor: 0 _multi_
120.08118	1355.78198242188
196.58774	1501.41955566406
198.12177	1726.25378417969
205.46208	1583.30444335938
241.98564	1624.82739257813
264.89981	1644.95520019531
309.42767	2026.55773925781
325.18439	1873.04455566406
396.48724	1435.17297363281
886.77313	1836.68103027344
1066.5842	7448.373046875
1067.5758	3665.50512695313
1671.8595	2554.68701171875
1719.2275	1815.26818847656
1747.7571	1831.44860839844
peaklist end

peaklist start
mz=899.469191009264
fragmentation=HCD
charge=3
header=RawFile: QE929_MSQ1321_20180329_Heba_ub_s8_30_2 Index: 19237 Precursor: 0 _multi_
100.00504	1341.89465332031
112.49339	1274.74133300781
150.02159	1419.4677734375
227.35208	1889.72814941406
309.23877	1700.53332519531
519.11005	2061.86254882813
539.99579	1577.99963378906
736.39105	1933.46228027344
900.38947	6139.076171875
1066.5775	7856.78857421875
1075.4709	1721.74340820313
1307.673	2392.51586914063
1439.7133	2048.98291015625
1963.5386	2066.39013671875
2635.4314	1993.44226074219
2710.2158	2639.435546875
peaklist end

peaklist start
mz=1348.70422363281
fragmentation=HCD
charge=2
header=RawFile: QE929_MSQ1321_20180329_Heba_ub_s6_10_3 Index: 23461 Precursor: 0 _peak_
157.33301	2374.45166015625
242.56979	2134.06811523438
356.49722	2062.14013671875
1058.9064	2187.6806640625
1086.974	2229.52661132813
1299.1267	3451.810546875
1501.2089	2635.29833984375
2010.2178	2764.71728515625
2341.9431	2824.86645507813
2477.5913	3172.44506835938
5270.9814	3200.56567382813
peaklist end

peaklist start
mz=1348.86502649562
fragmentation=HCD
charge=2
header=RawFile: QE929_MSQ1321_20180329_Heba_ub_s7_30_1 Index: 22991 Precursor: 0 _peak_
154.06306	2052.65795898438
169.78569	2169.59594726563
283.17163	2285.22314453125
319.52295	2272.37377929688
572.45349	2188.75463867188
868.24347	2399.15478515625
1168.0922	2711.7109375
1537.2418	2406.38720703125
peaklist end

peaklist start
mz=899.766359123973
fragmentation=HCD
charge=3
header=RawFile: QE929_MSQ1321_20180329_Heba_ub_s9_30_3 Index: 19293 Precursor: 0 _multi_
175.11943	1474.43420410156
181.44855	1443.39501953125
205.97462	1747.55810546875
206.79199	1959.45056152344
260.43854	1598.33215332031
266.68079	1631.13208007813
380.18225	1518.95007324219
639.72583	1519.36730957031
838.93713	2337.787109375
916.99268	3521.16723632813
1883.0779	1718.27014160156
2766.1218	2011.201171875
peaklist end

peaklist start
mz=899.766842456652
fragmentation=HCD
charge=3
header=RawFile: QE929_MSQ1321_20180329_Heba_ub_s7_30_1 Index: 18983 Precursor: 0 _multi_
100.00401	1361.98840332031
113.09156	1539.57080078125
120.0808	2040.92858886719
122.76443	1494.35693359375
158.77757	1793.50244140625
159.09229	2808.53344726563
351.78702	1555.65185546875
402.90616	1819.0869140625
646.98901	1692.66638183594
909.87274	1651.16027832031
1085.5658	2093.15942382813
2670.4304	1924.59252929688
peaklist end

peaklist start
mz=899.76721193328
fragmentation=HCD
charge=3
header=RawFile: QE929_MSQ1321_20180329_Heba_ub_s6_10_3 Index: 19507 Precursor: 0 _multi_
108.20587	1435.27783203125
120.08025	2075.94995117188
133.42781	1501.15270996094
139.35591	1499.14758300781
145.79214	1478.47998046875
152.14432	1447.96203613281
159.09081	3028.22778320313
159.40068	1377.59814453125
178.37529	1301.32202148438
207.50565	1637.32214355469
291.27103	1560.60925292969
338.52652	1529.32287597656
626.41577	2019.96911621094
689.55341	1726.212890625
917.48596	2148.8056640625
1003.5011	1914.84753417969
1593.3495	2214.86083984375
1672.0624	2167.748046875
1672.4681	2413.89721679688
1774.9474	2057.17749023438
2050.8445	2254.39086914063
peaklist end

peaklist start
mz=899.767320264892
fragmentation=HCD
charge=3
header=RawFile: QE929_MSQ1321_20180329_Heba_ub_s8_30_2 Index: 19342 Precursor: 0 _multi_
103.73512	1322.06457519531
120.08122	1764.51721191406
170.79872	1526.77783203125
201.58476	1745.42932128906
243.07455	1451.26354980469
261.89383	1783.68334960938
454.03104	1663.7578125
609.78119	1858.27624511719
917.49701	2115.3203125
1224.7518	2012.76428222656
2108.4658	2040.86022949219
2188.0435	2410.2861328125
2294.4221	1991.466796875
peaklist end

peaklist start
mz=899.795435960256
fragmentation=HCD
charge=3
header=RawFile: QE929_MSQ1321_20180329_Heba_ub_s2_ctrl_2 Index: 15118 Precursor: 0 _multi_
108.87801	1727.82250976563
279.49002	1540.08813476563
292.50967	1471.74328613281
589.16675	1617.25573730469
627.55243	1714.44909667969
656.28259	1681.84020996094
1006.6207	3475.412109375
1460.0781	2005.93395996094
peaklist end

peaklist start
mz=899.795435960256
fragmentation=HCD
charge=3
header=RawFile: QE929_MSQ1321_20180329_Heba_ub_s2_ctrl_2 Index: 15133 Precursor: 0 _multi_
129.10277	2472.59692382813
220.645	1402.88073730469
239.55966	1773.85803222656
284.58859	1459.34204101563
394.22388	1821.09436035156
503.8176	3305.45483398438
612.57019	1758.80529785156
1006.6283	9578.0498046875
peaklist end

peaklist start
mz=899.960815429688
fragmentation=HCD
charge=3
header=RawFile: QE929_MSQ1321_20180329_Heba_ub_s8_30_2 Index: 12576 Precursor: 0 _peak_
101.54584	1312.30871582031
115.63134	1457.19177246094
124.81017	1434.55285644531
195.16675	1576.16015625
207.40678	1859.31860351563
264.17786	1371.71142578125
299.724	1484.3251953125
952.44543	1739.60205078125
1057.5876	2123.5712890625
1376.7218	1738.59460449219
1385.9641	1974.40173339844
peaklist end

peaklist start
mz=899.966153800585
fragmentation=HCD
charge=3
header=RawFile: QE929_MSQ1321_20180329_Heba_ub_s4_10_1 Index: 19981 Precursor: 0 _peak_
102.12263	1523.67553710938
102.14652	1432.52612304688
105.55911	1398.28820800781
110.1216	1831.28015136719
117.06628	1408.51867675781
169.09793	1489.02111816406
240.09625	1830.21350097656
260.07056	2295.95043945313
375.82028	1647.03039550781
378.73068	1479.38146972656
524.5686	1767.166015625
547.47339	1589.90075683594
605.19055	1644.44128417969
709.00232	1733.31469726563
759.71851	1576.50756835938
871.53442	1744.76916503906
894.04443	1593.73156738281
1113.6586	5979.9580078125
1184.6924	2480.18798828125
1352.7816	5709.9931640625
1353.8029	2937.90698242188
peaklist end

peaklist start
mz=675.317529958243
fragmentation=HCD
charge=4
header=RawFile: QE929_MSQ1321_20180329_Heba_ub_s3_ctrl_3 Index: 7351 Precursor: 0 _multi_
105.07333	1155.77770996094
129.10245	6835.08447265625
132.29916	1322.54516601563
405.56284	1600.10168457031
510.8533	1803.16723632813
666.47888	1497.20324707031
903.24567	1508.20239257813
1252.3729	1619.37744140625
1610.7344	1928.18017578125
2011.8197	1684.61901855469
2050.3098	1695.40075683594
2527.7383	1622.37243652344
peaklist end

peaklist start
mz=675.318170796481
fragmentation=HCD
charge=4
header=RawFile: QE929_MSQ1321_20180329_Heba_ub_s7_30_1 Index: 7593 Precursor: 0 _multi_
129.10249	10621.8359375
130.08711	1433.83996582031
130.10504	1343.45983886719
177.94243	1299.88293457031
186.81744	1424.26135253906
201.78299	1242.14526367188
209.69586	1453.7255859375
421.34125	1339.78393554688
579.77081	2123.13012695313
580.27899	1615.18493652344
1039.9725	1497.42944335938
1122.5629	1553.8837890625
1254.9337	1440.84643554688
2690.4241	2302.78930664063
peaklist end

peaklist start
mz=675.318310324404
fragmentation=HCD
charge=4
header=RawFile: QE929_MSQ1321_20180329_Heba_ub_s2_ctrl_2 Index: 7748 Precursor: 0 _multi_
118.76523	1182.52160644531
129.10242	8165.279296875
147.11313	2048.26123046875
176.12372	1220.27770996094
176.66382	1136.61938476563
579.77301	1983.49853515625
peaklist end

peaklist start
mz=675.318329815277
fragmentation=HCD
charge=4
header=RawFile: QE929_MSQ1321_20180329_Heba_ub_s1_ctrl_1 Index: 7208 Precursor: 0 _multi_
102.19484	1246.44860839844
114.15412	1451.24194335938
127.34491	1137.48449707031
129.10239	5229.59130859375
145.09712	1284.93566894531
199.18138	1196.26782226563
201.86121	1300.4150390625
271.84286	1478.25634765625
465.92661	1400.5517578125
528.8642	1900.06494140625
731.53168	1823.12927246094
854.58331	1490.58923339844
1543.387	1854.32250976563
1689.9628	1690.18310546875
2576.8572	1911.18127441406
peaklist end

peaklist start
mz=675.318389625301
fragmentation=HCD
charge=4
header=RawFile: QE929_MSQ1321_20180329_Heba_ub_s6_10_3 Index: 8002 Precursor: 0 _multi_
110.07176	1356.57348632813
113.53707	1181.69287109375
126.41939	1253.12365722656
129.10248	12398.9072265625
130.08606	1942.83752441406
130.10518	1259.48950195313
136.07581	1649.00854492188
147.11249	5730.5869140625
151.41664	1080.49951171875
153.24086	1250.04797363281
258.14587	1418.73889160156
854.15576	1512.12524414063
1022.4492	1860.07397460938
1381.3311	1605.8447265625
peaklist end

peaklist start
mz=900.095295095285
fragmentation=HCD
charge=3
header=RawFile: QE929_MSQ1321_20180329_Heba_ub_s2_ctrl_2 Index: 7490 Precursor: 0 _multi_
144.05174	1421.74719238281
153.49069	1515.18859863281
330.52332	1755.85302734375
492.49854	2020.1201171875
1819.2332	2133.7783203125
2292.2178	2087.83764648438
peaklist end

peaklist start
mz=675.32338240621
fragmentation=HCD
charge=4
header=RawFile: QE929_MSQ1321_20180329_Heba_ub_s2_ctrl_2 Index: 7451 Precursor: 0 _multi_
102.05516	2120.64135742188
120.38122	1139.58935546875
129.10216	2308.0146484375
133.04298	2620.7802734375
141.10197	2551.2939453125
154.76355	1320.70129394531
165.39972	1339.41491699219
169.097	5283.798828125
203.85962	1207.86279296875
231.12372	2219.01489257813
266.16086	2331.27416992188
291.12112	1309.36743164063
294.67224	1395.1669921875
307.1438	5224.8388671875
377.19177	1239.2392578125
435.20233	1471.87976074219
452.24136	2088.76196289063
492.22336	5374.14501953125
535.2207	1889.32006835938
605.30786	2485.119140625
676.41199	2730.65551757813
682.28589	1482.10900878906
687.35559	2034.59484863281
815.92604	5131.5849609375
856.44006	1575.77453613281
864.4613	9597.203125
942.39697	1634.58203125
971.36253	5497.29418945313
1026.5332	1652.19665527344
1460.7514	7190.59924316406
1559.8146	15446.8745117188
1728.905	15441.2211914063
peaklist end

peaklist start
mz=675.323990300307
fragmentation=HCD
charge=4
header=RawFile: QE929_MSQ1321_20180329_Heba_ub_s3_ctrl_3 Index: 7072 Precursor: 0 _multi_
102.05543	1496.38415527344
102.06211	1107.4150390625
102.83408	1293.23291015625
108.37415	1165.716796875
129.10217	1113.76782226563
249.95926	1251.46166992188
307.14337	1900.72778320313
492.22006	4718.64794921875
510.84857	1806.18225097656
528.86121	2191.05810546875
605.30402	1910.21691894531
619.72858	1440.07080078125
731.38257	1658.02661132813
780.41083	1994.51098632813
816.43353	1911.08520507813
864.95312	1955.75231933594
1001.6203	1734.78344726563
2059.1016	1742.79650878906
2248.7236	1670.44934082031
2569.7053	1879.77770996094
2588.3318	1777.81628417969
peaklist end

peaklist start
mz=675.325205355776
fragmentation=HCD
charge=4
header=RawFile: QE929_MSQ1321_20180329_Heba_ub_s9_30_3 Index: 7378 Precursor: 0 _multi_
106.74401	1356.87976074219
119.89402	1236.41674804688
147.11272	1414.41967773438
187.71329	1242.16162109375
201.7444	1268.4208984375
215.13986	4736.06591796875
216.17169	1400.8974609375
288.20248	13139.3837890625
293.1152	2005.13427734375
307.14395	1318.10656738281
314.51389	1280.68188476563
343.23325	1711.236328125
466.46387	1473.07043457031
554.28833	1623.07373046875
597.3208	1400.8203125
808.86523	1471.33020019531
820.38635	1587.01953125
967.16003	1643.52514648438
1062.5004	2979.47729492188
1349.6991	10902.0146484375
1565.5211	1493.26342773438
1578.7025	1571.79504394531
peaklist end

peaklist start
mz=1349.64883764811
fragmentation=HCD
charge=2
header=RawFile: QE929_MSQ1321_20180329_Heba_ub_s7_30_1 Index: 23175 Precursor: 0 _peak_
135.17857	1975.43713378906
163.45078	2080.45629882813
257.09329	2004.23596191406
292.50638	2251.64599609375
382.74274	2078.22998046875
509.77789	2282.64916992188
823.9975	2336.02734375
1051.0446	2211.57495117188
1343.576	3261.07690429688
2244.8774	2900.09057617188
2270.9595	3150.42065429688
peaklist end

peaklist start
mz=675.340227474705
fragmentation=HCD
charge=4
header=RawFile: QE929_MSQ1321_20180329_Heba_ub_s7_30_1 Index: 6327 Precursor: 0 _multi_
101.07134	1858.69738769531
179.04907	2215.68212890625
185.57716	1122.22033691406
209.21167	1348.48840332031
215.93571	1423.26110839844
385.16165	1308.46594238281
386.71515	1425.73010253906
478.28262	1379.1162109375
676.33307	2291.6591796875
728.03876	2252.7578125
728.7124	2448.19506835938
870.42743	1717.53137207031
871.43298	2154.06274414063
906.62885	1520.21118164063
988.47516	1595.33544921875
1097.2097	1613.24536132813
1420.6943	1729.82788085938
peaklist end

peaklist start
mz=900.118761723213
fragmentation=HCD
charge=3
header=RawFile: QE929_MSQ1321_20180329_Heba_ub_s9_30_3 Index: 13654 Precursor: 0 _multi_
104.05325	2276.11987304688
115.08707	1791.8798828125
120.08101	3326.01123046875
129.10298	2052.46508789063
132.0807	1766.31396484375
141.06599	2590.7216796875
143.11813	2932.32055664063
147.11255	2122.57055664063
147.18866	1466.88854980469
159.0795	1436.38952636719
159.09142	14799.359375
167.08141	3895.4599609375
171.11273	7171.80029296875
171.14928	16844.2578125
175.11861	2573.65698242188
183.81586	1463.39147949219
184.10785	9034.4716796875
186.08774	1567.15954589844
186.61006	1689.32397460938
198.14967	6805.40283203125
199.1438	19001.20703125
200.14732	2466.56494140625
203.12103	2996.57055664063
212.10301	61684.1640625
213.08675	1516.12145996094
213.10629	3657.1865234375
214.11952	3254.54321289063
215.1759	3005.9833984375
221.9501	1433.11535644531
228.13377	2151.52856445313
229.12959	8633.626953125
231.1154	8448.4921875
244.1658	16291.03515625
245.16832	2173.92724609375
266.14856	2883.06762695313
270.18121	17503.3125
283.14032	3264.69116210938
283.17636	5952.1796875
285.15656	3194.78271484375
298.2114	2112.09545898438
311.17093	40749.3625488281
330.18314	3098.61669921875
333.1879	9011.923828125
337.1842	2124.34448242188
346.1412	3531.03149414063
352.16226	6185.7451171875
354.21484	3486.15991210938
365.18173	8372.40625
369.24539	3752.90893554688
380.15546	9765.400390625
382.20937	28873.474609375
401.22177	7819.736328125
403.16418	3807.9765625
451.23148	7533.7265625
453.28494	2017.72436523438
462.22836	8349.8759765625
464.25278	2946.47045898438
468.25827	3624.89697265625
479.22577	11227.2587890625
481.27542	16555.9326171875
496.25375	12329.025390625
500.28885	2458.38745117188
535.01495	1971.91345214844
550.25769	2081.67358398438
561.24841	3168.79125976563
563.31964	2178.18676757813
580.34667	9881.5712890625
589.24341	2867.8447265625
591.27045	6758.13330078125
660.31757	2834.685546875
687.8349	10793.212890625
688.32727	9338.3583984375
690.33765	8374.6064453125
691.35144	2011.4345703125
745.22058	1846.47131347656
759.34332	2360.84130859375
767.05426	2631.75903320313
794.88007	8501.8818359375
818.43793	26279.8603515625
841.33643	1953.82629394531
934.45178	2213.57763671875
986.47925	2266.82104492188
1034.5065	7230.21875
1045.0012	5074.72314453125
1113.5472	3446.00146484375
1114.5236	2775.0703125
1131.5628	172768.813964844
1133.5566	10630.9287109375
1150.5698	2095.9814453125
1274.2955	1833.78100585938
1305.6926	2964.423828125
1374.6635	16629.107421875
1375.6522	8256.845703125
1489.689	22679.1423339844
1490.6654	9354.1044921875
1588.7336	9402.728515625
1589.7222	3255.84033203125
1682.692	2067.46142578125
1719.776	3366.13134765625
1719.7921	29257
1818.865	33627.7548828125
1819.8396	2212.57202148438
1917.9245	13812.7944335938
1988.9637	36403.2241210938
2513.7205	2417.291015625
peaklist end

peaklist start
mz=900.120321705335
fragmentation=HCD
charge=3
header=RawFile: QE929_MSQ1321_20180329_Heba_ub_s2_ctrl_2 Index: 13680 Precursor: 0 _multi_
127.4172	1334.63220214844
129.10251	1566.44189453125
141.06621	2568.10913085938
159.09206	5997.6787109375
171.1114	1767.24731445313
171.15038	1450.57971191406
184.10805	1599.21655273438
199.14337	2904.66381835938
203.12003	1851.40454101563
212.10271	28959.390625
213.10564	1904.47497558594
229.13051	1991.66516113281
231.11693	2172.27783203125
270.18024	5419.14697265625
311.17126	13110.7080078125
337.18713	2968.37744140625
380.15497	2429.43286132813
382.20886	8305.0556640625
451.22968	2221.65185546875
467.1619	1649.75109863281
479.22305	2110.97045898438
481.27835	2773.7451171875
496.25604	2183.16430664063
599.56671	1799.18688964844
687.83136	3299.67919921875
818.43236	9394.61743164063
907.7196	1761.39721679688
959.96326	2365.93994140625
1045.0154	1964.93298339844
1131.5665	56518.0625
1374.6399	7702.56689453125
1489.6749	3224.78198242188
1588.7395	2192.57763671875
1588.7537	4109.76904296875
1719.7949	9698.84594726563
1785.3011	2154.64282226563
1818.8596	9859.25341796875
1988.9732	8881.0908203125
2631.615	2021.76623535156
peaklist end

peaklist start
mz=900.124069810551
fragmentation=HCD
charge=3
header=RawFile: QE929_MSQ1321_20180329_Heba_ub_s2_ctrl_2 Index: 16130 Precursor: 0 _multi_
120.08075	1421.34484863281
129.10194	3476.041015625
219.14912	2209.69116210938
247.14398	3270.349609375
311.59793	1799.48742675781
395.20218	8167.87158203125
510.22849	3436.88012695313
517.24414	2219.77026367188
596.28619	1999.70263671875
752.35608	3434.4541015625
853.39621	11546.5524902344
966.46967	3410.74536132813
967.49042	2251.57763671875
1081.5116	5933.65869140625
1173.5559	8770.02026367188
1182.5592	10497.6171875
1183.5502	3664.98193359375
1295.6271	10114.9521484375
1296.6501	2762.39038085938
1394.6913	2116.28662109375
1890.6876	2013.19885253906
2675.2964	2114.365234375
peaklist end

peaklist start
mz=900.12408023223
fragmentation=HCD
charge=3
header=RawFile: QE929_MSQ1321_20180329_Heba_ub_s6_10_3 Index: 16537 Precursor: 0 _multi_
120.08128	6053.55322265625
129.10207	6326.5400390625
175.11934	1478.42358398438
185.16425	2870.92138671875
201.12352	2280.37719726563
213.15993	1753.16943359375
219.14931	6605.580078125
232.14053	3206.7177734375
247.14355	7995.154296875
330.16467	1642.64465332031
395.2024	18611.6325683594
510.22958	3628.41796875
517.25226	3049.55590820313
530.25775	1966.42163085938
542.78461	1981.67041015625
612.08252	1619.009765625
639.27191	8120.8310546875
643.81073	1896.15600585938
646.02289	1834.09008789063
752.35307	13943.5219726563
785.75372	1561.25671386719
787.34167	1852.80529785156
853.40449	19313.3759765625
966.48642	13063.9064941406
1045.5065	2426.54833984375
1081.5283	10447.3984375
1082.5195	2783.96411132813
1164.2983	2065.48876953125
1173.559	17018.970703125
1174.5414	2902.49389648438
1175.1626	1964.10107421875
1182.5609	29866.0283203125
1191.5489	6087.49291992188
1295.1279	1812.02270507813
1295.6382	25882.3403320313
1304.6416	1967.0869140625
1311.1699	2262.6494140625
1394.6995	7038.859375
1395.7257	3567.04760742188
1403.6927	2525.142578125
2046.3376	2063.18212890625
peaklist end

peaklist start
mz=900.124099712159
fragmentation=HCD
charge=3
header=RawFile: QE929_MSQ1321_20180329_Heba_ub_s7_30_1 Index: 16024 Precursor: 0 _multi_
116.32486	1612.28833007813
120.08083	2863.01611328125
128.02393	1523.2880859375
129.10223	1489.64514160156
145.94531	1618
158.87108	1489.53784179688
162.20695	1404.96691894531
185.16579	1592.53088378906
219.14899	2385.30517578125
247.14328	2874.03540039063
274.7583	1875.12487792969
316.76303	1549.22253417969
395.2023	3279.8173828125
510.23053	2830.60180664063
639.26497	4601.56201171875
643.82135	2015.47094726563
752.36185	4667.05419921875
787.37671	1839.88903808594
853.40784	11604.357421875
927.4024	1884.54309082031
966.48108	5814.94189453125
1081.5223	2502.86108398438
1173.5492	3332.1279296875
1182.5631	11586.8876953125
1183.5435	7067.55419921875
1295.6268	7227.45166015625
1296.6455	5498.78173828125
2422.3816	2592.70336914063
peaklist end

peaklist start
mz=900.124144478879
fragmentation=HCD
charge=3
header=RawFile: QE929_MSQ1321_20180329_Heba_ub_s9_30_3 Index: 16277 Precursor: 0 _multi_
120.08105	1360.38952636719
136.41222	1409.31970214844
175.11977	1406.30700683594
194.39377	1309.00744628906
241.29001	1383.9716796875
392.6944	1886.7353515625
408.15152	1595.64086914063
543.75592	1660.09204101563
579.26953	1543.52307128906
651.56738	1799.6416015625
685.8363	1916.12145996094
783.37427	1806.62463378906
853.39856	3467.48461914063
966.4798	3148.22778320313
1081.5093	3508.09155273438
1182.5585	3331.74145507813
1295.6403	2155.09765625
1683.649	2189.81420898438
2161.988	2173.68798828125
2739.2185	2284.20922851563
peaklist end

peaklist start
mz=900.124155858087
fragmentation=HCD
charge=3
header=RawFile: QE929_MSQ1321_20180329_Heba_ub_s3_ctrl_3 Index: 15233 Precursor: 0 _multi_
106.75224	1357.55224609375
120.08038	1647.57775878906
129.1017	2008.27551269531
159.28629	1398.18835449219
173.90907	1414.716796875
179.01788	1416.99584960938
180.99715	1423.1240234375
181.54552	1596.06982421875
203.1541	1439.49829101563
247.14371	2028.02856445313
313.17142	1514.50756835938
395.20392	2092.44921875
447.15027	1695.41906738281
526.07263	1473.50854492188
646.28436	1687.00256347656
752.35876	2560.17016601563
853.39984	3242.51049804688
1182.5544	9397.8154296875
1295.6196	2823.31909179688
1373.3962	1720.23742675781
1456.5859	1962.98181152344
1535.7955	1898.53918457031
1755.8242	1812.94213867188
2754.6602	1960.2138671875
peaklist end

peaklist start
mz=900.124327987832
fragmentation=HCD
charge=3
header=RawFile: QE929_MSQ1321_20180329_Heba_ub_s5_10_2 Index: 14963 Precursor: 0 _multi_
112.13381	1502.91333007813
120.08089	1345.00354003906
163.621	1357.99890136719
176.69882	1505.07849121094
208.91493	1501.60021972656
247.14354	1766.583984375
306.26874	1755.56103515625
395.20276	2834.693359375
578.38214	1505.90551757813
630.73657	1677.88879394531
704.55115	1561.42712402344
831.10577	1664.63452148438
853.40228	3226.857421875
907.58875	1563.07739257813
1182.562	6725.037109375
1295.6492	5088.2158203125
peaklist end

peaklist start
mz=900.124462302981
fragmentation=HCD
charge=3
header=RawFile: QE929_MSQ1321_20180329_Heba_ub_s8_30_2 Index: 16383 Precursor: 0 _multi_
138.60025	1588.69030761719
185.13042	1599.94030761719
219.14809	1952.79431152344
255.8221	1608.82287597656
257.0376	1622.60095214844
395.20496	3033.03100585938
406.32825	1460.46789550781
424.64459	2156.87744140625
445.50735	1809.40051269531
853.3963	2219.3984375
966.49091	2473.57470703125
1182.5686	2316.5537109375
1188.2996	1816.47631835938
1295.6385	4442.35522460938
1296.1141	2044.08959960938
1368.7766	1752.84606933594
peaklist end

peaklist start
mz=1350.09773613524
fragmentation=HCD
charge=2
header=RawFile: QE929_MSQ1321_20180329_Heba_ub_s1_ctrl_1 Index: 11850 Precursor: 0 _multi_
103.60903	1849.560546875
109.89949	2015.88061523438
111.83215	1777.59497070313
169.36964	2057.49340820313
337.18814	2636.0693359375
1016.8589	2965.25341796875
1575.0798	2747.93359375
1982.901	2974.26342773438
2462.1553	3185.80224609375
2486.2065	20260.0173339844
peaklist end

peaklist start
mz=900.448375849237
fragmentation=HCD
charge=3
header=RawFile: QE929_MSQ1321_20180329_Heba_ub_s9_30_3 Index: 13985 Precursor: 0 _multi_
141.06564	3446.0205078125
142.1217	1633.97082519531
159.09207	12094.052734375
167.08107	2133.89794921875
169.13234	1450.38195800781
170.11768	18607.369140625
171.11295	8438.28125
172.13278	2307.8642578125
184.10873	3438.28076171875
184.65997	1471.72631835938
186.08752	2455.58276367188
199.14369	2066.64379882813
203.1201	3286.08520507813
212.10271	47857.5078125
213.10522	2831.82348632813
229.12918	7255.78173828125
231.11595	3260.69506835938
266.14868	1959.32312011719
270.18097	9571.6787109375
283.13815	2714.5166015625
283.1759	3754.68774414063
285.15695	2295.36938476563
311.17072	22818.5546875
330.18375	2116.64038085938
333.18976	2564.4287109375
337.1871	2979.14990234375
346.14371	1897.57275390625
354.21429	2747.03759765625
356.19223	2198.40380859375
365.18188	6827.19091796875
380.15619	6157.15771484375
382.20774	15680.6125488281
397.18445	1912.29150390625
401.22098	6184.22412109375
451.23349	2284.0302734375
458.20609	2054.01245117188
468.25436	3430.89575195313
472.29425	1953.24243164063
479.2269	2754.67749023438
481.27704	8777.44921875
496.24783	3709.0703125
500.28006	2771.33447265625
550.25598	3219.00903320313
567.28894	3225.48608398438
602.20642	1820.69006347656
619.26758	3102.353515625
653.00653	1668.52221679688
666.35419	2395.57202148438
688.30579	2048.72290039063
701.83594	2924.40698242188
718.33258	2389.75561523438
759.3493	5656.8935546875
846.42987	10886.8984375
1062.5016	4924.51110839844
1070.9585	1948.58276367188
1113.5491	3585.24853515625
1159.551	18916.1752929688
1159.5595	92790.7861328125
1164.0667	2067.56201171875
1310.6129	1885.74035644531
1345.6313	3392.91088867188
1346.6182	3598.95532226563
1402.6775	10604.7763671875
1403.6575	9226.4541015625
1517.6574	15823.9165039063
1616.6892	2029.53674316406
1616.7553	9616.68774414063
1617.7334	3640.611328125
1747.7679	2050.16235351563
1747.7911	16003.6892089844
1846.8641	23967.9360351563
1866.3812	2224.84057617188
1945.9156	16278.1115722656
2016.9563	16260.22265625
peaklist end

peaklist start
mz=900.452182889649
fragmentation=HCD
charge=3
header=RawFile: QE929_MSQ1321_20180329_Heba_ub_s9_30_3 Index: 13052 Precursor: 0 _multi_
102.0554	1588.25939941406
110.07143	20522.291015625
120.08104	5685.4423828125
129.10214	6581.50732421875
129.5466	1707.28430175781
138.71933	1419.06262207031
141.10226	2801.5244140625
175.11874	7737.72607421875
186.12364	1914.64099121094
196.112	1435.90185546875
212.10298	2142.47412109375
243.14444	2324.17919921875
246.15532	6126.15771484375
257.13837	1971.08264160156
334.17477	1650.85095214844
355.16036	10841.3022460938
372.18619	2717.29077148438
401.2121	6767.85546875
409.22003	2741.1416015625
425.17416	2286.18237304688
429.20697	2473.72778320313
468.246	6150.7265625
481.25696	19092.560546875
509.25147	26748.5241699219
523.263	8185.00146484375
530.25751	3332.15795898438
538.26288	1955.84851074219
581.33014	2577.98583984375
595.81512	2448.01318359375
604.78522	2931.05834960938
637.30456	17842.8073730469
708.34147	30384.3876953125
712.33893	2952.912109375
735.34094	6263.59228515625
752.36621	3323.84741210938
779.37585	32935.0791015625
838.07977	3418.88208007813
838.40674	7328.0419921875
838.74725	2378.94506835938
863.40296	34045.8173828125
894.40458	54782.083984375
902.92285	2438.53369140625
948.49286	5813.1748046875
976.48752	53981.43359375
1002.4685	2588.63256835938
1005.44	5442.25659179688
1023.4452	52495.7314453125
1061.5674	3439.46166992188
1089.5684	40745.5522460938
1162.4939	2054.38720703125
1172.6009	16632.3876953125
1190.6097	6204.96142578125
1247.6157	9997.22290039063
1263.5795	7519.5302734375
1264.6587	31383.4111328125
1322.594	13463.2734375
1423.6386	18015.564453125
2397.1601	8934.25512695313
peaklist end

peaklist start
mz=900.453854739604
fragmentation=HCD
charge=3
header=RawFile: QE929_MSQ1321_20180329_Heba_ub_s8_30_2 Index: 13730 Precursor: 0 _multi_
101.07148	2533.9248046875
110.0716	3153.81518554688
117.10287	2164.4677734375
120.0813	5730.654296875
129.10304	1723.95910644531
141.06592	3438.98559570313
147.1133	1833.88916015625
159.09181	8337.01953125
167.08093	3192.87329101563
168.54776	1529.2421875
171.11313	7521.31494140625
171.14938	23880.537109375
172.15109	1856.85107421875
175.11934	3155.99438476563
184.10753	5421.34814453125
186.08702	2739.93090820313
186.12337	2614.80883789063
199.14455	29526.04296875
211.10789	1934.2802734375
212.08463	2712.35473632813
212.1031	41787.80078125
213.10649	2218.38427734375
226.15552	3237.4619140625
228.13445	8328.4716796875
229.13109	2958.2353515625
231.11668	2853.25366210938
240.09792	2365.02905273438
244.16611	29321.904296875
257.12585	2347.78564453125
266.14999	2650.35107421875
270.18036	8701.6708984375
283.177	2895.94262695313
311.17188	28350.0329589844
333.1889	2935.40112304688
354.2142	3257.6611328125
357.24554	2005.93884277344
380.15668	3204.66625976563
382.20847	14170.3046875
384.22086	2188.04443359375
397.18323	2389.091796875
401.22067	6374.02099609375
426.27286	2096.68994140625
451.22742	3742.54833984375
455.26547	2261.8544921875
462.23001	2545.828125
464.25406	1734.04650878906
468.2569	2769.2978515625
479.22549	3717.40209960938
481.2767	9100.0361328125
496.25247	7583.857421875
500.28659	3154.95434570313
550.25824	2122.26782226563
580.34058	2787.16064453125
589.2384	2161.42651367188
591.27278	4792.18322753906
687.83838	3226.66967773438
688.33429	6483.89111328125
711.39203	1952.42944335938
745.33893	2232.9677734375
818.43203	11727.03515625
896.45544	2089.1943359375
910.91772	1995.26354980469
960.49701	2709.77587890625
960.9751	2017.93762207031
994.98828	11537.5283203125
995.47919	8120.98779296875
996.49432	2171.62719726563
1034.5168	2830.77221679688
1044.5067	2204.60424804688
1113.5477	2424.29467773438
1129.0397	2549.70385742188
1131.5647	103860.474365234
1305.6924	10978.3974609375
1317.6345	2487.6416015625
1374.655	16050.1787109375
1489.7068	11370.5087890625
1490.6752	3422.08984375
1588.745	8484.32763671875
1719.8025	17902.2475585938
1818.8592	18688.0810546875
1917.9394	14006.2436523438
2106.7756	1964.90454101563
2201.5081	2346.42456054688
peaklist end

peaklist start
mz=900.454167181178
fragmentation=HCD
charge=3
header=RawFile: QE929_MSQ1321_20180329_Heba_ub_s7_30_1 Index: 13453 Precursor: 0 _multi_
108.67725	1522.12023925781
118.76202	1411.22802734375
120.08125	2773.20971679688
129.10237	1991.13073730469
147.1133	2129.4296875
158.27957	1650.74084472656
159.09311	2527.34716796875
171.11465	1647.84521484375
171.15019	8485.505859375
198.14746	1559.57019042969
199.1452	14576.185546875
212.10342	26416.427734375
228.13481	2933.3486328125
229.13029	2471.70263671875
244.16679	12790.548828125
270.18246	7793.49169921875
285.15723	2014.77209472656
311.17191	12400.7685546875
313.54211	1493.63452148438
330.18579	2469.31103515625
333.18704	2665.07788085938
337.18753	1855.41979980469
337.77103	1675.21264648438
352.16263	1864.14343261719
354.21582	1628.57678222656
365.18259	1978.06616210938
380.15805	1829.94519042969
382.20978	6572.11767578125
462.23148	2446.61987304688
479.22519	3112.98950195313
481.28067	3026.16967773438
566.28723	5894.74560546875
690.33887	3468.52075195313
795.38916	1980.48571777344
796.0509	1834.49938964844
818.43787	3542.28662109375
1102.0565	2129.12646484375
1131.5707	43411.6950683594
1305.6796	2103.4951171875
1374.661	13658.0532226563
1489.6885	1983.01245117188
1490.679	2208.86938476563
1719.797	4226.80627441406
1818.8604	11356.9240722656
1917.9128	5414.587890625
1988.9738	6429.01513671875
1990.1896	2038.3720703125
peaklist end

peaklist start
mz=900.455037351616
fragmentation=HCD
charge=3
header=RawFile: QE929_MSQ1321_20180329_Heba_ub_s4_10_1 Index: 13817 Precursor: 0 _multi_
101.07139	5965.72412109375
101.10743	1805.71765136719
110.07171	7310.7314453125
115.05095	2238.779296875
115.08645	1550.41271972656
117.10262	6590.6142578125
120.08102	8879.40234375
129.10251	3555.62353515625
141.06622	3826.83422851563
143.1185	2045.28686523438
147.11261	11840.2890625
159.0919	9888.9248046875
167.08167	2172.76831054688
171.11311	8522.1005859375
171.14923	45443.9140625
172.15277	1880.05493164063
175.11926	3632.89208984375
184.10811	3928.13305664063
186.08731	2806.60229492188
186.12431	3949.64819335938
199.1445	46203.95703125
200.14832	2278.2177734375
203.12148	7136.78076171875
211.10675	2674.65087890625
212.10295	62324.8203125
213.08707	2099.83862304688
213.10623	5711.12353515625
214.11862	2958.58056640625
225.16222	2138.30126953125
226.15508	8899.6123046875
228.13472	12889.0556640625
229.12921	9551.8623046875
231.11588	7436.84375
240.09792	8865.845703125
244.16559	46084.72265625
245.1673	7030.99951171875
257.12396	6473.58251953125
270.18093	17275.2799072266
283.14236	2464.28466796875
283.17682	3809.00122070313
285.15717	7271.35302734375
298.21195	5577.40698242188
311.17186	36457.7939453125
333.18762	7627.16943359375
337.18622	2913.87353515625
354.21527	3053.16381835938
357.25051	13002.650390625
365.18213	7492.85009765625
369.1412	3141.75341796875
380.15683	8846.2587890625
382.21006	25329.27734375
401.22092	6992.35791015625
403.16418	3185.71118164063
408.18835	1905.86511230469
426.27432	2505.23803710938
442.22852	2781.89501953125
451.22894	7136.33447265625
462.23166	7208.744140625
464.25204	1780.94873046875
466.26535	2160.82104492188
468.25858	3483.10961914063
479.22614	6364.85498046875
481.27902	10407.8818359375
496.25055	9787.1611328125
500.28979	2210.7841796875
539.28979	2782.25512695313
573.27747	3330.41845703125
580.34308	3033.87866210938
589.24377	3162.923828125
591.27258	6532.751953125
622.11426	1783.85302734375
659.32788	2556.03784179688
687.83417	7852.54150390625
690.33677	9253.7294921875
712.29663	2470.951171875
767.37598	2741.45288085938
791.06128	2188.7255859375
818.44012	23369.8452148438
850.38971	2373.748046875
860.4108	17916.2006835938
860.90234	9359.71875
995.9823	6695.58056640625
1034.5093	3818.28247070313
1044.5261	3298.20043945313
1074.0128	3370.03540039063
1101.5426	3586.6708984375
1113.5447	3183.525390625
1114.5319	2722.7412109375
1129.5305	2418.23803710938
1131.5642	174748.156738281
1134.563	3347.73315429688
1305.6991	21658.2893066406
1317.6276	6561.87939453125
1374.6523	20888.6748046875
1376.6676	2312.04125976563
1489.6914	11564.0947265625
1490.6721	9570.5341796875
1588.7432	24391.1306152344
1589.7206	2498.73486328125
1818.8589	33855.2646484375
1917.926	16844.5422363281
1988.9781	25826.7978515625
peaklist end

peaklist start
mz=900.455086990217
fragmentation=HCD
charge=3
header=RawFile: QE929_MSQ1321_20180329_Heba_ub_s5_10_2 Index: 12593 Precursor: 0 _multi_
102.81859	1475.97607421875
110.07177	2028.19702148438
120.08129	1786.65344238281
122.23277	1451.91540527344
129.10228	2812.14868164063
129.90013	1730.81127929688
134.9057	1457.21105957031
141.06612	1560.42053222656
146.61002	1736.44921875
147.11403	1851.53344726563
159.09212	5784.5615234375
171.14981	18324.98828125
181.5065	1506.07482910156
199.14445	21369.0390625
212.1032	31264.244140625
212.12196	2547.15966796875
226.15439	1884.42260742188
228.13472	7536.57568359375
229.12955	2044.35119628906
231.11638	2293.31005859375
240.09752	1743.6591796875
244.16545	18376.58984375
258.10864	1743.88464355469
270.18216	6376.4658203125
298.21542	2500.99169921875
311.17035	14030.916015625
323.90656	1713.52087402344
333.18756	2649.20092773438
352.159	1692.76635742188
356.1918	1560.17529296875
357.25079	2984.74267578125
380.15695	2549.451171875
382.20773	8146.26904296875
451.22946	3231.2119140625
479.22604	2107.20068359375
481.27838	3291.03637695313
566.28656	7781.904296875
571.36316	1865.07946777344
690.34351	2289.81811523438
818.43174	7709.833984375
860.4093	3323.384765625
860.89264	1870.84301757813
909.93323	8849.6181640625
994.98737	5369.75927734375
995.49872	8902.04296875
1098.2766	1725.31469726563
1131.5665	43407.001953125
1133.5581	3541.7998046875
1305.6979	9125.212890625
1322.5128	1829.29895019531
1374.6748	3546.4482421875
1489.6764	2934.8623046875
1490.6605	3134.91650390625
1604.5225	2390.24243164063
1917.9459	5951.62573242188
2035.2561	1920.46569824219
2328.7395	2303.45703125
peaklist end

peaklist start
mz=900.455086990217
fragmentation=HCD
charge=3
header=RawFile: QE929_MSQ1321_20180329_Heba_ub_s5_10_2 Index: 12607 Precursor: 0 _multi_
109.9735	1550.09558105469
120.08053	2641.45947265625
123.45369	1458.82385253906
129.10242	1732.39807128906
147.11316	2898.66723632813
171.14998	16627.021484375
185.19908	1450.58056640625
198.76912	1433.01354980469
199.14445	21197.408203125
200.14789	1784.84973144531
212.10281	10795.0126953125
226.15382	2784.65942382813
228.13539	5148.54638671875
240.09828	1953.49145507813
244.16576	20980.017578125
245.17053	1845.55017089844
253.19286	1600.05773925781
311.17126	3369.80859375
356.19287	2159.06396484375
357.25101	3609.97338867188
369.78372	1752.62231445313
382.21033	2373.0888671875
566.28741	2277.93725585938
860.39844	2043.05151367188
872.44684	2070.63208007813
903.17468	1968.14904785156
959.47833	1787.12329101563
995.49872	2013.75927734375
1131.5597	11822.9929199219
1137.5641	2392.36181640625
1186.0142	1769.81335449219
1193.5702	2915.83276367188
1305.6918	7294.09912109375
1468.1202	2236.53149414063
peaklist end

peaklist start
mz=900.455454343477
fragmentation=HCD
charge=3
header=RawFile: QE929_MSQ1321_20180329_Heba_ub_s1_ctrl_1 Index: 11864 Precursor: 0 _multi_
102.30233	1542.29772949219
104.48964	1479.42309570313
113.98026	1286.86950683594
120.0813	1376.54931640625
171.14984	2253.37768554688
175.1201	1577.79357910156
199.145	2640.16796875
212.1035	10257.9775390625
219.36768	1760.84252929688
220.07504	1624.04650878906
244.16502	5628.23876953125
311.17377	3389.9501953125
359.52957	1473.4072265625
510.96765	1804.07006835938
566.28827	2665.62817382813
818.43372	2393.2490234375
909.92651	1684.86401367188
1131.5569	9093.8193359375
1149.9094	1661.79455566406
1350.4568	2095.76000976563
1354.8384	2137.11328125
1549.7703	1864.95556640625
peaklist end

peaklist start
mz=900.456555311596
fragmentation=HCD
charge=3
header=RawFile: QE929_MSQ1321_20180329_Heba_ub_s3_ctrl_3 Index: 12953 Precursor: 0 _multi_
110.07203	2041.65441894531
118.79746	1280.04296875
120.08133	1670.54968261719
129.10255	2812.1796875
147.11285	1616.26354980469
171.15007	11342.5029296875
199.14445	14682.787109375
212.10362	2568.0654296875
228.13353	1613.28930664063
240.0979	2320.46044921875
244.16544	15159.1259765625
245.16766	1917.11083984375
273.5386	1459.4453125
301.35547	1894.09545898438
484.7164	1699.88781738281
860.41174	2580.68237304688
860.90033	1542.32263183594
889.88086	1732.13940429688
909.9342	1849.5400390625
910.42157	1798.64306640625
1131.5555	11218.7565917969
2388.4348	2344.58203125
2455.4216	2001.99853515625
2697.8472	1916.73474121094
peaklist end

peaklist start
mz=675.603629738317
fragmentation=HCD
charge=4
header=RawFile: QE929_MSQ1321_20180329_Heba_ub_s7_30_1 Index: 16358 Precursor: 0 _multi_
142.97711	1246.31506347656
161.2122	1282.9306640625
204.06577	1247.97021484375
296.51706	1306.48010253906
414.48032	1295.61462402344
439.99374	1318.39562988281
501.94266	1501.69799804688
1267.9279	1701.94226074219
peaklist end

peaklist start
mz=675.606231483952
fragmentation=HCD
charge=4
header=RawFile: QE929_MSQ1321_20180329_Heba_ub_s2_ctrl_2 Index: 13342 Precursor: 0 _multi_
105.28561	1292.19812011719
110.07191	2138.05102539063
120.081	11650.8486328125
129.10228	7694.25341796875
136.07555	2041.29577636719
141.86351	1188.8798828125
159.11247	1409.53186035156
187.59781	1153.43322753906
292.66113	1289.74877929688
337.3439	1496.35302734375
481.0509	1457.51770019531
779.40643	2665.91772460938
peaklist end

peaklist start
mz=900.474914550781
fragmentation=HCD
charge=3
header=RawFile: QE929_MSQ1321_20180329_Heba_ub_s7_30_1 Index: 23158 Precursor: 0 _peak_
129.73238	1290.8349609375
161.98785	1326.48193359375
180.97981	1327.86987304688
189.79321	1411.97912597656
240.6488	1531.74462890625
528.5285	1820.4501953125
980.71069	1688.94384765625
1804.7841	2046.79138183594
2209.719	2007.34973144531
2571.7905	2102.25463867188
3617.5134	2923.82202148438
peaklist end

peaklist start
mz=1350.28753114409
fragmentation=HCD
charge=2
header=RawFile: QE929_MSQ1321_20180329_Heba_ub_s6_10_3 Index: 23583 Precursor: 0 _peak_
129.23895	1771.07067871094
129.5217	2256.36645507813
178.62639	2003.98266601563
244.03665	1879.52319335938
244.20779	2461.9140625
300.65781	1957.23986816406
344.50671	2180.94409179688
394.89023	2112.96655273438
480.7579	2471.916015625
604.9093	2132.27490234375
881.33215	3109.29760742188
1178.8192	2647.5771484375
peaklist end

peaklist start
mz=1350.52478027344
fragmentation=HCD
charge=2
header=RawFile: QE929_MSQ1321_20180329_Heba_ub_s4_10_1 Index: 23435 Precursor: 0 _peak_
105.29882	2030.037109375
125.18122	2079.64672851563
131.77667	1890.84729003906
144.53122	2114.36254882813
162.58917	2109.521484375
203.39343	1902.98754882813
227.3721	1963.90209960938
595.33209	2180.00512695313
763.2724	2152.19091796875
911.74078	2672.537109375
1103.0048	2534.7099609375
1827.8118	2748.65795898438
peaklist end

peaklist start
mz=675.831097304062
fragmentation=HCD
charge=4
header=RawFile: QE929_MSQ1321_20180329_Heba_ub_s4_10_1 Index: 11034 Precursor: 0 _multi_
102.05517	6223.56982421875
110.07166	23373.0859375
111.07521	1307.42944335938
120.0808	1742.08166503906
123.85765	1260.38684082031
129.10204	5999.81884765625
136.07501	2395.39892578125
166.06104	16017.53125
167.0645	1192.60034179688
173.12811	5370.08056640625
175.11882	9559.0634765625
183.11211	1365.73413085938
185.09172	1715.88598632813
200.13927	2463.25732421875
203.08165	1855.92736816406
213.08595	2242.58813476563
225.09773	4791.26611328125
226.08223	2313.18139648438
235.08206	1606.97717285156
243.13557	1545.60424804688
244.09305	2732.58154296875
244.13136	1896.23254394531
249.76439	1245.02270507813
253.09311	8156.43603515625
264.28482	1397.81481933594
318.12048	8999.8623046875
336.12912	5935.5
354.13992	5631.17822265625
357.17529	6105.7021484375
425.21344	2884.42431640625
435.20062	15816.7486572266
448.23318	3126.1953125
453.2106	14669.396484375
548.28375	2656.44653320313
561.31677	5975.8095703125
566.29352	8714.0302734375
620.6319	1765.94958496094
648.33374	1433.78430175781
667.3382	4896.0224609375
671.82892	2003.8359375
677.31848	5272.32861328125
684.31476	1855.39050292969
695.33374	11384.3916015625
718.61139	1512.17639160156
719.84006	5120.6962890625
720.33398	2374.02465820313
781.3736	4200.59655761719
791.36454	14207.02734375
809.37825	17839.1918945313
889.75958	2060.57153320313
925.96899	1667.40051269531
981.47888	5778.515625
982.4707	2089.95288085938
1003.4852	4950.29809570313
1003.9998	2874.01635742188
1068.5052	2538.20629882813
1096.501	2133.66357421875
1125.0455	2071.1435546875
1252.6078	15421.8579101563
1566.7721	51293.5029296875
1681.7944	23926.8043212891
1760.8133	3615.52807617188
1762.8192	6575.72021484375
1778.8465	153069.562744141
1818.9497	1648.57568359375
1883.2175	1693.89807128906
2248.5286	1774.62780761719
peaklist end

peaklist start
mz=675.831126148481
fragmentation=HCD
charge=4
header=RawFile: QE929_MSQ1321_20180329_Heba_ub_s2_ctrl_2 Index: 10958 Precursor: 0 _multi_
109.17722	1249.69311523438
110.0715	7366.17041015625
129.10233	1938.591796875
136.07561	1792.9482421875
140.64198	1224.03857421875
166.06119	5735.08984375
172.00449	1350.56640625
173.12805	1396.9619140625
175.11836	1542.7607421875
253.0932	1902.65002441406
318.12247	2193.53271484375
336.12732	2123.31909179688
407.20224	1796.71533203125
435.19867	4866.59912109375
453.20972	2162.54711914063
468.99753	1327.60095214844
561.32172	1580.93835449219
564.93854	1649.51379394531
566.29285	2192.28198242188
626.80261	2899.8818359375
695.33545	2017.85290527344
768.91528	2726.859375
769.40497	1560.9345703125
779.34497	1467.32641601563
809.37939	1813.83459472656
1566.7589	9442.43920898438
1681.7973	4824.49365234375
1778.848	40649.0954589844
2479.2571	1658.49609375
2740.3137	1825.45068359375
peaklist end

peaklist start
mz=675.831151405988
fragmentation=HCD
charge=4
header=RawFile: QE929_MSQ1321_20180329_Heba_ub_s9_30_3 Index: 9176 Precursor: 0 _multi_
103.68142	1319.08728027344
110.07169	13824.9814453125
119.81496	1193.87951660156
120.08125	2453.96337890625
124.03963	9144.265625
129.10245	9802.5234375
136.07607	5731.5048828125
141.06581	1639.18872070313
169.13324	1478.23864746094
175.11925	1489.80627441406
188.03815	2468.87280273438
190.93918	1299.91137695313
205.06339	2407.11059570313
208.47527	1457.27026367188
242.1859	1326.79418945313
257.14029	1730.802734375
285.13306	4281.369140625
288.11929	2202.8603515625
342.23083	1305.2255859375
453.20987	1569.27526855469
480.5936	1865.89514160156
531.65887	1315.82458496094
563.72589	1482.63989257813
566.28992	2042.13635253906
613.78333	1424.98620605469
695.34015	1919.61047363281
720.33826	1949.15478515625
783.88422	1806.39880371094
809.37331	8446.33129882813
841.90521	2140.45458984375
865.1358	1484.12231445313
889.92375	15576.234375
890.43445	9321.2470703125
981.47675	2202.93701171875
1065.5479	5087.5263671875
1191.6427	2235.69897460938
1192.6704	3090.01245117188
1193.6593	1826.67248535156
1222.249	2000.15649414063
1414.7466	1834.88830566406
1532.6613	1821.646484375
1567.7769	8838.1943359375
peaklist end

peaklist start
mz=675.831165346381
fragmentation=HCD
charge=4
header=RawFile: QE929_MSQ1321_20180329_Heba_ub_s3_ctrl_3 Index: 8871 Precursor: 0 _multi_
103.30801	1149.935546875
110.07156	11648.19921875
117.39706	1239.03063964844
118.48424	1313.17028808594
124.03931	3019.4228515625
129.10243	7734.47509765625
169.13417	1267.57080078125
175.11949	1588.43005371094
175.65634	1282.34973144531
253.08264	1442.16052246094
277.80396	1305.80297851563
377.40445	1550.435546875
406.73721	1380.83703613281
439.18668	1434.2529296875
459.16861	1562.33813476563
534.3692	1585.17834472656
561.3183	1623.7939453125
596.33356	1767.6708984375
695.34009	1777.81677246094
720.33832	1551.86804199219
783.88831	6278.650390625
809.37089	4884.10241699219
841.89044	2166.91430664063
890.93451	6357.77197265625
937.92401	2397.33374023438
1131.9235	1526.01184082031
1191.6469	2977.31372070313
1193.6482	1871.9609375
1202.8716	1715.06896972656
1778.8427	10084.3864746094
2060.6589	1639.00146484375
2515.8665	1832.18518066406
peaklist end

peaklist start
mz=675.831207194212
fragmentation=HCD
charge=4
header=RawFile: QE929_MSQ1321_20180329_Heba_ub_s5_10_2 Index: 8569 Precursor: 0 _multi_
110.07185	1681.47888183594
132.0938	1256.67602539063
133.74101	1200.1640625
211.33067	1266.00964355469
352.57278	1278.83630371094
800.5365	1956.00012207031
889.93964	1835.55883789063
890.41608	3651.21411132813
1778.3018	1551.158203125
1873.8567	1844.45947265625
2288.6223	1949.30944824219
2482.29	1809.16198730469
peaklist end

peaklist start
mz=675.831209403633
fragmentation=HCD
charge=4
header=RawFile: QE929_MSQ1321_20180329_Heba_ub_s7_30_1 Index: 9138 Precursor: 0 _multi_
101.87467	1151.23193359375
110.07162	5692.88818359375
136.07582	2258.31762695313
247.8929	1148.85107421875
298.05093	1462.53588867188
386.64096	1259.11267089844
547.62238	1266.79064941406
626.81061	1563.85302734375
680.48364	1461.29528808594
783.89587	1993.90124511719
890.42749	2620.29028320313
1828.9363	1684.22412109375
peaklist end

peaklist start
mz=675.831217186365
fragmentation=HCD
charge=4
header=RawFile: QE929_MSQ1321_20180329_Heba_ub_s8_30_2 Index: 10976 Precursor: 0 _multi_
100.88548	1166.14758300781
147.11319	1422.67395019531
151.65579	1195.83959960938
175.11917	1603.92614746094
208.28995	1406.11975097656
217.13475	1405.26135253906
431.15305	1695.41918945313
448.23782	1405.35949707031
623.76471	1444.78991699219
1616.5133	1672.98486328125
1778.8388	7476.85131835938
2605.4182	1761.86108398438
peaklist end

peaklist start
mz=675.831302376876
fragmentation=HCD
charge=4
header=RawFile: QE929_MSQ1321_20180329_Heba_ub_s1_ctrl_1 Index: 8589 Precursor: 0 _multi_
110.07135	1759.57434082031
248.75349	1393.54797363281
390.61374	1323.34362792969
725.14288	1467.68188476563
775.21228	1641.53759765625
1778.8364	3947.95007324219
2588.9814	1708.23510742188
2718.1697	1757.30834960938
2736.0237	1683.89440917969
peaklist end

peaklist start
mz=675.831347126611
fragmentation=HCD
charge=4
header=RawFile: QE929_MSQ1321_20180329_Heba_ub_s8_30_2 Index: 9282 Precursor: 0 _multi_
110.07137	9808.3515625
124.0412	1455.08898925781
129.10249	2711.798828125
136.07581	4815.0400390625
175.11929	2210.27221679688
283.14594	1363.87829589844
593.95471	1818.54211425781
695.33862	2616.02221679688
784.87708	1618.13659667969
809.37921	2569.26245117188
838.58728	1476.67456054688
889.92859	9110.525390625
1034.9869	2021.51232910156
1566.7603	6796.42236328125
1779.8344	11945.6635742188
2398.1702	1835.26489257813
peaklist end

peaklist start
mz=675.831360863606
fragmentation=HCD
charge=4
header=RawFile: QE929_MSQ1321_20180329_Heba_ub_s2_ctrl_2 Index: 9289 Precursor: 0 _multi_
110.07172	12836.021484375
129.10202	2040.18005371094
153.73491	1359.78820800781
182.0584	1490.06164550781
231.89619	1427.67895507813
290.33246	1501.43481445313
408.4549	1193.34741210938
453.21005	2060.0703125
593.62183	1986.67736816406
593.94684	1707.43493652344
695.33142	4621.3203125
720.35614	1975.05700683594
783.88977	5700.20068359375
784.38342	4973.92919921875
809.37164	5725.4111328125
1253.72	1805.34350585938
1377.0192	1537.99108886719
1696.8695	3234.75012207031
1778.8428	27009.4536132813
2092.2822	1867.84338378906
peaklist end

peaklist start
mz=675.831384633479
fragmentation=HCD
charge=4
header=RawFile: QE929_MSQ1321_20180329_Heba_ub_s6_10_3 Index: 9565 Precursor: 0 _multi_
110.0717	14062.3955078125
120.08117	1863.7255859375
129.10222	1384.61877441406
130.13971	1300.81787109375
132.59157	1160.37768554688
136.07581	6750.18408203125
153.23743	1244.18029785156
195.67	1285.95288085938
219.55818	1242.06579589844
253.90312	1400.91809082031
285.1311	1655.88403320313
343.20502	1383.37536621094
428.55273	1453.95349121094
593.61902	1763.5009765625
675.32373	2144.97387695313
695.33478	2622.5888671875
784.38641	2553.1708984375
801.41809	1681.68249511719
809.36414	4145.462890625
810.38507	1860.79675292969
841.91003	1734.10949707031
878.46436	1558.90588378906
886.44556	1618.92761230469
1212.5938	1627.39270019531
1778.8373	17762.2612304688
peaklist end

peaklist start
mz=900.772764052468
fragmentation=HCD
charge=3
header=RawFile: QE929_MSQ1321_20180329_Heba_ub_s2_ctrl_2 Index: 10984 Precursor: 0 _multi_
113.43175	1496.19372558594
139.75554	1436.06164550781
141.43269	1661.08117675781
149.66962	1705.8017578125
197.25235	1819.57788085938
323.98102	2011.0166015625
457.84433	1762.01977539063
889.24091	1760.18225097656
1037.3749	1596.853515625
1133.5995	1815.41064453125
2310.8735	2100.30517578125
peaklist end

peaklist start
mz=675.831439473724
fragmentation=HCD
charge=4
header=RawFile: QE929_MSQ1321_20180329_Heba_ub_s2_ctrl_2 Index: 9528 Precursor: 0 _multi_
101.07147	1122.93737792969
110.07156	10886.1337890625
124.02262	1263.01574707031
127.0866	5306.56396484375
129.10213	5041.6962890625
136.07582	2714.96411132813
138.06425	1421.48913574219
147.06926	1274.3876953125
152.60857	1176.46105957031
167.08084	1467.87170410156
175.08992	2427.07666015625
175.11842	2795.03930664063
189.29997	1424.73596191406
212.1035	2260.86083984375
216.1369	1361.86840820313
253.09308	1615.27502441406
254.3423	1389.90856933594
444.48254	1504.16296386719
453.20889	3179.55932617188
511.76688	1441.869140625
566.29089	6093.56201171875
581.97516	1950.32470703125
582.30304	1716.2958984375
695.33041	10166.0861816406
710.35901	1769.1240234375
719.83942	2289.80419921875
752.4046	5477.4384765625
809.37354	14593.392578125
837.45599	4925.060546875
841.39923	6244.576171875
922.45044	1663.30590820313
954.47766	1515.73999023438
1003.4952	1666.18188476563
1252.6003	3559.38366699219
1566.7608	21377.5415039063
1646.8631	4056.59240722656
1778.8426	56581.0920410156
2700.1121	1781.37353515625
peaklist end

peaklist start
mz=675.831439473724
fragmentation=HCD
charge=4
header=RawFile: QE929_MSQ1321_20180329_Heba_ub_s2_ctrl_2 Index: 9692 Precursor: 0 _multi_
110.07187	2185.9287109375
120.08072	1148.970703125
121.51414	1198.34326171875
129.10207	1679.79125976563
136.076	1705.51318359375
144.05165	1245.09533691406
159.05595	1295.89624023438
179.36131	1267.98815917969
1164.5919	1763.36437988281
1467.8737	1619.57141113281
1532.1431	1778.453125
1778.8552	10459.177734375
2037.7621	1539.97387695313
peaklist end

peaklist start
mz=675.831447442527
fragmentation=HCD
charge=4
header=RawFile: QE929_MSQ1321_20180329_Heba_ub_s1_ctrl_1 Index: 9797 Precursor: 0 _multi_
110.07195	1611.13024902344
305.63254	1346.88903808594
462.4386	1338.96716308594
783.88806	1810.91882324219
1142.7948	1637.32775878906
1707.4635	1825.90063476563
1778.8389	11939.3525390625
2004.2213	1681.87487792969
2403.2153	1768.24353027344
peaklist end

peaklist start
mz=675.831486550273
fragmentation=HCD
charge=4
header=RawFile: QE929_MSQ1321_20180329_Heba_ub_s3_ctrl_3 Index: 9070 Precursor: 0 _multi_
105.13274	1170.9013671875
110.0714	7601.14208984375
127.08669	1864.42944335938
136.07593	1671.01025390625
145.80705	1343.03405761719
175.11844	1224.11975097656
188.78908	1305.71008300781
346.49228	1412.4521484375
435.9762	1588.1015625
511.49539	1478.19970703125
566.29565	1654.34948730469
581.63733	1616.12377929688
660.83942	1801.73620605469
809.37744	2415.90649414063
823.41901	1976.42956542969
823.92773	2690.53173828125
872.45862	1915.05383300781
889.91003	2468.10864257813
890.43347	8977.8720703125
890.92578	1682.88732910156
2125.106	1807.51379394531
peaklist end

peaklist start
mz=675.831486550273
fragmentation=HCD
charge=4
header=RawFile: QE929_MSQ1321_20180329_Heba_ub_s3_ctrl_3 Index: 9207 Precursor: 0 _multi_
110.07146	8214.2490234375
129.10201	1745.21130371094
136.07585	1914.44519042969
179.09204	1634.837890625
181.28479	1337.3408203125
182.69037	1136.43469238281
184.74826	1298.59167480469
387.59338	1275.66748046875
468.00693	1391.51440429688
482.03308	1338.09936523438
566.28888	1768.89392089844
593.96075	2704.72045898438
695.33441	2365.60473632813
719.83606	1626.95031738281
783.88843	3172.08325195313
809.37427	5665.09326171875
841.39039	3481.49780273438
891.41443	2021.29724121094
1778.8491	27429.0341796875
2452.2131	1877.01391601563
peaklist end

peaklist start
mz=675.831488280966
fragmentation=HCD
charge=4
header=RawFile: QE929_MSQ1321_20180329_Heba_ub_s9_30_3 Index: 9400 Precursor: 0 _multi_
109.86327	1250.29028320313
110.07159	12891.8759765625
119.51842	1595.14685058594
120.08095	1682.58618164063
127.08698	6028.31884765625
129.10255	3155.63134765625
136.07602	2663.1435546875
145.7923	1449.62646484375
175.09019	2751.84326171875
175.11974	2469.07177734375
177.547	1335.5849609375
212.10312	5609.25146484375
213.08652	1775.02893066406
249.16064	1359.85241699219
250.01617	1193.01379394531
284.19684	1562.16638183594
325.18768	2049.56396484375
437.56302	1395.48254394531
453.20667	2767.92553710938
553.31909	1560.5537109375
566.29254	5701.93017578125
574.77222	1914.35791015625
576.29932	2077.8779296875
627.30341	1661.71801757813
695.33406	4323.59265136719
709.86328	2412.78442382813
710.37274	1497.57263183594
752.40411	8656.34375
766.39844	1738.86682128906
766.91663	2466.04809570313
809.38141	10452.3706054688
841.4071	2997.86108398438
841.90021	2604.46337890625
881.42511	1694.708984375
922.46771	1726.07275390625
954.50909	2204.42700195313
995.45789	2159.34521484375
1068.5043	1763.09558105469
1566.7633	13383.9597167969
1645.848	7431.97192382813
1742.9037	6374.57397460938
1743.9061	5333.93432617188
1778.8445	42662.6939697266
1892.9314	3859.00122070313
peaklist end

peaklist start
mz=675.83149684412
fragmentation=HCD
charge=4
header=RawFile: QE929_MSQ1321_20180329_Heba_ub_s5_10_2 Index: 8777 Precursor: 0 _multi_
120.08085	1256.24853515625
127.08637	1316.67370605469
127.66076	1394.19116210938
166.06137	1273.25451660156
290.40811	1297.20227050781
304.1973	1389.77685546875
809.37769	1552.53161621094
934.94965	1422.8046875
1004.9782	1735.55163574219
1367.4146	1549.31262207031
1416.0317	1724.67358398438
1469.3433	1820.61401367188
1532.615	1478.53857421875
2100.2209	1459.29089355469
peaklist end

peaklist start
mz=675.83151876897
fragmentation=HCD
charge=4
header=RawFile: QE929_MSQ1321_20180329_Heba_ub_s4_10_1 Index: 9616 Precursor: 0 _multi_
102.05495	1492.3173828125
110.07169	16749.443359375
120.0806	2700.67895507813
127.0864	5072.333984375
129.10248	1827.55236816406
136.07582	2552.83813476563
143.11763	1811.35900878906
161.16357	1381.50854492188
171.11247	2135.93579101563
175.11861	5313.94580078125
200.13805	2067.08813476563
207.08688	1576.47436523438
212.10301	1846.77954101563
213.57701	1517.00427246094
235.67679	1349.96276855469
429.2359	1477.97192382813
453.20883	2537.76416015625
538.29932	1559.68591308594
544.58575	1718.50012207031
559.14233	1708.5283203125
566.29602	2332.39599609375
581.97668	1693.29284667969
593.62012	2474.01416015625
594.29028	2629.11181640625
626.80078	1697.8173828125
666.30701	1724.1416015625
695.33728	2769.42114257813
719.83997	1799.19567871094
809.37393	11545.8046875
824.41492	1400.77502441406
841.39835	6721.08740234375
841.91479	1990.69104003906
881.42279	1898.67541503906
954.47363	1559.08813476563
1530.41	1886.28747558594
1566.7654	10256.2805175781
1778.8408	39732.7553710938
peaklist end

peaklist start
mz=675.831571683385
fragmentation=HCD
charge=4
header=RawFile: QE929_MSQ1321_20180329_Heba_ub_s3_ctrl_3 Index: 10337 Precursor: 0 _multi_
102.05594	2311.92260742188
110.07167	12352.3623046875
118.02954	1090.68640136719
129.10262	2747.20922851563
136.07646	1369.11450195313
138.06657	1776.25598144531
166.0618	6350.263671875
173.12735	1627.69763183594
175.11911	1952.33911132813
243.13501	1911.30114746094
253.09395	2410.44873046875
270.14557	2314.92822265625
291.70978	1445.87902832031
336.13037	2805.93676757813
357.177	1894.94616699219
435.19974	7901.05615234375
453.2113	5645.43994140625
547.1391	1485.95300292969
548.28217	1682.50732421875
561.31415	2359.15576171875
566.29413	7232.26513671875
571.90942	1391.06799316406
593.6264	2944.98486328125
594.29358	2200.66870117188
626.81433	1912.26232910156
695.33667	5707.400390625
719.84357	2119.47045898438
750.04315	1731.89208984375
776.12622	1962.75756835938
783.05054	1537.71850585938
791.36853	2787.98510742188
809.38312	2822.42065429688
841.4046	5221.28955078125
881.90753	2196.23413085938
1003.9866	2182.31079101563
1566.7685	20861.2644042969
1667.0048	1800.75866699219
1778.8437	57682.5629882813
1865.2965	1793.24377441406
peaklist end

peaklist start
mz=675.831684393106
fragmentation=HCD
charge=4
header=RawFile: QE929_MSQ1321_20180329_Heba_ub_s4_10_1 Index: 9362 Precursor: 0 _multi_
102.05594	1178.98486328125
110.07149	11920.703125
113.69718	1221.77026367188
120.0807	2251.10229492188
123.3493	1191.20971679688
124.08521	1308.43884277344
136.07524	4754.43603515625
159.70085	1246.69128417969
236.49843	1413.00927734375
257.13852	1543.44360351563
270.14529	1642.5078125
335.8382	1347.69860839844
375.55438	1333.02502441406
593.94995	2901.8076171875
676.33319	1614.35131835938
696.33698	1586.51794433594
719.83698	2496.53588867188
809.37387	8096.07604980469
916.44904	1748.41772460938
974.7796	1553.09228515625
984.96533	1654.66735839844
1054.6726	1599.66577148438
1065.5431	1788.73779296875
1212.5876	2696.49829101563
1433.3662	1842.43908691406
1566.7513	6728.64904785156
1612.9271	1586.91552734375
1704.8809	1735.99401855469
1778.8428	24831.9230957031
2421.7651	1751.31433105469
peaklist end

peaklist start
mz=675.831706458044
fragmentation=HCD
charge=4
header=RawFile: QE929_MSQ1321_20180329_Heba_ub_s6_10_3 Index: 9778 Precursor: 0 _multi_
110.07137	7323.62060546875
120.08087	1349.80383300781
120.44888	1261.36584472656
124.05827	1145.50146484375
127.03918	1370.54772949219
127.08652	2917.70068359375
129.10168	2001.03356933594
147.59773	1311.07165527344
151.81975	1225.74475097656
163.76697	1341.5458984375
173.00803	1249.46398925781
175.08931	1556.38818359375
175.11742	1654.97668457031
178.35164	1310.71850585938
320.84146	1325.12145996094
426.53171	1330.16979980469
553.31079	2466.65795898438
688.22931	1814.94616699219
696.32422	1417.47180175781
752.40094	7850.52294921875
752.90784	2317.71801757813
784.38489	2650.54028320313
809.37799	4408.08447265625
823.93091	2275.326171875
837.45392	1441.15783691406
1498.8997	2019.90063476563
1778.8452	10804.2175292969
2777.3408	2016.38244628906
peaklist end

peaklist start
mz=675.83171844715
fragmentation=HCD
charge=4
header=RawFile: QE929_MSQ1321_20180329_Heba_ub_s8_30_2 Index: 9492 Precursor: 0 _multi_
104.05329	1250.65258789063
110.07133	6100.5439453125
110.42654	1237.27380371094
120.08064	2154.705078125
126.32674	1470.30920410156
127.08666	9014.873046875
127.15562	1320.13171386719
129.10228	2144.724609375
136.07562	2935.9072265625
147.37706	1189.29016113281
175.08949	5476.49462890625
175.11914	2158.60888671875
179.85103	1237.91467285156
200.13901	1649.66296386719
212.10274	6784.396484375
284.19785	2536.18920898438
325.18604	2553.005859375
366.08377	1445.70471191406
389.76508	1668.61901855469
468.69156	1344.33703613281
495.23016	1515.73352050781
581.63293	2088.83569335938
581.97717	1853.38989257813
750.40234	1537.95849609375
766.9079	2330.30834960938
767.40106	2195.7080078125
783.91364	1596.01647949219
841.4007	5131.755859375
872.96497	2480.21752929688
889.92645	2200.54931640625
890.4212	2639.19384765625
995.4494	2395.95849609375
1092.5548	1888.99963378906
1503.8027	8561.84252929688
1573.3839	1748.37670898438
1645.8517	6845.908203125
1742.8969	5463.07934570313
peaklist end

peaklist start
mz=900.773277025713
fragmentation=HCD
charge=3
header=RawFile: QE929_MSQ1321_20180329_Heba_ub_s4_10_1 Index: 11075 Precursor: 0 _multi_
122.44755	1757.2041015625
140.89784	1556.40832519531
156.9664	1436.97766113281
170.91495	1479.81311035156
316.11459	1698.87268066406
369.91693	1895.45227050781
397.93402	1916.02233886719
720.69629	1739.76904296875
1437.9456	1809.15014648438
1971.6699	2451.54370117188
peaklist end

peaklist start
mz=675.831788431404
fragmentation=HCD
charge=4
header=RawFile: QE929_MSQ1321_20180329_Heba_ub_s7_30_1 Index: 9335 Precursor: 0 _multi_
110.07162	6276.4794921875
120.08137	1281.51745605469
122.79886	1323.06481933594
127.08635	6227.47216796875
129.10152	2264.96997070313
136.07504	1818.33178710938
152.56287	1170.95324707031
175.08958	5151.87060546875
185.39282	1361.64282226563
198.99802	1181.77368164063
212.10226	2325.93359375
352.92548	1499.56311035156
363.19131	1299.11486816406
416.83435	1458.17492675781
418.37488	1621.97644042969
582.30975	1775.3662109375
823.42544	5675.1689453125
841.40308	4181.4306640625
871.94397	1736.86474609375
872.45636	5544.3046875
872.96997	1943.18005371094
889.92322	6822.5087890625
890.43182	4740.03466796875
954.47821	1501.33923339844
1217.269	1519.68200683594
1295.2583	1543.85522460938
1329.516	1601.03515625
peaklist end

peaklist start
mz=675.83189429137
fragmentation=HCD
charge=4
header=RawFile: QE929_MSQ1321_20180329_Heba_ub_s1_ctrl_1 Index: 8758 Precursor: 0 _multi_
252.11496	1535.00561523438
323.72839	1324.45446777344
437.13519	1281.90148925781
528.86346	1413.73620605469
615.40161	1459.14184570313
853.49536	1324.82214355469
874.75659	1597.88989257813
889.92749	5191.75390625
1048.9402	1531.09777832031
1296.4092	1859.22729492188
peaklist end

peaklist start
mz=900.773562283866
fragmentation=HCD
charge=3
header=RawFile: QE929_MSQ1321_20180329_Heba_ub_s3_ctrl_3 Index: 10348 Precursor: 0 _multi_
110.07191	2027.24841308594
110.34961	2018.20336914063
124.87926	1630.4443359375
166.06165	1628.68383789063
314.09427	1564.71655273438
332.40308	1564.31286621094
336.13025	1957.74768066406
354.14212	2081.87060546875
397.61493	1517.3486328125
397.70435	1538.125
609.71124	1761.40673828125
823.78448	1671.3125
1125.5563	1839.07666015625
2723.3572	2489.19506835938
peaklist end

peaklist start
mz=900.786339231523
fragmentation=HCD
charge=3
header=RawFile: QE929_MSQ1321_20180329_Heba_ub_s6_10_3 Index: 13994 Precursor: 0 _multi_
101.07159	2187.12744140625
106.80151	1575.68334960938
115.05031	2558.173828125
120.08098	3638.40747070313
129.10269	6274.39208984375
141.0661	3795.51098632813
143.11794	3734.5302734375
155.11829	1751.90966796875
159.09158	12698.828125
167.08218	6909.95263671875
171.11317	10444.9091796875
171.14975	12848.888671875
175.11986	6592.11376953125
184.10828	7815.232421875
186.08739	1923.95178222656
186.12419	6860.0263671875
199.14537	19730.681640625
203.12202	3915.91650390625
206.58508	1936.36511230469
211.10823	1745.40356445313
212.10309	65049.234375
213.10577	3011.83081054688
214.11862	3611.51123046875
225.16121	2511.71557617188
226.15636	2323.02075195313
228.13422	3014.96655273438
229.12962	8411.8583984375
231.1162	3475.87036132813
244.16591	17466.302734375
266.1506	2612.82543945313
270.18145	19965.9267578125
283.14056	3550.79272460938
283.1767	3483.25146484375
285.15649	7631.35693359375
298.21231	2453.7783203125
311.17146	48607.3837890625
330.18246	2851.62768554688
333.18777	9031.79296875
337.18701	3802.52270507813
352.16132	7398.80615234375
354.21494	6548.9013671875
365.18344	6961.80712890625
373.22559	2213.78857421875
380.15778	6425.046875
382.20918	25798.3264160156
384.22333	5975.263671875
401.22189	8656.802734375
403.16428	2475.78637695313
439.2323	2342.7978515625
442.22983	2210.74096679688
445.21042	2324.70239257813
451.2319	7100.927734375
453.28818	2843.21459960938
462.23007	10700.82421875
464.25113	7676.70654296875
468.25711	8240.61328125
479.22635	8234.779296875
481.27734	15379.9465332031
496.25264	9632.26098632813
500.29184	3698.58471679688
557.27667	2488.94482421875
561.2533	3241.83959960938
567.80414	1854.52990722656
580.34357	7076.19140625
589.24292	6954.265625
591.27515	3777.60791015625
690.33521	9297.20458984375
711.38269	2874.75048828125
759.3501	2745.09448242188
818.43968	20182.291015625
861.40143	3716.23413085938
861.9126	1965.6875
900.9248	2053.0888671875
911.4494	2899.15844726563
933.45697	6020.70703125
949.4917	1866.71301269531
1034.5067	7709.51611328125
1044.506	3757.76489257813
1100.6282	2380.97338867188
1113.5601	3296.29418945313
1114.5358	2569.396484375
1131.3291	6105.10961914063
1131.5654	215968.715820313
1204.9188	2318.22607421875
1305.7113	3877.25415039063
1317.626	6132.37646484375
1326.8998	2045.92663574219
1374.6576	39058.3820800781
1489.6853	9466.59375
1489.698	16511.5703125
1490.6671	10441.1884765625
1491.6858	5416.59716796875
1588.7402	7576.02685546875
1588.7524	14676.0327148438
1589.7578	2918.71557617188
1719.7567	6868.8544921875
1719.8074	24237.10546875
1818.8152	2181.87451171875
1818.8652	42537.7333984375
1828.9375	1894.99291992188
1917.9339	20683.7944335938
1988.9707	23532.0249023438
2089.0234	5691.28686523438
peaklist end

peaklist start
mz=900.834045410156
fragmentation=HCD
charge=3
header=RawFile: QE929_MSQ1321_20180329_Heba_ub_s8_30_2 Index: 23577 Precursor: 0 _peak_
146.49194	1453.39440917969
152.06398	1507.80395507813
191.06564	1690.31494140625
451.16006	1602.41772460938
533.41864	1528.81005859375
795.10431	1876.38159179688
795.48218	1576.45715332031
1322.2605	1873.9541015625
peaklist end

peaklist start
mz=900.968721159374
fragmentation=HCD
charge=3
header=RawFile: QE929_MSQ1321_20180329_Heba_ub_s8_30_2 Index: 12543 Precursor: 0 _peak_
120.08101	2210.3427734375
132.69966	1360.77648925781
193.97081	1513.12280273438
232.67528	1789.09680175781
298.17059	1419.58825683594
303.11755	1601.74914550781
345.15735	1604.20446777344
385.06931	1822.33544921875
655.32898	1824.8056640625
831.4436	2663.38110351563
900.44611	2874.21728515625
1057.5858	5156.12475585938
1156.6641	2236.1982421875
2373.3228	1918.71691894531
2439.1357	1838.80432128906
peaklist end

peaklist start
mz=900.969651765983
fragmentation=HCD
charge=3
header=RawFile: QE929_MSQ1321_20180329_Heba_ub_s4_10_1 Index: 12662 Precursor: 0 _peak_
120.08131	2353.61010742188
187.45045	1749.90319824219
289.1637	1760.69152832031
457.61914	1632.19604492188
481.2009	1521.21765136719
511.22375	1703.14331054688
666.73254	1649.41040039063
1057.5967	4482.18640136719
1117.703	1917.10693359375
1127.4374	3211.62817382813
1156.6735	1874.32385253906
1177.6136	2016.47009277344
1253.0031	1718.4892578125
peaklist end

peaklist start
mz=1351.09184978499
fragmentation=HCD
charge=2
header=RawFile: QE929_MSQ1321_20180329_Heba_ub_s3_ctrl_3 Index: 12936 Precursor: 0 _peak_
158.09595	2168.49926757813
311.17139	4450.3955078125
432.77567	1955.88037109375
453.23834	2398.78540039063
475.79529	2375.08251953125
496.9169	1938.99768066406
536.86017	2318.79443359375
562.09143	2369.62451171875
765.41656	3652.62890625
947.63928	2254.99682617188
1133.5582	3501.46240234375
1222.3267	2734.03076171875
1244.1084	4145.58154296875
1293.9723	2470.05932617188
1389.0554	2852.80346679688
2004.6554	3208.52612304688
peaklist end

peaklist start
mz=901.110949817433
fragmentation=HCD
charge=3
header=RawFile: QE929_MSQ1321_20180329_Heba_ub_s2_ctrl_2 Index: 5165 Precursor: 0 _multi_
158.66151	1518.78015136719
164.53687	1776.19421386719
207.54669	1553.28332519531
271.34528	1520.17065429688
284.33789	1589.70031738281
623.4621	1663.08117675781
717.28015	1615.04675292969
1041.5078	1869.95056152344
1042.5261	2257.16967773438
1164.5828	1827.07287597656
1178.7607	1732.83471679688
1409.4905	1923.296875
2008.7511	2557.21508789063
2174.9277	2364.2880859375
peaklist end

peaklist start
mz=676.085084289317
fragmentation=HCD
charge=4
header=RawFile: QE929_MSQ1321_20180329_Heba_ub_s1_ctrl_1 Index: 4894 Precursor: 0 _multi_
103.85732	1050.30969238281
106.0499	1222.66979980469
129.1022	2359.18994140625
359.16754	1422.45935058594
528.86499	1764.40783691406
676.39484	1947.98962402344
751.61041	1567.53991699219
813.39307	1454.98950195313
831.39177	9737.93579101563
1489.3816	1813.15368652344
peaklist end

peaklist start
mz=901.11108815681
fragmentation=HCD
charge=3
header=RawFile: QE929_MSQ1321_20180329_Heba_ub_s1_ctrl_1 Index: 4887 Precursor: 0 _multi_
122.28467	1400.79553222656
141.51469	1502.5498046875
179.28903	1396.26147460938
317.74414	1660.14758300781
589.26611	1903.85339355469
675.71082	1834.47131347656
978.01038	1894.87463378906
1219.5577	2177.57568359375
2039.5975	1907.71337890625
2463.7661	1899.78662109375
peaklist end

peaklist start
mz=676.085149465172
fragmentation=HCD
charge=4
header=RawFile: QE929_MSQ1321_20180329_Heba_ub_s3_ctrl_3 Index: 4920 Precursor: 0 _multi_
103.95102	1363.00012207031
129.10231	2561.18139648438
163.41106	1358.08740234375
203.10341	1740.34826660156
204.19333	1220.36242675781
240.13676	1565.86791992188
258.14542	1418.97314453125
423.82175	1447.42626953125
491.76065	1762.32543945313
533.55951	1476.81689453125
601.28259	1481.34313964844
676.40625	4175.17041015625
794.35522	1405.05419921875
830.91083	1936.79345703125
831.38629	7747.97607421875
1079.2179	1637.9658203125
peaklist end

peaklist start
mz=901.111144865866
fragmentation=HCD
charge=3
header=RawFile: QE929_MSQ1321_20180329_Heba_ub_s3_ctrl_3 Index: 4932 Precursor: 0 _multi_
118.62699	1617.38989257813
129.10234	1763.1943359375
154.51009	1505.76721191406
267.17734	1710.25573730469
343.50986	1584.05908203125
357.17474	1526.21459960938
470.54214	1739.66198730469
536.35242	1538.04309082031
1164.9941	1642.490234375
1265.7427	2103.89038085938
2089.6128	2347.45556640625
peaklist end

peaklist start
mz=901.116185898022
fragmentation=HCD
charge=3
header=RawFile: QE929_MSQ1321_20180329_Heba_ub_s8_30_2 Index: 17193 Precursor: 0 _multi_
120.0809	8912.861328125
142.34613	1497.0419921875
163.68436	1487.88403320313
221.59366	1470.78149414063
231.09833	1931.80261230469
232.28291	1623.83740234375
259.09131	3561.36572265625
322.54541	1961.94421386719
372.17871	1940.43347167969
422.66559	2001.91040039063
437.76352	1707.84643554688
458.30872	2249.60888671875
475.44846	1655.92614746094
644.37213	2675.20458984375
791.43732	8439.34765625
792.4248	1919.48352050781
906.46222	4937.97998046875
1007.5071	17440.9594726563
1078.536	9877.03857421875
1105.5563	2350.19458007813
1351.6138	2364.07861328125
peaklist end

peaklist start
mz=901.116477095664
fragmentation=HCD
charge=3
header=RawFile: QE929_MSQ1321_20180329_Heba_ub_s6_10_3 Index: 17368 Precursor: 0 _multi_
120.08078	2800.37841796875
129.10304	2148.10815429688
252.57431	1750.91137695313
259.09216	2869.86303710938
340.95966	1558.98974609375
441.70343	1564.5458984375
639.62482	1901.74353027344
791.44934	2037.70666503906
887.6897	1703.46533203125
1007.5012	5659.810546875
1078.5449	2049.09326171875
1105.5527	1729.55419921875
1148.3918	1724.4228515625
1286.9755	1863.36584472656
2022.4266	1886.66223144531
2146.3386	2416.5087890625
2307.49	1972.05493164063
peaklist end

peaklist start
mz=901.116671996572
fragmentation=HCD
charge=3
header=RawFile: QE929_MSQ1321_20180329_Heba_ub_s9_30_3 Index: 17100 Precursor: 0 _multi_
107.90545	1726.2060546875
120.081	6460.13330078125
137.71046	1439.85021972656
175.11888	2235.7080078125
200.5519	1379.41357421875
351.03281	1562.26452636719
451.40198	1752.77575683594
458.30173	1813.19897460938
567.0368	1584.76245117188
791.44214	3527.4443359375
906.46948	2623.8759765625
992.45728	2001.55578613281
1007.5148	7827.30834960938
1078.5416	3545.35278320313
2167.5354	2039.86181640625
2725.1936	2024.71276855469
peaklist end

peaklist start
mz=901.116884485396
fragmentation=HCD
charge=3
header=RawFile: QE929_MSQ1321_20180329_Heba_ub_s4_10_1 Index: 17271 Precursor: 0 _multi_
101.07169	1926.70739746094
120.08148	9383.1416015625
120.58494	1355.7998046875
128.83786	1635.11437988281
153.74492	1331.96606445313
175.1183	1633.50756835938
241.08154	1833.77026367188
259.09247	3306.93188476563
307.06696	1701.52856445313
353.14944	1641.02722167969
455.29736	1922.90954589844
458.31607	2475.84985351563
550.49835	1622.84643554688
637.07733	1886.27404785156
644.36957	3022.90502929688
791.44	2569.53002929688
830.78387	1746.78698730469
906.46716	2891.052734375
1007.514	16571.3208007813
1078.551	8017.14404296875
1105.5216	1925.53125
1350.6495	2873.50024414063
1497.3253	1938.86352539063
peaklist end

peaklist start
mz=901.116944267978
fragmentation=HCD
charge=3
header=RawFile: QE929_MSQ1321_20180329_Heba_ub_s5_10_2 Index: 15658 Precursor: 0 _multi_
100.24593	1430.07409667969
120.08118	5931.09619140625
175.11827	1711.98046875
175.1613	1513.16809082031
180.06604	1345.20568847656
194.78729	1551.50219726563
231.10161	1480.07556152344
249.82394	1449.939453125
259.09201	3582.43041992188
262.01483	1857.58093261719
277.71725	1507.01745605469
337.67117	1537.40197753906
372.17203	1838.09985351563
422.08908	1571.984375
458.30914	2474.65478515625
555.1626	1641.10766601563
644.37567	6590.24658203125
782.37982	2079.59838867188
791.43726	11998.6342773438
906.45935	7807.6474609375
1007.508	6821.20556640625
1008.4968	1948.60205078125
1009.5112	2190.12963867188
1078.5484	14572.6967773438
1190.5698	2028.72229003906
1350.6576	3339.48852539063
1878.4907	2040.45275878906
2046.5929	1917.05969238281
2086.5022	2234.43896484375
2757.8484	2009.46459960938
peaklist end

peaklist start
mz=901.117014761155
fragmentation=HCD
charge=3
header=RawFile: QE929_MSQ1321_20180329_Heba_ub_s7_30_1 Index: 16800 Precursor: 0 _multi_
110.00494	1281.56555175781
117.71281	1276.90454101563
120.08096	3440.18188476563
135.59183	1291.60278320313
136.07542	1649.16015625
136.54553	1697.00207519531
157.26154	1581.94152832031
259.09018	2037.76013183594
301.20093	1505.18347167969
364.0065	1584.5673828125
665.17224	1662.52734375
791.43042	2633.845703125
1007.5081	3409.8173828125
1078.5646	2848.81323242188
1351.6848	2021.19812011719
1423.1187	1923.07482910156
peaklist end

peaklist start
mz=901.122323300133
fragmentation=HCD
charge=3
header=RawFile: QE929_MSQ1321_20180329_Heba_ub_s9_30_3 Index: 13336 Precursor: 0 _multi_
100.25001	1577.14294433594
108.88586	1318.58459472656
130.24689	1414.32495117188
141.99025	1345.96643066406
159.09203	2062.37109375
170.11761	2878.32299804688
200.38547	1445.89819335938
204.086	2403.70703125
212.1024	7189.2734375
311.17087	2299.92431640625
391.04044	1712.56579589844
468.13464	1956.1357421875
572.28424	2100.26586914063
1101.532	1792.15808105469
1131.5582	11317.1806640625
1143.5543	11499.3029785156
1483.0042	1906.58825683594
peaklist end

peaklist start
mz=901.134417887735
fragmentation=HCD
charge=3
header=RawFile: QE929_MSQ1321_20180329_Heba_ub_s4_10_1 Index: 16664 Precursor: 0 _multi_
109.16408	1642.169921875
154.34557	1450.98022460938
178.87985	1564.56225585938
187.07043	2105.04296875
286.13916	5865.5634765625
399.22284	2142.34887695313
512.30835	2107.04296875
611.38068	1653.05993652344
671.18304	1787.74206542969
1212.468	2245.298828125
2659.4666	1933.01281738281
peaklist end

peaklist start
mz=901.134696753643
fragmentation=HCD
charge=3
header=RawFile: QE929_MSQ1321_20180329_Heba_ub_s5_10_2 Index: 15138 Precursor: 0 _multi_
142.68095	1313.98059082031
148.38461	1421.6103515625
152.41597	1400.06469726563
163.97684	1366.3701171875
186.35947	1563.75817871094
187.07204	1484.76086425781
188.103	1525.18103027344
194.88005	1532.51208496094
213.15813	1856.53625488281
273.92822	1578.96838378906
286.1402	5918.77978515625
399.22238	2769.24682617188
419.57114	1896.78247070313
512.31134	1967.74987792969
992.47015	1893.77722167969
1274.6034	2491.37231445313
1678.0807	1991.34887695313
1678.5481	2358.34545898438
2024.1044	2451.98657226563
2681.7083	1974.70275878906
peaklist end

peaklist start
mz=901.13520969086
fragmentation=HCD
charge=3
header=RawFile: QE929_MSQ1321_20180329_Heba_ub_s6_10_3 Index: 16754 Precursor: 0 _multi_
104.50819	1294.36279296875
111.60672	1531.26782226563
143.1891	1340.1650390625
145.75276	1351.94299316406
186.93935	1465.00537109375
219.54503	1693.09069824219
223.87006	1715.79406738281
286.14056	5554.1884765625
399.22192	1625.27490234375
442.79007	1726.57580566406
549.42419	1832.16137695313
779.4162	1961.96154785156
977.54431	1757.38061523438
peaklist end

peaklist start
mz=901.135277580253
fragmentation=HCD
charge=3
header=RawFile: QE929_MSQ1321_20180329_Heba_ub_s9_30_3 Index: 16475 Precursor: 0 _multi_
104.84019	1435.0205078125
119.00044	1249.52941894531
129.10147	1478.32507324219
130.31888	1735.95837402344
147.11325	1943.19970703125
160.43384	1701.88269042969
187.07079	5455.68017578125
225.0753	1413.4404296875
286.13889	11740.8681640625
350.04102	1781.78527832031
394.26562	1423.05004882813
399.22482	3034.79541015625
476.2688	1871.80810546875
512.30725	2841.10131835938
587.45251	1757.67980957031
611.37427	2024.52221679688
676.35461	1750.45910644531
862.43036	2096.517578125
984.38641	1796.55187988281
1274.5923	13687.1904296875
1510.1642	2080.80004882813
2486.9412	2010.12121582031
2570.2998	2032.98352050781
peaklist end

peaklist start
mz=901.135408959489
fragmentation=HCD
charge=3
header=RawFile: QE929_MSQ1321_20180329_Heba_ub_s8_30_2 Index: 16601 Precursor: 0 _multi_
125.26357	1511.79675292969
126.07116	1340.44616699219
128.8206	1313.29895019531
145.35742	1628.720703125
168.28844	1473.16735839844
200.50169	1341.81042480469
272.22916	1812.10327148438
286.14008	8985.93359375
333.15219	1622.83837890625
336.76074	1616.99975585938
399.22314	1859.56408691406
512.30652	3355.44555664063
862.43732	2042.12390136719
951.49463	1911.22839355469
1025.7839	1772.18225097656
1029.5756	1916.16687011719
1274.5911	5785.18212890625
1592.6124	1931.67468261719
1686.2537	1923.49938964844
peaklist end

peaklist start
mz=901.135567078748
fragmentation=HCD
charge=3
header=RawFile: QE929_MSQ1321_20180329_Heba_ub_s7_30_1 Index: 16219 Precursor: 0 _multi_
181.76662	1485.17126464844
222.80861	1902.91162109375
224.50763	1827.51098632813
285.31506	1572.99035644531
286.13907	2199.29663085938
292.48206	1689.39782714844
476.879	1708.31958007813
512.3067	2005.17785644531
584.53729	1948.37951660156
651.28864	1580.35485839844
859.87408	1718.86889648438
1244.2155	2094.53515625
1302.191	1722.23791503906
1765.8752	2167.79150390625
2229.2131	2114.24194335938
peaklist end

peaklist start
mz=901.146252616578
fragmentation=HCD
charge=3
header=RawFile: QE929_MSQ1321_20180329_Heba_ub_s7_30_1 Index: 17741 Precursor: 0 _multi_
112.53193	1509.15942382813
134.12418	1603.583984375
143.02782	1534.07824707031
168.30664	1437.17993164063
181.14612	1362.57189941406
198.86903	1422.61657714844
296.46939	1465.5498046875
777.4718	1738.03967285156
790.82172	1929.39135742188
847.35773	1670.08068847656
902.44574	3398.35034179688
1409.7247	1907.53833007813
1951.6949	2215.42749023438
2002.6443	1928.97729492188
peaklist end

peaklist start
mz=1351.51936268658
fragmentation=HCD
charge=2
header=RawFile: QE929_MSQ1321_20180329_Heba_ub_s6_10_3 Index: 23360 Precursor: 0 _peak_
102.97102	2524.017578125
129.67464	1923.61218261719
164.6022	2099.41040039063
268.84589	1975.68896484375
311.4783	2194.69311523438
626.39587	2204.91870117188
643.11884	2303.29467773438
1248.4252	2385.27807617188
1448.807	2570.37109375
1835.9164	2881.3046875
2233.8071	2945.03466796875
2468.6194	2629.52880859375
2478.05	2866.02661132813
2691.5378	2785.60375976563
peaklist end

peaklist start
mz=901.440042808244
fragmentation=HCD
charge=3
header=RawFile: QE929_MSQ1321_20180329_Heba_ub_s2_ctrl_2 Index: 15307 Precursor: 0 _multi_
109.30119	1642.27624511719
121.05708	1448.47912597656
137.7854	1512.78381347656
147.14539	1405.53259277344
176.61388	1557.13708496094
214.81555	1396.2978515625
261.11765	1404.61462402344
278.48291	1512.09838867188
662.36804	2146.07153320313
668.99359	1652.07067871094
1039.817	1761.56823730469
1182.5231	2604.41235351563
1797.3586	1913.96447753906
2441.209	2090.54858398438
peaklist end

peaklist start
mz=901.441080881158
fragmentation=HCD
charge=3
header=RawFile: QE929_MSQ1321_20180329_Heba_ub_s8_30_2 Index: 15459 Precursor: 0 _multi_
119.51617	1425.77087402344
143.65469	1577.50451660156
177.61029	1576.65393066406
328.74411	1418.466796875
637.29767	1543.56103515625
761.43469	2870.55615234375
926.60724	1727.49609375
1050.6625	1826.83325195313
1243.6359	2809.7412109375
2275.5647	1812.28039550781
2771.123	2269.38500976563
peaklist end

peaklist start
mz=901.44116584911
fragmentation=HCD
charge=3
header=RawFile: QE929_MSQ1321_20180329_Heba_ub_s7_30_1 Index: 15124 Precursor: 0 _multi_
103.03304	1327.24658203125
104.39249	1387.83911132813
127.31922	1536.28503417969
131.12746	1303.82434082031
136.07558	1871.14025878906
142.37567	1315.18310546875
196.88852	1799.54711914063
316.51657	1473.091796875
442.42886	1510.26281738281
505.41605	1708.00085449219
876.87836	1710.53039550781
1757.144	1868.10192871094
peaklist end

peaklist start
mz=1351.82739257813
fragmentation=HCD
charge=2
header=RawFile: QE929_MSQ1321_20180329_Heba_ub_s9_30_3 Index: 23820 Precursor: 0 _peak_
108.56197	2057.99755859375
132.35287	2054.64233398438
182.85564	2002.92395019531
221.80663	1947.15380859375
242.83032	2015.12243652344
255.00897	2052.47900390625
271.87259	2075.25537109375
407.76392	2596.77807617188
493.91025	2489.06787109375
574.48651	2184.96313476563
610.76862	2152.00610351563
908.05457	2405.49951171875
958.1637	2483.96337890625
1158.2997	2867.84423828125
1165.35	2368.97778320313
1170.3981	2483.66943359375
peaklist end

peaklist start
mz=901.751258551646
fragmentation=HCD
charge=3
header=RawFile: QE929_MSQ1321_20180329_Heba_ub_s4_10_1 Index: 6013 Precursor: 0 _multi_
110.07195	1489.408203125
127.0872	2124.4453125
132.08067	1500.57653808594
137.57716	1591.62036132813
155.0813	1587.88000488281
193.49359	1566.82202148438
372.22437	6219.166015625
399.58151	1575.1669921875
475.76566	1581.12292480469
505.74963	8128.470703125
540.60266	1967.26403808594
628.27039	1853.20458984375
639.26794	2084.8369140625
665.64581	1608.55261230469
756.32526	2716.67749023438
783.36267	1819.17883300781
902.46191	2356.03271484375
913.43102	9534.63159179688
926.3974	2283.35205078125
1010.4847	5821.99169921875
1067.5084	8391.5556640625
1138.5435	2737.525390625
1422.0273	2093.32104492188
peaklist end

peaklist start
mz=901.751535210996
fragmentation=HCD
[truncated: 10,823,820 more chars]
