# Supplementary material for: The Mechano-Ubiquitinome of Articular Cartilage: Differential Ubiquitination and Activation of a Group of ER-Associated DUBs and ER Stress Regulators
Source: Mol Cell Proteomics. 2022 Sep 28;21(12):100419. doi: 10.1016/j.mcpro.2022.100419 (PMC9708921; doi:10.1016/j.mcpro.2022.100419)
Supplement: Supplementary Files [file mmc13.zip › allSpectra.HCD.FTMS.iso_5.apl]

peaklist start
mz=707.914705598704
fragmentation=HCD
charge=5
header=RawFile: QE929_MSQ1321_20180329_Heba_ub_s3_ctrl_3 Index: 9896 Precursor: 0 _multi_
101.07166	1619.48913574219
110.07138	1625.25659179688
129.10228	1522.44836425781
143.11807	2812.15161132813
156.30411	1313.95959472656
202.74535	1267.78979492188
234.146	1509.63903808594
460.23135	1637.90808105469
639.38867	1452.72216796875
707.35657	2316.36743164063
708.34735	1546.84289550781
744.83295	5387.298828125
755.88953	1519.34106445313
909.90601	1938.80224609375
910.89307	1606.80297851563
1103.1818	1604.15283203125
1147.759	1506.24584960938
1157.4547	1665.50317382813
1173.5226	1999.3759765625
1373.9711	1513.72314453125
1468.7186	1648.07763671875
1496.8947	1509.37731933594
peaklist end

peaklist start
mz=707.914705598704
fragmentation=HCD
charge=5
header=RawFile: QE929_MSQ1321_20180329_Heba_ub_s3_ctrl_3 Index: 10056 Precursor: 0 _multi_
108.56764	1339.3623046875
114.80464	1208.67944335938
120.08162	1495.48254394531
129.10257	1491.41711425781
143.11819	5315.060546875
167.75354	1376.8466796875
173.12866	2771.62084960938
258.14438	3131.09716796875
259.77982	1397.21533203125
343.23444	1630.73657226563
401.43002	1221.69250488281
440.63217	1286.88781738281
443.75525	1511.76916503906
477.68985	1789.31115722656
512.09509	1715.82202148438
608.784	2189.388671875
636.30115	1579.15771484375
708.84296	2457.37768554688
733.98212	1547.40747070313
886.4209	2368.10327148438
908.44409	1552.98547363281
1003.8255	1599.98657226563
1046.4495	3039.56298828125
1216.5537	2951.8115234375
1314.2058	1898.64477539063
1510.9447	1407.96691894531
1962.2263	1703.7060546875
2864.6467	2496.93432617188
peaklist end

peaklist start
mz=707.914748636397
fragmentation=HCD
charge=5
header=RawFile: QE929_MSQ1321_20180329_Heba_ub_s2_ctrl_2 Index: 8360 Precursor: 0 _multi_
105.96378	1083.10021972656
110.07143	1777.23693847656
113.2429	1180.52758789063
117.55174	1357.70849609375
129.10226	1515.93041992188
130.08662	1742.5947265625
138.40584	1395.35388183594
143.11792	12575.6708984375
147.11247	1634.099609375
171.11253	6070.349609375
199.14494	1409.41674804688
223.15526	1868.52685546875
234.14478	6488.26953125
242.14857	1846.05541992188
251.15027	3012.38623046875
339.77304	1527.04138183594
391.66467	1376.70068359375
460.23958	7276.86926269531
638.21216	1569.46545410156
708.05688	2922.5859375
708.38495	2256.59326171875
708.72546	2342.64208984375
853.36469	1854.18603515625
910.39905	2217.42895507813
1012.4793	2815.72900390625
1385.5789	1962.51818847656
1488.6536	7340.1376953125
1872.0075	8903.09057617188
peaklist end

peaklist start
mz=707.914748636397
fragmentation=HCD
charge=5
header=RawFile: QE929_MSQ1321_20180329_Heba_ub_s2_ctrl_2 Index: 8597 Precursor: 0 _multi_
101.07125	1512.07580566406
118.45204	1381.35437011719
120.08109	1558.93566894531
120.5568	1246.490234375
143.11755	5035.63525390625
238.56207	1269.87341308594
336.81937	1341.11730957031
450.39764	1382.14855957031
634.95227	1527.67492675781
745.33044	2777.02758789063
1872.2113	2165.27954101563
2457.8911	1884.05578613281
peaklist end

peaklist start
mz=707.914756948184
fragmentation=HCD
charge=5
header=RawFile: QE929_MSQ1321_20180329_Heba_ub_s3_ctrl_3 Index: 16417 Precursor: 0 _multi_
123.29094	1923.18347167969
127.25084	1389.02404785156
143.11792	1925.96374511719
171.11327	2221.49047851563
175.8356	1465.28540039063
195.0759	1265.15441894531
287.14389	1511.48999023438
381.23355	1464.34289550781
766.85687	1583.41967773438
1601.3043	1692.49108886719
1937.3842	1598.03588867188
2022.2347	1673.29089355469
2965.9097	1631.12377929688
peaklist end

peaklist start
mz=707.914785168817
fragmentation=HCD
charge=5
header=RawFile: QE929_MSQ1321_20180329_Heba_ub_s6_10_3 Index: 9655 Precursor: 0 _multi_
110.07113	1730.71496582031
121.70721	1390.826171875
129.1017	2087.11279296875
143.11803	3088.01928710938
154.06651	1390.44555664063
183.10898	1094.9521484375
200.46709	1159.17016601563
237.42432	1329.85278320313
351.21213	1439.33508300781
474.7926	1499.55639648438
623.46393	1876.66320800781
1139.5051	1516.419921875
1626.9777	1781.67626953125
2874.9241	1700.56787109375
3012.1409	2306.16723632813
peaklist end

peaklist start
mz=884.641666078168
fragmentation=HCD
charge=4
header=RawFile: QE929_MSQ1321_20180329_Heba_ub_s3_ctrl_3 Index: 9267 Precursor: 0 _multi_
126.27367	1465.94775390625
127.22909	1235.53076171875
178.35883	1420.45703125
401.9931	1688.4453125
407.70279	1584.94580078125
417.99841	1492.29028320313
463.8826	1569.42016601563
489.10934	1822.00891113281
535.4054	1871.91064453125
1495.7413	1679.13012695313
peaklist end

peaklist start
mz=707.914819855304
fragmentation=HCD
charge=5
header=RawFile: QE929_MSQ1321_20180329_Heba_ub_s6_10_3 Index: 8882 Precursor: 0 _multi_
116.7688	1267.65161132813
136.27342	1600.63854980469
143.11761	3129.12670898438
169.13765	1306.62524414063
171.11279	2880.279296875
244.16635	1919.34167480469
271.76138	1260.66748046875
444.96405	1387.00012207031
569.79681	1658.42492675781
655.30548	5248.16845703125
655.81305	7370.38427734375
708.40729	2334.97412109375
711.50861	1601.36474609375
800.85431	1667.67407226563
850.56567	1376.44519042969
1257.554	2229.81030273438
2352.1064	1900.66052246094
2718.9106	1990.9326171875
3343.5742	2006.19323730469
peaklist end

peaklist start
mz=707.914829326012
fragmentation=HCD
charge=5
header=RawFile: QE929_MSQ1321_20180329_Heba_ub_s3_ctrl_3 Index: 8520 Precursor: 0 _multi_
101.07131	1794.43579101563
110.07133	8954.248046875
128.19972	1471.1611328125
129.10207	1916.90698242188
130.08604	1796.90417480469
143.11786	12569.2529296875
147.11331	1223.60510253906
169.12752	1352.63500976563
171.11263	8773.1484375
223.15504	10857.4833984375
234.14432	5405.96337890625
251.14992	8505.6025390625
310.79474	1271.6455078125
328.9686	1264.64880371094
346.22198	1620.51818847656
446.99768	1490.90515136719
460.24045	2957.52905273438
469.22083	1772.4658203125
542.26361	2685.40161132813
577.91577	1672.99035644531
585.7782	1956.70739746094
708.85431	10612.65625
744.82599	5485.169921875
800.34082	2110.38720703125
909.90314	2020.16149902344
973.89294	1511.92907714844
1012.4879	1941.13916015625
1053.4742	6752.5654296875
1131.5151	1676.25024414063
1166.5603	21495.5021972656
1172.4543	1618.56176757813
1249.0826	1534.07312011719
1415.1849	1663.42614746094
1418.2292	1547.82202148438
1845.2739	1952.68872070313
1959.7802	1839.72338867188
peaklist end

peaklist start
mz=707.914868656312
fragmentation=HCD
charge=5
header=RawFile: QE929_MSQ1321_20180329_Heba_ub_s6_10_3 Index: 7632 Precursor: 0 _multi_
101.07143	150711.9375
102.05558	10554.3017578125
110.07162	171154.40625
116.01729	5116.69970703125
119.08195	44766.1875
120.08133	21393.091796875
125.0713	11025.900390625
126.72284	4930.61328125
129.06604	8916.283203125
129.10239	136669.046875
130.0867	70202.0234375
133.04314	79572.9375
140.0818	5585.88134765625
141.06615	6700.80078125
143.11794	827472.6875
144.12146	53974.4765625
145.7704	5537.0869140625
147.11273	84685.90625
153.06598	8041.12744140625
155.08167	9092.6455078125
155.09314	8525.0830078125
156.07687	5477.78662109375
157.13362	9862.27734375
161.09242	6781.63623046875
166.06133	8030.2060546875
169.06102	13107.044921875
170.0927	22709.181640625
171.07631	65209.59375
171.11281	323505.34375
172.11629	31745.154296875
173.05537	7216.58154296875
173.09235	27415.00390625
185.12982	5064.41796875
186.08788	24090.333984375
190.06482	13240.732421875
195.07607	23452.80078125
197.12808	35952.89453125
198.08745	28455.287109375
198.12526	4907.96728515625
199.1077	34296.26171875
201.03287	32156.552734375
201.08728	66863.703125
202.09015	5355.15625
210.08714	8838.6396484375
212.10248	37175.2578125
216.09798	24324.6875
216.13408	69002.3046875
217.11842	7604.40380859375
218.0591	62345.94140625
219.06361	7452.83447265625
227.10236	47545.79296875
228.09818	59005.40234375
229.09904	4945.2294921875
230.07707	8212.1435546875
230.11372	24390.703125
231.11395	8877.3671875
234.09109	20621.375
234.14487	401350.3125
235.11943	25987.041015625
235.14792	33537.87109375
237.13463	19840.5234375
242.14972	110238.2109375
243.15364	9105.826171875
248.13844	10895.2060546875
249.09923	6452.4794921875
266.12424	47849.203125
310.11441	10872.32421875
313.11627	6277.32421875
314.1351	25619.5859375
329.09113	29445.9765625
342.15359	9952.677734375
343.19907	12569.5517578125
345.17615	10662.62109375
363.18558	29275.115234375
365.19449	19235.109375
368.15579	10112.6181640625
371.19135	28904.994140625
373.13541	20514.849609375
388.12943	11327.794921875
402.14508	7982.1552734375
413.19119	7394.93603515625
422.20743	6696.2822265625
429.70926	29736.45703125
434.16452	10732.1796875
442.22791	27906.412109375
448.18005	8495.7001953125
460.24062	288943.848632813
481.15353	9345.068359375
496.22833	28155.8579101563
497.89154	7632.6357421875
506.74457	59411.19921875
507.25156	24448.029296875
511.23154	9699.8193359375
533.57233	12504.6171875
535.21821	12455.0161132813
543.24359	23122.75
553.25058	64459.265625
557.25616	12224.734375
568.91333	10506.64453125
569.25165	12410.466796875
574.28405	112103.7734375
578.27173	24314.705078125
585.24243	21366.634765625
620.28619	12436.11328125
623.27301	12557.7353515625
624.28721	42030.49609375
634.61716	50829.9912109375
636.30685	194214.366210938
636.80516	128913.19140625
638.78931	12273.630859375
639.28137	17148.90234375
645.26198	19177.994140625
652.29938	21867.0078125
680.30811	43191.99609375
698.32257	12725.4208984375
699.28803	61330.0732421875
710.31525	21138.8359375
711.31891	43087.046875
714.28894	29141.26171875
716.32007	71230.203125
721.35175	109209.53125
722.34167	35654.78515625
750.32178	29649.458984375
766.3233	25156.3828125
767.83059	84033.13671875
768.31988	60361.0625
775.33038	26946.2578125
779.34094	28222.70703125
780.33118	31205.85546875
812.36007	64484.640625
830.84125	35596.27734375
831.35114	36669.66015625
833.85687	25277.1015625
851.34735	58474.6318359375
858.40997	48682.2734375
859.39453	43385.578125
861.37964	23158.4453125
866.36694	52170.62890625
879.35383	30435.5732421875
884.38884	79303.849609375
887.38908	38342.806640625
915.36981	26140.009765625
916.38428	25646.546875
931.38757	23487.66015625
937.42169	30516.990234375
938.42267	42597.4296875
938.91528	25375.068359375
939.40942	32454.87109375
943.41107	10529.1044921875
950.40845	62520.8515625
955.4652	208442.54296875
994.45961	34524.7451171875
1012.4857	224434.8984375
1014.4721	28924.673828125
1015.4476	64515.0859375
1021.4488	80832.72265625
1024.4477	51411.875
1029.4233	75667.984375
1030.4116	32803.421875
1038.4637	25655.35546875
1059.4743	20140.375
1083.5239	189170.185546875
1085.5129	8325.6103515625
1087.4603	78897.142578125
1092.5146	26543.294921875
1093.5372	10001.63671875
1120.5268	120531.015625
1122.5129	22878.693359375
1125.4893	12112.302734375
1139.4878	12018.92578125
1140.457	51760.01171875
1162.5002	11286.97265625
1170.553	327518.59375
1198.4902	12258.5380859375
1215.5311	82798.1064453125
1253.5959	19032.2241210938
1255.5153	88057.09375
1257.5745	162959.600585938
1271.5979	42245.8125
1272.5861	28452.1328125
1360.5508	9558.7744140625
1367.5464	9977.736328125
1385.5923	27323.798828125
1385.6323	148844.87890625
1432.6199	47739.3125
1448.5947	32096.1708984375
1470.6308	61181.61328125
1488.6517	632481.268554688
1532.6918	108645.265625
1577.6424	22249.1796875
1589.7098	51682.0078125
1599.6851	357991.369140625
1616.6937	97329.626953125
1642.6821	35114.138671875
1648.688	134564.53515625
1687.7221	96174.9765625
1704.7451	383643.62890625
1732.7242	92418.521484375
1749.7354	64412.361328125
1800.7604	68952.8125
1818.7962	440934.217773438
1858.8112	44209.9833984375
1874.8199	18253.6108398438
1901.8265	185855.45703125
1902.8241	61931.673828125
1919.8345	254540.923828125
peaklist end

peaklist start
mz=707.914868656312
fragmentation=HCD
charge=5
header=RawFile: QE929_MSQ1321_20180329_Heba_ub_s6_10_3 Index: 7984 Precursor: 0 _multi_
101.07122	50454.53125
106.77245	1944.05859375
110.07162	67735.296875
110.07904	2879.48120117188
112.03915	2173.09252929688
116.01681	3669.89477539063
119.0816	12577.6708984375
119.72348	1808.36120605469
120.08099	12013
123.64418	1821.5908203125
125.07096	3234.16625976563
127.05015	2451.66381835938
129.06564	3673.34497070313
129.10226	52698.08203125
130.08644	25486.53515625
133.04323	22633.0234375
143.08128	5006.662109375
143.11783	298710.75
144.12175	16908.296875
145.06068	2152.85888671875
147.11272	47403.9296875
153.06544	4742.27587890625
155.09286	3105.63208007813
162.88156	2115.85571289063
166.06104	4257.38330078125
170.09262	3653.32495117188
171.07631	21707.513671875
171.11272	122561.0859375
172.11621	9001.087890625
173.0918	15653.6513671875
185.12828	4578.07373046875
186.08736	9944.130859375
187.07123	2691.30078125
189.08711	3260.5185546875
190.06421	9804.423828125
195.07527	3017.2841796875
197.12862	10299.1591796875
198.08707	9511.8740234375
198.12459	3620.37915039063
199.10779	5159.5146484375
201.03241	10905.80859375
201.08717	27414.732421875
207.1244	4271.83251953125
212.10289	10176.50390625
216.09857	4079.3486328125
216.13396	22629.3203125
217.11818	4781.3828125
218.05894	23156.765625
227.10187	14871.9912109375
228.09695	20593.84765625
229.09607	2203.41772460938
230.0773	3188.80590820313
230.11287	9031.068359375
231.11267	2919.15161132813
234.09044	4328.41162109375
234.14468	138329.46875
235.11823	8971.748046875
235.14735	15864.2021484375
237.13469	8750.7919921875
242.11357	2927.66284179688
242.14932	40149.109375
243.15257	3293.24145507813
248.13898	2504.66357421875
266.12439	18393.638671875
274.12906	4651.11328125
292.13943	4213.93115234375
313.11673	3255.79223632813
314.13474	10053.365234375
323.13565	3846.99389648438
329.09138	13576.7241210938
341.14711	7716.03540039063
343.19711	3608.69140625
345.1777	4862.76416015625
351.12854	3782.45874023438
365.19177	4278.2861328125
368.15573	8692.4111328125
371.18948	5221.94873046875
373.13358	4553.0244140625
385.15057	2680.56665039063
426.18463	2373.51440429688
429.70721	10644.5146484375
441.87656	2599.12255859375
442.22742	11454.341796875
446.1922	2005.01892089844
449.19547	2013.93078613281
450.20782	2960.61547851563
459.16476	2226.65014648438
460.2398	98543.560546875
496.23285	11706.71484375
499.16257	4380.07275390625
510.19138	4174.310546875
517.20501	5649.2119140625
530.24414	3899.33227539063
534.24042	4799.720703125
535.22118	5527.162109375
553.24943	19553.1223144531
562.2229	4817.25830078125
568.91284	3680.50610351563
569.25122	9831.6064453125
574.28253	52471.6376953125
584.25171	10713.138671875
585.24133	11768.935546875
620.28198	9734.3330078125
621.27368	3373.2294921875
624.28632	4707.37548828125
635.28113	13530.537109375
646.27722	3157.11108398438
652.30249	5045.994140625
663.28003	5014.38427734375
668.28662	4290.75341796875
680.29768	21920.1606445313
684.31641	7429.96826171875
694.31311	11376.384765625
699.28906	9851.6474609375
708.31665	3323.9521484375
714.28442	7928.46875
721.34757	54838.673828125
732.31125	7498.65673828125
737.32166	8622.93359375
750.32735	15369.2514648438
766.32623	8579.484375
767.82587	19404.533203125
768.31799	23688.50390625
782.32114	13141.7961425781
784.33661	7747.00634765625
799.85437	17392.115234375
808.84873	18831.7275390625
809.35712	11812.591796875
812.36125	17201.8793945313
827.35413	8679.1982421875
834.35114	10058.89453125
850.36914	8870.05078125
851.34521	19196.845703125
852.36475	11074.380859375
858.40246	37429.4384765625
879.35413	8961.52734375
884.38977	18583.509765625
887.38753	18258.6748046875
901.3786	12973.5693359375
911.38916	12083.892578125
915.37591	13512.880859375
930.89496	4687.6728515625
937.41625	26252.6728515625
938.92932	4192.953125
939.40466	13507.0283203125
950.40997	17274.708984375
955.45601	15133.7846679688
955.46432	53951.529296875
957.45538	4451.10302734375
994.4447	9095.7890625
1012.4823	122588.853515625
1014.4754	8126.58447265625
1015.4487	4520.04150390625
1016.4379	4870.87353515625
1021.4463	28070.0732421875
1024.4481	8735.888671875
1029.424	24272.34765625
1030.4163	14578.6279296875
1038.4468	9146.2265625
1083.5228	77578.3107910156
1087.4598	18833.5341796875
1092.5101	14093.7021484375
1120.5166	33538.48046875
1121.5319	16110.6455078125
1122.5155	3645.80004882813
1139.4902	8794.9892578125
1140.4525	18522.2573242188
1162.4954	4344.0830078125
1170.5555	133550.171142578
1215.526	28328.7482910156
1229.5778	14219.1030273438
1253.5809	13337.6108398438
1255.5092	31040.619140625
1257.5604	20005.5546875
1257.5696	24079.1005859375
1258.5872	16275.6640625
1271.5963	138619.713378906
1273.5724	3501.2880859375
1276.5673	8164.248046875
1385.636	40194.763671875
1386.6373	3708.04931640625
1420.6267	17148.3510742188
1431.6223	49039.236328125
1470.6381	21307.3798828125
1488.6504	223950.819335938
1504.6814	13954.4816894531
1532.6905	28619.9326171875
1536.6461	6454.0166015625
1589.7177	19307.16015625
1598.7037	13622.7097167969
1599.6823	102220.369140625
1648.6887	53313.9716796875
1660.6902	20901.8732910156
1686.7158	23239.0791015625
1704.7418	140430.189941406
1721.7392	19297.8662109375
1731.7274	62243.962890625
1748.7503	5550.70483398438
1749.7305	21071.3935546875
1802.7747	17819.537109375
1818.7922	169702.984619141
1857.7988	15948.8779296875
1873.8188	31534.3969726563
1901.8318	84586.3095703125
1903.8041	11604.0192871094
1919.8421	57132.92578125
2864.6091	3290.59545898438
3330.3922	24131.4489746094
peaklist end

peaklist start
mz=707.914868656312
fragmentation=HCD
charge=5
header=RawFile: QE929_MSQ1321_20180329_Heba_ub_s6_10_3 Index: 7470 Precursor: 0 _multi_
100.69228	1618.95703125
101.07146	34443.984375
101.57779	1490.71704101563
102.0556	2113.08569335938
110.07172	40347.375
116.01733	1819.10717773438
119.08191	11260.05078125
120.08138	8702.619140625
129.0665	2820.03857421875
129.10245	34596.328125
130.08649	16748.09375
130.10574	1573.1748046875
131.08127	1989.34436035156
133.04305	17172.748046875
143.08163	3706.921875
143.11804	193089.734375
144.12123	10573.951171875
147.11285	30604.791015625
150.06682	1490.0078125
153.0659	3270.79467773438
155.08092	1867.61828613281
155.093	3191.40869140625
159.07616	1966.06921386719
161.09224	1595.70849609375
166.0611	2121.70483398438
168.07771	1971.77368164063
169.06038	1936.41796875
170.09233	2001.94177246094
171.077	15347.158203125
171.11288	87695.8828125
172.01317	1605.12231445313
172.11574	8352.375
173.09233	9874.1220703125
186.08757	9238.4619140625
188.1024	1989.14111328125
189.08684	2034.630859375
197.12836	2831.50024414063
198.08696	3654.65405273438
199.10733	9244.68359375
201.03268	8331.78125
201.08716	14609.6162109375
212.1028	2415.169921875
212.14508	1611.59252929688
216.09798	5609.64990234375
216.13403	13659.3994140625
217.11906	1724.62622070313
218.05994	18265.580078125
227.10289	11169.123046875
228.09796	9972.927734375
230.11368	9446.744140625
231.11478	2208.14306640625
234.09123	3231.8525390625
234.14508	89626.1328125
235.11845	7758.857421875
235.14798	8048.54736328125
237.13417	2119.73266601563
242.11197	2603.39892578125
242.15005	24937.611328125
243.15257	2839.08447265625
248.14044	1789.81665039063
262.08469	6474.92431640625
266.1254	12599.408203125
287.09967	2366.63989257813
292.1416	2513.16040039063
314.13428	7143.96337890625
329.09296	9047.416015625
331.10483	2172.6611328125
333.12048	2338.03784179688
341.14664	2409.8603515625
343.19757	7110.79736328125
345.17599	2905.33251953125
363.18674	6913.48876953125
371.19434	3195.12451171875
373.13672	2885.71411132813
388.13113	2781.98828125
396.17825	2086.615234375
413.19623	3110.1064453125
422.20956	2641.12280273438
430.70953	1994.240234375
431.16782	1988.24768066406
441.22351	1771.08325195313
442.22565	3849.92529296875
460.24109	57914.9736328125
477.88287	3111.26293945313
481.15265	2909.74462890625
489.2164	2464.29443359375
497.23022	3176.21069335938
506.74716	12754.904296875
508.22763	3140.84838867188
517.20374	3692.68505859375
533.57587	3630.0234375
547.23096	3077.58984375
553.25322	16348.9074707031
563.23798	7043.63720703125
574.28429	33645.6264648438
578.27138	5758.28662109375
585.242	9196.6396484375
606.93512	6285.2734375
608.26666	12275.2236328125
615.28851	6973.927734375
624.29071	6895.89501953125
628.94556	6369.66455078125
634.61572	10002.3935546875
634.9549	6065.107421875
635.28052	6885.70166015625
640.61273	13539.060546875
652.30029	5183.29077148438
677.63385	3630.86962890625
699.28589	11616.8273925781
711.31433	7245.82080078125
714.28564	7650.82568359375
716.32159	11164.1435546875
721.35385	39698.62890625
723.34381	3259.31640625
750.31256	6729.955078125
753.33832	6729.55126953125
766.85492	12447.791015625
767.34802	8790.7578125
767.83411	16685.416015625
780.33173	3882.01318359375
812.36383	9275.4111328125
816.84119	3866.9462890625
833.36407	3566.103515625
838.10913	3919.26245117188
839.84998	7439.4521484375
851.34819	13459.4738769531
858.39631	23052.4267578125
861.36432	6989.408203125
866.37769	14664.5478515625
879.37225	4025.50463867188
884.37869	17499.5874023438
887.38332	10385.3933105469
901.39287	16503.28125
911.39636	12412.19140625
915.37965	11204.744140625
922.401	7452.75537109375
930.40411	7681.67333984375
937.40924	8308.6650390625
938.41574	13343.8051757813
938.90542	8874.7998046875
950.40411	10378.3515625
955.46405	51848.7829589844
993.45795	2796.70532226563
994.45935	6789.1328125
1012.4854	62849.0729980469
1015.4519	2885.05444335938
1016.434	2594.47045898438
1021.4484	17411.0258789063
1025.4327	5955.91723632813
1029.4173	24310.4619140625
1038.467	3840.62133789063
1083.5167	15475.0690917969
1083.5244	20133.8125
1084.5096	11052.677734375
1087.4741	3830.24536132813
1092.5031	2834.50805664063
1120.5146	30244.6362304688
1123.486	2228.35913085938
1126.4709	2660.00732421875
1139.4789	2442.50463867188
1140.4647	8838.310546875
1143.4835	2416.13891601563
1170.5531	85545.8000488281
1215.5131	2720.61010742188
1255.5254	11310.6689453125
1256.5092	6494.86279296875
1257.5715	28716.6293945313
1258.5553	10536.9606933594
1271.5994	79576.2952880859
1272.5829	7068.76220703125
1276.54	2291.44873046875
1359.6001	14836.7326660156
1385.6187	2718.37182617188
1385.6329	27677.951171875
1432.6253	12900.8166503906
1470.6343	18805.75
1488.6544	172700.067871094
1535.6432	16234.5732421875
1548.6747	4745.68872070313
1589.7077	16949.5053710938
1599.6863	68709.7905273438
1616.698	20393.9038085938
1630.6829	9943.59838867188
1648.6819	35464.8547363281
1660.6886	15914.8930664063
1686.7256	22828.7041015625
1704.7433	101740.06640625
1732.732	26303.447265625
1749.7342	23053.1362304688
1818.7918	95461.822265625
1873.8254	15379.7138671875
1901.8162	43322.1823730469
1920.8236	6952.63671875
1920.8499	10983.4836425781
2025.1729	2289.81958007813
3332.3858	7543.82934570313
peaklist end

peaklist start
mz=707.914868656312
fragmentation=HCD
charge=5
header=RawFile: QE929_MSQ1321_20180329_Heba_ub_s6_10_3 Index: 8163 Precursor: 0 _multi_
101.07167	5587.8095703125
110.07222	1937.40600585938
129.10281	6174.5751953125
130.08673	2492.8671875
143.11823	28481.390625
147.11351	2955.12133789063
166.06035	1245.67260742188
171.07692	1623.33642578125
171.11298	15185.8046875
223.86003	1105.23095703125
234.14558	17808.12890625
235.14946	2080.48754882813
242.14984	1713.51440429688
251.21991	1257.88403320313
384.18863	1409.66845703125
460.24097	6951.32666015625
542.2699	1514.69897460938
574.28461	2757.55859375
585.2467	1981.48486328125
585.78137	1922.95971679688
636.30481	5596.724609375
680.30695	2117.94360351563
721.35364	2039.88000488281
800.34332	1857.11730957031
825.33923	1670.26281738281
851.35065	1600.86987304688
858.40735	1805.7001953125
900.88745	1606.48669433594
909.90802	2184.89721679688
951.91754	2375.70849609375
955.45892	2859.80883789063
1012.4816	5916.6123046875
1120.4967	1641.72802734375
1141.4578	1790.46789550781
1227.021	1768.18994140625
1488.6528	14174.4318847656
1704.7481	10935.8190917969
1819.779	3460.75817871094
peaklist end

peaklist start
mz=707.914868656312
fragmentation=HCD
charge=5
header=RawFile: QE929_MSQ1321_20180329_Heba_ub_s6_10_3 Index: 7808 Precursor: 0 _multi_
101.0714	101715.5859375
102.05555	6333.6240234375
110.07159	91723.5078125
111.0743	4007.984375
116.01685	3812.21264648438
119.0816	23114.90234375
120.08089	19198.021484375
125.0709	3782.0615234375
127.05027	4150.77685546875
129.06589	6299.4775390625
129.10249	79194.6484375
130.08643	39093.50390625
130.10548	3753.5361328125
133.04309	45221.98828125
137.4986	3117.400390625
143.08098	10862.46875
143.11784	461440.0625
144.12122	26151.0703125
144.85339	2959.18969726563
147.11266	59806.77734375
153.06575	12206.1171875
155.08157	5755.17333984375
155.0928	5635.40283203125
157.13326	4038.80224609375
159.0764	3090.29125976563
166.06117	5962.5380859375
169.0605	15774.2431640625
169.13426	5768.267578125
171.07614	32144.5390625
171.11276	192388.515625
172.11638	7226.08251953125
173.09189	13507.095703125
181.06053	4030.33544921875
185.12756	3103.29663085938
186.08704	11820.978515625
188.10307	3810.17309570313
190.06445	13811.80078125
195.07625	13499.2919921875
197.12817	20528.90625
198.08701	15304.6533203125
198.1239	4338.8896484375
199.10751	22245.12890625
201.03244	22163.140625
201.08676	40293.84765625
207.12361	6470.4052734375
209.13861	4752.90478515625
210.0883	3791.86596679688
212.10307	27709.140625
215.11316	2903.49047851563
216.09795	12325.1572265625
216.13412	38833.6796875
218.05949	37814.4375
219.06282	2843.32885742188
227.1013	23621.98046875
228.09824	30346.291015625
229.0947	3394.80151367188
230.07634	4310.650390625
230.11333	22554.98046875
231.11546	2732.61474609375
234.09102	6869.27587890625
234.14474	218588.453125
235.11868	17182.169921875
235.1476	18089.916015625
237.13486	6020.5322265625
238.08076	3255.00903320313
242.1132	4943.65625
242.14981	66647.1015625
243.15262	4590.24072265625
244.07527	3566.91748046875
248.13863	6632.666015625
251.14998	12941.08984375
266.12427	24842.576171875
292.10437	5052.0791015625
292.1394	4820.67431640625
310.11331	5987.1865234375
314.13495	17609.330078125
329.09024	24724.931640625
335.1824	5545.74951171875
339.13104	11861.1103515625
342.15512	5794.4765625
343.19748	5287.33251953125
345.17645	11935.822265625
346.11981	5185.1357421875
363.18619	15487.68359375
371.19351	6906.69384765625
388.13372	9685.29028320313
399.17706	4565.7646484375
414.21292	16495.712890625
424.21985	4852.35595703125
429.70868	11687.5078125
434.16916	11391.935546875
441.54352	7178.47998046875
442.22269	7099.44970703125
448.18521	6056.27294921875
450.20584	5668.3720703125
460.24035	159233.6328125
481.14999	5717.8955078125
486.21558	6308.93212890625
496.23227	5849.4482421875
499.16199	4965.26806640625
508.23222	15336.8498535156
510.19235	16557.912109375
511.22537	12563.296875
543.2547	7466.130859375
563.24951	6142.15234375
568.91962	6309.40771484375
569.25934	7017.8056640625
574.28248	78795.71875
577.91223	14243.1630859375
578.27614	11258.298828125
585.2511	20635.94921875
607.26672	13586.05859375
615.79626	7509.93115234375
624.28601	12029.3681640625
628.60974	7240.548828125
629.29309	20449.126953125
629.78656	14290.0087890625
646.24951	6585.89111328125
652.30121	12797.4326171875
667.29871	6561.34375
667.7901	10873.41015625
680.29633	27382.96484375
684.30621	7152.97998046875
699.28262	29619.734375
714.2912	11760.6103515625
721.35278	96747.95703125
735.8241	13682.8564453125
738.32825	12536.3359375
752.85791	15686.755859375
766.32458	13014.916015625
767.82788	33741.32421875
768.3194	30954.51171875
779.33728	15162.9130859375
796.35919	13921.4970703125
799.86658	23171.658203125
812.3628	32029.2646484375
822.3547	42654.8388671875
844.85907	16802.291015625
850.37128	13235.2744140625
851.35489	49519.396484375
858.41016	27510.966796875
859.38861	27145.6484375
867.36285	19331.78515625
875.36798	22659.521484375
879.34853	16999.3544921875
884.38744	47687.484375
887.38278	25446.1416015625
901.40057	25449.421875
915.37442	27193.2368164063
937.41382	17039.939453125
939.41223	14902.16796875
939.8949	12618.75390625
942.9043	6979.1796875
946.42877	7115.099609375
950.41382	29797.185546875
955.46221	137475.959960938
960.4187	29776.6279296875
960.92883	22263.591796875
993.46435	10162.1301269531
994.45929	7169.50390625
1012.4829	198510.151367188
1015.4615	6897.40185546875
1016.4404	5098.806640625
1020.4489	37170.2475585938
1022.4404	19482.52734375
1025.4492	13312.2705078125
1026.4385	5590.72998046875
1029.4147	60633.076171875
1031.4027	5774.6171875
1038.4504	11491.591796875
1083.523	137204.357421875
1087.4707	26988.4765625
1088.4557	5648.43359375
1092.5046	17767.419921875
1104.4982	32041.9721679688
1120.5191	70985.314453125
1122.4916	12996.0966796875
1139.4902	6867.1591796875
1140.4471	22552.22265625
1141.4629	7069.45166015625
1144.486	7751.22021484375
1170.5517	192134.753417969
1198.4762	4673.55615234375
1215.522	36186.9057617188
1253.5839	19806.408203125
1255.5173	45345.12109375
1257.5702	35058.640625
1258.5572	26596.203125
1271.6001	207247.673339844
1272.5868	24325.1909179688
1276.5589	12313.349609375
1342.549	6072.59765625
1362.5941	24612.8452148438
1367.558	4775.75927734375
1385.6168	12740.3515625
1385.6313	75455.91015625
1413.6223	18948.306640625
1420.614	24232.2553710938
1431.634	64610.6772460938
1471.6265	46686.7197265625
1488.6519	373744.796875
1505.6444	19827.6484375
1532.692	62091.6875
1536.6567	10333.7653808594
1549.6589	10251.8745117188
1577.6384	15629.4711914063
1581.6659	29717.8735351563
1589.713	35860.65234375
1598.702	26694.30859375
1599.6855	153992.587890625
1616.6973	45396.4619140625
1633.6825	10597.3735351563
1648.6853	82845.6591796875
1660.6896	41984.3256835938
1686.7222	20616.4267578125
1704.7461	236464.735351563
1721.7348	29343.1909179688
1731.7267	74450.23828125
1749.7411	26121.6142578125
1790.7734	20204.123046875
1802.764	23736.3090820313
1818.7892	259003.771484375
1842.7693	11153.19921875
1858.8104	11911.8081054688
1860.7762	11092.1821289063
1873.8231	24760.4379882813
1875.8348	37035.6025390625
1876.821	7862.46118164063
1901.829	218046.581054688
1919.8425	82212.1962890625
3312.354	11860.8657226563
3331.3927	31084.8525390625
3348.3989	32484.29296875
peaklist end

peaklist start
mz=707.914868656312
fragmentation=HCD
charge=5
header=RawFile: QE929_MSQ1321_20180329_Heba_ub_s6_10_3 Index: 8338 Precursor: 0 _multi_
101.07141	1993.38061523438
110.07159	3124.546875
120.51984	1321.96948242188
129.10202	4902.64990234375
143.11768	18505.6640625
144.121	1690.88635253906
147.11311	2609.07202148438
171.11243	7953.298828125
173.09282	1548.64855957031
176.71773	1433.4150390625
182.09515	1278.78125
234.14516	10364.4990234375
242.15028	1892.77673339844
264.91534	1656.35864257813
303.14896	1326.77819824219
345.11899	1346.61474609375
345.5148	1381.17980957031
397.18604	1549.06396484375
460.23975	6582.59033203125
556.26862	1494.7607421875
574.28131	2006.32202148438
585.78235	1892.26220703125
640.62378	1523.59423828125
660.81512	1548.5224609375
800.34045	2576.79931640625
825.34674	1954.22802734375
853.37921	1875.34045410156
938.40027	1767.82202148438
955.45497	4378.330078125
1012.4661	10615.318359375
1083.5139	2640.35180664063
1152.2384	1611.71435546875
1222.652	4959.26611328125
1271.5925	3590.34191894531
1271.6031	1891.88989257813
1488.6471	12301.7377929688
1818.7945	13061.125
2941.4031	1485.18200683594
peaklist end

peaklist start
mz=707.914877490539
fragmentation=HCD
charge=5
header=RawFile: QE929_MSQ1321_20180329_Heba_ub_s3_ctrl_3 Index: 16737 Precursor: 0 _multi_
118.68687	1241.70446777344
120.08118	1558.20373535156
129.10229	1373.38659667969
132.0808	1740.56530761719
143.11801	2041.36584472656
147.11243	1534.14697265625
147.20291	1645.58520507813
171.11232	1295.50390625
173.99231	1325.81396484375
185.496	1310.88635253906
187.08661	1336.57690429688
201.36703	1407.17626953125
216.11293	2070.55541992188
234.146	2035.419921875
244.10803	6355.04345703125
267.56143	1327.34484863281
303.31949	1277.36596679688
556.95227	1412.45886230469
592.9151	1430.8994140625
710.06689	1532.87731933594
744.84003	1911.57690429688
839.38513	1854.28747558594
889.92804	2269.37524414063
939.45917	5444.509765625
1559.5762	1736.65075683594
2406.0681	1910.64135742188
peaklist end

peaklist start
mz=884.641783181102
fragmentation=HCD
charge=4
header=RawFile: QE929_MSQ1321_20180329_Heba_ub_s3_ctrl_3 Index: 8507 Precursor: 0 _multi_
122.84358	1453.07690429688
143.37996	1402.29992675781
149.71475	1492.15844726563
169.11108	1581.09802246094
175.06801	1534.1611328125
186.77879	1480.96618652344
258.64093	1937.59228515625
272.28934	1455.86096191406
294.09631	1330.66857910156
482.87747	1589.974609375
497.96448	1587.6611328125
527.86707	1788.50402832031
2568.5703	2098.91357421875
peaklist end

peaklist start
mz=707.914900653548
fragmentation=HCD
charge=5
header=RawFile: QE929_MSQ1321_20180329_Heba_ub_s7_30_1 Index: 7109 Precursor: 0 _multi_
101.07151	17956.24609375
102.06818	1298.84008789063
110.0718	15054.98046875
119.08191	1571.17321777344
120.08101	1620.40905761719
129.06668	1710.96118164063
129.10271	17944.08203125
130.08638	6591.51171875
133.04294	6217.62255859375
143.08189	1870.56982421875
143.118	88845.2421875
144.12143	5657.6767578125
147.11276	14757.2998046875
149.89165	1475.38134765625
152.2776	1388.23291015625
153.06589	2418.09936523438
159.07587	1736.00366210938
171.07536	2523.11865234375
171.11295	38240.64453125
172.11696	1568.77233886719
173.09305	5367.9072265625
197.12843	1619.00939941406
198.08743	1966.22497558594
199.10828	1687.25061035156
201.03304	2211.5244140625
201.08739	6475.47509765625
216.13431	9033.7841796875
218.05968	7094.91259765625
227.10228	5500.18896484375
228.09814	3446.50756835938
230.11259	1576.9599609375
234.09161	1766.86779785156
234.14523	34759.2265625
235.14798	1997.26965332031
242.14935	11431.0419921875
267.06912	1454.65466308594
319.10687	1488.11560058594
320.46762	1472.47131347656
329.09152	2981.34155273438
429.70737	2305.60986328125
442.22873	2064.31689453125
448.17917	1753.287109375
460.24252	24344.8034667969
461.06787	2008.64392089844
478.23596	1640.2177734375
506.74673	3032.53662109375
533.57349	2543.31567382813
544.73193	1653.36572265625
553.25342	8299.88671875
560.57361	2118.83129882813
564.25	2160.20776367188
568.92603	1612.59106445313
574.28174	11080.130859375
582.26569	1969.54064941406
584.25439	1828.96520996094
625.95728	2217.48046875
626.61389	2011.59460449219
633.76691	1543.56140136719
637.29034	2213.6796875
640.61847	1980.46826171875
641.28687	2000.60656738281
652.30518	1980.16076660156
654.31195	1615.77990722656
680.30004	5904.01831054688
699.28424	2149.28393554688
711.31537	1899.15405273438
716.32068	2887.982421875
721.35706	11147.126953125
722.34229	3368.50512695313
737.32318	2353.3212890625
745.82599	9357.986328125
766.83392	2092.92065429688
767.34186	6768.4833984375
767.82739	6295.61669921875
768.31946	3258.22412109375
780.33624	1798.982421875
801.33899	6949.2763671875
824.84332	6329.53857421875
825.35162	5786.35009765625
830.8476	2370.880859375
833.35815	2410.55517578125
838.11646	2780.56372070313
842.35999	2641.55078125
851.34485	5643.6337890625
858.38989	6035.01806640625
859.40527	3102.3837890625
866.36646	6517.0712890625
866.86005	3147.35107421875
884.38135	6541.158203125
896.39581	3352.89282226563
900.88367	2514.70361328125
937.42584	2448.2900390625
938.41577	5267.7490234375
951.40674	6456.7333984375
951.91724	8675.126953125
955.45704	15756.3393554688
994.44983	2388.66967773438
1012.4872	16053.1064453125
1013.4717	8252.9453125
1021.4407	6405.0009765625
1029.4195	9946.55859375
1083.5157	18312.5998535156
1120.5138	15106.7646484375
1140.4539	3496.25805664063
1170.5465	35395.3051757813
1255.5153	2441.93481445313
1257.5602	14449.2043457031
1271.5833	2991.64697265625
1271.6024	22197.4697265625
1385.6314	10168.439453125
1488.6542	54560.673828125
1599.6858	19165.2724609375
1616.6839	5804.76635742188
1673.6998	1738.31750488281
1704.7464	42271.0439453125
1818.7892	49403.625
1901.8416	3984.65185546875
3330.3708	5291.09423828125
peaklist end

peaklist start
mz=707.914900653548
fragmentation=HCD
charge=5
header=RawFile: QE929_MSQ1321_20180329_Heba_ub_s7_30_1 Index: 8068 Precursor: 0 _multi_
101.07172	1990.96130371094
104.65923	1205.02990722656
110.07173	1624.25451660156
129.10249	1976.87463378906
143.118	17058.39453125
147.11275	1926.880859375
171.11253	7228.1572265625
171.29779	1331.81665039063
181.85011	1372.34020996094
217.11862	1985.24194335938
234.14467	6547.86474609375
237.34677	1124.43359375
307.71625	1432.83813476563
356.54361	1386.91662597656
423.03833	1396.41833496094
542.76239	1629.06689453125
574.27893	1797.55786132813
588.80426	6182.96142578125
707.3595	2560.42138671875
707.87732	2475.81713867188
744.82123	1874.748046875
800.84534	1791.75354003906
853.37299	5047.6845703125
866.8645	2131.69946289063
908.36169	1987.78454589844
909.90216	2021.74731445313
910.39532	1890.90734863281
985.44556	1554.53637695313
1012.4843	1548.63171386719
1489.6571	7758.88256835938
1970.3997	1768.9580078125
peaklist end

peaklist start
mz=707.914900653548
fragmentation=HCD
charge=5
header=RawFile: QE929_MSQ1321_20180329_Heba_ub_s7_30_1 Index: 7271 Precursor: 0 _multi_
101.06616	4523.96826171875
101.07147	116190.7890625
102.0555	7520.98046875
102.07504	3482.71875
110.07173	112689.0546875
111.07515	3789.1826171875
112.05304	2938.4794921875
116.01678	5815.31982421875
119.08192	28754.103515625
120.08133	24115.10546875
120.08895	2884.23559570313
125.0714	7957.52490234375
127.05045	5782.73876953125
129.06627	6065.6259765625
129.10249	94860.5234375
130.08652	57837.66796875
133.0432	48119.3671875
143.11804	607426.8125
144.12167	50512.7265625
147.10242	4120.46044921875
147.11302	74699.3203125
148.1165	5699.88037109375
153.06529	14051.9970703125
155.08138	5701.85693359375
155.09282	6543.52587890625
159.07632	3740.33935546875
161.09248	5619.25244140625
166.06123	4499.748046875
168.07759	3139.79443359375
169.06151	7092.5126953125
169.13379	3843.69409179688
170.09253	5687.02392578125
171.07674	49720.51171875
171.1129	237208.125
172.11626	15477.2060546875
173.09222	19520.947265625
184.05916	3387.11474609375
186.08694	14598.17578125
189.07002	3502.08935546875
189.08691	4275.15625
190.06468	7632.5927734375
195.07567	6109.81103515625
197.1288	26814.990234375
198.08716	19382.11328125
198.12332	6484.7978515625
199.10768	24038.15625
201.03268	27304.5078125
201.08696	56829.58984375
207.12386	5107.41943359375
210.08687	7744.1982421875
212.10275	19812.88671875
216.07907	3465.87451171875
216.09801	15946.97265625
216.1344	55266.21875
217.1189	4039.5146484375
217.13811	3973.46557617188
218.05945	49328.765625
227.10313	29306.4453125
228.0981	35505.640625
229.09508	3480.88232421875
230.07864	4927.41650390625
230.11293	29351.349609375
231.1152	6109.88427734375
234.09123	13084.9951171875
234.14497	275658.09375
235.11943	20548.36328125
235.14793	30851.66015625
237.13431	8069.27734375
240.09734	3865.41455078125
242.1129	4025.53881835938
242.14987	71335.6953125
243.1528	5857.87646484375
244.0742	3956.20971679688
249.09883	5947.01171875
266.12542	42687.5405273438
292.13855	6290.404296875
301.09619	7692.39990234375
314.13705	22534.779296875
319.10748	14939.994140625
329.09253	20213.845703125
339.13126	7969.203125
342.15524	8082.80078125
343.19632	9832.3701171875
345.17615	18350.65234375
363.18649	15703.0146484375
370.12131	6817.9033203125
371.19104	7678.00341796875
373.13477	6341.88720703125
388.12973	14620.5419921875
399.17825	6890.49462890625
424.21698	4821.59765625
429.7067	20277.2387695313
431.15604	5277.6005859375
434.16666	13214.09375
439.20798	4697.4609375
442.2291	14157.052734375
460.17529	6503.27880859375
460.24085	191806.04296875
481.14584	10570.0126953125
482.20013	5961.42431640625
496.23587	18671.3359375
510.1893	13595.2666015625
543.25421	7738.3681640625
552.75397	12914.0361328125
553.24766	53015.3823242188
556.27075	7383.6513671875
557.24475	13656.228515625
562.2309	13655.04296875
574.28419	100792.478515625
585.2442	18021.708984375
615.29346	23483.439453125
621.27435	13779.771484375
624.28427	49563.2060546875
625.94745	18581.52734375
635.28204	31072.9921875
645.26249	14230.6333007813
668.29474	14822.826171875
684.31206	21113.0380859375
693.323	38563.1484375
698.31921	13903.1015625
699.28409	34866.8251953125
711.31848	22379.865234375
712.3099	18288.193359375
714.28955	19034.751953125
721.35449	72050.53125
722.34613	40097.1015625
766.84491	30414.794921875
767.35236	40657.23828125
767.82811	65261.9609375
768.3199	49493.80859375
775.32672	16216.0927734375
779.34247	17535.158203125
780.31919	55802.29296875
799.85461	35741.55859375
808.85792	56955.921875
809.36279	27406.6640625
812.36175	42874.7890625
829.35991	19465.1489257813
850.37463	14379.3515625
851.35223	71169.28515625
857.86151	17720.125
858.40367	56141.48828125
879.36678	30518.16015625
884.39441	36674.50390625
885.38629	12884.91796875
887.3879	40651.83984375
915.37898	45786.728515625
930.90454	22414.9453125
937.41223	23857.58203125
939.41382	16495.318359375
942.90448	7780.5888671875
950.40918	26221.671875
955.46834	165186.100585938
957.46295	12641.0361328125
961.41284	14298.521484375
993.45222	44132.2734375
1012.4848	276845.548339844
1015.4361	26827.748046875
1021.4567	60841.3974609375
1022.4432	21141.744140625
1025.4541	17659.08984375
1026.4276	12830.6474609375
1029.4202	97019.84765625
1038.4584	21399.33203125
1059.4625	7426.06396484375
1083.5222	166898.923339844
1087.466	32403.00390625
1092.5132	13810.48828125
1102.4862	6078.16943359375
1120.5146	82791.03515625
1122.5093	7421.79833984375
1125.4704	9039.71533203125
1139.4945	15531.8203125
1140.4654	31944.9780273438
1144.4935	5897.8876953125
1162.5173	5824.61328125
1170.5536	239246.022460938
1172.5499	12649.0439453125
1198.5045	5920.15869140625
1215.5301	69986.4448242188
1229.5706	7473.49462890625
1240.5502	6087.73583984375
1255.5082	50000.169921875
1257.5689	136836.448242188
1259.5521	12457.0087890625
1271.6005	292174.154785156
1305.5849	9849.55200195313
1342.5281	5849.59326171875
1359.6014	39365.6655273438
1361.5869	20975.1669921875
1366.545	5866.63818359375
1385.6226	17031.951171875
1386.6216	40670.5478515625
1431.6298	93505.0126953125
1448.6207	11851.7021484375
1470.6345	49507.3212890625
1488.6532	484343.477050781
1505.6684	27578.1723632813
1566.6663	13881.947265625
1577.6601	27128.6484375
1589.7163	43325.2421875
1598.6967	60633.6494140625
1599.6883	192557.79296875
1631.6777	65082.9438476563
1639.6889	12931.2124023438
1644.6825	19129.1372070313
1648.6897	98595.806640625
1660.6864	39646.5053710938
1665.6983	27282.0986328125
1678.7156	32648.3842773438
1687.7195	76472.31640625
1704.746	333955.974609375
1721.7431	28909.4775390625
1731.7272	114068.041015625
1749.7395	100526.900878906
1790.7764	23252.9125976563
1800.7772	63771.41796875
1814.7694	11795.7680664063
1818.7938	360018.768066406
1855.8177	18038.6918945313
1857.8346	22830.4326171875
1858.8081	20696.6611328125
1875.8317	47954.181640625
1901.8294	215167.7578125
1919.8453	145246.053710938
3201.8918	5068.31884765625
3347.4258	22608.162109375
3349.4127	18576.2807617188
peaklist end

peaklist start
mz=707.914900653548
fragmentation=HCD
charge=5
header=RawFile: QE929_MSQ1321_20180329_Heba_ub_s7_30_1 Index: 7588 Precursor: 0 _multi_
101.07146	44668.1640625
102.05589	4053.1083984375
102.07529	2679.73803710938
110.06083	2356.03002929688
110.06393	2499.35717773438
110.07162	48614.1484375
110.07824	2620.2998046875
111.05517	1649.22827148438
115.08684	1733.59838867188
119.08178	12726.2861328125
120.08191	8790.4814453125
125.07117	2665.31567382813
127.05081	3693.3154296875
129.06618	1843.85131835938
129.10239	50432.83984375
129.11127	1940.61730957031
130.08632	19751.744140625
131.08139	2210.49194335938
133.04308	21183.66015625
143.08195	3619.779296875
143.11795	256771.046875
144.12213	18326.771484375
147.1129	32488.263671875
148.11688	2023.09521484375
155.09319	3142.93676757813
159.07578	1841.58056640625
161.09207	3748.63793945313
166.06148	2873.5576171875
169.06161	3842.82763671875
169.13448	1853.32263183594
170.09319	2612.65576171875
170.97922	1727.24438476563
171.07639	17090.9609375
171.11287	100686.875
172.11644	7457.23193359375
173.09244	10914.58984375
181.0605	2094.91430664063
185.12796	2367.18530273438
186.0885	8228.3662109375
190.06479	7443.47705078125
195.0762	7571.3681640625
197.12915	9106.3828125
198.08743	3949.884765625
199.10788	13157.7490234375
201.03288	8169.98388671875
201.08725	19158.958984375
207.12445	2379.56518554688
210.08786	3930.91552734375
212.10388	9988.35546875
216.09894	2388.9091796875
216.13451	17348.912109375
218.06038	17051.015625
227.10225	13298.2119140625
228.09833	16712.4375
230.11407	9746.390625
231.11545	6302.052734375
234.09181	3806.578125
234.14494	117269.8984375
235.12029	6760.67333984375
235.14906	13784.4619140625
237.13531	2753.02490234375
242.14987	27966.85546875
243.15485	2153.2041015625
249.10028	2540.38745117188
266.12552	10935.2927246094
292.10632	3267.03955078125
292.14096	3137.14477539063
314.1347	9763.8857421875
319.10754	2808.78833007813
321.12057	2876.93530273438
329.09293	11211.02734375
343.19803	7534.6025390625
345.17831	3725.31665039063
363.18692	4037.99609375
365.19543	4166.080078125
371.19586	3332.39965820313
373.13705	7236.1923828125
388.13065	2539.31469726563
399.17593	2494.2216796875
424.22156	3417.17846679688
429.71042	7388.47509765625
434.16922	3329.6123046875
439.21365	2200.94140625
441.54453	2947.17797851563
442.22949	3197.59545898438
448.18555	4997.28491210938
457.20538	2112.96142578125
460.24057	89694.984375
496.2334	10137.6630859375
498.17847	2758.3359375
508.23209	7303.3623046875
508.72537	4057.21801757813
510.19159	2851.72387695313
517.20752	2705.79028320313
535.22061	11447.337890625
543.24622	3342.5341796875
553.25295	14606.880859375
556.26678	2830.72436523438
562.22394	3951.77490234375
574.28276	41647.52734375
577.91681	3006.69287109375
578.27344	8299.8046875
585.24738	10038.3935546875
615.28802	4061.48120117188
624.28595	7230.78955078125
638.29889	3208.80126953125
638.78938	4840.13012695313
639.28528	7194.02197265625
641.29333	9541.404296875
666.29705	5958.8740234375
668.29791	3758.1123046875
679.32703	6809.333984375
680.30042	15757.1328125
699.28967	11796.7504882813
706.33881	3817.36450195313
711.31488	11967.44921875
714.28625	3674.32568359375
721.35342	44540.244140625
727.30856	5629.21801757813
737.31467	8568.44848632813
767.83447	18262.30078125
779.34454	8192.0478515625
780.33073	6235.7744140625
782.32496	9952.56713867188
783.83081	6391.70361328125
791.84198	3933.296875
799.85315	4191.52880859375
808.85742	10943.3330078125
812.36607	13452.6765136719
833.35407	14692.5830078125
838.36719	7747.455078125
842.85923	10998.2856445313
851.34961	13009.7822265625
858.40162	26461.814453125
879.37018	7752.455078125
884.382	20158.2316894531
887.38539	20295.8037109375
895.89185	9082.251953125
900.88751	8396.30078125
901.39795	15304.6201171875
915.3833	9116.6650390625
930.41498	3988.01513671875
930.89453	4142.578125
937.4198	10982.1142578125
938.41787	21299.6188964844
950.40637	15363.8544921875
955.46381	57682.5810546875
993.44189	6579.37158203125
993.45585	7731.03491210938
994.45673	4235.421875
1012.4878	96102.2939453125
1016.4526	4013.56884765625
1021.4547	15442.8173828125
1022.4459	10209.578125
1025.4562	3251.37109375
1026.436	3162.81689453125
1029.42	29555.8505859375
1038.4565	17534.6142578125
1083.521	71007.0712890625
1087.4663	26823.4423828125
1092.5168	3112.71264648438
1120.5192	20376.3984375
1121.5101	19432.1220703125
1139.4983	3942.23657226563
1140.4618	13846.9719238281
1144.4915	5772.13891601563
1170.5552	79118.7880859375
1171.5425	14690.6806640625
1172.5569	3650.40283203125
1215.5301	24063.7282714844
1253.5984	10953.4279785156
1255.5265	13863.9423828125
1256.5139	7974.5693359375
1257.5578	20963.8134765625
1257.5734	25904.505859375
1271.5996	113557.955078125
1305.5962	4891.37475585938
1362.6024	13279.4714355469
1385.6293	41574.5932617188
1386.6187	3010.59594726563
1431.6361	36838.130859375
1448.617	6253.89794921875
1470.6468	15396.1840820313
1488.6528	202678.803222656
1505.672	9568.7822265625
1532.6947	27827.375
1535.6466	22152.3471679688
1589.7217	16950.6298828125
1598.7021	5872.46264648438
1599.6853	82003.576171875
1617.6942	11718.3857421875
1630.6677	9622.8203125
1633.6962	9406.6064453125
1643.6924	15696.5751953125
1648.6862	52439.2297363281
1660.7013	25122.4482421875
1687.7357	29738.8461914063
1704.7472	149056.288452148
1721.7662	10204.1237792969
1731.7347	42207.7099609375
1749.7358	29106.1584472656
1802.7599	10348.7553710938
1818.7914	136065.701171875
1855.8157	9545.060546875
1873.8339	17348.6213378906
1901.8338	102113.635742188
1919.8403	48494.5063476563
2912.4072	2306.74609375
3331.4196	9468.95336914063
peaklist end

peaklist start
mz=707.914900653548
fragmentation=HCD
charge=5
header=RawFile: QE929_MSQ1321_20180329_Heba_ub_s7_30_1 Index: 7745 Precursor: 0 _multi_
101.07196	5710.3515625
110.07208	6497.2822265625
120.0812	1290.53637695313
129.10283	4931.3994140625
143.11798	25794.681640625
147.11284	2051.27905273438
171.11353	7147.17578125
177.74931	1298.47875976563
199.43126	1333.498046875
201.03192	1277.84729003906
211.918	1290.03894042969
216.13499	1466.01538085938
234.14424	10556.23828125
237.13693	1439.63977050781
242.15033	1990.62255859375
314.13824	1566.23913574219
318.13181	1407.55126953125
460.24091	6645.64404296875
574.28107	1640.0390625
585.78485	2752.39770507813
721.15088	1773.62365722656
721.34454	2492.5732421875
737.33105	1709.27319335938
800.3421	5414.6181640625
800.85516	2509.13696289063
805.72119	1775.85119628906
852.8714	3848.71899414063
853.38507	11025.955078125
884.37018	2273.7197265625
937.40253	1700.83129882813
951.40948	1931.86840820313
951.91992	2032.63256835938
975.25244	1701.43249511719
1012.478	7790.76611328125
1013.4931	2291.69262695313
1029.4025	1860.46691894531
1130.9811	1689.26745605469
1149.0681	1601.07678222656
1170.5464	2203.72436523438
1271.6031	6002.52465820313
1303.9283	2028.93627929688
1326.4972	1756.95373535156
1483.9569	1659.58142089844
1488.6537	17045.8076171875
1818.7969	12154.6726074219
2811.6716	1917.15576171875
3478.5559	2106.85961914063
peaklist end

peaklist start
mz=707.914900653548
fragmentation=HCD
charge=5
header=RawFile: QE929_MSQ1321_20180329_Heba_ub_s7_30_1 Index: 7431 Precursor: 0 _multi_
101.07146	73871.0078125
102.05541	4446.68701171875
105.80063	2931.9384765625
110.07171	65825.875
116.01694	3437.66088867188
119.08163	18146.046875
120.08137	14198.09375
129.06631	3582.69091796875
129.10248	62549.86328125
130.06465	2362.5029296875
130.08644	33507.4296875
133.04311	30631.48828125
139.98189	2713.55102539063
141.06544	3051.97802734375
143.11797	348898.875
144.12183	20056.482421875
147.11292	45903.26953125
153.0657	4049.21850585938
155.09309	3308.03442382813
161.09268	4423.88671875
166.06114	4309.7890625
168.07617	3534.57739257813
169.06099	9793.10546875
169.13431	3018.2294921875
170.09279	4263.6484375
171.07634	20715.41015625
171.11284	137107.875
172.11609	13260.740234375
173.09193	16530.052734375
175.70187	2815.7548828125
186.08728	11999.255859375
190.06459	10617.619140625
195.07616	11784.537109375
197.12846	13167.5185546875
198.08691	14150.486328125
198.12456	3678.66674804688
199.10779	15077.0517578125
201.03276	10722.3115234375
201.08813	23709.392578125
207.12395	3311.63598632813
212.10278	13915.447265625
216.09953	7918.64111328125
216.13412	28267.29296875
218.05901	24203.134765625
219.06212	2762.79833984375
227.10248	15548.724609375
228.09769	16552.541015625
230.11331	16425.30859375
231.11314	3184.80517578125
234.09247	3048.69360351563
234.12115	5671.62939453125
234.14493	162136.953125
235.11839	6582.76953125
235.14758	14469.951171875
242.11287	3523.04760742188
242.14996	41212.0703125
243.15361	2959.33276367188
266.12454	18600.681640625
292.14072	6548.71337890625
308.1561	3470.30590820313
314.13489	6337.78076171875
319.10892	5447.16796875
329.09201	12601.865234375
339.12997	5188.3671875
342.15735	4091.1767578125
343.19754	5854.0166015625
345.17685	6206.3154296875
363.18335	4162.4423828125
368.15604	4874.38427734375
371.19104	5903.11669921875
373.13632	5665.50732421875
388.13019	4288.63916015625
399.17639	3007.40405273438
414.21176	6033.86669921875
431.16171	3284.61108398438
434.1694	4140.107421875
439.20831	3069.70141601563
442.22516	12783.83984375
448.18542	4302.36083984375
460.2407	134383.9375
477.87857	6609.31787109375
496.22852	8340.97631835938
497.37268	3062.68530273438
508.72543	4158.49853515625
510.19385	10721.9541015625
511.22641	12477.330078125
530.74329	4453.10009765625
544.24109	6093.24169921875
557.25787	5422.93408203125
569.58374	11255.189453125
574.28326	62940.84375
577.91553	12905.2373046875
581.76392	6226.85302734375
585.24707	19123.630859375
607.26825	13950.7216796875
608.27417	23365.375
624.28802	10601.8681640625
625.28198	11719.298828125
625.61151	13964.5146484375
627.29401	11843.884765625
652.29907	5621.208984375
680.29896	31948.435546875
681.80536	6326.0419921875
684.29816	4738.01611328125
698.3291	5105.65087890625
699.28829	18067.716796875
711.3153	24260.4140625
714.28375	5498.6806640625
715.34027	5794.82177734375
717.31421	5383.08740234375
721.34752	62526.1962890625
737.31519	13316.224609375
750.33358	14180.8110351563
767.35419	23246.181640625
775.33284	10012.09765625
780.31866	6644.06494140625
782.32204	8449.16259765625
788.34406	5014.4130859375
799.85193	14914.498046875
812.36646	14854.2158203125
826.36267	10311.28515625
838.36023	12005.20703125
844.85706	12705.7724609375
851.35747	36991.4501953125
858.41864	19190.599609375
859.39075	15813.96875
866.37347	27292.20703125
879.36855	15420.4213867188
884.38082	27655.03125
887.38324	12705.5458984375
896.38116	12227.232421875
911.3949	18403.431640625
915.37284	19788.0434570313
922.38922	10722.2529296875
929.91168	10611.060546875
930.88947	11144.04296875
937.41858	12301.6923828125
939.41467	17396.845703125
942.9093	5712.7041015625
950.42023	22573.115234375
955.46232	114976.391113281
993.44092	6206.28369140625
1012.4857	140798.786132813
1015.4463	5518.7138671875
1016.4352	5815.17041015625
1021.4542	22152.658203125
1022.4449	11833.515625
1025.4443	5760.4404296875
1029.4225	53156.849609375
1038.4625	12121.7890625
1083.5195	101536.353515625
1087.4617	20498.7216796875
1092.5244	4908.52880859375
1104.4954	25219.9453125
1120.5123	54716.7197265625
1140.4559	17969.1547851563
1170.5559	86089.2890625
1170.5676	29913.48046875
1171.5513	23241.85546875
1215.5225	6716.72216796875
1216.5251	8886.84692382813
1253.551	4171.01171875
1255.5161	37953.3193359375
1257.5657	26119.80859375
1257.5779	26793.5825195313
1258.5532	11207.212890625
1259.5703	4358.28564453125
1271.6011	141613.8515625
1272.5856	16881.89453125
1274.5897	10195.3757324219
1322.6108	9789.34838867188
1333.5739	23486.7294921875
1342.5315	5184.21240234375
1385.6301	64146.8896484375
1431.635	37718.908203125
1470.6333	31054.1591796875
1488.6534	288509.060546875
1504.6919	18920.9267578125
1531.6568	20735.2958984375
1534.6561	53655.046875
1581.6694	10704.5034179688
1589.7162	16101.8452148438
1598.6983	22638.8630371094
1599.6816	139091.923339844
1616.7022	32797.8232421875
1634.6671	8690.78759765625
1643.6862	17077.7983398438
1648.6876	75806.6318359375
1661.6914	11190.6547851563
1686.725	17841.1118164063
1704.7453	222558.235351563
1732.7208	25034.78125
1749.7298	29749.8134765625
1800.772	45286.0576171875
1818.7927	175377.515136719
1857.8194	17479.736328125
1875.8181	32856.044921875
1901.823	82151.2998046875
1901.8402	40292.4326171875
1919.8409	56693.7192382813
3130.3182	20808.1083984375
peaklist end

peaklist start
mz=707.914900653548
fragmentation=HCD
charge=5
header=RawFile: QE929_MSQ1321_20180329_Heba_ub_s7_30_1 Index: 7910 Precursor: 0 _multi_
101.07189	1478.51733398438
108.02953	1156.09167480469
110.07172	1870.61120605469
111.26665	1200.68310546875
115.90501	1379.986328125
129.10217	1554.36389160156
143.11784	17515.9375
171.11269	8169.568359375
186.0502	1286.09997558594
189.06905	2092.84375
234.14468	7940.40576171875
242.15071	1636.68212890625
249.37791	1806.64892578125
260.10658	4206.97583007813
305.60291	1254.26708984375
388.2269	1717.63549804688
460.24207	6876.25146484375
506.7482	1696.01281738281
585.7804	2163.50634765625
643.24463	1468.17944335938
653.9787	1545.37084960938
678.33936	1909.22802734375
693.31909	1468.56323242188
744.83218	6425.53393554688
745.32648	2636.62841796875
800.34241	5824.99072265625
841.41321	2009.46166992188
852.87872	2563.06469726563
853.36884	6224.1767578125
909.9032	2633.94555664063
955.45013	2851.12280273438
1012.4734	18982.521484375
1079.9359	1641.45861816406
1083.5002	10416.4182128906
1154.556	1945.34423828125
1271.5898	1598.0966796875
1376.9714	1579.58605957031
1754.7034	2146.173828125
2152.0493	1820.9326171875
2513.3464	2281.15283203125
3089.8162	2060.44287109375
peaklist end

peaklist start
mz=707.914968132406
fragmentation=HCD
charge=5
header=RawFile: QE929_MSQ1321_20180329_Heba_ub_s9_30_3 Index: 8501 Precursor: 0 _multi_
120.10493	1234.29077148438
121.1618	1265.21813964844
143.11809	2960.86181640625
212.98488	1465.77062988281
247.40166	1526.77648925781
257.12601	1773.95678710938
296.97269	1202.04602050781
463.37988	1600.24792480469
708.39447	1631.96179199219
889.47491	1533.82092285156
908.10938	1491.67895507813
992.72662	1540.64819335938
1593.7916	1710.55676269531
1901.2832	1756.89672851563
peaklist end

peaklist start
mz=707.914979173041
fragmentation=HCD
charge=5
header=RawFile: QE929_MSQ1321_20180329_Heba_ub_s3_ctrl_3 Index: 10672 Precursor: 0 _multi_
101.0714	1333.96252441406
115.11001	1308.48303222656
129.10237	2354.65502929688
134.34889	1234.80749511719
143.11792	6524.0966796875
156.05109	1193.37243652344
172.36089	1290.78210449219
174.34834	1230.76440429688
181.27286	1394.9892578125
270.10443	1304.97790527344
664.33783	1458.4462890625
745.33893	2282.87280273438
779.37036	1882.32336425781
872.91919	2053.458984375
990.24695	1897.63623046875
peaklist end

peaklist start
mz=707.914986334872
fragmentation=HCD
charge=5
header=RawFile: QE929_MSQ1321_20180329_Heba_ub_s5_10_2 Index: 7413 Precursor: 0 _multi_
101.07149	13758.5791015625
102.05557	1551.32763671875
110.07164	15310.982421875
119.08205	3026.85424804688
120.08169	2546.6884765625
129.10248	13071.9951171875
130.08693	6055.48681640625
133.04387	6365.7197265625
142.61627	1598.35363769531
143.08224	2046.21923828125
143.11806	83827.1875
144.12192	6390.02685546875
147.11307	10415.669921875
157.75276	1359.7490234375
166.062	1335.62048339844
171.07729	7679.095703125
171.11279	33120.265625
172.11607	1923.60534667969
177.39931	1561.84143066406
186.08759	2187.330078125
186.79205	1365.06530761719
189.08789	1606.68969726563
190.06664	1343.70581054688
199.10847	2015.69885253906
201.03349	2726.49438476563
201.08777	8042.8994140625
212.10371	1846.47521972656
216.13516	6827.9990234375
218.05966	5622.06494140625
227.1026	1842.88171386719
228.09894	8059.9912109375
230.11217	1687.52258300781
234.14517	40045.09375
234.16777	2313.87768554688
235.11867	2939.67651367188
235.14807	1810.91662597656
242.14955	13595.166015625
262.08484	2065.28466796875
266.12524	1976.8623046875
267.87814	1325.23303222656
329.09476	1864.26000976563
333.12131	1516.06994628906
343.19928	2390.49658203125
376.84598	1678.7060546875
429.71112	2205.18774414063
442.22824	2063.41772460938
460.24044	21385.9376220703
478.23114	2697.08251953125
496.23141	1629.29150390625
521.90143	1616.97937011719
533.57886	1763.51428222656
535.21399	1630.52795410156
542.26667	7783.46008300781
544.24054	2278.27514648438
553.25616	3004.36157226563
555.91089	2031.88684082031
574.28672	10718.9936523438
577.91351	1989.05236816406
584.263	1862.85693359375
585.24341	2214.71435546875
597.93469	2298.76049804688
615.28473	1649.31042480469
628.94653	2024.66015625
629.29413	2052.7509765625
635.29242	2244.88330078125
638.78284	2306.31518554688
667.80029	1749.94458007813
680.30469	2364.49072265625
693.32635	5504.1455078125
693.83447	3044.6640625
709.39374	3114.48779296875
716.31915	8843.505859375
721.35516	9966.10546875
722.34497	2379.39526367188
737.32355	2582.15991210938
768.31842	2682.83374023438
775.34235	2203.064453125
789.33307	3415.90966796875
795.36029	2642.0400390625
795.87604	2287.49658203125
798.33942	2890.12622070313
801.34406	5987.25732421875
801.86206	2226.32885742188
812.37225	2699.93505859375
844.37195	5347.6748046875
851.34314	5580.51611328125
852.88055	19117.78515625
858.3924	3482.9296875
861.38574	2667.61791992188
879.35522	2450.81201171875
884.37885	3018.037109375
887.37958	3292.54638671875
901.39435	1900.48376464844
937.435	2804.53881835938
938.43445	2944.79345703125
938.92517	2246.84252929688
939.41998	2944.13745117188
950.41681	2340.46069335938
952.42194	7163.69189453125
955.4624	10582.12890625
956.45178	6637.8408203125
960.42487	3102.39965820313
1012.4827	30054.9340820313
1021.4418	2568.42407226563
1029.4184	10302.021484375
1052.1066	1958.38806152344
1083.5173	11017.2839355469
1087.4824	1823.27502441406
1092.5225	2048.14599609375
1120.5125	11691.2377929688
1170.546	12983.8984375
1170.5588	23266.4599609375
1255.519	4865.03588867188
1257.5643	7057.19140625
1271.5917	5708.416015625
1271.6037	28684.9141845703
1488.655	71393.8696289063
1532.7012	10295.0646972656
1599.6901	18156.6455078125
1616.7083	8891.42504882813
1648.694	10595.7724609375
1705.7407	25852.1743164063
1731.7337	10322.1430664063
1818.7898	42341.740234375
1901.8312	20858.9348144531
1920.877	3923.24560546875
peaklist end

peaklist start
mz=707.914986334872
fragmentation=HCD
charge=5
header=RawFile: QE929_MSQ1321_20180329_Heba_ub_s5_10_2 Index: 7251 Precursor: 0 _multi_
101.07156	23868.314453125
102.05562	1952.41223144531
106.17852	1438.24853515625
110.06059	1665.2421875
110.07172	25074.7421875
119.08186	6572.5390625
120.08121	2141.0390625
128.29614	1374.25122070313
129.06664	2500.40576171875
129.10255	21632.529296875
130.08632	10812.1552734375
133.04314	10167.5849609375
133.05244	2190.203125
143.11806	114892.4609375
144.12138	8238.25390625
147.11285	13641.8037109375
155.08151	1627.71801757813
170.09238	1959.27685546875
171.07684	6439.22900390625
171.11305	54691.6328125
172.11661	3262.39501953125
173.09244	6338.203125
185.12872	1874.2734375
186.08797	1957.2734375
189.06891	1526.81884765625
190.06386	2418.95874023438
197.12823	3034.83447265625
198.0867	3396.56982421875
199.10719	2764.05615234375
201.03226	1740.94152832031
201.08675	8478.365234375
209.14146	1456.9853515625
212.10287	2849.40234375
216.09863	2923.5498046875
216.13406	10286.689453125
218.04065	1628.80627441406
218.05991	9446.2041015625
227.10292	7464.22705078125
228.09676	5558.91650390625
230.11359	6343.8916015625
231.11507	1816.59497070313
234.14511	57760.77734375
235.11969	2255.17114257813
235.14746	2982.55737304688
242.15057	14175.7724609375
243.15224	2049.54370117188
266.12506	6683.71630859375
285.13306	1800.69738769531
310.11414	2023.21594238281
314.13513	2612.79956054688
329.09119	2190.46923828125
367.12985	1568.09704589844
371.1907	1706.20935058594
373.13895	1665.88513183594
400.94104	1676.59240722656
429.70801	3278.14892578125
442.23102	2000.05688476563
460.24044	39939.8100585938
469.28577	1513.20422363281
478.23999	1915.455078125
478.73657	2003.71716308594
486.21698	1646.83947753906
496.23008	3549.13427734375
508.2269	2991.146484375
511.22858	2327.74487304688
533.57294	3156.54736328125
533.90155	2717.45776367188
553.25195	6734.658203125
574.28316	19933.4821777344
577.91217	7409.49951171875
578.27942	2191.60815429688
581.76501	2512.92895507813
584.24957	2171.47412109375
585.24347	3238.55908203125
606.93341	2148.11352539063
607.27502	3038.82202148438
624.27941	7040.25244140625
625.60687	2690.14599609375
629.28943	6989.7275390625
640.62598	11389.36328125
667.29285	2904.87280273438
680.30219	7109.00830078125
699.28162	2001.63403320313
711.31946	3265.88647460938
721.35175	20436.8442382813
723.80202	4587.2294921875
766.84888	3599.42236328125
767.34326	6169.080078125
767.83124	8823.607421875
768.32069	9117.857421875
782.32249	4023.03979492188
799.85083	3165.28466796875
800.34314	28425.5983886719
800.8598	10377.42578125
812.36011	5644.7421875
818.33704	3038.337890625
823.35095	3025.19311523438
844.3551	3372.34838867188
844.86475	6489.9716796875
851.3468	3272.9794921875
858.39154	7151.8271484375
876.36536	2120.37475585938
884.38108	8048.724609375
887.38397	7442.6982421875
901.39392	5881.9716796875
929.41681	2361.03881835938
930.90704	3008.73999023438
937.41889	17653.6032714844
950.40594	6390.09814453125
955.46088	20684.9692382813
972.39386	2549.18823242188
1003.44	2159.97143554688
1012.4858	10628.3474121094
1012.493	19509.615234375
1013.4846	15850.8583984375
1015.4617	2289.52172851563
1016.4263	6128.07470703125
1021.4397	14127.1870117188
1029.4139	11169.1821289063
1083.5222	27570.7768554688
1087.4708	3336.19799804688
1092.5182	2593.43286132813
1120.5159	14609.3955078125
1121.5002	7910.52392578125
1140.4891	2179.21801757813
1170.5397	17912.3881835938
1170.5587	31744.083984375
1215.5284	13358.2775878906
1240.5551	2203.10546875
1253.5843	5429.09191894531
1255.5124	12230.0021972656
1257.5533	12329.703125
1271.5843	10093.8591308594
1271.5951	47756.73828125
1385.6246	16384.4362792969
1431.6302	14812.9460449219
1488.6552	94816.8681640625
1616.6944	5013.79296875
1648.6891	19635.990234375
1704.7474	63988.9477539063
1731.7172	14149.3149414063
1749.7459	5682.35327148438
1818.793	58924.8745117188
1901.8209	43789.9655761719
1919.8536	10282.2294921875
1920.8476	10842.3601074219
2670.8413	2102.25903320313
peaklist end

peaklist start
mz=707.914986334872
fragmentation=HCD
charge=5
header=RawFile: QE929_MSQ1321_20180329_Heba_ub_s5_10_2 Index: 7563 Precursor: 0 _multi_
101.07145	11675.927734375
110.07178	10788.111328125
111.05601	1422.33618164063
116.01731	1713.2236328125
116.44897	1252.18542480469
119.08165	1457.234375
129.1026	9451.15625
130.08627	3093.12670898438
133.0428	1896.47351074219
143.1181	46718.86328125
144.12259	1655.74755859375
147.11266	7066.6328125
171.07605	1687.61889648438
171.11302	20240.8515625
173.09189	1908.00671386719
197.12924	1343.48510742188
201.08653	2467.85693359375
216.13429	2206.919921875
218.05959	2237.72924804688
227.10315	2658.89868164063
228.09828	2413.54736328125
230.11388	2321.89575195313
234.14551	21445.078125
235.15071	1743.88549804688
242.1497	6619.099609375
243.71947	1362.6103515625
253.22186	1300.51989746094
266.12653	2183.154296875
460.23952	13758.4018554688
506.74689	1949.02233886719
510.19107	1833.08996582031
542.26373	2632.75048828125
553.25677	2082.98974609375
574.28394	5998.02392578125
621.95087	2048.720703125
628.95044	2152.20336914063
634.95032	2076.62622070313
636.30055	9580.861328125
640.62445	2185.56787109375
663.28748	1537.11938476563
667.78418	1572.13671875
680.30086	4030.4033203125
693.31744	1826.04724121094
693.82477	2509.51586914063
711.31665	2894.00830078125
714.28894	1846.48669433594
721.34937	6435.75244140625
736.8266	2112.93579101563
766.84277	2345.5185546875
768.32593	2967.22802734375
783.83447	2110.76147460938
800.34076	9267.8515625
800.84955	5728.80029296875
812.3623	1836.48413085938
816.08734	1788.6103515625
858.39966	2179.04663085938
866.37354	2829.2822265625
884.3833	3016.85229492188
887.38818	1953.78405761719
901.38	3315.39135742188
909.90656	9741.669921875
928.90765	2163.20703125
938.43298	1716.16064453125
950.42065	2447.85302734375
951.42987	4206.99267578125
951.92041	2918.39794921875
952.41345	2833.14770507813
955.45831	5442.31640625
1012.4761	12961.1806640625
1021.4402	2765.09008789063
1029.4131	5258.2216796875
1083.5215	5643.87841796875
1120.5178	5468.60205078125
1170.5433	3161.94458007813
1170.5614	12007.091796875
1256.4978	1674.98266601563
1488.6548	38576.5893554688
1531.8345	1952.84265136719
1648.6901	8171.8173828125
1704.7408	20085.8981933594
1819.7864	17013.0595703125
2103.1528	1700.52954101563
2242.7734	1777.84851074219
2515.2183	1912.6953125
2795.0591	1806.82373046875
3575.5991	2281.5732421875
peaklist end

peaklist start
mz=707.914986334872
fragmentation=HCD
charge=5
header=RawFile: QE929_MSQ1321_20180329_Heba_ub_s5_10_2 Index: 7108 Precursor: 0 _multi_
101.07142	22278.89453125
102.05555	1938.31713867188
102.07471	2137.70141601563
110.07174	29669.578125
119.08194	6252.4296875
121.94563	1511.01782226563
125.80262	1334.02270507813
129.10245	23444.0703125
130.08667	9553.3388671875
133.04309	8972.318359375
143.08173	1807.76745605469
143.11807	127644.078125
144.12152	8087.1220703125
145.00317	1448.44653320313
147.11295	16587.96484375
153.06696	1855.17932128906
154.02292	1577.87658691406
155.08162	2153.70434570313
155.09256	1536.77661132813
169.06152	1989.36083984375
171.07632	6886.4443359375
171.11305	48273.2109375
172.11717	1855.48474121094
173.09241	5580.13525390625
184.10863	1576.90026855469
186.08711	1754.59997558594
189.08731	1858.83947753906
190.064	1489.74267578125
195.0752	1870.41088867188
197.12917	5365.93115234375
199.10822	2808.37133789063
201.03287	1807.81262207031
201.08614	10584.4404296875
212.0672	1455.84729003906
212.10271	2674.38549804688
216.09923	2741.01831054688
216.1338	10519.7216796875
216.80144	1336.10632324219
218.05881	10206.6357421875
227.10229	3421.01147460938
228.09792	8863.3486328125
229.09702	1659.87902832031
230.11357	3071.77124023438
234.08989	1505.10913085938
234.14526	51060.484375
235.12025	1909.96105957031
235.14777	5991.048828125
242.15056	18035.458984375
243.15388	1580.68725585938
248.13716	1406.74096679688
266.12503	6731.57373046875
292.13986	1705.20275878906
301.09811	2160.06616210938
314.13443	3245.4345703125
319.10675	3537.58374023438
325.11487	1714.26489257813
329.09167	5989.25927734375
343.1958	1847.63977050781
345.1767	2322.37255859375
363.18185	1998.05749511719
368.15488	2310.25903320313
370.12469	2005.36120605469
373.13483	1831.13537597656
404.19354	1888.69921875
429.70721	3266.89501953125
442.23166	2975.45874023438
460.24164	40536.4873046875
478.23624	2867.78930664063
479.22412	1713.35107421875
491.22101	1593.83618164063
496.23271	5623.42944335938
506.74631	9732.4267578125
510.19199	1897.89501953125
533.9021	2178.49975585938
535.22274	4941.61279296875
544.23364	2738.736328125
547.90125	2336.83959960938
553.25293	2976.79907226563
562.229	2233.46240234375
574.28548	16073.8244628906
581.76794	2930.02368164063
584.25342	3573.7197265625
585.24127	2734.41625976563
607.2757	2363.68188476563
615.2912	5773.7177734375
625.61908	2422.2822265625
627.30249	2353.33984375
629.28595	6685.84326171875
629.79553	3496.92163085938
637.7998	2204.47412109375
640.28955	7522.642578125
667.7951	2515.48388671875
680.29865	7268.06591796875
684.31201	2815.37353515625
693.31424	10270.3041992188
699.2894	5471.4111328125
711.31702	3511.4921875
717.3042	2976.07470703125
721.35266	13512.953125
722.34198	6274.859375
735.81989	2332.43774414063
752.84637	2888.43969726563
767.83307	7131.37353515625
768.32007	10710.8876953125
774.83875	2150.93188476563
776.34094	2147.23120117188
795.85693	3236.30419921875
801.34521	6218.2822265625
808.8595	3172.35595703125
809.35388	7420.5166015625
812.36361	5877.63549804688
844.36884	5456.50244140625
844.85199	3289.04125976563
851.3457	7774.9345703125
854.37451	6085.06689453125
858.40223	11821.2312011719
867.36603	3428.45483398438
875.36993	3199.66284179688
879.36902	3440.18310546875
884.39185	8242.2958984375
887.38206	9123.37524414063
922.39551	2837.708984375
930.9054	2659.07641601563
937.41669	12233.8820800781
938.91077	6826.1962890625
950.40863	8545.4560546875
955.46372	19285.8349609375
960.42748	5513.15698242188
960.91815	3034.57470703125
994.46283	5966.6083984375
1012.4896	35574.7434082031
1021.4464	14735.5325927734
1029.4118	15470.10546875
1038.4557	2241.15698242188
1040.4583	2048.3662109375
1052.9667	2722.35717773438
1083.5272	25407.8303222656
1084.5139	3031.98413085938
1120.5102	15818.2995605469
1170.5544	44796.3325195313
1171.5396	7869.00048828125
1215.5324	6188.55590820313
1255.5081	14646.0092773438
1257.5535	16275.9008789063
1271.6015	54354.744140625
1431.6334	12936.9438476563
1488.6522	100237.861328125
1532.6858	15486.2504882813
1599.6862	30995.265625
1648.6982	19217.037109375
1666.7155	7868.37451171875
1704.7491	58858.7880859375
1731.7265	9219.65087890625
1801.7676	5306.3193359375
1818.7918	79301.8618164063
1901.8231	43492.5290527344
1919.844	13634.1184082031
peaklist end

peaklist start
mz=707.914986334872
fragmentation=HCD
charge=5
header=RawFile: QE929_MSQ1321_20180329_Heba_ub_s5_10_2 Index: 6962 Precursor: 0 _multi_
101.07146	2097.45751953125
110.07208	1979.54345703125
137.97462	1258.72802734375
143.11792	10233.5390625
147.11307	1502.84375
163.81851	1430.7919921875
171.11356	2927.40576171875
234.14487	2739.8623046875
242.14935	1373.375
245.56747	1431.76208496094
251.15007	1845.12145996094
414.21463	2925.82006835938
586.78827	1629.16931152344
693.81213	1586.31872558594
744.83362	2538.1640625
800.35345	2524.017578125
838.1059	2016.61267089844
910.40082	2802.44287109375
955.46082	1411.08410644531
960.9469	1399.87255859375
1065.1287	1730.23913574219
1219.2333	1722.24938964844
1657.0114	1845.46997070313
1725.5786	1993.33178710938
2144.4844	1900.47717285156
2342.5544	1902.42749023438
2394.8584	1704.95104980469
3432.3586	1749.76208496094
peaklist end

peaklist start
mz=707.914996714396
fragmentation=HCD
charge=5
header=RawFile: QE929_MSQ1321_20180329_Heba_ub_s9_30_3 Index: 7605 Precursor: 0 _multi_
101.07119	2064.87573242188
110.07178	2941.060546875
121.68257	1327.77160644531
129.10225	5087.15625
133.04228	1909.79858398438
143.11812	20709.58984375
147.11319	1867.26684570313
171.11285	5049.1025390625
218.05945	2145.37182617188
227.10193	1735.60510253906
234.1449	10633.2724609375
334.70905	1308.08374023438
460.24152	6159.15966796875
506.74591	2583.60522460938
564.30627	1910.79284667969
574.28558	2920.2861328125
585.77972	2096.2392578125
634.61859	1514.61267089844
852.8606	1722.41296386719
853.37421	4926.251953125
858.41302	1762.33178710938
1012.4781	4840.17919921875
1083.7587	1679.74853515625
1271.6046	4535.0224609375
1488.6558	8205.16284179688
1599.677	4855.80822753906
1818.7869	11269.19140625
1842.5145	1691.60766601563
peaklist end

peaklist start
mz=707.914996714396
fragmentation=HCD
charge=5
header=RawFile: QE929_MSQ1321_20180329_Heba_ub_s9_30_3 Index: 7071 Precursor: 0 _multi_
101.06526	4475.69677734375
101.07133	85787.6484375
102.0553	12066.0712890625
110.06013	4208.52783203125
110.07156	76749.46875
115.08728	2927.77197265625
119.08175	23108.005859375
120.0809	20008.6953125
122.07261	2919.3203125
125.07079	4924.8662109375
126.0548	2120.45166015625
127.05017	4947.5966796875
127.08627	2369.4169921875
129.06564	9063.87109375
129.09276	2981.99682617188
129.10219	74290.5234375
130.0497	3054.41137695313
130.08627	36501.20703125
133.04306	40592.375
143.08134	8897.4169921875
143.11778	417712.9375
144.1216	29617.544921875
144.96655	2046.52221679688
147.11275	49357.90234375
153.0656	10200.4765625
155.04602	2466.6484375
155.08104	4148.521484375
155.09233	5156.56396484375
156.01068	2549.90356445313
158.71951	2241.4189453125
161.0919	2566.36206054688
166.06091	3834.8984375
169.06068	5504.62744140625
170.09215	3716.880859375
171.07652	27597.529296875
171.11259	177181.421875
172.1156	11223.2509765625
173.0916	19159.111328125
175.11888	3695.29638671875
181.06003	2564.93872070313
182.09244	2229.91186523438
183.64273	2358.09692382813
185.12846	4476.96728515625
186.0872	10602.890625
188.10236	2938.11059570313
189.08627	8565.474609375
190.06396	12630.271484375
195.07603	5522.19873046875
197.12839	15064.4619140625
198.08723	11179.55859375
198.12415	4664.39453125
199.07036	2053.25439453125
199.10789	15775.5068359375
201.032	13582.6220703125
201.08676	31358.26171875
207.12398	5750.435546875
209.13907	2668.77612304688
210.08751	4622.787109375
212.10245	14324.1875
212.91859	2389.09301757813
216.09785	10675.9384765625
216.13445	35757.72265625
218.0591	37076.7578125
219.05957	2929.84326171875
227.10185	22608.791015625
228.09763	24694.38671875
229.09875	2514.63354492188
230.1132	18747.5
231.11359	4865.55224609375
234.08873	11739.8671875
234.14462	191448.0625
235.11888	15431.5166015625
235.14735	25934.6953125
237.13484	5142.376953125
242.11302	7264.505859375
242.14958	65619.0390625
243.15146	3533.32055664063
244.07388	2613.7109375
248.13834	3905.95727539063
249.09787	5246.927734375
266.1239	26364.1171875
292.13983	4813.36474609375
301.09631	6108.66772460938
314.13477	12549.6552734375
319.10544	4424.22119140625
322.18726	5655.2373046875
329.09111	18557.4365234375
339.12961	9350.009765625
341.14933	7351.12719726563
343.1972	5239.6826171875
345.17599	10525.330078125
363.18484	12141.560546875
368.15857	4829.0654296875
371.1908	14109.6723632813
373.13501	5206.60107421875
388.12817	5453.80322265625
401.17554	3324.04321289063
424.21848	3543.57104492188
429.70764	17807.544921875
434.16748	8981.7421875
442.22321	15270.8759765625
448.18164	5437.8916015625
451.22586	12117.021484375
459.16492	4879.92578125
460.23998	151893.693359375
478.23596	17516.51171875
478.73807	17633.970703125
481.15106	12774.2861328125
496.2303	17129.0590820313
508.22684	10536.9482421875
510.19412	13476.8203125
530.2413	13072.8950195313
535.22221	8806.97241210938
550.29614	9506.4638671875
553.24987	32322.109375
569.24713	8845.0703125
574.28251	67615.5556640625
578.26969	16997.7319335938
583.91382	10098.35546875
584.58533	9124.859375
585.24261	14642.7607421875
619.6071	12284.1174316406
620.27491	21815.9755859375
624.28844	32198.7158203125
629.29474	16699.005859375
629.79053	14793.90234375
634.61395	19714.80859375
634.94269	10528.73828125
635.28363	16433.08203125
638.79236	10625.525390625
680.29968	22905.3515625
682.29462	9723.2744140625
694.31348	13176.1181640625
699.27817	20175.3029785156
714.28619	10237.7412109375
721.34982	74926.20703125
723.33691	9736.97265625
727.30481	10779.8544921875
732.30072	10321.681640625
735.82538	16734.068359375
750.32667	28189.4252929688
767.8299	31755.39453125
780.32074	22597.2836914063
782.31848	16065.1005859375
795.36011	18250.970703125
808.8548	26063.58203125
812.36244	30953.9853515625
822.36426	14228.20703125
823.35293	13811.5322265625
826.44122	20990.921875
844.86151	15521.3076171875
851.35019	36823.49609375
858.39964	47814.720703125
876.37231	12151.2626953125
879.34589	13166.271484375
884.39213	32251.7861328125
887.38971	25278.3598632813
915.3754	29656.40234375
919.40142	8109.63427734375
922.40247	5569.6943359375
929.91144	5154.28759765625
930.40181	19142.05078125
937.41656	18812.59765625
942.39111	4711.798828125
950.41174	21459.275390625
955.46306	101665.139648438
961.41223	13503.3466796875
993.45093	5561.716796875
994.44975	19306.3984375
1012.4865	197244.742675781
1014.4804	10539.8271484375
1015.4384	16005.4672851563
1021.4471	54843.0419921875
1021.4545	12034.1909179688
1025.4501	5318.51318359375
1029.4149	60689.8564453125
1038.4581	14049.79296875
1083.5165	62811.732421875
1083.5243	49161.3359375
1085.507	3983.53173828125
1087.4553	33059.921875
1092.5084	16769.4091796875
1120.5139	80948.7241210938
1122.4945	12100.1171875
1139.4788	11320.751953125
1140.4611	15030.00390625
1141.4493	10873.734375
1144.496	26674.4140625
1162.5023	9371.6259765625
1162.5122	10589.0502929688
1170.5535	168971.167724609
1215.5254	52898.9370117188
1229.5653	16763.4907226563
1253.5919	21760.1328125
1255.5271	18906.083984375
1256.5092	15057.3046875
1257.5667	45806.611328125
1259.5521	5074.58447265625
1271.5969	152350.69921875
1271.6084	22736.875
1272.5824	14334.6357421875
1276.5522	4340.14404296875
1322.6123	6260.12670898438
1334.5746	33689.845703125
1361.596	19591.9138183594
1385.607	14846.4091796875
1385.6316	50457.576171875
1420.619	26082.8857421875
1431.6327	52746.341796875
1471.6282	36640.9990234375
1488.6299	4974.40625
1488.6512	367111.417480469
1504.6775	22526.5849609375
1532.6943	59806.833984375
1535.6362	53970.4140625
1581.6716	16923.8125
1598.699	31955.6875
1599.6808	167645.846679688
1617.6873	24566.7109375
1621.6821	15728.3784179688
1633.6725	23480.5458984375
1648.6883	68633.48828125
1660.6842	26572.7329101563
1665.7002	23151.6396484375
1670.6929	9191.6806640625
1674.7115	17658.7172851563
1686.7348	20940.193359375
1703.7469	18265.2180175781
1704.7417	212327.904296875
1731.7272	80347.908203125
1749.7209	27637.3525390625
1789.803	7800.25561523438
1790.7623	14567.154296875
1801.7752	51270.2626953125
1818.7887	267665.579589844
1867.794	6377.87890625
1875.8264	77168.7626953125
1883.8154	19736.8203125
1901.8278	110789.453125
1918.8463	78571.5791015625
1919.8304	22655.7275390625
3130.3127	8508.90771484375
peaklist end

peaklist start
mz=707.914996714396
fragmentation=HCD
charge=5
header=RawFile: QE929_MSQ1321_20180329_Heba_ub_s9_30_3 Index: 7424 Precursor: 0 _multi_
100.53953	1197.75927734375
101.07137	8105.8115234375
103.71117	1258.70324707031
110.07148	9362.873046875
110.47091	1233.12622070313
115.36499	1276.44580078125
120.08069	1963.57995605469
127.0509	1406.28430175781
129.10245	9933.583984375
130.08659	3176.50146484375
133.04346	3365.6455078125
143.11784	49627.62890625
143.12825	2900.75952148438
147.11275	7950.0732421875
171.07623	2253.13110351563
171.11269	20822.716796875
190.06453	1737.01831054688
201.08678	2296.89282226563
210.08934	1520.56652832031
216.09877	1612.82775878906
216.13396	2534.57763671875
218.05878	2645.22119140625
221.45354	1282.64624023438
227.10207	1811.12756347656
228.0983	1848.630859375
234.14479	19033.744140625
242.14911	6404.80419921875
266.12491	2095.48315429688
292.14175	1346.04675292969
329.09186	1749.88354492188
362.3009	1596.01049804688
460.23828	12163.826171875
506.74619	2690.35205078125
533.909	2076.62963867188
542.26233	3119.03955078125
553.2597	1517.96435546875
563.36713	1440.02416992188
574.28194	5047.72680664063
578.2627	1887.19055175781
608.25928	2785.1904296875
634.61066	1903.26708984375
640.94843	3119.97875976563
667.78809	2429.65112304688
680.29998	3872.59594726563
693.31909	1695.62329101563
698.31995	1772.92260742188
716.31866	2600.80493164063
721.34747	6281.2705078125
768.32269	1815.49462890625
782.32971	1855.38012695313
800.35107	9677.0390625
800.84265	5318.1376953125
816.33398	2111.40209960938
824.85107	3096.78588867188
833.3515	2012.69348144531
844.37347	1707.17456054688
858.41052	2665.1083984375
904.38647	1766.02490234375
937.42462	2203.74975585938
955.45337	9674.31103515625
1012.4826	15891.2421875
1021.4443	2066.58618164063
1029.4091	2832.08422851563
1083.5215	3302.65161132813
1120.511	2757.24536132813
1170.5522	12513.3664550781
1171.5406	2519.06982421875
1230.5881	1905.43225097656
1257.5457	2598.31103515625
1271.5913	13832.025390625
1407.6655	1757.22045898438
1488.6493	39114.5856933594
1529.144	2025.58837890625
1616.6918	4890.76049804688
1704.7376	19892.0307617188
1818.784	24407.5068359375
1901.8207	9816.56396484375
2443.8164	1952.40148925781
peaklist end

peaklist start
mz=707.914996714396
fragmentation=HCD
charge=5
header=RawFile: QE929_MSQ1321_20180329_Heba_ub_s9_30_3 Index: 7248 Precursor: 0 _multi_
101.07146	109522.5546875
102.05552	7209.81494140625
110.07159	124154.6796875
112.57133	4138.43408203125
112.87702	3477.65283203125
116.01673	4532.36572265625
119.08176	33545.171875
120.08115	25140.4609375
125.0711	5874.35595703125
127.05022	6248.65576171875
129.0659	5507.9287109375
129.1024	112575.125
130.08641	55407.68359375
131.08139	4012.16284179688
133.04277	47099.9765625
133.06027	3875.3115234375
141.06573	5342.669921875
143.11795	643317.0625
144.12151	47361.17578125
147.11295	88846.171875
147.5336	4349.27685546875
153.06573	16174.5419921875
155.08138	4587.32177734375
155.09296	7721.01904296875
157.13412	4951.7734375
161.09225	4808.01025390625
166.06094	15472.2919921875
168.07646	7024.61328125
169.06105	15764.890625
169.13315	4744.40380859375
170.0925	4332.7041015625
171.07706	51975.48828125
171.09808	8256.4833984375
171.11284	251300.6875
172.08012	3730.69213867188
172.11647	28230.08984375
173.09222	28367.03125
181.06136	5503.6279296875
186.08749	15406.875
188.10301	4563.7900390625
189.06947	5057.92529296875
189.08624	6247.55712890625
190.06448	9492.392578125
195.07573	9338.783203125
197.12845	20153.248046875
198.08662	14824.9013671875
199.10748	24031.541015625
201.03308	23815.86328125
201.08702	59914.578125
207.12483	4769.01123046875
209.13997	5263.74658203125
210.0876	7746.11767578125
212.06703	4042.18383789063
212.10284	26278.119140625
216.09862	16032.4619140625
216.13385	53320.609375
217.118	5883.15576171875
217.13713	5842.8896484375
218.05998	46729.6015625
227.10233	33963.984375
228.09749	42998.5859375
229.09383	4298.5439453125
230.07803	6453.24951171875
230.11311	34396.21875
231.11307	5011.96728515625
232.5592	3822.97094726563
234.08955	17903.171875
234.14479	328683.1875
235.11845	20713.005859375
235.1474	32333.015625
237.13383	8099.72119140625
242.11237	5281.447265625
242.14989	88033.9609375
243.151	6557.37890625
248.13942	6008.77587890625
266.12484	41329.9497070313
292.13885	6334.177734375
301.09586	6884.84619140625
314.13325	23149.4365234375
319.10858	7555.25390625
321.1188	7096.52392578125
329.09128	26187.513671875
342.15268	6521.98486328125
343.19796	10575.3452148438
345.17535	15141.58984375
363.18735	33138.9755859375
365.19363	6621.45263671875
368.15778	7998.0185546875
371.19202	16473.333984375
400.66776	5399.42578125
424.22211	5764.29736328125
425.17752	10870.1040039063
429.70987	17360.43359375
434.16672	5824.8662109375
439.1579	5145.19384765625
442.22855	17023.306640625
448.18292	6550.373046875
460.17688	8280.6025390625
460.24023	224193.78125
482.19531	5933.89208984375
496.22756	36008.732421875
499.16522	6624.00341796875
508.2291	18324.546875
510.1893	8463.9091796875
511.22736	20297.013671875
517.20386	8438.021484375
530.24048	17774.88671875
543.25287	18711.5625
544.23583	23921.4072265625
553.24938	55797.775390625
563.24023	8508.30859375
569.25378	7690.55224609375
574.28265	108269.41796875
577.91229	17233.8203125
585.24133	23777.134765625
597.27014	18311.875
619.27789	16779.751953125
624.28534	15784.9248046875
625.28311	37166.1240234375
625.94586	8913.0517578125
635.27832	18181.890625
638.3045	17613.59375
645.26007	17901.232421875
652.29876	15477.4389648438
667.79858	17413.572265625
680.30292	31038.833984375
684.30695	15760.4306640625
699.28731	39401.787109375
711.32079	39506.287109375
714.28351	14873.619140625
721.35143	114292.78515625
737.32221	23616.1391601563
750.32322	27971.4663085938
755.31532	18444.7934570313
766.84839	38921.88671875
767.35645	27008.537109375
767.83203	55582.921875
779.34155	18108.185546875
782.32858	41208.7280273438
799.85461	29926.248046875
812.36077	37462.9306640625
818.35388	18927.240234375
822.3606	22396.369140625
823.34082	16903.4375
843.86481	20940.037109375
851.34313	45163.5083007813
858.4054	42835.234375
859.39679	23972.578125
861.36644	17044.705078125
879.35472	23399.3881835938
884.39252	28804.970703125
887.38989	43016.8095703125
896.38623	19702.091796875
911.39404	29739.111328125
915.37677	26125.970703125
922.39893	21079.033203125
930.4057	17979.01171875
937.42096	18233.84765625
938.41671	49008.20703125
938.90411	27786.87109375
942.91205	15935.9794921875
950.41687	30956.412109375
955.46285	174441.185058594
993.4386	25194.0537109375
1012.4836	263573.868164063
1014.4757	18106.900390625
1015.4489	19085.15234375
1016.4379	23453.37109375
1021.4456	67347.107421875
1026.4299	16852.248046875
1029.4244	48543.875
1030.4158	31996.0366210938
1038.4486	32878.1494140625
1083.5239	144758.287109375
1085.5189	15215.3076171875
1087.4613	26790.130859375
1092.5106	22966.6875
1120.5182	95965.232421875
1136.5182	6281.8916015625
1139.4769	42715.169921875
1141.4431	22902.5278320313
1145.4858	11408.1791992188
1153.5142	7780.87353515625
1162.512	16991.9892578125
1170.5523	261045.28515625
1172.5305	6904.2216796875
1215.52	15505.5986328125
1215.5295	54105.345703125
1229.5521	7453.779296875
1229.5771	33188.8583984375
1255.5134	38379.2578125
1256.5002	24413.66796875
1257.5648	114576.658203125
1259.542	7748.6884765625
1271.5994	261256.01953125
1272.5897	26997.81640625
1361.5872	36007.474609375
1385.6198	7288.75927734375
1385.6308	107613.2578125
1431.631	93611.154296875
1470.6387	33503.0590820313
1488.6513	519836.090820313
1504.675	27727.41796875
1535.6403	51248.271484375
1589.7202	22287.4604492188
1598.7003	28902.3129882813
1599.6861	236572.9921875
1616.6999	68884.8876953125
1631.6594	15284.8901367188
1648.6889	122978.774902344
1660.6856	69814.1420898438
1665.6943	34980.7905273438
1687.7151	68895.4262695313
1704.7455	332156.107421875
1731.7239	98851.796875
1749.7347	103580.783203125
1800.7698	67516.44921875
1818.7936	370079.987792969
1858.8275	13259.3383789063
1901.8261	209724.09765625
1919.8259	40798.96875
1919.8416	103456.375
3348.402	45030.2685546875
peaklist end

peaklist start
mz=884.641936150372
fragmentation=HCD
charge=4
header=RawFile: QE929_MSQ1321_20180329_Heba_ub_s5_10_2 Index: 7116 Precursor: 0 _multi_
101.07175	2296.32006835938
110.07178	15141.7509765625
113.45424	1589.62817382813
121.52493	1500.13525390625
129.10316	6246.7109375
130.08714	2452.89404296875
133.04303	1589.59289550781
134.30481	1475.74035644531
143.1179	14102.416015625
147.11348	3333.3447265625
158.46857	1611.09692382813
171.0759	1759.56274414063
171.11282	10416.7177734375
186.12442	1889.85571289063
217.96841	1607.24096679688
231.51634	1564.62817382813
234.14484	16904.19140625
235.11949	1490.73132324219
242.15034	3142.1767578125
295.94409	1883.44140625
351.2128	1704.03723144531
460.24136	9405.9169921875
470.91544	1815.63427734375
506.74417	1928.11999511719
574.28925	2487.98657226563
578.2937	2102.09741210938
624.28906	1761.19226074219
640.62378	2648.26440429688
693.31659	3409.10473632813
721.35211	2466.72094726563
806.35345	3599.81713867188
842.61768	2840.2119140625
880.87646	2347.41918945313
884.39709	2224.25561523438
955.44904	2923.36303710938
956.46497	2747.9921875
1012.4865	7214.13720703125
1013.4776	3137.2822265625
1021.4418	3260.23510742188
1083.5132	4501.58154296875
1120.518	5306.70947265625
1170.5515	3553.85522460938
1172.5657	2089.29272460938
2648.8699	2143.8935546875
3536.5707	9014.46118164063
peaklist end

peaklist start
mz=884.641936150372
fragmentation=HCD
charge=4
header=RawFile: QE929_MSQ1321_20180329_Heba_ub_s5_10_2 Index: 6967 Precursor: 0 _multi_
100.91386	1408.34753417969
125.81337	1322.31420898438
143.11806	2931.05981445313
171.92406	1569.90124511719
173.41788	1447.09252929688
221.05539	1428.11926269531
234.14471	1652.609375
260.37228	1745.13635253906
458.2222	1649.02294921875
924.46674	1770.39709472656
1092.1162	1855.11877441406
2686.6533	2036.69311523438
2783.7327	1863.28125
peaklist end

peaklist start
mz=884.641936150372
fragmentation=HCD
charge=4
header=RawFile: QE929_MSQ1321_20180329_Heba_ub_s5_10_2 Index: 7419 Precursor: 0 _multi_
101.07157	1985.91625976563
102.97181	1409.3681640625
103.94488	1385.44348144531
110.07189	6824.52685546875
117.57144	1292.85107421875
129.10287	2503.55590820313
143.11809	9342.6171875
147.11272	2456.08618164063
170.06885	1563.30163574219
171.11273	8651.2080078125
171.22026	1551.486328125
216.13393	1527.32958984375
234.14456	7965.87255859375
242.14977	3497.62915039063
290.03903	1364.40161132813
384.12424	1740.94482421875
393.84436	1627.947265625
435.71158	1694.19702148438
460.2406	7717.9375
553.24756	2465.10375976563
575.28796	2046.29125976563
638.29913	2253.43701171875
680.30951	1978.71765136719
770.4126	2037.05432128906
774.70142	1716.23083496094
829.07574	2250.08862304688
858.38599	1844.70568847656
955.45636	2732.21069335938
960.42255	1989.56311035156
1012.4617	2143.3603515625
1052.9305	2262.7109375
1076.9515	3328.29370117188
1120.5048	2577.58227539063
1133.4755	2119.84423828125
2294.623	1929.35375976563
3535.5212	4539.94262695313
peaklist end

peaklist start
mz=884.641936150372
fragmentation=HCD
charge=4
header=RawFile: QE929_MSQ1321_20180329_Heba_ub_s5_10_2 Index: 7263 Precursor: 0 _multi_
110.07163	12000.328125
129.10237	6495.03857421875
130.08626	7315.91064453125
133.043	2060.63403320313
143.1181	14617.197265625
147.11322	1785.88671875
171.11308	12629.5361328125
201.08853	1449.29357910156
234.14554	16599.296875
242.15012	5769.6953125
266.12585	2751.45166015625
267.09	1345.95654296875
286.05862	1592.33703613281
341.73309	1487.66857910156
343.31378	1703.45031738281
414.52722	1438.06506347656
460.23746	10487.298828125
496.22501	1978.68627929688
574.28113	5809.86083984375
615.80579	1734.4853515625
680.30511	2199.244140625
693.3158	3411.24877929688
711.31128	1859.30163574219
717.4408	1804.37829589844
721.34271	2564.92504882813
749.32703	1704.3828125
754.66595	2059.408203125
756.36133	1621.62414550781
768.32373	2192.99975585938
800.35052	3274.93530273438
806.69757	2241.30249023438
884.40497	1964.96154785156
884.8847	3288.478515625
909.90887	2080.51416015625
955.45811	8746.96179199219
1012.4794	10358.2319335938
1021.4277	2188.17431640625
1024.949	2273.44311523438
1053.9597	1821.1171875
1075.981	1808.02392578125
1076.4508	1973.29089355469
1083.496	2830.12817382813
1102.121	2201.7021484375
1120.5186	3347.0771484375
1170.5448	3149.93139648438
1257.5765	2235.35473632813
1271.5833	3449.56420898438
1338.8152	1736.35546875
1489.6415	2351.919921875
1532.7138	4000.17041015625
1780.0687	1997.62487792969
3387.2559	2207.69775390625
3536.5484	6381.13427734375
peaklist end

peaklist start
mz=884.641936150372
fragmentation=HCD
charge=4
header=RawFile: QE929_MSQ1321_20180329_Heba_ub_s5_10_2 Index: 7568 Precursor: 0 _multi_
110.07137	1848.82568359375
171.11259	1848.66772460938
217.08669	2102.81567382813
227.99796	1582.34460449219
234.14568	2324.26879882813
278.05569	1354.81201171875
431.09576	1592.35144042969
460.23944	2168.51733398438
471.11981	1689.39208984375
500.36502	1857.32446289063
825.69153	1802.26843261719
885.38336	1907.94970703125
938.90271	2065.04614257813
1120.5103	2436.80029296875
3561.5344	2478.16967773438
peaklist end

peaklist start
mz=707.915015793454
fragmentation=HCD
charge=5
header=RawFile: QE929_MSQ1321_20180329_Heba_ub_s2_ctrl_2 Index: 7518 Precursor: 0 _multi_
101.07137	91055.8125
102.05537	6311.41455078125
110.07158	93243.1640625
111.05545	2827.52270507813
116.07108	2740.767578125
119.08175	25701.37890625
120.08121	13014.3974609375
125.07093	4726.87744140625
127.05076	4276.69873046875
129.06558	2954.95947265625
129.10236	66618.9140625
130.08632	45561.02734375
133.04292	38325.4140625
140.08215	2336.27880859375
141.06511	2385.73217773438
143.08119	5780.86669921875
143.11786	426774.9375
144.12181	33233.125
147.11267	64316.13671875
153.06587	10745.62109375
155.08148	5930.39013671875
155.09277	3504.37915039063
156.72224	2509.57104492188
157.13399	3282.1142578125
158.09186	2336.96142578125
159.48897	2429.08520507813
161.09137	3259.16967773438
166.06137	5095.92578125
168.07611	4600.16552734375
169.06039	5096.14404296875
169.13338	3490.42333984375
170.09319	3881.50854492188
171.07597	32113.365234375
171.11266	185195.28125
172.11618	13668.8896484375
173.09186	21828.986328125
181.06123	3167.33764648438
182.0929	3003.5361328125
185.12801	3074.95141601563
186.08754	12771.0029296875
188.10225	3085.01513671875
190.06413	6465.47705078125
195.07516	5365.26318359375
197.12823	22727.54296875
198.08752	14400.7646484375
199.10735	18741.70703125
201.03316	15739.85546875
201.08699	41718.3203125
207.12514	5492.302734375
210.08699	11737.7099609375
212.10342	13142.86328125
215.11272	3132.22485351563
216.09839	10756.09765625
216.13414	36718.3046875
218.05923	35498.13671875
219.0594	2329.54028320313
227.10272	24671.490234375
228.09732	26653.484375
230.07811	3172.76440429688
230.11343	19942.767578125
231.11298	10630.9208984375
234.09077	5166.79248046875
234.14473	198026.9375
235.11923	11855.8076171875
235.14743	19105.408203125
237.13396	4445.7421875
240.09624	3701.31958007813
242.11269	4223.3857421875
242.1496	63992.28125
243.15279	10875.2001953125
258.107	14527.2780761719
262.08551	11917.3955078125
266.12482	24317.537109375
287.09912	4412.0263671875
301.09735	5523.37109375
310.11481	5176.9755859375
314.13455	15181.296875
329.09024	15851.44140625
339.12909	9934.806640625
342.15253	6140.73974609375
343.19702	9825.70703125
345.17651	12397.2939453125
363.18539	4927.26220703125
365.19382	5264.951171875
371.19315	6361.9736328125
373.13449	10781.818359375
388.13052	11194.1142578125
413.19165	4041.97973632813
424.21951	4617.9853515625
429.70914	13124.1064453125
434.16656	4205.5625
439.20795	3720.45141601563
442.22699	12370.5947265625
448.18436	4728.47021484375
460.23985	153537.560546875
481.15176	11416.6728515625
482.2012	4226.310546875
496.22812	15511.9436035156
499.16513	4763.7587890625
534.24066	11820.869140625
543.25311	11650.830078125
544.23248	16010.2236328125
544.74194	5794.29052734375
553.25104	36473.125
557.25922	11638.3212890625
562.22406	5789.9609375
568.91656	12175.4443359375
569.2746	5066.90185546875
574.28177	61784.6357421875
578.27625	12491.2734375
585.24274	19665.5
624.28289	25888.3056640625
627.30225	5733.1865234375
627.79779	10291.85546875
635.27899	18119.51953125
639.28809	10399.9658203125
652.2912	10750.544921875
663.27948	10671.1953125
680.30206	25799.642578125
690.30872	10739.79296875
694.31616	12793.953125
698.32172	11117.8701171875
699.2837	27613.59375
701.30103	12028.716796875
711.31404	30843.7744140625
721.3491	79909.57421875
736.31907	31753.59765625
750.3206	18476.40625
766.85077	23142.1953125
767.34509	21760.392578125
767.83002	38043.34375
768.32435	51171.8984375
779.33734	13997.693359375
782.32007	14437.9560546875
808.86029	24715.599609375
812.36413	31692.9638671875
815.84406	17555.333984375
822.36108	12616.3994140625
851.35615	39862.08984375
858.40948	32163.005859375
859.39636	18298.578125
867.36682	21358.322265625
875.37524	24179.25390625
879.35419	15868.5078125
884.39118	41561.685546875
887.37972	34869.2353515625
900.89648	13565.02734375
915.37276	22940.9560546875
922.4043	12066.220703125
937.42053	23384.509765625
942.41956	5725.01513671875
950.41193	27271.837890625
955.46383	124695.487304688
960.42377	18759.912109375
960.93329	17623.525390625
961.41113	6073.990234375
994.43854	12807.8515625
1002.4343	14886.9130859375
1012.4858	172075.509765625
1015.4466	11603.212890625
1016.4285	5956.04052734375
1021.4487	58141.416015625
1022.4462	12539.4350585938
1025.4366	5370.5966796875
1029.418	61502.990234375
1038.4571	17734.54296875
1083.5184	121042.521484375
1087.4645	21435.658203125
1089.448	4193.7158203125
1092.5198	10681.4912109375
1093.5094	5289.203125
1120.5144	64542.62109375
1122.5067	11594.427734375
1139.4808	11634.982421875
1140.4537	29669.6044921875
1144.4962	9426.46337890625
1163.5155	4185.81396484375
1170.5538	189087.408203125
1172.5448	4999.81689453125
1215.5296	68366.005859375
1229.5672	17133.7473144531
1255.5219	28120.5703125
1256.5092	13848.61328125
1257.5756	81004.1357421875
1259.5664	11500.0341796875
1271.6017	184621.985351563
1272.5984	15968.3251953125
1274.5913	27096.7863769531
1334.5673	20426.6689453125
1342.531	4591.47705078125
1362.5881	23855.462890625
1385.6363	62915.46875
1431.6292	64236.2080078125
1448.6039	10353.8735351563
1488.6515	358797.041992188
1559.6465	8993.6611328125
1589.7149	24905.9130859375
1597.6978	19836.6225585938
1598.692	35971.384765625
1599.6836	168072.702148438
1617.7042	33947.6508789063
1620.6943	16125.5185546875
1631.668	21777.607421875
1648.6915	82242.3491210938
1660.6975	16075.8056640625
1678.6951	16425.7915039063
1686.7233	22656.8051757813
1688.7107	25428.896484375
1704.743	228382.92578125
1731.7275	50335.111328125
1749.7384	16683.150390625
1750.7288	28018.810546875
1801.7626	30731.5844726563
1818.7918	261331.139160156
1857.8033	10680.5942382813
1859.7943	15377.32421875
1874.8199	40968.2421875
1875.8246	44931.841796875
1877.8037	18457.603515625
1901.8277	150489.44140625
1919.8428	83675.037109375
2967.6782	4029.0029296875
3329.3622	28387.4409179688
peaklist end

peaklist start
mz=707.915015793454
fragmentation=HCD
charge=5
header=RawFile: QE929_MSQ1321_20180329_Heba_ub_s2_ctrl_2 Index: 7353 Precursor: 0 _multi_
101.07167	16216.326171875
102.05531	1261.27856445313
106.48645	1481.28527832031
110.07187	10182.953125
119.08102	1764.52319335938
120.0809	1961.74108886719
129.10239	12088.798828125
130.08644	5830.97216796875
133.04291	3333.63891601563
143.11807	58232.55859375
144.1219	3071.01049804688
147.11307	10187.3427734375
167.6088	1440.92199707031
169.13486	1751.259765625
171.07617	5717.57568359375
171.11288	28227.375
197.12883	1366.46142578125
201.03308	2089.61547851563
201.08664	7003.2607421875
212.10271	2080.84033203125
216.10028	1678.31115722656
216.13445	5692.52880859375
218.05952	2562.55883789063
228.09779	2009.70739746094
230.1133	2757.22192382813
234.14496	30787.19140625
235.14795	2702.87622070313
237.97017	1525.28125
242.15033	7076.55810546875
256.28439	1442.03979492188
265.71765	1390.01245117188
266.12473	1631.03918457031
329.09091	2091.45825195313
371.19379	1484.55871582031
429.71219	3054.65771484375
442.24326	1482.5166015625
460.24093	19741.9113769531
478.23267	1653.529296875
496.23279	1570.72766113281
506.74518	2246.47265625
533.90723	2028.46362304688
541.22748	1505.21130371094
542.25983	2905.28759765625
544.2345	1550.80212402344
553.25397	2516.37280273438
567.92017	2000.88439941406
574.28302	7605.7412109375
581.75897	1867.42944335938
585.78674	10432.28515625
608.26373	2645.0498046875
620.28186	1663.28234863281
629.29303	2197.43920898438
640.62415	2674.7978515625
680.2981	2988.70849609375
694.32153	2480.52587890625
699.28406	2558.84106445313
707.38727	2073.42456054688
712.30914	1718.28845214844
716.32086	6412.35009765625
721.35333	9470.357421875
722.3446	2127.85717773438
726.38818	2504.20654296875
726.711	1969.42102050781
727.06451	2688.16357421875
767.84039	5973.1796875
768.3183	3198.818359375
789.34308	1841.46398925781
800.849	5057.5751953125
801.34027	2440.15869140625
809.35919	2470.42211914063
810.84375	2188.19555664063
812.36926	2719.18139648438
821.85168	2378.30688476563
824.84088	2242.71704101563
825.35291	6201.05126953125
844.3761	2549.89477539063
859.40393	2270.78857421875
866.36456	3059.3359375
884.38727	2934.33520507813
887.3783	3072.70581054688
901.38677	4614.21984863281
915.38318	1907.76037597656
951.41034	9022.779296875
951.93042	1923.26574707031
953.41888	2072.51049804688
955.45363	13226.9545898438
960.91541	2339.8828125
1012.4828	21324.4736328125
1021.445	4563.73413085938
1029.4135	5817.88305664063
1083.5193	7104.26818847656
1087.4617	2255.4677734375
1089.0729	2105.8837890625
1120.5169	4806.58666992188
1170.558	3190.84301757813
1171.5528	7823.81628417969
1230.5377	1862.92907714844
1258.563	2686.19189453125
1271.5999	22950.40625
1385.6394	3715.96923828125
1488.6565	41041.31640625
1490.6461	12308.5639648438
1532.6965	4617.01330566406
1598.7038	14234.7407226563
1704.7445	22644.8493652344
1749.7277	4902.671875
1818.7937	28921.626953125
1875.8367	4475.3310546875
2034.2159	1842.13427734375
peaklist end

peaklist start
mz=707.915015793454
fragmentation=HCD
charge=5
header=RawFile: QE929_MSQ1321_20180329_Heba_ub_s2_ctrl_2 Index: 8018 Precursor: 0 _multi_
101.07148	1849.86083984375
110.07196	5045.31640625
129.10245	6245.8583984375
130.91557	1377.87414550781
133.04333	1446.14245605469
143.11777	24131.4296875
147.11302	2492.89135742188
158.05051	1187.55090332031
171.11272	9230.4921875
173.09341	1535.3837890625
216.13506	2576.76171875
234.14482	10356.84765625
245.25865	1317.63610839844
266.12469	1697.20739746094
460.2398	8501.7880859375
585.22833	1538.6318359375
585.77826	2011.28918457031
612.91693	1529.56530761719
636.29968	2296.18969726563
636.81042	1765.27514648438
680.31079	1865.87329101563
711.31543	1876.94897460938
714.27887	1838.85278320313
721.34723	2723.02905273438
875.36414	1681.02819824219
909.89294	2368.4326171875
910.40222	2051.78833007813
922.39209	1529.27172851563
951.41418	1865.98107910156
955.46381	2395.22094726563
956.44177	1598.14379882813
1012.4731	2577.60375976563
1029.4125	1957.70947265625
1488.6475	20241.185546875
1704.7405	9090.71142578125
2562.3213	1752.49682617188
peaklist end

peaklist start
mz=707.915015793454
fragmentation=HCD
charge=5
header=RawFile: QE929_MSQ1321_20180329_Heba_ub_s2_ctrl_2 Index: 7679 Precursor: 0 _multi_
101.07132	71935.7265625
101.07758	4195.93994140625
102.0554	3339.04736328125
110.06008	2808.38525390625
110.07156	71473.75
111.07481	3819.98071289063
116.01647	2792.10864257813
119.0817	16459.44921875
120.08086	13561.13671875
125.07095	5639.65234375
127.05033	2893.54956054688
127.0864	3379.13842773438
129.06573	3391.0244140625
129.10233	62108.99609375
130.08649	28963.23828125
133.04312	30410.974609375
141.0659	2743.09814453125
143.11786	386487.21875
144.12177	24630.87890625
147.11259	54179.6875
153.06602	11951.369140625
155.08138	3764.66528320313
155.09283	4406.646484375
157.70453	2184.12670898438
158.09328	2767.44116210938
166.06129	5801.95849609375
168.07675	2629.37060546875
169.06079	4656.49462890625
169.13432	2662.28759765625
170.09213	2857.5556640625
171.07597	27561.564453125
171.11269	157615.921875
172.11575	10328.974609375
173.09198	19621.095703125
178.04816	2588.07788085938
185.1275	2726.43286132813
186.0881	5612.36376953125
187.07219	2560.69213867188
189.06868	2894.4921875
190.06459	9919.3349609375
195.07608	3976.44067382813
197.12886	12576.5400390625
198.08713	10321.005859375
199.10797	10882.392578125
201.03322	13174.591796875
201.0865	25276.416015625
202.08844	2381.5400390625
207.12415	5407.5849609375
210.08661	4628.0810546875
212.1031	12193.9833984375
216.09828	9878.015625
216.13371	31109.41015625
217.13661	3089.59106445313
218.0589	35019.7265625
224.13924	2902.84814453125
227.1022	22727.451171875
228.09761	24967.609375
230.11403	17424.080078125
234.09154	4596.169921875
234.14471	181339.1875
235.11841	11529.6923828125
235.14732	13443.4658203125
237.13498	10360.7998046875
242.11266	5286.1552734375
242.14966	53884.24609375
243.15205	3908.76123046875
244.07591	2708.17065429688
246.55768	2414.87280273438
249.0965	2581.21508789063
266.12448	19948.814453125
287.0994	4191.64990234375
310.1123	3707.0556640625
314.13507	13736.931640625
319.10608	4577.5849609375
329.09103	18645.115234375
339.12872	5415.54248046875
342.15515	4544.17822265625
343.19772	4154.337890625
345.17532	5433.3271484375
363.18611	12395.3598632813
365.19379	5853.77294921875
370.13431	3346.17456054688
371.19308	5473.35888671875
373.1362	4281.998046875
388.129	5774.310546875
422.20612	3789.23193359375
434.16849	3837.9287109375
439.20889	4026.77880859375
442.22882	5506.65869140625
448.17966	4550.09033203125
459.16821	4785.3564453125
460.23993	129881.203125
469.23029	4315.396484375
478.24033	16736.8984375
481.15048	5462.89599609375
496.23291	4975.599609375
497.23044	9634.5615234375
508.2294	5296.24951171875
510.19504	11078.6767578125
533.57422	16630.798828125
544.229	13413.9765625
554.24884	12144.0771484375
564.24792	9168.4130859375
568.9198	10853.296875
569.25909	12953.33203125
574.28162	69422.380859375
581.75995	9357.888671875
585.24286	14667.759765625
607.26654	11361.5302734375
621.26721	10254.5947265625
624.28265	21300.6496582031
625.61444	10252.5966796875
635.2818	16476.220703125
636.30156	83757.4125976563
636.80528	42400.5346679688
680.30243	19185.16796875
682.30115	8641.7216796875
684.31354	13224.1015625
698.32068	9242.166015625
699.27951	17489.462890625
711.31871	31112.1513671875
714.28082	13667.27734375
721.34909	74057.98828125
732.30395	15234.9125976563
737.32172	11345.0205078125
750.3233	16353.4633789063
766.84247	18800.19140625
767.35645	19340.208984375
767.82994	36654.1513671875
768.323	35959.82421875
779.34045	9025.953125
782.32109	13696.7197265625
799.85059	13075.794921875
812.36626	37144.482421875
816.33856	14371.2275390625
833.35242	9788.2373046875
834.10638	12029.8330078125
850.37561	9525.7119140625
851.34576	17224.57421875
852.36438	11038.4453125
858.40611	70777.7236328125
875.36591	13216.9423828125
884.3918	29862.271484375
887.38304	22823.10546875
901.87836	17506.34765625
915.37479	24450.939453125
922.39948	12569.357421875
929.91528	9635.1611328125
931.88507	6017.26025390625
942.91132	8911.2314453125
950.40997	19091.30078125
955.46106	85587.0791015625
967.90161	4164.0185546875
993.44116	20721.333984375
1003.4387	5432.9501953125
1012.4858	148422.385742188
1014.4866	10524.3994140625
1016.438	10636.279296875
1021.443	41191.29296875
1025.4504	5806.61376953125
1029.4229	59604.521484375
1038.4553	8663.4169921875
1083.5168	67317.4560546875
1084.5293	16570.439453125
1085.5149	5076.33837890625
1087.4616	18000.5654296875
1092.5121	17918.9931640625
1102.4886	4021.76513671875
1104.4917	24623.0751953125
1120.5152	54634.146484375
1122.4781	4643.7744140625
1139.4846	9685.2509765625
1140.4587	13535.3466796875
1162.5148	3980.76171875
1170.5536	158715.944335938
1172.5458	5447.140625
1215.5181	11666.2822265625
1215.5272	31903.0815429688
1229.5494	4724.33447265625
1255.5286	18435.978515625
1256.4984	11709.5791015625
1257.5637	27433.8544921875
1257.575	46626.73046875
1271.588	31254.6953125
1276.568	9263.50634765625
1334.5823	15305.4897460938
1342.5394	4240.96044921875
1361.5965	19417.1379394531
1366.527	4320.361328125
1385.6296	69384.8671875
1431.6273	54264.89453125
1470.6377	25733.505859375
1488.6509	331153.244140625
1504.682	9031.37060546875
1549.6472	10197.5864257813
1559.6339	17069.3837890625
1589.7137	32844.46484375
1599.6832	122790.4765625
1599.697	8269.03979492188
1616.6942	48010.9921875
1633.6728	25557.6044921875
1644.6811	17943.3984375
1648.6855	65703.376953125
1660.6822	25157.1127929688
1674.7119	12857.7016601563
1686.7306	25561.3247070313
1688.7217	25519.3920898438
1704.7434	189883.98046875
1721.7312	17005.9465332031
1731.723	59910.552734375
1749.742	13119.5886230469
1750.7424	21132.5224609375
1800.7668	25542.8232421875
1818.79	191180.19140625
1859.8035	16074.4750976563
1873.8254	15549.4624023438
1875.8234	50473.4291992188
1901.829	113367.671875
1918.8415	61918.6557617188
1919.8283	22757.61328125
2086.9012	5913.24047851563
2967.4587	3864.94165039063
peaklist end

peaklist start
mz=707.915015793454
fragmentation=HCD
charge=5
header=RawFile: QE929_MSQ1321_20180329_Heba_ub_s2_ctrl_2 Index: 7842 Precursor: 0 _multi_
101.07137	46902.24609375
101.5312	1530.79357910156
102.05567	2322.50268554688
110.07167	52180.03125
116.01662	4024.5771484375
119.08179	11014.5478515625
120.08099	8907.1396484375
125.07154	1678.71984863281
127.05047	2875.27416992188
128.26358	2079.32299804688
129.06602	4113.39892578125
129.10211	44264.29296875
130.0863	23464.193359375
133.0432	15338.81640625
135.97339	1775.04614257813
141.06569	1684.31872558594
143.1179	253814.71875
144.12155	17101.482421875
147.11293	30467.814453125
153.06575	7985.39306640625
155.08188	1798.65087890625
157.1339	2018.93115234375
159.0768	1903.44189453125
166.06087	3533.97143554688
169.06085	2641.60375976563
169.13258	1869.1474609375
171.07654	17901.376953125
171.1129	105399.7578125
171.2417	1869.25024414063
172.11674	6736.62744140625
173.09221	8601.8896484375
181.06017	2130.68774414063
186.08698	10050.15625
189.08844	1973.21484375
190.06462	3850.47924804688
195.07672	7229.66650390625
197.1283	8688.5927734375
198.08784	6014.65380859375
199.10751	6345.296875
201.03218	9064.0830078125
201.08725	20712.009765625
210.08621	1994.68786621094
212.10339	9835.6748046875
216.09818	4343.9384765625
216.13402	17614.904296875
217.11803	3679.54321289063
218.05841	17029.365234375
227.10242	13983.7646484375
228.09776	12522.5673828125
230.07596	2353.31665039063
230.11263	12461.2841796875
231.11157	2926.38989257813
234.09129	3939.14697265625
234.12125	4218.76025390625
234.14474	116632.296875
235.11858	8210.7998046875
235.14792	11250.6123046875
237.13574	3044.14208984375
242.11411	2109.6669921875
242.14995	29497.083984375
243.15334	3067.521484375
244.07475	3087.3251953125
248.13846	2302.4033203125
266.12515	14008.7119140625
301.09644	2532.05639648438
310.11438	3194.8173828125
314.13577	10306.4453125
319.10577	3265.28979492188
329.09076	12310.44921875
331.10913	3314.86059570313
339.12991	3231.16650390625
345.17694	8386.869140625
346.11789	3310.48120117188
363.18591	3086.08178710938
368.15491	3331.34887695313
371.18796	3832.73852539063
373.13452	3048.10693359375
388.13129	7801.40234375
399.17542	2516.7783203125
400.67282	2526.78979492188
424.22003	3046.02563476563
426.17419	3001.248046875
429.70961	11889.5766601563
441.5416	3944.86206054688
442.22711	4234.056640625
448.18237	2499.1201171875
449.18362	2629.13354492188
451.22025	2287.75244140625
460.23972	80642.2646484375
496.23575	8149.41748046875
510.19016	3108.4287109375
511.22882	3083.79443359375
517.21088	3185.85620117188
530.24054	4416.43017578125
534.23352	7528.86962890625
543.25531	3733.64892578125
544.23413	11087.4404296875
551.25601	5464.09155273438
553.25446	14912.9375
557.25378	4245.44580078125
562.22308	3336.6328125
569.258	9898.3408203125
574.28311	38981.7478027344
585.24011	10593.97265625
615.2879	8339.54296875
620.28491	3915.19018554688
624.28815	8097.15869140625
625.28827	12435.064453125
625.61816	6283.64794921875
638.78644	3190.029296875
667.29816	12841.21484375
667.79071	4236.171875
680.29731	18074.3488769531
682.29468	8266.5908203125
690.31445	3871.51806640625
698.3241	3818.0087890625
699.28955	10052.259765625
711.31743	12581.3852539063
714.29156	4083.96923828125
721.34966	48300.705078125
752.32953	5959.54931640625
766.8548	13148.5146484375
767.34399	11442.251953125
767.83478	16760.943359375
768.31744	22832.455078125
775.33091	7722.37573242188
779.33514	3933.60888671875
780.32102	23376.3603515625
812.37201	13797.615234375
816.34494	12201.056640625
831.34167	9967.5751953125
844.37479	10476.5830078125
851.36055	21071.6704101563
858.40564	17488.6484375
859.38947	10604.384765625
875.37213	9307.3935546875
875.86517	7363.0888671875
879.36536	7953.12548828125
884.38739	23332.587890625
887.38342	10403.166015625
911.39508	9658.6884765625
915.38001	12813.2424316406
930.40955	10929.986328125
930.90198	6953.455078125
937.41791	14042.546875
938.42511	15048.9794921875
942.90582	4185.08544921875
950.41528	14207.53125
955.46205	53422.259765625
960.41156	13708.779296875
960.92517	8929.5244140625
1012.4821	102206.108154297
1014.4738	9861.0361328125
1015.4392	8860.05224609375
1016.4478	2899.92626953125
1021.444	23230.8046875
1024.44	9638.01342773438
1029.4181	43874.630859375
1038.455	10710.62890625
1083.5196	60707.0302734375
1087.4592	13195.4116210938
1092.5186	8888.1806640625
1120.5106	20694.9453125
1121.5302	14640.298828125
1122.5138	2915.87744140625
1139.4709	3027.07153320313
1140.4574	18406.8432617188
1153.5452	2675.6845703125
1170.5443	32410.9013671875
1170.5547	65996.5
1215.5262	29883.0859375
1253.5837	11203.3103027344
1255.5251	18137.76171875
1256.509	10529.9833984375
1257.5624	27901.0595703125
1257.5713	25926.8735351563
1259.5295	3300.38720703125
1271.6011	93953.9375
1272.583	8041.5703125
1360.5699	3202.04858398438
1385.6049	3370.22338867188
1385.6314	34526.7973632813
1415.8234	11097.2883300781
1431.6233	30137.0920410156
1470.6394	14945.533203125
1488.6518	196464.130859375
1489.6781	9452.7841796875
1498.6362	7332.53393554688
1504.6882	6152.4150390625
1536.6528	12136.0205078125
1581.6641	11324.8227539063
1589.7143	19117.125
1597.6903	13111.6276855469
1598.6999	18681.8251953125
1599.6798	77054.427734375
1616.6943	33472.7360839844
1648.6847	41004.0100097656
1689.7279	5473.39453125
1704.7446	127169.733398438
1721.7405	15448.1279296875
1731.7322	38780.0083007813
1749.7267	8636.67651367188
1801.7732	12944.5974121094
1818.7943	129661.716308594
1855.8285	6128.4326171875
1875.8239	4905.88525390625
1876.8181	12093.1901855469
1901.8287	98279.6518554688
1918.8413	30259.4326171875
2873.3865	3051.01513671875
2920.1526	2429.85522460938
3330.3971	17520.9279785156
peaklist end

peaklist start
mz=707.915015793454
fragmentation=HCD
charge=5
header=RawFile: QE929_MSQ1321_20180329_Heba_ub_s2_ctrl_2 Index: 8185 Precursor: 0 _multi_
101.07103	1824.69396972656
110.07129	1716.24914550781
120.30872	1176.0087890625
129.1024	1596.80944824219
143.11819	17599.302734375
171.11278	9042.1201171875
197.7187	1219.44482421875
201.24991	1611.52709960938
234.14485	7502.47509765625
242.14944	2441.96899414063
460.24142	5218.5478515625
636.30737	4733.3740234375
800.3374	1841.05310058594
809.34143	1699.43811035156
852.87048	5902.3671875
853.38507	2372.98315429688
951.41028	2233.025390625
1012.4775	2587.8056640625
1084.5024	2182.7333984375
1488.6524	11279.6254882813
1818.7843	9803.42065429688
peaklist end

peaklist start
mz=707.915035495065
fragmentation=HCD
charge=5
header=RawFile: QE929_MSQ1321_20180329_Heba_ub_s7_30_1 Index: 8229 Precursor: 0 _multi_
101.07164	1757.77502441406
102.05564	1339.44494628906
106.2382	1300.81909179688
110.07166	7382.3857421875
129.10226	4649.41845703125
130.0862	1518.72595214844
133.04274	1284.19091796875
143.11789	22650.109375
145.59714	1293.55969238281
147.11288	2234.66723632813
158.09619	1143.46252441406
171.11343	10440.966796875
174.58446	1179.18981933594
201.08647	1725.48999023438
217.83118	1308.64782714844
218.05901	1509.38732910156
234.14433	8859.837890625
242.14973	2220.05053710938
243.35435	1329.65771484375
460.24075	6604.4521484375
507.74301	1542.04772949219
550.89423	1401.00854492188
575.28107	1746.83166503906
585.78082	2124.68188476563
628.35822	1393.89343261719
634.95428	1759.83581542969
636.302	2636.67333984375
824.83917	2295.96264648438
858.401	2707.0458984375
866.86322	2406.27905273438
910.88715	2059.4111328125
1254.731	1631.73120117188
1488.6588	15777.5394287109
1704.7534	7456.4462890625
1818.7792	6752.86193847656
2424.4111	2033.00012207031
3619.752	1863.44006347656
peaklist end

peaklist start
mz=707.915054902138
fragmentation=HCD
charge=5
header=RawFile: QE929_MSQ1321_20180329_Heba_ub_s7_30_1 Index: 9258 Precursor: 0 _multi_
102.71216	1429.94702148438
106.57802	1107.72351074219
143.1178	2743.19775390625
155.92473	1422.052734375
156.6019	1229.19787597656
161.58699	1347.50073242188
164.32388	1122.47509765625
171.1122	1372.46569824219
179.2506	1177.05871582031
234.14284	1602.56359863281
314.71292	1292.15234375
400.66754	1658.92797851563
503.26996	1732.85668945313
707.42194	1939.17590332031
2919.5842	1896.3857421875
3569.2358	2139.68701171875
3595.5386	2087.48217773438
peaklist end

peaklist start
mz=707.915056690511
fragmentation=HCD
charge=5
header=RawFile: QE929_MSQ1321_20180329_Heba_ub_s4_10_1 Index: 7522 Precursor: 0 _multi_
101.07143	110554.359375
102.05524	5577.0693359375
110.06013	4866.57373046875
110.07162	116613.8046875
116.01661	5929.83203125
119.08175	31428.048828125
120.08104	24256.90234375
122.07187	3924.27661132813
127.08674	4874.123046875
129.06641	6457.5498046875
129.09354	5162.93603515625
129.10248	95458.40625
129.19547	4050.5693359375
130.08629	52391.96875
133.04306	53218.08203125
141.06651	3954.03491210938
143.11792	605892.25
144.12206	43728.74609375
147.11267	82064.9609375
153.06577	6859.20849609375
155.08156	9919.505859375
156.07607	4873.162109375
157.13385	6832.2509765625
159.07597	4271.14306640625
161.09088	4116.27490234375
166.0609	3995.97900390625
168.07651	6146.99951171875
169.06096	20524.794921875
169.13394	7012.68359375
170.09274	7408.47607421875
171.07701	44846.30859375
171.11282	256792.59375
172.11584	18013.908203125
173.05588	4442.1708984375
173.09261	20495.267578125
181.06085	4304.92529296875
182.09383	4920.64599609375
185.12874	4645.1572265625
186.08739	21424.931640625
187.07094	5840.55322265625
188.10254	4319.576171875
189.07005	6150.0908203125
189.0863	6024.0771484375
190.06401	17399.8203125
191.91965	4625.3818359375
195.07541	8219.5517578125
197.12823	17946.5703125
198.08717	27590.90234375
199.1075	10104.5625
201.03279	21820.6953125
201.0871	48239.77734375
210.08672	4618.4560546875
212.10257	9081.205078125
216.09869	17452.3984375
216.13393	52470.6484375
218.05885	53460.6875
227.10262	46550.30078125
228.09734	33746.88671875
230.07704	5375.56640625
230.11366	22097.865234375
231.11337	4970.22119140625
234.09428	10996.7255859375
234.14484	268127.75
235.11824	17283.51171875
235.14778	24891.99609375
237.13449	6134.65185546875
238.14072	4946.47900390625
242.11276	6551.1591796875
242.14986	87844.15625
243.15448	5410.43310546875
244.07379	5067.396484375
262.08633	21160.8540039063
266.12491	33737.84375
287.09933	6252.7294921875
292.14075	8420.0693359375
314.13403	17070.91015625
319.10645	15496.7978515625
329.09061	25604.19140625
339.13016	8062.61669921875
343.19794	9952.271484375
345.17703	14302.5551757813
346.11862	6939.27978515625
363.18674	17339.486328125
365.19232	4550.25537109375
371.19287	9168.1650390625
373.13428	5168.26171875
388.13062	17984.890625
418.5343	5597.7802734375
422.20428	4776.86328125
424.21844	5953.658203125
425.18153	10789.7021484375
429.70822	18924.89453125
434.16858	15463.4111328125
441.54483	5026.77294921875
442.22943	22580.384765625
448.18219	9976.3681640625
460.24054	202667.59375
481.15109	5816.64892578125
482.19934	6886.74267578125
496.2309	19557.837890625
508.23074	6348.953125
510.19177	16565.515625
517.20892	7088.85546875
534.23669	18404.517578125
544.2334	21236.626953125
554.25317	9081.6025390625
557.2547	9618.880859375
562.22729	8864.6240234375
564.24335	7292.685546875
568.92023	14313.2724609375
574.28297	101661.892578125
578.27747	8755.3662109375
585.2439	30433.419921875
597.27356	9373.7412109375
624.28684	29935.1469726563
629.28583	21681.1953125
629.79645	16506.01953125
636.30399	133987.8203125
636.80406	78071.94921875
646.25739	16833.83203125
652.29565	8153.646484375
680.30157	78143.7314453125
681.80066	15657.173828125
698.31567	7496.50146484375
699.29196	31254.2080078125
710.30743	9580.369140625
712.32874	14214.572265625
714.28632	9377.6640625
721.34814	105364.6875
737.315	24666.0146484375
750.32178	21076.369140625
767.83264	52993.04296875
768.32166	41668.0366210938
783.32607	24897.4755859375
795.35619	41067.595703125
799.85443	26632.962890625
801.34198	30961.791015625
812.36596	29514.19921875
815.84338	20127.373046875
830.85093	30321.5415039063
851.35198	51852.505859375
858.40833	27786.3203125
866.37744	47879.79296875
866.87073	30740.412109375
867.36609	34509.10546875
884.39056	37304.5625
887.3819	26157.4077148438
901.39648	27647.478515625
916.37964	20354.962890625
922.41406	15097.8701171875
937.42139	23771.6875
938.4231	39139.55859375
943.40674	8002.7041015625
950.4115	29745.9609375
955.46431	143161.585449219
993.44208	14938.7060546875
994.4422	16514.19921875
1012.4859	229928.412597656
1014.4783	8751.7373046875
1015.4462	24959.583984375
1016.437	9072.79296875
1021.4471	58462.314453125
1025.4493	16560.091796875
1026.4318	7449.029296875
1029.4178	88635.876953125
1038.4565	15965.0825195313
1083.5146	74876.685546875
1083.5258	80802.28125
1087.4611	29764.701171875
1088.4832	12149.5698242188
1092.5132	24588.466796875
1104.495	45355.4697265625
1120.5149	88062.05078125
1122.494	17660.1953125
1140.4494	37839.435546875
1144.49	24750.8110351563
1162.5141	24038.138671875
1170.5475	71380.052734375
1170.5562	177288.251953125
1172.5667	7071.94384765625
1215.5302	65411.814453125
1229.5807	32993.7690429688
1253.5873	34661.509765625
1255.5232	40877.55859375
1256.5096	20939.408203125
1257.5764	35819.84375
1258.5519	21502.638671875
1259.5664	7609.55859375
1271.6036	40476.4375
1272.5857	22297.609375
1333.5762	33274.123046875
1385.63	86328.328125
1420.624	26741.5297851563
1431.6277	84693.4365234375
1463.6157	22722.9946289063
1470.6361	38912.7983398438
1488.6518	495539.28125
1505.6703	23121.3852539063
1532.697	79356.34765625
1559.6542	35545.7622070313
1577.6387	22202.80859375
1598.7019	35232.005859375
1599.6892	176960.9140625
1616.7057	69680.783203125
1648.6941	86963.748046875
1675.2053	14998.4155273438
1678.7016	16414.0283203125
1686.7145	62174.0732421875
1704.7461	308186.1171875
1705.7332	12481.708984375
1749.7304	104720.53515625
1802.7702	17055.916015625
1818.7941	351690.695800781
1819.7883	11786.1616210938
1858.8195	26204.97265625
1860.7757	16876.46484375
1874.828	35346.3388671875
1876.8198	42324.994140625
1901.8285	184358.703125
1919.8406	110370.040039063
3329.4096	26238.73046875
peaklist end

peaklist start
mz=707.915056690511
fragmentation=HCD
charge=5
header=RawFile: QE929_MSQ1321_20180329_Heba_ub_s4_10_1 Index: 7874 Precursor: 0 _multi_
101.0717	5259.23193359375
102.05557	1405.94287109375
110.07212	8763.513671875
119.08199	2057.96142578125
129.10283	6779.79150390625
130.08699	2074.99291992188
133.04366	1894.46154785156
143.11786	33971.6484375
144.12172	2241.384765625
145.99057	1377.89379882813
147.11281	3037.93359375
171.07573	1325.6328125
171.11269	16928.6015625
206.05121	1403.54138183594
228.09938	2001.78649902344
234.14487	16118.7177734375
242.15045	2834.76000976563
312.08752	1453.55493164063
460.24023	7557.7890625
465.97385	1351.2490234375
478.23654	2251.73706054688
574.28424	3127.69409179688
585.78235	6902.98193359375
606.24615	1788.22497558594
608.26733	1539.58020019531
693.31818	1589.67883300781
702.64459	1669.73059082031
721.35199	3148.62109375
735.82684	1882.16857910156
736.17206	1550.35522460938
800.33955	4262.92541503906
800.85138	3154.296875
852.88141	6182.56396484375
853.37518	5535.5078125
853.8703	2238.5224609375
866.36902	2835.83178710938
901.39276	1945.60498046875
955.45996	2444.85473632813
1012.4756	7772.501953125
1029.4192	2611.44677734375
1083.532	1880.0576171875
1120.5328	2593.34204101563
1170.5538	2761.93896484375
1172.5472	1732.94665527344
1271.6039	9252.22485351563
1488.6553	20106.1440429688
1501.4655	1785.50756835938
1648.6729	4001.8623046875
1818.8022	10625.2475585938
1901.8305	4635.63366699219
2442.3333	1841.64025878906
2811.0571	2045.78393554688
peaklist end

peaklist start
mz=707.915056690511
fragmentation=HCD
charge=5
header=RawFile: QE929_MSQ1321_20180329_Heba_ub_s4_10_1 Index: 7698 Precursor: 0 _multi_
101.06579	3806.10009765625
101.07153	68758.4296875
102.05541	5327.15576171875
110.06023	3792.8212890625
110.07158	73240.875
116.01646	3231.31713867188
119.08161	17189.966796875
120.08111	6802.76416015625
127.05018	3304.36157226563
129.06612	5871.7783203125
129.09346	4483.6025390625
129.10249	62812.49609375
130.08658	33460.515625
131.08118	3104.07177734375
132.64011	2777.94018554688
133.04318	28553.61328125
143.08138	5148.84033203125
143.11797	367588.875
144.12163	24044.390625
147.11278	50316.21484375
153.06645	3135.15942382813
155.08144	3121.64135742188
156.07646	2924.6318359375
166.0611	9717.697265625
169.0607	5067.29052734375
170.09245	3922.74584960938
171.07648	33346.6328125
171.11278	148956.234375
172.07909	3264.4287109375
172.11472	3861.4990234375
173.09203	16831.302734375
181.06163	4016.6591796875
184.10757	3881.9033203125
186.08708	12651.345703125
190.06406	6851.3828125
197.12822	12737.06640625
198.08681	6478.0361328125
199.10777	12255.048828125
201.03267	6615.24462890625
201.08737	24568.310546875
207.12225	3160.44946289063
212.1019	14028.3125
216.09808	10233.3662109375
216.13376	30916.466796875
217.11746	3813.41577148438
218.05969	30206.65625
227.10291	21883.34765625
228.09842	22521.05859375
230.11343	15518.3359375
234.09113	6174.8828125
234.14481	162861.625
235.11911	9937.0712890625
235.14742	14582.208984375
237.13261	5170.4853515625
242.11238	2918.35864257813
242.15027	49683.19921875
243.15459	3092.56518554688
244.07564	3437.525390625
248.13908	3644.07275390625
249.09869	3830.17358398438
266.12482	23374.865234375
287.10013	5052.2333984375
314.13412	5280.32470703125
319.10645	4967.806640625
321.11835	4365.111328125
329.09073	15159.4033203125
331.10852	4525.98974609375
339.13013	4422.56787109375
343.19717	6100.6689453125
345.17825	9222.703125
363.18381	14436.97265625
365.1933	4160.013671875
371.19141	4529.3134765625
373.13544	5648.126953125
388.12866	4946.44091796875
402.18982	3499.2578125
424.2171	3298.74487304688
425.17372	7245.1025390625
429.70682	14794.8486328125
431.15451	3874.80249023438
434.16599	6045.1806640625
439.21603	3327.89770507813
442.22836	4441.52587890625
460.24099	118340.123046875
460.55539	3774.83154296875
477.8779	6018.12109375
481.15494	3839.47045898438
496.22968	18216.232421875
502.24057	3767.26977539063
510.1904	5209.10986328125
511.22763	5743.7236328125
517.20868	4172.50537109375
543.24927	12810.533203125
544.23456	6501.873046875
553.24829	29215.6318359375
562.22363	5246.17724609375
572.74927	10914.4189453125
574.28338	39032.07421875
583.92035	13789.3388671875
584.24939	11729.169921875
585.24219	12856.232421875
607.27393	11060.173828125
624.28235	12187.369140625
625.27856	12849.3056640625
625.94635	11306.796875
627.28784	12359.30078125
627.79913	5386.2197265625
629.29553	6411.40087890625
629.78998	5746.9814453125
680.30243	18959.056640625
683.29993	5334.98583984375
699.28887	30023.5151367188
710.3092	6340.3173828125
711.31693	20129.59375
714.2879	11347.642578125
721.3514	66630.41796875
724.80146	9930.83618164063
735.82635	6686.84912109375
737.31473	17215.126953125
752.84967	6117.11669921875
766.85498	25864.361328125
767.34448	12089.3408203125
780.34302	7498.77001953125
791.33783	11939.439453125
798.34729	4990.16015625
812.36559	23691.4829101563
817.35272	5409.02197265625
823.34827	6442.84814453125
850.3786	6270.1142578125
851.34833	27326.560546875
857.85748	6723.4892578125
858.39852	34982.8359375
860.38757	6025.45703125
879.36601	13062.8037109375
884.38225	24239.1640625
887.38134	28181.310546875
915.37394	16351.9938964844
931.38959	4640.1259765625
935.39307	4394.99072265625
937.41907	14910.193359375
946.42694	4649.96240234375
950.40271	24094.203125
955.46051	94244.03515625
960.41433	19354.2907714844
960.92499	10536.89453125
972.3941	10391.4365234375
1012.4865	139548.970214844
1014.4794	12650.884765625
1015.4402	5213.2431640625
1021.4499	33654.060546875
1024.4494	16663.443359375
1026.4138	5201.24951171875
1029.4237	25931.8671875
1030.4054	16366.517578125
1038.461	17015.4291992188
1083.5232	81949.98828125
1087.4542	13845.8193359375
1092.5354	10907.4208984375
1120.5149	44098.626953125
1122.5033	4887.3310546875
1139.4919	6275.732421875
1140.4677	16196.19140625
1141.4591	6039.6796875
1170.5422	49536.33984375
1170.556	105914.759765625
1215.5232	30888.8020019531
1229.5759	16639.3330078125
1255.5149	21565.287109375
1256.5409	5171.390625
1257.559	42502.44921875
1271.599	126977.526367188
1271.6149	23905.318359375
1272.6031	12109.57421875
1334.5758	9799.0830078125
1361.5786	9418.91845703125
1366.5287	6304.6357421875
1385.6305	43537.5922851563
1431.6306	54418.8657226563
1488.6527	283808.987304688
1534.6445	54793.68359375
1557.6718	18743.4482421875
1565.6405	8148.60522460938
1589.7056	26965.6240234375
1598.6998	20493.3857421875
1599.6858	144274.281738281
1616.699	32468.494140625
1631.6707	17413.7685546875
1648.6901	61184.7290039063
1660.6881	27753.1533203125
1665.7016	11719.3232421875
1686.7247	29890.5610351563
1704.7463	179987.925292969
1721.739	16123.4208984375
1731.7186	59022.412109375
1749.7383	26770.029296875
1801.7611	23993.6489257813
1818.7904	205033.19921875
1858.8072	21156.228515625
1875.8422	18580.9487304688
1901.8255	119829.8671875
1919.8453	40159.8901367188
2439.8115	4287.18603515625
2948.0078	4573.36083984375
3348.4268	14183.6083984375
3510.9055	3973.76049804688
peaklist end

peaklist start
mz=707.915056690511
fragmentation=HCD
charge=5
header=RawFile: QE929_MSQ1321_20180329_Heba_ub_s4_10_1 Index: 8052 Precursor: 0 _multi_
101.07138	2806.33349609375
110.07168	2718.04418945313
129.10187	5121.453125
130.08701	1239.23754882813
133.04274	1598.06372070313
143.11778	24795.6328125
144.17773	1367.98706054688
153.08055	1285.75915527344
171.11266	8763.212890625
224.94577	1329.31982421875
228.09824	1631.62255859375
234.14424	8621.326171875
237.4649	1314.01745605469
242.15022	1907.3896484375
249.95636	1421.43054199219
266.12543	1881.87609863281
460.23886	7315.5224609375
462.28546	1605.00903320313
506.74707	1936.0595703125
636.80383	2459.55639648438
744.83228	13614.0817871094
784.14423	1725.45153808594
800.84912	2269.080078125
910.39612	2463.83569335938
915.36047	1699.04235839844
951.41144	1822.41687011719
1012.4733	2931.64819335938
1133.9778	1682.13000488281
1578.6923	1723.77355957031
1598.5144	1697.80407714844
1704.7516	6586.9716796875
2500.6807	1947.06225585938
2674.7969	2087.10302734375
peaklist end

peaklist start
mz=707.915056690511
fragmentation=HCD
charge=5
header=RawFile: QE929_MSQ1321_20180329_Heba_ub_s4_10_1 Index: 8237 Precursor: 0 _multi_
101.07158	1382.67492675781
104.46327	1582.14770507813
110.07154	1699.09008789063
112.23075	1150.220703125
121.65616	1146.20837402344
129.10229	1563.66284179688
133.04315	1820.56481933594
143.11804	16162.0830078125
147.58078	1432.53283691406
171.11267	6575.8837890625
198.52637	1326.50695800781
200.86978	1263.83203125
216.13361	1760.15576171875
234.14433	4930.62646484375
258.29572	1435.28588867188
305.24057	1405.93835449219
395.22385	1375.18872070313
460.2421	5202.6962890625
468.20679	1528.61328125
563.91919	1700.40319824219
574.27289	1482.91638183594
708.38959	2392.05493164063
744.82318	2028.46667480469
745.82568	2789.31079101563
779.33893	1477.640625
800.34644	2756.08325195313
853.37372	2649.38989257813
909.91321	2001.87060546875
910.40277	2972.81909179688
1012.4852	2155.2109375
1532.8073	1844.41357421875
2094.4175	1646.11853027344
2185.0115	1978.97973632813
3378.9077	2161.69360351563
peaklist end

peaklist start
mz=707.915056690511
fragmentation=HCD
charge=5
header=RawFile: QE929_MSQ1321_20180329_Heba_ub_s4_10_1 Index: 7348 Precursor: 0 _multi_
101.07133	32257.453125
102.05521	2479.634765625
110.07152	32961.21875
111.72054	1288.23181152344
119.08163	7675.62109375
120.08083	3165.86059570313
121.3968	1263.93054199219
129.10225	25623.287109375
130.08643	14725.7890625
133.04294	12321.2724609375
143.11786	138346.9375
144.1214	7625.75732421875
147.11275	20438.857421875
157.13399	1787.83581542969
166.06052	1973.51220703125
169.13301	1641.78637695313
171.07608	9458.4169921875
171.11276	61169.859375
172.11528	2946.1533203125
173.09201	3371.02685546875
189.08791	2483.26586914063
190.06367	1920.20617675781
195.07475	2532.21948242188
197.12851	3099.7685546875
198.08702	2193.1826171875
199.10745	3059.66772460938
201.0334	1739.43994140625
201.08667	10874.9423828125
209.13802	1389.69323730469
210.08745	1462.17126464844
212.10326	3244.5712890625
216.09766	3164.876953125
216.13426	10432.3916015625
218.05887	11275.884765625
226.44771	1429.50817871094
227.10257	7946.82177734375
228.0977	8474.2626953125
229.24884	1703.01599121094
230.11343	3692.47583007813
234.14459	64286.49609375
235.11888	1824.93823242188
235.1485	8531.814453125
242.14975	19782.4296875
248.13925	1680.68188476563
249.09862	1512.07556152344
266.12411	3455.18505859375
274.12836	1933.59509277344
287.13245	1900.86560058594
314.13434	2681.029296875
314.34363	1591.50036621094
317.08688	1568.01342773438
323.13327	1679.2412109375
329.09235	3639.35766601563
343.19778	2779.72583007813
345.17789	2213.93237304688
363.18518	2996.9462890625
368.15448	2444.81591796875
371.19168	1713.05737304688
373.13846	1503.50158691406
373.18393	1747.93212890625
422.20923	1995.59204101563
426.17398	2070.64794921875
429.70529	2629.61303710938
434.1709	2533.06689453125
442.22894	2262.74462890625
444.19986	2139.74829101563
455.66562	1718.77355957031
460.23884	46181.4143066406
478.2327	7700.3701171875
478.73978	2325.099609375
479.22031	2161.14208984375
481.15042	2845.01904296875
489.22946	1578.23828125
530.24213	2329.53442382813
543.25085	2815.19848632813
544.23041	3157.37670898438
544.74792	1916.08178710938
547.23462	1803.12609863281
554.24951	1923.96875
568.91339	3244.01220703125
569.58118	3480.5
574.28157	20983.1279296875
578.26387	4455.44140625
585.24396	6672.07763671875
600.25482	2450.69653320313
610.27802	2498.5595703125
625.94238	2952.4326171875
627.30096	6631.37451171875
634.61768	7517.58837890625
635.28149	3058.47998046875
645.26788	2562.14794921875
680.29702	11464.2194824219
684.29449	2335.029296875
693.3219	15882.9853515625
698.31732	3055.55541992188
699.28461	3613.61669921875
705.31958	1900.91040039063
711.32109	7952.57397460938
721.34691	25262.314453125
737.30975	3333.20947265625
746.32098	5059.466796875
766.83618	6687.67724609375
767.35028	7543.4375
767.8316	12108.962890625
768.31332	8537.66650390625
781.32361	6351.26879882813
789.33235	7494.48120117188
795.35797	6746.5869140625
809.35455	6951.2744140625
812.36408	8666.44970703125
844.36365	3263.2294921875
844.87183	4352.791015625
852.367	6160.2021484375
858.39221	15484.1625976563
866.37199	18725.7680664063
866.8645	10927.814453125
884.38841	9051.61962890625
887.38574	6666.5048828125
901.8847	6086.8896484375
902.40179	3216.849609375
915.3692	3112.04809570313
935.40265	2199.49072265625
937.4259	6823.33837890625
938.41788	10899.69921875
950.40717	2725.75708007813
952.40851	5596.70068359375
955.46174	26324.6323242188
972.39258	3293.77905273438
995.4563	2309.1396484375
1012.4828	52834.9368896484
1015.4344	2489.5166015625
1021.4524	13567.1435546875
1025.4481	3564.39282226563
1029.414	17611.3364257813
1038.4519	2746.56958007813
1083.5145	19288.212890625
1083.5271	11756.7890625
1084.5142	3178.486328125
1087.4531	3657.68579101563
1092.5201	2222.23559570313
1104.497	8945.88012695313
1120.5184	15444.7158203125
1121.5074	10142.1162109375
1140.4506	6052.72216796875
1141.4651	3009.91821289063
1170.5499	56760.509765625
1215.5284	12066.4306640625
1255.4975	11025.4543457031
1257.5689	20101.3527832031
1258.5591	5723.8896484375
1271.5824	3485.85791015625
1271.6034	50626.5712890625
1272.6045	5321.4892578125
1276.5511	3211.88623046875
1386.6301	8450.78491210938
1431.6249	10679.654296875
1470.6341	5544.17651367188
1488.6517	111765.68359375
1498.6307	6382.09448242188
1563.4741	2636.05444335938
1598.6984	11812.5494384766
1599.683	39578.8823242188
1648.6868	23283.3679199219
1660.6892	8370.64624023438
1704.7504	73513.9270019531
1749.7335	17531.9072265625
1818.7941	71429.6879882813
1857.8309	5076.48608398438
1901.821	23836.9541015625
1919.8426	26601.5234375
3362.4673	1999.24426269531
peaklist end

peaklist start
mz=707.915068091009
fragmentation=HCD
charge=5
header=RawFile: QE929_MSQ1321_20180329_Heba_ub_s1_ctrl_1 Index: 8009 Precursor: 0 _multi_
101.07143	1480.96862792969
120.86265	1364.97778320313
129.10292	1426.599609375
143.11771	11328.4033203125
147.11205	1222.21923828125
169.06496	1129.96630859375
171.11279	2311.13525390625
214.11491	1547.94946289063
234.14513	5712.91748046875
292.401	1317.62377929688
336.78479	1394.93676757813
411.02005	1297.86303710938
460.24515	1803.07019042969
478.04611	1317.07336425781
542.26318	1464.65295410156
574.27631	4729.75732421875
652.47125	1466.52026367188
716.31836	1561.71203613281
721.34601	1440.04553222656
744.82867	5999.6025390625
800.35016	2948.38623046875
800.86224	1757.021484375
909.89233	1757.48046875
910.40173	2139.43041992188
1012.4884	2422.15454101563
1120.4943	2267.072265625
2469.6807	1632.29638671875
2613.9688	2157.55932617188
2892.7769	2017.20080566406
peaklist end

peaklist start
mz=707.915068091009
fragmentation=HCD
charge=5
header=RawFile: QE929_MSQ1321_20180329_Heba_ub_s1_ctrl_1 Index: 7594 Precursor: 0 _multi_
101.07152	10210.4677734375
110.07196	9688.9375
110.07852	1194.70874023438
120.08129	1865.87353515625
129.10242	7067.63134765625
130.08647	2482.51196289063
133.04289	2416.3583984375
143.11801	41144.05078125
147.11269	2193.36474609375
164.20616	1178.00109863281
171.076	2530.31689453125
171.11279	16852.041015625
172.1167	1928.00024414063
201.08592	2213.59814453125
216.13441	1805.60009765625
218.05971	3064.35961914063
223.18092	1359.40319824219
227.10168	1701.17724609375
228.09869	1811.46997070313
234.08919	1428.001953125
234.14473	19190.740234375
235.11865	1629.87854003906
235.14729	1658.35681152344
242.15048	3264.90307617188
440.4223	1285.17053222656
442.23587	1372.12048339844
454.08209	1416.5595703125
460.24002	14461.9367675781
479.19687	1467.08728027344
506.74777	2402.2197265625
508.22614	2075.3134765625
511.24417	1481.97253417969
542.76593	2237.26611328125
553.25055	1927.89135742188
574.28187	7048.3896484375
578.27979	1808.11767578125
627.29639	1943.82580566406
629.2887	2333.23803710938
634.62305	1767.59094238281
634.95117	2595.18432617188
636.30316	6674.54296875
636.81104	3066.82446289063
637.79718	1601.84558105469
640.95288	2831.89184570313
691.03864	1412.37170410156
709.34418	1595.6904296875
712.31177	1600.822265625
714.27582	1899.8671875
716.31738	1607.62658691406
721.34521	5679.4423828125
745.82574	5403.20263671875
752.82837	1636.18774414063
779.35077	1741.81958007813
800.3382	9844.4072265625
800.84607	2716.40771484375
812.3576	1858.65515136719
816.83191	1708.48608398438
824.85474	2863.81518554688
825.34344	2720.66259765625
834.36377	2312.94775390625
851.3465	1896.53637695313
854.38068	1912.1572265625
875.87872	2554.45263671875
888.40088	1739.87939453125
910.90802	6336.60986328125
950.39093	2087.94677734375
951.4129	5670.125
951.92328	5488.48681640625
955.45612	6167.841796875
1012.4815	7512.046875
1021.4431	2362.140625
1044.4558	1744.1796875
1083.5143	5433.55053710938
1120.5015	6437.640625
1170.5503	13817.9689941406
1201.8912	1936.31628417969
1328.7848	1769.62561035156
1385.64	7287.29907226563
1488.6579	26877.060546875
1534.6417	9112.68188476563
1704.7377	16221.5395507813
1818.7778	17621.6225585938
peaklist end

peaklist start
mz=707.915068091009
fragmentation=HCD
charge=5
header=RawFile: QE929_MSQ1321_20180329_Heba_ub_s1_ctrl_1 Index: 7735 Precursor: 0 _multi_
101.0713	1702.45385742188
110.07184	4821.62939453125
121.27194	1420.23229980469
129.10237	4984.458984375
130.08568	1501.10668945313
143.11787	23564.673828125
147.04182	1485.02331542969
147.11247	3067.01806640625
157.93338	1255.34655761719
171.11276	9179.78515625
201.08626	1524.77807617188
201.67381	1316.2060546875
209.14122	1472.68713378906
220.41356	1313.69470214844
223.77966	1509.0029296875
227.10129	1526.89611816406
234.14531	10975.837890625
285.57394	1417.34533691406
287.1272	1444.15551757813
334.76389	1452.76416015625
425.73111	1699.65893554688
460.24051	6102.36083984375
564.83771	1671.478515625
574.2829	2188.50073242188
626.80957	1487.68383789063
629.29382	1711.62463378906
636.30652	3156.90405273438
767.35022	2184.85522460938
768.3158	1890.55285644531
800.33892	7880.8466796875
800.85071	1900.54760742188
825.34546	1592.53381347656
835.38177	1792.90295410156
918.47375	1518.54663085938
955.46069	2029.78491210938
956.44629	1861.97216796875
1012.4706	2423.32568359375
1083.5103	1807.3974609375
1488.6489	17609.8110351563
1704.75	10845.0229492188
1818.7957	5368.76879882813
2373.2441	1902.61975097656
2734.1233	1793.88146972656
peaklist end

peaklist start
mz=707.915068091009
fragmentation=HCD
charge=5
header=RawFile: QE929_MSQ1321_20180329_Heba_ub_s1_ctrl_1 Index: 7871 Precursor: 0 _multi_
101.07169	1802.57861328125
110.07121	2368.3681640625
113.53445	1376.88696289063
129.10226	2489.83813476563
143.11784	19783.669921875
147.11322	1548.35656738281
166.77797	1415.24597167969
171.07727	1511.52697753906
171.11282	7602.615234375
202.57001	1387.9697265625
234.14467	10662.3125
460.23788	2845.00415039063
478.23367	1646.4013671875
607.68262	1444.13330078125
636.30609	1671.45593261719
640.61493	1783.03076171875
641.2796	1439.18994140625
683.68945	1465.47814941406
745.83899	1931.32849121094
795.36163	2469.63354492188
800.34064	2665.50952148438
825.36133	1868.42468261719
852.86243	1809.32885742188
853.37592	2508.5556640625
910.40167	3173.3251953125
955.46143	2322.62866210938
1012.4827	4319.12268066406
1241.6346	1627.02490234375
1488.6443	9587.32373046875
1749.7027	3390.15625
peaklist end

peaklist start
mz=707.915068091009
fragmentation=HCD
charge=5
header=RawFile: QE929_MSQ1321_20180329_Heba_ub_s1_ctrl_1 Index: 7448 Precursor: 0 _multi_
110.07191	1844.13073730469
128.39566	1263.0078125
129.10277	1560.38745117188
139.33675	1219.99401855469
143.11813	10067.283203125
166.15875	1342.90966796875
169.81128	1327.40832519531
171.11276	6155.39990234375
234.1452	5580.6201171875
242.14975	1446.37353515625
260.10626	1559.85815429688
260.98337	1429.87817382813
460.23755	1975.72448730469
460.39038	1318.80456542969
659.88312	2064.4677734375
744.82782	5824.5810546875
745.33612	1533.89013671875
853.36853	3016.05249023438
909.88165	1704.45581054688
910.39606	2294.38793945313
1012.465	8410.48974609375
1083.4954	5525.8525390625
1307.1416	1612.47326660156
peaklist end

peaklist start
mz=707.915078935194
fragmentation=HCD
charge=5
header=RawFile: QE929_MSQ1321_20180329_Heba_ub_s8_30_2 Index: 7780 Precursor: 0 _multi_
101.07146	2004.84191894531
105.60198	1160.36120605469
110.07156	2848.9697265625
115.04488	1267.50463867188
119.08152	1143.46362304688
129.10257	2720.35791015625
137.88503	1303.47485351563
143.11777	15025.693359375
150.18898	1240.75720214844
171.11246	5715.3515625
201.08626	1375.52673339844
215.91644	1765.71789550781
229.86525	1238.05456542969
234.14481	6413.8203125
263.47318	1473.97961425781
280.31686	1475.83312988281
460.23727	3070.4345703125
585.78192	2208.76489257813
636.30322	2608.58154296875
693.32562	1649.79467773438
708.42316	2061.53125
708.91895	4867.919921875
745.83917	1962.66821289063
801.34479	1670.96423339844
852.87708	2311.04418945313
853.37134	2125.48217773438
1120.5139	1821.18701171875
1488.6462	5244.11376953125
2731.0161	1724.794921875
peaklist end

peaklist start
mz=707.915078935194
fragmentation=HCD
charge=5
header=RawFile: QE929_MSQ1321_20180329_Heba_ub_s8_30_2 Index: 8136 Precursor: 0 _multi_
110.50259	1153.40319824219
111.90595	1174.76635742188
116.75723	1146.58312988281
117.85029	1286.0439453125
125.0902	1366.24279785156
143.11772	4889.63818359375
164.745	1381.42761230469
169.85402	1158.76635742188
177.14845	1270.45056152344
206.8006	1294.13415527344
234.14549	1717.26977539063
555.95789	1292.27612304688
745.3269	1655.49658203125
829.78949	1462.72924804688
1210.0747	1583.73937988281
1258.6078	1663.86059570313
1585.3488	1820.42980957031
peaklist end

peaklist start
mz=707.915078935194
fragmentation=HCD
charge=5
header=RawFile: QE929_MSQ1321_20180329_Heba_ub_s8_30_2 Index: 7606 Precursor: 0 _multi_
101.07137	32023.22265625
102.05566	2712.27856445313
107.61455	1334.23327636719
110.07158	37254.74609375
110.07822	1810.90808105469
111.18412	1539.73510742188
116.01685	1618.53869628906
119.08191	8134.44384765625
120.08106	5817.3154296875
127.05101	2115.13354492188
129.06621	1875.18798828125
129.10226	33895.8984375
130.08641	14824.2060546875
133.04289	12533.1171875
143.08189	3203.18115234375
143.1178	165153.65625
144.12209	12197.4248046875
147.1127	26713.375
149.26646	1487.09240722656
153.06659	2031.67761230469
155.09225	1728.04272460938
169.06119	3503.580078125
171.07559	11799.0849609375
171.11264	70540.7265625
171.12665	2648.27075195313
172.08046	1835.99841308594
172.11629	2715.34716796875
173.09299	6481.98388671875
186.08771	3652.24047851563
189.06914	1620.82934570313
190.06487	3465.05346679688
195.07568	2994.951171875
197.12898	7796.337890625
198.08775	3516.26782226563
199.10799	2650.0234375
201.03386	7514.81298828125
201.08669	14269.166015625
210.08809	1813.93200683594
212.10362	7251.21630859375
216.0981	2482.21948242188
216.13467	10196.791015625
218.05873	15471.7841796875
227.1037	7701.8759765625
228.09912	9923.9111328125
230.11365	8277.533203125
234.09206	1774.58532714844
234.14455	75799.796875
235.11978	2564.77514648438
235.1488	3654.70776367188
242.14975	23773.95703125
249.10045	1885.01672363281
266.12537	9634.623046875
272.17197	3883.28833007813
276.13284	2794.81298828125
287.13388	1576.21545410156
310.11703	1792.51477050781
314.13501	3977.95776367188
319.10764	2147.38012695313
329.09167	3755.91357421875
339.13367	3346.54370117188
342.15106	2002.97131347656
343.19974	2009.88098144531
363.18472	2156.49877929688
368.64871	1603.08227539063
370.12262	1882.92785644531
371.19293	2815.35522460938
391.65881	1634.44201660156
414.21194	2888.82202148438
425.1806	2647.353515625
429.71103	1852.85095214844
430.7139	2016.11376953125
434.16156	2028.36499023438
439.20908	1820.12475585938
442.2272	2725.29321289063
448.18704	2945.69848632813
450.21252	1907.81225585938
460.24074	59448.6689453125
478.23621	8170.40478515625
482.20621	2183.85571289063
494.22467	1747.32092285156
496.23129	7281.26513671875
508.22781	2429.1103515625
530.23621	2642.89208984375
533.90405	3358.9619140625
544.24115	7288.87158203125
553.25244	10073.3701171875
564.24634	3013.07250976563
568.92438	2697.45776367188
572.74713	3092.47265625
574.28089	22102.2126464844
581.76233	3653.02880859375
585.24561	3314.22412109375
615.80408	3160.13891601563
624.29077	7783.9208984375
625.28217	3728.22900390625
630.27661	2987.02099609375
640.29187	2765.71020507813
641.29211	3902.79809570313
651.27258	2834.04809570313
667.80103	3298.9228515625
677.62762	3566.11254882813
680.3028	8546.6552734375
699.28998	7023.29736328125
711.32013	10108.8984375
712.30243	3614.78442382813
714.29285	6254.896484375
721.35596	22567.9140625
722.34056	10210.9479980469
736.32202	3798.00219726563
737.32111	6989.11376953125
766.83367	26652.5737304688
767.35193	10415.8818359375
768.31624	15417.3391113281
780.32355	6686.73291015625
795.36694	9524.8681640625
799.85657	6856.1689453125
812.36725	7569.49072265625
823.34991	7099.5732421875
830.85419	6399.10400390625
833.35295	6678.97509765625
838.6134	6629.69970703125
851.3538	12957.8342285156
858.40356	10633.8525390625
859.39203	8894.8447265625
861.375	7012.43359375
879.3573	6160.88916015625
884.3868	12123.8537597656
887.38593	10485.0400390625
915.3783	8720.2783203125
922.40582	3474.89697265625
930.89539	8741.0556640625
938.42596	10119.2080078125
942.91827	3040.22583007813
946.91095	2909.23999023438
950.40961	8799.904296875
955.46555	35128.4892578125
1012.4817	63882.9753417969
1015.4686	3480.85327148438
1021.4566	16158.0478515625
1029.4154	24815.9423828125
1038.458	5873.7587890625
1083.515	17116.416015625
1083.524	21538.9169921875
1088.473	6141.40625
1092.5247	2492.72631835938
1120.5186	24041.9721679688
1139.4978	3613.54711914063
1140.4635	7871.453125
1162.4972	3055.9501953125
1170.5514	75650.2622070313
1198.4885	3678.671875
1215.5362	13939.0729980469
1255.5071	11588.7912597656
1257.5758	27420.9516601563
1258.554	7225.880859375
1271.587	16943.2260742188
1271.6015	57752.4584960938
1361.59	10352.2099609375
1366.5221	2664.13696289063
1385.6331	23087.6899414063
1431.6355	21145.6020507813
1488.6519	146135.43359375
1599.6839	60956.2568359375
1617.6959	10301.236328125
1632.6926	13851.9965820313
1648.6956	38871.2724609375
1687.7203	16198.8666992188
1704.7451	83705.1577148438
1731.7295	23582.8774414063
1749.734	19361.0986328125
1800.7712	20344.4680175781
1818.7932	107922.191650391
1873.8392	9283.10815429688
1874.8304	13406.7438964844
1876.8165	10591.8969726563
1901.8331	66164.7944335938
1919.8353	37773.4543457031
3347.4025	6565.8037109375
peaklist end

peaklist start
mz=707.915078935194
fragmentation=HCD
charge=5
header=RawFile: QE929_MSQ1321_20180329_Heba_ub_s8_30_2 Index: 7441 Precursor: 0 _multi_
101.07128	39663.18359375
102.05544	3184.259765625
110.0601	1816.00903320313
110.07162	42221.34765625
110.07852	2606.26806640625
111.07431	1804.02746582031
117.16031	1456.08728027344
119.08182	9000.3017578125
120.08075	8561.185546875
120.16007	1693.14025878906
121.47464	1598.62548828125
125.07107	3017.13891601563
129.06622	2412.462890625
129.10239	34122.3984375
130.0864	17591.650390625
133.04294	22452.46484375
143.1179	203576.75
144.12181	13605.265625
145.06099	1646.20849609375
147.11264	25759.40625
153.06581	3392.21704101563
155.08112	1771.32067871094
155.09239	3926.88110351563
157.13329	3207.09619140625
161.09175	2394.6025390625
161.46883	1537.87426757813
166.06021	6176.9130859375
167.07983	1695.74890136719
169.061	2350.6591796875
169.13383	1631.16540527344
170.0921	2540.20849609375
171.07593	12888.02734375
171.11275	78879.6328125
172.11597	8532.8232421875
173.09258	11652.6806640625
185.12758	1486.61608886719
186.08728	4011.55322265625
188.10237	3565.84643554688
190.06467	6661.4853515625
195.07732	2543.55517578125
197.1284	7856.89453125
197.57622	1500.51684570313
198.08752	4036.81201171875
199.10693	8960.3173828125
201.0323	7616.30810546875
201.08762	13869.3115234375
209.13936	2613.87963867188
210.08772	1656.50146484375
212.10266	7338.1904296875
216.0993	2178.56469726563
216.13469	11889.91015625
217.11769	1902.16442871094
218.05933	16655.716796875
227.10229	12719.4423828125
228.09795	13117.986328125
229.09764	1821.74755859375
230.11348	7712.0810546875
234.09163	2338.78686523438
234.1449	92856.8359375
235.11914	6849.4697265625
235.14766	8764.7314453125
237.13387	2729.21508789063
242.11354	5335.80126953125
242.14967	27349.99609375
243.15416	1494.83825683594
266.125	10149.3916015625
294.11929	1924.64770507813
314.13373	8822.7509765625
319.10571	2696.9541015625
329.09177	6295.97509765625
339.12918	2925.42724609375
345.17661	1996.65087890625
349.11804	2061.06665039063
363.18277	2143.35400390625
368.15741	3892.03686523438
371.19101	2370.3916015625
373.13449	4018.9580078125
388.12982	2398.45776367188
422.20477	2302.4931640625
424.21545	2346.12329101563
429.707	3310.89868164063
434.16776	2810.25927734375
441.22171	1879.6279296875
442.2294	3522.38110351563
448.18341	2354.23095703125
460.24069	68337.5244140625
478.23087	7186.814453125
482.20074	2317.03784179688
486.21631	2649.57690429688
494.7218	3028.11474609375
496.23621	2370.42163085938
497.23343	6600.8583984375
508.22546	2370.26123046875
510.19058	2700.08203125
534.24011	3670.04809570313
543.24829	2860.00073242188
557.25171	3107.37548828125
563.2381	3010.3583984375
568.91565	2826.80883789063
569.25616	7364.46435546875
574.28323	34528.0703125
577.9162	7093.63330078125
582.26227	3799.92407226563
585.24054	8852.4482421875
623.26715	3477.828125
624.2845	7135.41137695313
634.61414	9449.68334960938
640.29016	12830.8732910156
640.61896	7095.6357421875
640.95844	12885.388671875
653.29846	3145.4189453125
667.79663	7884.66455078125
680.29622	16266.6623535156
699.28894	7340.8515625
711.32032	16294.7448730469
714.29926	3954.28979492188
717.32098	3420.69775390625
721.35358	26009.39453125
722.34119	8895.49609375
724.81445	3442.6455078125
736.31782	10291.6105957031
766.32666	6561.7099609375
767.83038	17386.884765625
768.32635	15162.6533203125
779.33838	7131.41015625
782.31859	6131.63427734375
795.35095	3885.625
799.85712	6986.33251953125
812.36318	16186.8911132813
822.35823	9418.50244140625
850.37518	3804.6474609375
851.34926	14358.3977050781
858.39312	24892.5087890625
861.36438	7181.91845703125
866.36285	17741.591796875
875.37598	8902.443359375
875.86902	7562.05126953125
879.36249	7000.5517578125
884.37966	21941.4482421875
887.38167	11729.4233398438
915.37091	9226.083984375
930.40833	3012.15942382813
937.42297	10061.7314453125
938.4212	15215.9892578125
950.40192	7766.77490234375
955.46193	46777.4670410156
993.44434	2544.41748046875
994.45642	2942.826171875
995.45776	3270.51782226563
1012.4822	91499.9077148438
1016.425	8598.8779296875
1021.4476	15735.5390625
1022.439	7490.470703125
1024.4387	2660.68701171875
1029.4196	19039.0229492188
1038.4538	10588.8500976563
1044.9548	2701.22875976563
1083.5191	56215.2807617188
1087.4656	16556.048828125
1092.515	6967.8505859375
1093.5044	2398.10009765625
1104.4925	9957.78454589844
1120.516	29066.1787109375
1122.4969	3464.2275390625
1139.4957	3677.4560546875
1140.4442	8628.4423828125
1141.4697	3734.92431640625
1170.5509	88241.806640625
1198.4895	5495.91943359375
1215.5217	20941.6630859375
1229.5691	8678.67358398438
1253.584	5874.6474609375
1254.5609	2339.44311523438
1255.5286	22848.7158203125
1257.5682	43525.6142578125
1271.5894	24801.0244140625
1271.5989	77770.4677734375
1342.5266	2677.70727539063
1385.6265	29973.3623046875
1386.6349	3088.2607421875
1431.6162	27186.8701171875
1488.652	173926.416015625
1532.6899	25515.115234375
1598.6838	6263.00537109375
1599.6886	64079.6687011719
1616.7031	22999.5458984375
1648.6844	23061.7841796875
1660.6824	10829.2890625
1686.72	18273.4130859375
1704.7459	105673.595703125
1732.7205	19833.126953125
1800.7797	12696.490234375
1818.7948	119600.123779297
1874.8243	9660.64013671875
1876.8165	16284.4038085938
1901.8198	47270.7578125
1902.8196	16409.337890625
1919.8318	19994.1442871094
2890.0833	2232.0439453125
3260.3465	10532.7243652344
3329.4052	7375.86206054688
3331.3801	9819.57397460938
peaklist end

peaklist start
mz=707.915078935194
fragmentation=HCD
charge=5
header=RawFile: QE929_MSQ1321_20180329_Heba_ub_s8_30_2 Index: 7282 Precursor: 0 _multi_
101.07145	10278.046875
110.07138	10970.47265625
120.08074	1454.62780761719
129.10226	8986.705078125
130.0863	5574.0888671875
131.84718	1164.64050292969
133.04279	2689.8017578125
143.11784	48460.30078125
144.12135	1611.23205566406
147.11243	5254.71240234375
171.07664	5117.0732421875
171.1127	13811.8017578125
175.08752	1763.009765625
197.12869	1964.49853515625
198.08784	1580.25720214844
201.08676	2505.12109375
216.13458	2678.78295898438
218.05922	1743.86596679688
227.1021	1985.27758789063
228.0947	1665.43981933594
234.14389	22358.724609375
235.14751	2286.32153320313
242.14902	5614.037109375
266.12552	2233.26611328125
460.23981	13477.2446289063
496.21545	1450.35925292969
530.24304	1534.43603515625
533.57233	1697.76147460938
542.26514	3176.60473632813
553.25507	2683.5107421875
574.2774	3287.46752929688
582.25732	1729.06762695313
585.24597	2152.28784179688
620.27856	1640.4873046875
629.28802	2731.49267578125
634.61859	2603.3203125
680.30029	1791.74108886719
693.32172	5067.4306640625
716.32257	1936.65173339844
721.34912	3094.73315429688
735.82428	2249.79345703125
766.3183	1697.97351074219
766.84326	2333.12670898438
767.83722	5608.43505859375
768.32019	3176.71362304688
800.34436	2460.01977539063
801.35577	2581.73071289063
816.09467	2101.11279296875
825.35046	2119.71508789063
833.84473	2234.38793945313
838.10974	2548.61108398438
844.36304	2437.205078125
858.3894	2289.3056640625
866.37097	2532.44091796875
884.37671	3047.58984375
901.39172	2025.36743164063
920.36652	1739.63403320313
937.40381	1665.01110839844
939.39404	2136.43920898438
951.41534	2069.88403320313
951.90247	2678.04370117188
955.45117	7023.51318359375
1012.477	10941.2985839844
1029.4121	2143.75537109375
1083.5109	1884.85925292969
1120.5045	5817.66845703125
1170.5374	2227.27099609375
1170.5501	9421.89965820313
1257.5475	8046.39453125
1271.601	8352.82275390625
1488.6498	42471.0185546875
1704.7475	23510.576171875
1818.7844	27610.0717773438
1874.1749	1836.58776855469
1919.8312	10152.1870117188
1966.4199	1878.00720214844
peaklist end

peaklist start
mz=884.642029720967
fragmentation=HCD
charge=4
header=RawFile: QE929_MSQ1321_20180329_Heba_ub_s7_30_1 Index: 7114 Precursor: 0 _multi_
101.07113	2822.35888671875
110.07182	20913.328125
116.5006	1500.99108886719
129.10255	9389.09375
130.08676	3097.64624023438
133.043	1948.75085449219
143.1181	22353.251953125
147.11282	7624.873046875
171.11285	13127.220703125
201.08685	3369.79663085938
216.13368	3113.43579101563
227.10168	2222.90795898438
234.14536	20062.693359375
234.33565	1573.11743164063
242.15044	5810.27587890625
266.12582	2551.5390625
309.06354	1756.16186523438
395.18665	2621.73461914063
460.24213	12201.6318359375
478.73456	1893.32678222656
511.2269	2722.61889648438
553.25018	2511.01245117188
556.26086	1778.09704589844
574.28052	8514.28515625
608.26685	1990.91809082031
629.29639	3040.00756835938
634.93878	1835.14770507813
638.30481	1953.76110839844
721.35498	2942.21875
722.34253	1811.54919433594
791.33191	2329.5029296875
800.34412	2387.72045898438
842.86584	2606.78344726563
884.8999	2433.00927734375
885.12939	6698.0302734375
885.39124	6579.47998046875
910.39874	8752.193359375
951.42377	2312.49169921875
955.45435	8698.4482421875
993.44183	2331.06323242188
1003.4307	2456.58740234375
1012.4841	11754.544921875
1021.4468	6014.8232421875
1024.9532	2550.33959960938
1026.4387	1908.83129882813
1031.4489	2759.26318359375
1075.9667	2328.18994140625
1083.5198	3442.921875
1092.5061	2687.0087890625
1108.8435	1760.66418457031
1120.4987	9654.8486328125
1121.5204	5071.55322265625
1170.5485	9209.26025390625
1385.636	6027.0302734375
1488.6256	2319.25024414063
1489.6576	2245.27954101563
3365.3958	4212.00805664063
3533.5366	5464.39526367188
peaklist end

peaklist start
mz=884.642029720967
fragmentation=HCD
charge=4
header=RawFile: QE929_MSQ1321_20180329_Heba_ub_s7_30_1 Index: 7595 Precursor: 0 _multi_
101.07124	2858.72631835938
110.07164	23263.994140625
112.36798	1542.03332519531
129.10255	10715.205078125
130.08661	9039.251953125
133.04323	5887.76318359375
143.11807	31387.57421875
144.12083	1751.14721679688
147.11209	11251.16796875
166.06163	1562.6982421875
168.76445	1764.57604980469
169.28293	1597.7744140625
169.47662	1568.00158691406
171.07619	2222.27197265625
171.11259	24039.73828125
194.74684	1772.23779296875
197.12796	2347.21728515625
201.08714	3525.74975585938
216.13448	6323.5087890625
227.10107	2738.78491210938
228.09753	1774.69970703125
234.145	27974.00390625
235.14757	1776.87585449219
242.14983	10944.69140625
255.56677	1791.97668457031
266.1232	3035.60278320313
310.2966	1518.51977539063
314.1355	1990.8154296875
363.18539	2255.89916992188
371.19336	1950.68054199219
429.70895	1894.06726074219
442.23376	1672.27819824219
460.2402	24765.01171875
478.23654	1855.77648925781
478.7366	2365.13330078125
506.74762	5839.14111328125
545.21393	1684.52368164063
557.25104	1770.94311523438
574.28596	13378.3713378906
606.61115	1912.11303710938
615.29352	2792.33056640625
625.27905	1918.62902832031
629.28955	2580.10546875
637.8067	2898.06958007813
640.62207	5332.0537109375
652.30298	2113.32299804688
680.29974	2971.892578125
721.34721	11716.6022949219
737.3269	2484.63793945313
750.32471	1791.51501464844
767.83081	2682.92895507813
806.35931	2495.52001953125
806.68378	2851.50463867188
807.00537	2527.275390625
858.40228	6398.7705078125
866.37671	2419.59741210938
884.38751	2803.82763671875
886.35645	2408.94165039063
909.89862	9463.142578125
910.39117	6526.39013671875
950.36938	2471.48486328125
951.41418	2056.57592773438
955.4522	12933.5568847656
968.10944	2185.81616210938
1012.483	20443.7392578125
1021.4368	7660.7841796875
1083.5128	6728.79150390625
1084.4968	3028.43701171875
1092.5183	4509.49438476563
1120.5081	25761.701171875
1131.9762	3088.80322265625
1170.5532	10691.8876953125
1171.5341	3720.47412109375
1209.0171	2291.96557617188
1258.5526	3470.14208984375
1271.5966	3373.26928710938
1385.6296	10310.5656738281
1488.6451	8175.87377929688
1488.6603	5854.36694335938
1532.697	5029.93774414063
1599.6779	4948.06274414063
1704.7564	5349.02368164063
2806.5664	2115.25854492188
3365.4391	6904.71899414063
3517.5053	9188.14697265625
3535.5303	26808.419921875
peaklist end

peaklist start
mz=884.642029720967
fragmentation=HCD
charge=4
header=RawFile: QE929_MSQ1321_20180329_Heba_ub_s7_30_1 Index: 7272 Precursor: 0 _multi_
101.07146	14381.8486328125
101.1077	1969.32739257813
110.07172	70345.703125
120.08173	1921.18896484375
129.06639	1908.15234375
129.10258	33866.640625
130.0863	16812.599609375
133.04318	13636.49609375
143.11809	86725.046875
144.12164	1918.03540039063
147.11305	26836.79296875
155.09296	3785.62768554688
156.07732	1819.0634765625
166.0609	2026.89428710938
169.06126	1858.90991210938
171.07603	4266.21240234375
171.11301	56764.87109375
172.11674	2012.4248046875
173.09215	2917.21313476563
186.0874	2962.82006835938
197.12831	6831.1044921875
199.10777	7144.63818359375
201.08713	15253.80078125
207.12576	2854.54614257813
209.13939	1880.13024902344
212.1028	2723.82250976563
216.09831	2430.79370117188
216.13422	17806.884765625
217.11679	1838.99304199219
218.0591	2113.82250976563
225.45685	1577.22424316406
227.10251	8965.189453125
228.09892	2863.60083007813
231.11256	2047.99060058594
234.14502	90506.109375
235.1183	6844.1552734375
235.14705	8161.0166015625
242.15033	25348.92578125
243.43924	2014.42565917969
249.09705	2201.10278320313
266.12546	15571.548828125
292.14111	2609.15942382813
300.15903	1828.61145019531
314.13525	7232.22412109375
332.14545	2475.28442382813
339.1315	1773.13989257813
342.15262	7231.6259765625
345.17804	3523.927734375
363.1879	3715.71948242188
371.1918	8039.904296875
385.14493	1941.6318359375
422.2074	2008.61499023438
425.89734	1937.41442871094
436.01932	1806.28210449219
441.22754	1977.658203125
442.22925	7295.8359375
460.24134	73040.45703125
496.23379	5690.92626953125
508.23151	3403.40698242188
512.7381	1881.13098144531
516.19891	2039.23193359375
543.248	5342.66674804688
546.76544	2347.53637695313
550.29175	2801.62744140625
553.2525	14663.046875
557.25378	2817.88598632813
560.7627	2038.62060546875
573.25024	2055.42041015625
574.28431	38387.8349609375
585.23846	7681.482421875
585.77954	10868.4775390625
608.26483	4188.91552734375
624.2901	3793.43701171875
625.28253	3913.47241210938
636.29932	4305.0751953125
646.24805	2654.54565429688
651.27368	2453.76098632813
652.3064	3249.04809570313
663.28168	3102.7529296875
677.63367	2558.669921875
680.30153	16676.8278808594
682.31263	5861.58422851563
684.31488	3834.91870117188
711.31329	7342.0234375
721.34884	38816.732421875
737.31443	6436.01416015625
744.33813	2131.43603515625
750.3266	3975.93334960938
753.35449	2235.44018554688
754.32959	2187.5146484375
754.99048	2740.45483398438
766.84613	8115.40283203125
767.35455	10384.3544921875
807.01337	2964.47998046875
812.35352	7153.5126953125
820.35364	3124.46484375
830.34583	3441.47314453125
839.37646	4241.63134765625
848.35895	3896.0234375
858.41284	15110.7568359375
859.39047	12784.6123046875
866.37421	3863.7958984375
868.37769	3957.62280273438
880.63208	7124.552734375
884.39606	16315.06640625
884.62305	13064.0283203125
885.38513	25435.638671875
885.64282	6807.76220703125
933.40121	5627.41772460938
937.41907	4299.30322265625
938.4256	9078.1337890625
950.41272	7117.47705078125
955.46488	53334.3168945313
960.41583	3813.63134765625
960.92889	8363.32421875
993.44037	3705.05151367188
994.46424	10424.5883789063
1002.4286	12483.9809570313
1012.4874	73153.8486328125
1014.4833	3649.40771484375
1015.4517	4144.88916015625
1016.4313	5333.73559570313
1021.4477	42298.3806152344
1029.4164	9643.2763671875
1067.9445	3446.79345703125
1075.953	8242.916015625
1076.4628	10214.4501953125
1083.5153	40749.0205078125
1087.4561	6665.12768554688
1089.4507	3048.333984375
1092.5215	12768.560546875
1093.5065	4084.53002929688
1102.4911	3565.28735351563
1120.5139	65531.859375
1122.4919	3988.17431640625
1140.4719	3630.57934570313
1153.5114	2865.86083984375
1162.5013	2747.228515625
1170.5586	36606.2578125
1172.5433	3255.22485351563
1209.506	7449.67041015625
1218.5143	3161.5419921875
1229.5831	25216.8090820313
1254.022	3962.72680664063
1255.5125	3144.47314453125
1257.5584	21461.1318359375
1257.5706	23588.1945800781
1271.601	33916.7978515625
1274.5973	10909.4345703125
1283.0393	3246.77319335938
1385.628	40361.3125
1488.6584	43965.4787597656
1599.6785	12176.4462890625
1617.7307	2467.36401367188
1704.7491	38080.6838378906
1750.7542	9599.13940429688
1759.7729	14387.1430664063
1818.7995	32599.7033691406
1831.7903	6823.75244140625
1876.8036	11773.7375488281
1901.814	21278.5234375
1901.8312	4983.80395507813
1919.8405	14258.703125
2047.8828	24036.8666992188
2104.9099	19433.1259765625
2261.9458	7532.96459960938
2416.0408	27135.3930664063
3076.2971	7862.85327148438
3365.4356	25075.9650878906
3535.5634	53380.4296875
peaklist end

peaklist start
mz=884.642029720967
fragmentation=HCD
charge=4
header=RawFile: QE929_MSQ1321_20180329_Heba_ub_s7_30_1 Index: 7432 Precursor: 0 _multi_
101.02391	1573.34985351563
101.07137	7361.3388671875
102.05653	1514.77319335938
110.07165	37332.97265625
117.09861	1577.46557617188
119.08192	1756.40661621094
119.84039	1522.15686035156
120.08074	1746.53088378906
129.06595	1670.90686035156
129.1024	19928.015625
130.08655	12959.2822265625
133.04314	6922.8701171875
143.1179	52297.9453125
143.12819	3015.44946289063
144.12126	2769.08862304688
147.11301	17073.876953125
171.07623	2588.904296875
171.11285	38683.06640625
172.11671	6183.6083984375
194.81409	1605.90612792969
197.12805	3313.72216796875
199.1082	3193.45727539063
201.08739	12866.078125
207.12419	2025.52685546875
209.14062	2001.89868164063
216.13405	8393.4697265625
217.11945	1762.365234375
220.9991	1607.52502441406
227.10268	7553.2802734375
230.11172	2005.31701660156
234.14462	55268.12109375
235.11823	6034.22265625
235.14734	7984.78076171875
242.1505	14873.6728515625
266.12485	8118.27880859375
292.13971	1681.91870117188
314.13455	3210.38159179688
314.32181	1579.8408203125
326.16946	1838.76574707031
341.14313	1846.36218261719
342.1528	2643.59228515625
345.17914	3508.36157226563
346.99036	1680.08728027344
363.18094	1841.86389160156
365.19446	1923.43835449219
371.19339	2703.09985351563
373.13779	2236.75048828125
399.17746	1916.42175292969
429.71057	2725.95751953125
442.2301	3035.3046875
460.24052	48363.5043945313
478.2327	6290.96484375
496.23282	2775.8017578125
506.74805	8531.271484375
542.26862	2148.05102539063
543.24506	2099.81494140625
546.7605	2021.51416015625
553.25024	7060.8251953125
557.25464	2149.25341796875
573.2511	2046.63452148438
574.28487	22625.4360351563
578.28278	2990.33813476563
586.27826	6737.3798828125
624.28516	2825.6640625
626.2829	2311.76440429688
634.94989	2302.39624023438
637.80701	2726.51318359375
638.31622	2017.94763183594
646.26886	1891.95971679688
668.29169	2158.349609375
680.29993	10235.5087890625
694.3125	2965.74169921875
711.33209	2397.99584960938
721.34711	22330.7553710938
737.31683	2873.33349609375
745.33392	2996.22485351563
753.34882	2123.75805664063
754.33331	2537.34326171875
766.32074	2282.17065429688
767.83459	3390.10571289063
768.3241	3056.7041015625
773.32422	2290.5478515625
795.34601	2831.234375
812.35712	3915.576171875
842.36066	2889.76098632813
843.11115	3435.8466796875
851.37054	3544.75634765625
856.39612	2386.37841796875
858.41498	3686.7548828125
859.39966	7252.72802734375
880.37616	5998.2919921875
884.38635	6740.67041015625
885.39178	19593.87890625
885.65198	3873.87939453125
937.42511	2414.84716796875
939.39246	2254.50805664063
950.40137	3001.544921875
951.4129	8970.2783203125
951.90631	3535.10693359375
955.4581	21587.1059570313
969.41675	2800.37963867188
993.44303	11595.5104980469
1002.9188	6843.7626953125
1003.4286	2528.02685546875
1012.4822	36962.17578125
1021.451	11325.9560546875
1022.4427	6573.21923828125
1024.4512	3874.89526367188
1026.7755	2441.51806640625
1053.4618	3209.66723632813
1075.9657	2675.70581054688
1076.4568	6313.828125
1083.5119	15804.1208496094
1087.4685	6077.31005859375
1092.4906	7705.4375
1102.4753	3206.57275390625
1120.5121	35193.2177734375
1122.489	7056.65966796875
1131.4863	2490.84423828125
1170.5499	24198.8330078125
1229.5773	13040.2319335938
1257.5573	8514.283203125
1257.5724	20838.2006835938
1258.5719	7290.47119140625
1271.5782	9521.8779296875
1272.6078	5071.97314453125
1292.0305	2525.98291015625
1385.6292	20956.255859375
1431.6218	2658.603515625
1488.635	19297.2783203125
1532.6986	10527.0705566406
1704.7412	25157.5751953125
1818.7855	23869.8159179688
1875.8149	6674.8759765625
1919.8207	6418.45385742188
2416.0287	18608.7094726563
2565.7747	2384.21166992188
3518.5085	9332.35302734375
3534.5432	30850.02734375
peaklist end

peaklist start
mz=884.642029720967
fragmentation=HCD
charge=4
header=RawFile: QE929_MSQ1321_20180329_Heba_ub_s7_30_1 Index: 7807 Precursor: 0 _multi_
143.66469	1455.17602539063
280.25085	1767.55834960938
291.85175	1476.74841308594
303.37598	1452.64794921875
307.47681	1536.73156738281
399.98654	1585.69116210938
1552.0393	1771.8125
1651.1379	1887.33068847656
1674.0721	2544.61450195313
peaklist end

peaklist start
mz=884.642029720967
fragmentation=HCD
charge=4
header=RawFile: QE929_MSQ1321_20180329_Heba_ub_s7_30_1 Index: 8132 Precursor: 0 _multi_
143.11754	1765.0986328125
249.3123	1541.95483398438
263.09311	1631.05285644531
385.85098	1619.78015136719
423.46024	1476.51330566406
838.66046	1821.62939453125
1031.5746	1707.65832519531
1583.4215	2094.81030273438
2297.1196	2092.5390625
2762.5571	1944.64453125
3087.4646	2181.9921875
peaklist end

peaklist start
mz=707.915084873083
fragmentation=HCD
charge=5
header=RawFile: QE929_MSQ1321_20180329_Heba_ub_s3_ctrl_3 Index: 8358 Precursor: 0 _multi_
101.07141	2208.69311523438
110.07165	1662.78332519531
129.77776	1156.08264160156
143.11806	7383.2587890625
161.52728	1284.54541015625
234.14404	5699.72265625
266.1236	1633.97497558594
310.48355	1211.22521972656
361.03125	1506.92651367188
372.77151	1450.52856445313
636.28699	1457.69921875
745.84442	1658.74523925781
852.33966	1601.06567382813
862.16675	1420.65771484375
1201.8223	1380.91223144531
1669.6808	1712.849609375
2585.6101	2084.32836914063
peaklist end

peaklist start
mz=884.642044515026
fragmentation=HCD
charge=4
header=RawFile: QE929_MSQ1321_20180329_Heba_ub_s4_10_1 Index: 7523 Precursor: 0 _multi_
101.07132	11294.146484375
101.10764	2553.53833007813
105.07625	1438.7490234375
110.07168	56783.40625
111.07494	2169.29418945313
120.08093	3640.13818359375
129.10231	34383.6875
130.08638	14218.1162109375
133.04337	12354.703125
135.35861	1684.45776367188
143.11798	83144.953125
147.11275	24346.6796875
153.06619	1823.23937988281
155.09265	3496.49169921875
171.07607	4017.77319335938
171.09937	2796.08471679688
171.11292	58173.23046875
173.09218	2029.83703613281
186.08766	3800.24853515625
197.12883	7063.6396484375
201.08713	14195.8984375
209.14021	2141.74584960938
212.10347	3510.7412109375
216.0979	2120.71850585938
216.13385	8781.0107421875
217.11792	2078.17504882813
218.05914	2795.33642578125
227.10252	8810.9208984375
228.09796	3002.64819335938
230.11401	2007.50146484375
231.11066	2091.16748046875
234.09193	1751.20935058594
234.14479	80928.546875
235.11876	8890.8671875
235.14864	4033.869140625
237.13405	3372.91943359375
242.15025	27831.58203125
248.13879	1798.49426269531
249.09764	2318.81225585938
266.12537	11945.109375
292.14081	2847.01684570313
310.11566	3084.94702148438
314.13483	9979.890625
342.15405	3893.1103515625
343.19769	4092.61376953125
345.17712	2194.17431640625
363.17999	2637.31616210938
371.19373	2720.33862304688
422.20932	2628.7548828125
429.71017	8111.5869140625
445.2457	1955.05334472656
460.24021	70796.7333984375
479.21567	1919.53894042969
496.23603	7435.50341796875
511.22879	6740.78369140625
543.24426	2614.52514648438
544.23889	3263.73291015625
553.25201	11034.1455078125
556.27777	2207.150390625
557.2522	1884.77648925781
574.28374	33855.3842773438
578.27771	7971.755859375
624.28687	3138.10009765625
625.27979	3240.6220703125
628.23138	2078.89038085938
628.61157	2636.00463867188
634.95038	3824.1357421875
637.79626	3609.57568359375
652.30182	4100.578125
663.2915	2803.8115234375
677.97009	2809.12744140625
679.31781	2559.48974609375
680.30707	13474.3857421875
681.29193	3265.02319335938
702.30365	1913.15124511719
704.31628	2474.71435546875
711.32129	4118.7470703125
721.35122	36469.1923828125
737.32117	3215.904296875
752.85681	8304.4912109375
753.33246	3888.0400390625
766.85724	8114.3486328125
767.34943	9334.291015625
767.8443	6961.98095703125
779.3421	3046.94018554688
792.34381	3981.65551757813
795.36316	7183.10595703125
800.34546	10983.201171875
807.01501	3179.9140625
840.36438	3453.0634765625
852.88251	16948.1484375
858.39968	18504.458984375
866.86792	3063.5634765625
867.37819	6076.05590820313
880.88354	6499.52685546875
884.41528	16959.126953125
884.89594	6587.31689453125
885.37292	20110.5234375
885.65411	3475.57958984375
916.40796	5293.58447265625
917.38965	4001.78393554688
937.42517	2983.4326171875
938.41469	20420.7709960938
946.92908	2835.0126953125
950.40045	2992.53271484375
955.46611	47533.7204589844
957.46021	2531.44311523438
993.43756	5521.439453125
994.46698	3689.36450195313
1012.4846	71133.9509277344
1014.4783	2845.2958984375
1015.4434	6741.04150390625
1015.9366	3352.51245117188
1016.4279	6782.998046875
1021.4497	35866.05859375
1023.4391	3866.73364257813
1029.4316	6382.3056640625
1030.4236	6590.9931640625
1067.4543	4155.16259765625
1075.9592	7500.87841796875
1083.5214	45224.1774902344
1085.4897	3105.34887695313
1092.5191	16176.1591796875
1120.5132	49837.103515625
1122.4861	7294.15380859375
1131.9871	3466.02001953125
1141.4551	2861.09423828125
1170.5512	31819.8737792969
1171.5392	13551.064453125
1209.0033	9237.43823242188
1215.524	3026.8388671875
1229.5775	11630.1457519531
1255.511	3527.626953125
1257.5648	9962.04296875
1257.5757	29473.9943847656
1258.5553	11152.3076171875
1271.6017	16778.193359375
1272.5896	8480.2392578125
1273.5675	4018.76635742188
1291.0494	3609.0166015625
1385.6364	37767.673828125
1386.6219	2947.04614257813
1431.5951	7783.9658203125
1488.635	13291.3818359375
1488.6542	6122.17041015625
1489.6521	13931.05078125
1704.7673	2551.43041992188
1705.73	14854.8786621094
1768.2682	33638.3920898438
1818.7877	38246.0400390625
1901.8384	24988.587890625
1919.8315	14853.6796875
1919.8511	11709.8395996094
2003.8495	9870.31494140625
2047.8805	20428.9633789063
2104.9223	6829.177734375
2416.0266	9769.36083984375
2787.1832	5989.15502929688
3161.2454	2827.65747070313
3296.3695	5529.9580078125
3348.4343	6282.7568359375
3365.4363	21826.0954589844
3517.5135	12686.7045898438
peaklist end

peaklist start
mz=884.642044515026
fragmentation=HCD
charge=4
header=RawFile: QE929_MSQ1321_20180329_Heba_ub_s4_10_1 Index: 7900 Precursor: 0 _multi_
108.01531	1644.71850585938
110.07256	1539.45471191406
133.04326	1654.56665039063
134.70018	1547.24267578125
138.05598	1788.82214355469
139.57343	1470.2314453125
158.62482	1464.59594726563
215.69678	1445.26684570313
234.14487	1689.75622558594
350.38803	1569.62939453125
377.39981	1511.01257324219
391.45969	1556.69421386719
402.51135	1741.43103027344
629.80164	1653.46057128906
884.45138	11106.310546875
1083.0232	2033.22314453125
1265.5283	2223.17163085938
1266.5424	2895.98461914063
1406.9675	2135.59619140625
1911.2574	1695.916015625
3258.1619	2572.23828125
peaklist end

peaklist start
mz=884.642044515026
fragmentation=HCD
charge=4
header=RawFile: QE929_MSQ1321_20180329_Heba_ub_s4_10_1 Index: 7350 Precursor: 0 _multi_
101.07159	3609.84887695313
110.07163	18132.595703125
129.1024	9468.8203125
130.08615	3642.1435546875
133.04335	5656.8994140625
143.08084	1883.7587890625
143.11772	18442.83203125
147.11285	8062.9892578125
171.07657	1917.2138671875
171.11267	17445.736328125
189.50989	1546.19030761719
201.08705	3047.17114257813
234.14474	19936.396484375
234.99391	1844.03479003906
235.11873	1956.92834472656
242.15018	6241.4140625
258.10748	1570.84460449219
266.12427	1565.31872558594
297.8728	1685.20617675781
430.30475	1674.17663574219
451.41528	1912.03039550781
460.24014	13229.4375
467.81464	1574.84301757813
478.73358	2119.38354492188
506.74924	2549.94750976563
574.28131	7766.2666015625
586.78363	1628.85302734375
629.29529	5914.84619140625
636.31232	2402.10595703125
721.34393	9090.30908203125
767.82861	2711.14794921875
812.35425	2170.73876953125
842.86401	2447.35668945313
843.12091	3171.52514648438
852.86682	2696.05151367188
858.39709	2259.408203125
881.38116	2517.56225585938
884.42755	2113.32641601563
885.15045	2244.37426757813
885.37823	6362.79443359375
910.39392	1720.97705078125
955.44928	5913.38525390625
956.4696	2457.75512695313
960.92151	2573.8115234375
1012.4921	10315.15234375
1021.4423	7099.259765625
1076.4596	2891.7158203125
1116.4851	1881.75695800781
1120.5176	12311.1083984375
1121.4995	2435.01098632813
1171.524	2251.32275390625
1229.5735	5544.01928710938
1253.5186	2172.31323242188
1271.5892	5934.44677734375
1385.6332	6430.27880859375
1532.6901	5606.3056640625
2114.0898	2034.55200195313
2417.038	4569.46142578125
3517.4875	4799.43627929688
peaklist end

peaklist start
mz=884.642044515026
fragmentation=HCD
charge=4
header=RawFile: QE929_MSQ1321_20180329_Heba_ub_s4_10_1 Index: 7699 Precursor: 0 _multi_
101.0713	9685.841796875
110.07164	35945.171875
129.10228	18707.375
130.08623	8985.013671875
132.03473	1456.07775878906
133.04279	8710.62109375
143.11792	46318.09375
144.1207	2040.90661621094
147.1131	15853.7373046875
171.07605	6437.93310546875
171.11273	35228.56640625
172.11633	1587.80078125
199.10762	3653.40966796875
201.0869	9226.5615234375
207.12379	1985.01513671875
212.10342	1751.97302246094
216.13391	6923.23193359375
227.10271	2861.84155273438
228.0977	2335.275390625
234.14497	48603.86328125
235.11986	2307.5634765625
235.14807	3408.17651367188
242.14946	16128.8193359375
264.33762	1608.18469238281
266.12436	7486.890625
270.80637	1647.90258789063
310.11371	1669.96472167969
314.13358	3076.4990234375
342.15701	1722.97741699219
363.18341	1655.20080566406
429.70633	6311.25048828125
442.23166	1761.33508300781
460.24067	43354.1333007813
478.23282	6229.77197265625
496.23218	2943.341796875
506.74448	7142.8359375
508.22842	2094.85424804688
511.72913	2130.19873046875
542.26532	3937.56640625
544.23291	2637.56298828125
546.77124	1846.27429199219
553.25299	2485.70239257813
574.28141	16573.6008300781
578.27258	1832.31274414063
585.77789	2313.76513671875
608.2713	2507.45043945313
615.28979	3134.689453125
615.79712	2772.8544921875
634.61237	3332.75122070313
635.28369	3297.076171875
637.79614	1900.80700683594
646.26208	2354.53540039063
652.30188	2331.28759765625
679.82178	2670.40844726563
680.29926	9704.5380859375
721.34811	18221.689453125
726.81702	2225.32470703125
779.33466	2001.71496582031
788.09247	2726.78540039063
792.58649	2080.8642578125
800.34497	7070.07666015625
807.00714	2310.68090820313
820.5954	2316.0185546875
833.85864	2652.71508789063
842.61523	3229.8564453125
850.36969	2740.92724609375
856.38165	2846.87890625
858.40564	3898.49462890625
859.39447	7995.76708984375
859.87811	3010.12963867188
880.88873	3957.8427734375
884.3728	11608.5087890625
884.63171	3245.04516601563
909.90363	2884.00805664063
910.39771	7922.92919921875
910.91382	3470.5029296875
915.35596	2316.97802734375
938.42194	2269.85961914063
939.41174	2195.51220703125
955.45886	18394.0859375
960.91669	2169.48681640625
993.4328	3264.0947265625
994.44781	2721.26611328125
998.39844	2588.23974609375
1012.4815	33389.5322265625
1016.4347	2253.6328125
1021.4487	28821.9482421875
1024.9492	2846.76538085938
1026.4467	2942.7705078125
1083.5132	16973.92578125
1092.5002	6602.58154296875
1093.5155	2770.04614257813
1101.7938	2272.26196289063
1120.5124	33701.6105957031
1170.546	17838.560546875
1253.5612	2702.56909179688
1257.5608	9452.4482421875
1257.5734	7806.46411132813
1258.5378	3378.22338867188
1271.5901	13011.7409667969
1385.6387	22502.7864990234
1488.6341	17232.6103515625
1488.646	12366.0283203125
1532.6891	16720.9067382813
1704.7351	23344.2368164063
1901.8322	5063.783203125
2104.9028	10580.6657714844
2415.031	10469.3679199219
2416.0257	5422.31713867188
3517.4932	6674.30151367188
3535.5383	28415.9814453125
peaklist end

peaklist start
mz=884.642055865799
fragmentation=HCD
charge=4
header=RawFile: QE929_MSQ1321_20180329_Heba_ub_s6_10_3 Index: 8178 Precursor: 0 _multi_
102.20348	1468.05627441406
122.59744	1328.30395507813
143.11772	1879.53515625
171.11339	1989.27221679688
234.14421	2900.669921875
264.22211	1622.29504394531
396.22836	1716.61730957031
558.2757	1930.07897949219
718.19275	1474.77722167969
731.40155	1960.41247558594
743.37305	5488.77978515625
885.13287	1975.86157226563
1212.0919	1784.47705078125
1518.0568	2050.06225585938
2720.8608	2046.25268554688
2994.5662	2426.83569335938
peaklist end

peaklist start
mz=884.642055865799
fragmentation=HCD
charge=4
header=RawFile: QE929_MSQ1321_20180329_Heba_ub_s6_10_3 Index: 7648 Precursor: 0 _multi_
101.07136	19760.140625
101.10746	2712.15380859375
102.05532	2470.82104492188
110.07168	83613.078125
111.07506	3042.921875
116.01668	2271.18139648438
118.04711	2138.32250976563
120.08089	2411.24389648438
129.10246	48024.82421875
130.08646	22770.849609375
133.04308	17210.287109375
143.11797	118389.59375
144.12166	7521.39501953125
147.11284	33753.30078125
153.06602	2721.00659179688
155.09286	10376.8408203125
166.0612	3607.529296875
169.06073	3432.9580078125
170.68854	1705.78869628906
171.07626	10377.478515625
171.11281	77891.1953125
172.11603	4293.853515625
173.09215	3173.240234375
186.08792	2928.97045898438
197.12801	7878.73779296875
199.1075	10617.642578125
201.08707	25768.478515625
202.0892	3024.0537109375
207.1248	3516.70874023438
209.14056	2494.59057617188
212.10283	3733.19213867188
216.099	2962.76977539063
216.1347	24950.5703125
217.11678	2316.33715820313
217.13683	2048.11181640625
218.05876	3740.09912109375
227.1022	10300.4443359375
228.09856	2923.19604492188
230.11369	3501.29833984375
231.11276	2975.73022460938
234.12128	4082.48071289063
234.14485	119667.7421875
235.11914	9532.1181640625
235.1481	12534.0029296875
237.13437	9667.2392578125
242.15004	41480.7265625
243.15288	4284.51025390625
248.13791	2825.92797851563
266.12527	17577.119140625
274.12936	3825.29956054688
285.13428	4561.07568359375
287.13455	2314.615234375
296.12192	2540.47924804688
314.13522	10664.19140625
341.14398	3266.11938476563
342.15814	3127.85888671875
343.19821	4607.47265625
345.17841	2366.19555664063
363.18649	3417.87744140625
365.18945	2105.689453125
367.13577	2039.28491210938
370.13156	2063.06689453125
371.19046	3289.36962890625
373.134	3825.39453125
395.18176	2421.29345703125
400.21826	2111.33544921875
409.16229	1893.53039550781
422.20779	3193.7119140625
429.70959	3930.03784179688
442.22772	9510.91796875
460.17584	3440.44995117188
460.23977	99123.044921875
479.21649	3210.28515625
486.2168	2348.23217773438
496.2294	19735.259765625
508.22644	3340.41235351563
510.19025	2723.34692382813
511.22672	8298.7890625
517.20583	4192.56994628906
543.23762	3981.95349121094
553.25108	20957.4399414063
556.27332	2977.97094726563
557.25897	3673.8671875
574.28236	50592.4479980469
578.28857	5435.50634765625
585.24127	2933.5166015625
615.29095	12349.2822265625
615.79907	13515.0439453125
624.28527	12583.6975097656
628.94379	2457.59008789063
638.80347	3698.61938476563
641.28473	3548.73413085938
646.25043	3392.77612304688
651.26031	3101.42578125
652.30859	14628.30859375
680.29853	30904.1896972656
685.31763	3427.10034179688
698.32214	2921.45849609375
702.29413	3219.0283203125
706.32404	2982.03833007813
711.31891	7951.43212890625
716.31769	3429.80053710938
721.34909	58695.0998535156
737.32048	11280.3017578125
744.83142	10076.291015625
751.33044	7492.32470703125
752.85559	8847.5673828125
753.34521	8482.2734375
779.34027	8353.0322265625
792.34912	7623.22509765625
792.59039	6549.32958984375
800.34015	21446.4780273438
812.36751	12420.0891113281
852.87478	31854.404296875
853.38678	22626.3125
856.38765	10953.2077636719
858.41406	17688.8984375
859.3999	13729.52734375
880.38159	17346.642578125
880.64398	14321.8349609375
884.42456	19367.94140625
884.88852	35591.26171875
885.40881	30406.513671875
887.38721	11968.87890625
910.89496	11854.65625
930.40009	4059.84912109375
937.44727	6026.4091796875
938.42474	9081.55859375
939.73596	3499.25073242188
942.91016	3164.77612304688
955.46224	79739.083984375
968.39282	3177.41650390625
985.40167	7455.341796875
993.44507	11320.810546875
994.45673	11814.2978515625
1012.4852	115616.753417969
1015.44	17405.3349609375
1021.4462	54967.2421875
1026.4447	3230.64379882813
1029.4313	10532.8344726563
1044.4443	11214.291015625
1067.4572	2793.41674804688
1075.9536	6544.734375
1083.5205	64915.2092285156
1087.4669	10468.8076171875
1088.4587	3314.224609375
1092.5229	14113.7744140625
1093.5072	11323.3859863281
1111.4569	4120.80908203125
1120.5157	79475.6171875
1122.5055	10350.6181640625
1123.4896	7441.45458984375
1140.4952	6844.62158203125
1152.5065	3224.134765625
1170.5563	61317.7751464844
1200.5114	3013.7978515625
1215.5273	15183.7028808594
1218.51	3195.43139648438
1239.5553	6102.03686523438
1254.5607	3302.92578125
1255.5133	4272.75732421875
1257.576	81351.4458007813
1259.5298	7457.8564453125
1268.0237	3235.69702148438
1271.5914	10854.4880371094
1271.6013	37757.2802734375
1274.6003	14369.8264160156
1291.5326	3660.93017578125
1385.6295	57936.7426757813
1431.6084	8236.02612304688
1488.6554	37794.345703125
1489.6401	10517.2897949219
1490.6475	3614.11083984375
1532.6996	34350.443359375
1534.645	12197.8620605469
1589.7205	8198.09619140625
1648.6969	15234.6235351563
1659.6889	10449.5703125
1768.2773	50029.8466796875
1802.7561	6080.51342773438
1818.796	33561.2314453125
1831.8117	12840.6489257813
1877.8127	14787.4345703125
1901.8246	50350.5971679688
1919.8233	25803.1723632813
1919.8419	7138.35961914063
2003.8509	19118.35546875
2047.8813	30726.0693359375
2104.9112	27874.3608398438
2150.9248	16440.9912109375
2344.2966	2632.77587890625
2416.0254	33256.4833984375
2417.0165	14784.4741210938
3365.4319	34596.251953125
3501.521	6953.20068359375
3519.5121	14554.3542480469
peaklist end

peaklist start
mz=884.642055865799
fragmentation=HCD
charge=4
header=RawFile: QE929_MSQ1321_20180329_Heba_ub_s6_10_3 Index: 7824 Precursor: 0 _multi_
101.07136	8285.5234375
101.10745	1642.55041503906
110.07153	54816.2890625
125.69064	1648.78857421875
129.10242	22264.48828125
130.08679	12717.8642578125
133.04301	8818.58984375
143.0817	1720.56726074219
143.11781	70336.984375
147.1124	21539.6171875
153.06627	1826.669921875
155.09302	3422.42260742188
168.34654	1696.78625488281
171.0762	7292.76123046875
171.11276	42879.359375
172.11639	2320.65014648438
173.09222	2719.07470703125
176.49013	1926.73889160156
186.08847	2144.61254882813
197.12845	4166.67724609375
198.12358	1807.24548339844
199.10736	4156.248046875
201.08734	16456.1484375
207.12442	1856.96032714844
212.10182	2507.18115234375
216.09979	1993.35498046875
216.13411	12172.3203125
218.05956	2594.44946289063
227.10243	3801.04663085938
234.14456	65185.8125
235.11992	3393.501953125
235.14775	3718.23095703125
237.13403	2305.30297851563
242.14946	20562.689453125
249.09721	2092.48120117188
258.10718	2480.71655273438
266.12552	12023.0673828125
294.53683	1690.27429199219
301.0983	1576.05090332031
306.10315	1630.58715820313
314.1344	3153.7802734375
325.18774	1656.96936035156
342.15671	7468.2001953125
343.19968	2553.95629882813
345.17618	3002.57055664063
363.18686	2879.83154296875
365.19464	3011.92919921875
371.19006	3943.06079101563
373.13614	2827.73291015625
395.18655	2129.7177734375
399.17728	2007.92163085938
424.21857	1858.97924804688
442.23083	3331.39477539063
460.2405	46990.328125
497.2337	1950.970703125
508.22687	2417.76220703125
542.263	6866.72998046875
543.24139	2228.22607421875
553.25037	11271.61328125
557.26147	2671.43798828125
560.75891	2192.42944335938
574.28271	22373.4262695313
578.28162	2248.74609375
608.26343	3312.6513671875
624.29041	3204.466796875
625.28589	3231.0244140625
630.28491	2570.33544921875
640.9549	3363.24780273438
652.3045	7766.58154296875
679.32483	2526.1015625
680.29718	8781.8291015625
711.31995	3120.79956054688
716.32477	2314.95678710938
721.34745	22753.0063476563
737.31372	2592.7490234375
750.33142	2556.66259765625
752.86328	2989.10717773438
753.34686	2631.75463867188
754.32959	2668.2587890625
766.84772	7949.0361328125
767.36096	2928.34643554688
779.33649	6340.54052734375
795.35754	2918.74731445313
800.33893	9658.330078125
800.849	3631.978515625
809.34955	3120.0458984375
812.36206	3263.72338867188
824.85565	3019.94702148438
853.88165	7073.74755859375
858.40363	8970.8720703125
858.41151	8604.4326171875
859.37793	3491.86474609375
880.3811	3041.94970703125
880.88885	8428.1015625
884.37781	12448.109375
884.64972	2938.93139648438
884.89349	22331.732421875
937.42047	2490.68920898438
939.40155	8505.734375
950.41333	3011.63549804688
952.42212	3406.61889648438
955.46354	30623.4250488281
968.93365	2420.84057617188
994.4408	3088.45874023438
1002.4199	3809.64184570313
1003.4416	6590.052734375
1012.4844	66870.677734375
1014.4747	2453.47607421875
1016.449	2957.90551757813
1021.4448	30435.8588867188
1021.4562	8853.31982421875
1025.4446	13629.7517089844
1029.4204	3015.34985351563
1053.4679	6386.7333984375
1083.5143	15786.708984375
1084.5072	10242.2863769531
1087.4614	3564.9609375
1092.5082	8248.2412109375
1093.484	6735.42333984375
1120.5166	45356.7646484375
1122.5001	6785.5341796875
1123.4854	3058.080078125
1131.4702	3323.5244140625
1139.9729	2877.5810546875
1140.4574	2621.11547851563
1170.5478	32453.1306152344
1208.9996	6608.1708984375
1229.5791	14245.8107910156
1257.5622	17304.396484375
1257.5739	21036.1694335938
1271.5787	15518.8100585938
1274.6038	11270.7452392578
1385.6272	32722.0678710938
1488.648	11749.126953125
1488.6709	11527.72265625
1489.64	6778.43701171875
1704.7334	21631.6005859375
1818.7906	25597.48828125
1848.4349	2373.67211914063
1901.8126	24245.8408203125
1919.8349	6685.4755859375
2080.2178	2318.98120117188
2150.9102	10279.98828125
2411.1411	2312.81982421875
2417.0035	14128.3779296875
2580.0805	6919.150390625
3077.2845	6206.50366210938
3349.9636	2357.2041015625
3366.414	10702.1298828125
3536.5556	40739.505859375
peaklist end

peaklist start
mz=884.642055865799
fragmentation=HCD
charge=4
header=RawFile: QE929_MSQ1321_20180329_Heba_ub_s6_10_3 Index: 7472 Precursor: 0 _multi_
101.07133	5824.30712890625
110.07181	28250.97265625
129.10225	16058.63671875
130.08633	10102.3505859375
133.04358	5804.3720703125
143.11804	37745.1484375
147.11275	9473.7568359375
154.52361	1767.98583984375
155.09338	2670.03271484375
171.11313	23574.548828125
184.23976	2191.50561523438
197.77068	1585.26135253906
201.08701	6783.86328125
216.13443	6314.91015625
227.10272	2402.20751953125
234.14473	39317.85546875
235.12051	2303.97192382813
235.14934	3328.296875
242.14928	14973.2607421875
243.15263	1839.20568847656
266.12595	1988.35900878906
314.13385	2402.94580078125
370.13776	1675.99829101563
373.13101	2079.1220703125
421.14774	1630.58166503906
429.70905	1781.77136230469
442.22986	2167.70239257813
460.24131	33478.2202148438
478.23532	5903.13037109375
496.24084	2527.25048828125
506.74542	2687.89526367188
543.25311	1954.49255371094
553.25439	1735.77709960938
574.28475	13193.7531738281
608.27216	6543.2177734375
615.29852	5115.55908203125
615.79413	3212.4453125
624.28375	1876.14123535156
629.29169	7575.39990234375
680.30139	8508.048828125
712.31006	2158.69165039063
721.35129	17066.0185546875
812.37335	2495.07763671875
852.88318	6951.63720703125
858.40582	2439.099609375
859.39734	6144.154296875
879.3739	1955.51965332031
885.13812	3635.65747070313
911.38763	2242.16528320313
938.42676	2227.04028320313
952.40973	2044.66015625
955.458	16265.7563476563
960.91864	2284.68017578125
994.47321	3526.69775390625
995.4646	2110.27734375
1003.4233	2923.53271484375
1012.4897	13779.83984375
1013.4742	3778.78271484375
1021.4455	14454.033203125
1024.4464	3245.02661132813
1025.4326	2640.58251953125
1029.4136	3193.27661132813
1083.5082	11218.4331054688
1092.536	2674.53881835938
1120.5108	23641.462890625
1140.4752	3683.74487304688
1170.5328	8688.2314453125
1171.5524	2057.82470703125
1257.567	3269.93872070313
1258.5542	3570.884765625
1271.5923	10840.5380859375
1385.6291	15908.2160644531
1488.6244	7122.5947265625
1488.6688	4609.38745117188
1489.6475	5989.5869140625
1531.0122	2775.50708007813
1532.688	7886.3955078125
1705.7405	13546.9819335938
1760.2603	6186.29858398438
1767.7659	28461.8813476563
1814.7046	2080.74926757813
1818.7881	11058.8168945313
1901.827	5893.24340820313
2249.2996	2277.81567382813
2417.0334	9574.52172851563
3365.4214	5226.88623046875
peaklist end

peaklist start
mz=884.642055865799
fragmentation=HCD
charge=4
header=RawFile: QE929_MSQ1321_20180329_Heba_ub_s6_10_3 Index: 8000 Precursor: 0 _multi_
101.07142	3744.69287109375
110.07156	28357.052734375
111.70636	1468.98742675781
125.71834	1465.26123046875
128.57733	1552.85693359375
129.10248	15168.490234375
130.08649	6040.99755859375
133.04337	7784.41259765625
143.11787	35262.015625
144.12154	2088.81518554688
147.11267	10586.142578125
154.37317	1372.56750488281
155.09259	2729.568359375
171.07613	6022.30126953125
171.1127	31801.470703125
193.09135	1661.55212402344
193.10994	1411.87670898438
197.12817	2113.21826171875
199.10722	2259.39794921875
201.08728	3090.28881835938
207.12323	2115.37231445313
212.10309	2720.71313476563
216.13373	7392.419921875
217.1199	1465.5888671875
227.10126	3717.1103515625
228.09874	1719.55419921875
234.14456	41494.78125
235.11868	1859.81030273438
235.14827	2384.67749023438
242.14943	12233.1298828125
249.09712	1893.07958984375
261.03488	1673.04675292969
266.12479	3725.99682617188
292.13986	2027.83752441406
434.16776	1855.37145996094
442.22952	2915.31811523438
460.2406	28046.513671875
478.23456	2956.86157226563
497.22739	2168.05639648438
506.74438	3206.15991210938
511.12296	1865.97204589844
511.2309	3031.73486328125
542.26904	3094.99462890625
553.24945	2463.59741210938
554.53595	2439.04541015625
574.28318	15401.7338867188
608.26465	2118.2109375
616.28217	1955.57336425781
625.61017	1927.71154785156
635.28772	2045.29125976563
637.8028	2123.11596679688
640.6225	2738.57446289063
652.30792	2046.67749023438
667.78137	2629.87231445313
680.30328	6360.615234375
684.31201	2517.39453125
711.30194	1853.14123535156
721.35187	14895.4736328125
722.34296	3446.40380859375
744.83032	3213.90161132813
752.85876	2571.16455078125
767.8291	1861.47131347656
792.3429	5878.1416015625
800.34906	2149.44360351563
801.32605	2548.70849609375
824.85797	2376.58959960938
830.84741	2208.04418945313
842.37195	2219.51586914063
852.86719	9657.4365234375
853.38104	6433.32470703125
856.3869	2229.29711914063
858.40533	6725.32275390625
884.37439	4590.58935546875
885.37811	10699.353515625
885.64258	5010.19970703125
887.37823	2504.66040039063
916.39246	3318.46826171875
938.41595	3148.728515625
951.40521	2528.49853515625
955.46259	13504.0302734375
956.45142	6399.99853515625
960.42041	3603.44213867188
960.92859	3780.03588867188
993.44403	2038.84448242188
994.45923	2066.8466796875
1012.4773	24796.8999023438
1014.493	2156.38793945313
1016.446	2937.87939453125
1021.4395	12723.5307617188
1024.4506	2809.60107421875
1053.4629	6212.1650390625
1076.4719	5153.81298828125
1076.9585	2453.81616210938
1083.5093	12465.2294921875
1092.5255	3393.96484375
1102.1251	2365.64794921875
1120.5247	14073.576171875
1121.5085	7848.45263671875
1133.472	2840.59423828125
1170.5392	13048.5268554688
1229.5736	10424.0812988281
1257.5648	2792.51391601563
1257.578	10632.2788085938
1258.5529	2926.38818359375
1271.5851	11829.9599609375
1385.6292	14589.4794921875
1400.0758	2061.8984375
1488.6348	10796.93359375
1490.6565	2415.92138671875
1532.6924	8785.91723632813
1818.7897	16233.4543457031
2267.7737	2227.86694335938
3324.3391	2164.70288085938
3535.5282	19870.3076171875
peaklist end

peaklist start
mz=884.642055865799
fragmentation=HCD
charge=4
header=RawFile: QE929_MSQ1321_20180329_Heba_ub_s6_10_3 Index: 8353 Precursor: 0 _multi_
128.7923	1354.02868652344
143.84174	1509.64489746094
147.80147	1329.33935546875
148.90044	1591.06311035156
153.99557	1546.5927734375
171.11285	2352.13647460938
184.21339	1659.23254394531
234.14302	2347.67993164063
251.43726	1741.25415039063
445.95477	1652.50036621094
460.24432	1761.97900390625
656.9953	1636.47607421875
677.2923	1565.06591796875
884.50949	21659.001953125
986.79761	1848.01647949219
1177.3478	1851.72863769531
1298.4957	2050.76440429688
1530.402	1784.89465332031
1675.2218	2058.017578125
1743.5403	2024.51379394531
2392.6392	2216.50317382813
2393.3704	2213.24829101563
2914.9084	2081.6279296875
peaklist end

peaklist start
mz=707.915120416194
fragmentation=HCD
charge=5
header=RawFile: QE929_MSQ1321_20180329_Heba_ub_s4_10_1 Index: 9587 Precursor: 0 _multi_
109.40723	1144.7333984375
136.07611	3145.65063476563
143.11841	2727.13208007813
155.16872	1285.60314941406
176.40047	1478.37145996094
217.3157	1217.05310058594
230.60809	1401.32116699219
319.12207	1430.77111816406
392.60565	1364.79577636719
611.75934	5303.177734375
1503.7615	1734.33325195313
2807.5718	2290.13354492188
2903.9326	1723.19506835938
peaklist end

peaklist start
mz=884.642141259306
fragmentation=HCD
charge=4
header=RawFile: QE929_MSQ1321_20180329_Heba_ub_s9_30_3 Index: 7630 Precursor: 0 _multi_
110.07172	1822.66662597656
143.11758	2284.48583984375
279.51639	1874.02429199219
416.12616	1573.59948730469
460.24081	1958.755859375
860.87091	1776.89416503906
2016.8516	2107.99853515625
2708.6104	2418.08129882813
peaklist end

peaklist start
mz=884.642141259306
fragmentation=HCD
charge=4
header=RawFile: QE929_MSQ1321_20180329_Heba_ub_s9_30_3 Index: 7072 Precursor: 0 _multi_
101.0713	12192.7646484375
110.06439	2735.20678710938
110.07158	52765.703125
120.081	2501.88745117188
129.10243	25435.037109375
130.08636	16118.8359375
133.04276	10381.880859375
143.11789	79635.890625
143.12933	2559.95556640625
144.12119	2563.7646484375
146.1115	1594.54125976563
147.11255	24104.779296875
148.41675	1746.48571777344
155.09253	3921.94946289063
156.07629	2094.5712890625
166.0607	3097.0537109375
171.07616	6813.517578125
171.11259	58202.19140625
172.1165	2784.033203125
173.09206	2543.16040039063
186.0872	2336.53979492188
197.12852	6789.66796875
199.1071	3738.33642578125
201.08664	15335.099609375
207.12552	2438.23266601563
212.10098	2554.470703125
216.1346	12608.25
217.11845	1965.72253417969
218.05766	2515.32983398438
227.10172	8530.98828125
230.11365	2300.8544921875
231.11272	1859.45361328125
234.14474	83328.875
235.11966	7658.89111328125
235.14813	9240.8828125
237.1337	3114.97607421875
242.14986	25756.111328125
266.12454	9522.5517578125
292.13879	3178.14111328125
314.13409	3804.505859375
332.14438	1844.77661132813
371.19308	2464.42578125
429.70752	7728.0693359375
442.22879	2882.60888671875
448.1832	2389.55590820313
460.23943	68559.150390625
478.23373	8728.7197265625
496.22925	7029.859375
511.22534	2259.79272460938
535.20557	2355.08520507813
544.23749	3369.54809570313
553.25214	8988.97265625
574.28271	27994.291015625
585.24133	3536.130859375
585.78009	3519.9365234375
586.27496	3159.70629882813
608.26422	3635.09985351563
615.28943	9275.3916015625
615.79694	3310.77978515625
620.28058	3711.71337890625
624.28369	2951.51513671875
626.28098	4606.21142578125
636.30231	3817.529296875
636.79468	2139.67163085938
640.94977	3343.98315429688
652.30338	6364.69750976563
680.29992	15377.3852539063
693.32888	17450.0522460938
693.81818	9835.505859375
696.64069	3228.92797851563
699.28931	2677.73608398438
702.32245	2159.80541992188
711.31744	3107.7607421875
721.34545	29164.615234375
737.32166	3574.82202148438
751.34113	2256.1181640625
752.85303	7279.80712890625
753.34283	3158.1162109375
766.85144	9141.7861328125
768.31055	2958.81811523438
788.68481	2160.49389648438
790.33215	2264.39697265625
791.82745	2234.74194335938
798.33514	2503.341796875
800.67981	3122.76025390625
812.35779	3249.43530273438
831.34955	4032.5615234375
856.39062	3984.53100585938
858.39893	9736.1337890625
859.38831	9056.4287109375
859.87872	3367.16772460938
876.38257	3777.61547851563
880.38495	10239.9150390625
884.37976	10438.890625
885.38348	15331.9130859375
885.64557	6433.810546875
887.39056	8650.12109375
910.89288	3506.68359375
916.90717	4065.00415039063
937.41089	3505.92895507813
938.40218	14259.3872070313
939.07629	3312.53784179688
950.41302	2756.86450195313
955.46314	36151.6484375
960.92444	7321.31103515625
968.9353	2677.08666992188
993.44031	3833.83056640625
994.45416	6590.3994140625
1012.4845	82045.0004882813
1014.4763	7207.1982421875
1016.4354	7234.220703125
1021.4542	19601.015625
1022.4387	11220.7353515625
1024.4284	6028.19409179688
1024.9489	8588.544921875
1026.4414	3656.83715820313
1029.4201	11281.0200195313
1075.9703	3081.80053710938
1076.4636	4061.73583984375
1083.5174	32100.228515625
1083.5253	5885.57543945313
1088.468	3264.1162109375
1092.4997	6852.49047851563
1120.5153	51770.841796875
1122.5078	3476.771484375
1132.4729	6775.35961914063
1141.4534	2706.34716796875
1170.5475	28177.5810546875
1199.9821	2659.04638671875
1209.0109	3281.99047851563
1255.5026	3244.69458007813
1257.5572	19488.7680664063
1257.5813	37925.9211425781
1271.5997	15239.56640625
1272.5884	7065.34814453125
1274.6004	6696.41625976563
1291.5271	4040.92895507813
1431.6044	6444.2421875
1488.6514	15483.8100585938
1488.6683	11853.8876953125
1489.6385	15329.7585449219
1533.6798	10476.6940917969
1599.6747	10041.8991699219
1704.7353	32001.6201171875
1818.792	32195.2978515625
1901.824	28857.2294921875
1918.8442	8619.984375
2003.8441	19814.7075195313
2029.8835	7792.23120117188
2104.9118	24933.3764648438
2416.0223	19468.5407714844
2897.7288	2522.88818359375
3348.3871	13993.5197753906
3365.417	11451.7651367188
3518.5195	19996.7084960938
3535.5505	56975.404296875
peaklist end

peaklist start
mz=884.642141259306
fragmentation=HCD
charge=4
header=RawFile: QE929_MSQ1321_20180329_Heba_ub_s9_30_3 Index: 7425 Precursor: 0 _multi_
110.07162	3688.40771484375
129.10207	2610.10229492188
130.08646	1574.37463378906
143.11774	6625.46728515625
145.16045	1338.20251464844
171.11238	5909.36181640625
221.70345	1465.60620117188
234.14471	8818.7763671875
237.79538	1549.06774902344
241.99271	1309.97155761719
242.14935	2081.15844726563
252.14728	1501.7783203125
460.24152	2842.84423828125
693.31885	2015.19091796875
838.12195	2544.04028320313
885.12128	1934.5029296875
1012.4791	3524.6611328125
1768.7968	4241.42822265625
2232.7104	2034.95495605469
2902.8489	2149.35498046875
2942.3638	2267.83081054688
peaklist end

peaklist start
mz=884.642141259306
fragmentation=HCD
charge=4
header=RawFile: QE929_MSQ1321_20180329_Heba_ub_s9_30_3 Index: 7249 Precursor: 0 _multi_
101.0714	17106.8828125
102.05522	2767.25903320313
103.28345	1642.09887695313
110.07168	73701.5625
120.08109	2341.15844726563
127.08663	1885.17663574219
129.10246	37101.57421875
130.04938	1782.82653808594
130.08643	23814.724609375
130.10522	2478.24658203125
133.043	12969.9091796875
143.11801	104103.9453125
144.12148	7175.97412109375
147.11288	28344.5546875
155.09293	3800.00439453125
160.40665	1648.17785644531
166.06085	2372.9970703125
169.06084	3173.15454101563
171.0764	9182.5888671875
171.11292	65779.703125
171.12717	3305.33959960938
172.11592	3718.59106445313
173.09192	3768.32446289063
179.88585	1579.76062011719
182.22974	1752.3232421875
197.12878	10075.537109375
198.12418	2281.79565429688
199.10802	4347.8935546875
201.08687	15494.7421875
207.12442	3249.4111328125
209.13937	1976.75170898438
212.10307	7469.0595703125
216.13457	19852.435546875
218.06004	3320.34814453125
227.10281	10852.99609375
230.1124	1984.7998046875
231.11214	2663.01879882813
234.14508	95444.3203125
235.11931	12186.1455078125
235.14641	13311.84765625
237.13464	7656.16552734375
242.15034	28368.3671875
243.15375	2408.36303710938
248.14066	2396.64404296875
249.09763	2858.7939453125
266.12562	16434.2937011719
274.12869	3176.861328125
285.13611	4191.7978515625
314.13419	7122.5283203125
320.12976	1904.72912597656
327.12875	1748.72436523438
345.17661	7098.58642578125
363.18335	3757.021484375
365.19235	3222.111328125
367.1362	1875.21496582031
371.19556	2721.12670898438
373.13675	7592.18505859375
388.14035	1930.44152832031
404.35449	1745.40759277344
422.2085	2412.80908203125
441.22388	3761.05346679688
442.2316	7753.126953125
446.28662	1829.04382324219
460.24094	84739.783203125
479.22333	2235.36328125
489.2251	2122.05590820313
496.22971	7592.42822265625
497.23038	8995.2978515625
507.74817	2625.40234375
535.229	2326.55786132813
543.24512	2862.83984375
550.29102	2365.7880859375
553.24718	17711.7697753906
556.27222	2873.708984375
557.25641	4214.1435546875
560.76422	3078.48583984375
568.9209	2302.96606445313
574.2856	35895.4462890625
578.27814	3813.64501953125
585.2442	2577.83227539063
585.78188	7333.79296875
620.2868	4427.8681640625
624.28745	11093.7473144531
630.28577	3911.890625
637.8064	11118.5087890625
638.30139	3485.490234375
638.79248	2385.27490234375
640.62146	4105.92724609375
646.25244	3745.77490234375
652.30518	7660.54736328125
680.29765	21782.9958496094
684.30878	3560.0166015625
694.31561	7934.9453125
698.32043	3185.26318359375
699.28241	2220.52368164063
703.31299	2083.58837890625
711.31592	9338.453125
714.28558	2995.17919921875
721.35013	49506.8525390625
737.31226	6716.63916015625
750.33136	2527.26342773438
766.85742	10165.13671875
767.35095	12508.171875
767.84247	3883.77807617188
768.33148	3166.66870117188
779.34418	3363.72900390625
795.36401	8044.0322265625
800.34973	12529.7421875
807.01025	7931.60546875
820.3559	10100.7646484375
838.60529	6191.51953125
842.09991	6015.4130859375
844.3656	4185.17578125
851.35657	8684.884765625
856.38733	3589.97119140625
858.40983	25235.8774414063
859.39313	7689.0380859375
879.37036	4146.7041015625
880.37689	7179.01513671875
887.38977	3680.169921875
922.38953	2786.86352539063
930.40387	3152.88110351563
937.42157	7698.8271484375
938.42804	7782.42333984375
939.42102	12247.89453125
950.40466	3384.40112304688
955.46581	65727.96484375
993.45026	4285.806640625
994.45251	7832.80615234375
995.43597	4148.21923828125
999.10547	6799.052734375
1003.4374	7790.27490234375
1012.4861	65738.728515625
1014.4771	4303.259765625
1015.4414	6662.8857421875
1016.4308	3833.7138671875
1021.4478	52934.587890625
1026.4418	9085.875
1029.416	11373.3115234375
1067.4515	3335.5107421875
1083.5206	46397.2336425781
1085.5067	3139.42504882813
1087.4724	4109.5986328125
1088.4623	3015.67626953125
1092.5079	23507.2294921875
1102.4988	3384.31298828125
1120.5179	58710.6416015625
1123.4891	2531.99926757813
1140.4462	3918.19750976563
1162.5144	2968.95190429688
1170.5469	23319.09765625
1171.569	19438.84765625
1209.025	2940.73803710938
1215.529	4538.04663085938
1229.5829	30248.9345703125
1254.5552	2984.94702148438
1255.5369	3695.81201171875
1257.5623	24814.892578125
1257.5769	32242.4375
1259.5428	7701.83251953125
1271.5934	37610.265625
1278.0107	2850.18408203125
1283.0171	3504.5673828125
1357.6439	10477.2724609375
1385.6356	42548.75390625
1431.5988	7265.521484375
1488.6602	62864.1950683594
1505.6836	11345.3715820313
1648.6879	10376.4404296875
1683.7179	15575.0219726563
1704.7466	37715.10546875
1818.7926	37649.2021484375
1901.8267	30749.3078613281
1919.8352	17711.0805664063
2003.8414	14930.3393554688
2047.8951	28462.0747070313
2104.9148	21021.337890625
2150.9105	12564.484375
2261.9745	6162.8662109375
2263.9453	5473.51708984375
2400.9996	6268.79614257813
2416.0186	12166.2060546875
2417.0026	5970.46997070313
3348.4176	12771.4379882813
3518.5368	17268.015625
3520.5034	10101.9694824219
3533.5344	40175.9423828125
3535.5723	75032.091796875
3538.5366	13344.611328125
peaklist end

peaklist start
mz=707.915190079579
fragmentation=HCD
charge=5
header=RawFile: QE929_MSQ1321_20180329_Heba_ub_s6_10_3 Index: 10323 Precursor: 0 _multi_
100.0732	1333.72900390625
105.21582	1278.09985351563
110.01305	1620.06030273438
110.07143	1766.4384765625
112.07906	1333.95104980469
143.11795	1671.6240234375
171.11273	1711.77160644531
173.12714	1312.63671875
222.67558	1288.43298339844
234.14453	2092.90771484375
322.69925	1481.84716796875
439.38315	1377.28881835938
462.66132	1365.52160644531
482.7352	1331.57543945313
602.7547	1364.26110839844
621.14355	1410.60705566406
708.34082	1851.73400878906
770.39301	2961.92602539063
828.42297	1787.27795410156
920.96246	1655.44982910156
1031.4716	1548.8681640625
1531.8944	1764.01428222656
2161.4087	1978.42749023438
2459.1233	1891.486328125
2694.4341	2099.353515625
peaklist end

peaklist start
mz=884.64219665848
fragmentation=HCD
charge=4
header=RawFile: QE929_MSQ1321_20180329_Heba_ub_s3_ctrl_3 Index: 7282 Precursor: 0 _multi_
101.07122	3345.27783203125
110.07175	32033.51953125
128.52364	1439.28381347656
129.10255	14897.396484375
130.08601	9642.8779296875
133.04286	6345.96435546875
143.11792	43860.14453125
147.11302	9725.537109375
152.47717	1751.07141113281
171.07501	1868.99108886719
171.11282	29616.154296875
197.12878	2504.791015625
199.10764	1880.83605957031
201.08719	5618.3310546875
216.13423	8043.96875
227.10245	6132.0283203125
234.14488	37319.234375
235.11893	2952
235.14781	2624.99169921875
242.14946	9848.8583984375
266.12454	6410.888671875
343.19916	1710.66821289063
345.1759	3050.81518554688
395.18518	1737.49633789063
395.24203	1624.46081542969
399.18481	1668.94812011719
400.78244	1600.81066894531
429.71149	2097.83642578125
448.18137	1799.28527832031
460.24045	27182.7987060547
478.23215	2481.41381835938
478.73895	2631.62036132813
496.23245	2016.27819824219
506.74585	2880.11010742188
543.23842	3972.55114746094
553.25038	6047.3037109375
574.28052	10071.6962890625
608.26965	2326.0361328125
615.29126	6472.23388671875
615.79865	2186.26806640625
634.61816	2053.3642578125
636.30273	2895.22192382813
640.61835	3137.1962890625
645.23993	1706.24975585938
646.25043	2172.34716796875
663.2713	2144.67163085938
711.31989	3618.24853515625
721.35006	14666.5083007813
737.31403	2445.45751953125
744.83215	6967.46435546875
745.32739	3271.53442382813
753.34106	2093.37084960938
754.33057	2444.70727539063
766.84949	6749.541015625
780.32928	1946.38537597656
792.33398	2002.33801269531
800.35162	2159.21362304688
800.84088	2075.77368164063
806.67816	3301.40625
850.37488	2440.41430664063
853.88684	2633.31323242188
858.39189	14538.6669921875
884.38721	8722.2734375
916.39386	2341.12915039063
938.92377	2032.85729980469
950.40363	2906.85034179688
951.41669	3318.72802734375
951.90558	3426.04296875
955.45945	19208.4204101563
960.41644	2928.70849609375
993.44856	4507.62036132813
1012.482	25097.6767578125
1021.4408	13314.3227539063
1024.4475	3096.22241210938
1083.5046	9820.0302734375
1084.4908	2179.14990234375
1092.5016	8352.99584960938
1102.491	2732.09765625
1120.5219	18515.857421875
1121.5099	8423.7431640625
1122.5013	6298.3662109375
1131.493	2585.22241210938
1170.5478	12579.7563476563
1199.4989	2141.212890625
1229.5889	2735.39794921875
1257.5773	12793.5808105469
1258.5432	7318.91796875
1271.5948	8052.0048828125
1272.5841	6339.73388671875
1385.6319	16425.123046875
1488.614	3753.88793945313
1489.645	3309.05541992188
1704.7265	10869.7685546875
1759.7596	10509.5483398438
1818.782	6650.142578125
2003.8443	6715.62329101563
2360.9546	2256.6044921875
3535.5249	27092.8225097656
peaklist end

peaklist start
mz=884.64219665848
fragmentation=HCD
charge=4
header=RawFile: QE929_MSQ1321_20180329_Heba_ub_s3_ctrl_3 Index: 6812 Precursor: 0 _multi_
101.07138	10636.955078125
102.31613	1608.33862304688
102.81531	1499.72290039063
110.0717	48968.66015625
119.08142	2257.04614257813
120.08105	3128.43530273438
129.10262	25081.751953125
130.08652	10270.619140625
133.04282	9576.8916015625
134.12738	1564.8056640625
134.28967	1573.82775878906
143.10741	2995.39672851563
143.11812	64155.46484375
144.1212	2741.24926757813
147.1131	19563.6171875
155.09334	2575.80834960938
166.06136	2191.11572265625
171.07657	3991.48876953125
171.11301	42871.20703125
172.11597	3874.205078125
186.08676	1904.41674804688
197.12834	3599.95727539063
199.10785	2459.78564453125
201.0869	8253.3662109375
209.14059	2557.6142578125
216.13432	9675.6767578125
218.06033	2024.32922363281
227.10236	6202.27978515625
229.54056	1966.13061523438
230.11433	2086.74389648438
234.14485	62872.93359375
235.11932	8419.9521484375
235.14742	3706.42407226563
237.13409	2405.27392578125
242.1501	20789.357421875
243.15262	1912.86791992188
249.0984	2785.77758789063
258.10706	2470.6943359375
266.12466	9684.6572265625
292.1044	1914.68286132813
314.13348	3272.4619140625
342.15704	3267.96044921875
343.19815	1897.27941894531
350.23492	1654.41015625
363.1871	2019.91979980469
371.19281	3679.43725585938
399.17871	2287.96215820313
429.71161	4094.40893554688
430.20651	3437.70581054688
460.24117	41784.3393554688
478.23602	2877.30859375
496.23459	6435.53759765625
506.74814	6563.7255859375
527.23254	1872.33093261719
543.242	2906.9541015625
553.24998	7502.07299804688
557.25543	3243.35913085938
574.28278	17502.1484375
578.28052	1875.12719726563
585.77863	3318.17529296875
601.27502	2328.7158203125
607.27704	2426.19677734375
624.28915	4803.4775390625
634.61938	2123.85717773438
636.30267	2442.38427734375
636.80957	2358.39306640625
640.62396	2532.1357421875
668.62561	3312.36108398438
680.29968	12788.6396484375
711.3222	2466.89013671875
721.35312	20679.1020507813
737.32074	3160.06030273438
745.32874	2267.96923828125
750.32538	3745.03442382813
752.86139	3336.19482421875
766.84729	9592.52734375
767.35596	8156.99853515625
788.33459	3324.7080078125
795.35516	2701.28173828125
800.34528	8223.64453125
806.02246	3793.11010742188
806.3479	7076.8251953125
806.6756	3965.27954101563
812.36621	3468.60107421875
845.37268	3138.90234375
851.35574	4959.43432617188
853.86993	6991.53515625
858.40735	12399.9345703125
859.39594	6587.9375
866.36932	10364.3205566406
916.3985	3716.2197265625
930.41461	2700.39233398438
938.42072	8132.8740234375
939.40533	2474.88452148438
950.40753	2071.00830078125
955.4597	30309.1276855469
960.91821	3465.4609375
969.42664	2627.97534179688
993.44623	2977.48315429688
1002.4223	6460.193359375
1012.4857	43840.1015625
1014.4714	2826.22509765625
1015.4495	3068.0107421875
1021.439	25088.84765625
1021.4543	6331.84887695313
1024.4545	16010.3784179688
1027.1191	2728.16186523438
1029.4123	6302.36352539063
1053.4658	5767.1689453125
1067.9408	2714.17651367188
1083.5168	26614.44921875
1085.5057	2854.92456054688
1092.5111	13124.2028808594
1120.5172	40526.03515625
1122.4971	6860.380859375
1170.564	13983.1650390625
1171.546	10386.9375
1172.5339	2874.13330078125
1209.012	3324.49829101563
1229.5768	17775.4842529297
1254.5449	2500.41870117188
1257.5582	16596.1655273438
1257.5755	13347.4296875
1271.5876	18405.046875
1274.6063	5856.42431640625
1291.5419	3699.3642578125
1385.6312	39134.8662109375
1431.6229	2954.21337890625
1488.6296	16420.8779296875
1490.6456	2529.41845703125
1647.6931	12458.0925292969
1704.745	21358.5903320313
1818.7939	20272.76171875
1901.8242	12554.2507324219
2150.9051	6121.97802734375
3366.4559	6399.87841796875
3517.5132	13671.6198730469
3533.5043	23050.3798828125
3535.5553	54398.5302734375
peaklist end

peaklist start
mz=884.64219665848
fragmentation=HCD
charge=4
header=RawFile: QE929_MSQ1321_20180329_Heba_ub_s3_ctrl_3 Index: 7439 Precursor: 0 _multi_
101.07075	1361.00598144531
105.54482	1470.67065429688
110.07175	3604.65380859375
129.10271	2185.86694335938
143.11803	7959.7177734375
171.11302	2675.54541015625
213.91737	1390.75805664063
234.1451	6352.70947265625
242.15179	1775.978515625
460.24127	2607.07885742188
729.36182	1912.97705078125
778.74182	1769.65307617188
884.45715	3002.76782226563
885.44208	2996.17626953125
1012.4848	2322.58837890625
1022.4218	1868.66198730469
1120.5159	2763.287109375
1907.3052	2021.80725097656
peaklist end

peaklist start
mz=884.64219665848
fragmentation=HCD
charge=4
header=RawFile: QE929_MSQ1321_20180329_Heba_ub_s3_ctrl_3 Index: 7125 Precursor: 0 _multi_
101.07141	23631.134765625
101.10792	2646.97143554688
102.05529	3084.92944335938
107.71742	2016.65869140625
110.07165	100794.546875
119.08192	2337.34130859375
120.08127	5108.9892578125
125.07104	3754.46020507813
129.10252	54747.2578125
130.08655	32161.994140625
130.10577	2611.89404296875
131.08977	2820.28173828125
133.04318	20171.875
139.66669	1875.85778808594
143.11797	143925.8125
144.12132	10071.2373046875
147.11284	32311.755859375
150.06549	2138.08374023438
153.06638	3148.39892578125
155.08163	2646.09375
155.09294	8185.560546875
166.06221	2208.77001953125
169.06104	8772.029296875
169.13339	3035.55834960938
171.07643	13022.177734375
171.11276	98464.65625
172.11632	9915.2060546875
173.09169	4413.40380859375
186.08844	2700.70336914063
189.08609	2279.0849609375
195.09023	2597.99633789063
197.12839	11435.5009765625
198.08733	2716.5087890625
199.10768	9481.33203125
201.08685	33882.5
207.12373	4521.849609375
209.14072	4147.92041015625
210.08746	2524.92114257813
212.10236	5276.8427734375
216.09811	3406.84057617188
216.13455	24190.35546875
218.05965	9124.8544921875
225.12022	1848.56750488281
227.10286	15651.0048828125
228.09764	2502.578125
234.14496	136981.859375
235.11909	11442.2509765625
235.14699	11585.7392578125
237.13467	10686.3935546875
242.14995	46468.23046875
248.13843	2624.25317382813
249.09749	4465.02978515625
266.12424	22809.5546875
274.13019	3351.01391601563
292.13928	4005.19995117188
310.11426	2239.60400390625
314.13383	13301.9865722656
325.11371	2613.01586914063
342.1539	3225.5009765625
343.19705	3895.45971679688
345.17615	11473.0029296875
363.18469	11034.8408203125
365.19266	3700.44653320313
371.19043	3910.94384765625
373.133	7779.4150390625
388.13318	2402.26196289063
389.14801	3045.42236328125
399.17825	3907.84838867188
435.45212	2337.5732421875
442.23007	11252.8115234375
451.21829	2890.94458007813
460.24034	132115.330078125
469.228	4131.35546875
472.18707	2829.736328125
489.22192	2584.37084960938
496.23127	18429.669921875
508.22794	4236.6474609375
535.22028	3324.49682617188
543.24036	4182.7294921875
546.76538	3248.79370117188
553.2484	17809.578125
556.27405	3386.11767578125
557.25531	4498.18896484375
560.75885	3411.25146484375
574.28316	51845.09375
578.27606	4088.73388671875
620.27716	3428.03759765625
624.28644	12917.767578125
625.27765	4596.17578125
635.28705	3591.1845703125
640.62433	3897.412109375
646.25812	10019.3369140625
651.27344	3603.712890625
652.30341	11056.7607421875
677.297	4071.189453125
680.30236	38749.9753417969
684.3092	8576.669921875
699.28357	5052.65673828125
702.30414	4088.06982421875
712.31891	5165.76953125
721.34715	62226.501953125
737.32108	10944.5776367188
744.83081	16928.544921875
750.32599	8578.2890625
755.33203	4135.91845703125
768.30219	6539.76611328125
779.34406	4201.9267578125
792.33862	8496.2216796875
792.59961	4655.943359375
795.3608	14180.31640625
800.84631	8325.9287109375
806.67865	13425.1376953125
812.36566	11827.2890625
842.37542	11238.8315429688
851.36719	12042.6845703125
856.38666	9094.5791015625
858.41124	37871.53515625
859.39874	17265.1015625
859.87549	9530.3193359375
866.36774	9835.5458984375
880.14215	7853.55322265625
880.88409	11797.5
884.39209	19584.693359375
915.3733	12376.5786132813
930.40863	10721.9814453125
937.42163	9381.9970703125
938.43842	14786.7490234375
939.39978	14474.9343261719
950.40356	10284.0654296875
951.40969	27272.5227050781
951.92529	16317.4091796875
955.46265	102730.648193359
993.44338	35203.08984375
1003.4325	9467.9140625
1010.9656	4276.26220703125
1012.4814	128387.201171875
1015.4437	12217.9736328125
1021.4497	77805.4377441406
1024.4452	27662.8854980469
1024.954	18785.64453125
1029.4179	13988.2158203125
1052.9559	16504.9885253906
1083.5209	63521.9274902344
1085.5093	9039.84765625
1087.462	23307.8818359375
1092.5176	21076.52734375
1093.5017	11433.2763671875
1102.4896	7990.62744140625
1120.5171	98646.8369140625
1131.4755	8946.271484375
1131.9852	4345.16064453125
1139.994	3856.1533203125
1140.4785	9036.4013671875
1144.4775	5003.55224609375
1170.5489	93209.8642578125
1175.484	3627.6513671875
1215.5309	8274.45043945313
1229.5813	40793.9875488281
1254.5895	3830.37255859375
1255.5145	12001.529296875
1257.5774	98195.4482421875
1271.5889	19481.568359375
1271.6068	45659.814453125
1273.5999	7038.92333984375
1274.6	19743.7006835938
1363.5518	3669.3037109375
1385.6324	68233.498046875
1420.6255	11786.0319824219
1431.6006	4725.06689453125
1488.6669	26987.228515625
1489.6405	30970.8271484375
1490.6577	4577.5224609375
1505.6896	12396.0158691406
1532.6876	27702.5678710938
1600.6566	3527.73803710938
1617.7131	6350.49584960938
1668.7216	3781.19360351563
1675.2117	11633.5407714844
1695.6956	11560.8012695313
1704.7442	70143.0908203125
1818.7955	77375.9643554688
1901.8305	20150.41015625
1919.8387	26532.9272460938
1920.8425	7379.34521484375
2003.8602	15405.51171875
2030.8547	13816.169921875
2150.9129	44181.662109375
2263.943	8873.61767578125
2398.0153	28351.4028320313
2415.0198	24155.6376953125
2416.0201	26677.4448242188
2581.0503	8143.83618164063
3294.3702	18101.6452636719
3366.4177	29558.966796875
3499.4889	7956.87768554688
3517.5158	25369.265625
3535.544	135719.795898438
peaklist end

peaklist start
mz=884.64219665848
fragmentation=HCD
charge=4
header=RawFile: QE929_MSQ1321_20180329_Heba_ub_s3_ctrl_3 Index: 8063 Precursor: 0 _multi_
143.11853	1381.85766601563
234.14494	2429.79248046875
409.59793	1919.55798339844
536.25537	1911.67443847656
609.42328	1657.46215820313
781.38544	1659.28503417969
915.09857	1634.21520996094
1155.8475	1692.51281738281
1209.4934	1776.69030761719
1553.2405	2543.2421875
1850.642	1979.99145507813
3430.8042	2397.73364257813
peaklist end

peaklist start
mz=884.64219665848
fragmentation=HCD
charge=4
header=RawFile: QE929_MSQ1321_20180329_Heba_ub_s3_ctrl_3 Index: 6971 Precursor: 0 _multi_
101.07145	35392.16796875
102.92376	2874.82763671875
110.06432	5986.0478515625
110.07176	146872.75
111.07491	4453.82080078125
120.08099	6669.36474609375
121.01257	2714.31884765625
125.07208	3301.51025390625
129.06607	2781.7919921875
129.10252	73627.296875
130.08658	40200.77734375
133.04333	27838.392578125
138.06659	3366.6025390625
143.11804	200357.640625
144.12126	14922.8193359375
147.11284	63052.87890625
153.06653	4815.11376953125
155.09271	12136.185546875
159.07719	2843.74340820313
163.17712	2756.07568359375
166.0611	5330.7783203125
169.06087	2930.765625
170.40779	2822.82373046875
171.07629	17007.04296875
171.11302	139778.625
172.11647	7339.8203125
173.09259	5465.57861328125
186.08728	4847.6357421875
197.12877	17922.962890625
198.12375	3791.40649414063
199.10782	14687.279296875
201.08713	41475.8515625
207.12411	6184.24365234375
209.13916	4961.24267578125
210.08717	3435.640625
212.10292	5093.14306640625
216.09842	5929.73974609375
216.13446	38401.421875
217.13913	2942.794921875
218.05931	6240.619140625
227.10278	20572.412109375
230.07616	3426.8310546875
230.11305	5903.498046875
231.11343	4252.57568359375
234.14511	198403.25
235.11929	16973.109375
235.14812	16888.41796875
237.13489	15147.890625
242.14989	78020.515625
243.15268	4864.31201171875
248.1396	6509.93115234375
249.09761	6772.15673828125
266.12589	26051.87109375
300.15732	5118.90087890625
310.11414	3559.65600585938
314.13458	16705.08203125
342.15515	14871.009765625
343.19766	6623.29345703125
345.17657	6986.60009765625
363.18585	6888.3251953125
365.19464	10507.423828125
371.19131	7339.04443359375
373.13477	7227.875
388.14716	3119.18090820313
395.18414	3717.07177734375
399.17902	7514.701171875
424.21893	6460.10595703125
441.22833	4058.53125
442.22852	17656.0703125
460.24063	171157.163574219
496.23116	25740.990234375
517.21405	3876.732421875
542.26495	17647.2578125
543.24738	5796.45068359375
546.76276	4015.74291992188
551.25421	5700.0029296875
553.25232	33686.9282226563
557.25745	7297.20556640625
573.24249	4639.595703125
574.28385	87857.345703125
585.24359	12824.9091796875
585.78278	17908.5703125
597.27393	6093.72900390625
624.28349	21016.9423828125
634.61108	6403.3955078125
635.28259	5899.2998046875
636.29559	12336.6943359375
636.80438	4926.91943359375
645.2644	5297.99951171875
646.25177	12645.5361328125
652.30124	24453.548828125
679.32153	6836.8974609375
680.30178	55897.4653320313
696.97723	4899.0830078125
699.28351	4275.07666015625
711.32025	15770.798828125
714.2959	5425.98193359375
716.31946	4328.4130859375
721.35195	87563.3515625
732.31512	6140.95556640625
737.3197	13637.84375
750.3288	14174.3720703125
766.8584	28037.96875
767.35205	12831.740234375
767.84277	6952.3251953125
768.33002	11978.9853515625
795.36133	14242.0830078125
812.35742	17611.42578125
820.35712	11426.7099609375
824.84682	11538.7348632813
851.35071	14619.349609375
852.87744	37452.25390625
853.38495	34184.9609375
856.3927	13952.65234375
858.40828	75323.0063476563
866.37701	20656.25390625
880.39063	30411.8979492188
884.39337	37374.65234375
884.63324	19116.05859375
887.38422	16846.03515625
910.89136	6643.78759765625
930.40631	15681.8232421875
937.40833	12959.5830078125
938.41974	14874.9375
946.92731	11952.1826171875
950.40442	11694.4462890625
955.4628	151741.051757813
968.41518	18671.9482421875
993.44958	26131.546875
994.46448	23537.1640625
998.42993	9890.72607421875
998.76892	7277.8525390625
1012.4819	199409.9140625
1021.4482	121524.959472656
1026.4377	17086.052734375
1029.4152	14926.1650390625
1052.9578	16561.0541992188
1053.4746	22389.763671875
1075.9523	30323.60546875
1076.4679	29123.1015625
1083.5206	72176.572265625
1087.4645	21277.708984375
1092.5188	37814.53125
1102.4926	16513.16796875
1117.4736	6716.77197265625
1120.518	132043.046875
1122.5022	21994.57421875
1131.9647	13877.9326171875
1133.4686	15001.2919921875
1140.4733	12322.44140625
1162.4915	6403.5693359375
1170.5578	84219.4282226563
1215.5347	11085.4233398438
1229.5835	64266.615234375
1254.55	6825.853515625
1255.531	11550.431640625
1257.5775	107991.0859375
1258.5521	39080.4169921875
1267.5259	6169.7568359375
1271.606	62374.166015625
1273.588	6904.8330078125
1274.598	40710.2841796875
1292.5356	5886.96630859375
1367.618	15879.22265625
1385.6348	101172.315429688
1431.6063	29996.4858398438
1488.6601	71435.48046875
1489.652	25321.19140625
1490.6323	11465.595703125
1504.7003	17985.669921875
1599.6836	33744.3266601563
1616.7099	10430.0434570313
1659.6962	10051.85546875
1677.712	18066.0629882813
1705.7133	5610.06103515625
1706.7448	24702.9956054688
1818.7948	82566.640625
1831.7865	10172.2626953125
1876.8108	31457.3720703125
1901.8294	45233.859375
1919.8384	81384.9916992188
2003.8443	49716.736328125
2029.8865	20561.7153320313
2047.887	33336.2827148438
2416.0192	24464.8984375
2416.0371	36771.66015625
2581.1035	27284.0151367188
3165.3224	19375.2465820313
3365.4361	44935.7446289063
3518.5314	56348.0595703125
3535.5497	189972.908691406
peaklist end

peaklist start
mz=707.915243596644
fragmentation=HCD
charge=5
header=RawFile: QE929_MSQ1321_20180329_Heba_ub_s3_ctrl_3 Index: 9344 Precursor: 0 _multi_
101.07078	1676.52514648438
110.07195	1726.21374511719
139.54375	1427.69873046875
143.11765	8110.5478515625
171.11189	1688.76586914063
234.14427	2952.806640625
266.14926	2738.64013671875
288.95041	1208.50512695313
312.15524	1414.830078125
382.78223	1407.41711425781
438.23932	1497.56127929688
440.16638	1401.53210449219
522.53949	1646.76293945313
586.28632	1755.61999511719
622.80939	1573.90405273438
770.39539	21131.349609375
800.84747	1599.18139648438
902.93524	1383.62451171875
910.37305	1721.10437011719
933.45056	5174.45849609375
1244.5707	2036.51916503906
1473.3488	1753.52868652344
1633.3702	1640.13342285156
1904.8658	1532.39965820313
3217.1392	2356.4423828125
3524.7473	1845.17309570313
3529.8037	1936.39038085938
peaklist end

peaklist start
mz=707.915243596644
fragmentation=HCD
charge=5
header=RawFile: QE929_MSQ1321_20180329_Heba_ub_s3_ctrl_3 Index: 9601 Precursor: 0 _multi_
113.50356	1175.64440917969
127.70505	1313.3447265625
129.10185	1259.72998046875
133.04276	1927.34069824219
143.11754	6599.3408203125
145.09677	1498.98181152344
171.1127	2592.9873046875
234.144	4595.1708984375
285.95956	1247.20715332031
333.12082	1637.12976074219
400.37189	1306.05346679688
742.24994	1596.64916992188
770.3902	2245.75610351563
774.37872	1759.56481933594
875.37823	1543.33239746094
910.39899	2811.81689453125
997.46783	1778.46057128906
1501.1832	1781.51440429688
2710.9502	2165.79663085938
peaklist end

peaklist start
mz=884.642247123667
fragmentation=HCD
charge=4
header=RawFile: QE929_MSQ1321_20180329_Heba_ub_s2_ctrl_2 Index: 7695 Precursor: 0 _multi_
101.07135	7275.89892578125
110.06467	1527.68005371094
110.07169	36987.0078125
129.10213	14695.4111328125
130.08624	12164.44921875
133.043	7495.02734375
143.10738	3246.51220703125
143.11794	51525.71484375
144.12138	2210.06396484375
147.11307	15164.84765625
155.09262	2759.779296875
171.07565	2740.80688476563
171.1129	34872.18359375
173.09166	2149.2216796875
175.05324	1594.50537109375
186.08797	2050.36059570313
197.12703	2205.12109375
199.10751	1734.12036132813
201.08672	10993.447265625
216.13394	8604.11328125
217.04047	1570.65270996094
227.10284	3265.3916015625
229.55859	1873.32189941406
230.11462	1786.78601074219
234.14481	53340.890625
235.11867	6836.0966796875
235.14719	1702.36877441406
242.15004	16501.923828125
266.12513	8531.671875
301.58365	1763.2080078125
310.11172	1572.18371582031
314.13394	2914.12060546875
335.49365	1577.48486328125
342.15756	2175.4599609375
345.17361	2483.2431640625
429.70959	3948.17553710938
442.23117	2170.228515625
448.1752	1768.73059082031
460.24027	43502.0322265625
478.23343	6477.169921875
496.23587	2623.2666015625
542.26361	2606.79614257813
544.23682	1711.0859375
553.24988	6932.75048828125
574.28138	15317.8981933594
585.7854	2447.55151367188
624.28223	2148.77954101563
629.28625	10070.814453125
629.79352	7516.66259765625
635.27783	2767.87841796875
636.30566	2808.91015625
663.27209	1642.45617675781
680.30109	7820.0205078125
684.31744	2611.98120117188
696.64075	2268.11474609375
699.28705	2765.72216796875
702.30591	2168.31005859375
721.34888	21151.5346679688
737.32001	2738.61694335938
751.3302	1702.23461914063
768.32751	3649.79223632813
779.34113	2391.658203125
795.37042	2626.68090820313
824.86304	3876.25073242188
825.3515	2533.4873046875
831.34875	3096.65649414063
838.35767	3088.90844726563
851.35815	2878.140625
852.88519	11139.1494140625
858.40466	9744.24609375
859.39	10944.7841796875
859.87512	2731.11206054688
866.37186	5426.4482421875
884.39209	12011.669921875
916.40527	2285.15625
937.40735	3031.78833007813
938.42719	6034.5322265625
939.40454	2903.01147460938
950.42004	2407.93139648438
952.40393	2849.96948242188
955.45669	21167.369140625
994.45337	2359.78588867188
1002.4222	5884.14111328125
1002.9316	2407.64233398438
1012.4834	42188.5310058594
1021.4474	28617.9680175781
1029.4005	2556.72827148438
1039.468	2080.76586914063
1044.4309	3116.28955078125
1053.9713	3541.87817382813
1075.9338	2530.85083007813
1083.5165	15730.13671875
1087.4758	2222.9208984375
1092.5106	7706.5478515625
1119.4968	2726.064453125
1120.5133	28524.4912109375
1122.501	3687.10278320313
1162.4857	2482.25732421875
1170.5364	18721.6650390625
1229.5734	15465.9819335938
1257.5616	18958.04296875
1271.5908	14344.66796875
1274.6005	5983.32641601563
1385.6255	20530.240234375
1409.2209	2095.08984375
1488.6318	16094.236328125
1488.6449	5246.71240234375
1504.6789	5252.9736328125
1532.6976	15193.9248046875
1599.681	6821.2216796875
1705.7494	9792.33740234375
1760.2635	4359.83325195313
1818.8	14421.8515625
1901.8227	11538.7709960938
1919.8213	6295.28393554688
2047.8988	16652.138671875
2416.0261	20740.1352539063
3365.42	6805.60668945313
3535.5236	48861.1313476563
peaklist end

peaklist start
mz=884.642247123667
fragmentation=HCD
charge=4
header=RawFile: QE929_MSQ1321_20180329_Heba_ub_s2_ctrl_2 Index: 8212 Precursor: 0 _multi_
101.07138	1850.03344726563
107.81346	1372.7890625
143.11771	2792.39135742188
154.49286	1437.64282226563
209.71672	1542.5966796875
225.51735	1408.81457519531
612.92603	1881.01416015625
884.49768	1968.37060546875
2031.1365	2042.5439453125
2858.603	2162.765625
3263.3115	2849.25830078125
3511.8867	2194.20727539063
peaklist end

peaklist start
mz=884.642247123667
fragmentation=HCD
charge=4
header=RawFile: QE929_MSQ1321_20180329_Heba_ub_s2_ctrl_2 Index: 7859 Precursor: 0 _multi_
100.72964	1681.04565429688
101.07124	3730.29638671875
110.0715	20457.9921875
129.10255	12095.0732421875
130.08635	8908.7275390625
133.04268	5545.21728515625
143.11797	35507.078125
144.12135	2373.13403320313
147.11278	9857.66796875
171.07721	1928.82495117188
171.11295	24519.248046875
173.09114	1745.12951660156
192.58197	1663.64660644531
197.12825	2602.7412109375
199.10764	2701.92163085938
201.0869	3165.37329101563
216.13475	3560.43041992188
227.10246	1950.04272460938
234.14503	29427.462890625
242.14876	13121.080078125
266.12512	2303.72924804688
314.13443	2805.91479492188
339.02356	1603.40698242188
429.70401	2179.41455078125
460.23933	26128.5327148438
478.23581	2926.30395507813
506.74619	1625.71362304688
511.23325	2451.89721679688
553.25281	2925.93115234375
574.27958	8871.78173828125
578.27631	2076.16552734375
615.29504	3010.46606445313
629.29333	6959.693359375
629.78851	2145.41723632813
637.79791	2078.90356445313
640.6178	2301.13916015625
680.2951	1715.51745605469
693.31403	7066.76953125
693.82233	6414.912109375
719.28632	1904.677734375
721.34802	10219.953125
737.32251	2332.70947265625
745.3349	2593.40942382813
759.33588	2338.71362304688
766.8512	2866.20336914063
796.37994	2969.998046875
806.35504	2594.56030273438
806.68121	3312.81958007813
809.35968	2155.33984375
837.85706	2302.4326171875
842.36957	4959.78173828125
852.88025	2779.45849609375
853.37463	2837.69287109375
858.3923	5410.3349609375
881.14709	2974.30395507813
881.37006	2127.89111328125
884.44281	6089.44921875
884.62329	4307.62109375
937.43042	1942.16638183594
950.41925	2120.62573242188
955.45569	7341.8115234375
960.92596	2151.66040039063
1002.4502	3023.33642578125
1012.4853	22007.650390625
1021.4459	10794.9438476563
1056.7642	2328.08251953125
1083.5189	8547.1796875
1087.4551	2417.994140625
1092.517	4055.20776367188
1120.5244	14427.8603515625
1121.507	9534.4130859375
1170.5491	9491.90747070313
1257.5496	2561.05419921875
1258.5712	2065.87451171875
1271.5962	6905.2861328125
1272.6121	3367.61328125
1488.6342	8144.85107421875
1818.7969	12036.9067382813
1901.8169	8647.5849609375
3518.506	11252.7551269531
3536.5553	20449.3327636719
peaklist end

peaklist start
mz=884.642247123667
fragmentation=HCD
charge=4
header=RawFile: QE929_MSQ1321_20180329_Heba_ub_s2_ctrl_2 Index: 8453 Precursor: 0 _multi_
106.68044	1341.50073242188
144.47626	1569.12561035156
148.42525	1435.74670410156
198.32904	1640.1591796875
233.74734	1673.78369140625
285.31998	1482.8447265625
359.84576	1555.31298828125
510.08264	1847.87707519531
838.42834	1776.79809570313
880.87421	2421.84887695313
883.92438	2875.77587890625
885.13385	2047.75183105469
1314.8004	1847.69677734375
1572.8992	1907.8388671875
2177.7908	2312.67846679688
2200.0415	1994.96154785156
2492.5308	2124.35205078125
3438.498	1996.94030761719
peaklist end

peaklist start
mz=884.642247123667
fragmentation=HCD
charge=4
header=RawFile: QE929_MSQ1321_20180329_Heba_ub_s2_ctrl_2 Index: 7358 Precursor: 0 _multi_
103.73339	1469.57885742188
110.07175	11345.68359375
122.7088	2069.67602539063
126.59534	1480.25756835938
129.10236	3354.13598632813
129.92824	1264.31665039063
133.0433	2423.791015625
143.11832	15550.4541015625
147.11278	3679.86987304688
167.70631	1424.8583984375
171.076	1668.34191894531
171.11288	10944.423828125
198.16463	1546.15234375
216.13426	2658.1513671875
218.89157	1692.65515136719
234.14493	14324.6328125
242.14899	3001.6669921875
315.18607	1491.03845214844
460.23831	11101.9609375
507.25729	1806.44445800781
574.28461	3116.76391601563
585.78589	2003.89929199219
598.30103	1797.52209472656
641.05103	1673.5458984375
680.29724	1907.37585449219
693.32306	2540.98388671875
711.32593	1692.34814453125
809.35358	2144.61596679688
835.59784	1774.15417480469
852.87537	2126.16943359375
858.41412	1774.88427734375
880.6355	1597.93273925781
880.8927	2033.28930664063
910.39661	3393.97778320313
930.41382	1905.3291015625
951.44171	2315.5625
951.91003	2129.59033203125
1012.481	7736.93212890625
1083.5037	2421.0654296875
1120.5085	7216.23681640625
1170.5411	3526.97143554688
1257.5673	5171.013671875
1621.1143	2043.95336914063
1751.6543	2167.654296875
1767.7858	4232.34716796875
2502.1514	2602.91796875
3536.5317	7825.81286621094
peaklist end

peaklist start
mz=884.642247123667
fragmentation=HCD
charge=4
header=RawFile: QE929_MSQ1321_20180329_Heba_ub_s2_ctrl_2 Index: 8036 Precursor: 0 _multi_
101.06989	1487.89770507813
110.07127	1772.83020019531
137.58908	1409.28442382813
222.67249	1530.36767578125
234.14468	2105.92919921875
270.28458	1498.29663085938
358.46634	1777.51623535156
460.23978	1862.91296386719
701.86548	1576.31384277344
705.96075	1921.31726074219
1988.5303	2477.2822265625
2089.6848	2154.57861328125
2688.4629	2079.43676757813
peaklist end

peaklist start
mz=884.642247123667
fragmentation=HCD
charge=4
header=RawFile: QE929_MSQ1321_20180329_Heba_ub_s2_ctrl_2 Index: 7519 Precursor: 0 _multi_
101.07124	8676.60546875
101.10791	2185.24365234375
102.16607	1515.24230957031
110.07159	53723.4609375
111.07557	1746.64868164063
120.08146	2597.96801757813
121.283	1640.22595214844
125.07119	1641.58532714844
129.10211	21044.12890625
130.08635	15978.9765625
133.04311	10206.822265625
138.95853	1514.57983398438
143.11786	73719.109375
144.1216	3197.06640625
147.11278	20179.556640625
148.92949	1493.75439453125
153.06618	1676.62097167969
155.09265	3220.38354492188
166.06148	2455.62353515625
169.17822	1544.78552246094
171.07603	6810.18798828125
171.11264	50370.7890625
172.11597	3091.45629882813
173.0921	3211.49462890625
197.12863	3804.24365234375
199.10776	3199.85107421875
201.0867	12851.9384765625
207.12358	2096.4375
209.14012	3495.005859375
212.10304	2622.80737304688
216.09708	2960.34985351563
216.13377	11347.0419921875
218.05931	2060.58642578125
227.10231	6973.9873046875
231.11301	1839.78784179688
234.14455	73772.453125
235.11929	7106.9228515625
235.14697	7258.2236328125
237.13466	2478.91284179688
242.14951	24151.01171875
249.09723	2203.13134765625
258.10684	4756.86352539063
266.12463	9326.705078125
296.12561	1572.77392578125
314.13406	6574.86376953125
341.14572	2121.4111328125
342.15305	2178.65991210938
343.1972	2607.57543945313
345.17987	1918.04553222656
352.05081	1624.07434082031
363.18472	2739.53833007813
371.19089	2516.98999023438
373.13318	1967.95336914063
410.19962	1949.26745605469
434.16812	1781.0625
439.2059	2806.1337890625
442.23251	2657.20483398438
460.23961	53822.17578125
478.23624	9865.6826171875
489.21814	2351.82495117188
496.2323	3794.24951171875
511.22849	3760.6123046875
540.44409	2119.22338867188
543.23933	5560.16674804688
549.7085	1733.26708984375
553.25238	12931.8740234375
557.25385	3184.34301757813
574.28212	24995.1359863281
578.28326	3592.49243164063
585.23993	3193.62182617188
585.78577	3986.71923828125
607.27911	3789.32080078125
608.271	3276.72973632813
624.28784	3315.43408203125
635.28326	2803.84204101563
636.30511	2715.63012695313
640.6194	5063.54504394531
640.96277	2435.23217773438
646.2522	2881.06372070313
652.30176	6998.63427734375
680.30042	11323.7705078125
682.30125	5813.78076171875
699.27869	2587.3095703125
711.315	6249.42724609375
721.35339	22030.345703125
722.34406	10582.0107421875
725.64056	2068.39721679688
737.32361	3766.0703125
750.32686	5533.62329101563
753.3526	2690.2529296875
767.83459	6744.908203125
779.34576	3824.84985351563
795.36249	3373.99487304688
800.34442	7247.05224609375
801.33508	3127.927734375
806.67749	3978.03540039063
812.36523	6604.5078125
824.8443	5844.15869140625
851.35081	6243.98901367188
852.87952	11050.826171875
858.40741	10936.935546875
858.41638	4211.95910644531
859.388	8678.619140625
876.37891	3160.63818359375
884.38391	8476.548828125
885.36823	14774.5087890625
885.52539	3418.36645507813
886.38349	5211.60766601563
916.39301	3216.779296875
930.39972	2708.20556640625
938.42157	7086.564453125
950.38782	3257.88549804688
952.40973	3444.07861328125
955.46387	32659.705078125
993.45044	6623.17138671875
995.46442	6308.65869140625
1002.4156	2598.87182617188
1012.4842	55016.3095703125
1014.4755	2650.5478515625
1021.4514	32362.7607421875
1024.4437	3740.44262695313
1025.4352	7152.89501953125
1029.4166	3480.10205078125
1052.9586	2599.33081054688
1069.4369	2350.56909179688
1076.4625	3715.55249023438
1083.5188	37808.3835449219
1092.5017	13846.73046875
1094.5273	3291.58178710938
1102.4845	2961.52880859375
1120.5169	45990.470703125
1122.5052	8547.994140625
1131.4698	4009.30737304688
1131.9601	2603.0986328125
1132.9761	2549.423828125
1140.4758	2745.19750976563
1170.539	26524.3330078125
1209.5115	4047.77490234375
1229.5874	15221.498046875
1253.5509	3425.24731445313
1257.558	15027.6713867188
1257.5764	23140.1552734375
1271.6129	14906.4150390625
1272.5901	7073.75927734375
1274.5925	9582.23388671875
1385.6283	28612.0783691406
1431.5957	3011.56982421875
1488.6496	6154.90185546875
1488.6603	11993.541015625
1532.6957	10542.0776367188
1705.7455	13877.8723144531
1818.7898	26098.09375
1901.827	10547.8195800781
1920.8294	10145.228515625
2004.8438	15805.2392578125
2415.0372	10930.4741210938
3050.917	2642.04272460938
3219.2715	2414.67797851563
3365.4158	17081.5285644531
3518.5182	16554.283203125
3534.5431	35094.3427734375
3537.1191	2609.29467773438
peaklist end

peaklist start
mz=884.642306449399
fragmentation=HCD
charge=4
header=RawFile: QE929_MSQ1321_20180329_Heba_ub_s8_30_2 Index: 7621 Precursor: 0 _multi_
101.07134	2653.19897460938
110.07169	19509.158203125
129.10234	9706.3896484375
130.08627	8782.939453125
133.04289	3043.70825195313
140.82092	1525.88049316406
143.118	29989.51953125
144.12079	2633.27783203125
147.11273	10524.265625
162.00938	1518.17199707031
171.07623	3362.5458984375
171.11292	20865.166015625
183.96037	1527.38439941406
190.23325	1582.41589355469
199.72581	1651.88732910156
201.08672	6797.0400390625
209.14104	1840.00048828125
210.08665	1809.10754394531
216.13431	3159.32397460938
227.10268	1980.79895019531
234.14481	25476.712890625
235.11903	2163.5537109375
235.14865	2571.90502929688
242.14984	7702.51123046875
266.12469	1634.69995117188
342.15976	2413.5361328125
455.27676	1853.18701171875
460.23939	15732.9702148438
478.23004	2418.1845703125
496.23938	2567.32788085938
553.24835	3119.0888671875
553.55035	2285.12182617188
574.28113	6505.08837890625
585.24188	2080.29028320313
615.28961	2250.61572265625
615.79767	1950.4375
637.81134	2585.54516601563
654.2793	1841.65283203125
680.30188	2507.43676757813
721.34546	7096.8828125
744.82977	2430.33154296875
767.3526	2383.61743164063
842.11865	2259.32763671875
843.3678	2447.62084960938
858.40729	6191.0244140625
859.39648	2298.12280273438
951.41144	2195.58374023438
955.45608	16817.185546875
960.91473	2124.1787109375
971.42053	2350.29516601563
1012.4772	20340.125
1021.4427	9887.40112304688
1052.9891	2422.083984375
1076.4607	2689.10131835938
1076.9447	2312.19116210938
1083.5087	6714.951171875
1084.4921	1940.81433105469
1092.5179	2816.96533203125
1120.5074	14690.7041015625
1170.5477	8756.54125976563
1257.5626	2579.57788085938
1257.5723	6151.92456054688
1271.5894	3231.13842773438
1385.6347	8803.18603515625
1488.6483	2608.265625
1489.6626	2537.998046875
1704.7414	9103.9111328125
1767.7852	18761.2905273438
1769.2576	5931.04125976563
1819.7713	9026.51293945313
2416.012	8049.39477539063
2499.541	2131.30493164063
peaklist end

peaklist start
mz=884.642306449399
fragmentation=HCD
charge=4
header=RawFile: QE929_MSQ1321_20180329_Heba_ub_s8_30_2 Index: 7295 Precursor: 0 _multi_
101.07121	2055.19262695313
110.07164	12138.255859375
119.62441	1263.15551757813
121.34391	1258.99096679688
128.8367	1278.83898925781
129.10202	6233.505859375
130.08629	2153.19946289063
133.04324	2310.65063476563
143.11751	14960.41796875
143.43855	1622.72253417969
147.11229	2903.11474609375
152.34157	1334.03405761719
169.85373	1906.83435058594
171.11264	9691.3740234375
201.08626	2408.9912109375
208.51602	1778.32556152344
216.13388	2467.31762695313
234.14452	19505.328125
242.149	3454.94897460938
266.12509	2346.78662109375
429.71072	2079.31469726563
460.23898	11506.0712890625
478.23337	1809.25756835938
553.24811	2706.36840820313
574.27985	2831.5673828125
680.28943	1926.85559082031
711.31085	1886.54418945313
714.0871	1622.04223632813
721.35223	3647.41723632813
744.8233	2208.92797851563
806.34991	2051.10791015625
824.34802	1927.89086914063
825.09363	2495.42333984375
830.35992	2502.69970703125
842.37	2989.51611328125
842.61072	2066.03002929688
861.3703	2054.5224609375
866.36792	1667.50939941406
939.41797	1832.94384765625
951.41199	2726.83325195313
955.45609	5476.28112792969
960.43396	5547.181640625
994.44556	2192.16040039063
1002.9414	2261.20581054688
1012.4766	11253.1079101563
1021.44	6007.94482421875
1024.4515	2104.50708007813
1024.9341	1887.3662109375
1083.5152	4467.134765625
1093.5211	1816.71508789063
1120.5133	11561.6437988281
1144.464	2040.9384765625
1170.5459	2774.03100585938
1257.568	5690.95458984375
1271.5967	3306.798828125
1385.6211	5873.57861328125
1431.594	2285.673828125
1489.6471	2338.9755859375
1705.7417	4212.59460449219
1732.5753	2309.380859375
3198.6008	2049.93896484375
3536.5586	9878.77856445313
peaklist end

peaklist start
mz=884.642306449399
fragmentation=HCD
charge=4
header=RawFile: QE929_MSQ1321_20180329_Heba_ub_s8_30_2 Index: 7790 Precursor: 0 _multi_
143.11781	1745.76611328125
181.54875	1937.48120117188
279.66324	1543.31127929688
300.12317	1591.95520019531
403.15842	1759.26354980469
884.44659	1839.42346191406
1021.4385	1956.98803710938
1382.1826	2519.96826171875
1936.2698	2304.0830078125
2474.4814	2150.06591796875
peaklist end

peaklist start
mz=884.642306449399
fragmentation=HCD
charge=4
header=RawFile: QE929_MSQ1321_20180329_Heba_ub_s8_30_2 Index: 7457 Precursor: 0 _multi_
101.07161	3451.43505859375
110.07175	24346.65625
120.08083	1623.39782714844
128.30193	1602.07946777344
128.9702	1469.78625488281
129.1024	13156.3212890625
130.08659	3786.6669921875
133.04324	6189.1005859375
143.11816	30624.8828125
147.11263	6552.5283203125
166.06082	1895.45361328125
171.07657	2390.45239257813
171.11293	23738.953125
181.69594	1649.76416015625
194.81645	1396.68395996094
197.12848	2267.81469726563
199.10837	1749.08898925781
201.0873	6569.314453125
207.1235	1595.62890625
216.13405	3112.498046875
227.10094	1704.08093261719
234.14513	28602.654296875
235.11983	2904.11669921875
235.14857	3127.41552734375
242.1499	7873.36083984375
292.14038	1517.99230957031
313.03793	1600.86572265625
314.13321	1771.85498046875
315.8822	1625.28942871094
373.13373	2134.3173828125
399.18219	1581.38122558594
429.70901	3177.1845703125
460.23921	21452.6203613281
478.23608	2073.70068359375
478.73972	2227.73876953125
506.74564	3272.216796875
553.2561	2817.240234375
574.28407	13994.4282226563
578.28107	2454.20654296875
585.77246	2012.40954589844
594.78217	1675.72241210938
615.29462	3511.54248046875
631.97516	1607.92687988281
679.82257	2078.17651367188
680.30029	2707.86499023438
720.3053	2701.8466796875
721.35059	9889.087890625
722.33942	2935.3701171875
744.82776	2645.91357421875
745.83093	3068.09790039063
766.83368	2107.78564453125
767.84338	2573.11840820313
768.3183	2422.38525390625
806.35114	2304.74194335938
812.35657	2827.72509765625
842.86652	2282.927734375
851.35522	1999.98303222656
858.39766	6204.7431640625
880.383	3561.3720703125
881.37427	2295.58740234375
884.38513	2468.02954101563
884.62726	4443.8076171875
885.37573	12089.787109375
916.38898	2015.29895019531
951.41405	8465.53491210938
955.46658	15171.5036621094
960.41687	2206.05688476563
994.46851	2159.85009765625
1003.4377	3448.3056640625
1012.4861	21370.505859375
1015.4533	2130.2353515625
1021.4375	17171.12109375
1024.9373	2229.43920898438
1029.4409	2084.8095703125
1052.9506	2383.9443359375
1083.512	6423.673828125
1092.5122	3722.09106445313
1120.5017	15632.0327148438
1170.5453	11650.8852539063
1257.5764	5808.43969726563
1271.5966	2962.521484375
1272.5881	7118.2109375
1385.6267	11097.2739257813
1488.6302	6140.8369140625
1544.6268	2273.7119140625
1704.7411	11856.5776367188
1818.7814	11187.8415527344
2032.1249	2311.26245117188
2483.7502	2446.10595703125
2530.3933	2228.94262695313
2748.5039	2437.45288085938
2761.0312	1857.21850585938
2823.2937	1839.384765625
3127.0496	2250.43408203125
3535.5395	17207.154296875
peaklist end

peaklist start
mz=1179.18741656488
fragmentation=HCD
charge=3
header=RawFile: QE929_MSQ1321_20180329_Heba_ub_s7_30_1 Index: 7281 Precursor: 0 _multi_
104.54839	1759.71801757813
110.072	1552.83117675781
195.1498	1833.37487792969
363.18359	1978.30932617188
373.13678	2235.0869140625
460.24417	6970.52099609375
568.43762	1932.5751953125
578.94409	2200.60107421875
739.66803	2184.482421875
866.58069	2097.80639648438
993.43994	2033.42553710938
1015.9623	2578.8974609375
1179.4915	2645.19775390625
1209.5223	2827.9765625
1504.1239	2115.22485351563
1581.6991	2414.10986328125
2915.8286	2381.2099609375
peaklist end

peaklist start
mz=1179.18741656488
fragmentation=HCD
charge=3
header=RawFile: QE929_MSQ1321_20180329_Heba_ub_s7_30_1 Index: 7602 Precursor: 0 _multi_
106.94218	1973.59362792969
141.36659	1893.47937011719
180.63907	1889.16711425781
192.88126	1836.89147949219
205.34956	2012.50451660156
211.3387	1844.34973144531
365.47476	1885.94372558594
383.0195	1933.111328125
541.11554	1834.38745117188
646.85889	2366.96826171875
1356.2058	2366.53833007813
1421.4928	2293.77514648438
peaklist end

peaklist start
mz=1179.18741656488
fragmentation=HCD
charge=3
header=RawFile: QE929_MSQ1321_20180329_Heba_ub_s7_30_1 Index: 7447 Precursor: 0 _multi_
105.23402	2041.53723144531
110.47987	1860.56994628906
150.92114	2155.07202148438
160.12706	1729.85083007813
171.32443	1803.13977050781
198.20172	1820.43347167969
441.638	2032.05895996094
627.47772	1839.64245605469
755.98584	1982.20166015625
1136.9237	2191.5390625
1462.3914	2405.7470703125
peaklist end

peaklist start
mz=1179.18741656488
fragmentation=HCD
charge=3
header=RawFile: QE929_MSQ1321_20180329_Heba_ub_s7_30_1 Index: 7124 Precursor: 0 _multi_
134.14799	1747.40698242188
146.13206	1876.19348144531
178.60379	1736.2666015625
346.64655	2214.71557617188
368.05862	1990.52783203125
460.2439	2203.45922851563
470.53189	1931.1787109375
565.79852	2214.03857421875
566.77429	2360.97705078125
806.87299	2180.2724609375
1012.4617	2533.3876953125
1179.8522	2227.99047851563
1180.1412	2523.78540039063
1558.389	2295.859375
1863.8508	2197.92211914063
1894.6597	2404.49633789063
2664.425	2329.40625
peaklist end

peaklist start
mz=1179.18747143
fragmentation=HCD
charge=3
header=RawFile: QE929_MSQ1321_20180329_Heba_ub_s3_ctrl_3 Index: 7137 Precursor: 0 _multi_
110.07138	2939.830078125
124.44284	1974.34802246094
135.43524	1917.7119140625
141.89439	1747.41711425781
143.11763	2153.66528320313
171.11285	2442.04516601563
213.94691	1858.39172363281
214.56322	1726
220.69891	2022.5927734375
231.80646	1952.62194824219
241.61009	1780.81518554688
242.77654	1707.52380371094
352.85944	2143.01953125
460.24258	7212.9873046875
546.02124	2155.86474609375
680.30304	2644.07275390625
711.12476	1947.98303222656
805.09473	1958.33544921875
961.08612	2107.85571289063
1015.4309	2258.998046875
1052.5568	2819.87280273438
1283.1487	2424.17797851563
1852.7252	2603.55297851563
3535.5069	8746.73999023438
peaklist end

peaklist start
mz=1179.18747143
fragmentation=HCD
charge=3
header=RawFile: QE929_MSQ1321_20180329_Heba_ub_s3_ctrl_3 Index: 7301 Precursor: 0 _multi_
100.7412	1691.21142578125
101.71569	1764.00231933594
125.28846	1836.28833007813
130.11104	1697.48132324219
131.20531	2008.82312011719
137.61937	1892.58154296875
184.89586	1788.95227050781
peaklist end

peaklist start
mz=1179.18747143
fragmentation=HCD
charge=3
header=RawFile: QE929_MSQ1321_20180329_Heba_ub_s3_ctrl_3 Index: 6821 Precursor: 0 _multi_
107.58443	1814.44653320313
110.07173	1887.44458007813
118.86253	2059.37109375
142.65837	1761.27685546875
143.11758	2465.84033203125
147.25763	1827.48034667969
346.39911	2138.00903320313
460.24203	8132.1328125
518.89935	2256.75073242188
574.28644	2125.79077148438
629.30109	2150.81420898438
680.29834	3347.60473632813
708.71387	2449.84301757813
833.29382	2124.62255859375
884.388	3216.43798828125
955.46448	3711.42163085938
1021.4335	3190.38061523438
1180.1796	3595.47680664063
1488.6265	2575.2314453125
1650.9354	2504.64770507813
1798.2782	2631.76635742188
1981.5562	2306.173828125
peaklist end

peaklist start
mz=1179.18747143
fragmentation=HCD
charge=3
header=RawFile: QE929_MSQ1321_20180329_Heba_ub_s3_ctrl_3 Index: 6979 Precursor: 0 _multi_
112.14572	1658.28869628906
171.11391	2743.88330078125
185.85803	1686.39453125
224.07564	1699.76306152344
234.14468	3861.58129882813
391.17297	2088.75512695313
460.24301	11816.8173828125
574.28369	3253.2021484375
645.92999	1910.68835449219
680.3078	2618.79541015625
739.35425	2092.78125
779.5285	1909.83666992188
801.48895	2015.38952636719
902.81006	2029.72644042969
910.39868	2580.46166992188
955.47931	2308.275390625
1012.4698	3501.61083984375
1083.511	3794.248046875
1161.2731	1987.54260253906
1260.3511	2243.63623046875
1271.5957	3236.5400390625
1539.1544	2955.24731445313
1539.6814	2930.64404296875
2881.1877	2559.83349609375
3178.3369	2736.48046875
peaklist end

peaklist start
mz=1179.18751976035
fragmentation=HCD
charge=3
header=RawFile: QE929_MSQ1321_20180329_Heba_ub_s5_10_2 Index: 7283 Precursor: 0 _multi_
153.48761	1766.6982421875
252.80498	2117.388671875
342.5029	1716.44262695313
396.1517	1799.31225585938
543.22827	1862.01318359375
598.35834	2305.06079101563
742.87299	2139.76635742188
791.23175	2295.9580078125
peaklist end

peaklist start
mz=884.642519502248
fragmentation=HCD
charge=4
header=RawFile: QE929_MSQ1321_20180329_Heba_ub_s1_ctrl_1 Index: 8027 Precursor: 0 _multi_
102.74121	1377.76647949219
198.03494	1534.58044433594
198.83829	1401.70495605469
208.82901	1749.8330078125
339.01337	1643.1494140625
740.38641	3206.05322265625
740.88092	2639.22314453125
813.73981	1750.99792480469
885.58093	2868.19018554688
922.0976	1639.02551269531
1085.2686	2054.6474609375
1338.5371	1678.80334472656
1416.1754	1792.45471191406
peaklist end

peaklist start
mz=884.642519502248
fragmentation=HCD
charge=4
header=RawFile: QE929_MSQ1321_20180329_Heba_ub_s1_ctrl_1 Index: 7457 Precursor: 0 _multi_
106.9239	1474.1826171875
129.27063	1494.59228515625
146.69109	1414.56274414063
171.11301	1797.28491210938
193.12776	1630.47741699219
212.00465	1416.15832519531
218.48587	1509.03002929688
420.83304	1547.39624023438
704.65521	1841.58850097656
884.5033	9340.802734375
2552.0312	2106.74536132813
2632.2385	1906.90368652344
peaklist end

peaklist start
mz=884.642519502248
fragmentation=HCD
charge=4
header=RawFile: QE929_MSQ1321_20180329_Heba_ub_s1_ctrl_1 Index: 7738 Precursor: 0 _multi_
100.078	1410.80249023438
109.05059	1403.13720703125
143.11794	1602.97058105469
159.03091	1475.63146972656
171.11414	1976.09606933594
234.14481	2641.32885742188
315.95795	1774.45593261719
341.03354	1443.01904296875
355.25534	1495.69311523438
362.41614	1561.56860351563
400.92947	1916.92419433594
432.43878	1656.77355957031
460.23669	2127.54321289063
646.84717	1433.27014160156
680.28223	1830.57385253906
1012.4702	2569.11059570313
1767.8986	1960.49877929688
2563.0142	2212.08959960938
2983.3877	2568.1953125
peaklist end

peaklist start
mz=884.642519502248
fragmentation=HCD
charge=4
header=RawFile: QE929_MSQ1321_20180329_Heba_ub_s1_ctrl_1 Index: 7596 Precursor: 0 _multi_
110.07163	3031.32958984375
143.11777	2484.5595703125
171.11285	2897.05053710938
190.72188	1631.91015625
204.86668	1694.63012695313
234.14473	5704.783203125
241.04996	1789.53649902344
842.62091	2450.38330078125
960.90729	2226.828125
995.46466	1894.17883300781
1111.6436	1781.6376953125
1128.7587	1900.27758789063
1552.2811	1895.33264160156
peaklist end

peaklist start
mz=884.642519502248
fragmentation=HCD
charge=4
header=RawFile: QE929_MSQ1321_20180329_Heba_ub_s1_ctrl_1 Index: 7878 Precursor: 0 _multi_
110.04034	1465.48095703125
143.1181	1657.42944335938
146.13364	1368.46752929688
403.03738	1453.59802246094
454.68057	1608.91650390625
460.23837	2217.45043945313
757.28564	1631.65283203125
895.23877	1866.67944335938
1199.1074	1957.24523925781
1948.026	1860.12719726563
2683.2905	1963.92980957031
2730.5862	2013.33764648438
3513.4575	2062.14916992188
peaklist end

peaklist start
mz=1179.18784174174
fragmentation=HCD
charge=3
header=RawFile: QE929_MSQ1321_20180329_Heba_ub_s6_10_3 Index: 7495 Precursor: 0 _multi_
214.19405	1901.10815429688
234.14471	2195.63208007813
289.18945	1853.57470703125
460.24045	3081.771484375
902.18964	2300.29077148438
1179.5249	3095.95068359375
1179.7588	2428.05126953125
1563.1202	2673.56982421875
2091.1191	2965.68872070313
3497.563	2752.94995117188
peaklist end

peaklist start
mz=1179.18784174174
fragmentation=HCD
charge=3
header=RawFile: QE929_MSQ1321_20180329_Heba_ub_s6_10_3 Index: 8016 Precursor: 0 _multi_
102.65546	1761.82409667969
111.60255	1747.61071777344
117.52418	1617.06127929688
128.18515	1890.931640625
155.81544	1931.78796386719
267.22034	1884.46508789063
344.9231	1932.111328125
953.99701	2093.3974609375
1030.8816	2063.38500976563
1209.9955	2161.08422851563
peaklist end

peaklist start
mz=1179.18784174174
fragmentation=HCD
charge=3
header=RawFile: QE929_MSQ1321_20180329_Heba_ub_s6_10_3 Index: 7665 Precursor: 0 _multi_
149.38882	1566.60803222656
170.55034	1845.27258300781
316.7402	1986.38171386719
326.45734	2337.71337890625
339.41376	2123.66577148438
345.49261	2322.3076171875
419.78906	2272.12475585938
460.24176	4356.70068359375
611.25012	2210.00170898438
1012.4737	2964.59887695313
1083.5636	8345.974609375
peaklist end

peaklist start
mz=1179.18784174174
fragmentation=HCD
charge=3
header=RawFile: QE929_MSQ1321_20180329_Heba_ub_s6_10_3 Index: 7840 Precursor: 0 _multi_
102.73556	2077.40600585938
132.32066	1640.51184082031
135.34853	1743.56323242188
137.67899	1851.43591308594
140.90643	1689.35827636719
147.81683	1727.67578125
226.09445	1845.09619140625
257.02539	1597.61352539063
335.63885	1847.15551757813
460.24161	3428.06127929688
531.87726	2078.13403320313
663.54346	2184.08715820313
1012.4599	2260.12890625
1254.5221	2246.33666992188
peaklist end

peaklist start
mz=1179.18800292637
fragmentation=HCD
charge=3
header=RawFile: QE929_MSQ1321_20180329_Heba_ub_s4_10_1 Index: 7419 Precursor: 0 _multi_
104.97763	2062.59643554688
234.14537	2499.45971679688
252.82451	1940.28576660156
261.30112	1811.27429199219
262.17355	1989.59350585938
358.57513	1995.83874511719
423.44812	2131.49536132813
930.14813	2415.56225585938
951.41364	3299.02172851563
1292.0455	2807.98803710938
1328.6523	2108.09399414063
1477.8926	2140.82739257813
1488.6428	3022.7578125
1508.2762	2423.5810546875
2663.2461	3253.62890625
3354.4241	3036.07275390625
peaklist end

peaklist start
mz=1179.18800292637
fragmentation=HCD
charge=3
header=RawFile: QE929_MSQ1321_20180329_Heba_ub_s4_10_1 Index: 7587 Precursor: 0 _multi_
154.08234	1792.09423828125
234.14551	2060.74877929688
264.98538	1930.58642578125
290.11273	1828.75537109375
343.01007	2162.37231445313
460.23969	1834.03491210938
853.38855	2195.79443359375
1428.5532	2522.63061523438
2041.2222	2868.36596679688
3342.3901	2757.72802734375
peaklist end

peaklist start
mz=707.915749202922
fragmentation=HCD
charge=5
header=RawFile: QE929_MSQ1321_20180329_Heba_ub_s7_30_1 Index: 9934 Precursor: 0 _multi_
106.16162	1344.75427246094
106.57496	1291.96350097656
118.28065	1181.86181640625
129.10219	1440.92578125
143.11775	2151.42578125
168.03358	1509.19982910156
279.69412	1329.1982421875
406.30304	1386.97863769531
487.47949	1616.3251953125
649.68304	1404.00842285156
770.38843	1809.34594726563
796.33417	1626.87219238281
1271.8892	1790.74865722656
peaklist end

peaklist start
mz=1179.1882000846
fragmentation=HCD
charge=3
header=RawFile: QE929_MSQ1321_20180329_Heba_ub_s9_30_3 Index: 7086 Precursor: 0 _multi_
110.0716	3453.66186523438
113.98742	1666.76892089844
161.5094	2208.7431640625
162.11914	1709.12048339844
171.11328	3118.904296875
234.1451	3645.12329101563
239.5732	2201.98266601563
261.54333	1760.61901855469
292.89011	1728.63562011719
371.98859	2007.09729003906
460.23889	11415.8623046875
469.36118	1855.23828125
721.3515	3671.8037109375
767.35553	2306.87255859375
853.36926	2596.07421875
884.37689	2950.47509765625
1012.4772	2670.21875
1120.5133	2854.13330078125
1121.4955	2693.5263671875
1394.054	4985.33837890625
1539.162	2678.22387695313
1849.1416	2346.43334960938
2874.2126	2911.01611328125
3056.0522	3051.96875
peaklist end

peaklist start
mz=1179.1882000846
fragmentation=HCD
charge=3
header=RawFile: QE929_MSQ1321_20180329_Heba_ub_s9_30_3 Index: 7267 Precursor: 0 _multi_
110.07184	2071.82641601563
116.64882	2265.75903320313
122.13794	1913.7900390625
183.93446	1774.88403320313
234.14545	6989.0693359375
249.67506	1796.56909179688
460.24112	9802.44921875
480.6557	1988.69226074219
782.07056	2237.57836914063
1120.5012	2855.96948242188
1173.8281	2605.7177734375
1180.1903	2959.20922851563
peaklist end

peaklist start
mz=1179.18825270918
fragmentation=HCD
charge=3
header=RawFile: QE929_MSQ1321_20180329_Heba_ub_s8_30_2 Index: 7507 Precursor: 0 _multi_
103.89883	1765.4345703125
140.15308	1993.11120605469
147.19894	1788.66076660156
156.85915	1616.35217285156
226.02591	1803.36315917969
250.99774	2000.8359375
886.16888	2023.98864746094
1038.342	2514.97436523438
1508.0433	2597.64965820313
1571.8857	2028.91015625
peaklist end

peaklist start
mz=1179.18825270918
fragmentation=HCD
charge=3
header=RawFile: QE929_MSQ1321_20180329_Heba_ub_s8_30_2 Index: 7322 Precursor: 0 _multi_
104.12911	2026.75317382813
114.02766	1816.7099609375
118.70992	1811.15100097656
123.55289	1679.52563476563
130.076	1593.45935058594
151.2139	1618.05480957031
199.18039	2369.5078125
199.58479	1920.50476074219
295.13196	1950.12512207031
295.42432	1957.09387207031
460.24139	2401.60620117188
481.978	2189.23095703125
574.29169	2295.11547851563
717.62823	1979.33312988281
995.01404	2163.64794921875
1010.3035	2557.15307617188
1328.332	2331.11987304688
1362.6201	2583.08081054688
2110.5198	2588.74609375
peaklist end

peaklist start
mz=1179.18835031474
fragmentation=HCD
charge=3
header=RawFile: QE929_MSQ1321_20180329_Heba_ub_s2_ctrl_2 Index: 7756 Precursor: 0 _multi_
104.80927	1866.17077636719
104.81772	1854.17224121094
115.66835	1982.75390625
205.04073	1763.19604492188
719.85535	2094.47485351563
823.88116	1950.26745605469
peaklist end

peaklist start
mz=1179.18835031474
fragmentation=HCD
charge=3
header=RawFile: QE929_MSQ1321_20180329_Heba_ub_s2_ctrl_2 Index: 7408 Precursor: 0 _multi_
110.0714	2943.20629882813
117.27911	1909.47644042969
128.42719	1801.86608886719
143.11772	2059.27978515625
171.11269	1866.19287109375
218.44893	1968.08251953125
455.73837	1859.70373535156
460.23978	2595.34985351563
1180.1923	2759.76171875
2715.0674	2318.19897460938
peaklist end

peaklist start
mz=1179.18835031474
fragmentation=HCD
charge=3
header=RawFile: QE929_MSQ1321_20180329_Heba_ub_s2_ctrl_2 Index: 7578 Precursor: 0 _multi_
129.62212	1933.55029296875
146.90565	1774.18823242188
171.11279	1782.2099609375
250.92181	1725.71215820313
260.65863	1811.88696289063
273.43857	2210.69897460938
388.37122	1829.33728027344
1175.5817	2367.54125976563
1244.0703	2451.90405273438
1367.5133	2108.35620117188
1904.0867	2262.87915039063
1941.8002	2407.73559570313
2260.5186	2564.37109375
peaklist end

peaklist start
mz=1768.32606122218
fragmentation=HCD
charge=2
header=RawFile: QE929_MSQ1321_20180329_Heba_ub_s7_30_1 Index: 23031 Precursor: 0 _peak_
111.37177	2565.64013671875
111.5075	2372.46240234375
132.05281	2441.27319335938
177.63187	2814.74072265625
199.3401	2643.3974609375
237.573	2710.294921875
677.64929	3058.52001953125
756.43231	3299.83544921875
863.01477	3466.71044921875
1598.2245	3284.43310546875
2052.5242	3626.60034179688
5924.3647	4779.61865234375
peaklist end

peaklist start
mz=1768.75886801802
fragmentation=HCD
charge=2
header=RawFile: QE929_MSQ1321_20180329_Heba_ub_s8_30_2 Index: 21255 Precursor: 0 _peak_
105.54114	2797.99780273438
105.66829	2571.09838867188
127.31138	2559.14794921875
141.38141	2560.51000976563
179.8999	2684.5947265625
180.02036	2918.58715820313
261.14285	2747.10595703125
295.50916	2877.20483398438
588.95154	2740.27709960938
970.62622	2777.6982421875
1006.46	2721.15063476563
1115.2386	3241.72192382813
2190.689	3840.23559570313
4429.7173	4730.345703125
peaklist end

peaklist start
mz=708.114136471475
fragmentation=HCD
charge=5
header=RawFile: QE929_MSQ1321_20180329_Heba_ub_s3_ctrl_3 Index: 7281 Precursor: 0 _multi_
101.07141	48167.18359375
110.06031	2778.3076171875
110.07163	55472.5859375
114.25946	2300.6220703125
119.08157	10792.083984375
120.08102	10622.96875
122.47881	2168.3779296875
127.54995	2867.73168945313
128.47682	3274.61157226563
129.06615	3710.01489257813
129.10234	50472.32421875
130.08664	22444.36328125
133.04329	19551.431640625
141.06503	2290.46801757813
143.11795	271957
144.12129	14258.7373046875
147.11275	35106.06640625
153.06628	4570.91162109375
155.09325	3836.39453125
155.351	2602.458984375
157.13263	2437.47192382813
166.06122	2569.45092773438
169.06129	3062.17138671875
171.07626	21562.6015625
171.11292	104479.359375
172.11559	10341.90234375
173.09215	12393.0205078125
181.05954	2848.314453125
186.02881	2709.40063476563
186.0869	4161.22412109375
189.08812	2946.17138671875
190.06425	11030.669921875
195.07472	2938.83325195313
197.12886	4735.2548828125
198.08679	4050.3427734375
199.10739	3937.0888671875
201.033	10241.224609375
201.08669	24105.98828125
207.12447	3027.05053710938
210.0876	3032.85327148438
212.10287	10685.1875
216.09856	3091.74340820313
216.13344	21720.587890625
218.05928	19535.111328125
227.10312	9934.72265625
228.0979	16834.19921875
230.11261	8611.9248046875
231.11244	3863.79248046875
234.14491	125325.7265625
235.1199	3682.4052734375
235.14774	16327.2568359375
242.11307	3112.408203125
242.14981	34103.19921875
243.07095	2618.90698242188
248.14034	2678.72583007813
249.09792	3348.3046875
258.10513	7955.97583007813
266.12408	12506.7060546875
276.13434	4036.41772460938
301.09616	3757.8828125
314.13465	6701.6455078125
319.10703	3718.80078125
329.09195	10086.1171875
339.13043	4144.78369140625
343.19867	3373.07421875
345.1731	3355.02392578125
346.12051	3350.73461914063
363.18359	3449.28686523438
368.15564	4189.93310546875
371.19333	3180.1494140625
373.13556	3982.20654296875
380.72446	2476.57958984375
388.13193	4106.69140625
402.14233	3660.2197265625
408.21106	3333.79077148438
439.20682	3198.93896484375
442.2305	9831.45703125
446.28802	3083.68237304688
448.18085	3535.16186523438
449.55594	2680.66162109375
460.2403	90253.7978515625
460.54706	4751.60498046875
495.73987	2742.72534179688
496.23067	10694.828125
499.16696	2815.37280273438
506.74707	17855.736328125
508.23236	3420.81518554688
511.22382	7752.9951171875
545.23193	3028.60473632813
553.25085	13897.2255859375
556.26733	4795.28662109375
557.25391	2971.78662109375
563.57239	3811.95068359375
574.28465	32860.3427734375
577.91504	3967.91357421875
585.24225	11088.525390625
601.25659	3841.10668945313
607.26654	11133.7021484375
616.27118	3605.89306640625
620.27802	3639.56005859375
625.27606	5664.548828125
634.61804	5734.79541015625
641.61694	4395.7998046875
645.2663	4731.83154296875
668.28925	3963.3203125
680.2959	16139.0966796875
684.31683	3752.02319335938
694.3147	4101.9775390625
699.2847	15837.216796875
711.3183	4638.98046875
721.34817	50250.7216796875
732.30634	9360.0400390625
735.82306	5500.99609375
737.31453	14240.9545898438
750.31995	9087.15625
751.34241	5344.15869140625
756.31	5869.19140625
766.32782	9961.0556640625
767.82766	23637.6145019531
768.32244	32228.4145507813
809.34094	13838.7802734375
812.36664	14423.3229980469
817.3479	9402.787109375
824.85272	12891.4599609375
825.84399	6090.591796875
831.3465	10751.4541015625
850.38043	8398.5634765625
852.36261	15797.0400390625
858.41054	27844.2141113281
861.37451	10533.052734375
875.3808	9176.0439453125
879.36395	5288.94091796875
884.38355	18107.69140625
887.38269	9711.955078125
915.37231	11026.9580078125
937.41888	9422.1923828125
938.41998	14425.630859375
950.40173	16773.30078125
951.4106	34370.369140625
951.92639	18376.36328125
955.45947	16197.3547363281
955.46692	31766.669921875
956.45654	19950.7265625
960.43213	9345.7529296875
994.45752	12499.9794921875
1012.4853	80862.8891601563
1015.4631	4874.46142578125
1016.4423	4068.89306640625
1021.4536	21068.205078125
1022.4394	10949.568359375
1029.4112	31602.2060546875
1038.4709	4856.27587890625
1044.9509	4151.56396484375
1083.5168	46414.296875
1083.5276	35331.30859375
1087.4698	13386.1838378906
1088.4625	5234.01708984375
1092.5078	4708.76416015625
1120.5078	38111.3935546875
1122.5291	4415.90576171875
1139.4726	6131.35375976563
1140.4519	9108.1162109375
1162.5258	7796.87646484375
1170.555	99495.3061523438
1215.5296	24611.609375
1229.5728	8592.44946289063
1255.5059	11326.4248046875
1256.5275	5402.7177734375
1257.5716	41451.4072265625
1258.5547	12073.6357421875
1271.5807	18390.7202148438
1271.5963	102534.18359375
1276.5703	8184.09545898438
1334.5879	4183.572265625
1361.5891	11018.5180664063
1385.6311	28205.685546875
1431.6335	45839.7177734375
1488.6517	222211.291992188
1504.6665	8012.859375
1532.6691	15190.171875
1589.7226	16958.5595703125
1598.7028	9212.8095703125
1599.684	119971.419433594
1665.6897	14239.2944335938
1687.7208	31120.5048828125
1704.7454	137139.887695313
1731.7191	45840.240234375
1748.7401	18375.8579101563
1750.7347	9004.3544921875
1801.7674	15729.0612792969
1818.7917	159973.923095703
1874.8308	9507.224609375
1876.8188	15361.091796875
1902.8223	17115.4799804688
1919.8452	50636.9523925781
3296.3707	18731.0961914063
peaklist end

peaklist start
mz=708.114136471475
fragmentation=HCD
charge=5
header=RawFile: QE929_MSQ1321_20180329_Heba_ub_s3_ctrl_3 Index: 7440 Precursor: 0 _multi_
101.07145	8817.654296875
110.07173	9879.04296875
125.07137	1986.67944335938
129.10255	6822.30419921875
130.08656	3058.35913085938
133.04311	3387.76123046875
143.08101	1310.20239257813
143.11795	44756.15625
144.12146	3372.10424804688
147.11282	5884.09228515625
161.38518	1219.55578613281
171.07664	1505.642578125
171.11304	21368.50390625
197.12805	1573.83850097656
201.08606	3049.53759765625
212.10165	1387.45861816406
216.13438	2157.90991210938
218.05907	1469.98425292969
234.1452	21415.1171875
235.14697	2147.62182617188
242.11426	1564.68530273438
242.15063	2597.81787109375
247.09436	1275.45568847656
266.1243	2462.15014648438
421.65872	1721.15673828125
460.23941	12675.67578125
478.23077	2117.50170898438
553.25018	6263.96044921875
565.22253	1805.01745605469
574.28412	5273.81396484375
585.78534	10307.6298828125
625.95123	2664.58422851563
634.61157	2047.43054199219
640.9577	1924.54260253906
721.35284	7130.27978515625
737.31866	1799.62426757813
740.32428	1933.17150878906
744.82887	18980.4606933594
745.33673	16034.7705078125
746.31348	1980.47290039063
766.85406	2345.47583007813
767.82812	1645.36169433594
768.31683	2035.74157714844
795.35986	2093.73168945313
799.85516	1850.55688476563
808.8526	1843.57104492188
824.83856	2522.71923828125
825.3623	1824.537109375
851.34747	2191.2060546875
852.87646	7272.3798828125
853.38409	2376.22924804688
853.86432	2398.75952148438
866.8609	2714.40478515625
875.36346	2059.828125
884.38904	1650.60766601563
938.9248	1611.90380859375
955.45276	2153.43969726563
1012.4811	13556.0380859375
1013.4714	5927.39501953125
1021.441	1897.05932617188
1029.4237	2808.03588867188
1083.514	1961.53723144531
1120.5035	6253.8515625
1255.4904	3037.96411132813
1271.5997	14187.7573242188
1385.6234	4931.4951171875
1599.6796	9556.72265625
1792.2604	1805.32458496094
1812.5774	1716.09484863281
1818.7775	21769.1950683594
1901.8111	7901.54919433594
3557.3098	1997.66455078125
peaklist end

peaklist start
mz=708.114136471475
fragmentation=HCD
charge=5
header=RawFile: QE929_MSQ1321_20180329_Heba_ub_s3_ctrl_3 Index: 7599 Precursor: 0 _multi_
101.0714	7860.857421875
110.07153	7404.6357421875
129.10237	5986.2724609375
130.08653	5434.00927734375
133.04311	1498.76672363281
135.71771	1319.18725585938
143.11786	34528.82421875
144.12169	1605.97729492188
147.11266	2676.79858398438
169.06326	1520.95520019531
171.1125	15903.251953125
189.08772	1610.23303222656
201.08662	1618.29455566406
216.13486	1728.10583496094
218.05919	1651.29504394531
227.10043	1801.404296875
230.11264	2172.86181640625
234.14493	17017.359375
242.14993	3058.81909179688
253.76851	1395.42846679688
325.49966	1586.06079101563
428.5777	1435.40417480469
460.24039	11458.365234375
463.73068	1677.66662597656
478.23181	1893.55871582031
542.26489	5242.5634765625
574.28113	2568.95166015625
625.95044	2861.26342773438
629.29272	2215.51782226563
634.95276	2014.94616699219
636.30603	2744.91284179688
636.80133	3025.880859375
653.50763	1815.38415527344
680.29742	2292.76147460938
693.31848	1765.02380371094
716.31293	2755.21728515625
721.34314	3119.72265625
768.33527	2547.12866210938
801.33789	2781.59741210938
809.34991	2052.65454101563
825.34503	1860.08654785156
830.85413	1620.91711425781
867.37079	1803.451171875
884.37042	2044.10327148438
939.40533	1614.55615234375
951.41492	2659.96655273438
955.44702	2564.9873046875
1012.4761	14439.0854492188
1083.5132	3015.998046875
1170.5495	14745.2574462891
1170.5588	1642.208984375
1488.6485	32296.9758300781
1599.6791	8647.92431640625
1704.7391	16774.4699707031
1731.7116	7918.21459960938
1818.7799	14150.9365234375
peaklist end

peaklist start
mz=708.114136471475
fragmentation=HCD
charge=5
header=RawFile: QE929_MSQ1321_20180329_Heba_ub_s3_ctrl_3 Index: 6806 Precursor: 0 _multi_
101.07156	25574.93359375
102.05551	1942.89599609375
110.07171	26131.701171875
112.68108	1462.26037597656
119.0816	3737.59228515625
120.08123	2218.72900390625
129.10246	21042.66015625
130.08632	12770.6943359375
130.10558	1291.92431640625
133.04337	8021.30615234375
141.06487	1735.98059082031
143.11798	115415.7109375
144.12112	9930.0908203125
144.13113	1582.41235351563
147.11288	15216.333984375
151.73151	1367.15539550781
155.09348	1979.3095703125
166.06137	1775.84033203125
171.07684	7744.18310546875
171.11304	59608.08203125
172.11604	7866.72021484375
173.09248	6043.55419921875
182.64833	1576.95251464844
186.08777	3162.08642578125
188.10292	1727.03015136719
190.06606	1844.92138671875
195.07593	2727.32690429688
197.12842	3322.51977539063
199.10748	1924.57189941406
201.03278	2135.31127929688
201.08772	6682.99365234375
208.69342	1747.1220703125
212.10257	2427.14672851563
216.09941	2090.55200195313
216.13414	9704.716796875
218.05931	6767.7421875
227.10301	6321.30224609375
228.09763	6935.84716796875
230.07727	1876.02124023438
230.11368	7960.0732421875
234.09016	2645.94995117188
234.14493	55409.0546875
235.12025	1861.44665527344
235.14711	8216.2421875
242.15028	14242.0322265625
266.12524	8217.2529296875
276.13568	2253.96655273438
314.13434	2744.51025390625
319.10724	1662.25012207031
329.09131	2841.8896484375
342.15445	2198.44946289063
343.19751	2610.26318359375
345.17783	2586.08422851563
363.1817	2445.12890625
429.70871	2632.59204101563
442.23148	2435.83813476563
459.87177	2172.81469726563
460.24065	42062.56640625
480.97186	1718.60168457031
494.72665	1699.623046875
508.23193	1757.08288574219
510.19238	1874.67077636719
511.22702	2906.21215820313
544.23358	1973.00439453125
547.23584	2256.95874023438
553.25054	10033.8256835938
574.28455	13068.732421875
581.76508	2142.14331054688
585.23682	2740.98510742188
586.77948	2676.005859375
597.27448	2595.76196289063
605.60345	1911.2890625
625.28296	6108.71923828125
625.63696	2504.25634765625
640.29254	1989.78161621094
640.62146	7980.244140625
640.94885	7010.50048828125
651.25964	2506.77856445313
680.29669	5366.09814453125
682.29651	2990.03344726563
684.3111	2817.48901367188
693.31746	9038.58837890625
699.28674	6714.708984375
711.31677	5989.755859375
721.34734	21151.3647460938
736.32104	2953.388671875
737.3163	7266.58520507813
746.32782	3366.07373046875
750.3125	3044.12280273438
759.31348	2348.99365234375
766.31653	2334.841796875
789.33502	1999.35900878906
794.3454	2158.7666015625
795.86206	6075.5673828125
808.85443	7474.05029296875
812.36792	5862.7734375
815.84424	2832.41748046875
817.3512	2298.30322265625
823.36603	2205.4169921875
843.86444	3242.3056640625
844.37537	2379.17236328125
858.40814	3101.927734375
861.37494	2435.73852539063
867.37854	2651.12426757813
875.36414	7413.51220703125
884.39264	3446.4091796875
887.38062	6381.908203125
896.37537	2920.53295898438
930.89795	2670.5478515625
937.41895	3509.69116210938
938.4201	7261.8486328125
939.4043	3404.05493164063
950.40381	5772.34521484375
955.46111	34044.3232421875
960.91113	6684.0224609375
1007.416	2587.12109375
1012.4839	49086.2570800781
1021.4445	10225.5556640625
1026.4418	3104.56420898438
1029.4109	16323.3305664063
1038.4698	2904.56079101563
1083.5183	30777.8022460938
1087.4695	2527.5732421875
1088.4602	2316.34716796875
1120.5099	9528.203125
1121.525	5673.6044921875
1122.4915	2742.00610351563
1140.4669	6553.18505859375
1170.5493	13248.3266601563
1170.561	28321.384765625
1215.5233	14003.6118164063
1255.4999	5882.1103515625
1256.5162	3120.88696289063
1257.5573	10033.978515625
1258.5435	6561.005859375
1271.6029	51456.0471191406
1386.6066	2147.71240234375
1431.6293	12607.6318359375
1488.6542	93362.24609375
1532.6949	9652.14184570313
1534.6326	16837.232421875
1599.682	45404.9426269531
1617.6792	8093.40161132813
1648.682	23946.2734375
1660.7002	8525.85424804688
1688.7163	5070.5673828125
1704.7465	59443.2817382813
1731.7219	18041.2333984375
1800.7722	9897.6875
1818.7916	61352.5529785156
1818.8062	4526.24914550781
1875.8281	5264.16149902344
1901.821	45365.4091796875
3329.3793	6065.20629882813
peaklist end

peaklist start
mz=708.114136471475
fragmentation=HCD
charge=5
header=RawFile: QE929_MSQ1321_20180329_Heba_ub_s3_ctrl_3 Index: 8052 Precursor: 0 _multi_
101.07145	2162.75219726563
102.14263	1511.85461425781
107.07609	1329.47668457031
110.07151	8060.80810546875
125.11068	1343.23522949219
129.10185	2589.62548828125
133.04332	2200.87548828125
137.28508	1080.521484375
143.11816	24818.1875
144.19135	1312.16003417969
147.11273	1798.53869628906
171.1133	10889.7958984375
212.64423	1333.03063964844
216.1346	2062.14038085938
218.05899	1440.40942382813
223.15495	2978.16625976563
227.10326	1435.98217773438
234.14404	10730.3115234375
242.1497	1320.111328125
251.15115	2543.1123046875
314.13205	1337.23583984375
389.89209	1354.63000488281
460.23816	6977.62060546875
497.22726	1739.36193847656
621.74139	2056.44873046875
635.28125	1645.21838378906
708.06677	3146.03051757813
708.3949	3102.40356445313
716.3316	1704.93237304688
721.35895	1570.86279296875
736.32593	1474.24682617188
738.3316	1700.8427734375
800.35052	5218.44580078125
825.34558	1820.58825683594
831.34839	2935.13916015625
852.88342	4912.14404296875
858.39429	1525.61437988281
909.89478	2440.0205078125
910.38824	4899.5087890625
951.41223	1696.62756347656
993.43951	1860.38830566406
994.42303	1573.83959960938
1012.4824	4781.61181640625
1170.5482	1946.51013183594
1170.5572	6588.63818359375
1271.6034	5003.57666015625
1488.6474	16204.6833496094
1866.6816	1682.80163574219
2636.7258	1634.08129882813
3365.2363	1796.63757324219
peaklist end

peaklist start
mz=708.114136471475
fragmentation=HCD
charge=5
header=RawFile: QE929_MSQ1321_20180329_Heba_ub_s3_ctrl_3 Index: 7903 Precursor: 0 _multi_
101.07157	7196.5791015625
101.07843	1116.90783691406
109.94385	1209.96484375
110.07162	5904.04345703125
110.78809	1334.57934570313
120.0808	1571.85083007813
129.10201	5811.6396484375
143.1179	28207.888671875
144.29991	1280.82189941406
147.11322	1951.87255859375
159.50294	1343.38952636719
171.11288	11940.029296875
201.08688	2455.7265625
212.67909	1422.84252929688
234.14487	14454.15234375
242.15009	1920.30407714844
317.99066	1292.1875
338.29651	1330.38427734375
460.2395	7643.10107421875
568.90845	1710.74255371094
574.28265	2239.14453125
585.77887	3167.677734375
721.35419	2861.50903320313
722.34558	1899.49157714844
800.35236	1771.92077636719
800.84723	2359.68237304688
838.09668	1650.80224609375
852.88336	5053.6796875
854.36304	1636.88134765625
884.39056	1788.232421875
938.40295	2007.63220214844
952.41553	1503.85546875
955.45172	2789.06616210938
1012.4703	7295.53759765625
1052.9645	1918.119140625
1120.511	2528.81860351563
1488.6494	18941.7023925781
1705.7395	5047.83374023438
1818.7847	10539.943359375
2014.4037	1724.57189941406
3418.7759	2186.38110351563
peaklist end

peaklist start
mz=708.114866339055
fragmentation=HCD
charge=5
header=RawFile: QE929_MSQ1321_20180329_Heba_ub_s3_ctrl_3 Index: 12727 Precursor: 0 _multi_
120.08099	2601.90356445313
143.11852	2177.60888671875
176.99098	1245.51953125
181.81995	1275.97705078125
187.10756	3067.24609375
430.32773	1380.220703125
485.54675	1549.6845703125
495.8757	1331.43103027344
708.90045	1405.123046875
709.0285	1848.63159179688
824.05353	1741.1083984375
1639.3749	1697.97717285156
1667.0082	1626.99975585938
2806.5969	1739.0556640625
2815.2329	1817.75415039063
3148.6931	2149.20703125
peaklist end

peaklist start
mz=708.114866339055
fragmentation=HCD
charge=5
header=RawFile: QE929_MSQ1321_20180329_Heba_ub_s3_ctrl_3 Index: 12583 Precursor: 0 _multi_
105.01328	1328.53674316406
117.57732	1194.71496582031
129.1021	1985.20031738281
133.04405	1224.72595214844
143.11682	4487.74267578125
216.09763	1407.14672851563
378.59824	1401.90698242188
651.82135	4716.4833984375
707.33813	1858.85400390625
771.37561	1779.37646484375
1348.0272	1756.46862792969
1996.0289	1716.03308105469
3112.1414	1982.64868164063
3595.4612	1846.63220214844
peaklist end

peaklist start
mz=708.11491740569
fragmentation=HCD
charge=5
header=RawFile: QE929_MSQ1321_20180329_Heba_ub_s3_ctrl_3 Index: 12437 Precursor: 0 _multi_
101.07121	1436.54772949219
105.75815	1275.88122558594
143.11836	5483.6455078125
176.69647	1390.10070800781
230.78845	1384.02551269531
234.14439	2127.5732421875
236.2618	1342.01025390625
242.15047	1566.41003417969
372.76465	1377.83728027344
407.3201	1303.61315917969
412.13525	1286.74401855469
707.38964	10682.9926757813
728.88031	1403.93835449219
745.33313	2231.47241210938
910.39441	2185.2265625
912.32434	1337.85461425781
928.36041	1934.23779296875
1293.2389	1700.71948242188
1412.5457	1935.11938476563
2619.2749	2080.20385742188
2644.2849	1655.47265625
peaklist end

peaklist start
mz=708.115072535805
fragmentation=HCD
charge=5
header=RawFile: QE929_MSQ1321_20180329_Heba_ub_s3_ctrl_3 Index: 17477 Precursor: 0 _multi_
127.41289	1185.72631835938
143.11766	2100.14086914063
235.07507	1365.94372558594
235.10831	1260.56018066406
420.60831	1788.05517578125
783.42596	1863.25891113281
2824.9675	1865.56176757813
peaklist end

peaklist start
mz=884.892088651066
fragmentation=HCD
charge=4
header=RawFile: QE929_MSQ1321_20180329_Heba_ub_s3_ctrl_3 Index: 7898 Precursor: 0 _multi_
110.07139	2109.4013671875
153.22604	1389.43774414063
180.23299	1395.75524902344
205.40807	1345.17260742188
234.144	2107.31982421875
486.07623	1571.46398925781
529.82812	1608.5947265625
595.13763	1708.01501464844
689.66528	1620.16540527344
746.90045	1805.72180175781
915.18713	1788.26037597656
1558.55	1847.06896972656
1604.8434	2048.96459960938
3026.3801	2337.48364257813
peaklist end

peaklist start
mz=884.892088651066
fragmentation=HCD
charge=4
header=RawFile: QE929_MSQ1321_20180329_Heba_ub_s3_ctrl_3 Index: 7593 Precursor: 0 _multi_
110.07161	1548.8759765625
110.22438	1435.29443359375
127.63725	1406.310546875
143.11786	2314.97607421875
171.11287	1849.89721679688
234.14507	2899.94970703125
395.13333	1641.87829589844
460.2392	5867.72900390625
535.01508	1729.83520507813
611.40869	1930.85681152344
885.14362	2356.33911132813
1171.5106	1859.74719238281
1596.3488	1986.82446289063
1806.2297	2018.20483398438
1982.2583	2394.71215820313
peaklist end

peaklist start
mz=884.892088651066
fragmentation=HCD
charge=4
header=RawFile: QE929_MSQ1321_20180329_Heba_ub_s3_ctrl_3 Index: 7748 Precursor: 0 _multi_
110.07183	1561.78149414063
119.35142	1625.22277832031
129.10201	2173.94750976563
129.26056	1483.951171875
143.11815	3085.30053710938
221.49908	1598.08422851563
227.63522	1293.32238769531
234.14517	2718.48046875
242.14929	2269.70239257813
322.74988	1597.36486816406
384.41513	1584.51086425781
386.57047	1514.77880859375
430.54733	1390.84240722656
460.23798	1948.40295410156
578.93024	1919.58312988281
634.75507	1537.90979003906
876.56274	1721.81860351563
1445.0261	2224.42626953125
2365.7444	1975.80187988281
2656.853	2400.62353515625
peaklist end

peaklist start
mz=708.115126840828
fragmentation=HCD
charge=5
header=RawFile: QE929_MSQ1321_20180329_Heba_ub_s3_ctrl_3 Index: 17052 Precursor: 0 _multi_
110.54352	1226.01928710938
149.16908	1184.80383300781
153.10159	1270.78784179688
956.21405	1503.65185546875
1338.8524	1758.2705078125
peaklist end

peaklist start
mz=708.115209846754
fragmentation=HCD
charge=5
header=RawFile: QE929_MSQ1321_20180329_Heba_ub_s7_30_1 Index: 9076 Precursor: 0 _multi_
110.07203	1313.17028808594
119.68364	1240.13671875
125.45646	1278.31335449219
129.10233	2140.48168945313
136.0752	2011.45104980469
143.11775	1987.23022460938
143.70198	1304.078125
171.11229	1978.61682128906
190.79393	1217.60998535156
196.06499	1240.76647949219
232.14006	2302.208984375
235.65666	1421.96520996094
279.61505	1341.33581542969
350.09152	1252.20886230469
604.25854	1380.74462890625
890.43402	1532.67956542969
1455.0653	1671.41772460938
3062.8518	2198.07080078125
peaklist end

peaklist start
mz=708.115331991881
fragmentation=HCD
charge=5
header=RawFile: QE929_MSQ1321_20180329_Heba_ub_s3_ctrl_3 Index: 12885 Precursor: 0 _multi_
110.07211	1564.40832519531
129.10243	1683.93298339844
143.11815	1654.67260742188
149.77664	1280.49890136719
171.14755	1615.435546875
193.48654	1319.07849121094
223.09663	1344.96032714844
234.14409	1260.32470703125
385.95825	1329.66369628906
784.46362	1464.4794921875
909.91608	1715.42175292969
1495.2399	1536.4716796875
1677.2476	1819.62158203125
1880.5547	2045.08471679688
1901.4882	1548.99829101563
1911.2081	1512.24499511719
1981.9827	1705.49987792969
2311.1985	1675.25207519531
2449.8013	1527.70544433594
2492.2024	1732.9765625
2592.8318	1704.51733398438
2916.5457	1810.51721191406
2930.5522	1665.33276367188
peaklist end

peaklist start
mz=708.115424130387
fragmentation=HCD
charge=5
header=RawFile: QE929_MSQ1321_20180329_Heba_ub_s5_10_2 Index: 7877 Precursor: 0 _multi_
117.9482	1251.37976074219
129.10211	1169.95751953125
137.64822	1377.52514648438
143.11807	2638.966796875
171.11304	1527.17492675781
213.92119	1454.92150878906
223.37837	1230.71228027344
226.1118	1489.25378417969
332.30396	1360.89074707031
466.95239	1349.92761230469
748.61499	1683.00524902344
824.84399	1553.48425292969
3178.1333	1921.40002441406
peaklist end

peaklist start
mz=708.115424130387
fragmentation=HCD
charge=5
header=RawFile: QE929_MSQ1321_20180329_Heba_ub_s5_10_2 Index: 7710 Precursor: 0 _multi_
101.07124	1849.42651367188
108.88657	1291.74475097656
110.07111	2280.55639648438
127.90158	1262.01086425781
142.4431	1258.85668945313
143.1179	14355.3310546875
147.11342	1372.8193359375
155.28241	1355.06298828125
171.11246	2152.85302734375
204.45126	1318.19897460938
234.14484	5591.4990234375
251.14861	1571.74694824219
293.67191	1432.03564453125
375.58371	1361.24841308594
382.22247	1463.18286132813
418.50098	1429.21069335938
460.24252	1757.22741699219
545.55444	1699.9970703125
684.75757	1737.00537109375
708.37354	1763.96472167969
745.32855	2403.51440429688
761.96088	1603.037109375
800.33588	1795.17749023438
800.84515	2115.35424804688
853.38458	1803.01867675781
953.41022	1408.46350097656
1012.4691	2360.12890625
1818.7837	5706.43359375
1990.7888	1654.80944824219
2705.9392	1810.38403320313
2864.5564	2330.4248046875
peaklist end

peaklist start
mz=708.115424130387
fragmentation=HCD
charge=5
header=RawFile: QE929_MSQ1321_20180329_Heba_ub_s5_10_2 Index: 8035 Precursor: 0 _multi_
104.62617	1439.76696777344
134.42409	1159.34594726563
143.11826	2980.38134765625
258.15848	1234.51403808594
327.25952	1529.4931640625
1086.4523	1595.53979492188
1168.0515	1547.48034667969
1255.5625	1773.38305664063
2106.6292	1826.38830566406
2504.623	1789.82861328125
peaklist end

peaklist start
mz=708.115458332058
fragmentation=HCD
charge=5
header=RawFile: QE929_MSQ1321_20180329_Heba_ub_s4_10_1 Index: 8404 Precursor: 0 _multi_
101.07164	2102.03173828125
110.07151	5897.91650390625
129.10236	2864.42358398438
130.08565	1259.79772949219
143.11784	16514.33203125
144.12086	1279.85119628906
147.1124	1814.06420898438
158.33652	1283.71423339844
162.99146	1515.77331542969
171.11238	5915.12060546875
223.15677	1624.08447265625
234.14594	9660.240234375
460.24091	2689.94482421875
585.7807	2363.39990234375
628.56793	1434.57690429688
634.60486	1690.37316894531
636.80713	1450.33972167969
707.3764	2718.28344726563
708.38947	5181.564453125
708.85852	2489.47607421875
745.81873	1855.09326171875
767.35583	2369.77783203125
852.88416	2973.39111328125
1012.4724	2180.08984375
1029.3997	1667.64672851563
1120.5052	2065.310546875
1226.355	1692.57885742188
1488.6477	5302.45874023438
1818.7876	5028.76245117188
2420.2632	1902.89416503906
3254.7463	2066.498046875
peaklist end

peaklist start
mz=1179.52807303417
fragmentation=HCD
charge=3
header=RawFile: QE929_MSQ1321_20180329_Heba_ub_s5_10_2 Index: 8491 Precursor: 0 _multi_
103.67119	1831.37890625
104.15028	1654.19067382813
104.15804	1702.91638183594
126.05526	3480.32055664063
138.05482	4548.7802734375
168.06502	2187.8896484375
199.12883	1721.58227539063
204.08675	7746.34716796875
232.08168	3508.34643554688
263.71948	2019.83569335938
326.68381	1639.06555175781
648.22504	1956.21362304688
1281.1895	2165.75146484375
1746.2059	2651.94897460938
2679.0479	3089.50927734375
3202.3604	2871.20971679688
peaklist end

peaklist start
mz=1179.52825229535
fragmentation=HCD
charge=3
header=RawFile: QE929_MSQ1321_20180329_Heba_ub_s7_30_1 Index: 9027 Precursor: 0 _multi_
112.24015	2118.11767578125
114.95168	1853.95385742188
126.05506	4197.66796875
168.0659	2937.6455078125
204.0863	6009.00146484375
250.81973	2011.740234375
358.71573	2055.02563476563
365.85849	1847.65295410156
415.69839	2061.47875976563
915.74054	2312.20703125
943.80878	2279.11059570313
1241.4612	2174.87524414063
1525.3691	2258.03466796875
peaklist end

peaklist start
mz=1179.5284424748
fragmentation=HCD
charge=3
header=RawFile: QE929_MSQ1321_20180329_Heba_ub_s9_30_3 Index: 9247 Precursor: 0 _multi_
126.05525	3191.40161132813
138.05482	2969.85595703125
138.06488	1543.201171875
162.45474	1696.46374511719
204.08704	7450.17919921875
232.08293	2036.22668457031
237.83723	1721.64794921875
288.5513	1775.869140625
1680.6667	2540.09619140625
peaklist end

peaklist start
mz=884.908557112154
fragmentation=HCD
charge=4
header=RawFile: QE929_MSQ1321_20180329_Heba_ub_s5_10_2 Index: 4802 Precursor: 0 _multi_
110.42857	1692.92529296875
126.05516	1874.40893554688
126.93392	1393.357421875
132.9962	1600.93029785156
138.05482	16827.431640625
168.06572	9112.8798828125
173.49507	1350.00207519531
186.07607	3422.60400390625
204.08623	8990.6337890625
309.28748	1656.10559082031
533.56055	1745.87390136719
540.81183	1861.30322265625
576.43158	1604.45715332031
883.12225	2039.63439941406
1323.6614	2302.90014648438
1621.5724	1938.9033203125
2643.2724	5333.45678710938
3120.4651	1969.74645996094
peaklist end

peaklist start
mz=884.908643271499
fragmentation=HCD
charge=4
header=RawFile: QE929_MSQ1321_20180329_Heba_ub_s4_10_1 Index: 5006 Precursor: 0 _multi_
126.05498	2100.75390625
128.23816	1304.37963867188
133.35085	1710.5888671875
138.05515	34620.40234375
138.14027	1501.2783203125
139.05887	1833.48132324219
168.06624	17698.93359375
169.06746	1934.42956542969
186.07628	7049.91162109375
204.08641	16379.3291015625
208.19113	1613.5634765625
264.60205	1463.80773925781
323.96338	1487.19311523438
366.14111	6632.388671875
456.11475	1686.5205078125
1004.1453	2472.7607421875
1058.1655	2888.61254882813
1058.8262	1964.00207519531
1323.6534	1855.91015625
2494.0029	2258.099609375
2644.2529	8656.58349609375
2837.6626	2103.30639648438
peaklist end

peaklist start
mz=884.909070796481
fragmentation=HCD
charge=4
header=RawFile: QE929_MSQ1321_20180329_Heba_ub_s2_ctrl_2 Index: 5042 Precursor: 0 _multi_
121.26891	1694.142578125
123.96555	1522.47912597656
126.05506	18172.916015625
138.05493	117975.71875
139.05814	6594.97705078125
144.0654	3518.779296875
168.06534	47895.84375
169.06886	2550.947265625
186.07628	19389.890625
192.4313	1636.25671386719
196.51651	1654.248046875
197.46242	1508.59204101563
204.08655	49150.640625
205.0901	6484.88720703125
212.02959	1888.26184082031
234.56712	1532.14697265625
329.19293	2890.810546875
366.13908	18366.5247802734
641.97595	1548.93347167969
837.91187	2290.72436523438
882.43427	3710.78442382813
884.42078	2814.041015625
950.46875	2990.34350585938
988.05505	1914.54309082031
1003.8087	6211.470703125
1241.6156	6542.1474609375
1243.0834	1986.26281738281
1314.6263	2004.6416015625
1322.6274	8932.2548828125
1324.1381	7790.6201171875
1404.6406	6173.15673828125
1405.1678	5663.08154296875
1671.8267	27990.83984375
2118.0859	8457.06787109375
2644.3172	25026.9521484375
2805.302	9056.69506835938
3010.3963	11608.7700195313
3145.6091	2556.1318359375
3170.405	2519.279296875
3171.4464	18711.9526367188
peaklist end

peaklist start
mz=884.90923053557
fragmentation=HCD
charge=4
header=RawFile: QE929_MSQ1321_20180329_Heba_ub_s9_30_3 Index: 4934 Precursor: 0 _multi_
138.05504	11990.171875
154.33905	1444.88513183594
168.06647	1594.94055175781
191.03287	1480.76989746094
204.08549	2022.02685546875
226.0069	1389.24194335938
298.20245	2134.666015625
383.35913	1535.22668457031
497.3367	1603.482421875
608.53809	1482.00134277344
793.77661	1793.66223144531
1286.0253	1752.98657226563
1323.6641	1735.66357421875
1809.4907	2007.76635742188
2274.3328	1892.72094726563
3292.1841	2160.533203125
peaklist end

peaklist start
mz=884.909235622949
fragmentation=HCD
charge=4
header=RawFile: QE929_MSQ1321_20180329_Heba_ub_s3_ctrl_3 Index: 4778 Precursor: 0 _multi_
102.38844	1321.10705566406
122.77131	1420.03381347656
126.05576	4896.6572265625
138.05501	27894.8203125
168.06561	10070.888671875
186.07574	5442.06787109375
204.08691	9561.8984375
221.74316	1616.16552734375
237.99312	1276.375
239.83926	1273.22302246094
366.14069	2955.10546875
525.8764	1673.10375976563
564.14227	1612.34802246094
716.49811	1568.92907714844
836.91003	1921.8134765625
837.93182	2011.51745605469
920.80719	2089.9833984375
950.12866	1730.64831542969
1003.8036	1723.88989257813
1118.5448	1889.14990234375
1188.8619	1873.51635742188
1323.1678	2699.19506835938
1323.655	4961.13818359375
1379.049	1693.34423828125
1837.7982	1959.94384765625
2304.3513	2024.58251953125
2429.5574	2383.97778320313
3149.2808	2251.94165039063
3178.9514	1968.82153320313
peaklist end

peaklist start
mz=884.909241538426
fragmentation=HCD
charge=4
header=RawFile: QE929_MSQ1321_20180329_Heba_ub_s7_30_1 Index: 4978 Precursor: 0 _multi_
107.29587	1404.45483398438
111.36717	1345.59558105469
126.0554	1750.79235839844
138.0551	17871.853515625
139.0582	1687.7373046875
168.06567	8880.9228515625
186.07613	2810.11450195313
204.08713	7404.69482421875
366.14005	3075.16186523438
424.70349	1656.15356445313
480.72748	1626.69506835938
554.61383	1835.70971679688
751.71204	2181.66918945313
882.42181	1891.46057128906
893.62683	1809.99536132813
1140.9854	1986.11730957031
1172.3219	1947.73156738281
1580.5042	1844.67712402344
peaklist end

peaklist start
mz=884.909251787432
fragmentation=HCD
charge=4
header=RawFile: QE929_MSQ1321_20180329_Heba_ub_s1_ctrl_1 Index: 4772 Precursor: 0 _multi_
126.05503	8852.376953125
128.9631	1497.6865234375
135.87231	1324.93188476563
138.05502	39812.6875
163.0424	1508.36865234375
168.06534	23116.298828125
186.07631	2914.68994140625
204.08632	15936.8955078125
205.09026	1711.97229003906
214.86475	1564.2578125
267.3674	1587.43688964844
366.13963	10927.6164550781
495.23907	1785.49658203125
842.14044	1690.58471679688
1004.4714	2582.248046875
1404.1692	2791.3857421875
1596.5306	1887.61987304688
2644.2786	13829.5541992188
3171.455	12320.9445800781
peaklist end

peaklist start
mz=1179.54375368354
fragmentation=HCD
charge=3
header=RawFile: QE929_MSQ1321_20180329_Heba_ub_s3_ctrl_3 Index: 4811 Precursor: 0 _multi_
138.05463	3293.5234375
168.06607	3813.4677734375
200.42682	1821.48522949219
311.23245	1860.11657714844
777.96405	2066.54150390625
848.94537	2018.59631347656
968.72351	2328.25439453125
1122.226	2256.70483398438
peaklist end

peaklist start
mz=1179.54391521125
fragmentation=HCD
charge=3
header=RawFile: QE929_MSQ1321_20180329_Heba_ub_s1_ctrl_1 Index: 4773 Precursor: 0 _multi_
108.59075	1882.30334472656
138.05507	9533.455078125
168.06505	3986.55322265625
174.69084	2206.45776367188
204.08765	2052.31762695313
247.40215	2053.52758789063
367.60846	2082.25048828125
367.95596	1865.94750976563
531.05426	2233.70336914063
579.49628	2123.3779296875
731.23407	2886.12817382813
2354.8657	2580.7197265625
peaklist end

peaklist start
mz=1768.94204965672
fragmentation=HCD
charge=2
header=RawFile: QE929_MSQ1321_20180329_Heba_ub_s9_30_3 Index: 23665 Precursor: 0 _peak_
134.58382	3065.18774414063
141.70186	2918.39672851563
196.27406	2726.03173828125
1132.9141	3494.41259765625
4177.6289	3971.92919921875
peaklist end

peaklist start
mz=1769.14666419115
fragmentation=HCD
charge=2
header=RawFile: QE929_MSQ1321_20180329_Heba_ub_s6_10_3 Index: 23551 Precursor: 0 _peak_
163.58722	3177.93139648438
220.72386	2720.21240234375
390.11801	2911.22387695313
511.46503	2766.30224609375
1645.2222	3420.39453125
1763.8678	3568.916015625
1895.1241	3424.45654296875
2063.3528	5579.85595703125
2064.4763	3457.81640625
2477.3479	4430.34814453125
3989.4712	3962.5009765625
peaklist end

peaklist start
mz=1769.19628670903
fragmentation=HCD
charge=2
header=RawFile: QE929_MSQ1321_20180329_Heba_ub_s8_30_2 Index: 23443 Precursor: 0 _peak_
101.185	2330.20458984375
159.75484	2891.57104492188
193.14075	2767.37475585938
333.14484	3280.33032226563
361.03061	2783.86694335938
372.32037	3496.35205078125
416.3266	2754.89526367188
498.3139	3529.99072265625
710.21442	2991.19091796875
1087.0493	3837.0576171875
1106.9937	3305.21362304688
1310.0784	5008.37158203125
2571.7878	4295.60595703125
2633.3267	3987.40698242188
2733.1616	3490.9482421875
3564.8726	3902.02954101563
3633.3806	3926.93041992188
5451.1919	5860.712890625
peaklist end

peaklist start
mz=1769.2203709905
fragmentation=HCD
charge=2
header=RawFile: QE929_MSQ1321_20180329_Heba_ub_s7_30_1 Index: 22872 Precursor: 0 _peak_
105.89673	2901.27978515625
125.10259	2888.15673828125
194.6358	2445.88989257813
269.23895	2670.37548828125
289.90897	2714.51245117188
817.50299	2991.20751953125
1030.632	2976.77587890625
1173.1077	2990.93237304688
1762.0731	3855.24365234375
3630.0527	4056.658203125
5036.207	3753.37915039063
peaklist end

peaklist start
mz=708.315907193786
fragmentation=HCD
charge=5
header=RawFile: QE929_MSQ1321_20180329_Heba_ub_s9_30_3 Index: 8085 Precursor: 0 _multi_
129.10237	2205.67065429688
136.07614	1345.79699707031
143.11836	9054.7685546875
159.72061	1176.0400390625
171.11301	2156.62719726563
179.50452	1336.50463867188
200.2852	1428.48718261719
201.12401	1507.84802246094
229.12016	1629.2646484375
234.14539	2228.97607421875
245.6694	1414.712890625
766.85114	1423.13134765625
852.87311	2045.35766601563
1169.0052	1488.76672363281
1757.8455	1822.91577148438
2276.6069	1846.88684082031
2625.3345	1880.86633300781
3205.8652	2036.77807617188
peaklist end

peaklist start
mz=1769.37996901432
fragmentation=HCD
charge=2
header=RawFile: QE929_MSQ1321_20180329_Heba_ub_s8_30_2 Index: 23201 Precursor: 0 _peak_
101.76909	2676.34716796875
129.6926	2853.31567382813
144.29858	2827.63037109375
158.383	2730.66235351563
182.0701	2754.58325195313
385.75476	3116.37744140625
393.58636	2858.2822265625
727.95593	3248.63940429688
910.76093	3033.81787109375
985.30402	2983.82885742188
1003.7094	3459.32543945313
1345.8579	3286.19018554688
1363.8459	3230.87963867188
3368.5781	4015.98779296875
5208.6841	4248.4453125
peaklist end

peaklist start
mz=1769.39070625407
fragmentation=HCD
charge=2
header=RawFile: QE929_MSQ1321_20180329_Heba_ub_s7_30_1 Index: 22972 Precursor: 0 _peak_
104.41325	2299.0673828125
106.20364	2687.15893554688
126.9294	2259.3203125
153.00395	2500.46020507813
158.42992	2573.49609375
167.71255	2790.7333984375
268.94693	2967.97216796875
726.71991	2852.92504882813
1433.8265	3552.8759765625
2928.7761	4062.31860351563
3783.541	4035.53442382813
4839.4478	3888.9677734375
peaklist end

peaklist start
mz=1769.595703125
fragmentation=HCD
charge=2
header=RawFile: QE929_MSQ1321_20180329_Heba_ub_s7_30_1 Index: 23151 Precursor: 0 _peak_
131.73688	2345.77197265625
153.49335	2358.10400390625
246.98	2864.72924804688
529.05603	3473.11010742188
578.77942	2991.62670898438
591.99756	2854.74731445313
1298.8796	4355.24267578125
1474.0533	3445.47119140625
1694.4752	3108.15307617188
2013.3058	3051.65747070313
2610.7158	3674.40649414063
2739.9973	4203.53173828125
3334.5273	4207.361328125
3622.1956	4627.037109375
peaklist end

peaklist start
mz=1769.6904531657
fragmentation=HCD
charge=2
header=RawFile: QE929_MSQ1321_20180329_Heba_ub_s9_30_3 Index: 21446 Precursor: 0 _peak_
163.25197	3200.22509765625
390.33096	3031.63647460938
393.4874	3166.51220703125
615.159	2718.35961914063
851.86212	3501.95825195313
1690.9805	3261.46923828125
2167.0964	3592.23266601563
2551.6086	3933.13500976563
3715.127	4127.75537109375
3891.0093	4203.2744140625
peaklist end

peaklist start
mz=1180.14356158519
fragmentation=HCD
charge=3
header=RawFile: QE929_MSQ1321_20180329_Heba_ub_s1_ctrl_1 Index: 5059 Precursor: 0 _peak_
100.72472	1823.82995605469
116.42957	1611.45910644531
145.04921	2903.11303710938
163.06119	2221.36645507813
173.04419	3012.7275390625
179.01846	1727.51403808594
206.50995	1715.17199707031
295.04672	1987.45642089844
522.48743	1837.68078613281
573.15399	1888.73254394531
658.19531	2040.68225097656
1547.7603	2179.84741210938
2389.707	2588.15771484375
3104.7698	2805.97265625
peaklist end

peaklist start
mz=1180.14378721375
fragmentation=HCD
charge=3
header=RawFile: QE929_MSQ1321_20180329_Heba_ub_s8_30_2 Index: 5279 Precursor: 0 _peak_
106.9735	1744.62512207031
109.0285	2002.47985839844
112.01047	1647.30810546875
127.03918	3334.6953125
135.87303	1858.13330078125
138.0551	3602.16772460938
139.27005	1655.59497070313
145.04909	2940.35986328125
154.82928	1696.40673828125
155.53302	1825.08361816406
163.06015	3226.62329101563
173.04515	7236.841796875
204.08713	7549.75537109375
329.58615	2009.33508300781
443.61911	2223.77734375
539.23151	2117.01391601563
875.70825	2118.02978515625
875.90424	2125.34423828125
1164.2284	2524.63061523438
peaklist end

peaklist start
mz=1180.14400646864
fragmentation=HCD
charge=3
header=RawFile: QE929_MSQ1321_20180329_Heba_ub_s9_30_3 Index: 5216 Precursor: 0 _peak_
118.02854	1559.14221191406
140.68684	1850.80236816406
145.04997	3345.6826171875
168.06479	3034.84130859375
173.04419	10776.423828125
204.08646	4187.89990234375
215.87465	1719.55688476563
226.65399	2417.32543945313
313.71664	1981.94104003906
450.181	2019.72717285156
500.50705	1930.09399414063
581.32153	2140.32348632813
1207.1692	2264.06176757813
3226.886	2760.9052734375
peaklist end

peaklist start
mz=885.411991523818
fragmentation=HCD
charge=4
header=RawFile: QE929_MSQ1321_20180329_Heba_ub_s4_10_1 Index: 14916 Precursor: 0 _multi_
112.73106	1443.39965820313
126.05476	3018.05102539063
136.07474	1608.07214355469
138.05493	3370.7158203125
204.08659	6040.73974609375
241.84241	1516.97912597656
291.10403	1558.21997070313
350.44028	1589.24523925781
523.32538	2429.96533203125
542.32855	2225.17065429688
711.01239	1847.28747558594
795.45502	2671.80834960938
1076.5688	1607.73181152344
1219.4331	1647.23352050781
1237.0712	1718.39294433594
1660.9572	1857.96435546875
2103.5327	1785.50366210938
2350.3508	2192.01928710938
2904.6431	2042.68615722656
3259.6926	2044.47570800781
peaklist end

peaklist start
mz=885.413061264804
fragmentation=HCD
charge=4
header=RawFile: QE929_MSQ1321_20180329_Heba_ub_s8_30_2 Index: 14783 Precursor: 0 _multi_
126.05479	11382.7314453125
138.05475	7355.50830078125
168.06657	3160.84643554688
178.66508	1401.9541015625
186.07541	6312.01220703125
204.08646	14547.1337890625
274.08893	5168.0947265625
478.474	1575.74914550781
659.28296	1870.72509765625
795.4541	1970.57214355469
940.85846	1986.99304199219
1050.9695	1779.70166015625
1483.3528	1941.55932617188
1729.0718	2070.37036132813
1949.3163	1993.94213867188
peaklist end

peaklist start
mz=1769.87820154317
fragmentation=HCD
charge=2
header=RawFile: QE929_MSQ1321_20180329_Heba_ub_s8_30_2 Index: 21144 Precursor: 0 _peak_
102.45193	3021.93041992188
123.17465	2322.5107421875
131.19812	2718.23901367188
145.5643	2445.40454101563
204.36185	2805.07055664063
234.18266	2777.09106445313
251.0816	2768.86401367188
631.90125	3059.07250976563
1285.5999	4811.8154296875
1443.386	3167.689453125
1819.3074	3959.88134765625
2609.3435	3497.8662109375
3842.208	3537.138671875
4333.6626	4812.5927734375
5095.7998	5888.58349609375
5868.21	3847.4111328125
peaklist end

peaklist start
mz=1770.16913040913
fragmentation=HCD
charge=2
header=RawFile: QE929_MSQ1321_20180329_Heba_ub_s6_10_3 Index: 23664 Precursor: 0 _peak_
184.87164	2876.51635742188
214.24251	2476.63354492188
358.89023	2794.46313476563
1080.0049	3071.57177734375
1455.6108	3764.79052734375
1992.2007	3539.24682617188
1992.8208	3404.10620117188
2734.7534	4180.19482421875
3263.9126	3991.32006835938
3997.7102	3715.38891601563
peaklist end

peaklist start
mz=1180.47735996346
fragmentation=HCD
charge=3
header=RawFile: QE929_MSQ1321_20180329_Heba_ub_s4_10_1 Index: 5284 Precursor: 0 _peak_
108.15936	1627.70141601563
127.03871	7731.8076171875
138.05531	2819.068359375
142.41138	1757.84118652344
145.04993	2577.26879882813
157.75299	1727.91394042969
173.04507	8590.794921875
204.08723	2845.99365234375
246.77814	1815.07238769531
333.25119	2093.25537109375
406.24078	1844.58203125
452.82889	1939.90844726563
798.76483	2090.296875
864.37756	2281.10131835938
1221.6183	2315.99096679688
1327.0433	2633.05883789063
1500.3518	2144.57373046875
2006.6333	2147.34106445313
2034.833	2327.69995117188
2048.2056	2484.80029296875
peaklist end

peaklist start
mz=885.662182682486
fragmentation=HCD
charge=4
header=RawFile: QE929_MSQ1321_20180329_Heba_ub_s6_10_3 Index: 15020 Precursor: 0 _multi_
122.45304	1361.41638183594
126.05479	13270.3564453125
138.05482	11334.7392578125
144.06631	2390.255859375
149.33345	1305.33898925781
168.0657	2724.99438476563
177.56639	1360.34545898438
182.23463	1371.14233398438
184.26295	1684.29516601563
186.07568	3174.70727539063
204.08626	20645.009765625
247.99287	1634.42529296875
274.09195	6724.8173828125
607.63733	1583.01635742188
769.38586	1694.63427734375
957.99561	2555.8935546875
975.52734	2427.76806640625
1796.0641	2034.13110351563
2174.1777	2162.01147460938
2812.6287	2019.52197265625
3406.3735	2354.46606445313
peaklist end

peaklist start
mz=885.663081397163
fragmentation=HCD
charge=4
header=RawFile: QE929_MSQ1321_20180329_Heba_ub_s7_30_1 Index: 14482 Precursor: 0 _multi_
115.74252	1455.29296875
118.83003	1360.03308105469
126.055	11942.904296875
135.83498	1576.47473144531
138.05472	10197.634765625
143.69148	1427.46862792969
168.06538	5784.3720703125
174.59271	1271.5693359375
186.07626	3345.75
190.22856	1401.4794921875
204.08618	18541.453125
220.21327	1443.7783203125
273.83505	1472.55334472656
274.09055	6062.3564453125
292.10141	1732.62780761719
391.3877	1749.35693359375
399.47733	1587.48327636719
401.92587	1758.53601074219
437.23572	1849.0400390625
537.83447	1923.38000488281
631.49292	1725.73583984375
907.15356	1912.74768066406
976.0329	3502.57397460938
2198.3279	2139.31127929688
3592.0603	2557.5302734375
peaklist end

peaklist start
mz=1180.57452569676
fragmentation=HCD
charge=3
header=RawFile: QE929_MSQ1321_20180329_Heba_ub_s4_10_1 Index: 16809 Precursor: 0 _multi_
181.6059	1885.56372070313
239.12956	1899.35095214844
993.55713	2064.2119140625
1260.968	2647.04907226563
2105.9226	2494.57348632813
2604.8889	2444.91772460938
2678.9238	2700.07983398438
2679.8313	2609.86083984375
peaklist end

peaklist start
mz=1770.62052347574
fragmentation=HCD
charge=2
header=RawFile: QE929_MSQ1321_20180329_Heba_ub_s9_30_3 Index: 21235 Precursor: 0 _peak_
111.51748	3023.2626953125
169.40608	2739.76391601563
375.34125	3241.84716796875
1276.5167	3762.2578125
1839.3417	3890.60791015625
3297.6172	4007.63134765625
4028.2915	3647.744140625
4314.3193	4111.2119140625
5495.1748	4580.791015625
peaklist end

peaklist start
mz=1770.64970405864
fragmentation=HCD
charge=2
header=RawFile: QE929_MSQ1321_20180329_Heba_ub_s7_30_1 Index: 23085 Precursor: 0 _peak_
105.90031	2475.3486328125
108.84203	2550.03393554688
138.05476	3095.98315429688
608.72382	2616.54174804688
656.87628	2803.6962890625
762.01776	2993.19848632813
1442.355	3142.486328125
1614.776	3567.55932617188
2505.3418	3735.45971679688
3582.676	3746.53051757813
4691.9165	4692.51513671875
peaklist end

peaklist start
mz=1770.69699781551
fragmentation=HCD
charge=2
header=RawFile: QE929_MSQ1321_20180329_Heba_ub_s6_10_3 Index: 23617 Precursor: 0 _peak_
100.99286	2594.98608398438
133.28456	2300.47119140625
164.00273	2535.1005859375
281.16315	2966.35131835938
503.06668	2772.1708984375
603.51349	3522.39379882813
852.90247	2865.21118164063
862.94373	3013.26293945313
1600.3536	4304.548828125
2089.0879	4906.21826171875
2388.1938	3849.92895507813
peaklist end

peaklist start
mz=1770.77539879422
fragmentation=HCD
charge=2
header=RawFile: QE929_MSQ1321_20180329_Heba_ub_s9_30_3 Index: 23894 Precursor: 0 _peak_
240.71603	2722.69946289063
250.6284	2590.45336914063
311.68167	2991.49951171875
372.48007	2969.43408203125
416.88245	2644.43774414063
423.10428	2674.84448242188
434.5575	2571.8935546875
659.83368	3140.85668945313
691.54388	3048.16455078125
1114.4712	2924.55322265625
1419.6954	5615.43017578125
2558.6223	3648.7421875
3203.2712	3838.2314453125
3428.8806	4189.271484375
3623.2876	4143.97509765625
5756.5151	4055.43701171875
5986.0928	4608.4384765625
peaklist end

peaklist start
mz=1770.7877350761
fragmentation=HCD
charge=2
header=RawFile: QE929_MSQ1321_20180329_Heba_ub_s9_30_3 Index: 23793 Precursor: 0 _peak_
100.06292	2446.70947265625
100.24349	2425.51611328125
103.45445	3176.19262695313
105.86039	2919.12670898438
119.48178	2662.22680664063
146.51308	2649.56372070313
158.32574	2731.71264648438
263.71088	2598.74560546875
276.72858	2543.69970703125
298.25961	2667.87768554688
309.54028	2990.8623046875
448.22269	2535.17407226563
507.15891	2556.19750976563
604.82581	2873.98510742188
723.42719	3275.24853515625
915.23981	3201.427734375
2674.0325	3794.18676757813
3533.5115	4044.60961914063
3916.3499	4165.3056640625
5696.4312	3962.48095703125
5971.9551	3840.77026367188
peaklist end

peaklist start
mz=1770.82526881211
fragmentation=HCD
charge=2
header=RawFile: QE929_MSQ1321_20180329_Heba_ub_s6_10_3 Index: 23806 Precursor: 0 _peak_
126.46764	2613.21997070313
130.88408	2605.97973632813
158.97798	2341.73608398438
190.47438	2472.2001953125
294.95831	2793.35424804688
341.05087	2863.88500976563
413.66309	2704.75512695313
416.81281	3039.22998046875
492.73257	3001.19970703125
798.14056	2987.90747070313
1041.1688	3258.3486328125
1446.421	3368.91357421875
2468.3777	3590.31689453125
2767.9912	3755.212890625
2955.8269	3665.94653320313
4922.6841	4399.4599609375
5997.1294	4718.4775390625
peaklist end

peaklist start
mz=885.942440380043
fragmentation=HCD
charge=4
header=RawFile: QE929_MSQ1321_20180329_Heba_ub_s7_30_1 Index: 12770 Precursor: 0 _multi_
101.07124	2089.14086914063
120.08121	2556.64819335938
129.10214	2195.33520507813
139.31311	1646.02795410156
147.11295	1708.18603515625
201.08017	1495.09606933594
217.13654	1934.55529785156
221.12817	26582.83984375
244.1286	2028.51684570313
249.12288	15944.2119140625
380.15915	3370.69262695313
632.30273	7884.27197265625
733.3634	1658.43859863281
792.04419	2004.39306640625
832.4248	2141.24584960938
896.46442	1625.60900878906
921.06476	1645.69995117188
945.58191	2013.46459960938
957.97394	2089.43823242188
1032.4978	5217.14575195313
1280.6478	2074.60766601563
1847.1854	2134.96899414063
2377.5686	2415.884765625
3240.9016	2058.31396484375
3305.8867	2236.63525390625
peaklist end

peaklist start
mz=885.942593122122
fragmentation=HCD
charge=4
header=RawFile: QE929_MSQ1321_20180329_Heba_ub_s3_ctrl_3 Index: 12291 Precursor: 0 _multi_
100.23481	1430.52111816406
104.05327	1394.50708007813
109.32854	1359.552734375
112.26963	1379.68505859375
120.08099	2044.19848632813
120.2466	1382.07580566406
129.10207	3005.44116210938
146.30293	1402.28698730469
151.35995	1276.69641113281
152.36981	1258.2119140625
180.61661	1703.78820800781
186.89047	1679.10583496094
221.12823	25657.54296875
223.10605	3266.93188476563
249.1225	11916.6923828125
380.15857	1831.49755859375
384.35074	1507.56994628906
513.97363	1622.17309570313
632.3032	8647.28588867188
688.38293	2013.07861328125
868.46149	2042.267578125
957.95673	1838.8701171875
1032.4846	2242.36938476563
1280.6545	5112.884765625
1281.6337	2815.984375
1346.6644	2142.69995117188
1795.9557	2802.47265625
2148.1479	2037.50805664063
peaklist end

peaklist start
mz=885.942693329529
fragmentation=HCD
charge=4
header=RawFile: QE929_MSQ1321_20180329_Heba_ub_s6_10_3 Index: 13452 Precursor: 0 _multi_
137.05954	2239.52124023438
159.09206	1415.23388671875
179.12512	1427.91967773438
192.44443	1389.48327636719
221.12724	7931.48583984375
249.12277	3023.09399414063
289.81366	1362.63696289063
294.27893	1562.8662109375
462.92868	1580.28479003906
745.64093	1865.21459960938
832.41571	1880.87145996094
2066.7683	2083.74609375
peaklist end

peaklist start
mz=885.942693329529
fragmentation=HCD
charge=4
header=RawFile: QE929_MSQ1321_20180329_Heba_ub_s6_10_3 Index: 13290 Precursor: 0 _multi_
101.07146	1922.17834472656
104.05324	3413.95263671875
108.27467	1434.54614257813
111.74934	1568.56201171875
120.08079	8204.1943359375
129.1022	9516.41796875
130.08568	1659.92846679688
130.1008	1510.27172851563
136.07574	2116.29711914063
147.11284	3216.64208984375
217.13686	2930.333984375
221.12811	52537.359375
222.13118	7908.79931640625
223.10744	1828.1513671875
226.11775	1922.98352050781
244.12737	1742.63403320313
245.13121	3233.18896484375
249.12314	35973.3984375
250.12617	3049.44262695313
251.10223	2034.14233398438
278.15411	3609.498046875
279.11313	1489.65173339844
297.15848	1893.49987792969
315.16562	2194.58764648438
379.46158	1498.19482421875
380.16357	10976.6982421875
449.22189	1552.14624023438
493.24414	2355.41821289063
632.3061	22744.0185546875
733.3548	6370.77490234375
809.42889	1942.87097167969
832.41797	2307.80395507813
833.3949	1946.35473632813
904.63501	1754.81164550781
944.01935	1674.50256347656
961.45892	6232.173828125
1032.5044	3332.70239257813
1033.4926	3362.76245117188
1098.8861	1907.55639648438
1275.6149	3241.125
1276.635	2124.01391601563
1280.6597	10602.2978515625
1346.6577	5519.69091796875
1379.7019	2330.373046875
1752.5693	1976.27844238281
peaklist end

peaklist start
mz=885.942781395481
fragmentation=HCD
charge=4
header=RawFile: QE929_MSQ1321_20180329_Heba_ub_s4_10_1 Index: 13147 Precursor: 0 _multi_
101.07166	3284.25024414063
104.05326	3563.55224609375
110.07171	2014.05529785156
120.08105	6958.91845703125
129.10231	9200.3046875
136.07536	1743.88732910156
147.1127	1725.8828125
217.13629	2625.58227539063
221.12827	46559.0546875
222.13147	6059.37841796875
223.10753	2116.67944335938
245.13213	2786.90844726563
249.12337	24698.734375
250.1259	2851.76147460938
251.10179	5502.48876953125
278.15396	3476.65747070313
354.1496	1743.18347167969
355.16238	5882.46728515625
365.68427	1493.41564941406
380.1672	13044.8909912109
406.2124	1910.7041015625
427.48755	1632.35925292969
427.89395	1898.52600097656
440.5282	1902.96166992188
493.24506	2976.41137695313
588.31482	2036.19165039063
632.3045	11515.7900390625
697.3678	1801.19665527344
733.35504	8627.4697265625
832.42259	5418.79455566406
886.50342	3068.64428710938
961.46053	7764.8076171875
1032.4923	3547.7548828125
1275.62	2557.12133789063
1280.6527	10074.9736328125
1562.8887	9390.1328125
1822.2809	1960.98669433594
peaklist end

peaklist start
mz=885.942851936846
fragmentation=HCD
charge=4
header=RawFile: QE929_MSQ1321_20180329_Heba_ub_s2_ctrl_2 Index: 13062 Precursor: 0 _multi_
106.5496	1368.88134765625
129.10194	2062.33862304688
178.46753	1447.84509277344
221.12758	16060.1865234375
227.84698	1507.814453125
249.12288	9772.9912109375
249.69682	1448.18591308594
380.16315	2576.34448242188
632.2998	5793.34423828125
828.4306	1714.29150390625
995.57202	2262.09716796875
1082.4977	2047.75317382813
1827.3059	2155.85229492188
1876.7334	1980.66198730469
peaklist end

peaklist start
mz=885.94285399155
fragmentation=HCD
charge=4
header=RawFile: QE929_MSQ1321_20180329_Heba_ub_s5_10_2 Index: 12067 Precursor: 0 _multi_
104.29147	1290.58312988281
135.17961	1219.70178222656
154.11548	1394.93603515625
184.26132	1465.11401367188
221.12866	3301.51684570313
226.90268	1437.76135253906
249.12465	2846.80224609375
384.21173	1706.93627929688
434.96054	1502.88317871094
1150.3074	1968.0751953125
1338.6492	2145.73974609375
peaklist end

peaklist start
mz=885.943027322402
fragmentation=HCD
charge=4
header=RawFile: QE929_MSQ1321_20180329_Heba_ub_s8_30_2 Index: 13019 Precursor: 0 _multi_
107.31772	1334.98022460938
120.08096	2604.87524414063
126.05458	2378.37719726563
129.10194	2221.48291015625
150.38068	1474.63562011719
154.80179	1496.33581542969
221.12775	7558.490234375
223.10689	6831.083984375
249.12283	2917.201171875
251.10146	7902.34912109375
258.20151	1496.1982421875
267.2804	1552.14038085938
380.15219	2913.14819335938
480.62067	1802.13879394531
580.80688	1608.06115722656
590.57874	1593.06567382813
632.30695	2426.37963867188
648.75134	1721.50793457031
648.86359	1599.95275878906
666.07178	1778.73205566406
733.3551	1944.40661621094
761.61346	1676.27844238281
1280.6473	21695.9184570313
1489.2509	1880.85546875
peaklist end

peaklist start
mz=885.943027322402
fragmentation=HCD
charge=4
header=RawFile: QE929_MSQ1321_20180329_Heba_ub_s8_30_2 Index: 13059 Precursor: 0 _multi_
101.07216	1491.20458984375
104.05302	1903.59265136719
120.08109	6377.12255859375
123.25321	1787.98889160156
129.10257	6841.259765625
138.10425	1606.58776855469
147.11267	2083.232421875
168.23062	1351.21496582031
179.57962	1495.80688476563
189.79977	2123.7587890625
217.13707	3456.73022460938
221.1286	38792.59375
227.10213	1617.63256835938
245.13359	1981.79833984375
249.12302	21006.830078125
250.12619	2377.13012695313
252.9473	1749.34301757813
355.16174	1929.57116699219
380.16293	7911.25732421875
406.21069	1660.12316894531
438.99023	1623.80090332031
493.25125	2327.8779296875
632.30709	14213.8786621094
644.3219	2172.34155273438
733.349	3606.68798828125
832.42212	5258.91015625
957.95691	2290.66723632813
961.46558	5530.87158203125
979.14929	1806.56274414063
1032.4911	8914.7392578125
1059.1696	1676.8017578125
1280.6494	1915.7763671875
1977.1644	2283.125
2875.5049	1827.994140625
peaklist end

peaklist start
mz=885.943156601112
fragmentation=HCD
charge=4
header=RawFile: QE929_MSQ1321_20180329_Heba_ub_s9_30_3 Index: 13014 Precursor: 0 _multi_
101.60141	1406.46484375
104.05319	1607.74084472656
120.0808	1520.01770019531
129.10197	2143.60302734375
200.96672	1430.46630859375
212.10034	1726.3564453125
221.12804	12138.5390625
249.1232	7588.82666015625
380.16373	2620.81005859375
497.31793	1645.90844726563
632.30176	2417.017578125
671.71039	1588.35583496094
683.31549	1708.978515625
723.33582	1951.73132324219
733.34467	2100.76586914063
1204.3685	2018.89270019531
2507.8359	2150.51904296875
peaklist end

peaklist start
mz=1770.98485579386
fragmentation=HCD
charge=2
header=RawFile: QE929_MSQ1321_20180329_Heba_ub_s9_30_3 Index: 23837 Precursor: 0 _peak_
153.82045	2816.76928710938
168.60472	2885.06518554688
171.13161	2422.64477539063
185.09158	2490.02758789063
219.19188	2627.05981445313
219.48824	2832.37329101563
368.27975	2751.578125
515.12622	3459.26708984375
867.72314	2922.83056640625
998.58118	3233.0009765625
2225.0198	4084.0146484375
2328.5752	3426.19311523438
3504.0095	4193.17578125
peaklist end

peaklist start
mz=1771.09399243012
fragmentation=HCD
charge=2
header=RawFile: QE929_MSQ1321_20180329_Heba_ub_s4_10_1 Index: 23379 Precursor: 0 _peak_
140.52477	2467.498046875
608.6369	2658.15405273438
693.13104	3797.33154296875
1099.402	3205.119140625
1732.0754	3449.50317382813
3415.5657	4079.64965820313
peaklist end

peaklist start
mz=1181.14555342412
fragmentation=HCD
charge=3
header=RawFile: QE929_MSQ1321_20180329_Heba_ub_s4_10_1 Index: 7907 Precursor: 0 _peak_
126.05531	7267.6181640625
135.42421	2059.21240234375
138.74147	1931.84924316406
194.16025	2054.2958984375
204.08539	6535.82275390625
237.32352	2366.14501953125
330.96991	1872.775390625
358.186	1938.74621582031
722.20667	2041.6123046875
1028.5399	65270.28125
1029.5281	16270.34375
1181.4907	2795.19653320313
1258.5457	2452.72265625
2952.6079	2254.873046875
3487.4124	2601.21655273438
3588.1021	2837.91650390625
peaklist end

peaklist start
mz=886.217815868751
fragmentation=HCD
charge=4
header=RawFile: QE929_MSQ1321_20180329_Heba_ub_s7_30_1 Index: 15029 Precursor: 0 _multi_
142.12523	1359.90649414063
162.33838	1543.71704101563
263.06943	3004.54956054688
346.70624	1511.9736328125
741.63531	2054.30493164063
2771.877	2779.791015625
peaklist end

peaklist start
mz=1771.4701287551
fragmentation=HCD
charge=2
header=RawFile: QE929_MSQ1321_20180329_Heba_ub_s4_10_1 Index: 22958 Precursor: 0 _peak_
106.86701	2486.87377929688
154.54059	2475.0576171875
177.29529	2474.38208007813
303.95895	2989.06762695313
447.25656	3100.73095703125
645.94482	3572.8134765625
3539.5293	4274.38525390625
3689.2781	5056.021484375
4778.9639	5069.3447265625
peaklist end

peaklist start
mz=1771.49043083884
fragmentation=HCD
charge=2
header=RawFile: QE929_MSQ1321_20180329_Heba_ub_s8_30_2 Index: 23609 Precursor: 0 _peak_
103.82669	2236.3818359375
109.17757	2426.86376953125
161.27103	2533.53515625
161.48334	2443.78125
189.49509	2744.06323242188
199.77669	2814.21313476563
219.94864	2752.38208007813
426.01572	3096.62377929688
694.26282	3339.4189453125
1177.6742	3511.06567382813
peaklist end

peaklist start
mz=1771.69431328754
fragmentation=HCD
charge=2
header=RawFile: QE929_MSQ1321_20180329_Heba_ub_s9_30_3 Index: 21542 Precursor: 0 _peak_
128.29196	2614.29736328125
202.20168	2741.2177734375
476.82681	2880.17602539063
476.99878	2694.82788085938
1096.5085	3309.90942382813
1124.2184	3421.748046875
1414.5874	3378.421875
1685.1973	4264.64501953125
2365.8491	3443
2910.5972	3967.99487304688
3175.4207	4507.85205078125
3270.4075	5279.13037109375
4130.5938	4851.255859375
5004.7197	4569.02685546875
5938.7573	3840.962890625
peaklist end

peaklist start
mz=1771.82548471542
fragmentation=HCD
charge=2
header=RawFile: QE929_MSQ1321_20180329_Heba_ub_s9_30_3 Index: 23457 Precursor: 0 _peak_
135.90002	2759.2646484375
145.49994	2563.5615234375
184.93057	2881.52197265625
345.70566	3109.83569335938
424.32425	3058.02099609375
667.58179	3572.20727539063
712.96521	2893.36450195313
777.82397	3223.87939453125
939.06903	3013.59326171875
1150.1344	3112.494140625
2952.9272	3307.51049804688
3586.7075	4748.01953125
peaklist end

peaklist start
mz=886.42788450846
fragmentation=HCD
charge=4
header=RawFile: QE929_MSQ1321_20180329_Heba_ub_s3_ctrl_3 Index: 15223 Precursor: 0 _multi_
129.10179	1684.08581542969
161.83987	1455.53112792969
213.08516	2212.60913085938
274.76038	1515.29833984375
374.22662	1856.98266601563
390.2113	1765.30688476563
410.83887	1820.20300292969
596.40259	1539.42858886719
2750.2893	1946.92199707031
peaklist end

peaklist start
mz=1771.87765681246
fragmentation=HCD
charge=2
header=RawFile: QE929_MSQ1321_20180329_Heba_ub_s6_10_3 Index: 23789 Precursor: 0 _peak_
117.91792	2291.6748046875
477.45285	2722.11352539063
507.93811	2753.93090820313
995.13605	2939.51147460938
2352.1033	3713.41650390625
3728.9148	3680.642578125
3897.1382	4618.5517578125
peaklist end

peaklist start
mz=886.456701093285
fragmentation=HCD
charge=4
header=RawFile: QE929_MSQ1321_20180329_Heba_ub_s6_10_3 Index: 10477 Precursor: 0 _multi_
106.1194	1424.08813476563
136.41785	1411.37902832031
140.3768	1364.93090820313
203.05557	1578.57434082031
230.86623	1479.49548339844
267.89111	1522.07763671875
461.65005	1662.53588867188
540.31866	1519.00744628906
720.12738	1922.63891601563
886.45519	5160.37036132813
1127.2122	1735.9794921875
1159.3235	1740.0888671875
2409.7725	2083.875
2593.7144	1865.23522949219
peaklist end

peaklist start
mz=1771.96778947093
fragmentation=HCD
charge=2
header=RawFile: QE929_MSQ1321_20180329_Heba_ub_s9_30_3 Index: 23468 Precursor: 0 _peak_
115.283	2588.46899414063
170.40007	2831.11401367188
1295.0496	3485.9501953125
2571.3184	3683.1015625
2639.6643	3503.197265625
3191.4592	4272.8310546875
peaklist end

peaklist start
mz=1771.97688623677
fragmentation=HCD
charge=2
header=RawFile: QE929_MSQ1321_20180329_Heba_ub_s9_30_3 Index: 21346 Precursor: 0 _peak_
108.03605	2497.87475585938
115.08959	2474.74487304688
120.48814	2331.28393554688
180.56868	3329.89477539063
187.214	2544.49829101563
400.11002	3105.638671875
568.32245	2951.17822265625
572.3399	2913.44653320313
806.42719	3728.87939453125
1010.5009	4476.408203125
1275.3989	4748.77783203125
1435.7295	3266.97631835938
2108.5144	3942.705078125
2804.9036	3684.5732421875
4359.4834	4470.9658203125
peaklist end

peaklist start
mz=1772.13972179543
fragmentation=HCD
charge=2
header=RawFile: QE929_MSQ1321_20180329_Heba_ub_s7_30_1 Index: 23441 Precursor: 0 _peak_
159.25182	2764.80688476563
280.67407	3463.57861328125
283.43613	2589.57055664063
340.83527	2744.33935546875
351.51901	2865.27416992188
381.90613	2624.45678710938
455.51913	2962.359375
1979.7737	3740.31909179688
peaklist end

peaklist start
mz=1772.15275740416
fragmentation=HCD
charge=2
header=RawFile: QE929_MSQ1321_20180329_Heba_ub_s9_30_3 Index: 23584 Precursor: 0 _peak_
111.59161	2292.9091796875
137.83485	2551.66430664063
255.14903	2732.0029296875
580.23706	2757.99145507813
620.82025	3026.72412109375
841.54193	3119.57055664063
1043.4894	3488.44848632813
1085.5062	3073.10205078125
1445.8483	3182.48046875
1860.9365	3477.11157226563
2004.1986	3635.26171875
3421.1223	3643.08740234375
peaklist end

peaklist start
mz=1772.31953164313
fragmentation=HCD
charge=2
header=RawFile: QE929_MSQ1321_20180329_Heba_ub_s8_30_2 Index: 23405 Precursor: 0 _peak_
108.99801	2428.27099609375
119.71892	2668.4404296875
458.77811	3256.0537109375
492.25964	3848.8671875
657.32153	2747.81323242188
885.74664	3124.67895507813
1145.5901	3707.099609375
1368.7212	3273.90649414063
1496.2035	3314.88330078125
1895.7218	3951.34838867188
1920.8882	3838.63427734375
3584.8357	3767.65161132813
5572.8301	4048.25415039063
peaklist end

peaklist start
mz=886.695117531085
fragmentation=HCD
charge=4
header=RawFile: QE929_MSQ1321_20180329_Heba_ub_s6_10_3 Index: 11797 Precursor: 0 _multi_
136.07588	1735.4306640625
166.50659	1600.06298828125
193.28622	1685.27587890625
249.15974	2195.00219726563
1116.5229	2102.9306640625
1876.2772	1833.19396972656
2768.3359	2203.58740234375
peaklist end

peaklist start
mz=1181.9342600041
fragmentation=HCD
charge=3
header=RawFile: QE929_MSQ1321_20180329_Heba_ub_s4_10_1 Index: 20256 Precursor: 0 _peak_
110.07137	3726.78491210938
121.343	1812.69836425781
131.38577	2005.59265136719
133.40485	1744.78601074219
146.38341	1777.46960449219
159.46297	1748.96313476563
175.79245	1924.30944824219
273.13263	7204.72265625
301.12909	7050.8349609375
303.2673	1792.92041015625
304.11646	1909.34338378906
685.21106	2435.44165039063
805.44861	4240.4375
855.70569	2464.76928710938
1216.4119	2328.35864257813
1314.738	2253.26416015625
peaklist end

peaklist start
mz=1181.93446448401
fragmentation=HCD
charge=3
header=RawFile: QE929_MSQ1321_20180329_Heba_ub_s9_30_3 Index: 20240 Precursor: 0 _peak_
105.30965	1684.82666015625
110.07127	2244.65625
111.39056	1818.08569335938
118.75391	1718.47863769531
159.83636	2080.62939453125
231.66753	2138.32446289063
273.13269	3072.0302734375
301.12744	9787.025390625
479.68567	1886.34619140625
746.65179	1978.03491210938
805.45551	3218.51831054688
1117.5472	2335.275390625
1228.4084	2523.94506835938
1278.6335	2784.02465820313
peaklist end

peaklist start
mz=886.70818415477
fragmentation=HCD
charge=4
header=RawFile: QE929_MSQ1321_20180329_Heba_ub_s7_30_1 Index: 9944 Precursor: 0 _multi_
139.47911	1477.931640625
171.39638	1550.80212402344
247.45732	1748.74548339844
315.00131	1581.13256835938
413.84796	1775.63879394531
887.43628	6702.3427734375
2400.4832	2309.53393554688
2659.9912	1957.162109375
peaklist end

peaklist start
mz=886.708271552291
fragmentation=HCD
charge=4
header=RawFile: QE929_MSQ1321_20180329_Heba_ub_s3_ctrl_3 Index: 9620 Precursor: 0 _multi_
112.03523	1413.10205078125
126.86771	1289.87255859375
142.01219	1303.97204589844
203.68202	1381.57958984375
206.07387	1565.93579101563
231.84146	1776.44812011719
275.53525	1630.36010742188
529.28278	1954.35534667969
544.48749	1559.52819824219
546.81689	1853.89135742188
580.41779	1941.05444335938
1014.5414	1907.61901855469
1025.0015	2119.73999023438
1476.1451	1880.06457519531
2388.186	5328.12438964844
3381.6733	2180.86987304688
peaklist end

peaklist start
mz=886.708326389724
fragmentation=HCD
charge=4
header=RawFile: QE929_MSQ1321_20180329_Heba_ub_s5_10_2 Index: 9287 Precursor: 0 _multi_
103.44063	1450.77673339844
175.30829	1598.93225097656
398.83395	1437.73046875
451.74524	1488.04272460938
529.59027	1686.20983886719
633.31921	1709.70275878906
700.50653	2068.34204101563
752.47418	1775.10717773438
871.95447	2088.23510742188
887.44702	3566.44213867188
900.80878	1645.14501953125
1194.587	1830.44775390625
1789.9447	1815.39086914063
2772.9175	2132.24462890625
peaklist end

peaklist start
mz=886.70847560073
fragmentation=HCD
charge=4
header=RawFile: QE929_MSQ1321_20180329_Heba_ub_s9_30_3 Index: 10034 Precursor: 0 _multi_
142.82701	1423.22009277344
147.11317	1599.56335449219
169.13373	5988.25537109375
197.12772	2816.21215820313
237.686	1716.13598632813
358.33603	1453.74645996094
462.58047	1514.50244140625
588.27197	3020.22924804688
816.10327	1724.70239257813
887.4577	7389.09130859375
991.06061	1959.43859863281
1014.5505	2974.662109375
1025.0066	5588.4140625
1040.5396	1840.72985839844
1057.5684	5253.11083984375
1131.0609	1836.42980957031
1194.5843	11605.248046875
1195.1008	5491.60107421875
1362.6729	2639.962890625
1594.9547	1879.01916503906
1683.1416	2389.52905273438
peaklist end

peaklist start
mz=1772.46030163604
fragmentation=HCD
charge=2
header=RawFile: QE929_MSQ1321_20180329_Heba_ub_s4_10_1 Index: 23314 Precursor: 0 _peak_
120.43003	2717.23046875
163.82924	3100.38598632813
210.21236	2624.09594726563
452.71518	3394.05981445313
462.82309	2839.02026367188
762.18805	3071.7626953125
5506.772	4432.8359375
5602.2314	4282.45458984375
peaklist end

peaklist start
mz=1772.52457646623
fragmentation=HCD
charge=2
header=RawFile: QE929_MSQ1321_20180329_Heba_ub_s4_10_1 Index: 23420 Precursor: 0 _peak_
179.77002	2427.5810546875
186.99202	2573.47094726563
203.47163	2842.84985351563
246.46101	2987.5556640625
690.92596	3121.03076171875
771.73419	3377.27587890625
5244.8057	4342.365234375
peaklist end

peaklist start
mz=709.711225269641
fragmentation=HCD
charge=5
header=RawFile: QE929_MSQ1321_20180329_Heba_ub_s9_30_3 Index: 8033 Precursor: 0 _multi_
101.07138	1470.51379394531
104.31921	1333.77954101563
120.13979	1531.77368164063
134.41275	1212.60888671875
143.1181	4708.9775390625
150.59639	1351.95336914063
170.35036	1274.75317382813
228.44667	1188.88342285156
260.38068	1343.32336425781
286.42505	1244.17431640625
455.18011	1424.65551757813
459.47256	1767.8349609375
524.28186	1299.82751464844
687.6413	1507.10034179688
729.89227	1656.0888671875
822.84869	1638.11999511719
835.34711	1720.01025390625
1149.9741	1693.91821289063
1683.2786	1584.48596191406
1806.8759	1592.65380859375
1827.3578	1616.59509277344
3110.1899	2011.87243652344
peaklist end

peaklist start
mz=886.891701838914
fragmentation=HCD
charge=4
header=RawFile: QE929_MSQ1321_20180329_Heba_ub_s1_ctrl_1 Index: 6205 Precursor: 0 _multi_
182.06735	1658.16418457031
192.61887	1374.65087890625
201.12383	2436.14306640625
229.11772	1930.79357910156
336.08109	1555.45068359375
336.12033	1706.04724121094
389.72043	1855.64245605469
426.18286	1672.06140136719
789.80792	2027.90270996094
790.40561	13841.02734375
830.33002	1768.24011230469
1003.4231	2219.69750976563
peaklist end

peaklist start
mz=886.89171569774
fragmentation=HCD
charge=4
header=RawFile: QE929_MSQ1321_20180329_Heba_ub_s6_10_3 Index: 6877 Precursor: 0 _multi_
109.90233	1271.46240234375
136.07581	1493.22912597656
201.12393	2850.68603515625
229.11813	3548.05786132813
244.18219	1469.87573242188
262.15176	2519.4853515625
269.02957	1453.48693847656
277.45761	1423.78515625
491.74625	1937.23254394531
658.40332	1823.02136230469
677.3053	3215.75634765625
692.81451	1719.95471191406
847.38672	2687.74340820313
933.00073	1776.3408203125
1003.4227	2685.91625976563
1017.4824	1801.86987304688
1160.5248	1705.91149902344
1247.5591	2881.78515625
peaklist end

peaklist start
mz=886.891979961851
fragmentation=HCD
charge=4
header=RawFile: QE929_MSQ1321_20180329_Heba_ub_s8_30_2 Index: 6595 Precursor: 0 _multi_
110.93719	1410.90270996094
201.12315	2474.39624023438
229.1183	9074.3720703125
250.39195	1496.75756835938
300.15338	2614.04223632813
315.16931	1638.33142089844
372.18744	1986.95520019531
431.1055	1744.86633300781
534.50427	1704.45935058594
677.29913	2355.77587890625
715.17212	1828.71179199219
790.40716	13007.2060546875
840.3631	3303.07543945313
1003.4194	9106.80078125
1004.4353	2129.42651367188
1007.9257	1882.77380371094
1090.0973	1889.40795898438
1159.5144	3254.00463867188
peaklist end

peaklist start
mz=886.892431948112
fragmentation=HCD
charge=4
header=RawFile: QE929_MSQ1321_20180329_Heba_ub_s9_30_3 Index: 6533 Precursor: 0 _multi_
108.30814	1320.02331542969
136.07524	1824.99548339844
139.47244	1601.66027832031
201.12471	2311.72290039063
229.11806	9810.666015625
316.11334	2011.67175292969
370.11084	1571.25854492188
389.34436	1530.24621582031
533.23853	1869.66784667969
767.3913	1966.91845703125
790.40875	3481.11010742188
791.41248	3623.10229492188
841.37384	2105.89575195313
1003.4189	8982.62719726563
1117.4766	2085.88110351563
1159.5118	3507.65209960938
1190.1781	1753.95288085938
1475.8168	1881.39611816406
peaklist end

peaklist start
mz=1182.22533635514
fragmentation=HCD
charge=3
header=RawFile: QE929_MSQ1321_20180329_Heba_ub_s7_30_1 Index: 6200 Precursor: 0 _multi_
113.39949	1701.41809082031
123.73566	1943.89025878906
131.09795	2030.03833007813
207.85907	1821.36804199219
218.12221	2059.86499023438
268.16684	2304.66284179688
285.08197	1707.54565429688
319.21008	2121.224609375
369.14911	3025.31176757813
390.70319	1832.03271484375
431.23447	2782.03686523438
559.29297	2556.43115234375
687.34802	3988.625
815.40739	13449.7551269531
1099.5503	15629.513671875
1200.5942	17516.947265625
1271.6305	20319.8005371094
1370.7241	2987.38720703125
1371.7067	3498.31372070313
1581.2281	2709.5224609375
3449.7861	2337.986328125
peaklist end

peaklist start
mz=1182.22553131799
fragmentation=HCD
charge=3
header=RawFile: QE929_MSQ1321_20180329_Heba_ub_s6_10_3 Index: 6492 Precursor: 0 _multi_
100.34798	1704.97741699219
106.65012	1580.40441894531
169.13367	4439.86865234375
175.11896	3740.97216796875
197.12868	4248.72265625
268.16486	3822.89233398438
303.17731	2790.33422851563
351.20395	2471.10400390625
353.92029	1902.908203125
369.15161	10643.013671875
387.16321	4200.8388671875
391.80719	2109.8330078125
422.23615	2290.87084960938
431.23538	7876.740234375
497.82251	1830.68762207031
559.29254	8022.10595703125
621.58606	1903.50610351563
628.61615	2089.02978515625
687.35156	10049.2421875
742.39349	2300.8837890625
773.33612	3008.80712890625
815.41252	28356.48828125
850.37933	2328.15087890625
850.86932	2318.03491210938
880.88776	2402.65893554688
885.87506	2603.69213867188
914.47222	13510.6069335938
966.93353	2732.98828125
1042.5355	3680.63891601563
1099.5579	30332.7216796875
1200.5997	28448.9970703125
1253.6271	3045.27124023438
1271.6418	38556.373046875
1273.6625	2683.20703125
1365.6049	2284.8779296875
1370.7032	20340.4169921875
1441.7393	4054.91577148438
1580.2412	8425.755859375
2903.0359	2970.8994140625
peaklist end

peaklist start
mz=1182.2256202053
fragmentation=HCD
charge=3
header=RawFile: QE929_MSQ1321_20180329_Heba_ub_s5_10_2 Index: 5857 Precursor: 0 _multi_
119.61662	2010.93933105469
124.85396	1825.32568359375
164.62407	1821.45129394531
252.29941	1612.12133789063
282.75366	1827.79321289063
309.45499	1919.19616699219
327.45221	1771.41564941406
500.03235	1936.41369628906
587.29871	2275.04638671875
998.26703	2043.42602539063
1099.5405	2745.65234375
1200.6033	2273.4853515625
1464.5692	2588.4970703125
1498.2588	2400.33276367188
2465.9463	2979.1181640625
2984.6897	3221.40307617188
3150.2305	2504.650390625
peaklist end

peaklist start
mz=1182.22576231808
fragmentation=HCD
charge=3
header=RawFile: QE929_MSQ1321_20180329_Heba_ub_s3_ctrl_3 Index: 5959 Precursor: 0 _multi_
197.42549	1747.87768554688
226.9436	1793.74829101563
277.02063	2498.49682617188
307.79642	2323.94360351563
343.20767	1864.34704589844
515.42023	2074.27661132813
815.40942	3282.599609375
1099.5337	2746.02709960938
1200.6013	2881.81787109375
1271.6326	10892.3735351563
2366.9668	2634.61596679688
2727.5793	2640.29711914063
2879.2522	2696.67626953125
peaklist end

peaklist start
mz=1182.22588989728
fragmentation=HCD
charge=3
header=RawFile: QE929_MSQ1321_20180329_Heba_ub_s1_ctrl_1 Index: 5870 Precursor: 0 _multi_
107.16567	1605.32250976563
131.50005	1754.44226074219
331.15344	1926.056640625
369.15057	2050.203125
1099.5317	2776.15991210938
1200.6128	2500.68334960938
1271.6321	3811.02075195313
1272.6512	2357.11181640625
2583.3372	2423.703125
peaklist end

peaklist start
mz=1182.22621108681
fragmentation=HCD
charge=3
header=RawFile: QE929_MSQ1321_20180329_Heba_ub_s8_30_2 Index: 6239 Precursor: 0 _multi_
175.1217	1593.19689941406
179.01831	2106.9326171875
179.94202	1780.02233886719
224.5596	2042.01232910156
248.98517	1691.49047851563
448.64261	2174.79077148438
455.26523	2184.31298828125
1229.4368	2240.5849609375
1272.604	2533.73828125
2583.335	3365.75170898438
3120.1843	2919.87524414063
peaklist end

peaklist start
mz=1182.22636716244
fragmentation=HCD
charge=3
header=RawFile: QE929_MSQ1321_20180329_Heba_ub_s2_ctrl_2 Index: 6345 Precursor: 0 _multi_
116.12058	1742.17358398438
121.50983	1884.39624023438
159.67792	2101.97509765625
160.39418	2088.74389648438
198.98706	1756.56127929688
216.63382	1855.93298339844
369.1514	1979.37585449219
610.34863	2002.89208984375
753.58734	2044.30285644531
815.4115	3177.150390625
907.80145	2126.3017578125
919.50848	2072.01391601563
1099.5526	7553.4482421875
1200.6063	7252.6396484375
1271.6361	14109.8693847656
1370.6855	4217.8115234375
2169.5491	2209.43481445313
2286.2102	2534.6484375
2488.3171	2282.58569335938
2516.3354	2333.28466796875
peaklist end

peaklist start
mz=1182.22661317434
fragmentation=HCD
charge=3
header=RawFile: QE929_MSQ1321_20180329_Heba_ub_s9_30_3 Index: 6133 Precursor: 0 _multi_
107.1074	1920.09521484375
155.0818	1863.49914550781
157.26956	1653.08410644531
175.1196	3162.51586914063
193.68137	1897.81066894531
222.27406	1754.21240234375
234.04634	2452.72314453125
268.16727	2207.15063476563
351.20264	2153.42041015625
369.15237	8257.4619140625
431.23407	3719.81030273438
448.30444	1950.38635253906
529.56	2043.1767578125
559.29425	6921.1513671875
798.37866	2439.55712890625
815.40873	15160.1069335938
850.35773	2615.8916015625
914.47815	7037.51171875
944.41559	2882.0263671875
1083.507	2384.748046875
1099.5472	18304.4819335938
1200.5942	15283.2553710938
1271.6416	17936.193359375
1272.6315	9733.8876953125
1370.7013	7292.78466796875
1441.7605	2779.96630859375
1580.2711	2966.57250976563
1580.7334	2377.79125976563
1623.1051	2188.36108398438
peaklist end

peaklist start
mz=1772.87002582524
fragmentation=HCD
charge=2
header=RawFile: QE929_MSQ1321_20180329_Heba_ub_s6_10_3 Index: 23717 Precursor: 0 _peak_
112.85554	2743.85668945313
190.81267	2734.25024414063
192.98227	2634.37890625
497.62711	2959.73217773438
774.6889	3520.1513671875
875.57477	3276.2060546875
958.28815	3216.5498046875
1443.3036	4230.99462890625
1542.6746	3591.2578125
1833.6182	3363.09399414063
1992.3751	3712.3466796875
2803.1804	3194.75268554688
4993.6216	4736.76513671875
5113.48	4519.27099609375
peaklist end

peaklist start
mz=886.95253242189
fragmentation=HCD
charge=4
header=RawFile: QE929_MSQ1321_20180329_Heba_ub_s3_ctrl_3 Index: 11179 Precursor: 0 _multi_
106.99315	1266.14282226563
114.41381	1582.71716308594
114.9932	1385.34631347656
120.78825	1575.1474609375
136.53975	1512.49279785156
147.4274	1335.208984375
186.71841	1418.18212890625
192.94919	1412.10363769531
402.26343	1550.81164550781
516.91522	1645.34094238281
692.97339	1642.93176269531
992.78729	1799.03479003906
1063.4344	1708.98657226563
1129.6282	1945.24768066406
3497.6172	2464.7666015625
peaklist end

peaklist start
mz=1182.26991844626
fragmentation=HCD
charge=3
header=RawFile: QE929_MSQ1321_20180329_Heba_ub_s3_ctrl_3 Index: 11168 Precursor: 0 _multi_
121.07442	1892.52111816406
140.93867	1753.71667480469
163.925	1894.49572753906
171.81252	1711.294921875
178.11127	2376.29150390625
181.84534	1886.16638183594
372.35562	2150.69287109375
863.10992	2922.875
peaklist end

peaklist start
mz=1182.27095897764
fragmentation=HCD
charge=3
header=RawFile: QE929_MSQ1321_20180329_Heba_ub_s2_ctrl_2 Index: 11851 Precursor: 0 _multi_
253.05659	1826.01245117188
368.84402	2216.46362304688
394.59335	2156.78515625
peaklist end

peaklist start
mz=1182.27141697917
fragmentation=HCD
charge=3
header=RawFile: QE929_MSQ1321_20180329_Heba_ub_s9_30_3 Index: 11787 Precursor: 0 _multi_
264.87598	1949.88818359375
380.45123	2079.14086914063
520.10577	2032.52758789063
591.17969	1825.35534667969
623.93549	2038.15576171875
812.20581	2029.91845703125
1181.105	2093.4697265625
1205.9105	2250.35668945313
1983.8394	2559.61669921875
3131.2368	2434.3896484375
peaklist end

peaklist start
mz=1773.02087402344
fragmentation=HCD
charge=2
header=RawFile: QE929_MSQ1321_20180329_Heba_ub_s9_30_3 Index: 23348 Precursor: 0 _peak_
127.88731	2827.51171875
132.50217	2721.93383789063
204.73244	2644.966796875
273.55212	2579.41625976563
329.03815	3392.81689453125
453.8653	3375.23559570313
980.97968	3532.62817382813
1003.5891	3125.5576171875
1123.4268	3320.482421875
1947.5983	15499.0146484375
3931.3872	4019.24047851563
5836.0903	5560.80615234375
5869.5732	4297.93701171875
peaklist end

peaklist start
mz=1773.04779948104
fragmentation=HCD
charge=2
header=RawFile: QE929_MSQ1321_20180329_Heba_ub_s8_30_2 Index: 21198 Precursor: 0 _peak_
103.11172	2338.4091796875
144.12309	2449.6953125
324.95554	2617.99951171875
366.89731	2861.51806640625
497.18381	3179.96704101563
584.27197	3275.42846679688
603.18414	3177.87084960938
1331.6111	3185.42749023438
1379.1359	3317.12353515625
1439.9169	4364.73828125
1793.8967	3931.296875
2303.1287	3699.62329101563
2531.5959	3416.80322265625
2555.4336	3444.65112304688
3498.3787	3695.69580078125
4070.5676	3871.40893554688
4519.6758	4127.29736328125
peaklist end

peaklist start
mz=1773.09948843194
fragmentation=HCD
charge=2
header=RawFile: QE929_MSQ1321_20180329_Heba_ub_s9_30_3 Index: 23399 Precursor: 0 _peak_
138.05621	2695.65087890625
176.92789	3122.04711914063
357.36096	2667.64038085938
1035.1348	2962.61474609375
2272.9878	3455.06030273438
2977.1289	4214.787109375
3077.7593	3807.54956054688
5321.7227	3910.73315429688
5783.5063	3939.33178710938
peaklist end

peaklist start
mz=709.911211850903
fragmentation=HCD
charge=5
header=RawFile: QE929_MSQ1321_20180329_Heba_ub_s7_30_1 Index: 8631 Precursor: 0 _multi_
120.08185	1334.29333496094
131.08104	1595.47180175781
133.04291	1698.70288085938
136.0761	2003.14099121094
143.11757	1624.2412109375
159.07614	3111.90893554688
171.21208	1322.88098144531
296.52606	1346.9697265625
300.69171	1415.52270507813
371.74316	1450.24279785156
423.91333	1430.93640136719
494.68533	1327.06860351563
620.34929	11544.296875
780.37835	9667.16064453125
943.43402	4758.5576171875
1000.4572	14683.4125976563
1160.4892	6363.02453613281
1194.8429	1748.47497558594
1397.2982	1606.728515625
1400.0504	2044.95275878906
peaklist end

peaklist start
mz=709.911642540747
fragmentation=HCD
charge=5
header=RawFile: QE929_MSQ1321_20180329_Heba_ub_s6_10_3 Index: 9030 Precursor: 0 _multi_
110.07137	1997.72802734375
129.10246	1796.53955078125
133.04312	6050.35205078125
136.07585	2294.9150390625
143.11765	2897.23974609375
159.07602	1717.82214355469
171.0766	1311.95532226563
175.11856	1810.72973632813
187.40318	1287.83508300781
198.08713	1340.25439453125
218.05884	2466.51000976563
243.10927	1507.71215820313
322.18661	2685.037109375
381.1217	2061.49365234375
450.24323	1411.48571777344
620.35114	7255.6357421875
651.48956	1355.43518066406
748.71173	1748.37365722656
780.37701	11899.4453125
943.43989	8852.85534667969
1000.4629	22699.7939453125
1160.4895	4830.93627929688
peaklist end

peaklist start
mz=709.911648795069
fragmentation=HCD
charge=5
header=RawFile: QE929_MSQ1321_20180329_Heba_ub_s2_ctrl_2 Index: 9047 Precursor: 0 _multi_
118.83742	1368.91394042969
120.08077	4883.18505859375
134.39987	1335.17407226563
143.1178	2006.96801757813
147.68712	1320.14111328125
151.9086	1448.73474121094
159.07521	1383.06579589844
191.94765	1363.85083007813
215.13802	9017.609375
522.61298	1375.49548339844
617.22919	1424.95043945313
634.60657	1422.47973632813
673.96399	1563.65673828125
684.36438	1877.81127929688
783.43463	1751.01391601563
870.92596	1633.0400390625
912.46002	1737.59301757813
943.97168	2282.81982421875
1098.0945	1554.75561523438
1268.5247	1658.72424316406
2959.1956	1819.64013671875
peaklist end

peaklist start
mz=709.911704196938
fragmentation=HCD
charge=5
header=RawFile: QE929_MSQ1321_20180329_Heba_ub_s3_ctrl_3 Index: 8290 Precursor: 0 _multi_
112.68456	1292.345703125
143.11845	14174.1162109375
147.11438	1813.27392578125
171.11299	2249.8759765625
196.7606	1434.62744140625
234.14465	2498.8291015625
256.07797	1375.08459472656
450.91647	1273.25244140625
460.24057	1457.23596191406
507.33972	1506.21569824219
970.42487	1505.25756835938
1135.9121	1841.35144042969
2135.9324	1948.62390136719
2620.0413	1968.25244140625
2633.5881	1952.6806640625
2785.6921	1674.6962890625
2921.9385	1718.56555175781
peaklist end

peaklist start
mz=709.911736069437
fragmentation=HCD
charge=5
header=RawFile: QE929_MSQ1321_20180329_Heba_ub_s3_ctrl_3 Index: 8448 Precursor: 0 _multi_
104.18829	1360.98413085938
108.74303	1312.53479003906
110.07146	1702.72229003906
113.21666	1437.43823242188
129.10243	2133.03076171875
135.66055	1137.35192871094
143.11792	5926.87255859375
150.37482	1404.64367675781
152.9959	1336.02893066406
171.11324	1461.05871582031
314.20959	1617.99072265625
482.48636	1405.12377929688
890.84283	1496.01879882813
901.39117	1746.65698242188
1118.9224	1602.39013671875
2338.8464	2346.6064453125
2972.2245	3725.14526367188
peaklist end

peaklist start
mz=709.911867585252
fragmentation=HCD
charge=5
header=RawFile: QE929_MSQ1321_20180329_Heba_ub_s7_30_1 Index: 8468 Precursor: 0 _multi_
109.18405	1323.14965820313
114.30183	1248.21545410156
135.97775	1159.76672363281
137.08708	1206.22265625
143.1174	2442.78442382813
147.22928	1231.59484863281
232.5491	1246.70983886719
252.54688	1267.44616699219
342.50745	1318.43896484375
547.69727	1517.07263183594
596.11401	1381.18811035156
844.08746	1534.79602050781
1246.0088	1660.4951171875
1493.1106	1491.86901855469
1707.3085	1737.51708984375
2605.0298	1934.43603515625
2982.3926	2115.86938476563
peaklist end

peaklist start
mz=709.911867585252
fragmentation=HCD
charge=5
header=RawFile: QE929_MSQ1321_20180329_Heba_ub_s7_30_1 Index: 8201 Precursor: 0 _multi_
115.58952	1224.12561035156
136.131	1221.53527832031
143.11778	8442.3125
143.45847	1151.53771972656
171.11205	2364.392578125
234.14545	1831.03857421875
305.36227	1759.15051269531
387.31326	1230.4970703125
493.67014	1548.34436035156
758.81061	1485.42053222656
817.33051	1819.79333496094
1213.4133	1547.11352539063
1268.3224	1603.84045410156
1543.5466	1623.32739257813
1626.3882	1676.31323242188
1962.7787	1566.45520019531
2382.6479	1682.10852050781
peaklist end

peaklist start
mz=709.912033311598
fragmentation=HCD
charge=5
header=RawFile: QE929_MSQ1321_20180329_Heba_ub_s3_ctrl_3 Index: 8136 Precursor: 0 _multi_
143.11821	6579.38671875
161.31531	1391.62341308594
171.06354	1373.46752929688
171.11295	1756.80004882813
227.71794	1215.20056152344
254.10718	1271.1005859375
265.48996	1213.23266601563
306.01199	1406.634765625
426.45706	1230.04565429688
989.68018	1624.33679199219
2946.0327	1926.64233398438
peaklist end

peaklist start
mz=709.912033311598
fragmentation=HCD
charge=5
header=RawFile: QE929_MSQ1321_20180329_Heba_ub_s3_ctrl_3 Index: 7986 Precursor: 0 _multi_
116.62534	1488.6953125
129.10233	1432.91394042969
143.1178	6714.88232421875
148.65503	1355.7763671875
178.41028	1500.51452636719
257.93323	1260.8603515625
587.58264	1544.15869140625
606.66351	1442.42443847656
1339.6484	1483.091796875
1704.3759	1591.57214355469
2034.808	1529.88781738281
peaklist end

peaklist start
mz=709.91229430035
fragmentation=HCD
charge=5
header=RawFile: QE929_MSQ1321_20180329_Heba_ub_s9_30_3 Index: 8203 Precursor: 0 _multi_
110.07185	1656.40625
129.10219	1806.29431152344
134.88394	1198.27233886719
143.1174	11121.65625
147.11249	1619.17126464844
171.11269	5347.45458984375
172.31837	1388.91735839844
566.63135	1503.5703125
623.36798	1449.08776855469
709.8847	1742.365234375
782.21863	1477.33984375
900.89404	2245.69580078125
901.38153	2063.115234375
1299.2737	1809.24304199219
peaklist end

peaklist start
mz=1773.53981556513
fragmentation=HCD
charge=2
header=RawFile: QE929_MSQ1321_20180329_Heba_ub_s8_30_2 Index: 21321 Precursor: 0 _peak_
102.70233	2663.34008789063
113.55914	2441.12670898438
114.00345	2401.80322265625
136.70938	2943.62866210938
141.77455	2385.24658203125
161.36478	3097.107421875
163.86824	2774.23681640625
382.42471	3346.5546875
463.93405	2789.77758789063
464.00058	2967.2470703125
561.01746	2961.67919921875
701.27094	2674.03198242188
717.42883	3083.90283203125
3069.0437	3997.58935546875
3929.8262	4021.39282226563
5332.4888	4371.462890625
peaklist end

peaklist start
mz=710.111092833615
fragmentation=HCD
charge=5
header=RawFile: QE929_MSQ1321_20180329_Heba_ub_s3_ctrl_3 Index: 7480 Precursor: 0 _multi_
134.0361	1144.14953613281
141.25194	1617.25268554688
144.04387	1303.09790039063
185.83611	1225.45959472656
205.45387	1329.6474609375
209.62491	1457.2978515625
247.72556	1428.24975585938
389.65921	1446.19055175781
444.92755	1353.71594238281
462.15607	1433.69262695313
1078.484	1537.56469726563
1169.0715	1642.51623535156
1611.309	2164.7275390625
1768.6481	2026.51538085938
3101.5618	1966.33190917969
3581.9221	2382.92309570313
peaklist end

peaklist start
mz=1773.81885529009
fragmentation=HCD
charge=2
header=RawFile: QE929_MSQ1321_20180329_Heba_ub_s4_10_1 Index: 23409 Precursor: 0 _peak_
116.12534	2636.49560546875
408.41299	3220.0791015625
1260.9244	3548.8310546875
1514.2795	3524.47119140625
1577.3835	3418.09716796875
1671.8799	3525.48022460938
1850.5439	3326.92822265625
3105.0054	5131.5205078125
5074.228	4419.58447265625
peaklist end

peaklist start
mz=1773.98725214051
fragmentation=HCD
charge=2
header=RawFile: QE929_MSQ1321_20180329_Heba_ub_s7_30_1 Index: 23231 Precursor: 0 _peak_
105.35103	2538.24438476563
106.783	2330.57592773438
159.93744	2558.70825195313
192.78897	3152.0390625
263.26019	2847.078125
911.38898	3022.80004882813
1852.813	3486.98828125
2706.9265	3714.54833984375
4086.1331	3902.4140625
5893.6484	4694.82958984375
peaklist end

peaklist start
mz=1774.2631597502
fragmentation=HCD
charge=2
header=RawFile: QE929_MSQ1321_20180329_Heba_ub_s6_10_3 Index: 23374 Precursor: 0 _peak_
121.42403	2639.94970703125
178.04689	3074.79174804688
480.74704	3265.70727539063
496.17523	3080.12084960938
670.90344	3051.46142578125
1002.3795	3064.7333984375
1493.7307	3958.39208984375
3879.1462	3682.64404296875
3880.7458	3882.8603515625
5238.3452	4111.75390625
peaklist end

peaklist start
mz=710.311880736287
fragmentation=HCD
charge=5
header=RawFile: QE929_MSQ1321_20180329_Heba_ub_s3_ctrl_3 Index: 7816 Precursor: 0 _multi_
101.27938	1117.24133300781
110.0719	2538.68237304688
127.24919	1342.837890625
143.11804	2510.61840820313
162.88522	1243.12622070313
175.1194	1325.59375
194.47871	1283.57458496094
222.2654	1350.63659667969
228.13412	5716.39794921875
242.56816	1353.12145996094
428.56393	1519.31958007813
467.77493	1748.97009277344
480.95749	1675.82263183594
589.82349	2696.1494140625
613.94452	1829.80810546875
623.28162	2945.98876953125
693.34308	1464.19213867188
703.34558	2031.32421875
797.49003	12426.1108398438
803.40375	2387.93530273438
934.5462	1563.15185546875
1177.6257	1712.70275878906
1192.5876	14438.2637939453
1220.2174	1709.37487792969
1419.7554	48054.0600585938
peaklist end

peaklist start
mz=1774.32021643026
fragmentation=HCD
charge=2
header=RawFile: QE929_MSQ1321_20180329_Heba_ub_s9_30_3 Index: 23546 Precursor: 0 _peak_
110.61549	2880.16723632813
112.94381	2614.4951171875
144.76314	2441.59521484375
149.26855	2528.32885742188
150.41655	2475.55126953125
223.78836	2779.8505859375
229.61124	2577.84545898438
260.30978	2642.6376953125
265.34006	2405.67919921875
806.33783	3474.16259765625
1740.3021	3356.08227539063
1961.6309	3796.1552734375
peaklist end

peaklist start
mz=1183.27213098146
fragmentation=HCD
charge=3
header=RawFile: QE929_MSQ1321_20180329_Heba_ub_s6_10_3 Index: 17203 Precursor: 0 _multi_
106.86161	1863.54528808594
110.39106	1762.99658203125
139.34114	1712.32592773438
172.07188	2106.69702148438
172.62675	2064.10302734375
294.01123	1974.19177246094
381.6434	1778.53784179688
411.90472	2101.04418945313
447.65497	1859.83764648438
481.24237	2807.88159179688
731.41193	3887.30883789063
1419.6725	2286.47900390625
3548.0962	3002.8779296875
peaklist end

peaklist start
mz=1183.27214035233
fragmentation=HCD
charge=3
header=RawFile: QE929_MSQ1321_20180329_Heba_ub_s7_30_1 Index: 16660 Precursor: 0 _multi_
161.90669	2142.51000976563
172.07138	2018.2900390625
240.55556	1600.67041015625
271.14294	1876.869140625
731.40552	4367.09033203125
2339.2227	2589.06225585938
peaklist end

peaklist start
mz=1183.27220952982
fragmentation=HCD
charge=3
header=RawFile: QE929_MSQ1321_20180329_Heba_ub_s5_10_2 Index: 15543 Precursor: 0 _multi_
264.80612	1763.87145996094
267.42947	1857.38562011719
298.13474	2030.6943359375
330.85016	1793.02990722656
333.71457	2141.99926757813
495.40286	2053.33642578125
498.61279	1998.4404296875
577.03424	2180.4658203125
712.34802	1953.83911132813
818.45685	1995.94421386719
1899.3202	3109.77661132813
peaklist end

peaklist start
mz=1183.27238920242
fragmentation=HCD
charge=3
header=RawFile: QE929_MSQ1321_20180329_Heba_ub_s8_30_2 Index: 17043 Precursor: 0 _multi_
111.53715	1854.3154296875
162.1239	2125.16870117188
201.96342	1974.19836425781
226.11909	2228.51171875
271.14139	2581.765625
417.28125	1971.79675292969
533.84863	2034.50378417969
615.68591	2155.08081054688
918.10986	1978.27221679688
1185.7078	2048.201171875
1208.6177	2163.23828125
1415.7198	2185.4482421875
1698.1146	2183.96997070313
1729.8894	2409.396484375
1762.7836	3121.72778320313
2025.348	2897.05932617188
2404.2034	2804.98217773438
3205.9778	2834.14428710938
3500.5439	2786.35278320313
peaklist end

peaklist start
mz=1183.27245429943
fragmentation=HCD
charge=3
header=RawFile: QE929_MSQ1321_20180329_Heba_ub_s3_ctrl_3 Index: 15793 Precursor: 0 _multi_
112.15995	1574.78918457031
136.97395	1723.22277832031
205.94145	2140.98022460938
206.86168	1758.39306640625
329.29706	1852.53173828125
433.10977	2279.59741210938
498.27213	2344.70751953125
840.21808	2061.9384765625
1037.3826	2376.82470703125
1372.2477	2483.30346679688
1583.9851	2748.072265625
1666.5756	2225.13305664063
2094.3101	2295.4619140625
2410.395	2652.7275390625
3563.8181	3113.99951171875
peaklist end

peaklist start
mz=1183.27262333393
fragmentation=HCD
charge=3
header=RawFile: QE929_MSQ1321_20180329_Heba_ub_s9_30_3 Index: 16940 Precursor: 0 _multi_
158.35297	1950.6572265625
176.7886	1762.78784179688
220.26984	1601.10205078125
293.0661	1699.11608886719
316.61847	1622.572265625
731.41467	3379.302734375
1497.7556	2742.80346679688
1792.8234	2807.09716796875
2669.8972	2478.69970703125
3552.896	3428.84936523438
peaklist end

peaklist start
mz=1183.27327637176
fragmentation=HCD
charge=3
header=RawFile: QE929_MSQ1321_20180329_Heba_ub_s2_ctrl_2 Index: 16671 Precursor: 0 _multi_
239.23093	1838.0322265625
562.61768	1915.07458496094
848.51001	2265.49267578125
896.86536	2049.412109375
1447.6082	2086.4248046875
1854.3339	2363.4296875
2032.5448	2230.1796875
2679.7737	2667.74438476563
3435.9636	2564.12548828125
peaklist end

peaklist start
mz=1774.5035764667
fragmentation=HCD
charge=2
header=RawFile: QE929_MSQ1321_20180329_Heba_ub_s6_10_3 Index: 23267 Precursor: 0 _peak_
109.01527	2352.55883789063
111.12662	2405.96655273438
167.17245	2930.330078125
187.6687	2679.65893554688
194.28923	4114.185546875
222.79752	2958.4541015625
269.70132	2487.71533203125
861.81177	2700.94311523438
862.00574	3394.23095703125
1212.2181	3952.44848632813
1299.4949	4360.59423828125
2058.0388	4852.9150390625
2491.0371	3624.16455078125
3833.1541	5032.07958984375
peaklist end

peaklist start
mz=1774.58374821847
fragmentation=HCD
charge=2
header=RawFile: QE929_MSQ1321_20180329_Heba_ub_s6_10_3 Index: 23710 Precursor: 0 _peak_
227.29478	2636.73950195313
629.19788	2939.62841796875
3443.835	3537.58154296875
3822.2625	3754.19775390625
3887.115	4942.51806640625
peaklist end

peaklist start
mz=1774.63100371213
fragmentation=HCD
charge=2
header=RawFile: QE929_MSQ1321_20180329_Heba_ub_s9_30_3 Index: 23404 Precursor: 0 _peak_
100.95683	2485.23706054688
101.84058	2408.50170898438
208.24307	3390.4638671875
244.74339	2690.82104492188
274.77512	2742.00317382813
415.8833	2826.20971679688
724.2774	2830.80883789063
808.98615	3307.65380859375
1153.7321	3675.00366210938
1451.8113	3304.37817382813
2729.3518	3895.74096679688
2874.4675	3435.34887695313
3562.9604	3975.35205078125
peaklist end

peaklist start
mz=887.872977851286
fragmentation=HCD
charge=4
header=RawFile: QE929_MSQ1321_20180329_Heba_ub_s2_ctrl_2 Index: 5170 Precursor: 0 _multi_
109.72643	1498.86315917969
153.07852	1690.00549316406
186.34981	1660.185546875
188.10301	3548.60327148438
198.08794	1591.97485351563
216.09709	2696.28198242188
254.90765	1490.35498046875
274.14035	1413.98205566406
372.22263	6783.21337890625
609.16724	1759.52758789063
662.84882	1718.12109375
705.10553	1739.869140625
761.3136	2091.72094726563
921.34491	2835.4453125
1164.432	4341.37548828125
1216.1691	2093.615234375
1845.5	1894.72473144531
2206.4524	2169.4365234375
3456.2249	2472.86669921875
peaklist end

peaklist start
mz=887.87351522856
fragmentation=HCD
charge=4
header=RawFile: QE929_MSQ1321_20180329_Heba_ub_s1_ctrl_1 Index: 4901 Precursor: 0 _multi_
137.25578	1365.93859863281
182.57428	1664.44348144531
188.10353	1904.74145507813
216.09834	1703.62731933594
372.22275	2461.07177734375
393.19775	1499.58337402344
480.7149	1876.06689453125
702.60718	1747.08386230469
2516.426	1905.11462402344
peaklist end

peaklist start
mz=887.873645038975
fragmentation=HCD
charge=4
header=RawFile: QE929_MSQ1321_20180329_Heba_ub_s3_ctrl_3 Index: 4909 Precursor: 0 _multi_
100.8821	1279.98364257813
118.43722	1442.12438964844
129.10291	1611.11877441406
131.29204	1582.21936035156
133.0434	2062.52978515625
143.082	2454.49682617188
170.07747	1800.27673339844
170.09145	1371.78942871094
171.0762	2840.546875
188.10306	1949.85961914063
198.08865	1991.82531738281
216.09819	5707.61572265625
372.2262	2629.09423828125
606.28107	1813.19152832031
683.11542	1544.00244140625
761.32916	2508.25512695313
921.35443	3084.71508789063
1121.4951	2476.61083984375
1164.4301	2980.1611328125
1165.4481	1777.55261230469
1843.162	1982.0556640625
1908.8142	1884.87976074219
2253.3374	2424.91162109375
2639.0762	2080.02661132813
2683.3508	2150.39331054688
2691.0906	1929.23229980469
3251.1858	2079.17504882813
peaklist end

peaklist start
mz=1183.49601365365
fragmentation=HCD
charge=3
header=RawFile: QE929_MSQ1321_20180329_Heba_ub_s3_ctrl_3 Index: 4929 Precursor: 0 _multi_
101.09708	1723.89306640625
111.57092	1647.09558105469
137.12401	1989.92761230469
181.11116	1844.36242675781
421.12222	2062.46240234375
741.93549	2302.83569335938
868.64618	2069.11547851563
1209.5333	2140.29174804688
1487.0061	2107.38696289063
peaklist end

peaklist start
mz=1774.84156455933
fragmentation=HCD
charge=2
header=RawFile: QE929_MSQ1321_20180329_Heba_ub_s6_10_3 Index: 23670 Precursor: 0 _peak_
105.27765	2544.33813476563
107.07793	2619.02685546875
141.86658	2655.26953125
206.56638	2490.67431640625
235.29327	3132.8046875
257.62366	3019.01171875
336.82227	2788.76147460938
378.33606	2691.56787109375
565.44012	2719.25610351563
610.72552	3275.47973632813
1063.9232	3201.87719726563
1300.3538	3287.92822265625
2568.9409	3716.41479492188
2688.562	4052.47900390625
5768.4058	4187.3408203125
peaklist end

peaklist start
mz=710.545323609754
fragmentation=HCD
charge=5
header=RawFile: QE929_MSQ1321_20180329_Heba_ub_s8_30_2 Index: 15454 Precursor: 0 _multi_
129.10193	1825.609375
149.15102	1365.29467773438
159.09152	2240.98291015625
173.12793	9222.4384765625
258.57687	1396.12060546875
272.63934	1394.48547363281
283.57755	1373.32067871094
310.17654	1520.11401367188
550.66394	1536.38940429688
1010.4719	1648.56286621094
1438.9232	1755.00476074219
1826.3505	1909.43188476563
2167.8286	1805.365234375
2188.585	1779.81945800781
peaklist end

peaklist start
mz=1774.89169369711
fragmentation=HCD
charge=2
header=RawFile: QE929_MSQ1321_20180329_Heba_ub_s9_30_3 Index: 23802 Precursor: 0 _peak_
119.61987	2363.89282226563
139.98978	2694.91552734375
151.78857	2390.96020507813
184.81218	2904.87182617188
428.32455	3181.41259765625
554.77283	3669.25732421875
616.61707	3538.20678710938
1001.6958	3125.86328125
1375.486	3968.6015625
1460.121	3326.60180664063
1480.3862	4115.3310546875
1807.6274	3637.16357421875
1914.8789	3973.72314453125
2002.0939	3881.76733398438
2377.7441	3794.5419921875
2502.1814	4773.9267578125
peaklist end

peaklist start
mz=1775.09468014867
fragmentation=HCD
charge=2
header=RawFile: QE929_MSQ1321_20180329_Heba_ub_s7_30_1 Index: 22812 Precursor: 0 _peak_
126.67187	2323.38623046875
131.21342	2484.16259765625
138.05582	2673.28930664063
162.75893	2856.71240234375
188.097	2706.19946289063
197.47871	2436.89501953125
445.66089	3083.4970703125
617.6535	2680.16015625
781.11414	4054.24682617188
789.78564	3168.68994140625
1522.5519	3580.66870117188
1552.6317	3495.09423828125
2598.5332	3827.56762695313
3823.7217	4334.88330078125
3914.6426	3720.65209960938
4689.4238	4993.70947265625
5928.0986	3898.63549804688
peaklist end

peaklist start
mz=1775.21550824433
fragmentation=HCD
charge=2
header=RawFile: QE929_MSQ1321_20180329_Heba_ub_s7_30_1 Index: 22946 Precursor: 0 _peak_
105.01883	2425.96948242188
225.19731	2592.25366210938
469.61646	3019.79736328125
602.534	2689.2724609375
900.32898	3614.90576171875
904.59161	2872.91967773438
1257.5588	3512.12963867188
1484.2844	4117.56982421875
2590.0647	3980.16528320313
2621.4756	3911.05224609375
3592.6943	4090.76782226563
peaklist end

peaklist start
mz=710.710743017883
fragmentation=HCD
charge=5
header=RawFile: QE929_MSQ1321_20180329_Heba_ub_s3_ctrl_3 Index: 9229 Precursor: 0 _multi_
110.07162	2989.89453125
124.08569	1253.16516113281
133.04309	1924.18334960938
204.95201	1536.14855957031
234.14474	2296.00903320313
352.55856	1363.87951660156
460.24374	2033.52233886719
744.8382	1958.00415039063
771.38745	1905.58239746094
800.84705	1558.94421386719
882.49554	1913.34655761719
903.62897	1588.60107421875
917.39056	2052.42358398438
1859.5227	1807.33740234375
3093.8083	2208.52172851563
peaklist end

peaklist start
mz=1775.27342228816
fragmentation=HCD
charge=2
header=RawFile: QE929_MSQ1321_20180329_Heba_ub_s4_10_1 Index: 23135 Precursor: 0 _peak_
109.0106	2403.9736328125
112.00351	2516.716796875
156.44386	2539.904296875
211.23357	2733.185546875
216.44789	2722.36376953125
331.94992	2698.77099609375
638.73541	3087.59375
737.29272	3277.89794921875
841.69763	3113.4560546875
1233.8943	4983.3447265625
1627.5145	3093.9658203125
1667.7408	5545.0537109375
1939.3182	3214.92431640625
2593.2036	3660.51806640625
2807.7078	3801.90795898438
3363.6304	4539.8916015625
3838.8572	4024.86743164063
3886.9031	4045.26953125
5101.7886	4411.279296875
peaklist end

peaklist start
mz=1183.88842900291
fragmentation=HCD
charge=3
header=RawFile: QE929_MSQ1321_20180329_Heba_ub_s6_10_3 Index: 7606 Precursor: 0 _multi_
110.34719	1652.79479980469
153.79814	1738.62646484375
168.03999	2007.53918457031
591.87354	2218.08984375
628.69922	2380.01391601563
995.14447	2410.3095703125
2163.7202	2875.41015625
2167.5552	3003.68237304688
peaklist end

peaklist start
mz=1183.88892501853
fragmentation=HCD
charge=3
header=RawFile: QE929_MSQ1321_20180329_Heba_ub_s8_30_2 Index: 7419 Precursor: 0 _multi_
104.27268	1804.75134277344
104.45519	1987.96252441406
123.81579	1815.2412109375
127.34026	2026.75329589844
133.39401	1885.13671875
141.70668	1571.20385742188
146.82506	1754.5859375
183.00595	1843.91528320313
310.56207	1701.14636230469
371.39655	1978.82409667969
493.14838	1948.53942871094
751.17633	2014.62890625
1684.0612	2457.67578125
1998.5776	2262.46508789063
peaklist end

peaklist start
mz=710.745135176106
fragmentation=HCD
charge=5
header=RawFile: QE929_MSQ1321_20180329_Heba_ub_s2_ctrl_2 Index: 15355 Precursor: 0 _multi_
165.69656	1195.75402832031
173.12842	2218.041015625
286.72681	1248.32543945313
700.54248	1655.88061523438
924.95099	1527.63928222656
1033.3507	1648.73254394531
2813.6245	1866.70288085938
3077.6069	1945.748046875
peaklist end

peaklist start
mz=710.745427922558
fragmentation=HCD
charge=5
header=RawFile: QE929_MSQ1321_20180329_Heba_ub_s6_10_3 Index: 15644 Precursor: 0 _multi_
101.07099	1659.20495605469
129.1026	5842.29248046875
130.0652	2771.08203125
136.076	1825.19714355469
151.58101	1300.17468261719
159.09152	14124.7890625
170.05991	1366.94641113281
173.12823	19157.361328125
179.47984	1289.95446777344
201.12383	2397.36279296875
229.30022	1356.20031738281
258.68622	1371.2529296875
274.11969	1675.93664550781
285.08554	1635.19885253906
302.11627	1651.52697753906
310.17761	1472.55358886719
324.8436	1541.498046875
386.64917	1590.4013671875
521.13098	1290.6611328125
554.24475	1712.79870605469
639.14648	1352.99633789063
735.9903	1647.93566894531
912.13263	1958.42199707031
965.36389	1475.69226074219
1295.536	1664.10998535156
1712.4482	2024.990234375
1943.4432	1634.64074707031
2541.1489	1857.82775878906
2771.8359	2084.97241210938
3228.9768	2056.05517578125
peaklist end

peaklist start
mz=710.74575239616
fragmentation=HCD
charge=5
header=RawFile: QE929_MSQ1321_20180329_Heba_ub_s7_30_1 Index: 15120 Precursor: 0 _multi_
127.60415	1329.61682128906
129.10147	1848.00793457031
142.4035	1312.40808105469
152.2896	1143.59326171875
153.68968	1152.13122558594
159.09137	7470.6484375
173.12784	10383.1416015625
217.59421	1626.21789550781
506.74887	1530.26647949219
528.0816	1387.13220214844
825.20062	1500.64672851563
1010.49	1822.00207519531
1336.7129	1616.12939453125
1671.2961	1752.32104492188
1835.2698	1628.71850585938
2552.26	2144.24194335938
2835.4529	1656.0712890625
peaklist end

peaklist start
mz=710.745789802372
fragmentation=HCD
charge=5
header=RawFile: QE929_MSQ1321_20180329_Heba_ub_s9_30_3 Index: 15342 Precursor: 0 _multi_
101.07112	1494.70227050781
107.49528	1277.98864746094
129.10213	4946.98828125
130.06516	2079.26611328125
131.06842	1320.76013183594
159.09149	7696.97314453125
173.1281	14101.7880859375
201.12427	1755.50451660156
285.08682	1433.400390625
350.91943	1453.087890625
352.6969	1352.51745605469
848.45398	1534.51538085938
874.75934	2129.69458007813
1247.0743	1691.93005371094
2634.2273	1971.92614746094
3234.092	2132.26782226563
peaklist end

peaklist start
mz=710.745805667413
fragmentation=HCD
charge=5
header=RawFile: QE929_MSQ1321_20180329_Heba_ub_s4_10_1 Index: 15635 Precursor: 0 _multi_
108.15163	1202.21105957031
112.4611	1213.27014160156
129.1031	2067.24047851563
135.63661	1289.06665039063
150.05981	1336.62622070313
159.09163	4624.14501953125
173.12892	5942.39404296875
175.44125	1413.87548828125
711.36633	1873.8857421875
913.50623	1745.37194824219
1212.2573	1960.16650390625
1441.9244	1723.85461425781
3198.9229	1817.37292480469
peaklist end

peaklist start
mz=1775.45942372005
fragmentation=HCD
charge=2
header=RawFile: QE929_MSQ1321_20180329_Heba_ub_s8_30_2 Index: 21295 Precursor: 0 _peak_
109.83041	2528.21166992188
116.06444	2573.87573242188
146.99074	2465.98950195313
204.74593	2636.51098632813
243.60001	2671.00561523438
255.19508	2504.03369140625
480.70395	2809.783203125
619.30426	2885.53564453125
1238.3236	3861.87573242188
1523.6155	3154.29443359375
1880.6855	3674.35986328125
1915.2218	4445.98046875
3028.8325	4066.3251953125
5571.2822	3889.73803710938
peaklist end

peaklist start
mz=1775.47168306233
fragmentation=HCD
charge=2
header=RawFile: QE929_MSQ1321_20180329_Heba_ub_s3_ctrl_3 Index: 21183 Precursor: 0 _peak_
110.11539	2403.93115234375
151.82886	2578.29614257813
246.36304	2599.43872070313
257.47891	2637.54296875
327.59305	2694.97729492188
349.35269	2654.26782226563
509.30118	3008.48266601563
883.02509	3120.00024414063
1088.2657	2894.11547851563
1127.0037	3264.58178710938
1671.8602	3569.76416015625
2009.0123	3599.42944335938
2178.96	4479.20361328125
2639.209	4026.64770507813
3112.2188	3644.84326171875
peaklist end

peaklist start
mz=1184.12176714341
fragmentation=HCD
charge=3
header=RawFile: QE929_MSQ1321_20180329_Heba_ub_s3_ctrl_3 Index: 12365 Precursor: 0 _peak_
166.79405	1915.64270019531
186.30835	1718.31323242188
203.71281	2135.34155273438
221.44684	1838.86669921875
290.50916	1743.60998535156
316.23907	1859.46520996094
361.4903	1716.40856933594
404.15622	3730.7109375
424.25381	1870.70349121094
424.82501	1817.14184570313
443.76053	1882.76013183594
519.18274	2114.47875976563
1169.1324	2493.14379882813
1273.3582	2468.2021484375
peaklist end

peaklist start
mz=1184.12240584356
fragmentation=HCD
charge=3
header=RawFile: QE929_MSQ1321_20180329_Heba_ub_s2_ctrl_2 Index: 13107 Precursor: 0 _peak_
108.47819	1559.13317871094
129.31659	1708.322265625
188.83611	2033.72717285156
225.27763	2004.72009277344
448.70761	2107.83618164063
467.48697	2062.86865234375
824.77814	2216.49389648438
1015.9103	2336.60205078125
1360.7179	2388.255859375
1995.6986	2626.86987304688
peaklist end

peaklist start
mz=1184.12241214097
fragmentation=HCD
charge=3
header=RawFile: QE929_MSQ1321_20180329_Heba_ub_s1_ctrl_1 Index: 11431 Precursor: 0 _peak_
102.64658	1900.18286132813
215.03757	1837.55554199219
256.26926	1894.21337890625
258.50485	1996.73449707031
334.10449	1946.67456054688
666.38098	2318.99658203125
669.79987	2028.12854003906
1461.808	2372.65478515625
1936.5022	2237.56372070313
2089.1707	2278.80834960938
peaklist end

peaklist start
mz=1776.13525390625
fragmentation=HCD
charge=2
header=RawFile: QE929_MSQ1321_20180329_Heba_ub_s8_30_2 Index: 23281 Precursor: 0 _peak_
126.06639	2757.27490234375
165.04877	2702.783203125
212.35791	2821.05078125
338.59485	2977.87524414063
460.07904	3343.8173828125
594.24548	3491.07202148438
870.43945	3476.92602539063
1048.2766	2879.509765625
1191.1528	3554.61206054688
1891.876	3641.63134765625
2580.3452	4254.8212890625
2734.8127	3430.17041015625
2805.8625	3621.62280273438
2883.8328	3674.52856445313
peaklist end

peaklist start
mz=1776.26805983772
fragmentation=HCD
charge=2
header=RawFile: QE929_MSQ1321_20180329_Heba_ub_s7_30_1 Index: 22999 Precursor: 0 _peak_
103.1589	2838.45043945313
111.69373	2750.982421875
157.53442	2682.52368164063
168.06964	2575.9921875
176.74646	2603.22583007813
205.19504	2775.568359375
737.72565	4142.7841796875
779.0152	3419.50512695313
1273.5757	5090.1572265625
1613.4237	3064.33447265625
2172.1196	3851.74658203125
2402.6274	4088.8388671875
2911.5654	4422.8115234375
3164.26	4111.6796875
4009.6321	4712.66015625
4189.9897	4429.06005859375
4756.248	4203.892578125
peaklist end

peaklist start
mz=711.113116384493
fragmentation=HCD
charge=5
header=RawFile: QE929_MSQ1321_20180329_Heba_ub_s3_ctrl_3 Index: 6791 Precursor: 0 _multi_
101.07162	7590.7119140625
110.07171	8075.45947265625
119.08105	1652.52416992188
129.10249	7556.61669921875
130.08659	1440.68713378906
133.1619	1224.98815917969
143.11819	45707.89453125
144.12149	2032.20959472656
147.11295	3012.49169921875
168.07742	1258.2138671875
171.07692	1694.24182128906
171.11307	22468.978515625
186.08784	1627.00402832031
201.08748	1939.76318359375
205.10724	1446.96484375
216.13417	2303.29321289063
219.99074	1538.57849121094
234.14505	20255.27734375
237.30878	1274.36120605469
242.14984	3226.28686523438
404.58295	1677.08056640625
460.24005	10728.685546875
462.76901	1362.62719726563
506.7424	1591.22241210938
542.26257	3328.42895507813
574.28217	5715.96630859375
585.78033	7487.1708984375
624.28644	2146.14892578125
625.27582	1750.32080078125
662.30109	2304.51391601563
662.80927	2288.59594726563
681.30579	2227.85522460938
721.35999	4642.49365234375
722.34473	2103.791015625
767.34821	1879.55712890625
767.82782	2022.94189453125
810.84418	4455.419921875
815.10016	2261.58544921875
815.85645	2902.94946289063
831.336	2070.08227539063
844.86212	2241.62280273438
866.85486	2359.0341796875
875.8689	2062.78564453125
951.4176	3028.05517578125
955.45734	3048.203125
1012.4695	5607.7861328125
1120.5072	5549.66821289063
1257.5613	2509.73754882813
1276.5729	1949.400390625
1385.6278	4905.18310546875
1397.6475	27564.7302246094
1431.3031	1645.88720703125
1508.6728	4640.41381835938
1648.687	7859.85717773438
1704.7441	17563.3917236328
1706.7352	6253.1416015625
1818.7845	21959.7951660156
2550.5247	1857.00720214844
3278.5022	1854.89807128906
peaklist end

peaklist start
mz=711.113116384493
fragmentation=HCD
charge=5
header=RawFile: QE929_MSQ1321_20180329_Heba_ub_s3_ctrl_3 Index: 6956 Precursor: 0 _multi_
128.07364	1390.51416015625
143.11801	7415.1015625
171.1134	1800.44641113281
197.12622	1333.38989257813
234.14503	2283.58056640625
242.14836	1427.02856445313
332.05771	1318.60974121094
368.76096	1360.31311035156
656.77692	1396.8642578125
909.29803	1449.05236816406
1129.1503	1503.31359863281
1905.5232	1898.52954101563
2907.9463	1820.01708984375
3573.3174	1746.38513183594
peaklist end

peaklist start
mz=711.113304852669
fragmentation=HCD
charge=5
header=RawFile: QE929_MSQ1321_20180329_Heba_ub_s6_10_3 Index: 7486 Precursor: 0 _multi_
101.07143	6183.55224609375
110.07175	5531.51953125
120.08011	1736.46105957031
129.10243	6784.91796875
130.08672	2539.88500976563
136.07553	1337.96496582031
143.11794	25350.91015625
149.70851	1240.42932128906
171.11325	9002.4267578125
234.14348	10360.7470703125
242.14978	3028.11108398438
339.65158	1272.96594238281
416.6178	1462.40466308594
428.91333	1466.53930664063
460.24158	5341.0009765625
506.74622	1741.54187011719
636.80084	2155.52075195313
662.30981	2678.91772460938
712.34552	2500.23681640625
755.33997	1733.89831542969
766.82916	1804.74133300781
791.35846	1889.04113769531
817.34705	1692.46423339844
910.888	2291.90258789063
951.41827	1781.51721191406
1012.4754	2020.99243164063
1067.5905	1961.30749511719
1108.463	1860.93896484375
1125.5255	1528.20922851563
1170.558	6613.99743652344
1397.645	11518.140625
1704.7343	7233.69750976563
1818.7756	7957.22998046875
2632.0298	1861.36145019531
2829.8293	1836.52783203125
peaklist end

peaklist start
mz=711.113431930598
fragmentation=HCD
charge=5
header=RawFile: QE929_MSQ1321_20180329_Heba_ub_s2_ctrl_2 Index: 7370 Precursor: 0 _multi_
101.07134	10429.580078125
110.07143	13052.7333984375
119.08129	1433.81579589844
129.10222	8843.8525390625
130.08623	6182.13330078125
143.08162	2759.09741210938
143.11786	69240.8125
144.12126	3094.51879882813
147.11253	9648.123046875
153.06552	1902.90832519531
171.07634	2947.611328125
171.11279	28559.580078125
172.11699	1663.60388183594
173.09187	1804.07604980469
197.12819	2024.05847167969
198.08624	1716.28991699219
201.08673	7402.4755859375
212.10287	1578.5009765625
212.42952	1274.31640625
215.38908	1292.65368652344
216.09914	1969.89123535156
216.13409	5619.14794921875
228.09795	3299.380859375
230.11465	2355.28833007813
234.14479	30125.751953125
235.14777	2832.71484375
242.14966	9842.013671875
264.86923	1445.48193359375
266.12512	1468.75891113281
343.20032	1438.67919921875
351.28677	1939.36047363281
363.18683	1641.16613769531
429.70673	2565.8427734375
460.24077	22382.837890625
478.23578	2452.01538085938
497.23544	2216.19897460938
506.74536	5231.7939453125
531.72516	1921.189453125
544.23346	1547.07141113281
553.24915	1980.03698730469
574.28369	6598.9296875
607.26425	5730.09765625
608.67883	1774.6689453125
621.29993	1865.64868164063
625.94788	2002.78100585938
627.79663	2571.48486328125
629.29065	6412.607421875
634.6181	5078.94384765625
635.27539	1873.755859375
636.30328	5870.28369140625
640.61786	2908.20751953125
670.81268	7298.58056640625
690.31622	2769.2158203125
693.3219	5340.25634765625
711.31531	3315.560546875
721.3447	10980.9926757813
751.34375	2142.36572265625
752.33441	1893.76184082031
753.33704	2237.74829101563
766.8454	2461.60717773438
767.36304	2880.73071289063
767.83911	2780.81127929688
768.33234	2978.62329101563
799.83429	2077.10009765625
802.84631	1928.71643066406
810.84546	2158.7666015625
815.35046	2209.75
816.84241	2113.43041992188
844.85669	2488.84008789063
852.87732	14670.7109375
859.39294	1886.44384765625
861.38629	2325.283203125
866.36424	6971.05517578125
884.38116	2532.20629882813
901.8891	2220.42333984375
909.89392	9701.5009765625
910.40869	15457.2470703125
938.40845	5717.99951171875
939.40961	6533.8916015625
951.41254	3302.69995117188
952.42004	6419.07763671875
955.45728	7652.30712890625
1012.4833	16329.96875
1022.4586	2841.82275390625
1083.5157	10329.6042480469
1120.4999	5884.20947265625
1139.4968	2203.1943359375
1164.4995	2702.55078125
1170.5545	21209.7177734375
1257.5564	5605.755859375
1323.5878	8187.998046875
1397.6435	47454.5400390625
1508.6797	21051.1779785156
1648.6872	17853.7800292969
1705.7375	24901.26171875
1820.7849	14316.1015625
peaklist end

peaklist start
mz=711.113458454019
fragmentation=HCD
charge=5
header=RawFile: QE929_MSQ1321_20180329_Heba_ub_s8_30_2 Index: 7265 Precursor: 0 _multi_
110.07183	1680.28649902344
126.40585	1095.90649414063
127.99282	1328.76501464844
129.10194	2486.4345703125
136.07542	1388.87890625
143.11809	16690.046875
147.11284	2766.99853515625
163.64355	1288.583984375
171.11261	5987.71923828125
201.00868	1312.46826171875
208.68146	1308.42358398438
234.14418	6194.56591796875
242.15053	1537.30993652344
425.34479	1490.38500976563
445.20239	1445.46142578125
460.23672	1931.36669921875
482.99066	1415.00415039063
506.7442	1816.48645019531
542.27228	1764.94702148438
560.89954	1498.98547363281
574.27808	1572.79284667969
662.30676	2360.1044921875
679.32507	2163.2099609375
699.32587	2861.68139648438
699.82184	2450.04858398438
710.84473	1984.27514648438
711.35938	2226.29077148438
722.36029	1740.9169921875
806.34229	1901.29809570313
852.88403	2203.89038085938
853.37311	2749.23461914063
910.38715	2803.62426757813
955.46014	1775.65100097656
1843.0532	2066.37182617188
peaklist end

peaklist start
mz=711.113491008889
fragmentation=HCD
charge=5
header=RawFile: QE929_MSQ1321_20180329_Heba_ub_s7_30_1 Index: 7094 Precursor: 0 _multi_
101.07173	2465.84521484375
103.06121	1411.86437988281
110.07193	4696.4873046875
113.58147	1731.27697753906
117.24537	1490.94702148438
129.10252	1828.45520019531
129.98192	1223.0341796875
130.08665	1531.19689941406
143.11804	26288.083984375
147.11226	1276.25732421875
171.11284	8115.36474609375
201.08801	1603.2978515625
216.09738	1654.82482910156
234.14473	9093.41015625
252.8672	1381.50402832031
309.27682	1653.90856933594
314.13879	1483.5244140625
428.41302	1420.75329589844
460.24063	6892.75634765625
629.28583	1500.75549316406
767.83539	1947.79748535156
853.3833	2197.017578125
853.87195	1658.58410644531
909.88928	2863.65161132813
910.40308	2838.77880859375
938.40833	2293.46313476563
1012.4795	2677.86572265625
1397.6416	11154.2043457031
2592.696	1878.50646972656
peaklist end

peaklist start
mz=711.11356203434
fragmentation=HCD
charge=5
header=RawFile: QE929_MSQ1321_20180329_Heba_ub_s9_30_3 Index: 7055 Precursor: 0 _multi_
101.07137	20435.64453125
102.0551	1629.6201171875
103.05006	1320.78295898438
110.06075	1365.99011230469
110.07142	16767.966796875
112.79704	1401.55493164063
117.56972	1464.08666992188
119.08124	3123.89916992188
120.0807	2136.71069335938
125.07121	1524.42944335938
127.04996	1457.82849121094
129.06685	2134.70434570313
129.10191	18285.525390625
130.08604	8800.171875
143.11774	112527.578125
144.12123	3201.76220703125
147.11226	13480.4443359375
155.08032	1489.18005371094
164.08049	1642.3310546875
166.06078	1960.8740234375
168.07619	2134.65356445313
168.31938	1270.93249511719
169.06087	2438.9892578125
171.07603	6145.1826171875
171.11247	47986.5625
172.11629	2377.14086914063
173.09198	3581.0498046875
197.12802	2788.79565429688
198.08766	1454.759765625
201.08633	9086.2138671875
210.08714	3508.22802734375
212.10269	2770.5712890625
216.09914	1717.68603515625
216.13419	7049.2333984375
224.1037	1743.07556152344
227.10271	2074.51684570313
228.09711	2445.8759765625
234.14432	53386.75390625
235.14612	2301.5517578125
238.08168	2086.982421875
238.65668	1318.11804199219
242.14909	16161.228515625
266.12421	3365.56103515625
266.50729	1487.50476074219
276.1326	1666.09912109375
292.14114	2247.75561523438
300.4942	1444.49963378906
346.08536	1795.73120117188
363.18527	2002.10803222656
365.19373	1792.93041992188
368.15689	1777.98181152344
408.15176	1779.94567871094
460.23985	36003.8872070313
497.22531	2941.17407226563
503.2373	3061.65893554688
530.23901	1866.06079101563
535.21613	1832.83166503906
543.25647	1879.24975585938
544.23322	2925.86694335938
553.24872	3459.611328125
568.9162	6185.86474609375
569.59125	4798.25634765625
574.28235	14269.2333984375
585.23798	3224.33911132813
603.26031	2810.80444335938
607.27197	1917.07104492188
625.28595	2202.34716796875
625.60883	2314.62426757813
629.28131	6983.96533203125
629.78925	3233.96826171875
635.28003	2373.16748046875
637.79123	5180.78662109375
671.81702	2147.79223632813
681.79688	2602.0517578125
690.31592	2138.54125976563
700.31921	13035.8515625
700.82947	2304.57299804688
710.30957	2602.166015625
721.34979	13091.35546875
723.80914	5219.38818359375
746.33942	3074.88500976563
754.34491	2996.02514648438
758.32013	2746.67822265625
763.35413	3020.43041992188
775.33295	2465.77416992188
780.32544	2734.296875
789.32648	6165.15673828125
795.36134	13695.7041015625
795.85284	2829.04125976563
797.59583	3418.17065429688
813.34491	2741.02490234375
824.36316	5392.705078125
844.36554	3600.93359375
852.35535	5612.3505859375
853.86926	10063.6337890625
858.39716	5927.7607421875
865.36908	2416.755859375
866.36842	12515.2817382813
866.85864	6708.8466796875
881.40515	2563.759765625
884.3844	3018.52368164063
929.90741	3535.2177734375
931.39325	2414.22802734375
938.41833	11512.029296875
939.40729	7673.318359375
950.40271	5571.06005859375
951.42291	9894.99609375
955.45209	12596.9794921875
955.45991	8532.84521484375
1012.4777	37387.1630859375
1021.4408	7443.83740234375
1024.4381	2076.18237304688
1070.4375	2189.943359375
1083.5097	9163.58129882813
1083.5245	15677.9520263672
1120.5022	14044.0327148438
1164.5079	8247.55029296875
1170.5505	31093.6773681641
1215.5194	8506.01867675781
1241.844	2087.33520507813
1257.5625	5782.24853515625
1258.5388	4111.56884765625
1271.5831	2254.73095703125
1271.601	16646.7275390625
1276.5319	2227.677734375
1323.5999	21300.3798828125
1340.607	9557.34375
1359.5931	5038.62768554688
1385.6288	16342.7084960938
1397.6419	70201.91015625
1488.6472	7184.35791015625
1504.6591	9304.20068359375
1508.6685	23489.1616210938
1513.345	2036.32116699219
1532.6952	14904.3862304688
1534.6578	8540.490234375
1620.6966	8793.70971679688
1648.691	15777.0358886719
1660.6779	7919.61474609375
1704.7421	33959.1845703125
1749.7334	12674.623046875
1801.7839	6606.86010742188
1818.7942	32357.0166015625
1820.7827	16595.73828125
1902.8214	16610.4931640625
1919.8488	16169.7512207031
peaklist end

peaklist start
mz=711.113595838428
fragmentation=HCD
charge=5
header=RawFile: QE929_MSQ1321_20180329_Heba_ub_s4_10_1 Index: 7351 Precursor: 0 _multi_
101.07129	6212.26025390625
101.17419	1440.75939941406
104.46614	1283.46313476563
108.51656	1203.57641601563
110.07169	8611.765625
115.08673	1846.84619140625
129.10245	8514.1416015625
130.08649	2983.10522460938
136.07635	1344.740234375
143.1178	35798.9609375
144.12164	1499.98352050781
147.11328	5672.79150390625
171.11275	13082.9345703125
187.07114	2027.24267578125
197.12886	1609.61657714844
200.99376	1569.35717773438
201.08511	1426.61791992188
216.13406	2005.93090820313
234.14449	16572.380859375
238.08241	1369.14489746094
242.14969	8418.904296875
340.49646	1370.65185546875
385.16019	1357.62023925781
399.49298	1341.193359375
460.24307	10295.2509765625
506.74399	1432.71948242188
512.24261	1494.11071777344
542.27045	2196.7880859375
542.76434	1506.31640625
543.242	1625.24755859375
574.29004	1830.54418945313
608.26306	2253.65258789063
629.28027	1659.49096679688
636.30145	2548.61499023438
640.30786	2229.55859375
640.61768	1756.13342285156
662.79968	1736.9560546875
680.2923	1579.56091308594
693.31494	2565.30004882813
694.33026	1720.31701660156
700.32037	3020.966796875
711.35248	2166.91845703125
711.82184	2345.4619140625
721.34467	2968.2099609375
733.97546	1794.19482421875
790.33374	1705.92785644531
815.35339	2856.35766601563
852.87054	4953.10498046875
853.37952	6446.8056640625
939.41626	1928.8330078125
950.41356	5493.41271972656
955.45828	4653.97314453125
1012.4731	6413.2060546875
1016.468	2436.95141601563
1087.4694	1786.76416015625
1397.647	19250.4296875
1534.647	4088.98706054688
1732.7229	3477.41540527344
1818.785	15474.9702148438
peaklist end

peaklist start
mz=711.113706666154
fragmentation=HCD
charge=5
header=RawFile: QE929_MSQ1321_20180329_Heba_ub_s5_10_2 Index: 6963 Precursor: 0 _multi_
110.07158	1405.76574707031
117.65591	1243.63415527344
119.34559	1291.83581542969
120.01122	1231.26794433594
143.11847	6626.580078125
147.11353	1328.99877929688
171.11237	1367.81103515625
216.13583	1420.00830078125
234.14552	2821.17724609375
323.63766	1630.94421386719
514.36377	1739.53344726563
557.26892	1747.92297363281
853.38159	1977.19372558594
950.21423	1482.01000976563
1677.4156	1845.205078125
2314.6794	1724.75549316406
peaklist end

peaklist start
mz=888.640351601636
fragmentation=HCD
charge=4
header=RawFile: QE929_MSQ1321_20180329_Heba_ub_s4_10_1 Index: 7358 Precursor: 0 _multi_
110.0713	2472.05297851563
143.11754	7040.86083984375
159.35342	1656.52404785156
234.14471	6059.90869140625
240.44907	1542.71105957031
298.12024	1822.88879394531
640.94745	1910.62683105469
791.67126	1682.10766601563
792.44397	2709.52587890625
888.47913	2664.37963867188
1115.6	1951.1455078125
1200.6707	1669.06604003906
1724.5863	1957.71911621094
2509.0256	1858.37170410156
2909.0989	2932.5224609375
3136.4956	2086.63208007813
3169.7725	2050.642578125
3386.2346	2605.43920898438
3402.9238	2261.04736328125
peaklist end

peaklist start
mz=888.640807803304
fragmentation=HCD
charge=4
header=RawFile: QE929_MSQ1321_20180329_Heba_ub_s7_30_1 Index: 7103 Precursor: 0 _multi_
101.07122	1888.13208007813
110.0716	5645.87890625
129.10245	2246.83935546875
143.11818	7935.09326171875
171.11343	2824.71875
176.99414	1397.02844238281
234.14473	7833.19677734375
242.15044	3044.82348632813
317.54596	1489.78271484375
460.23621	3454.57836914063
480.76993	2148.02026367188
693.80829	1721.36022949219
696.41339	1800.84692382813
767.85321	1776.62023925781
792.69495	1791.08386230469
853.87726	1647.13830566406
861.91058	1728.88562011719
910.89551	1868.52380371094
922.07367	1659.99877929688
951.42108	2173.4169921875
1012.4565	6231.658203125
1083.5292	2965.95727539063
1274.4264	1831.05981445313
1327.5415	1789.89587402344
1331.7245	2267.1884765625
1397.6068	1886.68908691406
1593.0126	2034.953125
1776.861	13840.98828125
1994.7628	1985.68322753906
2304.062	2157.88330078125
2765.8948	2623.75805664063
3445.5246	4865.67236328125
3636.4961	2043.77685546875
peaklist end

peaklist start
mz=888.640860568568
fragmentation=HCD
charge=4
header=RawFile: QE929_MSQ1321_20180329_Heba_ub_s8_30_2 Index: 7285 Precursor: 0 _multi_
110.07168	2319.17333984375
116.66813	1724.19482421875
143.11739	6822.2275390625
147.0056	1535.19580078125
168.4393	1468.61145019531
171.11229	2601.15063476563
234.14461	7410.416015625
240.17044	1478.71691894531
242.15028	2808.27709960938
266.12476	1758.18493652344
280.27991	1603.83117675781
460.23999	1555.39404296875
1851.8987	2113.26416015625
peaklist end

peaklist start
mz=888.640913614284
fragmentation=HCD
charge=4
header=RawFile: QE929_MSQ1321_20180329_Heba_ub_s2_ctrl_2 Index: 7356 Precursor: 0 _multi_
100.37697	1367.6484375
110.07171	8754.7587890625
122.38894	1345.03125
129.10204	2664.56787109375
130.11516	1361.37170410156
143.1178	8177.982421875
171.11288	2845.56567382813
214.60522	1586.61535644531
234.14523	9144.412109375
242.15056	3370.24560546875
295.26523	1748.89782714844
324.01978	1621.96228027344
329.7384	1807.89770507813
430.41977	1862.55151367188
460.24228	5810.21435546875
693.81799	2519.61181640625
705.10089	1730.78759765625
853.38086	1997.44885253906
861.30566	1658.65466308594
862.13544	2787.8896484375
862.62817	2054.5341796875
862.90173	3105.39086914063
888.9245	2038.02368164063
889.43726	3602.4130859375
917.97339	1736.66247558594
951.93829	1627.57690429688
955.46344	2034.97143554688
1012.4823	2264.26977539063
1120.5044	3460.76611328125
1324.5848	1984.22583007813
1486.6838	2291.0810546875
peaklist end

peaklist start
mz=888.640969421937
fragmentation=HCD
charge=4
header=RawFile: QE929_MSQ1321_20180329_Heba_ub_s3_ctrl_3 Index: 6796 Precursor: 0 _multi_
101.07187	2070.26391601563
110.07159	16710.6015625
110.264	1561.06823730469
129.10257	3509.361328125
130.08611	2964.41552734375
142.66139	1365.87951660156
143.11804	20093.404296875
147.1129	3644.09619140625
147.62764	1470.32934570313
171.11247	11439.455078125
183.93179	1683.248046875
201.08655	2072.734375
234.14513	21329.439453125
242.14969	9396.3818359375
246.86353	1615.06030273438
247.51993	1516.63464355469
306.39655	1885.50805664063
460.24063	15077.2329101563
478.23151	1860.83129882813
608.77576	1965.78662109375
615.28766	3348.56323242188
629.78864	2179.41259765625
637.80884	1945.92492675781
646.6311	1694.84130859375
680.30243	2409.15234375
693.31793	6409.443359375
721.34482	7869.9072265625
753.33411	2204.185546875
754.84991	1925.53247070313
768.34448	2001.86413574219
776.33551	1915.1689453125
792.08307	1743.05310058594
840.45258	6355.693359375
852.88562	2388.65405273438
853.38037	1852.37707519531
853.86548	2405.16479492188
858.13348	2906.69750976563
858.3938	8092.29296875
862.39648	5661.5966796875
939.40424	2188.39428710938
951.91199	2585.93920898438
955.45679	6019.1767578125
1012.4824	9104.89013671875
1016.4407	1828.77697753906
1021.4398	5604.6279296875
1083.5175	5710.765625
1120.5112	8699.76147460938
1174.5477	1731.2802734375
1323.5868	7912.26708984375
1397.6589	2368.83959960938
1723.2635	14111.5185546875
1818.7893	5115.38879394531
1940.3018	2045.11743164063
2187.6123	2147.97875976563
2360.4609	2256.94970703125
2389.8665	2430.25390625
3441.3638	2212.87451171875
peaklist end

peaklist start
mz=888.641068755564
fragmentation=HCD
charge=4
header=RawFile: QE929_MSQ1321_20180329_Heba_ub_s9_30_3 Index: 7057 Precursor: 0 _multi_
101.0717	1761.84033203125
110.0715	16622.216796875
117.66193	1510.39892578125
129.10213	5671.13818359375
130.08556	3308.31030273438
140.16508	1616.32836914063
143.11787	17909.94921875
147.1124	3334.13989257813
160.14769	1439.59301757813
171.11281	13254.654296875
199.10718	1541.53161621094
201.08672	2408.42016601563
216.13481	3632.32250976563
234.14444	15126.3271484375
242.14922	7187.40283203125
297.15536	1662.74523925781
460.24255	10577.091796875
574.28522	1862.46496582031
634.9472	3075.5302734375
680.29706	2595.68090820313
693.31415	2084.84033203125
693.82281	5805.2109375
721.34283	2333.54296875
722.34375	2917.50439453125
737.31952	1919.53271484375
768.35144	1950.04846191406
775.7041	1672.25927734375
796.35437	2571.009765625
857.87341	2123.53955078125
858.39264	2396.48486328125
884.38739	3433.05859375
901.36749	1921.57189941406
909.90234	2506.14575195313
910.89868	2649.55615234375
921.38794	2202.24096679688
951.40564	2280.62036132813
951.91815	2247.01391601563
955.45959	5755.65283203125
1012.4745	9853.99340820313
1021.4347	7096.59619140625
1085.4786	1978.03796386719
1087.4575	1976.748046875
1092.5189	2414.9052734375
1120.4946	8100.34326171875
1121.5168	2763.02099609375
1170.5375	3080.708984375
1257.5681	4663.93957519531
1323.5818	6395.564453125
1324.5698	5142.75830078125
1532.7001	5538.97143554688
1704.7397	7822.57348632813
1725.3052	2035.07653808594
1753.2592	2425.65502929688
2922.4211	2268.90795898438
3117.4102	2400.17456054688
3445.5151	26367.703125
3572.0859	2230.73510742188
peaklist end

peaklist start
mz=888.641212171597
fragmentation=HCD
charge=4
header=RawFile: QE929_MSQ1321_20180329_Heba_ub_s6_10_3 Index: 8640 Precursor: 0 _multi_
143.11813	1764.6572265625
163.05121	1503.88916015625
184.03592	1274.4619140625
243.62202	1610.42175292969
259.27066	1573.08288574219
347.45413	1443.34143066406
376.04825	2000.2666015625
944.5144	1986.91931152344
1149.2014	1713.91772460938
3356.4763	2588.19311523438
peaklist end

peaklist start
mz=888.641402311778
fragmentation=HCD
charge=4
header=RawFile: QE929_MSQ1321_20180329_Heba_ub_s9_30_3 Index: 8253 Precursor: 0 _multi_
123.32266	1626.12744140625
130.08633	1859.79125976563
143.11784	3547.0244140625
171.11258	1840.44104003906
242.15063	1585.09448242188
288.03049	1498.52917480469
379.58762	1428.51965332031
414.14972	1496.77416992188
493.10745	1867.07641601563
514.74182	2264.69555664063
843.72253	1702.89599609375
889.32288	2202.0322265625
1139.0482	1785.81469726563
1294.3052	1977.02709960938
1689.0558	1828.47106933594
1967.167	2238.46044921875
2268.8904	2180.35913085938
2360.8711	1977.43200683594
3148.5552	2138.36206054688
peaklist end

peaklist start
mz=888.641549319423
fragmentation=HCD
charge=4
header=RawFile: QE929_MSQ1321_20180329_Heba_ub_s7_30_1 Index: 8221 Precursor: 0 _multi_
121.78873	1508.04638671875
143.11789	2442.83642578125
171.11264	2388.5791015625
196.33328	1381.0244140625
223.03105	1697.80041503906
234.14369	1777.33984375
284.73038	1498.05786132813
392.9108	1546.45983886719
515.26495	1813.96044921875
651.37579	1767.34387207031
787.7417	1795.12719726563
1013.4402	2122.11328125
1110.53	1774.22692871094
1883.9808	2094.494140625
3529.3025	2344.5986328125
3545.8506	2233.12158203125
peaklist end

peaklist start
mz=1184.51992503146
fragmentation=HCD
charge=3
header=RawFile: QE929_MSQ1321_20180329_Heba_ub_s3_ctrl_3 Index: 6816 Precursor: 0 _multi_
201.4767	1707.01599121094
217.96913	2070.04345703125
226.44193	1674.04748535156
237.18771	1723.23889160156
296.45035	1800.09020996094
311.18884	2097.57373046875
578.12238	2024.60913085938
619.25702	2163.66137695313
1121.5176	2294.61645507813
1397.6086	2550.28491210938
peaklist end

peaklist start
mz=1776.38269783846
fragmentation=HCD
charge=2
header=RawFile: QE929_MSQ1321_20180329_Heba_ub_s8_30_2 Index: 21229 Precursor: 0 _peak_
191.06729	2669.22729492188
339.63666	2923.77416992188
1164.0487	3511.06176757813
1232.1943	3113.69677734375
peaklist end

peaklist start
mz=1184.70837402344
fragmentation=HCD
charge=3
header=RawFile: QE929_MSQ1321_20180329_Heba_ub_s6_10_3 Index: 23380 Precursor: 0 _peak_
167.13867	2136.23583984375
175.18863	2002.41418457031
349.56134	2103.8603515625
472.16263	1665.15612792969
724.69604	2238.720703125
727.70532	1823.2646484375
748.36902	2582.07592773438
994.70215	2370.12377929688
1598.8381	2422.63989257813
peaklist end

peaklist start
mz=1776.73706054688
fragmentation=HCD
charge=2
header=RawFile: QE929_MSQ1321_20180329_Heba_ub_s8_30_2 Index: 21335 Precursor: 0 _peak_
102.25645	2656.6953125
148.40678	2644.01293945313
159.03169	2693.55078125
235.84578	2691.728515625
390.40848	3379.3037109375
549.2948	3160.66772460938
1581.7004	4110.8134765625
peaklist end

peaklist start
mz=711.311161335175
fragmentation=HCD
charge=5
header=RawFile: QE929_MSQ1321_20180329_Heba_ub_s3_ctrl_3 Index: 8468 Precursor: 0 _multi_
101.07128	3042.09741210938
102.05515	1748.27136230469
104.6486	1237.00964355469
110.07137	8330.1845703125
110.83344	1313.79663085938
128.12773	1453.92492675781
129.10202	7377.236328125
143.11765	1341.67724609375
147.11269	2279.36010742188
152.14133	1528.40417480469
166.06082	1370.17211914063
171.07568	2115.47045898438
216.13396	2079.63720703125
234.14497	11771.6689453125
243.10678	1633.169921875
368.96375	1521.33715820313
460.23816	3215.59448242188
585.78619	1811.58630371094
586.27771	2215.64794921875
636.30591	2377.78540039063
640.27637	1720.35888671875
721.34882	2120.271484375
728.41425	1549.01672363281
744.823	2352.07983398438
745.33105	2884.35620117188
794.85095	2665.27612304688
843.85486	1550.47326660156
852.36031	6758.81884765625
900.88306	1522.67956542969
909.37778	8112.17724609375
909.89087	2222.21166992188
950.90106	2031.38793945313
955.45764	2200.74243164063
1083.5084	2085.48291015625
1119.475	5239.2109375
1424.8539	1795.1923828125
1599.6805	4246.57238769531
1900.7964	4602.38891601563
2704.1226	1721.1318359375
peaklist end

peaklist start
mz=711.311161335175
fragmentation=HCD
charge=5
header=RawFile: QE929_MSQ1321_20180329_Heba_ub_s3_ctrl_3 Index: 8625 Precursor: 0 _multi_
101.07117	5594.9404296875
102.05558	2110.83374023438
110.07175	8190.87353515625
112.1708	1279.70874023438
119.08175	1817.9951171875
129.10236	5901.7255859375
130.08665	2017.28686523438
133.0432	2081.91235351563
143.11795	1602.25048828125
147.11293	2168.53515625
148.41992	1513.14721679688
171.07669	2927.89990234375
171.11282	1459.4189453125
212.10313	1855.03454589844
218.05901	2510.63793945313
234.14449	13412.189453125
260.99509	1385.82543945313
297.26114	1439.13134765625
376.94879	1149.32275390625
460.24023	7491.07421875
542.2677	2951.01586914063
574.28088	2896.44458007813
586.78412	1654.59924316406
614.78094	1657.77136230469
620.27496	2340.86865234375
632.29633	1505.33947753906
634.60876	1957.5048828125
636.8042	2269.724609375
637.29706	2203.484375
639.94049	1609.89562988281
692.80353	2270.14379882813
721.35059	2804.38061523438
735.82306	1954.93151855469
746.33215	5404.3564453125
800.34003	5846.9638671875
852.36258	7287.04040527344
852.87384	2122.05932617188
955.46075	2017.83410644531
1012.4717	6239.70458984375
1020.4052	3000.56323242188
1083.5076	1978.80346679688
1119.476	2645.44848632813
1170.5344	2253.15112304688
1256.5277	2779.88623046875
1488.651	17701.9326171875
1536.6792	1635.34533691406
1817.7605	13350.6787109375
peaklist end

peaklist start
mz=888.888479863709
fragmentation=HCD
charge=4
header=RawFile: QE929_MSQ1321_20180329_Heba_ub_s3_ctrl_3 Index: 8503 Precursor: 0 _multi_
108.54337	1316.02111816406
110.07195	3107.13012695313
158.2198	1491.11633300781
169.13234	1516.6494140625
197.57597	1633.14086914063
203.11363	2432.89184570313
234.14401	2859.421875
249.41386	1586.99108886719
337.05609	1517.50610351563
362.86374	1563.13562011719
429.70883	1630.27099609375
460.23958	5076.54528808594
490.11011	1555.95202636719
519.0047	1569.28674316406
651.74261	2026.60217285156
693.30255	1916.15942382813
1020.4184	2247.46411132813
1279.9253	1775.64575195313
1328.0891	1994.05297851563
peaklist end

peaklist start
mz=888.888479863709
fragmentation=HCD
charge=4
header=RawFile: QE929_MSQ1321_20180329_Heba_ub_s3_ctrl_3 Index: 8518 Precursor: 0 _multi_
110.07143	11822.3330078125
111.07471	1499.62707519531
129.10172	1824.33312988281
131.08049	1290.20068359375
186.08755	2430.49877929688
234.14417	8032.6591796875
460.23581	2982.6396484375
530.43835	1580.17333984375
547.92627	1618.55578613281
574.49841	1776.48315429688
637.78729	1834.94982910156
684.29913	2082.40307617188
692.80493	2035.77624511719
765.8551	1996.37280273438
852.39941	2070.74096679688
884.38489	2525.94140625
1012.4933	2538.89794921875
1020.4117	5952.50927734375
1083.4985	1977.65161132813
1111.5043	2201.68212890625
1120.4791	2048.42602539063
1256.5443	2898.38110351563
1267.6119	2295.50561523438
1835.8572	2098.37744140625
2181.2666	2145.14819335938
2463.1726	1998.6640625
peaklist end

peaklist start
mz=888.888479863709
fragmentation=HCD
charge=4
header=RawFile: QE929_MSQ1321_20180329_Heba_ub_s3_ctrl_3 Index: 8678 Precursor: 0 _multi_
107.50233	1634.01928710938
110.07189	1596.90380859375
119.26384	1270.38500976563
166.97655	1564.64599609375
234.14656	2126.75146484375
386.67206	1766.5888671875
411.02112	1855.0625
460.24115	2132.63403320313
566.61096	1716.54455566406
759.82788	1765.92980957031
1176.5093	1809.19348144531
1564.8444	2116.57958984375
1686.2638	2166.49609375
1951.1764	2053.0625
3157.5908	2481.49658203125
3643.8423	2118.8056640625
peaklist end

peaklist start
mz=888.8974909865
fragmentation=HCD
charge=4
[truncated: 2,182,142 more chars]
