# Supplementary material for: The Mechano-Ubiquitinome of Articular Cartilage: Differential Ubiquitination and Activation of a Group of ER-Associated DUBs and ER Stress Regulators
Source: Mol Cell Proteomics. 2022 Sep 28;21(12):100419. doi: 10.1016/j.mcpro.2022.100419 (PMC9708921; doi:10.1016/j.mcpro.2022.100419)
Supplement: Supplementary Files [file mmc13.zip › allSpectra.HCD.FTMS.iso_6.apl]

peaklist start
mz=1439.06078083045
fragmentation=HCD
charge=3
header=RawFile: QE929_MSQ1321_20180329_Heba_ub_s7_30_1 Index: 9933 Precursor: 0 _peak_
124.80589	1949.14001464844
124.97363	2189.96533203125
139.17773	2397.83935546875
158.88547	2148.47314453125
301.85077	2473.37182617188
318.97119	2205.50024414063
535.19153	2820.84130859375
684.31537	2313.52172851563
804.29443	2480.15112304688
832.60577	2386.302734375
1548.3396	2829.61206054688
1850.5032	3119.04077148438
peaklist end

peaklist start
mz=1439.06177606914
fragmentation=HCD
charge=3
header=RawFile: QE929_MSQ1321_20180329_Heba_ub_s6_10_3 Index: 10410 Precursor: 0 _peak_
126.259	2688.54443359375
236.6546	2226.74389648438
1097.0282	2559.470703125
1224.1788	2476.84155273438
1809.1885	3089.67724609375
2439.2236	2992.17822265625
2505.4004	3435.72973632813
2669.1567	3078.0849609375
peaklist end

peaklist start
mz=1439.06188000115
fragmentation=HCD
charge=3
header=RawFile: QE929_MSQ1321_20180329_Heba_ub_s8_30_2 Index: 10130 Precursor: 0 _peak_
187.75769	2305.71484375
248.81662	2169.27001953125
288.73029	2364.30615234375
842.94763	2602.8740234375
894.37372	2863.89331054688
1937.3943	2723.35302734375
peaklist end

peaklist start
mz=1439.83501762989
fragmentation=HCD
charge=3
header=RawFile: QE929_MSQ1321_20180329_Heba_ub_s4_10_1 Index: 22991 Precursor: 0 _peak_
112.27921	2088.28515625
179.96689	2242.83520507813
223.58061	2387.20581054688
273.88098	2260.21215820313
366.10876	2397.30908203125
391.34433	2340.41381835938
475.77426	2209.35107421875
594.45038	2356.74951171875
789.67401	2253.50366210938
915.7049	2398.46240234375
917.93488	2548.26977539063
peaklist end

peaklist start
mz=1440.04461574191
fragmentation=HCD
charge=3
header=RawFile: QE929_MSQ1321_20180329_Heba_ub_s4_10_1 Index: 23219 Precursor: 0 _peak_
211.4612	2388.765625
417.35245	2991.3837890625
494.18442	2262.61059570313
600.89081	2865.26342773438
930.22205	2659.94360351563
1673.5507	2990.02954101563
1925.5471	2616.83227539063
2158.042	2985.48095703125
2937.3662	3225.24243164063
peaklist end

peaklist start
mz=1440.05432128906
fragmentation=HCD
charge=3
header=RawFile: QE929_MSQ1321_20180329_Heba_ub_s9_30_3 Index: 21460 Precursor: 0 _peak_
137.81804	2200.19482421875
171.92465	2155.01342773438
174.96313	2549.447265625
207.7197	2226.39501953125
263.03787	2287.80053710938
424.50488	2336.375
699.8208	2857.32958984375
1096.6605	2690.90112304688
1510.4575	2620.47705078125
1834.814	2649.93798828125
2108.5637	2655.46704101563
peaklist end

peaklist start
mz=1440.26745052671
fragmentation=HCD
charge=3
header=RawFile: QE929_MSQ1321_20180329_Heba_ub_s7_30_1 Index: 15158 Precursor: 0 _multi_
137.20078	2385.29174804688
138.05525	29418.775390625
168.06558	17870.69140625
186.0762	5156.78369140625
204.08649	32376.080078125
274.09247	10925.6875
292.10193	3899.7099609375
366.14035	19051.978515625
528.19415	2789.900390625
1073.5675	3127.85131835938
1463.4023	2711.41040039063
1536.3658	2869.78466796875
1596.0791	2835.12646484375
1680.218	2660.01611328125
2133.6982	2594.77734375
2163.8145	2794.06982421875
2298.2957	2914.94555664063
2430.6729	3268.83325195313
3912.0474	3122.37719726563
peaklist end

peaklist start
mz=1440.26816428377
fragmentation=HCD
charge=3
header=RawFile: QE929_MSQ1321_20180329_Heba_ub_s3_ctrl_3 Index: 14500 Precursor: 0 _multi_
101.92608	1998.6455078125
103.66955	1896.14392089844
104.13459	1859.62451171875
138.0549	19578.234375
143.67079	2076.98583984375
168.06494	8976.353515625
204.08594	21384.5390625
266.67963	2087.45947265625
274.09152	10883.1796875
292.10257	2619.99047851563
366.13812	12635.328125
424.09427	2096.62182617188
501.67642	2257.67016601563
2240.2993	2763.9599609375
2386.7278	3068.64990234375
2426.5535	3416.021484375
3321.2314	3932.74438476563
3385.2808	3390.55932617188
peaklist end

peaklist start
mz=1440.2683952171
fragmentation=HCD
charge=3
header=RawFile: QE929_MSQ1321_20180329_Heba_ub_s5_10_2 Index: 14208 Precursor: 0 _multi_
100.95028	2078.5263671875
121.02864	2315.0068359375
137.62575	1957.19982910156
137.96361	2283.4921875
138.05513	25170.291015625
153.08293	2369.92138671875
168.06548	18322.794921875
180.86668	2388.99829101563
186.07588	4377.4970703125
204.08624	32572.587890625
237.88156	2504.10595703125
244.94606	2148.42504882813
274.09103	14663.3740234375
345.92203	2493.01782226563
366.13824	16925.255859375
463.49799	2473.4140625
502.13373	2203.75805664063
756.00568	2329.81860351563
837.83716	2599.09252929688
886.31665	2483.76000976563
1024.7157	2464.0029296875
1079.3657	2557.6513671875
1280.8391	2773.353515625
1531.4104	2716.47045898438
1923.6229	3561.19360351563
2986.6099	3579.98120117188
3230.2463	3179.240234375
peaklist end

peaklist start
mz=1440.26846396239
fragmentation=HCD
charge=3
header=RawFile: QE929_MSQ1321_20180329_Heba_ub_s6_10_3 Index: 15692 Precursor: 0 _multi_
105.37127	2118.88256835938
125.41988	2433.4521484375
126.8936	2162.43237304688
138.05463	26185.033203125
168.0659	16814.328125
183.4287	2062.21728515625
186.07579	3245.60888671875
204.0865	28039.240234375
230.21631	2613.35473632813
235.44643	2427.38427734375
274.09268	9864
366.1402	18020.7109375
407.37024	2326.99340820313
853.73425	2534.3291015625
857.59332	2684.89526367188
2512.4919	3555.69677734375
peaklist end

peaklist start
mz=1440.26862603428
fragmentation=HCD
charge=3
header=RawFile: QE929_MSQ1321_20180329_Heba_ub_s4_10_1 Index: 15608 Precursor: 0 _multi_
111.62175	2455.04467773438
121.02945	2556.84155273438
126.05537	3896.51416015625
138.0547	41043.41796875
168.06517	28830.392578125
186.07652	10217.556640625
204.08641	55910.578125
231.2175	2117.095703125
274.09177	20477.427734375
292.10342	3889.1162109375
366.13898	28577.7734375
451.60327	2364.92309570313
480.88837	2877.8515625
672.56201	2859.42163085938
750.09424	2687.53515625
1267.1515	2602.9765625
2329.3174	2907.07153320313
4260.7729	3901.05590820313
peaklist end

peaklist start
mz=1440.26873186014
fragmentation=HCD
charge=3
header=RawFile: QE929_MSQ1321_20180329_Heba_ub_s1_ctrl_1 Index: 13075 Precursor: 0 _multi_
136.2289	2209.42700195313
138.05463	9420.27734375
140.64182	1980.15051269531
143.34427	2090.52661132813
162.80005	2040.28576660156
186.07585	2069.083984375
204.08698	4597.328125
238.99577	2225.404296875
241.27832	2070.64916992188
366.13751	3083.80102539063
419.81424	2661.60913085938
634.10083	2721.51513671875
711.6698	2872.25244140625
3081.6584	3022.517578125
4364.9829	3169.75537109375
peaklist end

peaklist start
mz=1440.26876304498
fragmentation=HCD
charge=3
header=RawFile: QE929_MSQ1321_20180329_Heba_ub_s8_30_2 Index: 15469 Precursor: 0 _multi_
111.39478	1851.578125
138.05476	13985.814453125
168.06532	10776.322265625
172.8817	1971.82836914063
204.08588	18552.7109375
274.09158	3403.41015625
293.7103	2257.33666992188
366.13907	4723.392578125
1100.0139	2840.087890625
1785.076	2625.21142578125
2329.8696	3733.98901367188
peaklist end

peaklist start
mz=1440.26970828989
fragmentation=HCD
charge=3
header=RawFile: QE929_MSQ1321_20180329_Heba_ub_s2_ctrl_2 Index: 15342 Precursor: 0 _multi_
106.49001	1955.04016113281
111.86376	2316.20703125
115.94756	1893.97045898438
120.68488	2534.53076171875
126.05463	2890.03881835938
138.05478	30381.734375
168.06494	18966.900390625
169.37999	2071.77905273438
186.07594	5107.7548828125
187.92946	1989.56408691406
204.08653	30374.267578125
274.09161	11763.1953125
287.19781	2019.13781738281
292.10217	3522.3759765625
342.10623	2777.57885742188
348.48755	2228.19677734375
366.13879	21947.220703125
1095.1741	2407.24658203125
1233.9855	2715.83740234375
1370.5298	3581.26318359375
1592.3641	2496.57080078125
2971.4492	2910.27880859375
3136.2454	3088.77392578125
3380.522	2856.02172851563
3876.0669	3694.76025390625
4104.7314	3039.19873046875
peaklist end

peaklist start
mz=1440.27004498093
fragmentation=HCD
charge=3
header=RawFile: QE929_MSQ1321_20180329_Heba_ub_s9_30_3 Index: 15398 Precursor: 0 _multi_
101.39552	1711.74450683594
109.10896	2160.45532226563
109.28317	2038.41418457031
114.22765	2083.08813476563
124.89267	2097.03369140625
126.05531	2283.31225585938
138.0547	30061.40234375
168.06543	17994.775390625
186.07628	10587.2275390625
204.0867	35975.7578125
274.09091	9817.01171875
292.10236	3118.67431640625
294.13916	2227.19702148438
299.2869	2552.21044921875
366.13797	17464.958984375
463.11975	2108.84252929688
516.96832	2668.197265625
1110.5562	2397.88623046875
1254.7347	2614.583984375
2672.0776	3599.63037109375
2672.9065	3762.37646484375
3019.1792	2717.00854492188
peaklist end

peaklist start
mz=1440.56932402112
fragmentation=HCD
charge=3
header=RawFile: QE929_MSQ1321_20180329_Heba_ub_s9_30_3 Index: 23449 Precursor: 0 _peak_
124.58895	2006.33093261719
129.10248	2599.74169921875
157.20105	2146.7109375
166.6443	2068.111328125
203.85503	2187.26782226563
270.72989	2328.49633789063
575.16156	3558.07641601563
2085.1021	3155.40380859375
2491.1628	4181.89892578125
2867.9451	3117.69165039063
peaklist end

peaklist start
mz=1440.65456589697
fragmentation=HCD
charge=3
header=RawFile: QE929_MSQ1321_20180329_Heba_ub_s8_30_2 Index: 23161 Precursor: 0 _peak_
112.60254	2155.978515625
138.05429	2155.50024414063
143.07991	2082.19580078125
197.01311	2361.28369140625
218.07892	2186.4326171875
423.20547	2128.3603515625
572.59875	2668.78491210938
650.5473	2348.84326171875
785.54132	2663.9091796875
955.76477	2474.75146484375
1277.1168	3586.72241210938
1353.4865	2902.78662109375
2008.0137	2833.59350585938
3740.114	3702.35961914063
4645.8135	3388.4248046875
5309.376	3678.19580078125
5460.2764	3160.3408203125
peaklist end

peaklist start
mz=1440.6999188296
fragmentation=HCD
charge=3
header=RawFile: QE929_MSQ1321_20180329_Heba_ub_s7_30_1 Index: 23194 Precursor: 0 _peak_
118.3429	1927.55639648438
138.05489	2372.17407226563
689.16638	2480.396484375
919.81714	2304.56127929688
966.61273	2494.2275390625
peaklist end

peaklist start
mz=1440.77377798377
fragmentation=HCD
charge=3
header=RawFile: QE929_MSQ1321_20180329_Heba_ub_s8_30_2 Index: 23265 Precursor: 0 _peak_
101.73614	2427.40698242188
138.05615	2503.19116210938
150.0202	1930.50817871094
186.15686	2049.34204101563
188.80682	2329.31030273438
554.29816	2078.8642578125
634.74463	2348.71826171875
654.44061	2577.26342773438
1657.7119	2672.12744140625
1878.2819	2743.01782226563
2530.5417	2585.73950195313
2557.3174	3035.2763671875
peaklist end

peaklist start
mz=1440.8911007708
fragmentation=HCD
charge=3
header=RawFile: QE929_MSQ1321_20180329_Heba_ub_s9_30_3 Index: 23792 Precursor: 0 _peak_
114.14232	2009.72912597656
134.70029	2461.94213867188
142.03012	2007.68994140625
158.25314	2313.70849609375
163.42821	2558.42016601563
174.84813	2285.6025390625
212.61279	2074.76049804688
335.20343	2567.23413085938
781.36627	2500.01025390625
960.08575	2727.4970703125
1084.2509	2680.03125
2627.05	3325.29663085938
2663.2888	4222.884765625
peaklist end

peaklist start
mz=1441.07140801623
fragmentation=HCD
charge=3
header=RawFile: QE929_MSQ1321_20180329_Heba_ub_s9_30_3 Index: 21527 Precursor: 0 _multi_
107.5596	1872.08776855469
152.23479	1976.35961914063
155.82658	1986.22192382813
167.62379	2060.34545898438
1123.035	2740.18823242188
1603.569	2605.60766601563
2538.9807	2917.58325195313
4129.3765	3113.01928710938
peaklist end

peaklist start
mz=1441.18256327272
fragmentation=HCD
charge=3
header=RawFile: QE929_MSQ1321_20180329_Heba_ub_s9_30_3 Index: 23643 Precursor: 0 _peak_
138.05515	2764.41918945313
296.82443	2101.873046875
514.72803	2233.8056640625
786.01221	2598.17602539063
892.56128	2681.58178710938
1460.3654	3445.60815429688
2295.4739	3609.13842773438
2381.353	2930.37377929688
peaklist end

peaklist start
mz=1441.40387335443
fragmentation=HCD
charge=3
header=RawFile: QE929_MSQ1321_20180329_Heba_ub_s7_30_1 Index: 21083 Precursor: 0 _multi_
104.82179	2261.205078125
107.55309	1826.80419921875
109.29599	2075.3271484375
131.96635	1968.01538085938
192.09981	2735.41625976563
267.22311	2062.55615234375
268.70157	2673.01684570313
327.90298	2402.45361328125
562.71216	2528.71142578125
870.79333	2658.66040039063
1209.6968	3852.35107421875
1223.7094	2852.5888671875
1747.9701	3528.97436523438
2002.0333	2737.5361328125
peaklist end

peaklist start
mz=1441.40499384826
fragmentation=HCD
charge=3
header=RawFile: QE929_MSQ1321_20180329_Heba_ub_s5_10_2 Index: 19109 Precursor: 0 _multi_
180.68326	1929.44653320313
213.08931	2859.27075195313
227.63272	1866.29064941406
247.66931	2289.95703125
268.16696	2335.46166992188
322.28247	2087.123046875
326.17007	3574.482421875
339.19958	2897.56713867188
380.15948	2508.37109375
399.7973	2573.71557617188
470.72842	2719.15771484375
1209.6835	5006.2138671875
1210.6738	3044.9814453125
1308.7511	6907.0712890625
1422.8656	3237.78857421875
1746.969	3265.98388671875
1747.9843	3564.08276367188
2258.5632	2845.94946289063
2338.499	2888.3076171875
3358.7395	3446.49731445313
peaklist end

peaklist start
mz=1441.40540942402
fragmentation=HCD
charge=3
header=RawFile: QE929_MSQ1321_20180329_Heba_ub_s6_10_3 Index: 21512 Precursor: 0 _multi_
100.84699	1926.31652832031
102.67733	1885.50537109375
136.71661	2069.826171875
221.14331	2190.07153320313
350.07266	2126.89379882813
433.14569	2961.94580078125
663.87885	2625.1416015625
688.53802	2388.17846679688
794.17944	2436.77807617188
1209.6989	2913.42016601563
1309.7664	3852.41137695313
1367.1254	3013.89868164063
2472.1504	2755.76635742188
2577.0361	2855.93896484375
2586.5913	3245.61450195313
peaklist end

peaklist start
mz=1441.40645943633
fragmentation=HCD
charge=3
header=RawFile: QE929_MSQ1321_20180329_Heba_ub_s8_30_2 Index: 21359 Precursor: 0 _multi_
113.94115	1975.17822265625
200.19617	2582.029296875
203.32201	2156.7158203125
251.79706	2144.98413085938
418.79694	2324.18188476563
827.34698	2439.35205078125
2074.9626	3571.02416992188
2081.5869	3012.37768554688
2403.657	2855.72680664063
2947.7451	3132.31811523438
3462.436	3709.77880859375
3713.8574	3174.54638671875
peaklist end

peaklist start
mz=1441.4065146152
fragmentation=HCD
charge=3
header=RawFile: QE929_MSQ1321_20180329_Heba_ub_s4_10_1 Index: 21232 Precursor: 0 _multi_
118.67802	2218.388671875
158.50331	2170.27783203125
172.10681	2792.580078125
423.0014	2189.69873046875
570.88562	2701.0625
666.31323	2350.47241210938
750.49365	3353.0703125
798.57806	2740.3291015625
1209.6785	3413.97705078125
1210.7227	2679.02612304688
1217.2581	3061.61376953125
1579.5125	3274.29125976563
1746.9851	3509.83178710938
3800.0251	3438.78637695313
peaklist end

peaklist start
mz=1441.40708429869
fragmentation=HCD
charge=3
header=RawFile: QE929_MSQ1321_20180329_Heba_ub_s3_ctrl_3 Index: 19257 Precursor: 0 _multi_
108.84926	2044.73547363281
133.91644	1946.69274902344
326.17145	2846.68334960938
364.67114	2669.78930664063
750.48853	2713.34765625
1010.2865	2522.30981445313
1189.8188	2456.55541992188
1206.5919	2709.3564453125
1209.6863	2498.09497070313
2126.1763	3489.21411132813
peaklist end

peaklist start
mz=1441.40726453186
fragmentation=HCD
charge=3
header=RawFile: QE929_MSQ1321_20180329_Heba_ub_s1_ctrl_1 Index: 16890 Precursor: 0 _multi_
149.70752	2023.92395019531
165.43175	2075.599609375
177.2177	2438.03198242188
208.43527	2542.90405273438
440.2034	2575.70581054688
498.39545	2453.90893554688
878.13489	2332.16748046875
1209.6823	4265.2568359375
1288.3384	2735.75805664063
3811.6697	3055.998046875
4060.2588	2975.75244140625
4185.8999	3785.40234375
peaklist end

peaklist start
mz=1441.4075076462
fragmentation=HCD
charge=3
header=RawFile: QE929_MSQ1321_20180329_Heba_ub_s2_ctrl_2 Index: 20136 Precursor: 0 _multi_
104.90755	2157.70068359375
117.05608	2201.78515625
119.60502	2134.89306640625
123.92876	2127.01245117188
137.72993	2144.65014648438
179.74971	1913.10913085938
268.16418	2589.982421875
364.07169	2334.47583007813
472.33609	2398.46069335938
661.22028	2585.171875
1357.2775	4153.54150390625
1665.8827	3123.50073242188
1746.4801	3068.5625
3932.9895	3421.35595703125
4016.1809	3033.70288085938
peaklist end

peaklist start
mz=1441.43428679307
fragmentation=HCD
charge=3
header=RawFile: QE929_MSQ1321_20180329_Heba_ub_s9_30_3 Index: 23469 Precursor: 0 _peak_
102.0729	2250.58447265625
104.24031	2060.130859375
129.22177	2146.76733398438
144.06625	2207.927734375
150.86375	1970.28857421875
162.90942	1876.1884765625
192.7014	2624.39184570313
991.96252	2508.38891601563
1248.8145	3224.7021484375
1312.1091	3415.70458984375
1957.5803	2508.86743164063
2617.8245	2675.61181640625
peaklist end

peaklist start
mz=865.379221501607
fragmentation=HCD
charge=5
header=RawFile: QE929_MSQ1321_20180329_Heba_ub_s3_ctrl_3 Index: 14353 Precursor: 0 _multi_
103.22451	1488.26806640625
120.08073	2502.92333984375
125.92735	1432.82348632813
150.07648	1652.36889648438
165.10225	1710.2939453125
168.82381	1572.67138671875
169.03754	1502.32580566406
276.13208	2003.81958007813
284.19296	1524.21032714844
524.38641	1509.84643554688
638.16193	1701.05187988281
809.63702	2034.09777832031
917.97589	1722.73828125
974.01471	1883.82409667969
1204.6292	2354.84252929688
2462.6851	2001.81433105469
peaklist end

peaklist start
mz=1442.03826943889
fragmentation=HCD
charge=3
header=RawFile: QE929_MSQ1321_20180329_Heba_ub_s5_10_2 Index: 11788 Precursor: 0 _multi_
206.75067	2298.2744140625
210.1469	2199.27856445313
225.70366	2125.30346679688
226.40742	2695.94165039063
298.10233	2035.66918945313
325.71185	2078.71850585938
465.71829	2166.77807617188
809.45074	2544.82373046875
1332.2064	2940.19799804688
1894.2716	2841.44165039063
peaklist end

peaklist start
mz=1442.09681519679
fragmentation=HCD
charge=3
header=RawFile: QE929_MSQ1321_20180329_Heba_ub_s8_30_2 Index: 23254 Precursor: 0 _peak_
120.08027	2208.48657226563
138.05472	2991.74536132813
147.08981	2030.69372558594
202.48317	2212.48828125
553.30688	2212.05883789063
629.17633	2260.83422851563
645.16766	2300.00415039063
2042.4885	3216.77172851563
2472.0203	2922.89233398438
peaklist end

peaklist start
mz=1442.7481177971
fragmentation=HCD
charge=3
header=RawFile: QE929_MSQ1321_20180329_Heba_ub_s9_30_3 Index: 23329 Precursor: 0 _peak_
100.85939	2078.984375
101.10602	1920.63525390625
102.14198	2200.6455078125
120.47639	2062.5322265625
129.10231	2012.12243652344
150.2034	2146.50268554688
161.05594	2424.93627929688
168.27129	2721.37377929688
197.05205	2447.98193359375
222.46922	2242.9892578125
222.48987	2511.52392578125
224.21336	2364.05981445313
294.15912	2246.16772460938
950.38599	2500.05737304688
1492.6228	2910.09716796875
peaklist end

peaklist start
mz=1443.02576284375
fragmentation=HCD
charge=3
header=RawFile: QE929_MSQ1321_20180329_Heba_ub_s6_10_3 Index: 23579 Precursor: 0 _peak_
113.64642	1831.11938476563
126.29151	1879.26123046875
207.84915	2334.55786132813
209.58446	2069.17846679688
231.72935	2595.60424804688
1037.3497	2392.11572265625
1451.8986	3209.2275390625
1453.7668	3780.63989257813
5018.2554	3168.74731445313
peaklist end

peaklist start
mz=1443.27325573354
fragmentation=HCD
charge=3
header=RawFile: QE929_MSQ1321_20180329_Heba_ub_s7_30_1 Index: 23377 Precursor: 0 _multi_
112.94647	2158.98315429688
115.43428	2267.42260742188
117.64243	2148.41870117188
121.06687	2116.75708007813
145.47923	2362.01123046875
171.11624	2261.58251953125
271.02695	2403.11206054688
283.17932	2009.47277832031
586.37067	2270.76000976563
660.94409	2645.662109375
828.09039	2340.83203125
2356.2996	2869.61694335938
peaklist end

peaklist start
mz=1082.7763488705
fragmentation=HCD
charge=4
header=RawFile: QE929_MSQ1321_20180329_Heba_ub_s8_30_2 Index: 19778 Precursor: 0 _multi_
107.1692	1488.81323242188
121.29679	1678.18127441406
133.46989	1604.46948242188
182.45033	2031.28723144531
185.30847	1774.55187988281
510.81836	1798.49108886719
682.71002	2050.94213867188
765.19427	2009.13098144531
1053.8307	2039.52270507813
2345.7671	2707.26489257813
3221.9004	2169.07177734375
3380.8303	2410.58642578125
3847.21	2316.23168945313
peaklist end

peaklist start
mz=866.423315037638
fragmentation=HCD
charge=5
header=RawFile: QE929_MSQ1321_20180329_Heba_ub_s7_30_1 Index: 19432 Precursor: 0 _multi_
133.69144	1475.57360839844
156.59663	1616.84338378906
220.72845	1583.28955078125
244.16637	3114.74975585938
287.8501	1497.52978515625
316.77884	1513.64233398438
833.70184	2037.68969726563
1266.6443	1786.59619140625
1680.772	2020.86572265625
2001.3809	1956.11950683594
3293.6829	2228.11376953125
peaklist end

peaklist start
mz=866.423339183743
fragmentation=HCD
charge=5
header=RawFile: QE929_MSQ1321_20180329_Heba_ub_s8_30_2 Index: 19779 Precursor: 0 _multi_
108.04665	1385.00402832031
126.28837	1368.25231933594
129.2234	1185.63488769531
152.0107	1457.2099609375
192.08801	1315.84509277344
215.05168	1616.61730957031
283.95422	1979.90649414063
395.84454	1595.52001953125
407.17731	1629.68481445313
423.07498	2123.09765625
1418.6101	1873.18151855469
2090.9707	1740.025390625
2332.0791	2367.16162109375
3998.4443	2065.1513671875
peaklist end

peaklist start
mz=866.423983154945
fragmentation=HCD
charge=5
header=RawFile: QE929_MSQ1321_20180329_Heba_ub_s6_10_3 Index: 19950 Precursor: 0 _multi_
113.76443	1366.65844726563
123.55641	1465.9921875
136.07585	2048.64916992188
140.78745	1717.05725097656
169.63773	1322.15930175781
182.75438	1429.21667480469
189.29103	1615.39685058594
206.4059	1412.08093261719
206.43051	1439.15222167969
237.49139	1570.80871582031
244.16568	2980.2705078125
299.8623	1544.10034179688
302.00095	1771.35925292969
314.20996	1570.02233886719
418.26807	1728.77661132813
684.42371	1693.35632324219
895.64941	1804.29321289063
1216.6176	1685.62438964844
1677.3721	1914.98449707031
2353.9329	1965.14428710938
3374.5679	1944.22143554688
3986.9976	2809.42700195313
peaklist end

peaklist start
mz=1443.43887448022
fragmentation=HCD
charge=3
header=RawFile: QE929_MSQ1321_20180329_Heba_ub_s8_30_2 Index: 23332 Precursor: 0 _peak_
138.05473	2701.19750976563
163.27446	2215.62841796875
380.22061	2244.15405273438
405.07181	2920.7109375
547.47772	2375.07861328125
805.284	3133.17309570313
1298.3214	2730.39013671875
1468.259	2620.18603515625
1488.5673	2820.78662109375
1545.8342	3316.20703125
1759.7714	2926.14990234375
2055.1082	2989.8876953125
2379.3872	3177.41674804688
peaklist end

peaklist start
mz=1443.73474121094
fragmentation=HCD
charge=3
header=RawFile: QE929_MSQ1321_20180329_Heba_ub_s4_10_1 Index: 23166 Precursor: 0 _peak_
113.56901	1931.51477050781
150.41414	2013.40686035156
181.09879	2160.22924804688
212.46497	1889.27270507813
267.72961	2495.53247070313
301.37463	2502.82397460938
331.69684	2207.25439453125
864.38501	2413.33251953125
1186.9877	2581.5341796875
2358.1602	2796.40698242188
2964.8105	2758.87841796875
peaklist end

peaklist start
mz=1443.97766201564
fragmentation=HCD
charge=3
header=RawFile: QE929_MSQ1321_20180329_Heba_ub_s8_30_2 Index: 8086 Precursor: 0 _multi_
119.35482	2624.56396484375
153.77147	2027.28796386719
172.91414	2299.16235351563
201.67174	2417.02880859375
759.36658	3168.91967773438
786.1944	2516.93310546875
877.02148	2632.24096679688
1122.311	2506.64282226563
2843.478	2920.83911132813
3376.3796	2903.5546875
peaklist end

peaklist start
mz=1443.97771700106
fragmentation=HCD
charge=3
header=RawFile: QE929_MSQ1321_20180329_Heba_ub_s6_10_3 Index: 8349 Precursor: 0 _multi_
133.47906	2085.19580078125
133.74396	2218.96899414063
143.27925	2171.59448242188
190.25052	1929.76501464844
343.9552	2500.23266601563
358.92719	2889.80395507813
378.19482	2134.6806640625
408.96518	2428.69506835938
469.58496	2474.6337890625
1140.4944	2449.0654296875
1170.2605	2470.35131835938
1170.7017	2736.75903320313
1265.941	2959.18090820313
3491.093	3106.39038085938
peaklist end

peaklist start
mz=1443.97817481177
fragmentation=HCD
charge=3
header=RawFile: QE929_MSQ1321_20180329_Heba_ub_s2_ctrl_2 Index: 8169 Precursor: 0 _multi_
125.91142	2340.755859375
277.02518	2282.26489257813
616.11078	2674.552734375
2223.1587	3201.017578125
peaklist end

peaklist start
mz=1443.97869599538
fragmentation=HCD
charge=3
header=RawFile: QE929_MSQ1321_20180329_Heba_ub_s9_30_3 Index: 7905 Precursor: 0 _multi_
171.076	2388.20874023438
188.65486	2173.9599609375
193.25044	2250.404296875
256.17487	2488.61328125
349.63223	2617.93530273438
728.5257	2317.78149414063
745.54657	2316.46313476563
781.79694	2260.4453125
885.21332	2513.27221679688
885.7688	2756.1220703125
1223.5212	2864.4140625
1638.2725	3038.1884765625
2287.47	3093.05712890625
peaklist end

peaklist start
mz=1443.97896397636
fragmentation=HCD
charge=3
header=RawFile: QE929_MSQ1321_20180329_Heba_ub_s9_30_3 Index: 8301 Precursor: 0 _multi_
120.45544	2349.81689453125
125.72423	2200.3798828125
162.52084	2344.18383789063
217.73616	2341.3173828125
244.68227	1937.24731445313
273.34656	2307.6572265625
391.70319	2787.04736328125
1262.6832	3378.31762695313
2666.2695	2943.64501953125
3300.3247	2572.37060546875
peaklist end

peaklist start
mz=1444.23510742188
fragmentation=HCD
charge=3
header=RawFile: QE929_MSQ1321_20180329_Heba_ub_s6_10_3 Index: 23621 Precursor: 0 _peak_
162.7554	1939.107421875
168.78261	2076.78393554688
249.5246	2377.93310546875
276.30212	2192.44116210938
401.508	2249.0009765625
576.25452	2179.12451171875
624.87152	2839.53125
789.05078	2299.64990234375
860.74744	2640.53295898438
956.5556	2539.10791015625
2559.5713	3370.72143554688
2615.949	3120.40649414063
2728.1667	2762.19360351563
4553.1387	3498.7958984375
4794.7031	3689.40869140625
peaklist end

peaklist start
mz=1444.42987265222
fragmentation=HCD
charge=3
header=RawFile: QE929_MSQ1321_20180329_Heba_ub_s4_10_1 Index: 23206 Precursor: 0 _peak_
118.37193	2115.6416015625
128.60274	2194
149.27272	1997.13562011719
152.96709	2162.59252929688
407.19644	2160.56689453125
793.95172	2719.4619140625
1264.7743	2385.2685546875
1614.7007	2457.28662109375
2328.0571	3043.123046875
3627.2344	3478.97387695313
3890.7183	3060.56909179688
4137.9502	3297.38549804688
peaklist end

peaklist start
mz=1444.93887000831
fragmentation=HCD
charge=3
header=RawFile: QE929_MSQ1321_20180329_Heba_ub_s7_30_1 Index: 22967 Precursor: 0 _peak_
112.07831	1933.6484375
159.57298	1927.40490722656
160.11185	1952.10131835938
160.17003	1992.482421875
166.96898	2021.60913085938
167.39772	1997.59033203125
176.8425	2374.32299804688
341.72314	2534.57348632813
744.14246	2401.5830078125
908.67419	2760.80493164063
1050.1954	2774.39135742188
2357.3086	3118.36376953125
2388.1299	2909.38256835938
2638.1782	2972.60107421875
2714.6414	3595.85571289063
peaklist end

peaklist start
mz=1445.26295262655
fragmentation=HCD
charge=3
header=RawFile: QE929_MSQ1321_20180329_Heba_ub_s9_30_3 Index: 21467 Precursor: 0 _peak_
116.09294	2672.94604492188
167.32806	2151.01196289063
188.19435	2234.41088867188
243.62894	2101.37670898438
438.95645	2154.71923828125
1092.6682	2861.08959960938
1605.0698	3492.91088867188
1688.1969	2688.53588867188
2043.0984	3070.49145507813
peaklist end

peaklist start
mz=1445.26440309197
fragmentation=HCD
charge=3
header=RawFile: QE929_MSQ1321_20180329_Heba_ub_s5_10_2 Index: 14126 Precursor: 0 _multi_
157.58415	2124.08862304688
209.29272	2084.92578125
327.37122	2612.796875
354.65695	2277.44921875
366.14099	2479.208984375
536.55475	2750.21313476563
691.24548	2674.85668945313
894.26935	2722.11938476563
1098.7574	2510.69799804688
1739.4873	3536.91064453125
2612.1213	2779.27978515625
2634.7605	2704.66333007813
3007.9983	2853.03930664063
3110.8892	2763.9150390625
3293.1309	2892.34936523438
peaklist end

peaklist start
mz=1445.30391409888
fragmentation=HCD
charge=3
header=RawFile: QE929_MSQ1321_20180329_Heba_ub_s7_30_1 Index: 23053 Precursor: 0 _peak_
102.57682	1842.99328613281
111.41071	2545.43359375
117.50848	2203.95361328125
132.56264	2065.53393554688
217.8494	2382.259765625
441.16327	2962.259765625
1895.9224	3042.951171875
2821.312	3443.44213867188
2835.9663	2691.15649414063
peaklist end

peaklist start
mz=1445.4338067665
fragmentation=HCD
charge=3
header=RawFile: QE929_MSQ1321_20180329_Heba_ub_s9_30_3 Index: 23612 Precursor: 0 _peak_
120.08137	2250.54223632813
126.45479	1994.59582519531
129.1024	3716.00927734375
136.07603	2805.56298828125
138.05501	4118.7685546875
138.15321	1886.70153808594
148.25096	2046.10473632813
152.26019	2604.84887695313
152.30527	2168.33374023438
175.92978	2259.89184570313
247.40166	2139.03735351563
254.62357	2165.8173828125
386.1312	2454.34887695313
512.47424	2069.50219726563
706.83435	2462.09521484375
1309.906	4345.54345703125
1390.8362	3415.20483398438
1618.8977	2650.95483398438
2349.9819	3357.404296875
peaklist end

peaklist start
mz=1445.46166992188
fragmentation=HCD
charge=3
header=RawFile: QE929_MSQ1321_20180329_Heba_ub_s8_30_2 Index: 23140 Precursor: 0 _peak_
101.17462	1992.70959472656
101.8299	2149.9970703125
109.14297	2066.47729492188
117.76051	2216.244140625
118.50305	2105.77221679688
184.4046	2191.068359375
187.17316	2196.873046875
239.89742	2302.3515625
288.9754	2112.33911132813
386.26208	2258.861328125
792.28107	2466.09790039063
891.0498	2912.31958007813
1851.3826	2820.34936523438
5109.1968	3595.43139648438
peaklist end

peaklist start
mz=1084.45571043916
fragmentation=HCD
charge=4
header=RawFile: QE929_MSQ1321_20180329_Heba_ub_s2_ctrl_2 Index: 8193 Precursor: 0 _multi_
105.62975	1636.30346679688
120.43774	1622.52941894531
126.05494	1979.00024414063
138.05501	7759.9609375
168.06572	3288.0830078125
204.08643	6870.96533203125
223.91402	1573.38720703125
229.64967	2100.36181640625
274.08972	2211.14428710938
320.20139	1770.04895019531
341.6145	1688.36364746094
356.92416	2306.775390625
420.564	1778.47058105469
563.33032	2072.74487304688
668.83221	1870.75695800781
692.67688	1725.91064453125
740.45691	1865.12927246094
1178.2025	2143.30639648438
1211.8772	2077.06372070313
1405.4418	2254.11401367188
1818.0133	2247.01147460938
peaklist end

peaklist start
mz=1445.66346175941
fragmentation=HCD
charge=3
header=RawFile: QE929_MSQ1321_20180329_Heba_ub_s8_30_2 Index: 23216 Precursor: 0 _peak_
129.10219	2253.98974609375
136.07608	2124.97119140625
138.05626	3142.12475585938
157.29076	2071.27587890625
333.50333	2476.6728515625
342.67065	2367.42016601563
720.00549	2829.72875976563
1347.7866	2502.39331054688
1615.905	3102.05810546875
peaklist end

peaklist start
mz=1445.96264451539
fragmentation=HCD
charge=3
header=RawFile: QE929_MSQ1321_20180329_Heba_ub_s4_10_1 Index: 23197 Precursor: 0 _peak_
146.53671	1997.841796875
157.74936	2004.92541503906
177.06499	1879.95349121094
184.76007	2166.87377929688
235.02592	2496.73608398438
peaklist end

peaklist start
mz=1446.43550730673
fragmentation=HCD
charge=3
header=RawFile: QE929_MSQ1321_20180329_Heba_ub_s7_30_1 Index: 23323 Precursor: 0 _peak_
100.43232	2239.6611328125
117.70217	2018.32824707031
130.86444	2224.57373046875
235.72694	2389.896484375
297.24612	2131.16162109375
409.12115	2320.19946289063
472.31866	2437.40625
1023.1686	2539.43725585938
1029.303	2705.251953125
1119.3214	2466.49145507813
1394.6433	2763.30541992188
2284.9666	2815.34252929688
2437.8689	2766.87451171875
peaklist end

peaklist start
mz=1446.85586583602
fragmentation=HCD
charge=3
header=RawFile: QE929_MSQ1321_20180329_Heba_ub_s6_10_3 Index: 23766 Precursor: 0 _peak_
111.64996	2169.41479492188
124.06503	2333.361328125
162.19217	2367.28271484375
294.36237	2556.51733398438
332.31116	2148.69506835938
400.42941	2680.34521484375
407.92368	2065.40234375
651.93549	2426.59594726563
702.23529	2428.82177734375
1323.5444	3160.85375976563
1397.8508	3317.20385742188
1677.5354	3354.77221679688
2159.7544	3236.17504882813
2305.4387	3300.3408203125
2739.1343	2901.06201171875
3315.1035	2644.31298828125
peaklist end

peaklist start
mz=1447.31831658639
fragmentation=HCD
charge=3
header=RawFile: QE929_MSQ1321_20180329_Heba_ub_s8_30_2 Index: 23263 Precursor: 0 _peak_
117.20872	1922.37280273438
129.10265	3030.06005859375
138.05495	2107.23120117188
141.48285	2115.61791992188
353.95847	2433.50561523438
524.03339	2300.87158203125
582.53619	2495.92138671875
736.27203	2515.47045898438
979.77539	2664.84350585938
1366.5844	4066.36474609375
2641.8618	3882.75537109375
2744.7087	2997.47680664063
peaklist end

peaklist start
mz=1448.23732973879
fragmentation=HCD
charge=3
header=RawFile: QE929_MSQ1321_20180329_Heba_ub_s9_30_3 Index: 23400 Precursor: 0 _peak_
129.10258	3964.09545898438
156.62787	2123.86010742188
183.73022	2610.38623046875
236.28654	2380.41381835938
466.48175	2405.37768554688
617.85962	2470.46606445313
758.07825	2837.9599609375
1286.7644	3098.57543945313
1963.9512	2906.48681640625
2851.335	3182.7724609375
peaklist end

peaklist start
mz=1448.30090592633
fragmentation=HCD
charge=3
header=RawFile: QE929_MSQ1321_20180329_Heba_ub_s6_10_3 Index: 23421 Precursor: 0 _peak_
104.34595	2202.2587890625
106.53851	2271.36499023438
132.13402	2419.24047851563
293.01874	2185.23608398438
324.21091	2216.40966796875
342.89987	2158.06884765625
529.22345	2478.45190429688
2791.8499	2887.31030273438
peaklist end

peaklist start
mz=1448.35562345091
fragmentation=HCD
charge=3
header=RawFile: QE929_MSQ1321_20180329_Heba_ub_s7_30_1 Index: 16987 Precursor: 0 _multi_
103.67194	1910.52368164063
113.08617	2314.8203125
124.57678	2057.39086914063
126.46864	2480.56420898438
132.55811	1969.9873046875
191.15674	2339.01684570313
284.87616	2147.09204101563
342.15027	2470.90185546875
690.43427	2647.92065429688
805.50287	2648.14013671875
826.73071	2924.76440429688
1092.1018	2905.90307617188
1520.5066	2777.171875
3248.7444	2896.65698242188
peaklist end

peaklist start
mz=1448.3561990141
fragmentation=HCD
charge=3
header=RawFile: QE929_MSQ1321_20180329_Heba_ub_s5_10_2 Index: 15819 Precursor: 0 _multi_
139.18105	2159.53564453125
141.08934	2089.22045898438
287.37341	2232.4853515625
481.25342	2250.81103515625
1252.4578	2814.98706054688
1582.9884	2948.01342773438
1736.5129	2659.71875
3058.7092	2812.69482421875
peaklist end

peaklist start
mz=1448.35647721499
fragmentation=HCD
charge=3
header=RawFile: QE929_MSQ1321_20180329_Heba_ub_s3_ctrl_3 Index: 16060 Precursor: 0 _multi_
141.72186	2179.77807617188
142.62251	1932.70654296875
272.6123	3034.98852539063
276.3139	2546.4052734375
508.44986	2502.22143554688
528.03668	2549.62377929688
615.61652	2359.71459960938
895.69812	2431.47778320313
2874.6301	3318.20458984375
3058.0493	3452.07885742188
3471.0127	3271.07275390625
3748.3733	3403.40209960938
peaklist end

peaklist start
mz=1448.35692603512
fragmentation=HCD
charge=3
header=RawFile: QE929_MSQ1321_20180329_Heba_ub_s4_10_1 Index: 17472 Precursor: 0 _multi_
154.69312	1872.51599121094
176.65675	2048.05932617188
862.28113	2865.13647460938
2331.1006	2865.236328125
3220.4951	2792.66625976563
3437.0012	3482.61108398438
peaklist end

peaklist start
mz=1448.35701678698
fragmentation=HCD
charge=3
header=RawFile: QE929_MSQ1321_20180329_Heba_ub_s6_10_3 Index: 17541 Precursor: 0 _multi_
115.34608	1978.35766601563
201.12451	2598.19384765625
235.3956	2094.3037109375
279.37192	2163.12768554688
385.68924	2813.544921875
465.78656	2246.6806640625
537.45929	2238.44262695313
630.28705	2423.89184570313
3835.6274	3401.89111328125
4276.1006	3533.80004882813
peaklist end

peaklist start
mz=1448.35743409728
fragmentation=HCD
charge=3
header=RawFile: QE929_MSQ1321_20180329_Heba_ub_s8_30_2 Index: 17400 Precursor: 0 _multi_
208.90967	1933.08361816406
215.13965	2191.68237304688
233.11298	2812.013671875
277.02145	2129.98291015625
334.41165	2063.49853515625
370.97583	2122.93872070313
468.86301	2227.77221679688
710.31586	2431.45947265625
1360.5891	2629.36108398438
1687.4131	2565.9609375
2842.1724	2912.24926757813
2902.5989	3016.28344726563
peaklist end

peaklist start
mz=1448.35793583394
fragmentation=HCD
charge=3
header=RawFile: QE929_MSQ1321_20180329_Heba_ub_s2_ctrl_2 Index: 16961 Precursor: 0 _multi_
125.47046	2273.71704101563
161.86813	2297.64965820313
162.95428	2240.86108398438
185.2177	2199.9873046875
225.10976	2090.17138671875
873.95819	2589.41821289063
1000.9963	2472.7392578125
1645.8922	2782.84252929688
2141.0083	3279.63403320313
peaklist end

peaklist start
mz=1448.35830717738
fragmentation=HCD
charge=3
header=RawFile: QE929_MSQ1321_20180329_Heba_ub_s9_30_3 Index: 17275 Precursor: 0 _multi_
116.51112	1980.5732421875
124.55721	2206.76147460938
127.60895	2345.03344726563
169.83504	2423.66137695313
183.55734	2472.39697265625
210.67281	2605.6708984375
915.78711	2473.619140625
1311.6368	3082.55712890625
1610.3661	2862.36474609375
peaklist end

peaklist start
mz=1448.38030770252
fragmentation=HCD
charge=3
header=RawFile: QE929_MSQ1321_20180329_Heba_ub_s4_10_1 Index: 23115 Precursor: 0 _peak_
102.58938	2086.63671875
107.54729	2170.51147460938
110.87876	1901.76062011719
117.43364	2045.13415527344
118.82779	1923.27185058594
126.04929	2056.88403320313
129.013	1917.7138671875
167.86987	2603.1650390625
262.59665	2567.59252929688
394.21606	2624.61206054688
597.4967	2450.921875
797.43945	2506.70727539063
981.70178	2348.4912109375
1526.7106	2943.73291015625
2229.3127	2938.75830078125
2292.291	2821.29565429688
2946.0779	2968.80053710938
3240.8347	2842.546875
4065.3557	3232.33813476563
peaklist end

peaklist start
mz=1448.40551757813
fragmentation=HCD
charge=3
header=RawFile: QE929_MSQ1321_20180329_Heba_ub_s8_30_2 Index: 23373 Precursor: 0 _peak_
112.1563	2253.69116210938
138.05475	2326.552734375
164.04152	1981.09545898438
184.08087	2111.47485351563
451.99942	2230.96752929688
552.75671	2489.87866210938
718.28864	2419.65600585938
781.24988	2523.1416015625
1088.3947	3048.09423828125
1667.7478	2678.58959960938
1722.2048	2585.86450195313
peaklist end

peaklist start
mz=1448.50189930056
fragmentation=HCD
charge=3
header=RawFile: QE929_MSQ1321_20180329_Heba_ub_s9_30_3 Index: 23872 Precursor: 0 _peak_
134.31566	2233.14111328125
370.39981	2196.63671875
557.85541	2295.14819335938
698.92401	2702.060546875
860.15259	2503.52075195313
924.9563	2530.89477539063
1557.171	2735.58813476563
1682.9965	5181.2666015625
1910.1776	2638.98876953125
2468.4309	2881.95336914063
2829.4224	3140.77758789063
2927.5161	3027.32153320313
3522.9995	2984.62426757813
3524.6965	3382.99926757813
3588.8169	3446.98657226563
peaklist end

peaklist start
mz=1448.55596033512
fragmentation=HCD
charge=3
header=RawFile: QE929_MSQ1321_20180329_Heba_ub_s6_10_3 Index: 23475 Precursor: 0 _peak_
104.93731	2281.1337890625
108.35308	2098.66455078125
131.68181	2372.11791992188
135.26506	1971.19653320313
150.93594	2171.7841796875
231.35646	2171.32885742188
333.87274	2122.00659179688
345.41931	1958.81005859375
385.05228	2461.79248046875
402.03616	2108.99462890625
751.77704	2863.38354492188
1058.3176	3202.31518554688
1611.426	3438.08154296875
1615.7546	2678.35327148438
2579.5168	2997.5830078125
peaklist end

peaklist start
mz=869.578432687669
fragmentation=HCD
charge=5
header=RawFile: QE929_MSQ1321_20180329_Heba_ub_s2_ctrl_2 Index: 9419 Precursor: 0 _multi_
116.30473	1298.57641601563
123.9367	1486.31799316406
130.08565	1331.18151855469
171.11191	2518.6103515625
173.12834	3248.689453125
174.2589	1470.89086914063
270.14349	1824.13525390625
315.15921	1680.46545410156
345.98294	1447.87353515625
414.54477	1574.22082519531
507.22601	1620.85778808594
511.57352	1441.8720703125
529.5791	1509.89318847656
799.46899	1665.03295898438
1025.5231	1832.10314941406
1044.4226	1791.63647460938
1989.3452	2139.22290039063
2013.7913	2114.43505859375
2469.8989	2444.88354492188
2833.8013	2072.47265625
3403.7642	2043.67431640625
3443.8479	2000.24597167969
peaklist end

peaklist start
mz=1448.70606350154
fragmentation=HCD
charge=3
header=RawFile: QE929_MSQ1321_20180329_Heba_ub_s2_ctrl_2 Index: 14535 Precursor: 0 _peak_
101.55576	1870.5966796875
128.95152	2590.412109375
132.66087	2053.86865234375
380.19794	2160.02465820313
402.06396	2388.87670898438
741.11206	2448.8974609375
921.47589	3333.82397460938
1002.0281	2692.0244140625
1294.7222	173620.150390625
1895.7141	3129.86572265625
peaklist end

peaklist start
mz=1449.1867544692
fragmentation=HCD
charge=3
header=RawFile: QE929_MSQ1321_20180329_Heba_ub_s7_30_1 Index: 23304 Precursor: 0 _peak_
115.85104	2181.14892578125
146.09894	2112.71850585938
159.56216	2259.13012695313
206.32516	2322.55297851563
271.67337	2382.64379882813
306.323	2112.37451171875
728.59741	2574.87426757813
916.00262	2539.32861328125
1221.9005	2830.50317382813
1374.7806	2782.6962890625
2454.4446	3211.291015625
2954.7285	2778.18798828125
peaklist end

peaklist start
mz=1450.02390958601
fragmentation=HCD
charge=3
header=RawFile: QE929_MSQ1321_20180329_Heba_ub_s6_10_3 Index: 23274 Precursor: 0 _peak_
146.2225	2339.98608398438
402.715	2308.36547851563
500.5	2506.65991210938
798.49066	2930.134765625
871.17627	2410.2578125
1096.9987	2567.84106445313
1742.312	2815.7412109375
1886.0067	3102.9677734375
peaklist end

peaklist start
mz=1450.17407226563
fragmentation=HCD
charge=3
header=RawFile: QE929_MSQ1321_20180329_Heba_ub_s8_30_2 Index: 21314 Precursor: 0 _peak_
145.59306	2174.43017578125
155.53346	2468.08471679688
163.32452	2268.99291992188
183.5428	2352.88916015625
186.55435	2685.26416015625
295.50421	2070.97192382813
402.82779	3421.18579101563
514.02112	2441.1943359375
1680.4941	2773.1708984375
peaklist end

peaklist start
mz=1450.26812163277
fragmentation=HCD
charge=3
header=RawFile: QE929_MSQ1321_20180329_Heba_ub_s4_10_1 Index: 15679 Precursor: 0 _peak_
104.87223	1981.3486328125
115.16271	2102.68237304688
126.05494	2435.03637695313
138.05447	3733.91772460938
204.08633	3356.87646484375
366.13315	2614.36401367188
860.3468	2568.46313476563
2001.5988	2653.662109375
2323.9695	2636.54858398438
3351.0645	3092.25708007813
3788.8101	2919.43188476563
peaklist end

peaklist start
mz=1451.78601252269
fragmentation=HCD
charge=3
header=RawFile: QE929_MSQ1321_20180329_Heba_ub_s4_10_1 Index: 23410 Precursor: 0 _peak_
131.16869	1952.52453613281
137.34633	2294.65258789063
167.77193	2264.94311523438
235.59232	2282.00634765625
261.04956	2320.9208984375
286.42935	2326.97412109375
480.89233	2511.6845703125
598.71912	2313.71313476563
756.5766	2543.0029296875
2694.2385	2772.61083984375
5640.02	3854.3994140625
peaklist end

peaklist start
mz=1451.81986489284
fragmentation=HCD
charge=3
header=RawFile: QE929_MSQ1321_20180329_Heba_ub_s8_30_2 Index: 23159 Precursor: 0 _peak_
119.57675	1920.30590820313
133.9427	2143.55346679688
137.02664	1983.79504394531
156.77266	2114.04248046875
159.09303	1927.42346191406
169.3819	2303.40576171875
311.14423	2562.96020507813
458.09796	2817.13916015625
567.21674	2286.57250976563
648.56897	2344.4384765625
1179.7234	2714.15942382813
1365.3674	2945.6572265625
1862.4855	3569.42041015625
2906.6448	2631.509765625
peaklist end

peaklist start
mz=1452.56477904377
fragmentation=HCD
charge=3
header=RawFile: QE929_MSQ1321_20180329_Heba_ub_s4_10_1 Index: 9878 Precursor: 0 _peak_
100.93543	1879.84594726563
117.22364	2276.27221679688
278.91818	2011.896484375
484.16797	2128.45190429688
848.57104	2544.57006835938
1729.254	2895.55004882813
peaklist end

peaklist start
mz=1452.5652571867
fragmentation=HCD
charge=3
header=RawFile: QE929_MSQ1321_20180329_Heba_ub_s2_ctrl_2 Index: 10000 Precursor: 0 _peak_
116.81475	2186.57006835938
132.728	2188.142578125
159.81013	1959.28845214844
203.1349	2013.96752929688
811.52618	2493.67749023438
1830.1042	2734.36083984375
2743.4875	3358.16186523438
peaklist end

peaklist start
mz=1452.56605256647
fragmentation=HCD
charge=3
header=RawFile: QE929_MSQ1321_20180329_Heba_ub_s9_30_3 Index: 10006 Precursor: 0 _peak_
202.28186	2745.50244140625
257.82083	2167.12817382813
324.46252	2297.97607421875
344.37219	2121.96240234375
376.66376	2511.41772460938
419.39511	2617.79028320313
520.44641	2592.70288085938
1202.2632	2412.89038085938
1721.8285	3095.68627929688
2437.1973	2712.15063476563
2598.6211	2463.078125
2605.3333	3471.28686523438
peaklist end

peaklist start
mz=1452.56605256647
fragmentation=HCD
charge=3
header=RawFile: QE929_MSQ1321_20180329_Heba_ub_s9_30_3 Index: 9652 Precursor: 0 _peak_
102.35506	2127.62915039063
334.87631	2263.89135742188
969.04095	2743.27099609375
1676.8705	2952.90112304688
2225.9402	3106.94970703125
2891.3535	3060.64916992188
peaklist end

peaklist start
mz=1452.56605256647
fragmentation=HCD
charge=3
header=RawFile: QE929_MSQ1321_20180329_Heba_ub_s9_30_3 Index: 9826 Precursor: 0 _peak_
114.44901	2049.322265625
146.26761	2044.02380371094
285.37869	2600.38525390625
865.35956	3022.88818359375
1037.6661	2434.62841796875
1158.7927	2950.06005859375
1313.5499	5055.72216796875
1582.5183	2890.96630859375
2376.3828	3007.86254882813
peaklist end

peaklist start
mz=1452.63544191518
fragmentation=HCD
charge=3
header=RawFile: QE929_MSQ1321_20180329_Heba_ub_s6_10_3 Index: 23773 Precursor: 0 _peak_
101.28313	2128.87890625
113.55096	2054.60888671875
143.44402	2094.59228515625
143.62975	2241.60961914063
170.56157	2050.64086914063
547.19415	2359.01098632813
767.85553	2380.8046875
964.41864	2839.3154296875
1012.0566	2488.05932617188
1175.8082	3596.13452148438
1536.5027	2942.12060546875
peaklist end

peaklist start
mz=1452.90309005222
fragmentation=HCD
charge=3
header=RawFile: QE929_MSQ1321_20180329_Heba_ub_s8_30_2 Index: 23498 Precursor: 0 _peak_
110.16431	2129.0556640625
114.33205	1963.71789550781
139.1925	2296.37036132813
207.94832	1967.27905273438
238.92751	2454.8544921875
427.01657	2769.68359375
750.51202	2638.51953125
946.30566	3091.08349609375
1632.8407	2662.52319335938
2042.2775	3362.49609375
2636.5164	3338.48803710938
peaklist end

peaklist start
mz=1452.97378171172
fragmentation=HCD
charge=3
header=RawFile: QE929_MSQ1321_20180329_Heba_ub_s4_10_1 Index: 8688 Precursor: 0 _multi_
124.92998	2320.19091796875
137.47247	1917.53466796875
204.31441	1965.59265136719
211.09314	2136.38793945313
323.07822	2314.53076171875
1776.7506	3209.12182617188
4249.1211	3734.41772460938
peaklist end

peaklist start
mz=1453.30885414758
fragmentation=HCD
charge=3
header=RawFile: QE929_MSQ1321_20180329_Heba_ub_s4_10_1 Index: 8285 Precursor: 0 _multi_
103.02187	1927.92077636719
114.13374	2521.19165039063
127.08575	2386.3583984375
224.49315	2242.14575195313
283.69122	2699.57250976563
861.77441	2922.9033203125
1440.682	2992.66162109375
2325.8826	2841.91186523438
3904.6389	3247.62084960938
peaklist end

peaklist start
mz=1453.30885531617
fragmentation=HCD
charge=3
header=RawFile: QE929_MSQ1321_20180329_Heba_ub_s6_10_3 Index: 8464 Precursor: 0 _multi_
114.21886	2362.45166015625
136.30038	1952.70202636719
153.63203	2334.79931640625
155.52049	2289.21948242188
301.07431	2406.17553710938
536.71704	2344.09448242188
628.55475	2568.73315429688
651.20398	2417.76147460938
888.90131	2660.7607421875
1498.8988	3167.04150390625
1566.3976	2719.9208984375
3387.804	2845.23120117188
3597.0664	3203.24462890625
4044.6877	3591.57739257813
4449.0874	3403.48364257813
peaklist end

peaklist start
mz=1453.3089358401
fragmentation=HCD
charge=3
header=RawFile: QE929_MSQ1321_20180329_Heba_ub_s8_30_2 Index: 8214 Precursor: 0 _multi_
133.27408	2389.03247070313
175.0083	2181.6533203125
238.47179	2323.1552734375
551.43658	2348.8232421875
559.94397	2246.48095703125
562.85773	2226.00659179688
1120.594	2738.53833007813
1552.9224	2763.20874023438
2440.2654	2943.8544921875
2669.1565	2843.38989257813
2704.312	3946.5732421875
3076.3008	2876.0380859375
4037.74	3163.00854492188
4244.958	3195.767578125
peaklist end

peaklist start
mz=1453.3089358401
fragmentation=HCD
charge=3
header=RawFile: QE929_MSQ1321_20180329_Heba_ub_s8_30_2 Index: 8387 Precursor: 0 _multi_
109.96789	2253.7099609375
216.75549	2557.14794921875
219.2776	2075.31958007813
231.22394	2470.28442382813
314.03922	2252.2197265625
448.07776	2132.1318359375
611.5376	2225.48095703125
2041.2152	3161.52099609375
2373.9619	3107.36669921875
2441.8477	3882.75952148438
2481.5986	3125.76342773438
3115.6423	3073.83837890625
3379.1855	3071.69580078125
3910.0894	3719.35034179688
peaklist end

peaklist start
mz=1453.31037918332
fragmentation=HCD
charge=3
header=RawFile: QE929_MSQ1321_20180329_Heba_ub_s9_30_3 Index: 8111 Precursor: 0 _multi_
131.09473	2235.34838867188
204.17157	2058.32421875
279.0015	2816.6962890625
301.33694	2285.71704101563
346.79233	2465.65185546875
445.77826	2450.89721679688
508.6539	2434.23876953125
589.44263	2800.556640625
757.33093	2868.10034179688
939.03125	2493.3115234375
1969.9714	2991.54809570313
2184.7002	2753.94506835938
2915.8408	2793.21923828125
3550.1233	3406.29125976563
peaklist end

peaklist start
mz=1453.31037918332
fragmentation=HCD
charge=3
header=RawFile: QE929_MSQ1321_20180329_Heba_ub_s9_30_3 Index: 8302 Precursor: 0 _multi_
136.60872	1885.5126953125
187.59633	2302.10327148438
210.19621	2157.98095703125
235.39349	1988.47033691406
252.49388	2023.12145996094
652.11688	3052.29931640625
912.13965	2568.806640625
985.99969	2659.04467773438
1026.2478	2418.654296875
1113.6238	2959.04565429688
2828.6475	3191.71508789063
3657.0166	3259.06127929688
peaklist end

peaklist start
mz=1453.31037918332
fragmentation=HCD
charge=3
header=RawFile: QE929_MSQ1321_20180329_Heba_ub_s9_30_3 Index: 8484 Precursor: 0 _multi_
128.42688	2245.7685546875
154.22836	2194.80517578125
164.34236	2084.0888671875
211.1351	1955.11352539063
229.76358	2601.61865234375
240.09572	2264.8232421875
282.46463	2712.78637695313
292.92355	1955.21215820313
307.79242	2060.56176757813
512.10095	2203.30712890625
1633.5914	2993.12451171875
1972.0669	3023.04028320313
2420.8689	3195.67846679688
3359.2888	3048.25659179688
peaklist end

peaklist start
mz=1453.39274952226
fragmentation=HCD
charge=3
header=RawFile: QE929_MSQ1321_20180329_Heba_ub_s4_10_1 Index: 23380 Precursor: 0 _peak_
101.11687	2052.28125
111.85107	2316.52319335938
114.85274	1850.68322753906
124.84978	2189.84228515625
139.56912	2011.73071289063
158.49239	1959.11376953125
161.62636	2075.69873046875
163.0966	2417.05346679688
173.13568	1944.30090332031
176.7926	1975.20959472656
252.95174	2183.43676757813
416.73709	2218.74658203125
541.03735	2554.609375
588.03931	2457.05712890625
661.48486	3246.47802734375
1252.9592	2718.27490234375
1959.6537	2953.38427734375
1978.6965	2740.0986328125
2439.1919	3242.83618164063
2723.1746	3442.39331054688
3608.2458	3369.08740234375
4684.5488	3759.716796875
peaklist end

peaklist start
mz=1454.03195416554
fragmentation=HCD
charge=3
header=RawFile: QE929_MSQ1321_20180329_Heba_ub_s7_30_1 Index: 17007 Precursor: 0 _multi_
103.17422	1945.75817871094
108.28768	2244.744140625
809.86938	2677.080078125
1212.324	2673.9443359375
1680.847	3032.50439453125
1806.0028	2878.14453125
4264.9023	3064.45947265625
peaklist end

peaklist start
mz=1454.03231683658
fragmentation=HCD
charge=3
header=RawFile: QE929_MSQ1321_20180329_Heba_ub_s4_10_1 Index: 17496 Precursor: 0 _multi_
111.62882	1934.68334960938
185.8392	2406.736328125
256.73871	2290.55493164063
268.0235	2524.75415039063
364.21658	2308.85888671875
375.85474	2515.94995117188
396.46915	3431.90209960938
701.27625	2705.43334960938
3046.0247	3112.76391601563
3730.8694	3470.61059570313
peaklist end

peaklist start
mz=1454.03342395252
fragmentation=HCD
charge=3
header=RawFile: QE929_MSQ1321_20180329_Heba_ub_s9_30_3 Index: 17299 Precursor: 0 _multi_
100.17726	2284.435546875
107.34157	2361.26391601563
146.21086	1994.36413574219
153.47478	2060.64892578125
287.63629	2453.54760742188
320.56689	2509.36572265625
482.1196	3050.33520507813
3303.1812	2750.92529296875
peaklist end

peaklist start
mz=1454.1445224017
fragmentation=HCD
charge=3
header=RawFile: QE929_MSQ1321_20180329_Heba_ub_s8_30_2 Index: 23461 Precursor: 0 _peak_
107.54271	1821.59130859375
112.73518	1777.70593261719
115.56934	2196.30688476563
216.28812	2510.890625
250.58444	2209.6279296875
1339.2162	3948.67138671875
1351.2952	2951.48657226563
1369.8569	2692.92456054688
1678.7617	2669.73291015625
1679.2328	2642.19873046875
1996.1168	2913.01171875
2964.5125	3480.171875
2995.6658	3955.85278320313
4744.7314	3821.3701171875
5125.542	3084.79663085938
5770.2437	3361.4638671875
peaklist end

peaklist start
mz=1454.47399477508
fragmentation=HCD
charge=3
header=RawFile: QE929_MSQ1321_20180329_Heba_ub_s6_10_3 Index: 23659 Precursor: 0 _peak_
105.60102	2102.18823242188
182.01466	2401.63940429688
308.55228	2118.74853515625
1427.1353	2761.81713867188
1510.5759	2895.39404296875
2352.1602	3409.10766601563
peaklist end

peaklist start
mz=1454.68392823387
fragmentation=HCD
charge=3
header=RawFile: QE929_MSQ1321_20180329_Heba_ub_s6_10_3 Index: 23540 Precursor: 0 _peak_
103.37049	2223.5078125
112.79394	1966.04223632813
120.08131	2256.8544921875
136.07582	1921.25183105469
151.79018	1981.43212890625
159.56334	1923.21789550781
339.38995	2308.26611328125
400.45474	2352.59106445313
412.88403	2277.32080078125
1553.4142	3177.67749023438
peaklist end

peaklist start
mz=1091.27948391056
fragmentation=HCD
charge=4
header=RawFile: QE929_MSQ1321_20180329_Heba_ub_s7_30_1 Index: 15901 Precursor: 0 _multi_
107.64381	1739.02868652344
122.34955	1949.43908691406
132.07259	1594.52941894531
140.04117	1686.57666015625
145.30923	1737.88208007813
170.08943	1682.63720703125
369.21994	1691.40283203125
536.97369	1879.86999511719
704.9444	1961.4345703125
1519.6653	1990.88122558594
2233.8333	2092.5439453125
2440.0227	2621.83618164063
2586.3623	2342.38720703125
2771.2485	2075.52978515625
2958.9463	2588.2412109375
3379.2102	2630.19189453125
3391.3042	2656.32885742188
peaklist end

peaklist start
mz=1091.27961332357
fragmentation=HCD
charge=4
header=RawFile: QE929_MSQ1321_20180329_Heba_ub_s9_30_3 Index: 16093 Precursor: 0 _multi_
116.60668	1490.39782714844
210.01379	1702.45812988281
288.55936	1639.47961425781
319.12967	1777.21691894531
324.68475	1898.48754882813
366.86829	1736.74291992188
368.22534	1855.78637695313
420.00351	1977.50085449219
1063.7916	1985.27124023438
1297.0358	1976.29260253906
2571.8491	2265.65014648438
3203.4229	2381.76025390625
3689.228	2905.21459960938
peaklist end

peaklist start
mz=1091.27967320628
fragmentation=HCD
charge=4
header=RawFile: QE929_MSQ1321_20180329_Heba_ub_s8_30_2 Index: 16184 Precursor: 0 _multi_
115.17374	1460.38269042969
121.43918	1662.73303222656
122.96276	1968.56921386719
232.39067	1665.4287109375
1092.4598	7207.17333984375
1954.9868	2449.919921875
2349.4932	2133.41333007813
2617.1814	2321.61059570313
3287.1675	2485.00561523438
3957.5139	2872.08154296875
4262.1147	2874.56323242188
peaklist end

peaklist start
mz=1455.08596762097
fragmentation=HCD
charge=3
header=RawFile: QE929_MSQ1321_20180329_Heba_ub_s6_10_3 Index: 23724 Precursor: 0 _peak_
140.3056	2169.13061523438
161.56207	2102.55688476563
232.13251	2132.53271484375
234.56439	2366.18823242188
388.87827	2679.57348632813
397.849	2493.1240234375
432.26532	2403.60766601563
544.25665	2666.88330078125
576.74109	2209.337890625
610.94208	2242.27026367188
653.26385	2667.79370117188
927.91425	2490.72192382813
929.12347	2487.65942382813
1346.8104	2726.18676757813
1503.7672	3406.45751953125
2525.0945	3299.45458984375
2967.5969	3889.47509765625
4266.0845	3190.56640625
4736.9653	3523.7509765625
peaklist end

peaklist start
mz=1455.13822394531
fragmentation=HCD
charge=3
header=RawFile: QE929_MSQ1321_20180329_Heba_ub_s9_30_3 Index: 21429 Precursor: 0 _peak_
120.8791	2358.26831054688
253.68634	2101.0205078125
356.29706	2553.78588867188
1042.4866	2773.27612304688
1911.2164	2859.76123046875
2366.5605	2811.66259765625
2453.4976	3042.92065429688
2966.5134	2900.24194335938
3163.0239	2943.56274414063
peaklist end

peaklist start
mz=1455.19834015653
fragmentation=HCD
charge=3
header=RawFile: QE929_MSQ1321_20180329_Heba_ub_s9_30_3 Index: 23337 Precursor: 0 _peak_
101.95872	2394.3173828125
103.18996	2239.4541015625
110.36517	2044.15673828125
128.36954	1971.67761230469
144.43004	2241.27392578125
152.0972	2232.89013671875
200.61601	2080.82373046875
212.53558	1959.29968261719
228.80397	2090.76733398438
243.1489	2251.33862304688
245.68597	2376.97778320313
394.4668	2491.181640625
755.27789	2286.63354492188
863.83704	2614.07104492188
954.65228	2772.94458007813
1539.655	2706.14697265625
1683.4966	3035.47216796875
2098.4609	3467.78564453125
peaklist end

peaklist start
mz=1455.74513645501
fragmentation=HCD
charge=3
header=RawFile: QE929_MSQ1321_20180329_Heba_ub_s9_30_3 Index: 23816 Precursor: 0 _peak_
359.16858	2156.91674804688
404.47754	2183.29833984375
520.50256	2364.14404296875
1212.4058	2565.16381835938
1420.1495	3053.73608398438
1507.7167	2471.12182617188
1726.8022	2772.44702148438
2067.1467	2868.60766601563
2753.7219	2884.52416992188
peaklist end

peaklist start
mz=1455.76645988852
fragmentation=HCD
charge=3
header=RawFile: QE929_MSQ1321_20180329_Heba_ub_s6_10_3 Index: 23401 Precursor: 0 _peak_
123.35516	2163.50927734375
143.80365	2048.93139648438
159.99991	2039.66687011719
399.79559	2416.78955078125
422.83234	2219.46362304688
641.81964	2333.27490234375
1030.0365	2559.33276367188
1344.6426	2550.85522460938
2976.1807	3147.79443359375
peaklist end

peaklist start
mz=1455.99059360656
fragmentation=HCD
charge=3
header=RawFile: QE929_MSQ1321_20180329_Heba_ub_s8_30_2 Index: 23192 Precursor: 0 _peak_
111.5434	2051.47827148438
116.20511	2441.01147460938
316.82263	1993.00451660156
537.67584	2359.15844726563
946.81158	2836.5400390625
1215.5781	3085.71630859375
1459.5013	2539.048828125
2717.7805	2779.87182617188
peaklist end

peaklist start
mz=1456.33719246139
fragmentation=HCD
charge=3
header=RawFile: QE929_MSQ1321_20180329_Heba_ub_s8_30_2 Index: 23610 Precursor: 0 _peak_
124.14867	2320.07104492188
131.39836	2238.73461914063
138.05653	2076.91748046875
212.33087	2098.10668945313
235.05241	2445.94995117188
260.88715	2188.34350585938
287.91098	2230.28295898438
363.3703	2230.88134765625
366.97583	2412.17065429688
390.44925	2489.33178710938
517.15155	2139.51831054688
1050.6365	2819.81884765625
1197.6479	2750.19116210938
1677.079	2918.61376953125
2187.8245	3382.65454101563
4131.1118	2955.5009765625
4398.186	3168.373046875
peaklist end

peaklist start
mz=1456.34904391586
fragmentation=HCD
charge=3
header=RawFile: QE929_MSQ1321_20180329_Heba_ub_s9_30_3 Index: 23871 Precursor: 0 _peak_
104.25954	2213.1240234375
104.26653	2104.60131835938
188.72694	2588.072265625
401.91144	2191.31518554688
541.22211	2551.71923828125
619.13464	2494.81982421875
843.39374	2433.94580078125
1236.4368	2774.54907226563
1428.4712	2576.1630859375
2229.3154	3022.80834960938
peaklist end

peaklist start
mz=1456.50565931403
fragmentation=HCD
charge=3
header=RawFile: QE929_MSQ1321_20180329_Heba_ub_s7_30_1 Index: 22863 Precursor: 0 _peak_
114.03212	2337.22094726563
143.08322	2048.12231445313
167.83774	2209.19555664063
178.8549	2294.1953125
242.78008	2052.29443359375
277.23337	2599.77197265625
342.63519	2220.56030273438
670.72699	2580.70361328125
827.64032	2452.80932617188
1133.2271	2894.763671875
1344.9279	2563.43725585938
1519.9209	3145.50903320313
peaklist end

peaklist start
mz=1456.58858729279
fragmentation=HCD
charge=3
header=RawFile: QE929_MSQ1321_20180329_Heba_ub_s4_10_1 Index: 23323 Precursor: 0 _peak_
116.51537	1975.40405273438
117.54949	1901.89184570313
163.8098	2193.20166015625
187.37495	2658.80004882813
271.60059	2177.328125
312.07706	2148.41528320313
410.18454	2606.47973632813
424.33084	2601.48046875
771.41754	2715.23364257813
1245.3204	3080.55078125
2718.4521	2663.068359375
3470.9485	3609.20361328125
5563.9619	3830.9296875
peaklist end

peaklist start
mz=1456.60345384739
fragmentation=HCD
charge=3
header=RawFile: QE929_MSQ1321_20180329_Heba_ub_s7_30_1 Index: 23176 Precursor: 0 _peak_
136.07628	2897.67504882813
209.50407	2186.61694335938
280.83896	2233.88745117188
479.26157	2455.78564453125
520.36902	2604.92602539063
1469.6545	3091.27685546875
2840.8315	3210.970703125
peaklist end

peaklist start
mz=1456.63435603955
fragmentation=HCD
charge=3
header=RawFile: QE929_MSQ1321_20180329_Heba_ub_s8_30_2 Index: 23486 Precursor: 0 _peak_
104.91893	2007.14025878906
116.28513	2022.59265136719
138.05458	4020.02416992188
186.04903	2105.18505859375
866.94189	2625.13330078125
1297.1318	2718.91845703125
1839.9464	3055.01611328125
peaklist end

peaklist start
mz=1456.81036861636
fragmentation=HCD
charge=3
header=RawFile: QE929_MSQ1321_20180329_Heba_ub_s2_ctrl_2 Index: 8740 Precursor: 0 _peak_
119.21466	2168.23193359375
125.99344	2059.05615234375
158.97789	2155.64575195313
271.55573	2507.3525390625
278.54431	2288.81176757813
715.44531	2959.57885742188
874.77124	2446.52709960938
1456.7957	2882.03588867188
2334.3164	2931.6845703125
peaklist end

peaklist start
mz=1457.6867464976
fragmentation=HCD
charge=3
header=RawFile: QE929_MSQ1321_20180329_Heba_ub_s7_30_1 Index: 17146 Precursor: 0 _multi_
120.14938	2083.36206054688
328.17026	2577.56640625
874.44635	2785.82275390625
2685.5474	3425.3642578125
3221.1538	3168.91650390625
peaklist end

peaklist start
mz=1457.68829369583
fragmentation=HCD
charge=3
header=RawFile: QE929_MSQ1321_20180329_Heba_ub_s6_10_3 Index: 17680 Precursor: 0 _multi_
117.55024	2215.92114257813
121.23775	2029.28405761719
131.31332	1978.96130371094
172.53488	2119.1220703125
197.14485	2049.79956054688
1018.4969	2471.861328125
2499.0369	3191.357421875
peaklist end

peaklist start
mz=1457.6883516623
fragmentation=HCD
charge=3
header=RawFile: QE929_MSQ1321_20180329_Heba_ub_s8_30_2 Index: 17508 Precursor: 0 _multi_
125.55547	1991.54821777344
156.81662	2008.68041992188
157.34081	1999.5927734375
224.82246	2231.61206054688
230.61023	2076.23095703125
393.19702	2260.53833007813
694.4054	2792.14990234375
790.69745	2836.18017578125
961.06836	3083.96801757813
1280.7811	2815.8193359375
1864.7421	3140.92553710938
3243.6895	3011.75463867188
3302.5342	3366.42236328125
3395.6687	2989.068359375
3725.855	3184.0654296875
3977.6965	3623.13110351563
peaklist end

peaklist start
mz=1457.68898020503
fragmentation=HCD
charge=3
header=RawFile: QE929_MSQ1321_20180329_Heba_ub_s4_10_1 Index: 17594 Precursor: 0 _multi_
365.29401	2188.79370117188
532.41431	2215.93774414063
813.57245	2612.2529296875
1033.4923	2790.49462890625
1679.4969	2848.5439453125
1721.438	2800.42944335938
2879.4778	3688.71606445313
3223.9478	2910.35864257813
4380.4072	3279.11206054688
peaklist end

peaklist start
mz=1457.68955167721
fragmentation=HCD
charge=3
header=RawFile: QE929_MSQ1321_20180329_Heba_ub_s9_30_3 Index: 17409 Precursor: 0 _multi_
106.67583	2042.67602539063
112.95545	2175.44970703125
139.18782	2367.4443359375
142.4379	2250.13134765625
161.66501	2173.587890625
182.21991	2374.37255859375
196.7149	2106.7421875
609.57068	2435.70776367188
636.15387	2418.79272460938
674.29596	2305.33325195313
732.27032	2589.79956054688
1383.3258	2734.65087890625
1897.9769	2904.26220703125
1965.6062	2898.42602539063
2532.3337	3776.13354492188
4190.0195	3617.95751953125
peaklist end

peaklist start
mz=729.533076565157
fragmentation=HCD
charge=6
header=RawFile: QE929_MSQ1321_20180329_Heba_ub_s8_30_2 Index: 14320 Precursor: 0 _multi_
110.07151	2053.61254882813
120.0807	11317.8076171875
120.82475	1205.28649902344
131.11769	1952.55346679688
136.07472	1677.08044433594
151.07944	1275.50927734375
159.09158	1579.25024414063
165.65636	1316.09252929688
179.42198	1382.78039550781
207.49319	1238.35864257813
226.11871	2518.80322265625
289.13284	1315.49560546875
310.68066	1283.65478515625
317.12888	1926.78833007813
325.18808	1623.31091308594
334.15448	2699.7880859375
362.14944	9157.3037109375
382.86349	1703.04174804688
460.41956	1508.90283203125
563.67328	1490.0498046875
597.3266	1834.28039550781
719.37738	2825.73046875
856.44258	14117.7333984375
984.49605	7543.53833007813
1097.5919	1926.84191894531
1185.1318	1606.53015136719
peaklist end

peaklist start
mz=1458.45777789938
fragmentation=HCD
charge=3
header=RawFile: QE929_MSQ1321_20180329_Heba_ub_s9_30_3 Index: 23751 Precursor: 0 _peak_
105.77882	2365.20068359375
108.48292	1861.74658203125
109.25943	1821.76440429688
112.84152	2055.79516601563
156.75418	2196.46533203125
183.08992	1937.57922363281
200.82903	2505.87963867188
284.94916	2161.96533203125
329.44315	2386.87866210938
372.12881	2382.42846679688
456.48859	2692.31689453125
501.31509	2369.64575195313
529.45709	2169.5322265625
810.18866	2659.23315429688
1836.0649	3164.28735351563
2001.0261	2557.17822265625
2771.2048	4113.21826171875
3222.1123	2931.85375976563
peaklist end

peaklist start
mz=1458.69461103651
fragmentation=HCD
charge=3
header=RawFile: QE929_MSQ1321_20180329_Heba_ub_s8_30_2 Index: 23573 Precursor: 0 _peak_
169.11388	2030.59155273438
175.21642	2362.93334960938
193.57204	2167.05126953125
349.99283	2157.59985351563
470.10284	2412.65356445313
832.63428	2789.01684570313
2631.7568	3644.048828125
peaklist end

peaklist start
mz=1459.1467589498
fragmentation=HCD
charge=3
header=RawFile: QE929_MSQ1321_20180329_Heba_ub_s9_30_3 Index: 23343 Precursor: 0 _peak_
115.80009	2190.5849609375
134.35516	2293.11401367188
136.07619	2196.068359375
332.03925	2644.14526367188
788.64581	2409.64282226563
1245.3729	2741.7919921875
1281.5428	3064.38452148438
2615.2986	2603.19311523438
peaklist end

peaklist start
mz=1459.353812547
fragmentation=HCD
charge=3
header=RawFile: QE929_MSQ1321_20180329_Heba_ub_s4_10_1 Index: 23295 Precursor: 0 _peak_
100.77534	2320.41064453125
117.95564	2130.88598632813
147.14294	2240.99438476563
420.16998	2426.77490234375
903.42297	2756.82885742188
1713.6102	3628.48901367188
3676.4087	3548.27026367188
peaklist end

peaklist start
mz=876.036566533901
fragmentation=HCD
charge=5
header=RawFile: QE929_MSQ1321_20180329_Heba_ub_s7_30_1 Index: 12655 Precursor: 0 _multi_
101.07133	1841.13879394531
109.68967	1598.98999023438
117.12487	1432.03051757813
129.10239	1822.30639648438
180.65152	1334.90283203125
315.32831	1648.9150390625
718.84442	2485.0791015625
756.8576	1858.36291503906
791.32471	1917.98767089844
863.07709	1999.28942871094
897.89191	2007.17846679688
966.47139	17160.4208984375
966.98486	11191.1484375
1019.8108	2091.26342773438
1203.5717	1751.9912109375
1228.6295	1868.18298339844
1408.7036	2111.4619140625
4019.2148	2447.14990234375
peaklist end

peaklist start
mz=1459.6232190668
fragmentation=HCD
charge=3
header=RawFile: QE929_MSQ1321_20180329_Heba_ub_s7_30_1 Index: 23301 Precursor: 0 _peak_
105.02646	1998.97863769531
154.89542	2186.3349609375
193.52325	1929.77124023438
240.34013	2611.45678710938
732.49976	2324.30883789063
755.57202	2705.82983398438
1246.9911	2944.015625
3157.656	2909.51953125
3346.571	3152.56640625
3869.0435	3551.8046875
4364.7529	3718.3720703125
5223.5762	3400.087890625
peaklist end

peaklist start
mz=876.237926615847
fragmentation=HCD
charge=5
header=RawFile: QE929_MSQ1321_20180329_Heba_ub_s6_10_3 Index: 13193 Precursor: 0 _multi_
104.8336	1459.7900390625
111.81735	1413.24182128906
270.00226	1502.40002441406
423.47122	1776.81140136719
458.24066	1453.18310546875
464.42532	1798.80981445313
757.85999	1740.53894042969
838.91052	1961.82348632813
863.75415	2120.00854492188
875.44891	1665.17004394531
918.44928	2470.87036132813
1294.6337	2967.14428710938
1931.9365	24773.6831054688
2686.979	2006.10668945313
3369.9392	2241.20141601563
peaklist end

peaklist start
mz=1460.03628966914
fragmentation=HCD
charge=3
header=RawFile: QE929_MSQ1321_20180329_Heba_ub_s4_10_1 Index: 23212 Precursor: 0 _peak_
129.18977	2176.26342773438
129.93391	1998.30517578125
153.11113	2055.62084960938
256.04245	2454.51928710938
261.60318	2338.29907226563
304.56079	2380.77514648438
736.97803	2697.74560546875
1046.4987	2812.80517578125
1146.2678	2724.8134765625
1233.2026	3051.1689453125
1669.4191	2805.55834960938
2890.439	3547.8896484375
peaklist end

peaklist start
mz=730.534482360336
fragmentation=HCD
charge=6
header=RawFile: QE929_MSQ1321_20180329_Heba_ub_s2_ctrl_2 Index: 16119 Precursor: 0 _multi_
120.08024	2512.00927734375
207.11359	1853.99438476563
217.13406	1452.65234375
294.17957	2167.845703125
308.52591	1536.10913085938
539.31818	1847.29748535156
540.79877	1725.02209472656
599.77252	1561.35070800781
684.33948	1689.17578125
730.34922	3600.27001953125
733.4151	5100.95703125
791.72101	1304.46960449219
983.55609	1894.31457519531
1214.0083	1604.74438476563
1427.8228	1863.3740234375
peaklist end

peaklist start
mz=1460.98116542516
fragmentation=HCD
charge=3
header=RawFile: QE929_MSQ1321_20180329_Heba_ub_s9_30_3 Index: 21270 Precursor: 0 _peak_
110.03919	2042.75439453125
128.21941	2183.11401367188
138.05583	2849.65063476563
168.89697	2025.45520019531
287.54089	2153.662109375
319.5954	2728.17919921875
426.92133	2513.92431640625
473.44104	2220.7880859375
639.6217	2358.2578125
681.31335	2452.16284179688
920.74915	2548.29638671875
1483.3641	2656.28930664063
1507.2844	2466.31884765625
1687.7604	2690.92846679688
2123.2346	4200.07275390625
peaklist end

peaklist start
mz=1461.04508652629
fragmentation=HCD
charge=3
header=RawFile: QE929_MSQ1321_20180329_Heba_ub_s9_30_3 Index: 21421 Precursor: 0 _peak_
128.84697	1857.08422851563
152.48114	2005.23156738281
183.57826	2416.259765625
212.71048	2266.95361328125
239.3405	2125.02416992188
257.7377	2458.59887695313
330.46994	2053.83374023438
346.02356	2353.48315429688
430.85739	2597.87255859375
504.28394	2338.20556640625
528.66052	2298.07250976563
570.21368	2375.1533203125
648.94806	2585.11694335938
1533.3154	2993.50708007813
2425.145	2916.94775390625
2425.9385	3287.5712890625
peaklist end

peaklist start
mz=1461.12688572475
fragmentation=HCD
charge=3
header=RawFile: QE929_MSQ1321_20180329_Heba_ub_s3_ctrl_3 Index: 12896 Precursor: 0 _peak_
119.34793	2013.7685546875
128.22238	1962.41882324219
193.17867	2154.03881835938
217.858	2308.39624023438
636.92889	2468.83154296875
715.13745	2579.68310546875
1479.7972	6559.52954101563
2484.2126	125651.353515625
peaklist end

peaklist start
mz=1461.62046039547
fragmentation=HCD
charge=3
header=RawFile: QE929_MSQ1321_20180329_Heba_ub_s2_ctrl_2 Index: 13725 Precursor: 0 _peak_
104.19746	2740.97387695313
127.77177	2301.5693359375
448.14603	3043.03271484375
541.9884	2364.96264648438
601.42139	2548.83618164063
927.05774	2727.87084960938
961.34998	2822.64282226563
1242.6366	16348.884765625
1243.1174	20853.595703125
1374.6318	3106.96875
1684.4436	3508.53051757813
2485.2058	34637.6162109375
2625.2927	3217.00024414063
2626.3491	2828.0888671875
peaklist end

peaklist start
mz=1096.74328053034
fragmentation=HCD
charge=4
header=RawFile: QE929_MSQ1321_20180329_Heba_ub_s6_10_3 Index: 12970 Precursor: 0 _multi_
126.05512	7307.7080078125
138.05482	10420.392578125
168.06494	2504.18798828125
184.26309	2113.91748046875
186.0755	2490.52905273438
204.08659	14511.1435546875
471.54126	2090.50219726563
602.82184	2019.5966796875
655.67767	2244.14916992188
669.4043	2099.75805664063
935.09058	2392.056640625
1107.6493	2191.73388671875
1172.4897	2385.17626953125
1412.374	2674.19848632813
1953.7456	2232.28295898438
3016.5491	2665.27954101563
3540.5569	3159.2021484375
4406.6084	2568.37133789063
peaklist end

peaklist start
mz=1096.74328222168
fragmentation=HCD
charge=4
header=RawFile: QE929_MSQ1321_20180329_Heba_ub_s8_30_2 Index: 12650 Precursor: 0 _multi_
126.05507	9127.42578125
129.2719	1551.8212890625
135.42284	1688.48913574219
136.66032	1595.54724121094
138.05501	9001.197265625
144.06624	1763.92700195313
168.06572	2942.7939453125
186.07617	3722.10180664063
204.08636	19670.818359375
295.0361	1930.3759765625
331.96521	1787.388671875
491.04184	1696.56225585938
830.91907	1983.79150390625
953.82635	2016.72192382813
2911.8713	2470.21435546875
2997.605	2670.13330078125
4300.8599	2775.98681640625
peaklist end

peaklist start
mz=877.630794411339
fragmentation=HCD
charge=5
header=RawFile: QE929_MSQ1321_20180329_Heba_ub_s7_30_1 Index: 14682 Precursor: 0 _multi_
103.14694	1498.7607421875
122.88321	1292.3994140625
131.23325	1625.10864257813
183.71642	1467.45593261719
310.93008	1300.00817871094
341.14526	1581.56506347656
567.50922	1652.6953125
805.46173	1729.68920898438
837.8407	1645.72155761719
877.4411	2368.02124023438
949.10571	1772.8349609375
1136.8148	1744.10034179688
1390.6461	1844.06872558594
1761.9974	2327.65380859375
1801.5206	1994.31530761719
2274.7495	2148.28784179688
2605.8145	1891.26110839844
3394.8826	1970.0390625
4400.4395	2170.48852539063
peaklist end

peaklist start
mz=1462.27200915784
fragmentation=HCD
charge=3
header=RawFile: QE929_MSQ1321_20180329_Heba_ub_s4_10_1 Index: 23320 Precursor: 0 _peak_
133.24464	2013.8984375
137.505	1871.66687011719
138.05418	2704.68530273438
142.7767	2102.31884765625
168.56392	2250.11352539063
237.9875	2371.888671875
605.20502	2416.921875
1316.1487	2583.51586914063
2306.9485	2767.22265625
2795.4688	2872.3271484375
peaklist end

peaklist start
mz=1097.03674331747
fragmentation=HCD
charge=4
header=RawFile: QE929_MSQ1321_20180329_Heba_ub_s4_10_1 Index: 15188 Precursor: 0 _multi_
101.78578	1535.95300292969
305.63068	1777.92272949219
369.36652	1975.84191894531
766.39703	1911.96789550781
938.37195	2205.5654296875
1097.5151	6769.48583984375
1203.2352	1961.95141601563
1241.8622	2107.80541992188
1681.5758	2131.81982421875
2930.7031	2408.14526367188
2957.4934	2359.64379882813
peaklist end

peaklist start
mz=877.831599367718
fragmentation=HCD
charge=5
header=RawFile: QE929_MSQ1321_20180329_Heba_ub_s6_10_3 Index: 15249 Precursor: 0 _multi_
124.01939	1433.86975097656
136.07504	5755.16943359375
168.39973	1342.70666503906
185.70222	1616.5615234375
233.033	1530.12145996094
366.54819	1583.39282226563
446.24493	1641.02893066406
498.80261	1616.13427734375
525.5816	1473.8203125
1145.3505	1945.23583984375
1307.3298	2012.56091308594
1908.3713	2002.83215332031
2253.6633	1988.29821777344
2393.2759	2145.09326171875
peaklist end

peaklist start
mz=1462.64024585716
fragmentation=HCD
charge=3
header=RawFile: QE929_MSQ1321_20180329_Heba_ub_s4_10_1 Index: 8687 Precursor: 0 _multi_
127.94098	1827.95056152344
190.3889	2161.45751953125
236.81923	2433.07495117188
248.62766	2387.40307617188
376.75867	2445.796875
1618.3469	2445.07104492188
1872.3929	2975.1748046875
4300.6191	3218.79028320313
peaklist end

peaklist start
mz=1462.6408587345
fragmentation=HCD
charge=3
header=RawFile: QE929_MSQ1321_20180329_Heba_ub_s8_30_2 Index: 8598 Precursor: 0 _multi_
124.55528	2262.525390625
175.16777	2185.34252929688
242.97647	2313.96655273438
244.15257	2015.89770507813
649.302	2374.55029296875
1127.4598	2450.92309570313
3592.6753	3453.24682617188
peaklist end

peaklist start
mz=1462.6408587345
fragmentation=HCD
charge=3
header=RawFile: QE929_MSQ1321_20180329_Heba_ub_s8_30_2 Index: 8794 Precursor: 0 _multi_
104.86674	2102.03271484375
162.51764	2154.53759765625
228.9052	1991.44677734375
262.23807	2365.53564453125
271.12473	2388.63647460938
583.03064	2203.88916015625
1008.0248	3034.53466796875
1984.8135	2959.29565429688
3234.5039	3633.44604492188
peaklist end

peaklist start
mz=1462.64225769159
fragmentation=HCD
charge=3
header=RawFile: QE929_MSQ1321_20180329_Heba_ub_s9_30_3 Index: 8690 Precursor: 0 _multi_
112.54993	1773.18640136719
253.09312	2523.08471679688
326.06839	2112.70166015625
458.74457	2230.91625976563
484.92206	2435.95068359375
516.06018	2404.92993164063
604.45734	2367.45727539063
1362.1176	2547.75903320313
1661.7604	3226.63916015625
2088.9575	3245.689453125
peaklist end

peaklist start
mz=1462.64225769159
fragmentation=HCD
charge=3
header=RawFile: QE929_MSQ1321_20180329_Heba_ub_s9_30_3 Index: 8495 Precursor: 0 _multi_
107.96017	2075.56860351563
108.21953	2479.15649414063
112.40161	2258.19677734375
142.77124	2189.50805664063
789.38965	2601.4072265625
1031.014	2657.65551757813
1068.7921	2988.6201171875
1093.4219	2531.16381835938
1705.4371	2702.39965820313
1959.8406	3306.9287109375
2869.2107	2877.59545898438
3158.1262	3588.62329101563
peaklist end

peaklist start
mz=1462.65171471989
fragmentation=HCD
charge=3
header=RawFile: QE929_MSQ1321_20180329_Heba_ub_s8_30_2 Index: 23446 Precursor: 0 _peak_
118.3457	1948.93359375
124.28376	2247.58740234375
138.05563	2665.1484375
230.10887	2560.802734375
523.29907	2584.41723632813
699.89551	2544.24365234375
703.83191	2323.97875976563
729.33563	2285.02880859375
1203.5955	4347.36083984375
1295.0312	2838.34326171875
1300.4216	5085.42626953125
1334.6708	3504.84912109375
1615.0437	2776.62841796875
1811.5637	2665.40649414063
1933.608	2643.46655273438
4080.7517	3079.49560546875
peaklist end

peaklist start
mz=1462.7563103099
fragmentation=HCD
charge=3
header=RawFile: QE929_MSQ1321_20180329_Heba_ub_s6_10_3 Index: 23440 Precursor: 0 _peak_
108.52134	2194.73559570313
147.61961	2176.99829101563
194.06473	2861.80419921875
227.77292	2151.49145507813
359.3324	3216.42846679688
631.70618	2516.01342773438
1117.4009	2416.84936523438
1945.1385	3744.37036132813
1994.6	3230.28833007813
2298.5791	3240.74194335938
3534.4893	2963.06372070313
peaklist end

peaklist start
mz=1462.84292756512
fragmentation=HCD
charge=3
header=RawFile: QE929_MSQ1321_20180329_Heba_ub_s9_30_3 Index: 21464 Precursor: 0 _peak_
100.11682	2342.32104492188
111.58624	2135.81958007813
133.23502	2038.91638183594
141.14107	2448.49365234375
241.61034	2696.16772460938
267.94647	2124.72216796875
272.99945	1985.55090332031
528.86694	2422.18212890625
540.22534	2439.21606445313
1009.62	2476.85693359375
1066.5607	2677.11254882813
1898.9608	3058.25439453125
2539.2227	2888.75
2577.7986	3070.98486328125
4117.0791	3124.95166015625
peaklist end

peaklist start
mz=1462.87711586468
fragmentation=HCD
charge=3
header=RawFile: QE929_MSQ1321_20180329_Heba_ub_s9_30_3 Index: 23774 Precursor: 0 _peak_
103.08092	2018.19128417969
124.13514	2005.52319335938
127.00743	2056.76293945313
157.32642	2094.62109375
175.88737	2127.67846679688
215.82404	2105.44384765625
246.80063	2185.6796875
388.57495	2268.62524414063
393.65051	2134.8076171875
513.00037	2247.78002929688
526.69263	2395.65649414063
795.45514	2584.45263671875
3893.2551	3360.91381835938
4447.3281	3751.859375
4753.7803	3422.42529296875
peaklist end

peaklist start
mz=1463.11486816406
fragmentation=HCD
charge=3
header=RawFile: QE929_MSQ1321_20180329_Heba_ub_s6_10_3 Index: 23639 Precursor: 0 _peak_
106.32287	1967.55212402344
121.43027	2457.11694335938
130.16856	2151.07690429688
136.07683	2313.03173828125
140.81207	2223.08959960938
284.58603	2251.99243164063
368.32758	2296.80297851563
522.74933	2272.63330078125
566.17334	2673.82861328125
664.27911	2523.22412109375
1152.2003	3486.95581054688
1373.3402	4485.45654296875
2890.1013	3949.861328125
peaklist end

peaklist start
mz=1463.13789989602
fragmentation=HCD
charge=3
header=RawFile: QE929_MSQ1321_20180329_Heba_ub_s7_30_1 Index: 22929 Precursor: 0 _peak_
109.71054	2238.00317382813
111.34787	2123.88159179688
112.17534	2273.3203125
124.45999	2638.65454101563
225.77641	2458.49389648438
231.0824	2188.61840820313
295.54181	2764.01782226563
300.60889	2393.6064453125
432.71283	2171.3173828125
930.98279	2452.16235351563
1089.8821	3129.20703125
1568.2789	2799.47729492188
2084.2859	3062.15795898438
2755.144	3106.34423828125
2907.6626	3625.568359375
peaklist end

peaklist start
mz=1463.58884783697
fragmentation=HCD
charge=3
header=RawFile: QE929_MSQ1321_20180329_Heba_ub_s4_10_1 Index: 23441 Precursor: 0 _peak_
189.73116	2012.39123535156
213.62978	2603.71215820313
472.06561	2505.76611328125
623.10559	2509.25219726563
983.03857	2494.53759765625
1087.9855	2531.421875
2765.8535	2926.71606445313
2926.2825	3142.86962890625
peaklist end

peaklist start
mz=878.5747048563
fragmentation=HCD
charge=5
header=RawFile: QE929_MSQ1321_20180329_Heba_ub_s8_30_2 Index: 17152 Precursor: 0 _multi_
100.84971	1423.99963378906
117.99007	1484.62231445313
128.00572	1423.43347167969
173.81976	1447.51916503906
187.14362	1763.4287109375
198.87337	1427.33654785156
230.11296	1396.24548339844
245.07664	2893.18774414063
246.34567	1602.517578125
284.74133	1693.87414550781
330.1655	1890.5791015625
358.15991	7987.205078125
384.36285	1723.53210449219
487.20166	7665.94921875
943.52586	16101.6293945313
1056.5994	6156.66796875
1157.6549	6090.72412109375
1254.0049	1709.33435058594
1270.7246	1910.30078125
peaklist end

peaklist start
mz=1463.69375073853
fragmentation=HCD
charge=3
header=RawFile: QE929_MSQ1321_20180329_Heba_ub_s8_30_2 Index: 23683 Precursor: 0 _peak_
127.53506	2289.83251953125
130.48773	2298.6357421875
138.13174	2405.38037109375
141.08357	2127.5048828125
156.87018	2046.48559570313
629.07086	3065.6240234375
1680.8463	3016.5009765625
2223.4492	2781.83837890625
2715.2268	2874.71728515625
peaklist end

peaklist start
mz=1463.80612062783
fragmentation=HCD
charge=3
header=RawFile: QE929_MSQ1321_20180329_Heba_ub_s7_30_1 Index: 22960 Precursor: 0 _peak_
125.22621	2489.41186523438
127.40826	1915.94885253906
130.89349	2122.39672851563
138.05501	3921.44750976563
145.17368	2268.57177734375
209.20854	2440.60205078125
343.68896	2568.3271484375
388.75565	2063.8779296875
435.03967	2322.49340820313
488.47311	2101.88720703125
532.35675	2266.5859375
549.32922	2538.10034179688
629.55377	2432.02368164063
820.99939	2941.46069335938
1393.6876	2565.19848632813
peaklist end

peaklist start
mz=1464.01815173306
fragmentation=HCD
charge=3
header=RawFile: QE929_MSQ1321_20180329_Heba_ub_s7_30_1 Index: 23144 Precursor: 0 _peak_
107.80627	1958.65185546875
113.4193	1993.9267578125
135.24989	2601.67919921875
285.88156	2310.48559570313
941.68573	2430.9365234375
1852.386	3743.77612304688
peaklist end

peaklist start
mz=1464.04359650117
fragmentation=HCD
charge=3
header=RawFile: QE929_MSQ1321_20180329_Heba_ub_s8_30_2 Index: 11931 Precursor: 0 _multi_
169.52968	2131.4580078125
231.62367	2155.41040039063
239.66808	2216.50415039063
245.44644	2032.1240234375
315.28336	2145.84204101563
373.45728	2839.15771484375
533.86444	2225.80029296875
1784.6454	2994.51196289063
2194.52	2680.23583984375
2699.7598	3032.11645507813
3528.2361	3359.48364257813
3827.626	4124.94775390625
3834.3948	3501.88647460938
4335.6816	3354.18334960938
peaklist end

peaklist start
mz=1464.30391065075
fragmentation=HCD
charge=3
header=RawFile: QE929_MSQ1321_20180329_Heba_ub_s6_10_3 Index: 23719 Precursor: 0 _peak_
336.84158	3038.63891601563
369.54831	2398.10693359375
390.59634	2252.06323242188
422.20361	2629.0439453125
446.61798	2708.60766601563
913.74591	2817.01733398438
916.21149	2700.20043945313
1284.3453	4592.40283203125
1309.5697	2992.56958007813
3179.4546	3328.6162109375
peaklist end

peaklist start
mz=1464.37918095236
fragmentation=HCD
charge=3
header=RawFile: QE929_MSQ1321_20180329_Heba_ub_s6_10_3 Index: 12205 Precursor: 0 _multi_
102.05843	1995.13891601563
301.02975	2412.365234375
917.87482	2588.7490234375
1105.1785	2390.6533203125
1675.7701	2824.36254882813
2122.5881	3067.08764648438
2455.634	3196.94555664063
3998.936	3236.50073242188
peaklist end

peaklist start
mz=1464.73913726014
fragmentation=HCD
charge=3
header=RawFile: QE929_MSQ1321_20180329_Heba_ub_s4_10_1 Index: 23283 Precursor: 0 _peak_
109.38592	2112.64916992188
141.81535	2387.50390625
184.14226	2234.45288085938
195.7319	1954.51501464844
1397.7098	2987.10473632813
peaklist end

peaklist start
mz=1464.93190860753
fragmentation=HCD
charge=3
header=RawFile: QE929_MSQ1321_20180329_Heba_ub_s8_30_2 Index: 23158 Precursor: 0 _peak_
105.5344	1961.74731445313
140.41547	2135.20483398438
181.41721	2009.61120605469
184.27412	2156.78491210938
210.12961	2142.65356445313
318.87183	2412.78735351563
441.65616	2263.54150390625
515.84937	2500.9384765625
676.96771	2283.26123046875
1212.583	2856.1728515625
1273.6317	4176.712890625
1987.8566	8774.3125
2416.3933	3439.4599609375
2856.428	3078.52661132813
5105.1157	4270.0166015625
peaklist end

peaklist start
mz=1465.20375724736
fragmentation=HCD
charge=3
header=RawFile: QE929_MSQ1321_20180329_Heba_ub_s4_10_1 Index: 23100 Precursor: 0 _peak_
102.46988	1924.779296875
176.17926	2344.734375
519.05878	2531.51391601563
644.95062	2522.36791992188
669.33502	2811.03247070313
826.6402	2464.70849609375
peaklist end

peaklist start
mz=1465.92679411561
fragmentation=HCD
charge=3
header=RawFile: QE929_MSQ1321_20180329_Heba_ub_s7_30_1 Index: 22953 Precursor: 0 _peak_
124.00426	2190.25415039063
129.10284	3707.8173828125
138.05473	2847.7587890625
164.42422	2205.15844726563
174.98753	2240.07299804688
197.1479	2336.70874023438
253.41782	2706.15478515625
254.7205	2590.72998046875
294.6442	2321.14331054688
302.21506	2451.1015625
356.49756	2057.70043945313
389.6221	2338.41821289063
403.01691	2179.63427734375
583.01312	2595.33837890625
618.21967	2354.17114257813
1128.7955	2779.62768554688
1132.4294	2596.21411132813
1514.9747	2885.07763671875
2886.939	3592.24096679688
peaklist end

peaklist start
mz=1099.77579687174
fragmentation=HCD
charge=4
header=RawFile: QE929_MSQ1321_20180329_Heba_ub_s2_ctrl_2 Index: 14057 Precursor: 0 _multi_
113.44094	1675.49694824219
187.10823	1911.73364257813
206.52808	2038.60766601563
760.3642	1990.96252441406
829.48639	1851.32177734375
942.11481	2221.41528320313
1031.1973	1945.97863769531
2053.1838	2430.65625
2461.9204	2362.15454101563
2617.3315	2486.25244140625
2692.4553	2402.26831054688
3239.3784	2547.94458007813
peaklist end

peaklist start
mz=1466.07012825642
fragmentation=HCD
charge=3
header=RawFile: QE929_MSQ1321_20180329_Heba_ub_s9_30_3 Index: 9605 Precursor: 0 _peak_
140.10741	1902.671875
205.80434	2380.55200195313
207.15421	2315.24560546875
213.1572	2108.91552734375
314.20822	2369.85034179688
460.70511	2500.14404296875
480.61649	2775.208984375
585.96814	2542.513671875
613.89832	2552.51440429688
1472.6741	3251.26538085938
2600.6384	2697.63354492188
2616.2654	3139.828125
2915.8779	2890.7001953125
peaklist end

peaklist start
mz=1466.27606444473
fragmentation=HCD
charge=3
header=RawFile: QE929_MSQ1321_20180329_Heba_ub_s7_30_1 Index: 23190 Precursor: 0 _peak_
129.10258	2768.57080078125
143.86191	2188.12524414063
152.39497	2026.744140625
157.65836	2243.0478515625
246.1274	2572.69775390625
550.68408	2535.64282226563
583.68634	2234.76196289063
2229.4912	3077.12622070313
2607.2224	3895.93823242188
peaklist end

peaklist start
mz=1466.2856753564
fragmentation=HCD
charge=3
header=RawFile: QE929_MSQ1321_20180329_Heba_ub_s4_10_1 Index: 23353 Precursor: 0 _peak_
107.99718	2337.27392578125
134.25592	2115.9130859375
137.48022	1894.43176269531
178.35251	2216.34765625
208.06068	1984.35620117188
238.73245	2432.39575195313
244.14764	2321.75708007813
455.45728	2870.423828125
487.33057	2482.712890625
677.29401	2632.65576171875
684.60236	2813.80493164063
995.19592	2425.29565429688
1056.74	2923.43920898438
1478.7543	2742.96655273438
2671.9761	3120.634765625
2799.7969	3386.30053710938
peaklist end

peaklist start
mz=1467.03447851498
fragmentation=HCD
charge=3
header=RawFile: QE929_MSQ1321_20180329_Heba_ub_s7_30_1 Index: 23200 Precursor: 0 _peak_
125.48328	2494.44165039063
127.19732	2301.34252929688
137.07948	2414.96459960938
183.39041	2434.64038085938
212.47977	2418.07006835938
247.52328	2074.359375
279.44702	2168.17993164063
288.12485	2248.64868164063
359.41299	2198.43481445313
572.58997	2750.37622070313
1145.6802	3231.28369140625
1214.8629	2966.75634765625
1431.4502	3166.11572265625
1488.9043	3098.91162109375
1972.0825	2930.58862304688
3172.9836	3123.30395507813
3256.5525	3293.8203125
3609.918	3577.16870117188
4094.1895	3057.38134765625
4919.0996	4595.703125
5860.5415	3241.56958007813
5897.6812	3510.50317382813
peaklist end

peaklist start
mz=1468.93056272089
fragmentation=HCD
charge=3
header=RawFile: QE929_MSQ1321_20180329_Heba_ub_s9_30_3 Index: 23740 Precursor: 0 _peak_
108.6322	2442.76220703125
170.90282	2120.40893554688
338.80609	2233.96142578125
371.5444	2604.91235351563
384.97794	2545.3017578125
1067.5493	2886.4912109375
1118.6376	2722.21899414063
1277.0624	3318.33227539063
1362.3453	3085.58618164063
1440.496	2872.21459960938
3585.0791	2927.0517578125
peaklist end

peaklist start
mz=1469.62132624082
fragmentation=HCD
charge=3
header=RawFile: QE929_MSQ1321_20180329_Heba_ub_s9_30_3 Index: 21430 Precursor: 0 _peak_
189.62064	2168.30249023438
193.2757	2224.4794921875
270.50134	2211.10791015625
317.41586	2307.07641601563
464.56046	1988.88708496094
525.59991	2609.10473632813
595.30524	2229.12109375
616.71063	2501.10107421875
1979.9829	2689.98266601563
2443.9475	2690.48168945313
2726.5769	2846.99072265625
3685.249	3640.13598632813
4860.894	3532.08349609375
peaklist end

peaklist start
mz=1102.51461138039
fragmentation=HCD
charge=4
header=RawFile: QE929_MSQ1321_20180329_Heba_ub_s5_10_2 Index: 19206 Precursor: 0 _multi_
130.32222	1718.90002441406
300.61191	1837.68920898438
301.89478	1657.95190429688
318.45059	1841.19201660156
1542.1001	2013.103515625
2102.3674	2653.16918945313
2332.0354	2451.96948242188
3591.6321	2803.57543945313
4320.4956	2702.24731445313
peaklist end

peaklist start
mz=1102.51492660358
fragmentation=HCD
charge=4
header=RawFile: QE929_MSQ1321_20180329_Heba_ub_s8_30_2 Index: 21477 Precursor: 0 _multi_
149.75151	1607.46118164063
457.45218	1844.79577636719
809.40387	1926.23205566406
891.24854	2356.54223632813
1098.5477	2012.24926757813
1502.7219	2576.3349609375
1683.2013	2280.11572265625
2257.9243	2515.1953125
peaklist end

peaklist start
mz=1102.51606579303
fragmentation=HCD
charge=4
header=RawFile: QE929_MSQ1321_20180329_Heba_ub_s4_10_1 Index: 21330 Precursor: 0 _multi_
167.18034	1681.36145019531
179.82405	1578.08276367188
191.48935	1746.1953125
196.23402	2009.23083496094
221.55182	1754.62280273438
268.41888	1960.08422851563
299.53149	1803.07067871094
327.50784	2081.83642578125
461.67905	2449.17163085938
541.00549	2452.3857421875
602.61517	2015.06481933594
799.18835	1902.31188964844
1010.7609	2081.25903320313
1274.4065	2200.88549804688
2202.4233	2271.41723632813
2206.5496	2502.94580078125
4398.3599	2811.1669921875
peaklist end

peaklist start
mz=1469.72984074405
fragmentation=HCD
charge=3
header=RawFile: QE929_MSQ1321_20180329_Heba_ub_s9_30_3 Index: 23559 Precursor: 0 _peak_
101.59048	1896.43664550781
126.63914	2249.95263671875
129.10226	4355.2294921875
136.07558	4054.29077148438
141.84761	2106.2509765625
270.11951	2644.5322265625
327.42502	2177.48266601563
360.0162	2256.044921875
1180.515	3431.10107421875
1289.2997	2980.08081054688
1327.7816	2783.64990234375
2710.3811	3267.51416015625
peaklist end

peaklist start
mz=1469.84085560408
fragmentation=HCD
charge=3
header=RawFile: QE929_MSQ1321_20180329_Heba_ub_s7_30_1 Index: 22951 Precursor: 0 _peak_
183.29808	2511.47216796875
236.23734	2355.86865234375
270.34747	2567.44165039063
943.19757	2797.5595703125
1408.6736	3085.50634765625
1558.226	2974.56884765625
1684.3181	2872.94140625
1743.6995	2816.65942382813
1840.0178	2680.87109375
peaklist end

peaklist start
mz=1469.87025368816
fragmentation=HCD
charge=3
header=RawFile: QE929_MSQ1321_20180329_Heba_ub_s8_30_2 Index: 23348 Precursor: 0 _peak_
108.72208	2291.71533203125
138.05478	2704.55859375
138.15154	2264.70483398438
197.2825	2079.51440429688
214.41487	2165.45092773438
221.34814	2087.6337890625
271.30872	2301.33374023438
289.49347	2702.14672851563
356.51065	2202.19653320313
546.7652	2360.44482421875
887.19434	2572.02075195313
1225.9858	2803.98559570313
1826.2028	3163.90161132813
1840.4843	2582.16040039063
peaklist end

peaklist start
mz=1470.05115299183
fragmentation=HCD
charge=3
header=RawFile: QE929_MSQ1321_20180329_Heba_ub_s9_30_3 Index: 21351 Precursor: 0 _peak_
110.49645	2357.07543945313
129.1178	2204.93041992188
138.05441	1974.30700683594
207.73473	2166.37524414063
281.19733	2268.5732421875
305.672	2250.4755859375
382.29623	2091.09619140625
595.51471	2649.98046875
1737.1218	3171.07202148438
4331.0967	3527.78735351563
peaklist end

peaklist start
mz=1470.10264564889
fragmentation=HCD
charge=3
header=RawFile: QE929_MSQ1321_20180329_Heba_ub_s5_10_2 Index: 19233 Precursor: 0 _multi_
151.18787	1878.13134765625
241.63039	2179.92236328125
638.40741	2453.49462890625
829.64166	2467.15625
871.43207	2653.859375
891.02545	3182.25268554688
923.98907	3380.24438476563
1241.4292	2683.02587890625
1289.4447	2465.1640625
2004.0837	2818.02514648438
2195.094	3043.7041015625
3038.9116	2846.5078125
3232.1726	3117.76513671875
3301.4961	3478.142578125
3887.8508	3395.28759765625
peaklist end

peaklist start
mz=1470.10292142843
fragmentation=HCD
charge=3
header=RawFile: QE929_MSQ1321_20180329_Heba_ub_s9_30_3 Index: 21679 Precursor: 0 _multi_
180.21559	1951.01745605469
424.74158	2432.80786132813
558.80133	2354.318359375
679.02063	2278.17065429688
1319.2928	2570.13818359375
1557.7328	2900.59545898438
1809.8	3013.18139648438
2926.3069	3174.07788085938
peaklist end

peaklist start
mz=1470.10296202934
fragmentation=HCD
charge=3
header=RawFile: QE929_MSQ1321_20180329_Heba_ub_s7_30_1 Index: 21227 Precursor: 0 _multi_
304.09613	2166.55346679688
489.39603	2422.19580078125
578.80566	2496.62963867188
747.87109	2534.31958007813
2742.6138	3376.6826171875
peaklist end

peaklist start
mz=1470.10399872509
fragmentation=HCD
charge=3
header=RawFile: QE929_MSQ1321_20180329_Heba_ub_s4_10_1 Index: 21356 Precursor: 0 _multi_
137.89636	2160.224609375
155.50845	2156.1005859375
198.10197	2080.12646484375
210.8829	2234.32568359375
211.15585	2296.05444335938
336.53525	2304.09301757813
345.75616	2424.75
385.55368	2281.14575195313
655.41705	2420.54711914063
1207.5336	2543.67163085938
1328.927	2945.39404296875
1526.3203	3139.94140625
3238.2126	3171.82788085938
peaklist end

peaklist start
mz=1470.1040263766
fragmentation=HCD
charge=3
header=RawFile: QE929_MSQ1321_20180329_Heba_ub_s8_30_2 Index: 21505 Precursor: 0 _multi_
131.05891	2057.95263671875
132.48337	2194.42456054688
194.33188	2439.94189453125
210.38397	2272.21118164063
319.43692	2306.37158203125
457.65732	2536.27124023438
971.49408	2658.82006835938
1389.6578	2544.08862304688
2379.3376	2867.380859375
3477.0908	3861.73950195313
peaklist end

peaklist start
mz=1470.10487891829
fragmentation=HCD
charge=3
header=RawFile: QE929_MSQ1321_20180329_Heba_ub_s1_ctrl_1 Index: 16995 Precursor: 0 _multi_
127.4455	2341.833984375
138.58997	2123.89965820313
141.38396	2286.55615234375
155.09438	2266.9658203125
160.90816	2461.76147460938
204.50926	2337.06005859375
245.35246	2276.91870117188
288.3909	2320.82495117188
388.65033	2457.42529296875
741.02911	2384.87084960938
984.99634	2286.19799804688
1366.1824	3069.06567382813
1884.2269	2783.18481445313
2151.6506	2729.05029296875
2160.8772	3090.24145507813
2328.6677	3240.36987304688
3722.0127	2998.27221679688
peaklist end

peaklist start
mz=1470.218212639
fragmentation=HCD
charge=3
header=RawFile: QE929_MSQ1321_20180329_Heba_ub_s9_30_3 Index: 23359 Precursor: 0 _peak_
102.6524	2360.8818359375
206.57254	1996.00366210938
233.96281	2550.60791015625
236.96136	2061.49389648438
238.60193	2186.73486328125
244.76973	2028.12023925781
282.82785	2279.57055664063
335.6001	2298.07885742188
599.63757	2663.17016601563
997.94275	2914.70825195313
1205.0404	2797.54833984375
1282.2734	2736.49658203125
1504.8481	2731.18090820313
4016.53	3467.865234375
peaklist end

peaklist start
mz=1470.24879694259
fragmentation=HCD
charge=3
header=RawFile: QE929_MSQ1321_20180329_Heba_ub_s7_30_1 Index: 14197 Precursor: 0 _peak_
106.12436	2267.73754882813
108.87365	2082.67260742188
111.63225	2268.87084960938
116.02833	2045.267578125
177.04794	2436.02001953125
177.23967	2132.95239257813
180.31862	2052.8203125
207.26176	2267.5263671875
237.75967	2138.7451171875
281.08414	2254.330078125
315.26184	2475.08813476563
369.22015	2124.18994140625
448.78992	2169.30322265625
498.15552	2858.56323242188
675.9577	2491.60961914063
1398.427	2987.12817382813
1483.2441	3190.12255859375
4413.5801	3484.05908203125
peaklist end

peaklist start
mz=1470.25002152096
fragmentation=HCD
charge=3
header=RawFile: QE929_MSQ1321_20180329_Heba_ub_s4_10_1 Index: 14650 Precursor: 0 _peak_
108.48526	2068
118.88764	2221.583984375
121.62718	2438.91625976563
203.07964	2558.0419921875
333.77405	2186.4052734375
787.69928	2630.94677734375
1529.9945	2969.25512695313
3078.8906	3105.35961914063
peaklist end

peaklist start
mz=1470.25005752743
fragmentation=HCD
charge=3
header=RawFile: QE929_MSQ1321_20180329_Heba_ub_s7_30_1 Index: 14562 Precursor: 0 _peak_
115.47297	2100.66455078125
124.68806	2038.84301757813
161.07976	2552.7705078125
400.22778	2489.61987304688
877.61121	2668.1474609375
1550.4159	2507.28759765625
peaklist end

peaklist start
mz=1470.2505858936
fragmentation=HCD
charge=3
header=RawFile: QE929_MSQ1321_20180329_Heba_ub_s8_30_2 Index: 14496 Precursor: 0 _peak_
126.51251	1985.96142578125
136.54669	2485.6923828125
283.02969	2156.28515625
315.20615	2536.66479492188
319.98917	2566.29711914063
329.83582	2365.20678710938
442.29572	2459.3046875
459.87888	3359.228515625
481.2207	2719.90014648438
778.94714	3051.19946289063
930.60938	2981.97412109375
992.2821	3039.36328125
1538.2843	2732.734375
3421.8455	3422.44409179688
3604.6597	3447.23706054688
peaklist end

peaklist start
mz=1470.25095346936
fragmentation=HCD
charge=3
header=RawFile: QE929_MSQ1321_20180329_Heba_ub_s8_30_2 Index: 14846 Precursor: 0 _peak_
120.31053	2233.80517578125
129.68449	2093.2744140625
144.41296	2909.01635742188
242.68214	2299.45922851563
890.25403	2595.74975585938
1099.7571	2704.38842773438
1115.6597	3054.96948242188
1234.5571	3429.23608398438
2627.5288	2866.21801757813
4257.8691	3194.42626953125
peaklist end

peaklist start
mz=1470.25202991568
fragmentation=HCD
charge=3
header=RawFile: QE929_MSQ1321_20180329_Heba_ub_s8_30_2 Index: 14671 Precursor: 0 _peak_
134.75914	2525.06713867188
325.32953	2447.93432617188
508.77271	2811.19311523438
550.54028	2174.60083007813
637.24023	2571.783203125
1166.2505	3211.12744140625
1301.9692	2820.69116210938
1514.0557	2775.68432617188
1963.7509	3201.31958007813
2552.8538	3121.46264648438
3392.0662	3712.88793945313
peaklist end

peaklist start
mz=1470.2549912989
fragmentation=HCD
charge=3
header=RawFile: QE929_MSQ1321_20180329_Heba_ub_s4_10_1 Index: 14341 Precursor: 0 _peak_
120.08092	2667.18017578125
121.08558	2105.455078125
136.07544	2814.38354492188
358.73563	2368.36889648438
432.22775	14853.6298828125
575.21289	2888.19091796875
780.37158	2353.2353515625
1223.5168	2607.36547851563
1230.6964	2767.15185546875
1278.5393	2519.60693359375
1353.7074	3091.35498046875
2127.5205	2965.31201171875
3170.5156	3409.513671875
3323.5215	3135.34375
3413.2781	3325.49536132813
3742.3689	3766.763671875
peaklist end

peaklist start
mz=1470.25508440969
fragmentation=HCD
charge=3
header=RawFile: QE929_MSQ1321_20180329_Heba_ub_s5_10_2 Index: 13050 Precursor: 0 _peak_
102.42147	2045.96716308594
120.54871	2067.8291015625
191.28726	2167.45288085938
234.78008	2049.4208984375
259.67459	2209.86010742188
266.27948	2421.77172851563
303.14886	2134.60400390625
330.85303	2521.34033203125
358.36649	2353.0517578125
436.74829	2609.3173828125
454.89932	2477.6318359375
669.76819	2636.04272460938
746.97113	2459.271484375
757.42651	2479.98291015625
916.38312	2581.46069335938
1226.3253	2668.24365234375
1648.7161	2648.52563476563
2098.5859	2698.8349609375
2291.0823	2790.4921875
3494.2808	3619.94409179688
3973.1956	3725.44165039063
peaklist end

peaklist start
mz=1470.25566474521
fragmentation=HCD
charge=3
header=RawFile: QE929_MSQ1321_20180329_Heba_ub_s1_ctrl_1 Index: 12231 Precursor: 0 _peak_
138.94592	2169.7568359375
139.03012	2264.75708007813
208.75073	2267.69165039063
388.79092	2376.37255859375
464.89874	2397.68212890625
901.37866	3213.212890625
952.27057	2500.09252929688
2871.8706	3394.73217773438
4121.0186	3484.48510742188
peaklist end

peaklist start
mz=1470.25594872846
fragmentation=HCD
charge=3
header=RawFile: QE929_MSQ1321_20180329_Heba_ub_s8_30_2 Index: 14215 Precursor: 0 _peak_
128.54984	2191.7138671875
137.80377	2077.6904296875
271.52594	2261.07958984375
375.20761	2330.43505859375
402.61435	2117.60620117188
425.08069	2426.70458984375
432.03445	2376.15698242188
432.2272	8748.1416015625
440.07263	2428.17456054688
458.20499	2943.40234375
579.2934	3609.19458007813
867.39764	3011.74487304688
1571.4858	2954.29125976563
2012.2944	2697.63500976563
2873.3711	3474.04907226563
2907.0979	3036.93969726563
2928.2622	3327.49389648438
peaklist end

peaklist start
mz=1470.55814618054
fragmentation=HCD
charge=3
header=RawFile: QE929_MSQ1321_20180329_Heba_ub_s8_30_2 Index: 23604 Precursor: 0 _peak_
166.55284	2139.41162109375
169.95676	2401.8037109375
192.41933	2449.984375
373.48477	2286.96264648438
525.8158	2565.83618164063
996.15167	2618.09155273438
1170.0598	2931.74609375
1757.853	2720.14404296875
2030.6593	2726.6142578125
2883.8862	2990.37280273438
peaklist end

peaklist start
mz=1470.57841620017
fragmentation=HCD
charge=3
header=RawFile: QE929_MSQ1321_20180329_Heba_ub_s6_10_3 Index: 14761 Precursor: 0 _peak_
169.21826	2471.28564453125
193.13477	2009.88806152344
200.51651	2142.79956054688
208.01534	2272.27978515625
229.48778	2351.15893554688
741.51501	2421.18798828125
1194.2744	2755.67260742188
1411.6726	2666.416015625
1919.4071	3072.48974609375
4162.0371	3287.98608398438
peaklist end

peaklist start
mz=1470.97459235724
fragmentation=HCD
charge=3
header=RawFile: QE929_MSQ1321_20180329_Heba_ub_s8_30_2 Index: 23507 Precursor: 0 _peak_
138.05547	2558.97387695313
178.03975	2286.46752929688
183.42708	2191.30517578125
186.75394	1978.44384765625
306.14456	2463.87866210938
747.10309	2439.84326171875
990.09625	3242.33447265625
1043.0844	2954.03564453125
1475.7144	2859.97143554688
2451.6294	2962.21850585938
3547.2798	3900.24731445313
3899.9963	2897.52587890625
3965.9585	2825.73999023438
4533.8013	3498.15161132813
5305.3257	3854.66845703125
peaklist end

peaklist start
mz=1471.36726368297
fragmentation=HCD
charge=3
header=RawFile: QE929_MSQ1321_20180329_Heba_ub_s9_30_3 Index: 23661 Precursor: 0 _peak_
103.29122	2102.34790039063
105.47042	1775.88354492188
138.05563	2505.25317382813
141.8076	2556.43969726563
178.26233	2169.38061523438
194.66446	2834.25366210938
271.35986	2080.92211914063
923.73096	3381.24243164063
1000.4712	3163.02197265625
1218.1958	3020.0205078125
2639.1216	3398.83374023438
2787.7598	2882.93627929688
3677.3298	3502.82543945313
3718.6248	3103.12377929688
peaklist end

peaklist start
mz=1471.73585276743
fragmentation=HCD
charge=3
header=RawFile: QE929_MSQ1321_20180329_Heba_ub_s9_30_3 Index: 21211 Precursor: 0 _peak_
112.19252	1998.63708496094
138.58319	1830.99536132813
322.15778	2196.70288085938
685.18512	2555.91137695313
1014.3705	2853.31420898438
1060.4486	3020.12353515625
1468.2909	3378.20922851563
2938.7246	3436.70581054688
peaklist end

peaklist start
mz=1471.85697720682
fragmentation=HCD
charge=3
header=RawFile: QE929_MSQ1321_20180329_Heba_ub_s6_10_3 Index: 23331 Precursor: 0 _peak_
116.40984	1987.31945800781
440.69711	2463.8876953125
459.98544	2336.88842773438
686.94788	2414.560546875
2014.9481	2926.84594726563
2211.8367	3321.94897460938
2214.3179	2841.67236328125
2524.4817	3196.15161132813
peaklist end

peaklist start
mz=1471.97229177661
fragmentation=HCD
charge=3
header=RawFile: QE929_MSQ1321_20180329_Heba_ub_s4_10_1 Index: 8718 Precursor: 0 _multi_
106.1332	1892.53796386719
120.49212	2074.18286132813
200.33038	2132.40551757813
235.15579	2003.45874023438
253.94875	2369.24731445313
421.98987	2170.07739257813
460.2756	2312.24951171875
557.17603	3131.291015625
753.19824	2419.74389648438
779.5863	2362.42749023438
998.54492	2645.46728515625
1010.0675	2375.7724609375
1313.2504	2731.26733398438
1324.701	2694.30517578125
1374.7318	2599.31469726563
2095.0151	3008.65551757813
2959.2361	3429.82275390625
peaklist end

peaklist start
mz=1472.08728515874
fragmentation=HCD
charge=3
header=RawFile: QE929_MSQ1321_20180329_Heba_ub_s9_30_3 Index: 21477 Precursor: 0 _peak_
100.32622	1978.388671875
130.81799	2013.46508789063
165.42815	2479.91381835938
178.10764	2295.40209960938
193.70216	2073.74169921875
220.35356	1959.47119140625
255.79778	2408.86083984375
351.95395	2728.412109375
421.76126	2384.7568359375
429.82025	2883.28149414063
450.56036	2544.88745117188
peaklist end

peaklist start
mz=1472.54215750652
fragmentation=HCD
charge=3
header=RawFile: QE929_MSQ1321_20180329_Heba_ub_s9_30_3 Index: 23429 Precursor: 0 _peak_
109.14526	1980.36193847656
113.55149	2008.3271484375
129.10213	3031.21533203125
131.17747	2452.6103515625
138.05522	4574.33740234375
162.40919	2194.72314453125
470.60175	2112.75
1529.6182	2856.56811523438
2294.3062	3045.73950195313
2891.7122	2972.74536132813
peaklist end

peaklist start
mz=1472.89294433594
fragmentation=HCD
charge=3
header=RawFile: QE929_MSQ1321_20180329_Heba_ub_s4_10_1 Index: 23421 Precursor: 0 _peak_
200.56526	2997.17822265625
220.66367	2167.58666992188
279.78766	2109.26489257813
337.17883	2401.09033203125
365.2269	2087.404296875
1064.1624	2667.12158203125
1216.2291	3374.46728515625
1267.5946	2631.25756835938
3171.3428	3124.962890625
peaklist end

peaklist start
mz=1473.11198377147
fragmentation=HCD
charge=3
header=RawFile: QE929_MSQ1321_20180329_Heba_ub_s8_30_2 Index: 23559 Precursor: 0 _peak_
205.61107	2527.08471679688
253.27559	2360.82788085938
391.68054	2292.18676757813
479.08881	2515.83422851563
622.49695	2519.765625
828.68384	2587.97094726563
1263.0159	3884.47265625
2063.3804	2970.60815429688
2479.1655	3176.43872070313
2743.9746	3107.67138671875
2860.635	2978.19677734375
4089.925	3383.6259765625
peaklist end

peaklist start
mz=1473.19065269853
fragmentation=HCD
charge=3
header=RawFile: QE929_MSQ1321_20180329_Heba_ub_s4_10_1 Index: 19317 Precursor: 0 _peak_
119.8388	2412.85229492188
190.28261	2173.90307617188
349.93655	2523.74755859375
2144.551	3097.60864257813
2289.313	3048.00537109375
2513.9351	2705.572265625
2873.0151	3807.89794921875
peaklist end

peaklist start
mz=1473.5207324201
fragmentation=HCD
charge=3
header=RawFile: QE929_MSQ1321_20180329_Heba_ub_s7_30_1 Index: 23015 Precursor: 0 _peak_
104.53223	2645.77221679688
138.05492	2929.68286132813
298.50897	2292.8994140625
698.40375	3053.58129882813
1283.1401	2736.53442382813
1450.7699	2780.27587890625
1604.7954	2854.73828125
2330.0254	3480.830078125
2798.3918	3265.00561523438
2934.6072	2848.93017578125
peaklist end

peaklist start
mz=1473.54699707031
fragmentation=HCD
charge=3
header=RawFile: QE929_MSQ1321_20180329_Heba_ub_s4_10_1 Index: 23171 Precursor: 0 _peak_
131.25209	2324.41088867188
148.87375	1963.71130371094
160.15559	2316.92041015625
218.35373	2249.22973632813
569.01355	2323.40478515625
572.49762	2903.24658203125
1608.7382	2755.31176757813
peaklist end

peaklist start
mz=1473.67485387336
fragmentation=HCD
charge=3
header=RawFile: QE929_MSQ1321_20180329_Heba_ub_s8_30_2 Index: 23654 Precursor: 0 _peak_
137.28075	1989.58264160156
141.56787	2342.03515625
147.11916	1905.73010253906
323.70538	2345.53076171875
1607.8176	3593.05102539063
2924.2512	3026.66235351563
5478.1934	3193.29248046875
peaklist end

peaklist start
mz=1474.08259132315
fragmentation=HCD
charge=3
header=RawFile: QE929_MSQ1321_20180329_Heba_ub_s6_10_3 Index: 23342 Precursor: 0 _peak_
106.36787	1983.17822265625
124.32347	2316.80712890625
124.6427	1999.19323730469
230.92668	2266.923828125
353.44098	2115.65356445313
864.67682	2398.3408203125
869.59399	2875.9765625
1239.6455	2788.40942382813
1452.4767	2623.86328125
1554.2045	2824.873046875
1673.5056	2580.62255859375
1845.0674	2668.60986328125
2186.6345	2845.75927734375
peaklist end

peaklist start
mz=1474.29449013951
fragmentation=HCD
charge=3
header=RawFile: QE929_MSQ1321_20180329_Heba_ub_s6_10_3 Index: 23478 Precursor: 0 _peak_
107.33146	2175.5517578125
222.08759	2938.39624023438
401.03836	2569.99951171875
514.45074	2525.90991210938
976.97223	2728.04028320313
1049.525	2378.3134765625
1630.7466	2972.02490234375
2551.0613	2762.24536132813
3521.7791	3106.55834960938
3563.1182	3317.71704101563
peaklist end

peaklist start
mz=1474.36867938304
fragmentation=HCD
charge=3
header=RawFile: QE929_MSQ1321_20180329_Heba_ub_s5_10_2 Index: 11756 Precursor: 0 _multi_
108.53606	2036.537109375
147.55139	2058.74731445313
148.24083	2321.4384765625
161.35394	2245.87084960938
234.14589	2748.15673828125
289.814	2458.63598632813
292.61978	2355.38842773438
320.46265	2128.88037109375
434.27087	2491.90161132813
855.41156	3649.43310546875
879.47644	2821.990234375
956.47614	2766.25659179688
1080.5336	2804.36328125
1209.5591	2957.74926757813
1217.2623	2709.48315429688
1240.1627	2994.90747070313
1308.6481	7981.91455078125
1408.6688	2745.19287109375
2046.1176	3171.8017578125
2193.5964	3168.06005859375
2742.0417	3087.48706054688
3065.9534	3055.76904296875
3466.1885	3282.52270507813
peaklist end

peaklist start
mz=1474.3708903173
fragmentation=HCD
charge=3
header=RawFile: QE929_MSQ1321_20180329_Heba_ub_s4_10_1 Index: 12963 Precursor: 0 _multi_
118.00251	2607.79760742188
154.4875	2173.53564453125
191.16087	2458.60815429688
192.68565	2328.10717773438
220.455	2226.7490234375
235.0887	2834.01220703125
420.21927	2571.40747070313
578.93768	2312.53735351563
606.29626	2802.30419921875
695.73395	2494.30932617188
841.33118	2739.57739257813
1663.3717	3041.90600585938
3858.1279	3196.93994140625
4192.6611	3300.5810546875
4492.0923	3282.0146484375
peaklist end

peaklist start
mz=1474.54900123202
fragmentation=HCD
charge=3
header=RawFile: QE929_MSQ1321_20180329_Heba_ub_s9_30_3 Index: 23815 Precursor: 0 _peak_
107.73547	2351.42065429688
112.3581	2037.78295898438
130.48541	2256.39721679688
230.14928	2098.9931640625
243.62166	2239.63037109375
247.75235	2482.44604492188
277.92395	2317.55029296875
292.96301	2393.8466796875
313.85876	2145.3740234375
324.22885	1967.34716796875
399.189	2560.95556640625
769.40607	2728.62963867188
984.48419	2427.029296875
1002.9879	2401.98803710938
1641.1301	2685.71411132813
1670.7111	2534.533203125
4005.6252	3072.0634765625
peaklist end

peaklist start
mz=1474.62875494091
fragmentation=HCD
charge=3
header=RawFile: QE929_MSQ1321_20180329_Heba_ub_s6_10_3 Index: 23445 Precursor: 0 _peak_
142.68938	2165.14477539063
241.43036	2303.27758789063
418.04651	2330.736328125
442.87573	2497.037109375
944.22351	2726.64697265625
1043.0078	2752.00512695313
1316.6174	2627.97973632813
1675.642	2721.57348632813
1853.5028	2910.18090820313
2371.2229	3336.99658203125
peaklist end

peaklist start
mz=1106.24810429085
fragmentation=HCD
charge=4
header=RawFile: QE929_MSQ1321_20180329_Heba_ub_s7_30_1 Index: 11026 Precursor: 0 _multi_
188.80006	1668.24670410156
260.03012	1833.26147460938
280.34686	1638.79919433594
300.12274	1741.58752441406
337.61484	1764.74328613281
1167.9766	2433.22802734375
1414.0034	2214.86669921875
2301.6255	2626.02758789063
peaklist end

peaklist start
mz=1474.74377441406
fragmentation=HCD
charge=3
header=RawFile: QE929_MSQ1321_20180329_Heba_ub_s8_30_2 Index: 23700 Precursor: 0 _peak_
160.93013	2260.44799804688
203.108	2163.06201171875
301.18564	2173.73217773438
435.978	2546.39477539063
720.97595	2555.685546875
1061.2285	2516.93115234375
1155.2938	2736.19555664063
1318.0748	2551.01635742188
1793.5031	2937.85107421875
1984.9243	2784.572265625
2432.7197	3538.69897460938
peaklist end

peaklist start
mz=885.399816719866
fragmentation=HCD
charge=5
header=RawFile: QE929_MSQ1321_20180329_Heba_ub_s7_30_1 Index: 11007 Precursor: 0 _multi_
101.07142	2552.09912109375
102.05536	3023.63159179688
110.07144	10323.21875
123.31754	1347.21398925781
129.10254	3166.6826171875
130.06505	1692.96423339844
202.08157	2029.71984863281
203.10263	2435.33129882813
231.09795	3582.79907226563
261.15451	6038.92724609375
265.11853	2438.53515625
285.13333	3044.50927734375
360.13821	2270.29736328125
491.24612	6568.7216796875
569.26813	1699.57421875
579.2326	1613.28979492188
672.48035	2036.00891113281
777.34735	2649.20556640625
804.70728	3268.67553710938
804.85889	1866.57238769531
805.36639	2869.04272460938
827.8855	1885.01513671875
853.37341	2118.52685546875
863.90637	2457.06567382813
872.3844	2424.81689453125
873.43135	13808.4008789063
876.37738	2582.05297851563
885.86951	2397.50610351563
886.38928	6950.82666015625
891.38965	2628.6298828125
955.91705	3174.6591796875
956.41071	2279.24731445313
992.94952	5426.28369140625
993.44275	2512.03442382813
1040.4606	5941.27221679688
1326.5852	2332.0673828125
1551.6953	25085.58984375
1652.7382	9367.69409179688
1741.7792	29474.4130859375
1768.757	24723.7373046875
1854.8474	12122.4379882813
2011.859	9578.3623046875
4220.2876	2680.32788085938
4318.7905	1894.30529785156
peaklist end

peaklist start
mz=885.40022164239
fragmentation=HCD
charge=5
header=RawFile: QE929_MSQ1321_20180329_Heba_ub_s6_10_3 Index: 11511 Precursor: 0 _multi_
101.07139	3735.33764648438
102.0554	3309.3935546875
110.07146	8967.544921875
110.16722	1374.6201171875
110.20316	1529.44348144531
129.10208	3728.02783203125
147.11243	3054.70751953125
194.18037	1570.19140625
202.08151	2396.54443359375
203.10321	2063.35083007813
224.10481	1399.32214355469
231.09666	6823.1513671875
240.09908	2047.3701171875
257.13916	2958.39672851563
258.10788	1794.85021972656
264.31912	1989.74536132813
285.13556	2890.92578125
312.12946	1792.7470703125
360.13934	1907.93566894531
480.87708	1900.41320800781
491.24588	3446.333984375
663.30133	1996.58032226563
679.26721	1802.22326660156
763.35504	2150.87182617188
783.31628	2481.47485351563
804.70892	2773.8232421875
805.36902	3092.2099609375
828.85114	2000.63916015625
831.4115	2049.14477539063
862.88074	3156.271484375
873.42946	19263.9384765625
875.45477	1977.67492675781
891.39191	2758.7060546875
927.93219	7311.310546875
928.44495	2424.15991210938
992.43164	2057.90991210938
992.95374	5900.1005859375
1040.4508	2073.84130859375
1056.4811	2778.4951171875
1139.5107	2126.87426757813
1157.5105	2340.2216796875
1325.6195	2150.125
1485.6189	5492.6806640625
1551.6741	2958.29272460938
1551.6934	23951.0581054688
1652.7276	14258.845703125
1741.7671	35610.7243652344
1751.7319	9727.39599609375
1768.7501	45796.1484375
2005.1169	2197.33251953125
2011.8586	21717.1094970703
2398.04	2240.87646484375
3120.856	2560.72021484375
peaklist end

peaklist start
mz=885.400337397282
fragmentation=HCD
charge=5
header=RawFile: QE929_MSQ1321_20180329_Heba_ub_s2_ctrl_2 Index: 11289 Precursor: 0 _multi_
110.07145	2050.2822265625
218.71397	1475.90112304688
287.03046	1755.80065917969
327.85364	1809.86755371094
776.84564	1876.09362792969
789.9173	2035.64953613281
884.88226	6904.71533203125
1769.7415	11986.9538574219
1934.2192	2044.50793457031
2176.3718	1876.16662597656
2177.054	1932.09130859375
2946.7441	2463.99780273438
3856.0701	2453.24487304688
4297.9072	2248.361328125
peaklist end

peaklist start
mz=885.400448087742
fragmentation=HCD
charge=5
header=RawFile: QE929_MSQ1321_20180329_Heba_ub_s3_ctrl_3 Index: 10647 Precursor: 0 _multi_
100.27934	1285.00305175781
102.05585	1885.97912597656
110.07145	3202.42260742188
112.96995	1515.91418457031
129.10284	2304.09155273438
136.07521	1863.14489746094
173.33548	1710.34289550781
285.13495	2323.50830078125
365.45432	1536.70227050781
606.27924	1392.9833984375
642.28729	1604.60705566406
650.76807	1664.3935546875
776.34442	2084.29516601563
782.40192	1732.52124023438
828.85199	1864.75708007813
829.33997	1881.13366699219
853.37659	1942.1259765625
869.92194	1914.0634765625
871.87878	2379.3955078125
873.42291	2264.17944335938
928.43335	1910.41833496094
1197.7482	2014.95556640625
1642.8334	1825.49072265625
1713.5408	1770.45178222656
1768.7537	16000.7614746094
3199.4268	2048.318359375
3783.6877	2252.28344726563
3897.7881	2442.05859375
peaklist end

peaklist start
mz=885.400462299164
fragmentation=HCD
charge=5
header=RawFile: QE929_MSQ1321_20180329_Heba_ub_s4_10_1 Index: 11352 Precursor: 0 _multi_
102.0554	3130.28930664063
110.07174	7170.7607421875
129.10255	6475.97021484375
143.6088	1748.35778808594
146.5502	1814.76330566406
147.11243	2469.03735351563
168.03056	1427.86303710938
177.53989	1677.08837890625
186.12468	2674.087890625
198.03143	1560.73522949219
198.08678	2574.30004882813
203.10242	1968.14367675781
213.08568	1445.28625488281
216.09901	2556.08349609375
230.07622	1855.18334960938
231.09827	7806.33984375
236.61607	1422.09753417969
261.15585	7977.33740234375
285.13489	2675.94653320313
360.1391	2742.90795898438
412.10513	1997.20910644531
427.15204	1760.60522460938
443.90292	1572.16918945313
448.13766	1586.29992675781
491.24759	8056.30065917969
503.29581	1846.03466796875
517.9007	2661.0654296875
603.38702	1812.98657226563
606.27368	2066.14453125
641.83112	1933.66235351563
713.27643	1876.03918457031
762.39256	5234.28686523438
766.09747	1565.91369628906
776.35308	26520.1357421875
776.84711	15702.00390625
783.30847	2369.94311523438
804.70856	1976.15173339844
805.37561	6135.7109375
827.70178	1766.87548828125
862.3916	2739.35424804688
863.37549	2049.59887695313
872.38617	3721.67456054688
872.90033	2010.86853027344
873.42863	23257.3125
875.46222	8626.11328125
882.38373	2730.681640625
885.39166	13128.330078125
891.39227	3731.17993164063
928.91418	2139.79467773438
956.41315	6362.5888671875
964.36047	2272.17578125
1038.542	3450.08447265625
1039.5336	7732.619140625
1040.4525	7907.60205078125
1062.439	1993.42456054688
1109.582	9947.37109375
1139.5199	2380.62182617188
1157.5229	2501.01123046875
1210.6233	3403.86938476563
1324.6433	2398.94604492188
1325.6287	3734.75146484375
1390.5848	2016.24035644531
1551.6813	5607.55590820313
1652.7419	17494.462890625
1741.7773	32190.8828125
1770.7611	6131.95361328125
1854.8637	14232.9545898438
1983.8998	22903.4975585938
2011.8605	15058.439453125
2020.3954	2517.42041015625
2111.9548	11385.0244140625
3308.9111	2159.0576171875
3683.0405	2493.9912109375
3699.8914	2485.34301757813
4126.459	2676.24438476563
4420.4619	2278.34228515625
peaklist end

peaklist start
mz=1106.49902846023
fragmentation=HCD
charge=4
header=RawFile: QE929_MSQ1321_20180329_Heba_ub_s6_10_3 Index: 11552 Precursor: 0 _multi_
113.04336	1675.08764648438
223.81979	1909.310546875
239.41335	1736.86169433594
402.83658	2412.92822265625
528.33636	1619.33728027344
1013.7016	2143.970703125
1207.5449	1888.68579101563
1667.9307	2244.21899414063
2966.6582	3177.45532226563
3003.9023	2686.87060546875
3638.8665	2906.330078125
peaklist end

peaklist start
mz=1106.49913681152
fragmentation=HCD
charge=4
header=RawFile: QE929_MSQ1321_20180329_Heba_ub_s4_10_1 Index: 11395 Precursor: 0 _multi_
109.09747	1456.50012207031
110.65645	1741.54418945313
137.90462	1612.33251953125
175.76041	1750.82885742188
209.59207	1835.32897949219
295.12674	1739.58203125
296.16367	1987.12744140625
423.10156	2068.91381835938
498.10266	1913.40393066406
511.33997	1841.29724121094
646.31842	2000.56970214844
695.53937	1772.46081542969
1124.0883	2074.83837890625
1283.9985	2161.53759765625
2234.4326	2430.27001953125
3791.303	3048.033203125
peaklist end

peaklist start
mz=885.400876211676
fragmentation=HCD
charge=5
header=RawFile: QE929_MSQ1321_20180329_Heba_ub_s9_30_3 Index: 11002 Precursor: 0 _multi_
103.61114	1310.85522460938
106.34573	1357.87707519531
113.25449	1373.17993164063
129.10187	2076.0556640625
194.38808	1434.01916503906
229.96696	1410.05651855469
231.09773	2003.78393554688
261.1568	2263.43505859375
268.15265	1480.87109375
281.99377	1481.986328125
360.13904	1651.2333984375
485.74991	1665.11987304688
709.57074	1971.09582519531
804.70416	1773.18994140625
845.33319	1648.119140625
864.38513	1901.26062011719
873.42651	6156.73828125
885.40009	2173.90112304688
927.92224	2960.70532226563
992.45673	2345.7587890625
993.44843	1747.21240234375
1006.4381	2542.65869140625
1006.9202	2379.416015625
1010.4982	1886.61608886719
1042.0328	2180.78002929688
1345.5339	1905.30834960938
1493.7056	1966.72692871094
1551.6846	14062.529296875
1586.6553	2610.73901367188
1614.2288	2055.537109375
1741.7677	15633.6860351563
peaklist end

peaklist start
mz=1106.49935610208
fragmentation=HCD
charge=4
header=RawFile: QE929_MSQ1321_20180329_Heba_ub_s8_30_2 Index: 11196 Precursor: 0 _multi_
117.08531	1806.18200683594
119.52662	1542.4697265625
135.38449	1715.90563964844
187.69418	1829.89782714844
776.35449	2849.91577148438
788.39508	1803.84558105469
859.65625	1840.67272949219
977.42468	1944.96606445313
1471.0787	2236.73291015625
1547.0574	1980.77209472656
2331.1138	2179.09228515625
3126.4478	2280.08203125
3306.5181	2592.27734375
4288.8325	2481.83349609375
peaklist end

peaklist start
mz=1106.49996315613
fragmentation=HCD
charge=4
header=RawFile: QE929_MSQ1321_20180329_Heba_ub_s9_30_3 Index: 11054 Precursor: 0 _multi_
105.24748	1564.01196289063
116.25737	1643.38110351563
152.69394	1828.18786621094
207.71718	2103.91015625
302.29953	1838.72729492188
322.84372	1962.42700195313
369.32733	1790.79113769531
776.84747	2090.087890625
859.0379	2180.00341796875
873.42596	2875.1884765625
1323.0619	2015.09521484375
2438.562	2301.71044921875
2480.9194	2528.30395507813
3363.0886	2725.3935546875
peaklist end

peaklist start
mz=1106.52044601638
fragmentation=HCD
charge=4
header=RawFile: QE929_MSQ1321_20180329_Heba_ub_s6_10_3 Index: 7103 Precursor: 0 _multi_
108.69056	1632.68005371094
184.1788	1791.68884277344
266.24319	1871.43481445313
270.85953	1990.71545410156
446.68704	1814.13220214844
587.22101	2015.89245605469
906.76367	2311.3994140625
948.45306	2467.66088867188
1106.6235	3666.45654296875
1164.8413	2255.05004882813
1228.563	2407.01196289063
1448.6722	2318.62768554688
1623.2196	2214.35424804688
2207.635	2451.97485351563
2815.3174	2277.599609375
3030.1567	2369.79516601563
3229.2129	2156.78393554688
3371.3584	2710.10546875
peaklist end

peaklist start
mz=1106.52047571617
fragmentation=HCD
charge=4
header=RawFile: QE929_MSQ1321_20180329_Heba_ub_s3_ctrl_3 Index: 6587 Precursor: 0 _multi_
106.37692	1558.25341796875
164.00821	1716.38635253906
224.78363	1568.06311035156
442.69467	1656.29626464844
623.16364	1932.63134765625
631.04291	1739.35925292969
710.55261	1857.07312011719
765.90045	2147.9560546875
868.3056	1950.10388183594
892.09631	1985.4560546875
1146.4865	1950.654296875
1204.441	2226.140625
1214.4937	2036.34582519531
1258.5203	1994.59191894531
3807.2451	2681.62377929688
peaklist end

peaklist start
mz=1106.52082456877
fragmentation=HCD
charge=4
header=RawFile: QE929_MSQ1321_20180329_Heba_ub_s7_30_1 Index: 6796 Precursor: 0 _multi_
141.16942	1829.49755859375
185.40015	1619.97912597656
465.44662	2143.80029296875
1205.9116	2042.48315429688
2240.9954	2564.13208007813
2837.6633	2580.42553710938
4287.3203	3394.7236328125
peaklist end

peaklist start
mz=1475.25313416567
fragmentation=HCD
charge=3
header=RawFile: QE929_MSQ1321_20180329_Heba_ub_s7_30_1 Index: 12993 Precursor: 0 _peak_
100.48746	2157.85571289063
114.08543	2429.99145507813
129.63664	2257.74633789063
141.49739	2176.556640625
258.57117	2562.20288085938
303.0799	2461.59130859375
384.22287	2400.0859375
391.19821	3034.60034179688
419.56805	2158.14013671875
584.85034	3055.44970703125
682.60944	2699.60424804688
972.56366	2989.26049804688
1746.8572	3470.84643554688
3431.9802	3122.38256835938
3848.4255	3613.41748046875
peaklist end

peaklist start
mz=1475.25313901682
fragmentation=HCD
charge=3
header=RawFile: QE929_MSQ1321_20180329_Heba_ub_s3_ctrl_3 Index: 12519 Precursor: 0 _peak_
240.46039	2817.72509765625
334.46866	2299.75268554688
685.66595	3139.7802734375
972.54626	2275.1591796875
1005.2527	2681.41528320313
1433.8193	2571.4326171875
3067.1248	3223.95922851563
peaklist end

peaklist start
mz=1475.25430525393
fragmentation=HCD
charge=3
header=RawFile: QE929_MSQ1321_20180329_Heba_ub_s8_30_2 Index: 13255 Precursor: 0 _peak_
100.90373	2025.37268066406
123.39552	1982.73864746094
129.88239	1900.64111328125
141.8934	2476.53295898438
146.32024	2130.65087890625
154.76753	2143.80444335938
221.45291	2104.49951171875
331.2804	2273.79150390625
366.34134	2596.44897460938
406.59851	2445.9150390625
1468.3221	2776.42236328125
1687.4008	2779.17016601563
2264.9595	2979.30786132813
2653.2578	3456.27856445313
3248.5532	3278.29028320313
peaklist end

peaklist start
mz=1475.25528757826
fragmentation=HCD
charge=3
header=RawFile: QE929_MSQ1321_20180329_Heba_ub_s9_30_3 Index: 13196 Precursor: 0 _peak_
101.44514	2197.97485351563
112.11954	2040.95593261719
189.80859	2104.8955078125
405.11844	2173.53955078125
448.21912	3887.54321289063
480.60425	2302.20971679688
746.44806	3332.36865234375
849.50934	2933.333984375
1339.8821	2822.71557617188
1492.3397	2619.73803710938
1725.599	2723.28002929688
2109.0435	2747.43505859375
3412.0186	3688.74584960938
peaklist end

peaklist start
mz=1475.25589868306
fragmentation=HCD
charge=3
header=RawFile: QE929_MSQ1321_20180329_Heba_ub_s2_ctrl_2 Index: 13275 Precursor: 0 _peak_
123.51733	2223.14208984375
135.77682	2432.4404296875
242.29935	2460.55346679688
246.54335	1988.85998535156
246.76616	2333.46459960938
281.63928	2241.17724609375
367.88443	2168.86767578125
480.97214	2472.63500976563
607.3161	2502.357421875
821.69238	2466.77758789063
2170.7256	3458.611328125
2202.5671	3154.58227539063
2354.4775	3353.36083984375
3046.9124	3506.18310546875
3961.7939	3682.162109375
peaklist end

peaklist start
mz=1475.46753602118
fragmentation=HCD
charge=3
header=RawFile: QE929_MSQ1321_20180329_Heba_ub_s8_30_2 Index: 23372 Precursor: 0 _peak_
108.97235	2003.46032714844
129.10245	3133.05395507813
129.60208	1917.60119628906
136.57242	2059.69409179688
138.05521	2996.9296875
145.47635	1974.36059570313
161.33498	2586.24072265625
175.61682	2264.54248046875
209.09061	2079.37524414063
477.82947	2305.24291992188
2488.7771	3004.05493164063
peaklist end

peaklist start
mz=1475.59731200815
fragmentation=HCD
charge=3
header=RawFile: QE929_MSQ1321_20180329_Heba_ub_s9_30_3 Index: 21360 Precursor: 0 _peak_
109.11234	1920.9296875
111.34819	2126.896484375
114.21416	2080.74438476563
133.11412	1965.40393066406
145.48955	2069.34619140625
291.90024	2494.30541992188
366.32019	2633.45288085938
428.81894	2608.48266601563
1735.0204	2642.34594726563
2005.7166	3019.93017578125
peaklist end

peaklist start
mz=1476.40322050533
fragmentation=HCD
charge=3
header=RawFile: QE929_MSQ1321_20180329_Heba_ub_s7_30_1 Index: 22867 Precursor: 0 _peak_
179.54437	2286.6044921875
183.51358	1874.630859375
290.35382	2457.654296875
380.81329	2849.2255859375
505.56451	3033.60327148438
703.20398	2609.9404296875
1172.0079	2612.00317382813
1251.2717	2558.22338867188
1816.5188	3216.314453125
2133.4868	2899.19702148438
2903.4534	3499.22338867188
peaklist end

peaklist start
mz=1476.55518673535
fragmentation=HCD
charge=3
header=RawFile: QE929_MSQ1321_20180329_Heba_ub_s6_10_3 Index: 23358 Precursor: 0 _peak_
105.38279	2095.3115234375
204.12466	2076.43725585938
278.32785	2389.18212890625
327.00662	2337.5068359375
527.51825	2354.416015625
745.24146	2637.0751953125
803.02716	2772.29125976563
983.07764	2465.76806640625
1051.8849	2471.73095703125
1139.2915	2354.45263671875
1196.8647	2402.2724609375
1557.78	2825.953125
2283.2888	2910.5341796875
2671.4707	3285.64624023438
2844.4719	2842.09692382813
2889.0273	2998.94360351563
2942.4854	2727.22143554688
peaklist end

peaklist start
mz=1476.896484375
fragmentation=HCD
charge=3
header=RawFile: QE929_MSQ1321_20180329_Heba_ub_s7_30_1 Index: 23032 Precursor: 0 _peak_
102.24056	2028.4375
115.32132	2076.88232421875
214.39015	2204.62109375
299.96609	2163.74633789063
305.46573	2590.70971679688
334.79025	2273.55029296875
336.19403	2276.56982421875
597.14838	3228.69018554688
1182.6881	2736.52856445313
1577.8185	2631.41577148438
2083.3521	3906.52075195313
2757.9822	3074.1806640625
peaklist end

peaklist start
mz=1108.03196734035
fragmentation=HCD
charge=4
header=RawFile: QE929_MSQ1321_20180329_Heba_ub_s5_10_2 Index: 19212 Precursor: 0 _multi_
122.11273	1499.74975585938
135.57382	1924.18078613281
186.98912	1703.15979003906
254.38344	1695.87805175781
269.28897	1531.60437011719
285.15317	1727.41613769531
343.30243	1856.9443359375
394.79367	1987.48303222656
506.5271	1749.84680175781
510.69485	1714.2666015625
1023.3141	2173.59106445313
1364.0674	2474.3232421875
1440.1632	2067.15673828125
1668.775	2160.36694335938
2893.1155	2352.8232421875
3636.468	2720.86376953125
4445.1113	2494.76831054688
peaklist end

peaklist start
mz=1108.03292968315
fragmentation=HCD
charge=4
header=RawFile: QE929_MSQ1321_20180329_Heba_ub_s8_30_2 Index: 21480 Precursor: 0 _multi_
123.65874	1927.94763183594
124.1856	1808.68432617188
125.26489	1607.02221679688
137.36118	1786.35034179688
147.93082	1616.57604980469
149.10493	1717.16540527344
205.19878	1916.93273925781
212.49361	1701.90026855469
274.11371	1706.30419921875
502.92776	1807.26647949219
622.77942	1804.8095703125
833.58264	1884.58728027344
908.16309	2070.68408203125
931.24634	2249.26806640625
982.24396	2304.64282226563
1139.5682	2349.12817382813
1591.6974	2462.66137695313
2650.2527	2346.97387695313
2743.6296	2505.06860351563
3416.1646	2502.94018554688
peaklist end

peaklist start
mz=1108.03347260348
fragmentation=HCD
charge=4
header=RawFile: QE929_MSQ1321_20180329_Heba_ub_s2_ctrl_2 Index: 20222 Precursor: 0 _multi_
107.41624	1686.80895996094
216.62524	1613.76843261719
251.86603	1759.03125
254.64627	1704.27624511719
257.41885	2019.00830078125
284.77887	1875.6943359375
343.7785	1707.58837890625
467.80457	2029.56921386719
535.27643	1981.97888183594
988.8877	1951.28857421875
3340.5754	2642.05590820313
3358.0994	3035.1806640625
4150.8374	3612.80102539063
peaklist end

peaklist start
mz=1477.7456909687
fragmentation=HCD
charge=3
header=RawFile: QE929_MSQ1321_20180329_Heba_ub_s5_10_2 Index: 19245 Precursor: 0 _multi_
118.68703	2021.43127441406
129.11385	1906.99621582031
129.30196	1942.69079589844
135.69295	2108.81103515625
137.03542	2380.18798828125
151.23734	2103.181640625
199.82709	2223.96020507813
309.74722	2332.109375
455.38791	2552.25170898438
1995.9982	2829.43627929688
2606.8909	3293.2646484375
3327.9771	3208.892578125
3731.1694	3878.75268554688
peaklist end

peaklist start
mz=1477.74753538134
fragmentation=HCD
charge=3
header=RawFile: QE929_MSQ1321_20180329_Heba_ub_s8_30_2 Index: 21519 Precursor: 0 _multi_
110.43306	2118.30004882813
114.10934	2065.78442382813
121.14722	1899.2587890625
166.38058	2074.6142578125
246.35953	2148.2783203125
308.68536	2102.80493164063
483.62738	3000.9560546875
608.65112	2581.41357421875
968.41559	2455.31494140625
1206.5013	2768.9892578125
1785.5562	2641.10766601563
1939.0819	2789.89770507813
3706.738	3661.90283203125
peaklist end

peaklist start
mz=1108.74108247753
fragmentation=HCD
charge=4
header=RawFile: QE929_MSQ1321_20180329_Heba_ub_s7_30_1 Index: 14070 Precursor: 0 _multi_
138.05513	8550.060546875
155.46149	1695.40734863281
168.06511	3188.787109375
204.08607	15701.5244140625
274.09146	7072.29638671875
301.81241	1943.88134765625
366.14163	3425.5849609375
381.89697	1829.16687011719
384.4133	2075.00903320313
700.95154	1849.21997070313
746.21918	2093.67651367188
1934.4836	2188.20825195313
3454.4417	2600.57543945313
4456.9521	2424.56372070313
peaklist end

peaklist start
mz=1108.74254429645
fragmentation=HCD
charge=4
header=RawFile: QE929_MSQ1321_20180329_Heba_ub_s8_30_2 Index: 14380 Precursor: 0 _multi_
138.05499	9371.1640625
157.34604	1643.67687988281
168.06567	3190.11010742188
204.08673	8271.4267578125
209.74588	1809.08679199219
274.0939	1932.66650390625
458.31717	1670.01208496094
594.9176	2033.2783203125
792.68237	2219.98486328125
862.09918	2042.92517089844
2149.2183	2496.66162109375
2424.8167	2838.57568359375
2613.6731	2449.76904296875
peaklist end

peaklist start
mz=1108.74279403057
fragmentation=HCD
charge=4
header=RawFile: QE929_MSQ1321_20180329_Heba_ub_s9_30_3 Index: 14265 Precursor: 0 _multi_
108.46102	1859.51635742188
113.24716	1728.44616699219
117.06957	1982.14514160156
118.96133	1878.88659667969
126.05509	6557.3701171875
138.05507	15824.548828125
168.06474	11053.9873046875
186.07587	4075.72924804688
197.24149	2151.46459960938
204.08624	15600.1689453125
274.09253	6068.1494140625
366.13879	9501.896484375
414.96118	1904.86083984375
564.00415	1877.93505859375
782.47076	2321.64916992188
837.73456	2025.59558105469
1159.7325	1937.48327636719
1247.6318	2257.91357421875
1326.3035	2394.74633789063
1334.6041	2155.70361328125
3052.0066	2521.572265625
3328.9912	2754.84033203125
peaklist end

peaklist start
mz=1478.30900360242
fragmentation=HCD
charge=3
header=RawFile: QE929_MSQ1321_20180329_Heba_ub_s9_30_3 Index: 21239 Precursor: 0 _peak_
107.36495	2133.0654296875
137.45323	2108.75952148438
140.89407	2425.67578125
146.60606	1947.916015625
165.0116	2182.93872070313
171.98651	2020.30834960938
228.87566	2466.61669921875
280.16672	2543.24243164063
443.79318	2671.47412109375
740.95776	2690.796875
767.17627	2830.22924804688
1346.2079	2580.30932617188
1475.2129	2801.76049804688
1502.8813	3455.61499023438
1825.1023	2787.57495117188
3916.1282	3891.35424804688
4165.4976	3479.88208007813
peaklist end

peaklist start
mz=887.599525611751
fragmentation=HCD
charge=5
header=RawFile: QE929_MSQ1321_20180329_Heba_ub_s6_10_3 Index: 13206 Precursor: 0 _multi_
130.06502	1801.54345703125
133.04384	1850.0986328125
134.85982	1310.75341796875
138.10449	1670.99047851563
142.83934	1372.01379394531
159.09166	2946.86010742188
204.08745	1586.80822753906
213.15968	2161.45092773438
251.14919	14728.171875
349.94299	1447.18212890625
364.23389	11424.837890625
384.194	1523.0224609375
430.24146	6627.80859375
529.30811	1765.83032226563
637.87311	1664.83544921875
775.88422	1556.66186523438
1054.5247	6320.12744140625
1603.3231	1689.9794921875
2252.4897	2313.65576171875
2706.7568	2368.46215820313
2823.5552	2409.15234375
peaklist end

peaklist start
mz=1479.09870148228
fragmentation=HCD
charge=3
header=RawFile: QE929_MSQ1321_20180329_Heba_ub_s8_30_2 Index: 21313 Precursor: 0 _peak_
100.09338	1923.03125
108.40476	2331.43334960938
125.28002	2247.50244140625
551.15656	2251.169921875
1039.1848	2601.525390625
1285.1862	2851.3857421875
1461.7045	2686.09716796875
1637.1466	2881.42602539063
1798.667	2696.67456054688
1966.1344	4100.7265625
2259.5466	3446.02685546875
2718.5806	2870.91723632813
3651.0256	3627.58569335938
3845.5957	3282.57348632813
3994.2507	3775.3720703125
5761.0552	3321.6669921875
peaklist end

peaklist start
mz=1479.2527715428
fragmentation=HCD
charge=3
header=RawFile: QE929_MSQ1321_20180329_Heba_ub_s8_30_2 Index: 14504 Precursor: 0 _peak_
104.37424	2046.01232910156
125.43014	2043.92956542969
162.47392	2444.31225585938
179.70433	1933.2578125
202.99792	2413.3134765625
220.87544	2257.67041015625
267.32599	2153.08764648438
555.79938	2571.58374023438
616.31427	2379.3544921875
729.79559	2877.0576171875
2249.9092	3106.6435546875
2910.4819	2970.14575195313
peaklist end

peaklist start
mz=1479.37250692527
fragmentation=HCD
charge=3
header=RawFile: QE929_MSQ1321_20180329_Heba_ub_s6_10_3 Index: 23424 Precursor: 0 _peak_
115.96056	2137.08740234375
187.70753	2206.53686523438
515.8327	2531.64331054688
1059.7217	3027.46020507813
1255.4458	2688.32836914063
1778.1025	2878.33178710938
2210.8794	2992.30444335938
2604.1785	2958.1904296875
4365.457	3746.82348632813
5412.5459	3669.96875
5787.895	3649.14379882813
peaklist end

peaklist start
mz=1479.43103027344
fragmentation=HCD
charge=3
header=RawFile: QE929_MSQ1321_20180329_Heba_ub_s4_10_1 Index: 22990 Precursor: 0 _peak_
137.4574	1944.1875
148.99294	1901.14587402344
426.40991	2673.9130859375
1044.0931	2477.69384765625
1271.2876	2578.40234375
1395.4133	3925.09619140625
1989.7738	2831.96997070313
peaklist end

peaklist start
mz=1479.58573933944
fragmentation=HCD
charge=3
header=RawFile: QE929_MSQ1321_20180329_Heba_ub_s4_10_1 Index: 14605 Precursor: 0 _peak_
117.45967	2085.85375976563
142.87447	2348.08447265625
212.91177	2114.98901367188
731.89618	2464.52661132813
889.63477	2816.3408203125
1920.9742	3018.5126953125
4070.5889	3442.36401367188
4167.3174	3334.05053710938
4484.4019	3135.470703125
peaklist end

peaklist start
mz=1110.5192456125
fragmentation=HCD
charge=4
header=RawFile: QE929_MSQ1321_20180329_Heba_ub_s6_10_3 Index: 6722 Precursor: 0 _multi_
151.40938	1663.82507324219
415.8035	1739.29064941406
455.133	1817.58154296875
755.48706	2113.99169921875
765.05078	2472.4150390625
1075.5471	4153.482421875
1227.575	2429.28344726563
1973.8909	2198.39379882813
peaklist end

peaklist start
mz=1480.73999744923
fragmentation=HCD
charge=3
header=RawFile: QE929_MSQ1321_20180329_Heba_ub_s9_30_3 Index: 23344 Precursor: 0 _peak_
128.77571	2337.896484375
191.79071	2375.697265625
915.23517	2295.48266601563
1974.0967	3302.490234375
peaklist end

peaklist start
mz=1480.85507403522
fragmentation=HCD
charge=3
header=RawFile: QE929_MSQ1321_20180329_Heba_ub_s9_30_3 Index: 21172 Precursor: 0 _peak_
175.04468	2146.3779296875
209.99489	2682.2099609375
267.06161	2272.61767578125
424.74396	2162.96118164063
440.26291	2472.51196289063
792.74097	2898.30126953125
858.66058	2669.35717773438
875.93872	2692.43090820313
887.31732	2389.439453125
899.83502	2360.40356445313
1039.3105	2619.18603515625
1132.249	2801.64624023438
1150.0166	3478.8759765625
1447.9794	2605.02514648438
1551.3524	3650.70434570313
1932.619	2482.66918945313
peaklist end

peaklist start
mz=1480.98461589579
fragmentation=HCD
charge=3
header=RawFile: QE929_MSQ1321_20180329_Heba_ub_s7_30_1 Index: 15960 Precursor: 0 _multi_
101.90338	2013.55419921875
242.64975	2428.75512695313
258.2403	2342.71484375
480.6716	2530.81762695313
504.63956	2254.96459960938
854.41028	9090.9345703125
1115.8214	3319.33276367188
1973.3641	2940.99243164063
2166.7803	2748.47778320313
4110.522	2984.40893554688
4201.2988	3558.49731445313
peaklist end

peaklist start
mz=1480.98558953808
fragmentation=HCD
charge=3
header=RawFile: QE929_MSQ1321_20180329_Heba_ub_s6_10_3 Index: 16479 Precursor: 0 _multi_
204.62004	2121.279296875
249.68643	2057.08959960938
249.82487	2322.9833984375
265.57559	2195.00415039063
278.65436	2218.5048828125
320.06711	2431.19555664063
394.64847	2587.4755859375
496.40936	2327.78759765625
854.42377	4231.8671875
1361.1978	3011.90649414063
1903.766	2629.10083007813
2935.7725	3359.0224609375
3451.8469	3278.00439453125
peaklist end

peaklist start
mz=1480.98617563108
fragmentation=HCD
charge=3
header=RawFile: QE929_MSQ1321_20180329_Heba_ub_s4_10_1 Index: 16386 Precursor: 0 _multi_
129.7477	2121.19995117188
179.6812	2214.35498046875
324.68057	2781.630859375
409.948	2876.55346679688
446.04373	2559.38696289063
767.70929	2385.75756835938
854.40985	12934.0546875
1493.9852	2699.29150390625
1666.9482	2641.10424804688
2248.6074	2814.08959960938
2776.0007	2817.54809570313
3106.1482	3102.154296875
peaklist end

peaklist start
mz=1480.98687532942
fragmentation=HCD
charge=3
header=RawFile: QE929_MSQ1321_20180329_Heba_ub_s9_30_3 Index: 16204 Precursor: 0 _multi_
102.86945	2312.38012695313
125.32877	2429.16137695313
128.21214	1929.74682617188
141.84601	2288.30053710938
154.37321	2100.01318359375
165.0556	1941.40051269531
225.77846	1989.88647460938
240.15707	2276.71118164063
292.81522	2592.55859375
351.76846	2581.31713867188
474.57547	2191.52490234375
480.31503	2669.2724609375
854.41229	4684.31640625
1084.1111	2747.97973632813
1392.7977	2520.06958007813
1600.0277	2800.99560546875
2377.1226	2989.91186523438
3141.3489	3166.5654296875
3720.2346	3458.50634765625
peaklist end

peaklist start
mz=1480.98696041241
fragmentation=HCD
charge=3
header=RawFile: QE929_MSQ1321_20180329_Heba_ub_s8_30_2 Index: 16310 Precursor: 0 _multi_
106.06571	2444.76220703125
127.09557	2341.96166992188
135.02469	2092.40991210938
156.53505	2142.43603515625
167.27165	2212.30834960938
205.31712	2374.46313476563
297.03159	2391.45849609375
346.52832	2856.1728515625
451.918	2342.783203125
854.41241	8523.4208984375
967.4906	3121.484375
3242.5054	3831.06787109375
3407.386	3466.18872070313
peaklist end

peaklist start
mz=1481.66631137496
fragmentation=HCD
charge=3
header=RawFile: QE929_MSQ1321_20180329_Heba_ub_s7_30_1 Index: 22860 Precursor: 0 _peak_
118.50334	1946.45886230469
134.91077	2434.23681640625
215.52269	2125.8583984375
326.44684	2435.18579101563
347.64133	2343.759765625
369.54504	2591.35620117188
386.41162	1934.08361816406
1070.9171	2987.904296875
2523.4028	2802.27612304688
peaklist end

peaklist start
mz=1481.72212071617
fragmentation=HCD
charge=3
header=RawFile: QE929_MSQ1321_20180329_Heba_ub_s8_30_2 Index: 23528 Precursor: 0 _peak_
130.54475	2076.00561523438
166.19678	2048.68310546875
271.34183	2518.36865234375
326.93839	2298.26586914063
753.87909	2562.33642578125
917.08051	2472.52465820313
1577.5814	2710.34814453125
1717.7592	3087.65869140625
1734.6106	2706.11865234375
3033.1055	3643.44506835938
peaklist end

peaklist start
mz=1482.61820383928
fragmentation=HCD
charge=3
header=RawFile: QE929_MSQ1321_20180329_Heba_ub_s9_30_3 Index: 21376 Precursor: 0 _peak_
101.19733	2003.85083007813
113.08118	1992.31286621094
125.96213	2426.53369140625
167.78285	2235.41064453125
313.32068	2423.24633789063
414.88269	2445.1611328125
1022.2958	2470.9111328125
1324.9856	2814.32641601563
peaklist end

peaklist start
mz=1483.19826071042
fragmentation=HCD
charge=3
header=RawFile: QE929_MSQ1321_20180329_Heba_ub_s9_30_3 Index: 23490 Precursor: 0 _peak_
218.47409	2169.24584960938
240.64934	2478.19360351563
280.69623	1976.8515625
461.89264	2324.05859375
587.67438	2605.01318359375
894.28552	2724.81909179688
1076.406	2985.97802734375
2693.8936	2800.78173828125
2797.7026	2781.68896484375
2808.5925	3200.13061523438
peaklist end

peaklist start
mz=1483.45910737354
fragmentation=HCD
charge=3
header=RawFile: QE929_MSQ1321_20180329_Heba_ub_s9_30_3 Index: 23328 Precursor: 0 _peak_
103.93718	2018.17907714844
125.61164	2090.12158203125
148.14679	2191.67260742188
195.61429	2383.28759765625
247.31796	2192.45751953125
338.96552	2134.19189453125
420.76822	2700.44116210938
878.38745	2617.021484375
1385.0428	2835.45776367188
1622.4976	2703.90795898438
1922.1119	2868.96630859375
2268.5684	2888.86596679688
peaklist end

peaklist start
mz=1483.72491756223
fragmentation=HCD
charge=3
header=RawFile: QE929_MSQ1321_20180329_Heba_ub_s8_30_2 Index: 23414 Precursor: 0 _peak_
114.08559	2539.81567382813
236.2641	2611.4755859375
434.35211	2248.31640625
546.79755	2482.7880859375
621.2193	2514.42846679688
1418.8077	3164.2412109375
2479.7664	3116.82275390625
3833.3181	3508.845703125
5049.8145	3740.93212890625
peaklist end

peaklist start
mz=1484.13679843518
fragmentation=HCD
charge=3
header=RawFile: QE929_MSQ1321_20180329_Heba_ub_s4_10_1 Index: 23153 Precursor: 0 _peak_
164.99936	2149.15209960938
166.84578	1912.10620117188
281.86679	2232.75341796875
580.81897	2632.88671875
821.63544	2669.71630859375
1143.4769	3287.58349609375
1341.913	2777.27026367188
1926.7504	2624.42578125
2064.4573	2931.53076171875
2713.0627	3250.6376953125
2767.073	2827.57275390625
2807.8501	3455.78637695313
3027.8105	3191.10791015625
peaklist end

peaklist start
mz=890.999094178658
fragmentation=HCD
charge=5
header=RawFile: QE929_MSQ1321_20180329_Heba_ub_s6_10_3 Index: 11935 Precursor: 0 _multi_
101.20234	1445.08288574219
119.25047	1613.47412109375
140.55521	1856.84301757813
184.79068	1374.63452148438
337.383	1678.26330566406
369.63116	1960.47180175781
398.36545	1710.46435546875
749.35382	2264.57177734375
776.18066	1664.09777832031
776.33533	2371.54052734375
792.71924	1712.0029296875
827.36053	1662.13891601563
1105.095	2107.00415039063
1831.1285	1993.91430664063
3898.0627	2579.3623046875
peaklist end

peaklist start
mz=890.999154719713
fragmentation=HCD
charge=5
header=RawFile: QE929_MSQ1321_20180329_Heba_ub_s9_30_3 Index: 11392 Precursor: 0 _multi_
107.66093	1407.27490234375
125.15369	1481.66943359375
152.76915	1599.00659179688
153.85051	1452.63427734375
178.38899	1273.6728515625
229.95337	1518.28173828125
256.05539	1695.83459472656
776.35785	1653.12573242188
776.8479	1645.26647949219
838.18652	1749.47717285156
1006.435	2054.45703125
1164.2893	2117.01635742188
1563.1161	1722.67395019531
1723.5571	1857.65124511719
1747.6278	1830.55444335938
2241.979	2032.81311035156
3876.0574	2280.6328125
4477.7778	2247.71850585938
peaklist end

peaklist start
mz=1113.52025185423
fragmentation=HCD
charge=4
header=RawFile: QE929_MSQ1321_20180329_Heba_ub_s6_10_3 Index: 7224 Precursor: 0 _multi_
209.1496	2148.75268554688
216.81631	1582.44274902344
218.50337	1624.40124511719
223.04323	2276.52880859375
524.15894	2146.63061523438
770.85126	1961.29675292969
829.1507	2014.44885253906
1417.0806	2055.11987304688
1748.4673	2516.68408203125
2770.9297	2340.41137695313
3277.9021	2078.56176757813
peaklist end

peaklist start
mz=1485.31238188238
fragmentation=HCD
charge=3
header=RawFile: QE929_MSQ1321_20180329_Heba_ub_s7_30_1 Index: 22901 Precursor: 0 _peak_
120.86703	2211.1015625
175.9762	2244.61010742188
192.43755	2046.71728515625
219.48824	2285.91235351563
251.77428	2052.47314453125
259.47064	2124.57763671875
393.12659	2366.60205078125
759.4715	2408.76416015625
2619.5852	3304.16162109375
peaklist end

peaklist start
mz=1485.56659452203
fragmentation=HCD
charge=3
header=RawFile: QE929_MSQ1321_20180329_Heba_ub_s7_30_1 Index: 23039 Precursor: 0 _peak_
139.22754	2280.81372070313
210.73384	2352.8974609375
248.19276	2220.1923828125
284.14285	2356.71948242188
305.05685	2161.06201171875
480.72107	2718.4384765625
542.64801	2568.17602539063
603.37292	2304.55932617188
608.27222	2534.96875
773.37274	2561.40063476563
1428.6294	2677.001953125
1499.585	2690.79760742188
1848.4587	2746.76049804688
2023.2286	2986.94677734375
2124.082	3470.24633789063
2898.947	3253.75073242188
peaklist end

peaklist start
mz=1486.23178754228
fragmentation=HCD
charge=3
header=RawFile: QE929_MSQ1321_20180329_Heba_ub_s4_10_1 Index: 23375 Precursor: 0 _peak_
102.80507	2192.89453125
134.67236	2184.873046875
169.86469	2018.09362792969
207.43915	2120.55249023438
229.24034	2276.69580078125
417.73434	2623.94848632813
436.82025	2831.52783203125
710.46149	2683.68603515625
1506.6482	3153.162109375
1817.2836	2820.35693359375
3919.9785	3086.24047851563
peaklist end

peaklist start
mz=1486.46062087219
fragmentation=HCD
charge=3
header=RawFile: QE929_MSQ1321_20180329_Heba_ub_s7_30_1 Index: 23371 Precursor: 0 _peak_
103.23726	2833.29077148438
119.67076	2085.79028320313
139.37627	2092.80249023438
144.4429	2018.64892578125
166.73425	2315.15356445313
232.56799	2518.591796875
368.72046	2894.67114257813
380.52148	2177.11694335938
516.77173	2274.61987304688
537.91089	2158.3388671875
784.88153	2500.36694335938
876.74054	2871.89819335938
876.90356	2694.98999023438
1333.8545	2583.5244140625
1334.5359	4302.03857421875
1380.9707	2881.099609375
1933.7209	2983.07836914063
2674.7822	3017.3740234375
3552.7393	3016.87255859375
4084.196	3025.70556640625
4142.2026	3064.4482421875
4719.0454	3930.67749023438
peaklist end

peaklist start
mz=892.439217804338
fragmentation=HCD
charge=5
header=RawFile: QE929_MSQ1321_20180329_Heba_ub_s1_ctrl_1 Index: 11805 Precursor: 0 _multi_
113.10915	1625.8818359375
113.49307	1537.61975097656
137.80182	1483.65466308594
355.06906	2396.09423828125
1505.0288	2342.50610351563
2083.9937	2005.07629394531
3290.78	1842.25415039063
peaklist end

peaklist start
mz=1486.87357072121
fragmentation=HCD
charge=3
header=RawFile: QE929_MSQ1321_20180329_Heba_ub_s7_30_1 Index: 23250 Precursor: 0 _peak_
106.91395	2070.8544921875
108.66577	2090.46997070313
120.08017	2047.13024902344
121.41924	2232.31323242188
165.82721	2202.66235351563
213.37982	2221.23217773438
227.54492	2227.59497070313
257.61606	2404.05419921875
271.9053	2602.36596679688
427.49655	2181.28491210938
513.02759	2387.2099609375
550.45648	2302.6923828125
892.42523	2564.3798828125
920.23572	2854.50415039063
1506.6016	3126.77026367188
1701.3612	3151.31762695313
2080.9407	3042.13891601563
2811.8054	2983.43359375
2866.4854	2846.98706054688
2940.6743	2934.38452148438
peaklist end

peaklist start
mz=1487.02735692654
fragmentation=HCD
charge=3
header=RawFile: QE929_MSQ1321_20180329_Heba_ub_s4_10_1 Index: 23061 Precursor: 0 _peak_
130.07045	2205.45166015625
185.3615	2366.22045898438
310.07535	2257.740234375
386.1308	2266.7392578125
1290.0232	2901.640625
1727.6876	2927.14379882813
2386.6465	2824.41821289063
2631.9734	4105.4384765625
4087.6699	3097.55615234375
4089.4458	3297.97021484375
peaklist end

peaklist start
mz=1115.56168232888
fragmentation=HCD
charge=4
header=RawFile: QE929_MSQ1321_20180329_Heba_ub_s7_30_1 Index: 17150 Precursor: 0 _multi_
153.45691	2003.4091796875
240.84975	1645.19775390625
244.73135	1697.70129394531
279.21552	1744.08117675781
282.09546	1748.13195800781
343.17734	1950.63146972656
peaklist end

peaklist start
mz=1487.24168513635
fragmentation=HCD
charge=3
header=RawFile: QE929_MSQ1321_20180329_Heba_ub_s4_10_1 Index: 22997 Precursor: 0 _peak_
148.87558	2097.54833984375
149.17464	2026.48376464844
195.19525	2209.86059570313
202.85394	2568.11328125
203.13638	2490.21630859375
262.94049	2142.4453125
372.54391	2364.70751953125
646.61383	2865.85034179688
957.19513	2555.435546875
1129.3406	2864.65698242188
1639.3561	2587.7109375
2236.3958	3690.58154296875
2791.2422	2880.59301757813
peaklist end

peaklist start
mz=1487.39805321583
fragmentation=HCD
charge=3
header=RawFile: QE929_MSQ1321_20180329_Heba_ub_s4_10_1 Index: 23270 Precursor: 0 _peak_
119.84171	2182.8388671875
185.52473	2304.826171875
380.5929	2410.73168945313
417.43176	2262.16943359375
999.54248	2640.07543945313
1704.6439	2937.4169921875
2246.0173	2925.115234375
peaklist end

peaklist start
mz=1488.73018619429
fragmentation=HCD
charge=3
header=RawFile: QE929_MSQ1321_20180329_Heba_ub_s4_10_1 Index: 23147 Precursor: 0 _peak_
107.56026	1961.95288085938
152.07796	2024.73657226563
154.80357	2428.30493164063
166.11577	2198.20458984375
213.03609	2444.52685546875
234.52112	2236.326171875
420.99255	2672.66967773438
475.86227	2223.35595703125
709.45599	2563.21948242188
817.07825	2337.97900390625
1661.728	2507.12084960938
2069.9104	2806.95556640625
2648.4236	2913.421875
peaklist end

peaklist start
mz=1488.80715348979
fragmentation=HCD
charge=3
header=RawFile: QE929_MSQ1321_20180329_Heba_ub_s6_10_3 Index: 23556 Precursor: 0 _peak_
105.56909	2222.38354492188
154.1351	2222.59985351563
177.85927	2317.48681640625
201.54965	2072.18701171875
282.86957	2637.15942382813
328.61139	2637.68994140625
367.68524	2209.533203125
459.72528	2227.13818359375
744.60577	2439.779296875
1239.9089	3662.39819335938
1835.7009	2649.26831054688
1883.2303	3368.29418945313
2040.745	2731.55834960938
2826.4543	2580.48510742188
2985.9148	3294.82055664063
peaklist end

peaklist start
mz=1489.12510550436
fragmentation=HCD
charge=3
header=RawFile: QE929_MSQ1321_20180329_Heba_ub_s4_10_1 Index: 23026 Precursor: 0 _peak_
169.18987	2212.50415039063
169.43694	2584.00903320313
238.8322	2710.39501953125
397.14377	2467.37426757813
974.18646	2584.19262695313
1195.4139	2747.03051757813
1582.58	2714.47119140625
2843.7654	3089.04907226563
peaklist end

peaklist start
mz=1489.23161832152
fragmentation=HCD
charge=3
header=RawFile: QE929_MSQ1321_20180329_Heba_ub_s9_30_3 Index: 21319 Precursor: 0 _peak_
102.62493	2069.25903320313
136.07632	2175.10498046875
189.48967	2247.22900390625
212.33336	2269.87353515625
298.22067	2744.23828125
358.22314	2325.06494140625
381.19943	2296.47387695313
512.04767	2296.06591796875
637.75641	2363.296875
769.77777	2416.34301757813
887.57312	2735.75341796875
1406.7775	3460.90600585938
1471.4275	3136.6865234375
2677.2222	3096.15405273438
peaklist end

peaklist start
mz=1490.43849188658
fragmentation=HCD
charge=3
header=RawFile: QE929_MSQ1321_20180329_Heba_ub_s7_30_1 Index: 23052 Precursor: 0 _peak_
108.27839	1987.40563964844
116.09712	2441.4287109375
129.10255	2190.193359375
139.29381	2259.36181640625
176.53343	2094.67333984375
409.08249	2329.08715820313
644.48438	2366.58471679688
2908.074	3001.80102539063
peaklist end

peaklist start
mz=1490.80068290992
fragmentation=HCD
charge=3
header=RawFile: QE929_MSQ1321_20180329_Heba_ub_s8_30_2 Index: 23681 Precursor: 0 _peak_
102.93715	2180.5341796875
108.34413	2378.59204101563
119.16814	2023.69836425781
297.42728	2423.09887695313
465.79623	2479.16845703125
502.74774	2690.05102539063
738.12311	2619.34741210938
748.64813	2243.40991210938
1171.292	2729.60424804688
1303.588	3627.59130859375
1687.7402	2627.90454101563
2220.0303	3882.02319335938
2304.1567	2960.57934570313
2584.3572	2777.255859375
2670.4048	3073.30151367188
4661.8584	3359.41284179688
4698.2222	4145.96533203125
peaklist end

peaklist start
mz=1491.08304329835
fragmentation=HCD
charge=3
header=RawFile: QE929_MSQ1321_20180329_Heba_ub_s3_ctrl_3 Index: 10702 Precursor: 0 _peak_
115.43871	2303.5205078125
253.72682	2225.71875
876.43323	2625.37426757813
1352.4281	2816.21362304688
1626.0466	2976.94580078125
peaklist end

peaklist start
mz=1491.08367587738
fragmentation=HCD
charge=3
header=RawFile: QE929_MSQ1321_20180329_Heba_ub_s4_10_1 Index: 11421 Precursor: 0 _peak_
140.57864	2108.58642578125
153.86493	2227.57275390625
198.36293	2115.01000976563
204.0835	2502.55224609375
213.48082	2434.48559570313
317.0264	2570.16723632813
372.13672	3629.76953125
653.96716	2875.10986328125
835.86578	2625.068359375
886.86548	2566.353515625
958.39062	3081.474609375
1220.1968	3007.4111328125
1227.5236	4637.2314453125
1383.6721	2564.81762695313
1437.3207	2505.11303710938
1537.1097	2661.22045898438
2397.2537	3420.40185546875
2496.1943	3661.97265625
peaklist end

peaklist start
mz=1491.08384293241
fragmentation=HCD
charge=3
header=RawFile: QE929_MSQ1321_20180329_Heba_ub_s6_10_3 Index: 11578 Precursor: 0 _peak_
247.37524	2718.11547851563
290.50427	2350.94506835938
345.76511	2149.7314453125
360.28598	2442.43408203125
1212.5337	2759.681640625
1515.7008	2780.28662109375
peaklist end

peaklist start
mz=1491.08459415109
fragmentation=HCD
charge=3
header=RawFile: QE929_MSQ1321_20180329_Heba_ub_s8_30_2 Index: 11307 Precursor: 0 _peak_
182.70787	2040.53540039063
318.66476	2581.49951171875
400.47214	2240.90844726563
427.20093	2302.83544921875
432.62717	2572.92626953125
532.20807	2314.73046875
802.92987	2603.53198242188
1101.4668	2675.79150390625
1227.5295	9704.78515625
peaklist end

peaklist start
mz=1491.08546555039
fragmentation=HCD
charge=3
header=RawFile: QE929_MSQ1321_20180329_Heba_ub_s9_30_3 Index: 11236 Precursor: 0 _peak_
107.6396	2035.92956542969
169.46571	2382.54541015625
202.73453	2322.6279296875
203.91985	2152.78344726563
250.54292	2285.9814453125
251.47411	2180.455078125
290.40192	2286.85229492188
372.13538	3354.99365234375
443.17111	2699.69897460938
449.40366	2348.0419921875
827.36102	3642.734375
958.37067	3241.61279296875
1227.5198	14908.31640625
1228.5356	5180.853515625
1263.5265	2747.29272460938
1275.7146	2794.68627929688
1430.5728	2585.14990234375
1524.9882	3172.947265625
1591.0752	3301.6669921875
1591.4492	2934.70532226563
1703.698	3754.58642578125
1824.7135	3015.93310546875
peaklist end

peaklist start
mz=1491.77264071612
fragmentation=HCD
charge=3
header=RawFile: QE929_MSQ1321_20180329_Heba_ub_s6_10_3 Index: 23554 Precursor: 0 _peak_
103.3252	2359.41015625
212.00203	2411.77465820313
290.44406	2444.177734375
663.56622	2314.63623046875
1106.859	2742.48852539063
1413.7076	3233.1904296875
1445.7784	2874.28002929688
peaklist end

peaklist start
mz=1491.82561009477
fragmentation=HCD
charge=3
header=RawFile: QE929_MSQ1321_20180329_Heba_ub_s8_30_2 Index: 23542 Precursor: 0 _peak_
138.0556	2625.66259765625
162.09718	2702.57568359375
236.41081	2141.82666015625
240.40872	2480.646484375
290.83936	2293.3798828125
703.95325	2465.63208007813
776.42291	2494.806640625
981.2854	3344.16552734375
1244.4923	3523.7109375
1722.0691	2628.2236328125
4579.7056	3427.43798828125
4778.1133	3256.4189453125
5810.728	3660.83251953125
peaklist end

peaklist start
mz=1491.85938293227
fragmentation=HCD
charge=3
header=RawFile: QE929_MSQ1321_20180329_Heba_ub_s9_30_3 Index: 23442 Precursor: 0 _peak_
104.82293	2134.74389648438
114.43573	2308.6630859375
116.5344	2184.244140625
136.07568	2335.85571289063
138.05565	3271.57861328125
147.11623	2204.74194335938
153.44817	2085.19921875
241.35466	2179.70385742188
493.86276	2609.80419921875
514.44287	2489.7958984375
592.82031	2431.53393554688
929.05408	2643.35498046875
1526.8049	3367.6318359375
1689.0105	2977.302734375
1861.9432	2768.66772460938
1941.2509	3282.78833007813
2995.5576	2901.50317382813
3003.8176	3273.01782226563
peaklist end

peaklist start
mz=1492.31210168551
fragmentation=HCD
charge=3
header=RawFile: QE929_MSQ1321_20180329_Heba_ub_s4_10_1 Index: 23315 Precursor: 0 _multi_
179.27095	2418.16479492188
351.80154	2398.51000976563
420.69995	2466.82690429688
423.61234	2557.15551757813
430.68723	2511.72192382813
622.7179	3010.62084960938
1215.0946	3029.96752929688
1271.7933	2489.02124023438
1564.4404	3189.94702148438
2683.8164	3025.64770507813
2938.5986	3385.0380859375
3220.8489	3021.02734375
peaklist end

peaklist start
mz=1119.5851193498
fragmentation=HCD
charge=4
header=RawFile: QE929_MSQ1321_20180329_Heba_ub_s9_30_3 Index: 7802 Precursor: 0 _multi_
139.42805	1665.29357910156
145.57114	1651.26440429688
151.49516	1800.82202148438
199.18172	8275.779296875
227.1763	3764.43994140625
232.14175	3490.42797851563
261.30405	1607.58654785156
315.51917	1984.45239257813
492.77133	2078.98583984375
717.34747	3347.25073242188
839.83093	2052.3232421875
1016.5118	7667.14208984375
1249.2238	1980.65075683594
1460.792	126302.607177734
1462.7848	15343.3681640625
2283.1917	2633.462890625
peaklist end

peaklist start
mz=1119.58741285907
fragmentation=HCD
charge=4
header=RawFile: QE929_MSQ1321_20180329_Heba_ub_s5_10_2 Index: 7312 Precursor: 0 _multi_
138.8936	1599.71118164063
188.71056	1864.31372070313
213.55263	2032.83178710938
232.14218	1766.90759277344
545.92786	1867.64672851563
617.81506	3081.06298828125
749.87268	2064.74682617188
1102.3958	2094.189453125
1234.5947	3498.27978515625
1364.4674	2131.72534179688
1460.792	35276.2692871094
1461.7774	26498.5561523438
2278.1104	2491.556640625
3227.8616	2724.9912109375
3316.9326	3017.44580078125
4539.6226	2707.36743164063
4564.2832	2853.93725585938
peaklist end

peaklist start
mz=1119.83830586577
fragmentation=HCD
charge=4
header=RawFile: QE929_MSQ1321_20180329_Heba_ub_s8_30_2 Index: 7904 Precursor: 0 _multi_
199.1803	3221.39453125
232.14062	2480.19995117188
252.58156	1762.4560546875
342.05905	1813.32495117188
410.22153	2219.255859375
589.29541	2153.7333984375
732.38824	1790.91198730469
757.86279	3630.79467773438
923.96198	2199.98706054688
988.09131	2137.18017578125
1016.5171	3467.638671875
1231.9174	2255.1513671875
1234.6053	2763.13159179688
1234.6273	4890.86059570313
1460.7821	26367.0979003906
1460.7928	63959.556640625
1462.7661	9754.6572265625
1503.4512	2023.68298339844
1959.9885	2690.2509765625
4338.2578	2660.4501953125
peaklist end

peaklist start
mz=1493.1337726187
fragmentation=HCD
charge=3
header=RawFile: QE929_MSQ1321_20180329_Heba_ub_s6_10_3 Index: 23695 Precursor: 0 _peak_
174.17252	2637.68286132813
196.08067	2015.60168457031
200.90071	2215.8095703125
205.4818	2199.31787109375
302.63025	2140.64868164063
319.38318	2653.52099609375
404.51657	2310.2646484375
429.362	2227.5302734375
450.32651	2282.39599609375
677.31281	2528.5400390625
793.25513	3112.61401367188
1001.0294	2638.87719726563
1014.3462	2924.927734375
1252.0988	3132.009765625
1676.645	3345.29345703125
1795.9779	3251.63427734375
1958.0886	2638.20703125
2390.6626	3260.82592773438
3349.8875	3365.0087890625
4667.5068	3884.99658203125
peaklist end

peaklist start
mz=1493.59994708371
fragmentation=HCD
charge=3
header=RawFile: QE929_MSQ1321_20180329_Heba_ub_s9_30_3 Index: 23363 Precursor: 0 _peak_
119.31264	2511.30932617188
129.10268	2543.00122070313
138.05524	3130.2529296875
235.29314	2447.9462890625
242.55496	2266.4267578125
465.96628	2616.99291992188
663.1889	2904.34838867188
1000.7473	3173.486328125
1504.9862	3049.09106445313
2696.574	3550.09814453125
3084.8293	3421.58325195313
4470.5752	3332.17822265625
peaklist end

peaklist start
mz=1493.71363513753
fragmentation=HCD
charge=3
header=RawFile: QE929_MSQ1321_20180329_Heba_ub_s4_10_1 Index: 15512 Precursor: 0 _peak_
112.73882	2001.03479003906
125.59891	2058.04663085938
130.06001	2018.70361328125
130.33894	2030.88916015625
157.19243	2082.50537109375
178.05653	2019.66857910156
235.70988	2570.30615234375
238.04419	2328.55859375
242.15036	3403.60107421875
329.8363	2654.83715820313
396.27634	2388.19189453125
500.21823	2721.60400390625
573.34509	3239.38110351563
693.26184	2524.84619140625
714.42487	2271.45678710938
723.18439	2655.13525390625
925.46777	3974.58349609375
926.47833	10236.478515625
1454.4731	2628.14599609375
1633.069	2766.22973632813
1973.1112	3187.1708984375
2795.8472	2970.662109375
peaklist end

peaklist start
mz=1494.71548694676
fragmentation=HCD
charge=3
header=RawFile: QE929_MSQ1321_20180329_Heba_ub_s7_30_1 Index: 23067 Precursor: 0 _peak_
138.05513	4234.875
152.57967	2340.5107421875
176.12842	2116.61669921875
409.78375	2649.3203125
534.55566	2258.07177734375
593.573	2611.56640625
680.63202	2617.42163085938
1109.9077	2838.53491210938
1507.0658	2528.69384765625
1538.7983	2625.005859375
3771.4751	3928.64379882813
peaklist end

peaklist start
mz=1495.07515358164
fragmentation=HCD
charge=3
header=RawFile: QE929_MSQ1321_20180329_Heba_ub_s6_10_3 Index: 9995 Precursor: 0 _peak_
111.36533	2379.7666015625
121.10416	2455.02172851563
129.10783	2075.72216796875
222.45546	2342.63110351563
363.17664	2472.05151367188
724.74121	2687.31103515625
1963.184	3422.60913085938
peaklist end

peaklist start
mz=897.623598759655
fragmentation=HCD
charge=5
header=RawFile: QE929_MSQ1321_20180329_Heba_ub_s6_10_3 Index: 15629 Precursor: 0 _multi_
137.88231	1563.06530761719
138.35291	1444.67712402344
156.91454	1550.46850585938
160.63452	1689.48315429688
175.11819	2750.77514648438
281.64218	1419.59631347656
370.75607	1881.74182128906
575.51935	1563.81079101563
760.38995	2426.09228515625
816.93159	9081.02978515625
817.4433	2759.50463867188
873.45984	2217.87475585938
874.47455	1983.23889160156
953.00769	1995.79650878906
1562.7781	1964.02478027344
2290.8499	2219.80346679688
2300.4028	2386.61987304688
2413.8445	2098.20336914063
3189.6682	2258.84155273438
3391.1165	2022.39306640625
4036.9927	2362.59033203125
peaklist end

peaklist start
mz=897.623715264806
fragmentation=HCD
charge=5
header=RawFile: QE929_MSQ1321_20180329_Heba_ub_s9_30_3 Index: 15361 Precursor: 0 _multi_
109.14217	1435.96533203125
120.08127	1366.48547363281
175.11897	2717.81079101563
241.76031	1649.36437988281
286.15424	1545.93701171875
464.95871	1592.88793945313
711.63226	1791.27355957031
740.39056	1908.76953125
760.39069	2872.57348632813
873.47711	2964.38842773438
965.75598	2045.99755859375
1046.5323	1768.61145019531
1047.0247	2331.46875
1334.8328	1713.97509765625
1632.8562	12687.4125976563
1904.0239	14719.99609375
2386.094	1989.40881347656
peaklist end

peaklist start
mz=897.624160373681
fragmentation=HCD
charge=5
header=RawFile: QE929_MSQ1321_20180329_Heba_ub_s7_30_1 Index: 15136 Precursor: 0 _multi_
194.68137	1562.54833984375
248.54213	1444.20593261719
286.1134	1673.01147460938
473.3873	1635.96887207031
610.5069	1551.34033203125
732.83466	1590.59338378906
760.89191	3602.50122070313
816.94159	6733.23974609375
817.43707	8481.8203125
924.48694	1969.51049804688
953.50781	3165.31274414063
1639.3505	2040.3447265625
1904.0275	7927.87927246094
2011.1718	1896.11181640625
4302.2817	2567.61474609375
4593.6851	2686.66577148438
peaklist end

peaklist start
mz=897.642565542756
fragmentation=HCD
charge=5
header=RawFile: QE929_MSQ1321_20180329_Heba_ub_s7_30_1 Index: 18562 Precursor: 0 _multi_
273.685	1430.89538574219
316.78174	1772.24133300781
317.63708	1950.05090332031
323.039	2005.0849609375
328.85938	1598.52319335938
351.34451	1565.67358398438
607.43921	1687.92150878906
703.51074	1722.84729003906
1020.3579	2011.94006347656
1151.6121	1779.51220703125
1402.6982	2110.01635742188
1505.7158	1870.17504882813
1554.2992	2028.03210449219
1680.4817	2567.9873046875
peaklist end

peaklist start
mz=897.642997064161
fragmentation=HCD
charge=5
header=RawFile: QE929_MSQ1321_20180329_Heba_ub_s6_10_3 Index: 19087 Precursor: 0 _multi_
135.27397	1399.53479003906
144.7003	1345.21435546875
232.27821	1876.32727050781
249.98187	1361.13903808594
402.78986	1559.55090332031
690.28333	1606.83032226563
714.08179	1578.84606933594
719.59741	1789.70349121094
1293.7073	1643.48034667969
1468.087	1813.53271484375
1678.34	1853.19860839844
peaklist end

peaklist start
mz=897.643216584264
fragmentation=HCD
charge=5
header=RawFile: QE929_MSQ1321_20180329_Heba_ub_s5_10_2 Index: 17059 Precursor: 0 _multi_
109.98754	1589.70739746094
129.5871	1559.32885742188
130.81013	1438.80517578125
133.97701	1466.72607421875
158.30704	1463.27697753906
206.00337	1550.79467773438
339.30838	1603.05517578125
344.58353	1517.63623046875
579.91669	1431.44348144531
3611.4446	2139.87109375
peaklist end

peaklist start
mz=897.643216584264
fragmentation=HCD
charge=5
header=RawFile: QE929_MSQ1321_20180329_Heba_ub_s5_10_2 Index: 17169 Precursor: 0 _multi_
264.71625	1523.78393554688
554.56793	1440.76708984375
605.77045	1600.73669433594
1019.3641	1821.94323730469
1169.5848	2179.38232421875
3440.9797	2213.07470703125
peaklist end

peaklist start
mz=897.64322624217
fragmentation=HCD
charge=5
header=RawFile: QE929_MSQ1321_20180329_Heba_ub_s4_10_1 Index: 18976 Precursor: 0 _multi_
111.16924	1333.32153320313
145.3204	1359.67932128906
213.8009	1818.08972167969
215.45375	1315.63195800781
271.01456	1683.8896484375
339.93585	1520.86389160156
400.23694	1530.75622558594
401.62692	1469.63647460938
720.9519	1725.34912109375
749.87201	1615.80969238281
779.58978	1593.18420410156
1076.5096	1843.90246582031
1107.5006	2035.64379882813
1260.7841	1965.08447265625
1336.76	1902.08337402344
1659.7563	1837.64050292969
1684.7344	2219.83203125
1793.3246	1931.97705078125
1801.6306	2019.21179199219
3646.3418	2310.92358398438
4012.8323	2083.81958007813
4387.7681	2292.76098632813
peaklist end

peaklist start
mz=897.643504974663
fragmentation=HCD
charge=5
header=RawFile: QE929_MSQ1321_20180329_Heba_ub_s4_10_1 Index: 19180 Precursor: 0 _multi_
100.25361	1411.83325195313
106.35377	1274.52001953125
109.84569	1455.55786132813
186.32063	1539.69787597656
197.50227	1395.37194824219
243.39676	1572.63537597656
319.35989	1505.2041015625
557.71277	1458.65795898438
620.31067	1685.89392089844
704.99683	1552.3876953125
986.22931	1816.64135742188
2895.0454	2130.76318359375
3339.0979	1860.2392578125
4304.3745	2420.802734375
peaklist end

peaklist start
mz=897.643688684712
fragmentation=HCD
charge=5
header=RawFile: QE929_MSQ1321_20180329_Heba_ub_s3_ctrl_3 Index: 17375 Precursor: 0 _multi_
112.44077	1653.31225585938
124.51173	1336.68078613281
151.86588	1489.92602539063
191.0475	1591.12280273438
531.48456	1759.17175292969
566.91724	1686.3564453125
660.52301	1664.39465332031
738.87543	1676.81091308594
853.05402	1984.11096191406
977.62103	1849.55346679688
1191.8896	1689.65258789063
1665.6536	2243.13793945313
1869.9841	2095.9033203125
2507.3511	2008.4716796875
peaklist end

peaklist start
mz=897.643745355366
fragmentation=HCD
charge=5
header=RawFile: QE929_MSQ1321_20180329_Heba_ub_s3_ctrl_3 Index: 17250 Precursor: 0 _multi_
103.49271	1491.01928710938
107.73282	1481.93835449219
131.25398	1414.97436523438
141.88609	1463.07604980469
162.43828	1464.99487304688
253.77888	1555.49426269531
263.50253	1529.08093261719
300.23428	1650.97253417969
1310.3125	2252.27685546875
2306.2185	1946.54663085938
2380.7935	1930.62451171875
3191.7158	2107.18432617188
3231.783	1937.94995117188
3393.884	2567.50561523438
peaklist end

peaklist start
mz=897.843025929235
fragmentation=HCD
charge=5
header=RawFile: QE929_MSQ1321_20180329_Heba_ub_s6_10_3 Index: 19307 Precursor: 0 _multi_
126.49612	1421.30639648438
143.4326	1355.91577148438
976.99335	1641.97106933594
1251.5485	1919.51794433594
1525.7891	2015.3193359375
1656.9392	2037.775390625
2339.4929	2186.53637695313
3128.1003	2100.60278320313
peaklist end

peaklist start
mz=1495.99515346721
fragmentation=HCD
charge=3
header=RawFile: QE929_MSQ1321_20180329_Heba_ub_s6_10_3 Index: 23575 Precursor: 0 _peak_
141.05493	2422.92724609375
260.17255	2441.30126953125
318.85782	2230.22973632813
345.72052	2623.3291015625
444.22916	2723.12133789063
445.17743	2134.28149414063
676.97888	3082.09008789063
963.26447	2476.8720703125
1403.6642	2667.71069335938
1515.2971	2969.611328125
1979.618	2778.29077148438
peaklist end

peaklist start
mz=1496.48042750301
fragmentation=HCD
charge=3
header=RawFile: QE929_MSQ1321_20180329_Heba_ub_s8_30_2 Index: 23497 Precursor: 0 _peak_
129.10283	2898.56787109375
138.05513	3157.083984375
159.56902	2375.53198242188
228.76375	3059.9111328125
443.19229	2350.04931640625
446.64349	2049.6611328125
643.21399	2548.5595703125
1398.8439	2601.94262695313
1609.4998	2845.22827148438
1698.4185	3218.9169921875
2099.2668	3015.98071289063
2124.2698	3184.28295898438
2242.6731	2671.13818359375
2294.2083	3096.7099609375
2512.8511	2788.66259765625
peaklist end

peaklist start
mz=1496.56143471311
fragmentation=HCD
charge=3
header=RawFile: QE929_MSQ1321_20180329_Heba_ub_s8_30_2 Index: 23109 Precursor: 0 _peak_
106.93968	2366.94213867188
119.91544	2124.02172851563
128.18631	2138.630859375
137.4111	2507.439453125
176.229	2435.19140625
191.02191	2270.43676757813
266.74725	2206.533203125
270.53461	2313.25048828125
290.17126	2271.52465820313
391.17374	2168.07739257813
474.44849	2305.57763671875
804.27509	2802.64086914063
970.19714	2433.17846679688
1279.8833	2661.55395507813
1337.3424	2790.49243164063
2085.6467	2640.24462890625
2788.5164	3525.75
2988.2722	3311.07568359375
peaklist end

peaklist start
mz=1496.94889895692
fragmentation=HCD
charge=3
header=RawFile: QE929_MSQ1321_20180329_Heba_ub_s7_30_1 Index: 22858 Precursor: 0 _peak_
105.93671	2436.388671875
120.67474	2143.07763671875
146.42856	2447.44873046875
157.67636	2658.04711914063
220.00009	2316.97485351563
498.18982	2469.01440429688
750.3559	2979.37280273438
820.30176	2385.76928710938
1556.2683	2949.43774414063
1736.7577	3345.84814453125
2202.1018	3136.79931640625
2209.2432	3536.25146484375
peaklist end

peaklist start
mz=1496.96853273114
fragmentation=HCD
charge=3
header=RawFile: QE929_MSQ1321_20180329_Heba_ub_s7_30_1 Index: 23248 Precursor: 0 _peak_
117.4353	2082.13330078125
138.56754	2448.18627929688
203.90158	2102.7568359375
223.70157	2200.80737304688
226.22978	2060.09448242188
242.86951	2022.41247558594
256.92505	2262.23364257813
289.89609	2314.18237304688
301.10922	2260.64916992188
323.64328	2065.3505859375
338.05463	2026.1748046875
352.69434	2596.04711914063
409.56894	2126.92138671875
492.22385	2547.92993164063
1449.2218	3093.65502929688
3035.7349	3387.85131835938
4109.9971	3341.91235351563
4343.501	3109.130859375
peaklist end

peaklist start
mz=1497.07301149779
fragmentation=HCD
charge=3
header=RawFile: QE929_MSQ1321_20180329_Heba_ub_s6_10_3 Index: 23761 Precursor: 0 _peak_
108.64883	2044.69189453125
122.70464	2414.16235351563
137.92047	2226.19555664063
142.40814	2066.31079101563
185.75612	2601.2958984375
193.38309	2288.4794921875
241.32364	2958.49780273438
392.86914	2418.62573242188
1182.4918	2766.28515625
2246.0232	3107.59155273438
2338.7588	3831.56127929688
peaklist end

peaklist start
mz=1123.83721972751
fragmentation=HCD
charge=4
header=RawFile: QE929_MSQ1321_20180329_Heba_ub_s7_30_1 Index: 12929 Precursor: 0 _multi_
104.19255	1752.66711425781
146.8512	2000.69665527344
158.58472	1936.9033203125
183.46571	1898.92956542969
185.96909	2131.63159179688
245.64474	1825.28649902344
340.1434	1972.52856445313
407.71881	1946.53247070313
831.99481	2558.07104492188
2005.8849	2469.314453125
2329.957	2201.50024414063
3269.4504	2613.67431640625
4100.7485	2572.82885742188
4301.1162	2566.35229492188
peaklist end

peaklist start
mz=1498.13599828126
fragmentation=HCD
charge=3
header=RawFile: QE929_MSQ1321_20180329_Heba_ub_s6_10_3 Index: 23739 Precursor: 0 _peak_
104.88873	2259.35620117188
125.11023	2249.72192382813
172.30688	2303.78173828125
175.80566	2102.8154296875
228.43355	2049.99975585938
237.18106	2676.05981445313
243.17014	2271.10131835938
267.96655	2213.00903320313
337.10733	2629.47607421875
377.08749	2416.06713867188
387.04288	2912.07592773438
461.39227	2284.77001953125
482.41617	2293.29174804688
591.05212	2393.24731445313
815.79297	2603.78173828125
1051.1101	3527.9501953125
1495.8011	2545.9130859375
1595.494	2867.61767578125
2850.6584	3027.75390625
4187.8545	3161.66381835938
peaklist end

peaklist start
mz=1498.3090101354
fragmentation=HCD
charge=3
header=RawFile: QE929_MSQ1321_20180329_Heba_ub_s6_10_3 Index: 23341 Precursor: 0 _peak_
149.0309	2625.74584960938
150.36597	2344.38305664063
221.66881	2162.58422851563
295.63757	2308.21044921875
474.09515	2986.33422851563
599.86591	2505.26684570313
693.65588	2602.89184570313
1146.8578	2660.251953125
1327.8707	3563.68701171875
3633.6418	3165.880859375
3980.4465	3372.97485351563
peaklist end

peaklist start
mz=1498.37795141041
fragmentation=HCD
charge=3
header=RawFile: QE929_MSQ1321_20180329_Heba_ub_s6_10_3 Index: 23259 Precursor: 0 _peak_
1675.6581	3429.748046875
2847.8994	3526.19360351563
3044.6499	3328.8037109375
3650.0964	3209.470703125
3651.9309	3272.53784179688
4054.6165	3156.69750976563
peaklist end

peaklist start
mz=1498.38705675521
fragmentation=HCD
charge=3
header=RawFile: QE929_MSQ1321_20180329_Heba_ub_s7_30_1 Index: 13787 Precursor: 0 _multi_
141.26248	2037.51525878906
155.94595	1976.23498535156
432.21783	3798.21899414063
651.23517	2500.05200195313
919.97961	2527.150390625
1032.551	2622.19897460938
3135.1531	3562.23217773438
peaklist end

peaklist start
mz=1498.38800096515
fragmentation=HCD
charge=3
header=RawFile: QE929_MSQ1321_20180329_Heba_ub_s9_30_3 Index: 13983 Precursor: 0 _multi_
120.56709	2071.1875
133.66328	2331.1318359375
137.18144	2066.7529296875
204.08427	2377.50219726563
432.21851	3207.06909179688
750.26129	2455.32592773438
1032.5441	2597.41625976563
1132.5475	2810.525390625
1209.0144	2547.98413085938
1784.2947	2889.57153320313
2433.1123	2817.61474609375
2987.1995	3219.66162109375
3478.3655	3313.89794921875
3501.177	4237.8642578125
3813.271	3181.46704101563
peaklist end

peaklist start
mz=1498.38823404054
fragmentation=HCD
charge=3
header=RawFile: QE929_MSQ1321_20180329_Heba_ub_s6_10_3 Index: 14300 Precursor: 0 _multi_
144.0842	2027.93701171875
193.51233	2361.390625
215.52261	2227.29272460938
384.99619	2386.50927734375
401.72327	2581.12084960938
432.21716	2533.78540039063
459.96356	2747.20947265625
475.49152	2377.68798828125
503.6922	2799.82470703125
803.08893	2734.56030273438
1032.5337	9719.9482421875
1160.5952	3242.5146484375
1249.927	3008.53955078125
1271.734	3001.22412109375
2145.144	2933.40942382813
peaklist end

peaklist start
mz=1498.38835406384
fragmentation=HCD
charge=3
header=RawFile: QE929_MSQ1321_20180329_Heba_ub_s3_ctrl_3 Index: 13251 Precursor: 0 _multi_
113.04043	2144.17944335938
114.2619	2413.21923828125
164.66849	2474.02954101563
189.4879	2049.20629882813
193.56847	2130.69897460938
200.73996	2012.99279785156
540.56964	2461.46264648438
1308.026	3719.80151367188
2146.8994	3096.10278320313
3246.8328	2877.9326171875
3951.0801	3199.95629882813
4241.2886	3104.89721679688
4563.48	3413.80395507813
peaklist end

peaklist start
mz=1498.38835953899
fragmentation=HCD
charge=3
header=RawFile: QE929_MSQ1321_20180329_Heba_ub_s4_10_1 Index: 14178 Precursor: 0 _multi_
101.2599	1891.8759765625
149.72527	2152.55688476563
204.43448	2385.07250976563
781.92639	2404.54907226563
1160.5782	4199.90185546875
1293.5999	3318.38134765625
1532.7091	2791.3369140625
2717.3459	3048.6982421875
3546.0957	3627.12133789063
4353.5405	3104.27075195313
peaklist end

peaklist start
mz=1498.38890458483
fragmentation=HCD
charge=3
header=RawFile: QE929_MSQ1321_20180329_Heba_ub_s2_ctrl_2 Index: 14007 Precursor: 0 _multi_
104.42377	2034.45715332031
121.15356	2374.69189453125
642.48138	2499.23754882813
2815.1626	3442.20703125
3366.3669	3299.4814453125
peaklist end

peaklist start
mz=1498.38935045873
fragmentation=HCD
charge=3
header=RawFile: QE929_MSQ1321_20180329_Heba_ub_s8_30_2 Index: 14062 Precursor: 0 _multi_
110.00996	2526.15307617188
126.61211	2343.58764648438
155.33112	2357.869140625
211.6801	2346.25122070313
432.22012	7623.3583984375
742.81152	2949.93334960938
849.63019	2823.79833984375
1032.5361	3425.94116210938
1137.6528	2838.37036132813
1915.8141	2967.10766601563
2394.0576	2765.83154296875
peaklist end

peaklist start
mz=1498.93634024671
fragmentation=HCD
charge=3
header=RawFile: QE929_MSQ1321_20180329_Heba_ub_s8_30_2 Index: 23638 Precursor: 0 _peak_
116.70152	2567.4482421875
124.00389	2121.0146484375
128.63609	2039.25231933594
330.31079	2276.4375
339.6163	2462.65209960938
388.80533	2665.41625976563
456.88571	2378.98828125
562.63458	2416.10717773438
709.91016	2791.21801757813
778.25031	2549.47094726563
2380.6904	2771.0576171875
2472.8169	3253.02294921875
5571.6318	3361.0283203125
peaklist end

peaklist start
mz=1499.19443141256
fragmentation=HCD
charge=3
header=RawFile: QE929_MSQ1321_20180329_Heba_ub_s8_30_2 Index: 23452 Precursor: 0 _peak_
110.40184	2043.28308105469
111.17051	1888.2587890625
120.68159	2018.59680175781
129.10249	2299.625
136.0757	3616.54174804688
138.05487	4329.49560546875
154.67287	2122.0517578125
201.12381	2660.71362304688
254.78632	2178.05004882813
268.20346	2602.25561523438
312.47781	2260.88330078125
405.43661	2143.94970703125
485.97623	2417.74853515625
918.38147	2854.17065429688
2354.3684	2900.62866210938
2819.8401	2909.95654296875
peaklist end

peaklist start
mz=1124.77711071827
fragmentation=HCD
charge=4
header=RawFile: QE929_MSQ1321_20180329_Heba_ub_s2_ctrl_2 Index: 15023 Precursor: 0 _multi_
106.12692	1695.42211914063
133.08612	3621.109375
136.07542	2215.369140625
145.66255	1579.07153320313
153.8795	1549.90563964844
202.78093	1648.00366210938
232.43103	1718.06018066406
237.12282	6485.3046875
244.16508	2527.32373046875
366.64893	1807.98278808594
420.05771	2110.79174804688
1104.4055	2031.00146484375
1887.6052	2767.4775390625
peaklist end

peaklist start
mz=1499.96769143064
fragmentation=HCD
charge=3
header=RawFile: QE929_MSQ1321_20180329_Heba_ub_s3_ctrl_3 Index: 7001 Precursor: 0 _multi_
126.71374	1916.20837402344
132.31348	2143.99780273438
142.29501	2323.0234375
149.3028	1780.66809082031
161.0475	2093.59228515625
185.08861	2096.51147460938
195.48375	2200.07104492188
238.98758	2562.9990234375
281.94785	2236.51513671875
300.03445	2196.91186523438
398.16812	2509.8271484375
601.77527	2239.17529296875
697.70404	2580.68139648438
916.90515	3041.8271484375
1115.6948	3041.28344726563
1388.2686	2868.24780273438
1671.7247	3282.3623046875
3329.6631	3070.87963867188
3385.7751	3209.41748046875
3390.2332	3007.29125976563
peaklist end

peaklist start
mz=1499.96769143064
fragmentation=HCD
charge=3
header=RawFile: QE929_MSQ1321_20180329_Heba_ub_s3_ctrl_3 Index: 6843 Precursor: 0 _multi_
146.50304	2040.29663085938
167.35402	2238.85107421875
167.36801	2341.47998046875
368.85272	3102.00244140625
2960.8354	3654.05883789063
peaklist end

peaklist start
mz=1499.96769143064
fragmentation=HCD
charge=3
header=RawFile: QE929_MSQ1321_20180329_Heba_ub_s3_ctrl_3 Index: 7163 Precursor: 0 _multi_
100.80913	1918.60766601563
103.44869	2136.47094726563
109.59178	2205.1083984375
116.99222	2193.34204101563
147.8696	1991.71337890625
160.22235	2811.01489257813
194.30527	2527.64501953125
208.68849	2344.59814453125
231.55289	2156.83715820313
277.28275	2291.73461914063
340.38849	2779.3974609375
362.42554	2594.94995117188
369.70535	2356.4140625
385.47604	2696.21264648438
397.21558	2450.83740234375
414.50418	2328.93432617188
436.4025	2442.38427734375
468.25378	2441.484375
513.20111	2357.49438476563
798.4704	2504.0439453125
1261.9254	2684.31616210938
1401.5699	2868.73461914063
1547.1787	2768.31884765625
3425.5625	3303.62329101563
peaklist end

peaklist start
mz=1500.23630535336
fragmentation=HCD
charge=3
header=RawFile: QE929_MSQ1321_20180329_Heba_ub_s6_10_3 Index: 23800 Precursor: 0 _peak_
103.45887	2261.53271484375
122.85524	2000.57531738281
181.45528	2259.86669921875
233.84496	2180.2744140625
382.61227	2564.45874023438
546.1803	2522.78833007813
1030.8779	2509.150390625
1254.757	3178.29077148438
1321.7505	2524.82983398438
1676.5009	3033.78759765625
1678.576	2919.66381835938
2479.2571	2938.96240234375
2518.6023	2748.30883789063
2527.2598	2725.49658203125
3773.8833	3474.60668945313
peaklist end

peaklist start
mz=1500.65148925781
fragmentation=HCD
charge=3
header=RawFile: QE929_MSQ1321_20180329_Heba_ub_s9_30_3 Index: 21437 Precursor: 0 _peak_
115.02206	2743.1787109375
131.90359	2136.04418945313
153.22423	2638.92333984375
162.3582	2184.77172851563
1178.9159	3068.53686523438
1515.5269	3086.40380859375
2480.6533	3546.302734375
2489.7026	3046.43041992188
2561.3611	3167.134765625
2987.1567	3218.13452148438
2996.3562	3471.55249023438
peaklist end

peaklist start
mz=1500.7437399879
fragmentation=HCD
charge=3
header=RawFile: QE929_MSQ1321_20180329_Heba_ub_s4_10_1 Index: 23303 Precursor: 0 _peak_
120.5768	2074.36181640625
137.82957	2168.7568359375
156.63145	2586.15112304688
205.29947	2145.88500976563
600.35034	2428.21166992188
709.65179	2511.49487304688
784.87421	2454.74658203125
1494.2504	2732.376953125
1583.9589	3051.73388671875
1597.314	2877.205078125
2370.0112	3020.90795898438
2708.7773	2866.86645507813
peaklist end

peaklist start
mz=1500.92376270893
fragmentation=HCD
charge=3
header=RawFile: QE929_MSQ1321_20180329_Heba_ub_s6_10_3 Index: 23625 Precursor: 0 _peak_
101.67143	2006.1494140625
150.56363	2098.04736328125
242.66095	2161.1884765625
284.77734	2258.6298828125
287.33923	2942.09399414063
751.02515	2803.68237304688
2013.983	2954.77880859375
2710.6731	3426.86059570313
peaklist end

peaklist start
mz=1501.69420857785
fragmentation=HCD
charge=3
header=RawFile: QE929_MSQ1321_20180329_Heba_ub_s7_30_1 Index: 22886 Precursor: 0 _peak_
118.5901	2047.97436523438
118.653	2319.65063476563
137.5365	2219.84790039063
138.0555	3148.35473632813
165.16304	2509.09790039063
480.71335	2545.76391601563
670.25171	2770.39990234375
1091.0636	2483.11401367188
1093.4268	2608.1142578125
2060.657	2848.615234375
peaklist end

peaklist start
mz=901.643730169239
fragmentation=HCD
charge=5
header=RawFile: QE929_MSQ1321_20180329_Heba_ub_s7_30_1 Index: 18399 Precursor: 0 _multi_
100.22923	1330.16247558594
331.45059	1448.34826660156
352.67029	1751.88940429688
395.76181	1967.04479980469
792.23346	1777.74084472656
946.38989	1717.50927734375
1300.1311	1821.40747070313
2207.0095	2463.33764648438
3477.4211	2493.37866210938
3995.5149	2822.48315429688
4136.6689	2100.96508789063
4231.3511	2305.62719726563
4306.5156	2237.6572265625
peaklist end

peaklist start
mz=1126.83050762116
fragmentation=HCD
charge=4
header=RawFile: QE929_MSQ1321_20180329_Heba_ub_s8_30_2 Index: 17916 Precursor: 0 _multi_
100.40824	1709.51293945313
119.67649	1576.50927734375
120.59315	1617.83935546875
163.40089	1539.21569824219
183.0529	1741.56042480469
280.78091	1801.72583007813
303.11121	2182.77807617188
417.46469	2001.90600585938
834.46014	1847.7099609375
1049.917	2015.3505859375
2994.0808	2860.412109375
peaklist end

peaklist start
mz=1126.83056726143
fragmentation=HCD
charge=4
header=RawFile: QE929_MSQ1321_20180329_Heba_ub_s7_30_1 Index: 17520 Precursor: 0 _multi_
104.05352	2903.20703125
119.29732	1778.14819335938
136.0759	1741.49719238281
141.62469	1517.47412109375
218.8264	1820.76196289063
303.11206	8620.5166015625
416.19568	3363.12939453125
512.25452	2346.16455078125
831.35718	2170.314453125
1186.5934	3728.91772460938
1285.0048	3329.54150390625
1329.0316	3129.0927734375
1329.6912	2593.1943359375
1417.8798	2333.28540039063
2415.0178	2859.65551757813
3400.5464	2676.720703125
3430.9675	3158.65576171875
3720.937	5004.63159179688
4270.6855	3289.6923828125
4283.5459	3412.0478515625
peaklist end

peaklist start
mz=1126.83066763211
fragmentation=HCD
charge=4
header=RawFile: QE929_MSQ1321_20180329_Heba_ub_s4_10_1 Index: 18022 Precursor: 0 _multi_
105.8231	1710.90600585938
196.16806	1813.07482910156
422.62222	1881.12976074219
643.47687	2067.34155273438
727.61707	2094.169921875
945.17761	1987.375
1007.7021	2230.63671875
1284.6757	2377.71069335938
1568.5813	2419.19921875
2066.499	2159.39697265625
2279.2241	2152.42333984375
2429.2097	2178.11669921875
2655.5776	2549.85717773438
3217.1736	2499.3173828125
peaklist end

peaklist start
mz=1126.83086453349
fragmentation=HCD
charge=4
header=RawFile: QE929_MSQ1321_20180329_Heba_ub_s6_10_3 Index: 18103 Precursor: 0 _multi_
122.10632	2294.46044921875
200.14284	1610.87976074219
238.21005	1716.66577148438
554.40393	2136.33715820313
1257.0084	2246.29248046875
1336.6189	2311.64624023438
1341.5118	2057.85815429688
1536.8958	1977.49682617188
1673.2867	2149.74584960938
1780.7294	2187.59741210938
2226.6179	2660.8271484375
2333.3806	2760.99536132813
2519.8772	2874.40747070313
4236.5396	2661.13305664063
peaklist end

peaklist start
mz=1126.83086453349
fragmentation=HCD
charge=4
header=RawFile: QE929_MSQ1321_20180329_Heba_ub_s6_10_3 Index: 18037 Precursor: 0 _multi_
104.05344	6887.66845703125
136.07585	2480.36596679688
207.01534	1684.94812011719
228.09995	1940.1513671875
242.48567	1869.47827148438
303.11193	17525.1608886719
308.23807	1699.29223632813
391.16425	2510.22314453125
416.19901	4073.71484375
434.48077	1909.59643554688
504.2312	2000.736328125
666.22101	2452.80883789063
760.39392	2320.56225585938
855.88861	2039.7939453125
920.93719	2075.701171875
963.92023	2068.6103515625
1179.6199	2660.09057617188
1186.6033	2944.4853515625
1224.1393	2079.37133789063
1241.3445	2236.84375
1241.6426	4087.65795898438
1271.6674	4881.43920898438
1272.187	2400.85498046875
1284.6603	2511.90258789063
1328.3235	2331.93017578125
1366.3684	2829.44775390625
1426.2047	4088.5439453125
1427.1954	2180.60498046875
2167.4126	2419.93969726563
3426.4656	2567.9033203125
peaklist end

peaklist start
mz=1126.83174460737
fragmentation=HCD
charge=4
header=RawFile: QE929_MSQ1321_20180329_Heba_ub_s9_30_3 Index: 17820 Precursor: 0 _multi_
104.27357	1628.205078125
166.46465	1643.4267578125
193.04898	2037.755859375
209.69363	1892.58508300781
228.09833	2416.927734375
393.05243	2115.24560546875
848.4563	2658.251953125
848.80493	2673.7978515625
1186.5758	2337.43017578125
1241.3336	2225.21215820313
1272.1871	6426.1455078125
1285.3259	3317.60498046875
1329.0171	2982.86010742188
1329.3323	1972.39318847656
1366.7191	2769.1279296875
1426.2272	2369.94677734375
1734.4561	2431.1015625
1914.4332	2877.15161132813
2126.3318	2356.75366210938
2355.9919	2162.97705078125
2374.4653	2752.46411132813
2700.5344	2691.14379882813
2994.0266	2444.86962890625
3444.988	2236.51831054688
peaklist end

peaklist start
mz=1126.83174460737
fragmentation=HCD
charge=4
header=RawFile: QE929_MSQ1321_20180329_Heba_ub_s9_30_3 Index: 17799 Precursor: 0 _multi_
139.35712	1846.41357421875
158.68217	1720.92199707031
197.63292	1936.3564453125
198.01216	1758.95129394531
303.11108	4025.84765625
383.85156	1846.416015625
410.01965	1915.3076171875
658.33173	2087.27392578125
928.49969	3295.52368164063
995.612	2366.90014648438
1071.7292	2134.31494140625
1186.6012	3186.32568359375
1240.9749	3891.25854492188
1418.1702	2359.57006835938
1426.1572	2842.11889648438
3354.2256	2792.96118164063
peaklist end

peaklist start
mz=1503.06533074217
fragmentation=HCD
charge=3
header=RawFile: QE929_MSQ1321_20180329_Heba_ub_s9_30_3 Index: 2739 Precursor: 0 _peak_
112.28378	1999.58264160156
140.71054	2398.767578125
189.67242	2361.11547851563
248.39827	2350.28002929688
293.0054	2257.32153320313
480.59506	2720.63745117188
671.80658	2666.4091796875
1016.0983	2969.48608398438
1299.5669	2645.44213867188
1502.5547	12453.3076171875
1503.0682	21056.0703125
1503.5461	15898.8515625
1617.1259	3038.55859375
2273.7314	3024.1865234375
peaklist end

peaklist start
mz=1503.09409565821
fragmentation=HCD
charge=3
header=RawFile: QE929_MSQ1321_20180329_Heba_ub_s4_10_1 Index: 23460 Precursor: 0 _peak_
105.99473	1983.06018066406
106.88821	2203.35424804688
109.36353	2252.16186523438
111.66461	1990.55029296875
367.52786	2622.60107421875
592.36841	2637.55688476563
596.35211	2428.5146484375
699.9812	2597.22485351563
725.04224	2661.68969726563
1277.3708	2654.265625
1390.2024	3398.32177734375
1407.6981	2877.1044921875
1560.4664	3203.5107421875
1570.2323	2807.30932617188
1796.4644	3228.38720703125
1810.9078	3120.54296875
2105.8535	3174.353515625
2593.5999	2898.69775390625
4343.1797	3363.45629882813
5119.9595	3331.08984375
peaklist end

peaklist start
mz=1503.18542030646
fragmentation=HCD
charge=3
header=RawFile: QE929_MSQ1321_20180329_Heba_ub_s8_30_2 Index: 23404 Precursor: 0 _peak_
100.11061	2043.38659667969
138.05574	2683.00439453125
147.2744	2555.72534179688
250.64574	2189.11669921875
340.57587	2264.36303710938
526.13605	2085.02905273438
589.37366	2888.6044921875
738.40662	2913.80688476563
1035.7596	2761.09252929688
1132.0941	2858.09423828125
1378.416	2673.72998046875
1481.6426	2529.35205078125
1877.665	2851.60302734375
peaklist end

peaklist start
mz=1503.49366115993
fragmentation=HCD
charge=3
header=RawFile: QE929_MSQ1321_20180329_Heba_ub_s9_30_3 Index: 23738 Precursor: 0 _peak_
396.06024	2569.19458007813
398.85815	2200.29565429688
567.97382	2301.18774414063
747.96991	2608.2373046875
844.39185	2606.55908203125
1297.9596	5332.6787109375
1430.6429	2918.61157226563
2083.8196	3023.95751953125
4665.4888	3367.36181640625
peaklist end

peaklist start
mz=1503.68272005286
fragmentation=HCD
charge=3
header=RawFile: QE929_MSQ1321_20180329_Heba_ub_s8_30_2 Index: 21245 Precursor: 0 _peak_
125.65871	2100.00927734375
126.11456	2325.7392578125
168.45885	2192.89135742188
193.38974	2299.814453125
197.83755	2150.98706054688
241.27667	2108.55029296875
485.0918	2579.78271484375
714.90436	2430.03686523438
1013.3661	3023.81591796875
1110.3431	2579.54638671875
1146.6984	2606.91674804688
1947.467	2895.591796875
1957.7828	3341.42260742188
2620.8813	3207.74267578125
peaklist end

peaklist start
mz=1503.71967717043
fragmentation=HCD
charge=3
header=RawFile: QE929_MSQ1321_20180329_Heba_ub_s7_30_1 Index: 13756 Precursor: 0 _multi_
117.14663	2459.91479492188
129.06203	2739.57641601563
134.51854	2337.2841796875
139.59174	2131.50122070313
148.86365	2198.9208984375
234.58656	2177.61206054688
805.48389	2496.4169921875
1572.9158	2981.86279296875
2387.9272	3767.48315429688
3061.6572	2935.41577148438
peaklist end

peaklist start
mz=1503.72016903133
fragmentation=HCD
charge=3
header=RawFile: QE929_MSQ1321_20180329_Heba_ub_s8_30_2 Index: 14037 Precursor: 0 _multi_
100.24647	2054.34838867188
100.44579	2069.80786132813
101.22943	1961.67504882813
102.50298	2303.625
102.76917	2095.8134765625
112.59929	2189.47290039063
116.36455	2061.78173828125
123.256	2327.92358398438
132.57657	2044.63244628906
192.07323	2029.74658203125
217.89749	2756.22583007813
416.30878	2639.25268554688
576.60706	2913.265625
928.27301	2836.92236328125
1136.6838	3306.951171875
1243.2848	3111.49951171875
1546.2632	2719.74755859375
1748.8672	3109.63256835938
1751.7152	2768.53588867188
1784.6388	2791.08618164063
1964.3676	3110.82934570313
3035.7471	2790.693359375
peaklist end

peaklist start
mz=1503.7203625247
fragmentation=HCD
charge=3
header=RawFile: QE929_MSQ1321_20180329_Heba_ub_s6_10_3 Index: 14278 Precursor: 0 _multi_
184.27736	2017.48461914063
199.42747	2267.11547851563
200.05106	2421.31176757813
362.48276	2229.646484375
604.00385	2931.66357421875
796.99255	2358.30078125
1334.6432	2582.359375
1382.2599	3946.65893554688
2764.3167	3326.60864257813
3081.6162	3081.35986328125
3538.0964	3227.30200195313
3883.0024	3707.69287109375
3952.313	3806.5966796875
peaklist end

peaklist start
mz=1503.72242114633
fragmentation=HCD
charge=3
header=RawFile: QE929_MSQ1321_20180329_Heba_ub_s9_30_3 Index: 13937 Precursor: 0 _multi_
114.95872	3164.390625
139.70015	2278.23510742188
370.15192	2314.4755859375
580.17303	2857.97216796875
985.2915	2891.25341796875
1230.4677	2741.82690429688
2274.6008	3107.5986328125
2461.2449	3450.65234375
2830.3855	3214.8974609375
3302.988	2998.79541015625
peaklist end

peaklist start
mz=1504.02576253461
fragmentation=HCD
charge=3
header=RawFile: QE929_MSQ1321_20180329_Heba_ub_s4_10_1 Index: 23104 Precursor: 0 _peak_
104.28606	2063.34619140625
119.28622	2171.51953125
124.58327	2099.78759765625
125.44211	1768.05358886719
146.88681	2168.96362304688
257.20297	2510.0419921875
296.59058	2553.52758789063
637.59735	2581.38134765625
760.96448	2622.38989257813
1049.7584	3031.42504882813
1140.7146	2672.87841796875
1230.3058	2805.84594726563
1585.908	3348.03442382813
1788.8632	2609.92822265625
2588.1123	2933.580078125
4720.8276	4080.07080078125
peaklist end

peaklist start
mz=1504.14526367188
fragmentation=HCD
charge=3
header=RawFile: QE929_MSQ1321_20180329_Heba_ub_s8_30_2 Index: 14483 Precursor: 0 _peak_
108.92288	2317.3388671875
125.41441	2035.79162597656
127.52245	2059.88354492188
130.41345	2488.62109375
278.78745	2405.03759765625
398.97168	2574.57983398438
451.4707	2408.19750976563
817.90588	2637.33276367188
1091.678	2799.95458984375
1122.8398	2832.59057617188
1361.4374	2927.19091796875
1408.0831	2652.85424804688
1964.7699	2811.75952148438
2037.075	3164.51000976563
2768.3086	3063.04833984375
peaklist end

peaklist start
mz=1504.15978454211
fragmentation=HCD
charge=3
header=RawFile: QE929_MSQ1321_20180329_Heba_ub_s8_30_2 Index: 23552 Precursor: 0 _peak_
129.01379	2070.96752929688
172.99013	2223.90869140625
195.38603	2229.51489257813
213.62822	2225.0263671875
528.64917	2368.41162109375
569.52502	2699.27270507813
814.74414	2780.23876953125
978.67615	2558.82934570313
1156.9015	2636.14575195313
1491.5416	2747.53857421875
2148.0664	2983.92407226563
2917.1719	3902.26538085938
peaklist end

peaklist start
mz=1504.28330777264
fragmentation=HCD
charge=3
header=RawFile: QE929_MSQ1321_20180329_Heba_ub_s7_30_1 Index: 23382 Precursor: 0 _peak_
101.0833	2234.40454101563
115.98938	1993.75598144531
168.86427	2386.85083007813
268.0495	2369.19287109375
289.05804	2337.00024414063
387.6322	2181.1171875
475.31506	2615.53759765625
497.20078	2429.66284179688
541.20129	2466.86352539063
819.13922	3046.45703125
1106.8147	2872.314453125
1393.5901	3537.2109375
1496.9354	4176.1875
1969.0776	2644.85229492188
2325.7766	3438.865234375
2988.8467	3705.76342773438
3241.0291	3853.82421875
4674.2129	3527.36938476563
5841.8667	4035.57055664063
peaklist end

peaklist start
mz=1504.33271370296
fragmentation=HCD
charge=3
header=RawFile: QE929_MSQ1321_20180329_Heba_ub_s7_30_1 Index: 22948 Precursor: 0 _peak_
102.32691	2142.12670898438
111.71288	2381.37377929688
129.10269	3187.3251953125
138.05515	2732.9560546875
174.27187	2326.91479492188
212.85686	2480.79418945313
229.33748	2062.35107421875
247.47966	2273.16088867188
295.97253	2395.94677734375
325.35016	2293.41674804688
349.36356	2380.13305664063
595.17932	2560.19799804688
759.95117	2750.58813476563
1189.302	3078.21240234375
1281.9716	2977.27954101563
2263.8765	3633.14721679688
2316.9988	3136.08251953125
2973.6648	3759.62280273438
2995.8733	3755.64819335938
peaklist end

peaklist start
mz=1504.37330787291
fragmentation=HCD
charge=3
header=RawFile: QE929_MSQ1321_20180329_Heba_ub_s7_30_1 Index: 23314 Precursor: 0 _peak_
239.74045	2570.68212890625
421.52985	2199.2294921875
482.22794	2594.46484375
524.58081	2482.76220703125
527.94421	2320.09790039063
975.69373	2979.03100585938
1272.4915	2765.9755859375
1401.931	2841.90576171875
1433.0449	2877.33618164063
1893.5175	2785.93774414063
3730.8083	3651.43212890625
4031.1033	3582.1982421875
4948.6128	3535.337890625
5527.0024	3453.609375
peaklist end

peaklist start
mz=1504.71594238281
fragmentation=HCD
charge=3
header=RawFile: QE929_MSQ1321_20180329_Heba_ub_s1_ctrl_1 Index: 12504 Precursor: 0 _peak_
125.36481	1991.98608398438
250.06876	2311.6455078125
261.50156	2597.59033203125
294.67206	2181.83203125
363.44821	2212.31787109375
625.93085	2359.97534179688
799.75867	2713.19580078125
1094.8298	2524.05004882813
1294.7169	67318.4567871094
1376.4294	2606.7822265625
1772.3975	2737.18017578125
2194.8789	2952.9326171875
peaklist end

peaklist start
mz=1505.07978748729
fragmentation=HCD
charge=3
header=RawFile: QE929_MSQ1321_20180329_Heba_ub_s8_30_2 Index: 14331 Precursor: 0 _peak_
150.1871	2040.57922363281
159.58792	2121.20458984375
232.75732	2051.68090820313
424.62524	2250.11157226563
457.21027	2164.47192382813
1149.4677	2745.89282226563
1195.3356	2677.68408203125
1826.8616	3013.6416015625
1957.679	3640.66870117188
2223.3137	3384.69165039063
2447.7188	3283.69677734375
peaklist end

peaklist start
mz=1505.08086219984
fragmentation=HCD
charge=3
header=RawFile: QE929_MSQ1321_20180329_Heba_ub_s4_10_1 Index: 14411 Precursor: 0 _peak_
109.93803	2003.74353027344
146.92188	2254.08129882813
150.71159	1886.20617675781
156.83305	2579.47607421875
235.88684	2253.32836914063
941.90143	2416.70092773438
1141.4012	2417.21826171875
1729.1812	2604.44189453125
2345.3276	3045.52856445313
2595.4729	3131.45385742188
peaklist end

peaklist start
mz=1505.83191146405
fragmentation=HCD
charge=3
header=RawFile: QE929_MSQ1321_20180329_Heba_ub_s4_10_1 Index: 23276 Precursor: 0 _peak_
109.1292	2224.396484375
178.28433	2284.50366210938
195.90604	1971.97277832031
225.61284	2582.91918945313
238.27466	2145.15161132813
240.93199	2209.62866210938
287.90787	2180.70825195313
310.45169	2332.755859375
1484.4143	3457.74438476563
1971.5402	10046.970703125
2291.3923	3019.44091796875
3295.2483	3084.7666015625
3515.6133	3085.82348632813
5868.6958	3711.19067382813
peaklist end

peaklist start
mz=1505.97925452252
fragmentation=HCD
charge=3
header=RawFile: QE929_MSQ1321_20180329_Heba_ub_s6_10_3 Index: 23332 Precursor: 0 _multi_
117.1733	2174.0546875
187.44734	2079.05639648438
233.25681	2117.19140625
274.4834	2179.419921875
274.81567	2725.71508789063
292.89453	2395.1630859375
420.72623	2370.17309570313
800.31207	2511.22509765625
1339.3756	2546.00122070313
1483.5067	3207.84008789063
3573.9146	3619.6162109375
peaklist end

peaklist start
mz=1506.05282417642
fragmentation=HCD
charge=3
header=RawFile: QE929_MSQ1321_20180329_Heba_ub_s7_30_1 Index: 23400 Precursor: 0 _peak_
124.88931	2166.07177734375
173.39171	2011.36413574219
201.97334	1890.34948730469
212.91879	2012.4482421875
386.02954	2220.05810546875
509.34525	2579.04296875
547.8078	2529.9111328125
582.89288	2748.24584960938
629.39948	3004.49438476563
961.42517	2542.71630859375
1672.0167	3224.36157226563
1910.3015	3327.71118164063
2518.9058	3602.46704101563
2615.3965	3119.94165039063
peaklist end

peaklist start
mz=1506.2654794231
fragmentation=HCD
charge=3
header=RawFile: QE929_MSQ1321_20180329_Heba_ub_s6_10_3 Index: 23725 Precursor: 0 _peak_
149.61806	2018.85900878906
166.19421	2095.4560546875
332.69669	2333.70581054688
449.93167	3174.53076171875
931.54962	2417.01586914063
1013.7335	2468.55102539063
1155.1354	2471.01782226563
1649.7869	2888.279296875
1861.703	2851.7451171875
peaklist end

peaklist start
mz=1506.29441221949
fragmentation=HCD
charge=3
header=RawFile: QE929_MSQ1321_20180329_Heba_ub_s4_10_1 Index: 16376 Precursor: 0 _multi_
151.31639	2602.8974609375
156.05415	2311.04931640625
246.14909	2217.0556640625
482.73816	2242.76342773438
494.70746	2782.50512695313
521.19489	2430.85961914063
615.07318	2531.90576171875
930.99567	2574.455078125
1262.1597	2721.51245117188
1273.8491	2894.18237304688
1336.2207	2587.03588867188
1793.5853	3069.58837890625
2078.2168	2822.623046875
3042.3254	4251.15625
peaklist end

peaklist start
mz=1506.64774364543
fragmentation=HCD
charge=3
header=RawFile: QE929_MSQ1321_20180329_Heba_ub_s8_30_2 Index: 23411 Precursor: 0 _peak_
104.4749	2213.57470703125
112.44649	2171.576171875
130.52754	2381.81958007813
177.44472	2355.51440429688
282.79907	2565.63354492188
382.61667	2486.89184570313
521.07507	2655.80053710938
1721.5969	2938.02685546875
3497.7258	3309.56274414063
4035.8376	3986.17309570313
4278.4785	3269.1923828125
peaklist end

peaklist start
mz=1506.71441008036
fragmentation=HCD
charge=3
header=RawFile: QE929_MSQ1321_20180329_Heba_ub_s9_30_3 Index: 21495 Precursor: 0 _peak_
137.29118	2497.83544921875
137.42744	2031.275390625
161.66466	2307.27221679688
655.20233	2602.58935546875
1302.0905	2715.0859375
1367.2805	2598.67700195313
1782.2231	2670.13549804688
2202.4331	2920.96533203125
2327.9446	2797.00854492188
3075.3406	3058.54077148438
3177.7866	3270.419921875
4075.4443	4052.07446289063
peaklist end

peaklist start
mz=1130.57861193468
fragmentation=HCD
charge=4
header=RawFile: QE929_MSQ1321_20180329_Heba_ub_s7_30_1 Index: 17044 Precursor: 0 _multi_
108.72632	1893.12548828125
141.36923	1976.75256347656
173.50896	1724.31945800781
191.72491	1623.36303710938
200.59219	1784.47875976563
225.89397	1527.4443359375
283.13422	2013.8974609375
389.93628	1872.09118652344
548.80267	2091.18896484375
864.18127	2261.35668945313
2448.9082	2692.80419921875
3690.9753	2587.8291015625
peaklist end

peaklist start
mz=1507.20419457059
fragmentation=HCD
charge=3
header=RawFile: QE929_MSQ1321_20180329_Heba_ub_s4_10_1 Index: 23440 Precursor: 0 _peak_
109.31533	1989.2802734375
115.09044	2077.06079101563
123.34471	2068.17797851563
129.63065	2121.5361328125
164.64369	2074.90600585938
192.10034	2187.65112304688
255.85254	2979.9736328125
262.64197	2449.95458984375
386.00562	2718.01147460938
415.33459	2313.4521484375
417.65442	2799.97314453125
577.48431	2335.287109375
605.29474	3230.56787109375
631.98358	2853.3720703125
819.30664	3430.04028320313
1256.8605	2701.62573242188
2599.0811	2830.21459960938
peaklist end

peaklist start
mz=1507.23681675501
fragmentation=HCD
charge=3
header=RawFile: QE929_MSQ1321_20180329_Heba_ub_s4_10_1 Index: 23196 Precursor: 0 _peak_
101.77915	1800.94665527344
107.27383	2255.67333984375
138.05473	2871.00756835938
150.37604	2171.90942382813
165.65457	2164.60522460938
224.85266	2725.05981445313
256.56445	2164.37231445313
306.75879	2286.62353515625
323.56192	2990.68237304688
433.73914	2635.70971679688
657.26587	2723.26440429688
739.56116	2520.06103515625
754.58698	2895.99169921875
764.47437	2400.02709960938
1250.5243	2760.08447265625
1685.7755	3003.12768554688
peaklist end

peaklist start
mz=1130.83028428873
fragmentation=HCD
charge=4
header=RawFile: QE929_MSQ1321_20180329_Heba_ub_s6_10_3 Index: 17365 Precursor: 0 _multi_
103.57481	1710.38024902344
108.87663	1755.65112304688
115.25423	1518.041015625
140.99188	1576.66687011719
153.82141	1673.06140136719
273.53342	1638.83740234375
492.93463	1710.03601074219
493.72556	1887.17614746094
987.17419	2042.6171875
989.33075	2245.64453125
1022.4214	2369.95678710938
1537.8649	2301.78491210938
2910.7856	2581.1005859375
3826.5813	2965.5361328125
peaklist end

peaklist start
mz=1130.83097804698
fragmentation=HCD
charge=4
header=RawFile: QE929_MSQ1321_20180329_Heba_ub_s6_10_3 Index: 17603 Precursor: 0 _multi_
112.78278	1684.05139160156
124.77056	1561.36743164063
131.2775	1607.00317382813
494.91653	1982.36975097656
1006.5471	2180.82836914063
2552.8337	2732.12084960938
2696.1887	2584.060546875
3010.0183	2606.271484375
3402.2126	2373.0859375
3772.4548	2829.53515625
peaklist end

peaklist start
mz=1507.57005672519
fragmentation=HCD
charge=3
header=RawFile: QE929_MSQ1321_20180329_Heba_ub_s9_30_3 Index: 23870 Precursor: 0 _peak_
127.49117	2353.20288085938
161.35042	2271.05810546875
187.67574	2326.21240234375
246.33563	2524.35278320313
318.00803	2793.6416015625
532.18842	2593.91479492188
613.81085	2362.5693359375
1262.8699	2787.38134765625
1660.5881	2611.82250976563
1984.6598	3088.61059570313
2345.9163	2881.42626953125
2468.6191	3115.8291015625
3385.7148	3200.63842773438
5604.5161	3404.55712890625
5611.8032	3064.17578125
peaklist end

peaklist start
mz=1507.76822988549
fragmentation=HCD
charge=3
header=RawFile: QE929_MSQ1321_20180329_Heba_ub_s8_30_2 Index: 23138 Precursor: 0 _multi_
127.99401	2423.85913085938
129.10269	2578.185546875
138.05566	2432.60498046875
163.24925	2105.71240234375
262.66437	2498.6708984375
579.11609	2638.28247070313
1152.1886	2638.41455078125
1282.8909	3161.28784179688
4191.1533	3682.94458007813
4359.5137	3402.70288085938
peaklist end

peaklist start
mz=1507.78779145003
fragmentation=HCD
charge=3
header=RawFile: QE929_MSQ1321_20180329_Heba_ub_s9_30_3 Index: 23447 Precursor: 0 _peak_
102.74756	2243.75854492188
135.59999	1962.115234375
144.06406	2154.26220703125
155.46347	2073.19995117188
191.09233	2525.8232421875
210.82372	2402.10327148438
224.10435	2651.61303710938
316.83389	2378.80834960938
398.39581	2525.18432617188
657.7995	2751.62646484375
1045.6998	2758.46508789063
1293.9015	3061.63818359375
2075.0845	2983.53930664063
2315.459	3430.91064453125
2462.8167	3160.26782226563
peaklist end

peaklist start
mz=905.244872987476
fragmentation=HCD
charge=5
header=RawFile: QE929_MSQ1321_20180329_Heba_ub_s4_10_1 Index: 15019 Precursor: 0 _multi_
110.83453	1452.00354003906
175.11928	3409.6005859375
180.67172	1611.04907226563
289.16223	6041.39013671875
300.06223	1343.20288085938
328.89847	1564.36572265625
353.41284	1671.07897949219
905.39679	15492.0771484375
1127.4525	5389.650390625
1306.3275	2073.666015625
peaklist end

peaklist start
mz=1508.14576112163
fragmentation=HCD
charge=3
header=RawFile: QE929_MSQ1321_20180329_Heba_ub_s8_30_2 Index: 23422 Precursor: 0 _peak_
112.9754	2742.49633789063
122.92956	2134.64282226563
136.07591	2268.44140625
138.05482	3291.52783203125
172.77237	2224.15747070313
220.66109	2314.1162109375
235.98093	2109.97290039063
381.64908	2497.37353515625
632.87958	2507.03173828125
904.69708	2813.626953125
1085.2998	3039.72143554688
2457.4436	3589.31494140625
peaklist end

peaklist start
mz=1508.28942871094
fragmentation=HCD
charge=3
header=RawFile: QE929_MSQ1321_20180329_Heba_ub_s9_30_3 Index: 21631 Precursor: 0 _peak_
114.08975	2345.26440429688
1344.0747	2889.86694335938
1389.3121	2544.37084960938
1495.9901	2943.86206054688
1554.861	3275.27880859375
1680.1244	3327.12622070313
peaklist end

peaklist start
mz=1508.52633499123
fragmentation=HCD
charge=3
header=RawFile: QE929_MSQ1321_20180329_Heba_ub_s8_30_2 Index: 23489 Precursor: 0 _peak_
110.43988	2232.6806640625
134.73221	2486.23461914063
155.19975	2305.64990234375
218.51933	2110.9345703125
236.76595	2798.71850585938
334.21469	3110.4033203125
383.59641	2241.41674804688
425.36478	2355.5810546875
451.31659	2469.16259765625
470.10507	2481.75341796875
890.0257	2822.447265625
890.31049	2484.05688476563
1125.0547	2610.82885742188
1257.6033	3254.90747070313
1283.4565	2484.2373046875
1316.9283	2673.19116210938
1370.2689	8238.5810546875
1452.7493	3027.27075195313
2436.0081	3879.02221679688
4668.8735	3549.28881835938
5459.3838	3776.94653320313
5461.8667	3914.91577148438
5613.8872	4288.390625
5630.708	4163.6689453125
peaklist end

peaklist start
mz=1508.67761230469
fragmentation=HCD
charge=3
header=RawFile: QE929_MSQ1321_20180329_Heba_ub_s8_30_2 Index: 21322 Precursor: 0 _peak_
105.35933	1992.39807128906
262.76389	2468.10620117188
855.72656	2562.66723632813
1662.3373	3176.11474609375
1711.0112	2799.19848632813
peaklist end

peaklist start
mz=1508.98799131159
fragmentation=HCD
charge=3
header=RawFile: QE929_MSQ1321_20180329_Heba_ub_s4_10_1 Index: 22998 Precursor: 0 _peak_
125.72985	2100.56225585938
149.02975	2255.74975585938
206.11713	2268.20239257813
246.50624	2344.13037109375
254.67691	2070.71533203125
256.04352	2170.88720703125
389.51389	2584.560546875
1291.1333	4327.8583984375
1383.1375	2553.5830078125
peaklist end

peaklist start
mz=1509.06757110434
fragmentation=HCD
charge=3
header=RawFile: QE929_MSQ1321_20180329_Heba_ub_s4_10_1 Index: 23113 Precursor: 0 _peak_
115.87545	2453.111328125
153.39566	2237.853515625
155.39896	1920.859375
162.37366	2182.59106445313
191.24161	2144.88232421875
199.94952	2063.73266601563
618.16199	2138.83227539063
747.19659	2439.50170898438
1152.4753	3068.89111328125
1435.2523	3249.10668945313
1829.1866	3341.50170898438
2009.6342	3240.79833984375
2899.9561	4162.00146484375
3214.6042	2929.30981445313
3402.5344	3633.6591796875
4183.4819	3586.37329101563
4222.0488	3020.056640625
4645.4668	4262.935546875
peaklist end

peaklist start
mz=1509.30717666579
fragmentation=HCD
charge=3
header=RawFile: QE929_MSQ1321_20180329_Heba_ub_s8_30_2 Index: 23561 Precursor: 0 _peak_
132.6348	2210.93920898438
177.97458	2071.259765625
385.9516	2285.41381835938
497.63538	2707.47631835938
1083.3396	2624.99560546875
1434.4008	2803.306640625
1865.6672	4042.63989257813
1870.0847	12858.28125
3708.2695	3696.19018554688
peaklist end

peaklist start
mz=1509.3214391919
fragmentation=HCD
charge=3
header=RawFile: QE929_MSQ1321_20180329_Heba_ub_s8_30_2 Index: 23210 Precursor: 0 _peak_
157.55296	2158.18603515625
184.85333	2009.76745605469
185.30458	2115.828125
250.5999	2549.80053710938
279.51529	2538.55029296875
327.20428	2880.55834960938
386.53827	2740.20776367188
452.35565	2417.02954101563
941.71527	2750.8857421875
1116.3813	2711.72143554688
1126.5695	2960.61840820313
1150.6206	2590.80224609375
1443.9149	3209.85717773438
1476.8962	2539.90942382813
3529.5415	3180.28857421875
5257.6074	3816.45947265625
5760.916	3965.14184570313
5904.2686	3695.59521484375
peaklist end

peaklist start
mz=1509.40308520154
fragmentation=HCD
charge=3
header=RawFile: QE929_MSQ1321_20180329_Heba_ub_s7_30_1 Index: 21225 Precursor: 0 _multi_
101.99158	2431.90405273438
124.63029	2283.24389648438
168.20628	2498.63818359375
181.0966	2047.29309082031
187.11101	2527.17993164063
237.3739	2215.662109375
343.16168	2495.650390625
736.30298	12882.302734375
849.38263	10400.044921875
962.46185	9716.6171875
1405.6259	3058.27709960938
1492.6929	3800.42504882813
1522.5444	3056.01708984375
1948.4276	3265.9912109375
2386.6511	3335.11059570313
peaklist end

peaklist start
mz=1509.63370050678
fragmentation=HCD
charge=3
header=RawFile: QE929_MSQ1321_20180329_Heba_ub_s3_ctrl_3 Index: 7540 Precursor: 0 _multi_
100.22803	2092.31884765625
179.85391	2264.99731445313
181.19188	1936.28845214844
206.18939	2399.81420898438
227.1066	2206.8935546875
259.38638	2085.15478515625
465.45486	2659.8037109375
2032.3726	2837.07788085938
peaklist end

peaklist start
mz=1509.73514516428
fragmentation=HCD
charge=3
header=RawFile: QE929_MSQ1321_20180329_Heba_ub_s9_30_3 Index: 21673 Precursor: 0 _multi_
136.20769	2448.5400390625
145.36891	2690.322265625
211.97511	2274.28369140625
258.18115	2400.439453125
378.52881	2198.19848632813
403.20758	4035.7939453125
468.1279	2385.30322265625
584.18958	2432.96484375
736.30286	11906.2197265625
849.3963	5291.48779296875
962.47656	3153.58911132813
1438.7029	3082.25463867188
1492.666	2928.33447265625
1613.4235	2675.4375
1626.5112	3501.8701171875
3212.364	3029.85913085938
3355.4438	3622.349609375
3561.5977	3513.26318359375
peaklist end

peaklist start
mz=1509.73744840708
fragmentation=HCD
charge=3
header=RawFile: QE929_MSQ1321_20180329_Heba_ub_s5_10_2 Index: 19228 Precursor: 0 _multi_
104.02898	2162.814453125
144.83144	2242.05615234375
240.88408	2273.35522460938
403.20605	5163.90869140625
704.52643	3232.63452148438
736.30219	16183.8251953125
849.38275	10417.5146484375
850.37177	4065.552734375
882.2525	2616.96948242188
934.81647	2414.0439453125
962.46027	4606.28125
1606.6674	2656.48754882813
1636.3716	3154.09448242188
1644.1089	3006.32983398438
1987.1205	2817.4326171875
3391.1846	3527.908203125
3774.2156	3319.888671875
3871.3794	3935.45190429688
4540.564	3639.75708007813
peaklist end

peaklist start
mz=1509.73828420432
fragmentation=HCD
charge=3
header=RawFile: QE929_MSQ1321_20180329_Heba_ub_s4_10_1 Index: 21355 Precursor: 0 _multi_
251.40738	2186.30053710938
484.36047	2882.94018554688
736.30396	4510.88525390625
849.38928	3989.38208007813
962.46643	2814.77880859375
1038.9265	2624.30200195313
3177.7246	2793.07177734375
peaklist end

peaklist start
mz=1509.73830186572
fragmentation=HCD
charge=3
header=RawFile: QE929_MSQ1321_20180329_Heba_ub_s8_30_2 Index: 21500 Precursor: 0 _multi_
162.34444	2661.16137695313
246.23103	2093.50463867188
267.87848	2706.11791992188
293.49338	2412.57885742188
403.20328	2405.8388671875
727.36908	2733.208984375
736.30194	5208.1875
849.39081	7281.29150390625
962.46722	2647.91650390625
963.45813	3400.25439453125
1120.2054	2362.57690429688
1245.1071	3615.47729492188
1417.2136	2898.17919921875
1625.0511	3061.54711914063
4622.4834	3719.03051757813
peaklist end

peaklist start
mz=1509.73830810143
fragmentation=HCD
charge=3
header=RawFile: QE929_MSQ1321_20180329_Heba_ub_s3_ctrl_3 Index: 19349 Precursor: 0 _multi_
103.26699	1952.28295898438
111.27146	2037.78295898438
149.29732	2236.9951171875
238.95375	2707.26904296875
280.65753	2250.90747070313
320.043	2206.90112304688
403.20224	2896.96801757813
440.58093	2348.47729492188
476.49966	2234.646484375
676.39111	2875.75805664063
736.29712	4782.43603515625
813.25146	2479.08911132813
914.57208	2355.25073242188
2961.4475	2777.80712890625
3719.4458	3314.71069335938
peaklist end

peaklist start
mz=1509.73833925579
fragmentation=HCD
charge=3
header=RawFile: QE929_MSQ1321_20180329_Heba_ub_s6_10_3 Index: 21640 Precursor: 0 _multi_
119.31609	2744.97290039063
133.82867	2528.41235351563
326.05496	2675.99951171875
430.42709	2272.818359375
526.34143	3064.86083984375
736.29388	3795.16162109375
849.38275	4270.328125
962.46765	3138.6826171875
1228.4928	2683.65307617188
1258.333	2887.40673828125
1648.9844	3381.03881835938
1678.1526	3238.71411132813
1956.021	3029.31591796875
2242.6602	3488.48486328125
2412.8049	3177.14526367188
3817.2683	3224.6142578125
4538.3848	4245.69970703125
peaklist end

peaklist start
mz=1509.73905442208
fragmentation=HCD
charge=3
header=RawFile: QE929_MSQ1321_20180329_Heba_ub_s1_ctrl_1 Index: 16992 Precursor: 0 _multi_
164.42044	2119.85522460938
308.34933	2223.41015625
462.67319	2706.92041015625
736.29668	13068.2885742188
830.14484	2707.81811523438
849.37579	12054.4990234375
962.46124	10076.5595703125
1341.5983	2949.767578125
1492.6866	4439.90185546875
1625.0707	2940.39819335938
3456.2722	3783.84838867188
4166.2798	3409.37280273438
peaklist end

peaklist start
mz=1509.73989154584
fragmentation=HCD
charge=3
header=RawFile: QE929_MSQ1321_20180329_Heba_ub_s2_ctrl_2 Index: 20235 Precursor: 0 _multi_
104.40224	2031.31628417969
105.42718	3033.33154296875
113.80399	2459.05639648438
208.76807	2373.99267578125
403.20358	2595.20263671875
405.25125	2888.271484375
440.71536	2651.28833007813
732.60742	2271.34838867188
736.29865	5260.3515625
780.38538	2926.9873046875
849.3838	12603.1604003906
851.15448	2316.43212890625
962.47723	2931.98583984375
1016.8007	2385.17724609375
1118.2435	2792.78759765625
2847.4387	3336.39721679688
3079.6619	3009.69506835938
3231.0623	3050.98217773438
peaklist end

peaklist start
mz=1510.95834538799
fragmentation=HCD
charge=3
header=RawFile: QE929_MSQ1321_20180329_Heba_ub_s9_30_3 Index: 23611 Precursor: 0 _peak_
108.52996	2237.47875976563
108.56932	2064.34643554688
119.14679	2030.24694824219
121.31013	2404.24194335938
132.03271	2304.84448242188
143.04764	2394.59350585938
198.35326	2093.10009765625
218.46747	2105.18432617188
366.58569	2521.99194335938
394.84735	2412.52075195313
409.51672	2642.75439453125
424.32071	2689.33178710938
469.88251	2405.08081054688
583.91156	2342.19677734375
1623.1816	2757.28344726563
1819.4637	2793.83227539063
2182.4697	2941.83056640625
2857.7361	3602.40478515625
peaklist end

peaklist start
mz=1511.08182620311
fragmentation=HCD
charge=3
header=RawFile: QE929_MSQ1321_20180329_Heba_ub_s7_30_1 Index: 21267 Precursor: 0 _multi_
120.66032	2064.41821289063
122.16631	1988.98132324219
195.68814	2398.28491210938
224.28465	2364.91137695313
563.29071	2521.39379882813
678.74677	2275.60620117188
759.36426	3985.3212890625
1262.4703	2531.5029296875
1422.8527	2559.40844726563
1680.8844	3930.9873046875
2100.8396	3393.99780273438
peaklist end

peaklist start
mz=1511.08238382569
fragmentation=HCD
charge=3
header=RawFile: QE929_MSQ1321_20180329_Heba_ub_s5_10_2 Index: 19268 Precursor: 0 _multi_
205.71817	2362.939453125
397.51443	2304.00439453125
418.05185	2551.609375
522.63165	2581.90893554688
1035.2069	3566.47143554688
1235.9646	2653.38012695313
1366.8303	2776.31567382813
1422.9154	2898.82421875
2130.5151	3679.35620117188
2618.0789	3268.00219726563
4343.6138	3551.5478515625
peaklist end

peaklist start
mz=1511.083947087
fragmentation=HCD
charge=3
header=RawFile: QE929_MSQ1321_20180329_Heba_ub_s8_30_2 Index: 21544 Precursor: 0 _multi_
152.2428	2032.1953125
239.15388	2892.26513671875
301.43805	2381.32250976563
426.82831	2567.59521484375
632.30328	2503.20874023438
1402.6144	2548.46264648438
1459.8136	2931.71215820313
1533.8784	2913.23364257813
1680.5557	3222.46313476563
1719.2836	2692.90112304688
2095.3767	2933.521484375
2292.5767	3550.63256835938
3499.3662	3293.84301757813
peaklist end

peaklist start
mz=1511.15684377692
fragmentation=HCD
charge=3
header=RawFile: QE929_MSQ1321_20180329_Heba_ub_s6_10_3 Index: 23653 Precursor: 0 _peak_
158.78831	2169.41723632813
169.19907	1992.55603027344
535.10645	2502.005859375
986.86212	2648.8505859375
1424.8096	2830.96997070313
1733.6232	3173.16455078125
1842.453	3069.9833984375
2176.1797	2919.57250976563
3353.2317	3303.32983398438
3913.0261	3375.92919921875
4650.9888	3638.68286132813
5272.2646	4144.34326171875
5640.9585	3833.51245117188
peaklist end

peaklist start
mz=1511.22966066669
fragmentation=HCD
charge=3
header=RawFile: QE929_MSQ1321_20180329_Heba_ub_s4_10_1 Index: 23360 Precursor: 0 _peak_
102.69183	2232.72924804688
105.90224	2459.7138671875
210.04991	2382.177734375
306.64758	2670.52563476563
1927.9653	3377.63403320313
2066.3271	2790.96337890625
2112.6934	3376.50634765625
peaklist end

peaklist start
mz=1511.41814237536
fragmentation=HCD
charge=3
header=RawFile: QE929_MSQ1321_20180329_Heba_ub_s9_30_3 Index: 21725 Precursor: 0 _multi_
107.08698	2237.24536132813
136.0885	2223.11254882813
190.64717	2336.57763671875
263.62103	2305.86401367188
368.98389	2205.9990234375
458.80084	3175.02758789063
524.73883	2611.84399414063
595.66125	2409.14672851563
973.64276	2538.93212890625
1445.0939	2919.34790039063
1685.017	3321.6650390625
1685.4886	3242.60571289063
2195.467	3640.25024414063
2869.9636	3251.46875
3378.3704	3383.83081054688
peaklist end

peaklist start
mz=1133.83021539931
fragmentation=HCD
charge=4
header=RawFile: QE929_MSQ1321_20180329_Heba_ub_s6_10_3 Index: 18444 Precursor: 0 _multi_
493.75513	1907.47741699219
897.48065	2136.6337890625
984.37561	2507.84252929688
1108.348	2124.328125
1308.9277	2263.96240234375
1339.0422	2087.96606445313
1378.9603	2245.63305664063
2355.5188	3377.87890625
2691.1294	2439.24975585938
peaklist end

peaklist start
mz=1511.68883236488
fragmentation=HCD
charge=3
header=RawFile: QE929_MSQ1321_20180329_Heba_ub_s6_10_3 Index: 23315 Precursor: 0 _peak_
111.73266	2417.46850585938
135.15051	1972.76574707031
246.797	2360.29150390625
297.97922	2638.88623046875
332.03949	2743.61352539063
716.04663	2781.63916015625
898.26978	2889.28955078125
1041.933	2701.23193359375
1702.3119	2691.7958984375
2225.2273	2946.32934570313
3475.366	3643.96264648438
3932.324	3034.17236328125
4099.3506	2919.36083984375
4706.4961	4190.0537109375
peaklist end

peaklist start
mz=1511.77501308122
fragmentation=HCD
charge=3
header=RawFile: QE929_MSQ1321_20180329_Heba_ub_s7_30_1 Index: 22848 Precursor: 0 _peak_
157.50391	2335.13647460938
182.93314	2306.29150390625
195.33601	2087.37280273438
231.91539	2461.62646484375
308.65707	2184.55151367188
409.24423	2692.06640625
882.99695	2375.208984375
906.39624	2492.45263671875
1179.0292	3302.79028320313
1307.5717	3790.72192382813
1429.4928	3466.06567382813
2456.1362	2773.00756835938
2483.0063	2952.32055664063
2517.7495	2786.81860351563
4186.0166	3592.09741210938
4187.8813	3795.63891601563
peaklist end

peaklist start
mz=1512.40566828853
fragmentation=HCD
charge=3
header=RawFile: QE929_MSQ1321_20180329_Heba_ub_s3_ctrl_3 Index: 13718 Precursor: 0 _multi_
216.00446	2492.49365234375
252.87312	2650.37915039063
388.14774	2308.61645507813
582.05109	2832.67041015625
709.74768	2701.96118164063
1294.7082	41651.3647460938
1323.8429	2601.27661132813
1525.7461	3801.23046875
1526.7715	4720.83203125
1583.9454	3714.29760742188
1627.8888	2791.84399414063
2013.5031	3449.82568359375
2316.2468	2992.88037109375
2792.1523	3865.00952148438
peaklist end

peaklist start
mz=1513.19128341789
fragmentation=HCD
charge=3
header=RawFile: QE929_MSQ1321_20180329_Heba_ub_s9_30_3 Index: 23677 Precursor: 0 _peak_
102.29075	2199.55151367188
112.3249	2192.85278320313
119.89747	2345.78247070313
138.05496	2854.2177734375
155.1035	2011.25732421875
313.27933	2495.46020507813
371.52597	3001.30419921875
408.34665	2301.744140625
446.43442	2647.75390625
481.7749	2333.56274414063
861.37195	2812.12158203125
900.89056	2621.67163085938
985.73688	2982.24365234375
1070.1481	2591.43481445313
1425.111	3432.99731445313
1608.1915	2979.34423828125
2384.9028	3338.84301757813
2425.5649	3462.71166992188
2603.5061	2800.30029296875
peaklist end

peaklist start
mz=1513.41954913892
fragmentation=HCD
charge=3
header=RawFile: QE929_MSQ1321_20180329_Heba_ub_s7_30_1 Index: 22984 Precursor: 0 _peak_
108.8028	1919.30200195313
118.45797	2366.51806640625
146.45488	2143.26342773438
171.88605	2476.35668945313
515.8219	2620.95336914063
561.36322	2774.0009765625
1138.8241	2786.16064453125
3245.4292	3689.16284179688
3650.3208	3050.90209960938
4814.5991	3854.28637695313
4927.207	3652.05322265625
5076.7734	3673.31323242188
5492.8579	3201.64599609375
peaklist end

peaklist start
mz=1514.07068323512
fragmentation=HCD
charge=3
header=RawFile: QE929_MSQ1321_20180329_Heba_ub_s4_10_1 Index: 14719 Precursor: 0 _peak_
127.29453	2190.32666015625
127.304	2185.17163085938
208.30878	2183.67236328125
251.68532	2225.646484375
255.67862	2333.21997070313
296.34918	2682.76806640625
358.22214	2495.56323242188
537.04584	2225.55517578125
1032.7365	3333.35717773438
1294.7225	21349.2109375
1295.714	15233.033203125
1526.233	4293.58837890625
1729.8185	2668.00708007813
1992.1235	3282.47900390625
3024.0906	3381.0498046875
3417.4924	3477.34326171875
3441.7681	3368.99829101563
4348.0093	3345.32153320313
4407.8145	3793.37744140625
peaklist end

peaklist start
mz=1514.40625
fragmentation=HCD
charge=3
header=RawFile: QE929_MSQ1321_20180329_Heba_ub_s4_10_1 Index: 14735 Precursor: 0 _peak_
104.65338	2202.03491210938
125.85863	2070.439453125
139.03035	2233.77587890625
154.15427	2227.0986328125
251.94533	2354.73120117188
378.20639	2278.51513671875
379.34808	2234.95043945313
413.01877	2427.10375976563
499.84827	2260.4208984375
871.92181	2824.93896484375
928.82812	2664.74487304688
951.77026	2481.77880859375
1295.7163	3327.47631835938
1519.5715	2781.25756835938
2835.2788	3030.1318359375
2911.3713	2899.099609375
peaklist end

peaklist start
mz=1515.0055748759
fragmentation=HCD
charge=3
header=RawFile: QE929_MSQ1321_20180329_Heba_ub_s8_30_2 Index: 23236 Precursor: 0 _peak_
113.74958	2755.04907226563
126.44541	1972.00390625
138.05637	2259.79858398438
138.53276	2868.42016601563
140.53566	2179.44213867188
153.09459	2387.81860351563
188.82538	2393.49536132813
216.30327	2208.89282226563
307.0593	2763.71655273438
535.026	2816.24853515625
1342.9708	2419.60986328125
1842.8279	2700.02221679688
4058.0142	3513.42236328125
4877.4507	3670.91430664063
5081.6274	3673.08862304688
5502.0747	3452.41772460938
5828.3657	3073.61499023438
peaklist end

peaklist start
mz=1515.07293807966
fragmentation=HCD
charge=3
header=RawFile: QE929_MSQ1321_20180329_Heba_ub_s1_ctrl_1 Index: 16986 Precursor: 0 _multi_
107.63811	1977.19030761719
121.8673	1892.99133300781
133.4153	2131.15209960938
171.83572	2228.77709960938
255.25398	2166.84716796875
293.50049	2960.033203125
330.60217	2736.34985351563
351.71191	2200.71655273438
373.66403	2470.56323242188
472.49982	2728.34130859375
493.14438	2606.07421875
828.67554	2923.94506835938
949.05219	3553.66040039063
1281.1857	3817.01245117188
2499.7673	3442.775390625
2825.5537	3159.41259765625
3716.9153	4093.45092773438
4272.6304	3307.517578125
4317.9907	3899.82568359375
4573.2109	3343.15698242188
peaklist end

peaklist start
mz=1515.40931673801
fragmentation=HCD
charge=3
header=RawFile: QE929_MSQ1321_20180329_Heba_ub_s8_30_2 Index: 21494 Precursor: 0 _multi_
116.52051	2001.40063476563
131.36043	2573.84814453125
199.40648	2970.70629882813
200.74265	2201.33251953125
217.18291	2183.07568359375
299.80865	2167.04418945313
585.58655	2371.255859375
4307.1616	4189.96630859375
peaklist end

peaklist start
mz=1515.67532745411
fragmentation=HCD
charge=3
header=RawFile: QE929_MSQ1321_20180329_Heba_ub_s9_30_3 Index: 23498 Precursor: 0 _peak_
113.38868	2065.77978515625
136.03098	1983.607421875
142.16968	2697.78393554688
150.63196	2328.90063476563
164.89545	2773.97021484375
235.59995	2414.80786132813
275.94077	2424.44702148438
647.01971	2941.20654296875
1002.5959	2598.96606445313
1160.4691	5483.77294921875
1238.0668	2778.62451171875
1258.7896	3471.7197265625
1305.5673	3286.96704101563
2331.3308	2773.79760742188
2565.0295	3200.119140625
3375.4888	2982.03369140625
5043.9341	3974.58642578125
5365.7285	3524.40283203125
peaklist end

peaklist start
mz=1515.79839972191
fragmentation=HCD
charge=3
header=RawFile: QE929_MSQ1321_20180329_Heba_ub_s9_30_3 Index: 21292 Precursor: 0 _peak_
155.58557	2069.39770507813
161.35843	2056.07250976563
167.80553	2243.62915039063
169.29974	2340.34692382813
241.27382	2253.16625976563
298.8179	2308.37109375
323.11957	2118.3935546875
328.13672	2384.42260742188
336.78006	2220.40014648438
396.34244	2578.82934570313
841.08929	2778.88427734375
982.08636	2308.99829101563
1053.4919	3184.4697265625
1433.8706	3099.51318359375
1787.2206	2908.37817382813
1873.3024	9193.1005859375
2380.8008	2898.17504882813
3804.595	3285.01586914063
3994.5713	3371.20556640625
peaklist end

peaklist start
mz=1516.56764760683
fragmentation=HCD
charge=3
header=RawFile: QE929_MSQ1321_20180329_Heba_ub_s6_10_3 Index: 23317 Precursor: 0 _peak_
100.25398	2116.99291992188
126.30322	2300.97387695313
307.40323	2258.88500976563
337.88943	2371.0615234375
375.84018	2816.85595703125
445.30359	2529.97680664063
462.50778	2657.12060546875
1346.9923	2763.6806640625
2649.2307	3110.77368164063
2742.9631	3077.14868164063
peaklist end

peaklist start
mz=1516.70493607502
fragmentation=HCD
charge=3
header=RawFile: QE929_MSQ1321_20180329_Heba_ub_s4_10_1 Index: 23226 Precursor: 0 _peak_
101.66117	2031.79235839844
117.47706	2284.45532226563
149.98106	2554.53198242188
195.67531	2275.19775390625
216.89526	2454.77416992188
218.71564	2272.5791015625
239.27	2450.18823242188
245.17119	2246.83520507813
351.69812	2603.57543945313
431.15945	2643.412109375
489.29962	2434.95654296875
702.90283	2724.25390625
946.04462	3331.58911132813
4186.7822	3515.18090820313
5719.3525	3596.46459960938
peaklist end

peaklist start
mz=1516.96865291736
fragmentation=HCD
charge=3
header=RawFile: QE929_MSQ1321_20180329_Heba_ub_s6_10_3 Index: 23558 Precursor: 0 _peak_
111.72803	2097.30517578125
307.25296	2906.7275390625
1235.5865	3168.88500976563
2953.6096	3420.56469726563
peaklist end

peaklist start
mz=1138.02435180417
fragmentation=HCD
charge=4
header=RawFile: QE929_MSQ1321_20180329_Heba_ub_s7_30_1 Index: 14943 Precursor: 0 _multi_
156.06613	1756.10009765625
164.53566	1751.66284179688
199.39803	1735.14501953125
242.27545	2099.2080078125
324.51489	1861.53442382813
500.00577	1908.81640625
507.15845	2093.91528320313
1220.141	2200.19750976563
1403.4771	2615.25439453125
1747.9099	2464.02319335938
2200.0354	2558.17358398438
2871.9756	3145.39086914063
4020.9766	2891.46826171875
peaklist end

peaklist start
mz=1517.07112068595
fragmentation=HCD
charge=3
header=RawFile: QE929_MSQ1321_20180329_Heba_ub_s8_30_2 Index: 21297 Precursor: 0 _peak_
103.82384	2334.67260742188
110.07728	2475.74584960938
162.3503	2008.95910644531
171.64949	2144.50732421875
225.5694	2130.16625976563
310.36496	2198.1376953125
445.82962	2417.35766601563
477.43549	3407.54321289063
621.63605	2473.78198242188
637.7135	2505.39404296875
838.93262	2450.76733398438
843.9068	2492.47265625
1362.0459	3242.921875
1397.0555	2648.263671875
1724.7097	2651.53051757813
1785.8755	3120.96801757813
2280.0115	3408.67065429688
peaklist end

peaklist start
mz=1517.15568715733
fragmentation=HCD
charge=3
header=RawFile: QE929_MSQ1321_20180329_Heba_ub_s9_30_3 Index: 21453 Precursor: 0 _peak_
101.24004	1805.44836425781
103.08597	2056.25048828125
110.06773	2101.62451171875
153.78229	2062.17724609375
210.52361	2153.64721679688
341.44702	2189.40356445313
467.17468	2461.58862304688
471.78632	2328.7294921875
631.57874	3191.00317382813
669.62128	2446.80541992188
746.47168	2831.5283203125
1364.8552	3539.98706054688
2233.6628	3377.68579101563
5582.4438	3649.2607421875
peaklist end

peaklist start
mz=1518.03385106774
fragmentation=HCD
charge=3
header=RawFile: QE929_MSQ1321_20180329_Heba_ub_s7_30_1 Index: 23328 Precursor: 0 _peak_
181.41933	2204.19921875
198.53307	2216.169921875
323.60342	2523.79028320313
593.18542	2831.69384765625
1255.6788	3367.71264648438
1466.7144	2909.04150390625
1989.0541	3501.70068359375
4075.3232	3675.564453125
5932.3071	3594.21484375
peaklist end

peaklist start
mz=1518.55761207982
fragmentation=HCD
charge=3
header=RawFile: QE929_MSQ1321_20180329_Heba_ub_s8_30_2 Index: 23255 Precursor: 0 _peak_
105.08593	2179.06518554688
129.10234	2326.32958984375
209.69821	2497.4462890625
227.23344	2831.88549804688
340.13571	2831.4677734375
385.02374	2396.14721679688
395.63821	2503.58447265625
424.41943	2410.43701171875
568.00909	2391.00732421875
832.46857	2494.66162109375
843.61462	2963.80810546875
958.65332	2637.92602539063
1102.4972	3956.63671875
1361.0063	3517.82885742188
2528.3826	3074.48388671875
3631.9192	3027.97216796875
4307.0742	4194.32763671875
5494.3721	3311.06909179688
peaklist end

peaklist start
mz=1518.60679123874
fragmentation=HCD
charge=3
header=RawFile: QE929_MSQ1321_20180329_Heba_ub_s6_10_3 Index: 23596 Precursor: 0 _peak_
121.77357	2037.46557617188
128.4686	2249.52905273438
154.1102	2311.90356445313
176.9097	2682.83959960938
198.66856	2209.34350585938
231.48914	2216.47924804688
233.98854	2146.57373046875
598.32971	2941.69116210938
876.28009	3179.8095703125
917.10089	2866.13330078125
1304.4469	4867.93359375
1493.219	2693.630859375
1692.1854	3489.43334960938
4124.4097	3813.83349609375
peaklist end

peaklist start
mz=1518.61074138322
fragmentation=HCD
charge=3
header=RawFile: QE929_MSQ1321_20180329_Heba_ub_s6_10_3 Index: 23273 Precursor: 0 _peak_
132.69493	2262.94921875
147.8719	2114.70727539063
265.15488	2398.11865234375
532.8584	2211.72924804688
749.89197	2854.10864257813
854.92407	2740.21215820313
1039.8568	2389.48583984375
1249.0123	3151.00903320313
1540.9081	2704.97143554688
2072.7185	3104.79418945313
2977.9895	3812.57299804688
peaklist end

peaklist start
mz=1519.07370944077
fragmentation=HCD
charge=3
header=RawFile: QE929_MSQ1321_20180329_Heba_ub_s9_30_3 Index: 21427 Precursor: 0 _peak_
104.60155	1997.39404296875
119.14045	2953.70361328125
132.11008	2302.02270507813
138.0556	3025.58056640625
205.75011	2410.91357421875
206.54178	2387.177734375
315.63434	2391.02124023438
566.53381	2708.87353515625
689.47723	3023.78979492188
794.58002	3076.6591796875
984.24512	2796.23852539063
1006.751	3164.94946289063
1072.7295	2855.35815429688
1102.6982	3090.66088867188
1108.3136	3883.2490234375
1327.2507	4303.56884765625
1333.8424	4694.88232421875
1345.0634	2791.962890625
1392.7928	3099.65551757813
2674.5317	3278.90063476563
peaklist end

peaklist start
mz=1521.2986128791
fragmentation=HCD
charge=3
header=RawFile: QE929_MSQ1321_20180329_Heba_ub_s9_30_3 Index: 23570 Precursor: 0 _peak_
106.6721	2225.37915039063
116.50751	2230.65307617188
132.23027	2446.04711914063
136.07611	2726.27221679688
138.05571	2931.23779296875
149.16109	2352.03784179688
189.22986	2201.15478515625
216.05724	2493.10595703125
698.38513	2559.05639648438
1044.9351	2581.75317382813
1078.453	2657.09521484375
2315.8423	3455.16772460938
3314.062	3394.1884765625
5597.8198	3268.55297851563
peaklist end

peaklist start
mz=1141.27918029854
fragmentation=HCD
charge=4
header=RawFile: QE929_MSQ1321_20180329_Heba_ub_s9_30_3 Index: 15159 Precursor: 0 _multi_
105.08296	1761.01196289063
256.82904	1775.28137207031
274.62009	1937.80224609375
373.86041	1809.74987792969
499.27765	1879.26953125
925.53558	2043.775390625
1311.5968	2005.00402832031
2050.5569	3045.201171875
2801.3745	2809.33642578125
3872.9094	2933.23168945313
4316.1899	2889.39501953125
peaklist end

peaklist start
mz=1521.63491380935
fragmentation=HCD
charge=3
header=RawFile: QE929_MSQ1321_20180329_Heba_ub_s8_30_2 Index: 23673 Precursor: 0 _peak_
105.16064	2206.51391601563
120.75056	2097.78637695313
124.5751	2410.85473632813
135.32381	2292.326171875
152.50247	2157.35107421875
158.87604	2485.58813476563
180.23772	2316.2890625
194.05304	2173.92919921875
215.39102	2730.22216796875
366.80606	2633.74169921875
722.33063	3279.62426757813
1166.817	2723.017578125
1341.7504	2757.73559570313
1712.6882	2881.0732421875
2565.2993	3019.9697265625
3112.5327	3334.40161132813
3342.5916	3249.82641601563
3374.0291	3070.06225585938
peaklist end

peaklist start
mz=1141.52749284927
fragmentation=HCD
charge=4
header=RawFile: QE929_MSQ1321_20180329_Heba_ub_s8_30_2 Index: 15284 Precursor: 0 _multi_
103.6769	1835.1298828125
141.18352	1779.697265625
156.44998	1923.58081054688
225.86249	1713.18505859375
759.21222	2178.787109375
1767.7117	3292.36499023438
1773.7637	2289.08837890625
2223.7278	2381.00927734375
2453.26	2624.255859375
3077.731	2482.85302734375
3217.8745	2435.32470703125
3351.9846	2640.58422851563
peaklist end

peaklist start
mz=1141.53161151879
fragmentation=HCD
charge=4
header=RawFile: QE929_MSQ1321_20180329_Heba_ub_s7_30_1 Index: 14913 Precursor: 0 _multi_
115.77855	1529.54077148438
116.41367	1889.22985839844
118.07954	1558.75134277344
168.83369	1810.88781738281
182.42424	1802.93518066406
825.16663	2280.01953125
847.63141	2189.51708984375
911.49475	2062.36962890625
2991.2815	2750.79809570313
3677.8254	2861.384765625
peaklist end

peaklist start
mz=1141.53161151879
fragmentation=HCD
charge=4
header=RawFile: QE929_MSQ1321_20180329_Heba_ub_s7_30_1 Index: 14926 Precursor: 0 _multi_
118.14992	1645.13977050781
134.64008	1923.1025390625
226.54231	1771.728515625
820.43079	1794.19152832031
1056.7843	2000.51831054688
1579.3263	2515.19262695313
1669.5997	2170.98559570313
1687.8782	2434.45434570313
1721.8523	2402.34814453125
2120.4812	2273.04321289063
3003.9895	2625.00854492188
3806.2981	2522.64599609375
4402.7241	2380.5283203125
peaklist end

peaklist start
mz=1522.39075864557
fragmentation=HCD
charge=3
header=RawFile: QE929_MSQ1321_20180329_Heba_ub_s6_10_3 Index: 23297 Precursor: 0 _peak_
110.7981	2510.626953125
138.72281	2113.12548828125
152.58298	2124.2841796875
211.74588	2442.69409179688
450.76248	2270.1669921875
979.91937	2655.41186523438
1040.968	3008.00732421875
2682.0984	3286.7529296875
4058.1057	3300.35083007813
4469.9609	3524.44946289063
peaklist end

peaklist start
mz=1522.75391391637
fragmentation=HCD
charge=3
header=RawFile: QE929_MSQ1321_20180329_Heba_ub_s9_30_3 Index: 21420 Precursor: 0 _peak_
105.11473	2092.63671875
123.85195	1994.1435546875
138.05597	2486.2841796875
150.7406	2241.75244140625
228.69734	2442.50048828125
275.06467	2246.7509765625
364.16794	2468.55053710938
381.32663	2368.39868164063
469.1409	2544.75317382813
494.16959	2800.39794921875
513.44641	2568.6572265625
800.08514	2970.68481445313
1436.2957	3504.736328125
1818.6421	3378.74877929688
2054.1055	3085.28881835938
2868.0679	2936.75756835938
peaklist end

peaklist start
mz=1522.90082485731
fragmentation=HCD
charge=3
header=RawFile: QE929_MSQ1321_20180329_Heba_ub_s8_30_2 Index: 23714 Precursor: 0 _peak_
119.6183	2097.62133789063
296.11954	3394.24487304688
1416.2819	3186.29272460938
4250.5459	3340.6953125
5201.0405	4327.8828125
peaklist end

peaklist start
mz=1522.93523827167
fragmentation=HCD
charge=3
header=RawFile: QE929_MSQ1321_20180329_Heba_ub_s8_30_2 Index: 23449 Precursor: 0 _peak_
107.38564	2606.81323242188
138.05539	2677.5205078125
155.19774	2821.7548828125
171.93166	2361.63037109375
201.8056	2648.9541015625
420.95782	2368.95922851563
422.32675	2475.91333007813
1125.568	3443.36987304688
1273.6982	3293.08129882813
1298.6064	3754.10229492188
1678.9531	3264.1591796875
1938.7452	2663.5419921875
3026.7334	3164.46020507813
peaklist end

peaklist start
mz=1523.27795462001
fragmentation=HCD
charge=3
header=RawFile: QE929_MSQ1321_20180329_Heba_ub_s9_30_3 Index: 23370 Precursor: 0 _peak_
129.10295	2366.67529296875
138.05498	3438.32397460938
223.94264	2235.30859375
238.6933	2088.39868164063
251.0242	2195.171875
261.19537	2343.37329101563
264.3465	2175.21923828125
303.34467	2299.91162109375
330.18143	2781.39013671875
344.6731	2561.23193359375
413.10745	2389.50122070313
473.99832	2349.27124023438
674.77576	2405.38012695313
870.41492	3168.85083007813
1001.5532	3052.09399414063
1049.5903	3318.78466796875
1183.3539	2907.00122070313
1584.3143	2932.20581054688
1860.5566	2725.142578125
2792.8298	4522.7490234375
peaklist end

peaklist start
mz=1523.34944946737
fragmentation=HCD
charge=3
header=RawFile: QE929_MSQ1321_20180329_Heba_ub_s8_30_2 Index: 23108 Precursor: 0 _peak_
112.73346	2571.51098632813
119.04255	2196.37231445313
123.87333	2592.92260742188
127.90832	2283.51025390625
129.10217	2499.24853515625
138.05702	2387.5810546875
162.45885	2264.48266601563
202.05058	2234.27734375
207.84209	2807.669921875
552.94391	2945.85229492188
794.24261	2691.59033203125
883.3233	2328.68334960938
898.32794	2458.58251953125
1351.5928	3405.7900390625
2024.4844	2848.79174804688
2176.0981	3011.12182617188
peaklist end

peaklist start
mz=1523.41337559992
fragmentation=HCD
charge=3
header=RawFile: QE929_MSQ1321_20180329_Heba_ub_s9_30_3 Index: 23794 Precursor: 0 _peak_
119.94289	2020.05859375
140.90683	1990.15771484375
146.886	2237.5751953125
151.43781	2186.55786132813
172.12131	2182.900390625
580.00024	2639.04150390625
4525.9902	3543.05786132813
5826.1025	3801.7392578125
peaklist end

peaklist start
mz=1523.50429682585
fragmentation=HCD
charge=3
header=RawFile: QE929_MSQ1321_20180329_Heba_ub_s4_10_1 Index: 23342 Precursor: 0 _peak_
166.76082	2316.22021484375
294.31546	2168.66064453125
568.18829	2789.17211914063
1242.3918	2938.52954101563
1882.8054	2893.05517578125
3903.3228	3131.68090820313
4697.646	3578.20361328125
5296.9536	3876.83422851563
5456.4087	4074.49853515625
peaklist end

peaklist start
mz=1524.06691160191
fragmentation=HCD
charge=3
header=RawFile: QE929_MSQ1321_20180329_Heba_ub_s4_10_1 Index: 23249 Precursor: 0 _multi_
168.33377	2155.52099609375
300.5874	2270.80737304688
406.40155	2625.59594726563
605.32483	3057.35180664063
865.95453	2373.90283203125
3625.8281	4195.2548828125
peaklist end

peaklist start
mz=1524.52800029295
fragmentation=HCD
charge=3
header=RawFile: QE929_MSQ1321_20180329_Heba_ub_s9_30_3 Index: 23711 Precursor: 0 _peak_
102.69869	2226.73608398438
118.98222	2114.63256835938
138.05531	3327.84350585938
141.62569	2050.21630859375
150.979	2475.81591796875
194.15047	2162.03833007813
305.94241	2622.69921875
543.16541	2578.12353515625
1116.5645	2876.083984375
1377.204	3549.41870117188
1895.6176	2775.46606445313
2669.2502	2788.83422851563
3585.8796	3354.4599609375
4726.5801	3950.4013671875
peaklist end

peaklist start
mz=1524.6170699947
fragmentation=HCD
charge=3
header=RawFile: QE929_MSQ1321_20180329_Heba_ub_s6_10_3 Index: 23567 Precursor: 0 _peak_
154.57314	2387.17333984375
207.16171	2189.05590820313
250.66287	2606.3994140625
315.04916	2440.45263671875
443.37604	2666.01708984375
451.31842	2227.07299804688
518.3006	2520.564453125
827.61334	2367.93115234375
906.06409	2292.4287109375
1062.4252	2665.27416992188
1362.3887	4030.56811523438
1372.3748	2819.96240234375
1432.7629	4046.13159179688
3331.8484	3415.06201171875
3927.4731	3362.91650390625
4012.3035	3612.66235351563
peaklist end

peaklist start
mz=1143.83510111122
fragmentation=HCD
charge=4
header=RawFile: QE929_MSQ1321_20180329_Heba_ub_s8_30_2 Index: 7903 Precursor: 0 _multi_
118.74886	1644.69409179688
120.08058	1791.71435546875
133.61812	1887.60632324219
161.47226	2333.2451171875
199.18074	4375.1728515625
218.43974	2039.93383789063
227.17511	6562.47607421875
232.14101	8932.80078125
251.1534	1706.7216796875
347.16644	2084.00732421875
369.16043	1827.06201171875
382.81418	1768.68798828125
578.5014	2067.19580078125
618.31396	7158.34814453125
1016.5251	2575.27368164063
1017.5131	2387.53735351563
1087.5367	3001.73559570313
1187.3719	2213.25268554688
1235.641	2610.77368164063
1236.5929	2169.2421875
1460.7903	135977.838867188
1463.7753	7695.09326171875
1592.37	2245.80395507813
1711.4712	2246.57055664063
2927.386	2450.2412109375
2997.1077	2205.431640625
peaklist end

peaklist start
mz=1143.83645490697
fragmentation=HCD
charge=4
header=RawFile: QE929_MSQ1321_20180329_Heba_ub_s9_30_3 Index: 7788 Precursor: 0 _multi_
113.24186	1772.533203125
199.18083	8617.7724609375
217.61827	2131.9072265625
227.17589	12522.0390625
232.1404	10585.294921875
365.91257	1564.72253417969
374.24472	2668.029296875
654.24194	2054.14038085938
742.87122	3571.70678710938
853.59686	2128.35864257813
902.78741	2105.96118164063
1016.5102	10101.3039550781
1087.5474	4261.79833984375
1090.3839	2205.02563476563
1229.6842	1906.58911132813
1234.6129	21199.12109375
1311.6393	2494.55541992188
1460.7865	234363.82421875
1463.7837	3209.91186523438
2198.0117	2816.88720703125
2297.1187	2275.73486328125
2301.6428	2311.85791015625
2683.0833	2831.32983398438
3216.4143	2902.82983398438
3997.4866	3109.1640625
peaklist end

peaklist start
mz=1524.79659203973
fragmentation=HCD
charge=3
header=RawFile: QE929_MSQ1321_20180329_Heba_ub_s9_30_3 Index: 21281 Precursor: 0 _peak_
120.08054	2258.55249023438
138.05502	3254.798828125
181.4606	2317.52368164063
521.83997	2893.26684570313
721.53375	2853.41430664063
1012.2466	2400.12963867188
1020.985	3088.00317382813
1174.3282	3372.36669921875
1821.1493	2999.97387695313
3897.5381	3131.65747070313
5594.2583	3657.740234375
peaklist end

peaklist start
mz=1524.92205478675
fragmentation=HCD
charge=3
header=RawFile: QE929_MSQ1321_20180329_Heba_ub_s7_30_1 Index: 22833 Precursor: 0 _peak_
129.791	2255.1015625
167.52213	2311.82202148438
422.22299	2368.58959960938
618.80103	2810.94702148438
723.56842	3029.19140625
863.3645	2748.80078125
1394.3795	4645.796875
1486.2499	2684.8427734375
1796.793	2935.63842773438
1993.3378	2938.13012695313
2303.7356	3371.2255859375
2639.2122	3101.87939453125
2721.1978	3548.44555664063
5865.6133	3938.46240234375
peaklist end

peaklist start
mz=1524.9519778425
fragmentation=HCD
charge=3
header=RawFile: QE929_MSQ1321_20180329_Heba_ub_s6_10_3 Index: 23400 Precursor: 0 _peak_
102.63861	2049.04638671875
119.05261	2405.28564453125
138.05592	2174.76342773438
182.521	2409.10522460938
471.74802	2213.14135742188
723.46106	2843.80346679688
735.85541	2370.98803710938
763.25946	2433.43920898438
965.33527	2568.29516601563
1986.3779	3663.3076171875
2484.6887	3187.89794921875
peaklist end

peaklist start
mz=1144.08358869329
fragmentation=HCD
charge=4
header=RawFile: QE929_MSQ1321_20180329_Heba_ub_s5_10_2 Index: 7307 Precursor: 0 _multi_
120.44036	1650.74719238281
147.60896	1969.84448242188
199.1805	6606.287109375
207.397	1614.73229980469
209.93336	1661.55053710938
227.17616	4272.7900390625
232.14027	3760.75439453125
347.16931	2268.5693359375
405.27081	1881.53076171875
590.1875	2044.90087890625
1016.511	7072.43603515625
1087.552	3752.52856445313
1184.5199	2226.36083984375
1234.6106	2159.60986328125
1234.6251	9916.04272460938
1460.7857	139175.590332031
1463.7805	2292.23461914063
3416.7893	2516.2890625
peaklist end

peaklist start
mz=1144.08592817323
fragmentation=HCD
charge=4
header=RawFile: QE929_MSQ1321_20180329_Heba_ub_s7_30_1 Index: 7786 Precursor: 0 _multi_
140.05013	1800.26843261719
141.60271	1599.06323242188
160.82137	1553.43920898438
171.24655	1569.21057128906
206.89668	1718.94177246094
222.31541	1688.25341796875
234.05409	1853.3759765625
730.89675	8669.36303710938
836.92871	2153.75610351563
1461.7651	11554.32421875
1462.7419	3445.06103515625
2125.6841	2483.44653320313
2977.5728	2614.54833984375
3615.8655	2431.35766601563
4378.3662	17587.5004882813
peaklist end

peaklist start
mz=1525.62566828772
fragmentation=HCD
charge=3
header=RawFile: QE929_MSQ1321_20180329_Heba_ub_s4_10_1 Index: 23518 Precursor: 0 _peak_
112.99574	1946.20849609375
304.72644	2243.22241210938
956.85822	2403.30541992188
1229.9409	2857.33032226563
1266.213	5412.5751953125
1601.1383	2994.6748046875
2224.8542	3352.13305664063
3589.3704	3878.74926757813
3975.2087	3270.501953125
4743.4517	3417.59838867188
5236.7646	4753.06005859375
5535.5532	3179.96313476563
5538.6787	4065.333984375
peaklist end

peaklist start
mz=1144.57510192019
fragmentation=HCD
charge=4
header=RawFile: QE929_MSQ1321_20180329_Heba_ub_s6_10_3 Index: 18151 Precursor: 0 _multi_
112.03484	1610.92199707031
116.35004	1759.0908203125
148.34332	1735.62231445313
165.45918	2088.4736328125
171.30585	1851.04113769531
291.14764	1882.21032714844
334.44556	1672.94421386719
394.05017	1838.86584472656
518.09161	2216.91723632813
564.00085	1687.59558105469
673.2489	1899.3564453125
674.61194	1995.89721679688
710.40369	1922.12573242188
2043.8009	2213.32934570313
2084.907	2780.9853515625
2468.533	2432.77905273438
3069.3733	2523.94775390625
3320.2112	2573.080078125
4573.4419	2470.1181640625
peaklist end

peaklist start
mz=1144.57512471098
fragmentation=HCD
charge=4
header=RawFile: QE929_MSQ1321_20180329_Heba_ub_s9_30_3 Index: 17932 Precursor: 0 _multi_
110.13537	1690.80249023438
125.78265	1670.78698730469
318.73279	1772.31506347656
606.66852	2121.65209960938
948.42792	2501.24340820313
1348.5507	2366.251953125
1686.916	2483.71826171875
3301.7336	2612.84033203125
3361.5605	2779.61791992188
peaklist end

peaklist start
mz=1525.78295898438
fragmentation=HCD
charge=3
header=RawFile: QE929_MSQ1321_20180329_Heba_ub_s9_30_3 Index: 7809 Precursor: 0 _peak_
107.48292	2521.6416015625
143.23288	2079.71801757813
147.39032	2425.03588867188
162.72662	2401.48779296875
196.28001	2276.35083007813
205.41217	2802.5751953125
209.29108	2382.06591796875
331.39401	2185.5927734375
508.50543	2435.2705078125
571.36755	2618.61303710938
1029.1852	2756.76684570313
1460.7671	11750.134765625
1461.7834	8333.1240234375
1462.8008	3186.27172851563
peaklist end

peaklist start
mz=1525.86595429807
fragmentation=HCD
charge=3
header=RawFile: QE929_MSQ1321_20180329_Heba_ub_s9_30_3 Index: 23716 Precursor: 0 _peak_
120.33645	2323.65185546875
250.41843	2441.552734375
273.03848	2253.81005859375
1427.1145	3424.4423828125
1532.1775	2731.51293945313
1639.1241	2920.88427734375
1832.9429	3007.29321289063
2085.1685	2716.42724609375
2966.843	3295.02880859375
3507.511	3195.70581054688
3582.9998	3344.61669921875
peaklist end

peaklist start
mz=1526.15370197594
fragmentation=HCD
charge=3
header=RawFile: QE929_MSQ1321_20180329_Heba_ub_s6_10_3 Index: 23537 Precursor: 0 _peak_
116.80244	2079.23315429688
134.51288	2149.447265625
156.51511	2218.1220703125
175.86549	2517.3017578125
210.56609	2122.94604492188
226.11661	2098.4873046875
252.32355	2810.76000976563
412.19977	2433.42114257813
1274.2842	3112.04711914063
2985.4504	3362.26708984375
3950.6033	3776.86376953125
4219.3086	4017.16625976563
peaklist end

peaklist start
mz=1526.21769944421
fragmentation=HCD
charge=3
header=RawFile: QE929_MSQ1321_20180329_Heba_ub_s8_30_2 Index: 23118 Precursor: 0 _peak_
181.30554	2190.3271484375
224.35713	2267.94409179688
422.86569	2229.30224609375
504.96649	2627.73754882813
797.95514	2842.8974609375
897.73511	2649.693359375
1814.962	3213.68603515625
3252.9602	3332.46606445313
3702.8201	3956.07739257813
4012.7109	3673.61499023438
peaklist end

peaklist start
mz=1526.36576910804
fragmentation=HCD
charge=3
header=RawFile: QE929_MSQ1321_20180329_Heba_ub_s7_30_1 Index: 22937 Precursor: 0 _peak_
118.13924	2153.29443359375
127.11903	2323.3779296875
132.68916	2607.97875976563
225.08377	2713.7587890625
675.16589	2759.36181640625
1187.4651	3314.28076171875
2152.5151	3207.53344726563
2461.2139	3027.87939453125
2994.8823	4618.0185546875
peaklist end

peaklist start
mz=1526.47069624354
fragmentation=HCD
charge=3
header=RawFile: QE929_MSQ1321_20180329_Heba_ub_s4_10_1 Index: 23020 Precursor: 0 _peak_
103.6952	2272.02075195313
108.16386	2181.03442382813
131.79051	2230.30737304688
131.82831	2428.71826171875
314.19412	2798.25903320313
393.43433	2358.98193359375
720.11835	3118.27612304688
1248.8198	3925.7509765625
1377.6774	2944.1923828125
2011.8597	3018.24536132813
2066.4551	9596.482421875
2293.0083	3306.54907226563
2306.6731	3022.90625
peaklist end

peaklist start
mz=1528.24303791677
fragmentation=HCD
charge=3
header=RawFile: QE929_MSQ1321_20180329_Heba_ub_s8_30_2 Index: 23653 Precursor: 0 _peak_
125.02766	2211.73583984375
180.61354	2206.82568359375
458.17624	2331.62768554688
698.50848	3097.72875976563
908.23291	3008.00463867188
1251.0425	3511.18725585938
1527.4065	2878.23852539063
peaklist end

peaklist start
mz=1528.7910747956
fragmentation=HCD
charge=3
header=RawFile: QE929_MSQ1321_20180329_Heba_ub_s9_30_3 Index: 21397 Precursor: 0 _peak_
101.83895	2225.7646484375
112.34892	2524.94506835938
133.80025	2296.29736328125
138.95711	2203.07275390625
164.24072	2149.71923828125
166.94701	2024.93395996094
173.53471	2189.04028320313
211.81459	2383.71166992188
231.28366	2319.59497070313
509.04016	2899.74096679688
864.06549	2770.33520507813
1129.5201	3444.357421875
1253.6213	2814.65844726563
2363.1108	3116.54125976563
2646.8564	3354.44189453125
2650.042	3117.79736328125
peaklist end

peaklist start
mz=1528.90335262496
fragmentation=HCD
charge=3
header=RawFile: QE929_MSQ1321_20180329_Heba_ub_s7_30_1 Index: 23432 Precursor: 0 _peak_
113.42871	2528.78955078125
230.11902	2652.9228515625
276.65436	2271.6015625
293.07608	2274.92431640625
398.95621	2510.32641601563
498.81784	2861.96752929688
570.20367	2737.857421875
1482.7081	2828.28686523438
peaklist end

peaklist start
mz=1530.46354407286
fragmentation=HCD
charge=3
header=RawFile: QE929_MSQ1321_20180329_Heba_ub_s8_30_2 Index: 23377 Precursor: 0 _peak_
109.61277	2593.86376953125
112.7718	2013.05407714844
138.05504	3257.02856445313
214.64568	2385.81787109375
216.77757	2316.97998046875
362.3735	2319.38623046875
407.11493	2503.9521484375
429.57388	2535.02294921875
453.80502	2756.4580078125
495.39639	2695.33374023438
688.66803	2679.32763671875
740.32623	2682.0615234375
801.96637	2787.12915039063
909.77686	2625.88110351563
918.23285	2708.64184570313
1014.2386	2753.29028320313
1014.4445	3239.0458984375
1344.1899	2674.16333007813
2482.8806	3476.58984375
3249.8337	3132.03173828125
peaklist end

peaklist start
mz=1530.61951083684
fragmentation=HCD
charge=3
header=RawFile: QE929_MSQ1321_20180329_Heba_ub_s4_10_1 Index: 23451 Precursor: 0 _peak_
117.72727	2110.14892578125
132.79828	2060.43188476563
143.76468	2322.18139648438
257.7764	2583.45092773438
1126.7427	2783.25659179688
1136.657	2990.71923828125
1418.6157	4349.84716796875
1438.4551	2728.90649414063
3727.4141	2980.89892578125
3752.7332	3459.45629882813
peaklist end

peaklist start
mz=1148.28248532581
fragmentation=HCD
charge=4
header=RawFile: QE929_MSQ1321_20180329_Heba_ub_s8_30_2 Index: 15267 Precursor: 0 _multi_
102.5134	1942.06433105469
116.67552	1779.74291992188
119.2958	1657.68872070313
143.45551	1741.80847167969
168.17416	2113.16479492188
180.86655	1660.6435546875
247.49106	1794.05114746094
356.60623	2071.41577148438
437.78558	1805.56872558594
501.81808	1814.86352539063
906.13782	1922.07739257813
1185.1825	2448.79028320313
2196.6287	2423.64624023438
3146.4253	2333.48876953125
peaklist end

peaklist start
mz=1148.28470006516
fragmentation=HCD
charge=4
header=RawFile: QE929_MSQ1321_20180329_Heba_ub_s9_30_3 Index: 15155 Precursor: 0 _multi_
226.12975	1695.89990234375
353.70782	2140.25634765625
517.92871	2210.9990234375
660.31506	1919.87268066406
764.55334	1936.66455078125
824.30408	1742.77087402344
1055.5276	2224.92358398438
peaklist end

peaklist start
mz=1148.28482370715
fragmentation=HCD
charge=4
header=RawFile: QE929_MSQ1321_20180329_Heba_ub_s6_10_3 Index: 15435 Precursor: 0 _multi_
101.37335	1552.76647949219
109.4826	1660.20532226563
276.2666	1937.34704589844
281.73657	1882.64428710938
534.52838	2195.94360351563
670.55798	2188.248046875
744.31537	1903.05822753906
1215.5778	2150.53662109375
3135.2097	2490.951171875
4387.9976	2868.21337890625
peaklist end

peaklist start
mz=1530.7314510269
fragmentation=HCD
charge=3
header=RawFile: QE929_MSQ1321_20180329_Heba_ub_s6_10_3 Index: 13979 Precursor: 0 _peak_
102.33643	2243.57788085938
114.12778	2401.30590820313
125.51942	2081.93920898438
129.38246	2143.54931640625
155.79295	2418.21118164063
212.10281	3154.96557617188
216.83151	2244.77416992188
586.9743	2564.67260742188
666.35797	2929.32788085938
1131.5679	4590.01708984375
1242.353	4078.70092773438
1282.9614	2766.11840820313
1374.6533	5256.458984375
1489.6666	4729.85791015625
1615.7635	2960.91455078125
2072.1545	3176.9326171875
2360.781	3269.2021484375
2484.2225	244964.421875
2486.1959	60215.640625
4000.7275	3293.39038085938
peaklist end

peaklist start
mz=1530.88485683539
fragmentation=HCD
charge=3
header=RawFile: QE929_MSQ1321_20180329_Heba_ub_s4_10_1 Index: 23162 Precursor: 0 _peak_
151.97987	2047.94592285156
198.92575	2309.06787109375
308.51596	2263.10888671875
357.85178	2643.86303710938
423.29285	2378.5654296875
441.57065	2746.08813476563
569.03784	2495.427734375
587.58136	2378.05346679688
684.80377	2845.03735351563
701.17407	3202.13623046875
1313.5188	2848.1943359375
1789.8783	2801.40649414063
1822.561	2871.84423828125
2423.9031	2795.31982421875
2438.7615	3099.23291015625
2763.9224	3081.79541015625
peaklist end

peaklist start
mz=1148.53348419425
fragmentation=HCD
charge=4
header=RawFile: QE929_MSQ1321_20180329_Heba_ub_s7_30_1 Index: 14908 Precursor: 0 _multi_
123.88538	1954.04260253906
127.13905	1877.93872070313
254.61993	2101.37158203125
292.56653	1787.88732910156
479.50314	2024.96398925781
566.71851	1876.07556152344
1256.9932	2469.05883789063
1415.7031	2319.42041015625
1674.4961	2644.09765625
3563.7495	3140.71630859375
peaklist end

peaklist start
mz=1531.2433143706
fragmentation=HCD
charge=3
header=RawFile: QE929_MSQ1321_20180329_Heba_ub_s1_ctrl_1 Index: 3257 Precursor: 0 _peak_
625.00183	2605.51782226563
1276.2909	2797.41528320313
1498.5621	4006.177734375
1499.5828	4631.8466796875
1500.5704	4422.39111328125
3255.3323	4465.3291015625
peaklist end

peaklist start
mz=1531.48397256204
fragmentation=HCD
charge=3
header=RawFile: QE929_MSQ1321_20180329_Heba_ub_s4_10_1 Index: 23110 Precursor: 0 _peak_
113.49918	2199.16064453125
124.74875	2401.38525390625
196.45029	2442.58178710938
198.63072	2137.150390625
293.0007	3045.84765625
309.58823	2338.435546875
457.38419	2510.46606445313
525.82434	2611.15625
568.19025	2669.33544921875
738.20905	2603.84057617188
1186.7659	2839.62109375
1394.8588	2994.98681640625
1665.7222	3604.93188476563
1749.0715	2940.20532226563
1944.792	3607.44458007813
1978.2898	3369.6171875
2812.3867	3381.61743164063
peaklist end

peaklist start
mz=1531.61459002202
fragmentation=HCD
charge=3
header=RawFile: QE929_MSQ1321_20180329_Heba_ub_s4_10_1 Index: 23250 Precursor: 0 _peak_
114.02263	2218.10400390625
230.60721	2302.96899414063
231.75717	2472.81420898438
266.96191	2224.34692382813
398.22293	2717.58740234375
480.93008	2964.80004882813
596.55682	3192.68286132813
715.8598	2364.90234375
814.04523	3077.85913085938
1155.4034	2816.10864257813
1258.0083	3937.2275390625
1295.6282	4556.16015625
1493.6672	3008.611328125
5632.7988	3560.96069335938
peaklist end

peaklist start
mz=1531.70635178423
fragmentation=HCD
charge=3
header=RawFile: QE929_MSQ1321_20180329_Heba_ub_s7_30_1 Index: 18437 Precursor: 0 _multi_
132.30978	2319.08715820313
223.33234	2276.83837890625
320.85059	2694.05615234375
483.7352	2549.21118164063
483.82687	2302.05834960938
529.37122	2655.01708984375
2198.2097	3445.22778320313
peaklist end

peaklist start
mz=1531.70683603379
fragmentation=HCD
charge=3
header=RawFile: QE929_MSQ1321_20180329_Heba_ub_s5_10_2 Index: 16937 Precursor: 0 _multi_
183.45663	2283.92846679688
221.40028	2756.16235351563
436.04587	2326.95092773438
452.65195	2573.5888671875
457.24826	2608.1650390625
462.46036	2829.93334960938
1758.9105	3147.11645507813
2398.021	3090.5703125
3272.2173	2898.67529296875
3691.2297	3328.63232421875
4288.8916	3460.17163085938
peaklist end

peaklist start
mz=1531.70787233595
fragmentation=HCD
charge=3
header=RawFile: QE929_MSQ1321_20180329_Heba_ub_s6_10_3 Index: 18976 Precursor: 0 _multi_
112.74113	2230.42016601563
178.95677	2030.1552734375
401.71829	2198.99633789063
901.67389	2590.2197265625
1269.3062	2626.19384765625
1272.8392	2771.31713867188
1481.7584	2855.48388671875
2768.4714	3280.318359375
2973.562	3972.73681640625
3191.4338	3615.98291015625
peaklist end

peaklist start
mz=1149.03307056649
fragmentation=HCD
charge=4
header=RawFile: QE929_MSQ1321_20180329_Heba_ub_s6_10_3 Index: 15674 Precursor: 0 _multi_
171.54207	1606.6201171875
245.73384	1775.01025390625
256.77448	1730.35668945313
338.17636	1914.08215332031
651.22266	2084.51733398438
2080.4895	2299.05200195313
4482.3477	3000.5419921875
peaklist end

peaklist start
mz=1531.71023229447
fragmentation=HCD
charge=3
header=RawFile: QE929_MSQ1321_20180329_Heba_ub_s9_30_3 Index: 23355 Precursor: 0 _peak_
129.10278	2592.58544921875
1183.2639	3252.3173828125
1538.8429	3172.91455078125
1832.8207	3184.75927734375
1921.7651	3225.37719726563
peaklist end

peaklist start
mz=1149.25601952389
fragmentation=HCD
charge=4
header=RawFile: QE929_MSQ1321_20180329_Heba_ub_s7_30_1 Index: 14000 Precursor: 0 _multi_
112.95663	1782.4287109375
119.69044	1741.42712402344
126.05517	2220.2587890625
138.05516	12408.083984375
144.36389	1730.328125
155.79085	1598.49255371094
168.06615	6091.00537109375
186.07602	3687.73876953125
203.50882	1654.28137207031
204.08722	15114.7578125
274.09225	3064.58276367188
366.14127	3530.34692382813
367.86334	1795.26501464844
507.32657	2082.44409179688
644.48138	1873.20153808594
656.19476	2135.5908203125
776.82733	2417.9248046875
900.09882	2328.11938476563
1403.4783	2472.041015625
3142.1812	2518.46997070313
3737.5435	2664.82348632813
peaklist end

peaklist start
mz=1149.25620348532
fragmentation=HCD
charge=4
header=RawFile: QE929_MSQ1321_20180329_Heba_ub_s9_30_3 Index: 14175 Precursor: 0 _multi_
111.46178	1675.77575683594
116.9142	1995.06555175781
121.02838	2033.01599121094
126.05483	2982.10229492188
138.05437	15916.23828125
144.88345	1638.29626464844
153.45317	1822.1767578125
153.67166	1679.98999023438
168.06471	6882.8037109375
186.07448	3152.16162109375
204.08627	22844.96484375
222.26201	2225.23486328125
242.36043	1735.21850585938
274.0914	7737.23681640625
331.62277	1811.06262207031
336.27155	1923.92138671875
366.13831	3948.07958984375
458.56009	1949.42761230469
465.11719	1774.00036621094
480.65115	1928.90563964844
678.20807	2178.88696289063
822.57098	2100.60766601563
peaklist end

peaklist start
mz=1532.50479690958
fragmentation=HCD
charge=3
header=RawFile: QE929_MSQ1321_20180329_Heba_ub_s8_30_2 Index: 21270 Precursor: 0 _peak_
128.19456	1974.03747558594
170.97517	2288.20678710938
207.43564	2972.70532226563
231.96693	2692.349609375
352.58957	2432.115234375
688.96387	2746.97998046875
715.06793	2572.34838867188
1311.9934	2981.78149414063
2147.5205	3499.12915039063
2227.1213	3766.04150390625
3026.8064	3609.46240234375
peaklist end

peaklist start
mz=1532.80129058305
fragmentation=HCD
charge=3
header=RawFile: QE929_MSQ1321_20180329_Heba_ub_s4_10_1 Index: 23306 Precursor: 0 _peak_
110.81456	2120.404296875
115.63197	2108.54833984375
138.05547	2183.45629882813
159.63472	2577.49389648438
160.8651	2318.37670898438
285.00241	2356.07788085938
292.87183	3059.09301757813
333.5336	2286.65966796875
408.36078	2516.56909179688
428.28238	2629.3056640625
661.82697	3009.6708984375
881.87433	2626.75024414063
1208.0898	2671.02392578125
1232.5833	2827.64111328125
peaklist end

peaklist start
mz=1533.11858570778
fragmentation=HCD
charge=3
header=RawFile: QE929_MSQ1321_20180329_Heba_ub_s6_10_3 Index: 23693 Precursor: 0 _peak_
112.63726	1976.76721191406
137.12694	2172.69555664063
141.90532	2139.52465820313
153.54616	2240.66918945313
167.7038	2176.861328125
247.46861	2849.92504882813
631.05731	2620.45947265625
976.82019	2586.26416015625
1058.8466	2617.01049804688
1278.9421	5401.92333984375
1402.6672	2756.57373046875
2186.0398	3108.66918945313
2896.8765	3858.44555664063
5374.1436	4148.33642578125
5588.0957	4489.92333984375
peaklist end

peaklist start
mz=1533.30488773429
fragmentation=HCD
charge=3
header=RawFile: QE929_MSQ1321_20180329_Heba_ub_s8_30_2 Index: 21267 Precursor: 0 _peak_
131.79694	2119.97583007813
141.7567	2256.73217773438
172.78806	2724.05200195313
191.66512	2122.47924804688
238.69209	2180.56201171875
274.49762	2212.14575195313
335.59109	2809.4501953125
1079.8768	2815.91357421875
1360.1243	3096.34008789063
1475.7603	2705.82299804688
1681.4535	2769.70043945313
2391.2441	3235.48046875
2734.8208	2938.07006835938
3757.9739	3572.10278320313
4237.9683	4226.31298828125
peaklist end

peaklist start
mz=1533.44789091301
fragmentation=HCD
charge=3
header=RawFile: QE929_MSQ1321_20180329_Heba_ub_s4_10_1 Index: 23366 Precursor: 0 _peak_
136.70068	2484.48706054688
218.74141	2579.47412109375
228.15918	2666.95361328125
393.396	2448.86547851563
642.08148	2460.39599609375
1239.1772	2846.01293945313
4189.9336	3934.16918945313
5611.8364	3733.9140625
peaklist end

peaklist start
mz=1533.79444005576
fragmentation=HCD
charge=3
header=RawFile: QE929_MSQ1321_20180329_Heba_ub_s8_30_2 Index: 21481 Precursor: 0 _multi_
125.09177	2322.748046875
196.71942	2434.42504882813
357.34842	2459.43725585938
448.43607	2868.78051757813
1011.403	2916.42456054688
1305.6807	4125.138671875
1600.8644	18573.328125
1601.8525	22292.58203125
1602.8323	4571.63330078125
3286.6345	3417.98901367188
4645.918	3408.9609375
peaklist end

peaklist start
mz=1533.79583708367
fragmentation=HCD
charge=3
header=RawFile: QE929_MSQ1321_20180329_Heba_ub_s6_10_3 Index: 21624 Precursor: 0 _multi_
104.72264	2524.91796875
144.64305	2166.79614257813
152.95796	2082.51708984375
228.29091	2382.5966796875
338.22366	2388.42602539063
367.84888	2277.67651367188
561.01306	2824.01416015625
865.94562	2697.74438476563
913.63342	3020.28881835938
914.86328	2726.2109375
1587.0072	3246.09423828125
1600.8627	10517.9931640625
1601.8334	10372.0849609375
2246.5032	3374.96118164063
2374.2634	2875.4765625
2428.041	2889.89916992188
2593.9829	3330.36499023438
3449.7617	3983.70092773438
3553.3499	4836.63623046875
3898.3093	3582.66967773438
3993.3843	3894.28393554688
4397.4517	3216.4892578125
peaklist end

peaklist start
mz=1533.85622870876
fragmentation=HCD
charge=3
header=RawFile: QE929_MSQ1321_20180329_Heba_ub_s9_30_3 Index: 21487 Precursor: 0 _peak_
140.31876	2233.98364257813
203.20724	2340.07006835938
249.66075	2175.13110351563
305.2244	2482.31469726563
635.2868	2437.62036132813
1062.9271	2911.51245117188
1323.6978	3013.3017578125
1685.0371	3310.74951171875
1878.8853	2928.63842773438
4036.3735	3286.11010742188
peaklist end

peaklist start
mz=1534.12948472372
fragmentation=HCD
charge=3
header=RawFile: QE929_MSQ1321_20180329_Heba_ub_s7_30_1 Index: 21215 Precursor: 0 _multi_
173.8013	2263.50854492188
185.71596	2247.18920898438
206.53471	2359.41723632813
237.35632	2411.61572265625
272.23822	2711.37573242188
386.21652	2448.29858398438
459.90414	2538.31396484375
1053.1221	2898.0556640625
1368.5632	3061.9365234375
1904.8728	2796.03076171875
2349.3293	3149.56494140625
3185.3389	3787.65258789063
3701.175	3561.65844726563
peaklist end

peaklist start
mz=1534.17637089518
fragmentation=HCD
charge=3
header=RawFile: QE929_MSQ1321_20180329_Heba_ub_s8_30_2 Index: 23469 Precursor: 0 _peak_
111.40817	2580.0341796875
152.04762	2393.99731445313
174.32994	2296.03271484375
298.98856	2498.14868164063
397.07571	2230.61645507813
848.69812	2554.47705078125
991.88318	3054.79760742188
993.6474	3280.83544921875
1110.7708	2949.77563476563
1324.2814	5585.70654296875
2724.252	2974.81396484375
3818.1721	3442.994140625
peaklist end

peaklist start
mz=1151.03261115096
fragmentation=HCD
charge=4
header=RawFile: QE929_MSQ1321_20180329_Heba_ub_s6_10_3 Index: 6638 Precursor: 0 _multi_
107.12254	1618.20104980469
345.83902	1882.97143554688
367.68466	1897.6064453125
482.88098	1820.09143066406
1552.9739	2232.4521484375
3143.6567	2536.2919921875
peaklist end

peaklist start
mz=1151.06785826532
fragmentation=HCD
charge=4
header=RawFile: QE929_MSQ1321_20180329_Heba_ub_s5_10_2 Index: 19227 Precursor: 0 _multi_
114.00823	1590.7578125
134.51216	1671.77294921875
233.06667	1911.94787597656
365.68979	1724.89819335938
570.05756	2169.16552734375
595.34265	2101.77294921875
609.62109	2032.09216308594
649.72113	2205.93920898438
741.72247	2204.67700195313
1790.7457	2694.64526367188
2857.7449	2586.373046875
4404.5469	3500.57543945313
4586.7002	2654.47265625
peaklist end

peaklist start
mz=1534.70766610594
fragmentation=HCD
charge=3
header=RawFile: QE929_MSQ1321_20180329_Heba_ub_s8_30_2 Index: 23474 Precursor: 0 _peak_
100.44292	2019.42419433594
294.19473	2520.69970703125
297.12906	2352.52368164063
383.06171	2686.23120117188
394.52737	2455.94384765625
497.27258	2533.16186523438
553.05011	2794.19873046875
1082.3014	2895.42138671875
1191.1588	4112.345703125
1375.0322	2817.01318359375
1408.2628	3000.78369140625
1417.0466	3598.234375
1433.1058	3021.6552734375
1507.8801	3162.59350585938
2633.5339	2964.8642578125
4257.5884	3650.09790039063
5037.5747	3130.58349609375
5105.6001	4219.05908203125
5253.9102	3344.09228515625
peaklist end

peaklist start
mz=921.262597961198
fragmentation=HCD
charge=5
header=RawFile: QE929_MSQ1321_20180329_Heba_ub_s6_10_3 Index: 16773 Precursor: 0 _multi_
105.45095	1503.79431152344
136.07663	2038.94519042969
233.74681	1560.33239746094
364.03467	1695.19372558594
398.21649	2707.51245117188
464.29337	1580.37243652344
520.53925	1852.40161132813
787.41632	7422.0537109375
962.86511	1690.87316894531
978.33136	2271.96826171875
1063.5325	2184.34594726563
1275.2108	1849.11437988281
1402.5145	2124.84057617188
2185.4749	2431.23120117188
4136.1396	2199.5166015625
4420.5356	2470.36157226563
peaklist end

peaklist start
mz=921.262597961198
fragmentation=HCD
charge=5
header=RawFile: QE929_MSQ1321_20180329_Heba_ub_s6_10_3 Index: 16604 Precursor: 0 _multi_
101.15942	1270.93774414063
112.44676	1366.82287597656
120.081	1580.58813476563
138.79961	1649.21765136719
246.8842	1467.12744140625
282.30386	1640.65051269531
398.21808	2310.251953125
449.14059	1556.93713378906
787.41272	9225.60192871094
2561.4651	2033.2314453125
2572.9985	2180.02783203125
2997.2329	2045.99584960938
3093.8374	2028.06079101563
3160.9038	2167.84594726563
peaklist end

peaklist start
mz=921.262924541968
fragmentation=HCD
charge=5
header=RawFile: QE929_MSQ1321_20180329_Heba_ub_s7_30_1 Index: 16089 Precursor: 0 _multi_
120.08032	2793.56884765625
136.07437	2518.1513671875
146.95963	1363.00048828125
172.97	1709.48486328125
173.06242	1657.45483398438
174.15721	1536.7548828125
251.14996	3095.45068359375
302.65921	1584.326171875
334.74393	1653.37609863281
398.21692	2453.06323242188
400.31125	1685.81323242188
541.81903	1848.01391601563
787.40247	9921.0927734375
994.36688	1888.9541015625
1210.2252	2267.62255859375
1577.5745	2149.50463867188
1999.8477	2278.39282226563
3006.6086	2135.15454101563
4169.6704	2406.90600585938
peaklist end

peaklist start
mz=921.262993642954
fragmentation=HCD
charge=5
header=RawFile: QE929_MSQ1321_20180329_Heba_ub_s9_30_3 Index: 16311 Precursor: 0 _multi_
120.08087	3215.09423828125
120.75291	1450.140625
149.8755	1389.13793945313
156.42157	1571.81628417969
251.14752	2206.82470703125
264.91357	1566.85559082031
488.2713	1807.09497070313
623.03412	1779.84020996094
687.87677	1680.01782226563
787.40753	3695.60913085938
994.84412	1672.87841796875
1014.5325	2586.92016601563
1627.5203	1914.76391601563
peaklist end

peaklist start
mz=921.263151914403
fragmentation=HCD
charge=5
header=RawFile: QE929_MSQ1321_20180329_Heba_ub_s8_30_2 Index: 16532 Precursor: 0 _multi_
120.08109	1698.49304199219
155.93367	1779.86938476563
251.14929	2605.93139648438
398.2178	2489.23291015625
587.85388	1625.03466796875
787.41254	7748.59521484375
1258.2593	1796.00024414063
1282.0184	1832.39953613281
1438.1875	2074.69482421875
1527.6426	2054.12670898438
2317.3923	2375.70654296875
2995.2112	2272.84521484375
peaklist end

peaklist start
mz=921.26341688707
fragmentation=HCD
charge=5
header=RawFile: QE929_MSQ1321_20180329_Heba_ub_s4_10_1 Index: 16705 Precursor: 0 _multi_
106.51563	1451.25512695313
158.44867	1554.55383300781
160.81454	1446.77819824219
179.6649	1484.08178710938
267.83121	1509.17578125
327.84433	1557.00073242188
334.5611	1762.84692382813
350.04184	1606.18395996094
387.34726	1565.84252929688
777.13232	1628.47509765625
1207.8564	1940.091796875
1830.0273	2443.44360351563
2436.8291	1924.92199707031
peaklist end

peaklist start
mz=1534.79802657243
fragmentation=HCD
charge=3
header=RawFile: QE929_MSQ1321_20180329_Heba_ub_s9_30_3 Index: 21652 Precursor: 0 _peak_
108.62372	2442.70532226563
111.09274	2428.56127929688
129.47771	2244.46264648438
141.81346	2320.37377929688
165.36372	2312.47875976563
185.50499	2169.99365234375
199.99265	2196.57641601563
220.7357	2181.8427734375
422.9035	2154.59594726563
480.65024	3268.140625
480.99295	2502.5390625
503.95502	2352.2900390625
514.08594	2614.46923828125
620.3772	2935.7822265625
792.20691	2731.67919921875
1297.8966	2838.81420898438
1347.8228	2771.29052734375
1497.7694	2833.69116210938
1600.8527	33950.3041992188
2012.5248	2980.84350585938
2228.0942	3065.03344726563
2323.5378	3263.68139648438
3533.939	3436.15551757813
3631.5759	3873.51586914063
3732.9563	3568.2578125
peaklist end

peaklist start
mz=1534.96405806538
fragmentation=HCD
charge=3
header=RawFile: QE929_MSQ1321_20180329_Heba_ub_s1_ctrl_1 Index: 11836 Precursor: 0 _peak_
108.12054	2389.712890625
118.18563	2284.42749023438
212.98593	2225.20043945313
455.99301	2695.18994140625
573.09326	2542.505859375
685.62598	2715.99780273438
706.43848	2968.1689453125
981.49805	2455.57348632813
987.82123	3365.2529296875
1176.8889	2822.38525390625
1719.5221	4006.02490234375
2325.4785	2800.70263671875
2622.698	2987.43725585938
2965.1562	3162.25756835938
3164.3345	3137.51684570313
peaklist end

peaklist start
mz=1534.98311093996
fragmentation=HCD
charge=3
header=RawFile: QE929_MSQ1321_20180329_Heba_ub_s8_30_2 Index: 21404 Precursor: 0 _peak_
111.11511	2048.85229492188
266.36252	2049.31713867188
360.10004	2873.45703125
485.93164	2511.34497070313
489.94458	2788.556640625
1134.7928	2660.79418945313
1238.9902	2486.9814453125
1489.5663	3864.84594726563
1644.7599	3820.84423828125
1677.9148	3026.72509765625
1770.3583	2777.48095703125
1951.127	2990.181640625
1951.9202	3785.77783203125
4029.7852	3910.35815429688
5722.7227	4055.68920898438
5945.2246	3380.47827148438
peaklist end

peaklist start
mz=1535.4828804063
fragmentation=HCD
charge=3
header=RawFile: QE929_MSQ1321_20180329_Heba_ub_s6_10_3 Index: 23837 Precursor: 0 _peak_
106.6741	2056.07202148438
112.86642	2316.29418945313
147.84235	2386.20043945313
208.11885	2218.80395507813
602.1026	2815.37084960938
755.98639	2621.57983398438
1410.6752	2622.16479492188
2244.106	3366.23608398438
3061.28	3375.04736328125
peaklist end

peaklist start
mz=1535.99255441557
fragmentation=HCD
charge=3
header=RawFile: QE929_MSQ1321_20180329_Heba_ub_s4_10_1 Index: 23371 Precursor: 0 _peak_
103.0015	2126.58862304688
205.62108	2290.47021484375
205.64021	2280.45483398438
235.44162	2445.52612304688
251.98268	2747.166015625
1050.4163	2814.52075195313
1425.0884	3083.00854492188
1705.745	3231.34643554688
2303.4915	3083.7802734375
peaklist end

peaklist start
mz=1536.04006012987
fragmentation=HCD
charge=3
header=RawFile: QE929_MSQ1321_20180329_Heba_ub_s4_10_1 Index: 23334 Precursor: 0 _peak_
121.60108	2142.86791992188
147.03755	2096.59033203125
170.4045	2432.58032226563
182.57561	2131.40185546875
188.66695	1985.99768066406
259.85239	2505.18579101563
267.03247	2685.98413085938
362.46338	2304.52490234375
480.90057	2541.20825195313
502.13733	2551.99365234375
562.0849	2667.8955078125
622.22906	2543.36157226563
662.46033	2600.52587890625
933.42975	2768.94165039063
1110.9874	3090.73046875
1125.9417	2978.98583984375
1644.7068	2825.22412109375
peaklist end

peaklist start
mz=1152.28744590395
fragmentation=HCD
charge=4
header=RawFile: QE929_MSQ1321_20180329_Heba_ub_s6_10_3 Index: 16825 Precursor: 0 _multi_
147.13239	1670.58129882813
200.98775	2270.00805664063
205.81709	1684.88452148438
274.56171	1859.42834472656
317.51123	1937.19360351563
324.57468	2471.22216796875
392.40692	2115.94799804688
403.22876	1802.72485351563
1046.5825	2385.453125
1671.7888	2437.02587890625
2963.0449	2537.99267578125
peaklist end

peaklist start
mz=1536.04800564895
fragmentation=HCD
charge=3
header=RawFile: QE929_MSQ1321_20180329_Heba_ub_s7_30_1 Index: 14907 Precursor: 0 _multi_
181.12265	2031.42834472656
375.46848	2727.00854492188
655.99109	2788.26049804688
1125.9141	2791.86596679688
1502.3409	3455.9599609375
1577.4103	2929.73510742188
1872.2621	3338.50024414063
4516.5723	4001.501953125
peaklist end

peaklist start
mz=1152.28826081359
fragmentation=HCD
charge=4
header=RawFile: QE929_MSQ1321_20180329_Heba_ub_s5_10_2 Index: 14359 Precursor: 0 _multi_
175.98166	1714.66809082031
266.20297	2032.7421875
565.75793	1891.14965820313
570.17682	2016.43237304688
885.95587	2537.41845703125
1015.4461	2219.62622070313
1236.8721	2087.17529296875
1573.9419	2274.54858398438
2043.6925	2441.82543945313
peaklist end

peaklist start
mz=1152.28833898281
fragmentation=HCD
charge=4
header=RawFile: QE929_MSQ1321_20180329_Heba_ub_s3_ctrl_3 Index: 14713 Precursor: 0 _multi_
132.57338	1648.29614257813
189.39653	1695.93408203125
227.54399	1867.08081054688
322.51257	1861.73486328125
323.4877	1884.12512207031
422.37372	1966.75903320313
523.0036	2215.62646484375
840.87567	2531.98706054688
2502.0222	2468.93798828125
4442.5088	2995.73486328125
peaklist end

peaklist start
mz=1536.04897187265
fragmentation=HCD
charge=3
header=RawFile: QE929_MSQ1321_20180329_Heba_ub_s8_30_2 Index: 15249 Precursor: 0 _multi_
113.77512	2172.79711914063
126.77266	2852.94750976563
139.89046	2836.2744140625
157.61128	2255.18530273438
161.18391	2271.8564453125
211.69249	2120.9560546875
221.10243	2328.81713867188
286.33929	2520.7685546875
301.2312	2369.98022460938
445.78137	2757.32446289063
706.03546	3288.8310546875
784.68048	3106.60083007813
1044.0903	2893.46142578125
1578.0735	3044.72241210938
3980.658	3869.96801757813
4203.2778	3866.68359375
peaklist end

peaklist start
mz=1152.28857388925
fragmentation=HCD
charge=4
header=RawFile: QE929_MSQ1321_20180329_Heba_ub_s4_10_1 Index: 15815 Precursor: 0 _multi_
101.07136	1808.27502441406
130.28548	1583.19763183594
167.19284	2016.00134277344
185.16451	11029.140625
205.46297	1702.85974121094
219.19315	1670.84069824219
221.73395	1913.78173828125
233.12749	2424.08569335938
261.12256	2273.0009765625
294.36179	1869.25512695313
389.18103	3444.58349609375
556.10498	2432.76171875
1286.5352	2170.6142578125
3807.4146	2731.3134765625
peaklist end

peaklist start
mz=1536.04909128118
fragmentation=HCD
charge=3
header=RawFile: QE929_MSQ1321_20180329_Heba_ub_s4_10_1 Index: 15444 Precursor: 0 _multi_
138.11958	2114.9990234375
209.3734	2655.30395507813
221.0961	2216.26391601563
365.96161	2395.28002929688
412.07645	2734.91870117188
491.10843	2703.28198242188
576.67645	2756.06591796875
926.4668	2499.0146484375
1306.7025	2802.71533203125
2702.656	3426.77856445313
3131.7241	3129.57788085938
3278.4316	3565.11157226563
4181.3501	3876.59008789063
peaklist end

peaklist start
mz=1152.28865947148
fragmentation=HCD
charge=4
header=RawFile: QE929_MSQ1321_20180329_Heba_ub_s3_ctrl_3 Index: 14448 Precursor: 0 _multi_
105.81998	1611.55236816406
107.87401	1956.46301269531
108.04645	1718.87805175781
126.03551	1804.17028808594
158.3242	1708.86376953125
176.8326	1619.31298828125
205.79771	2290.24365234375
236.48317	2115.70947265625
398.97556	1823.20886230469
567.53455	1868.34057617188
925.47675	12317.2680664063
1220.3215	2207.1171875
peaklist end

peaklist start
mz=1152.28865947148
fragmentation=HCD
charge=4
header=RawFile: QE929_MSQ1321_20180329_Heba_ub_s3_ctrl_3 Index: 14579 Precursor: 0 _multi_
116.6147	1848.56115722656
176.4601	1803.68310546875
197.75443	1778.06274414063
200.33731	1970.36682128906
206.96367	1915.5048828125
1125.2566	2198.51245117188
1488.9028	2154.56298828125
1494.9633	2043.69201660156
1523.9818	2300.7421875
1567.2286	2133.23779296875
1630.8271	2287.00073242188
1849.4797	2487.21752929688
2061.457	2320.33666992188
3347.4861	2821.81811523438
3390.5444	2667.0732421875
peaklist end

peaklist start
mz=1152.28867699977
fragmentation=HCD
charge=4
header=RawFile: QE929_MSQ1321_20180329_Heba_ub_s1_ctrl_1 Index: 12911 Precursor: 0 _multi_
111.87349	1679.55334472656
279.15021	1804.48303222656
393.59634	1872.15551757813
953.35889	2444.16040039063
2174.9326	2354.75024414063
2210.7844	2515.30346679688
3098.9067	2454.33081054688
peaklist end

peaklist start
mz=1152.28868562463
fragmentation=HCD
charge=4
header=RawFile: QE929_MSQ1321_20180329_Heba_ub_s8_30_2 Index: 15645 Precursor: 0 _multi_
122.43073	1841.38208007813
140.94044	1689.87731933594
229.95731	1673.51916503906
389.18137	2746.44458007813
452.80246	1928.49658203125
500.51935	2192.04345703125
868.90399	2243.49926757813
1911.2031	2282.85375976563
2116.3296	2860.15478515625
2491.6475	2663.67822265625
2637.6624	2949.47900390625
2705.28	2906.62963867188
2817.7791	2616.5126953125
4047.7854	2454.66674804688
peaklist end

peaklist start
mz=1152.28868562463
fragmentation=HCD
charge=4
header=RawFile: QE929_MSQ1321_20180329_Heba_ub_s8_30_2 Index: 15816 Precursor: 0 _multi_
138.3528	1641.66748046875
152.22787	1791.25048828125
163.84767	1970.95776367188
178.24661	1798.41430664063
185.16475	2684.11108398438
302.51395	1796.68029785156
499.1944	2216.55151367188
834.20337	1839.77758789063
993.68195	1916.98327636719
1811.2153	2792.06689453125
2224.7344	2559.21630859375
4438.4644	3048.96459960938
peaklist end

peaklist start
mz=1152.28868562463
fragmentation=HCD
charge=4
header=RawFile: QE929_MSQ1321_20180329_Heba_ub_s8_30_2 Index: 16053 Precursor: 0 _multi_
102.54642	2069.73828125
104.04436	1571.11633300781
131.9859	1770.81066894531
153.63701	1679.30163574219
204.92885	1842.89721679688
569.0752	1943.20581054688
619.78168	2122.50341796875
773.33191	1992.76574707031
1153.4908	2412.39013671875
1401.0157	2513.71215820313
2210.1765	2181.43188476563
2498.6638	2912.46459960938
2653.1953	2764.30102539063
2778.2117	2872.27661132813
2994.9485	2593.83056640625
3285.2896	2487.03662109375
4494.1274	2638.0771484375
peaklist end

peaklist start
mz=1152.28878983909
fragmentation=HCD
charge=4
header=RawFile: QE929_MSQ1321_20180329_Heba_ub_s2_ctrl_2 Index: 15591 Precursor: 0 _multi_
104.32342	1789.34069824219
110.27578	1784.45007324219
376.68488	1961.26647949219
451.72696	1885.43347167969
1266.6556	2651.8984375
1908.1891	2215.1318359375
3167.4443	2397.86572265625
3284.6797	2485.90991210938
peaklist end

peaklist start
mz=1152.2888729065
fragmentation=HCD
charge=4
header=RawFile: QE929_MSQ1321_20180329_Heba_ub_s3_ctrl_3 Index: 14254 Precursor: 0 _multi_
141.46272	1698.96264648438
175.81172	1642.1533203125
183.04115	2203.33544921875
185.16534	3124.5400390625
198.8933	2177.39282226563
213.16005	1790.66381835938
389.18402	2205.01098632813
488.25601	2470.28369140625
529.54846	1859.79406738281
599.78375	2364.94384765625
1011.9371	1862.1376953125
1055.5087	2285.84545898438
1420.6206	2408.86938476563
1913.5779	2546.05712890625
2223.3381	2389.6982421875
2782.5732	2528.09936523438
4431.6143	2737.73950195313
4657.7588	2790.83325195313
peaklist end

peaklist start
mz=1152.28887613534
fragmentation=HCD
charge=4
header=RawFile: QE929_MSQ1321_20180329_Heba_ub_s5_10_2 Index: 14172 Precursor: 0 _multi_
110.07168	2865.82202148438
130.36012	1902.26086425781
131.0218	1955.93029785156
144.39796	1985.35546875
159.09198	1994.50817871094
185.16519	1858.27404785156
347.69943	1829.37426757813
385.72113	2294.66162109375
444.14249	1904.00537109375
465.24179	3025.47045898438
672.05768	1679.80456542969
925.47064	6611.13330078125
926.4707	7326.98291015625
1152.0702	3228.56494140625
1152.5885	2728.42041015625
1337.0107	2271.43139648438
1514.1711	2346.14794921875
1524.679	2361.12524414063
1676.1958	2992.93603515625
2137.0557	2025.73767089844
2675.0544	2837.59545898438
3253.1238	2607.73681640625
peaklist end

peaklist start
mz=1152.28902366732
fragmentation=HCD
charge=4
header=RawFile: QE929_MSQ1321_20180329_Heba_ub_s4_10_1 Index: 15609 Precursor: 0 _multi_
104.71461	1601.77758789063
110.07137	6961.62890625
130.06552	1747.24291992188
159.09186	4238.50048828125
160.26752	2178.05395507813
170.77261	1914.29284667969
171.93544	1847.69702148438
182.981	1725.19213867188
185.16515	2052.52026367188
261.12238	3313.76953125
309.67825	1814.73693847656
375.96906	1904.15686035156
389.18106	10397.1669921875
407.60114	1877.24829101563
413.90118	1864.99597167969
455.31281	1830.26062011719
480.94061	1869.46887207031
482.45435	2033.70068359375
541.93079	1874.88500976563
836.36621	12394.0295410156
917.89838	2010.77282714844
935.43353	11710.3681640625
950.27405	2243.50366210938
1034.5037	4963.49755859375
1152.0646	2932.61938476563
1952.9281	2309.78540039063
2106.4622	2251.96337890625
2217.4609	2288.20532226563
2227.907	2361.115234375
2396.4128	2879.44921875
2792.5059	2339.51000976563
2987.334	2333.86938476563
peaklist end

peaklist start
mz=1152.2892197269
fragmentation=HCD
charge=4
header=RawFile: QE929_MSQ1321_20180329_Heba_ub_s9_30_3 Index: 15822 Precursor: 0 _multi_
110.07114	1753.97045898438
115.90611	1981.0576171875
191.26816	2073.94677734375
407.55548	2017.13171386719
688.46088	2026.52465820313
942.25842	2267.60815429688
1381.8596	2251.31616210938
1602.3466	2277.12109375
3247.5781	2705.32153320313
peaklist end

peaklist start
mz=1152.2892197269
fragmentation=HCD
charge=4
header=RawFile: QE929_MSQ1321_20180329_Heba_ub_s9_30_3 Index: 15613 Precursor: 0 _multi_
136.0753	2393.22094726563
137.28627	1673.10876464844
159.09084	4288.27587890625
185.1644	20260.599609375
186.16785	1759.35363769531
195.38968	1653.53100585938
199.49977	1814.84069824219
200.13795	1999.65673828125
213.15948	3804.96606445313
214.19673	1596.10217285156
233.12695	4137.2236328125
261.12225	4003.76196289063
278.14731	1988.66235351563
284.04742	2197.56591796875
389.18152	10752.955078125
488.25	2219.328125
680.31097	1973.23315429688
1092.9065	2016.82299804688
1504.6328	2736.4912109375
1595.6152	2157.7470703125
2163.9814	2858.11669921875
2406.5698	2288.8271484375
2769.1506	2416.28002929688
peaklist end

peaklist start
mz=1152.28924984712
fragmentation=HCD
charge=4
header=RawFile: QE929_MSQ1321_20180329_Heba_ub_s4_10_1 Index: 15377 Precursor: 0 _multi_
101.07155	1831.40441894531
136.07587	3642.23803710938
159.09232	2863.37890625
177.08919	1699.23791503906
185.16512	20566.115234375
193.58563	1758.61181640625
213.15994	11318.0087890625
216.09816	2197.35424804688
221.78949	1756.34045410156
233.12888	10414.552734375
261.1232	10176.791015625
327.20508	2146.20458984375
389.18183	15680.6799316406
480.86179	1790.34912109375
488.25195	4146.01513671875
504.18134	2250.9365234375
538.74463	3108.73168945313
669.60406	2195.8349609375
854.39337	1733.07983398438
882.34241	3316.00952148438
883.5365	2278.3740234375
896.63171	2565.8359375
962.09576	2423.80151367188
964.41095	2522.80712890625
1076.4724	11866.9943847656
1094.4849	3062.45092773438
1161.333	2349.78100585938
1176.5271	2718.1337890625
1364.1332	3284.31396484375
1498.0991	2183.3134765625
1707.7646	2254.87182617188
2309.8198	2625.36865234375
2418.6804	2722.16918945313
2913.5854	2879.0166015625
3401.4844	2566.439453125
3534.5791	2545.53173828125
peaklist end

peaklist start
mz=1152.28935117285
fragmentation=HCD
charge=4
header=RawFile: QE929_MSQ1321_20180329_Heba_ub_s7_30_1 Index: 14875 Precursor: 0 _multi_
136.07617	4001.14428710938
151.38623	1777.23669433594
158.91277	1917.15051269531
169.1963	2348.85302734375
185.16457	19382.58203125
213.15959	7497.474609375
233.12862	12049.4873046875
261.12308	6926.318359375
389.18234	17229.263671875
488.25235	3380.55615234375
538.742	3084.84448242188
585.66797	1882.958984375
864.34082	2890.26440429688
882.34387	3519.99951171875
1076.4541	2971.35473632813
1379.3258	2572.29736328125
1465.1633	3618.93408203125
1707.7655	3726.76928710938
1708.2357	3657.25341796875
1845.6163	2795.322265625
peaklist end

peaklist start
mz=1152.28935117285
fragmentation=HCD
charge=4
header=RawFile: QE929_MSQ1321_20180329_Heba_ub_s7_30_1 Index: 15051 Precursor: 0 _multi_
110.0715	10624.455078125
115.24812	2020.46240234375
136.07547	2327.77197265625
147.11206	1793.51770019531
148.22711	1702.87512207031
185.16489	17201.7109375
213.15924	4465.60546875
233.12834	7203.029296875
261.12374	6513.71801757813
271.0575	1633.359375
289.09503	2090.52416992188
291.10504	1777.75952148438
348.03189	2199.79541015625
389.18087	15218.4201660156
441.17822	1892.35583496094
465.24295	4444.3935546875
882.32349	2637.69311523438
925.48002	36096.869140625
1055.5807	2612.6220703125
1076.4684	3106.06079101563
1105.0085	2331.52465820313
1154.0201	2392.8251953125
1838.9124	2961.99389648438
2302.1434	11775.681640625
3408.8679	2810.64599609375
3846.3079	3078.4013671875
4456.8657	3199.3837890625
peaklist end

peaklist start
mz=1536.05016335476
fragmentation=HCD
charge=3
header=RawFile: QE929_MSQ1321_20180329_Heba_ub_s6_10_3 Index: 15424 Precursor: 0 _multi_
105.01842	2076.55444335938
136.65555	2487.337890625
207.51831	2334.33642578125
344.36862	2313.412109375
371.52289	2261.28564453125
412.09479	2544.52563476563
451.76105	2317.84301757813
898.54724	2880.95629882813
1050.9874	2858.80053710938
2672.5474	3331.51196289063
3536.0515	3739.88598632813
peaklist end

peaklist start
mz=1152.28946766636
fragmentation=HCD
charge=4
header=RawFile: QE929_MSQ1321_20180329_Heba_ub_s6_10_3 Index: 15752 Precursor: 0 _multi_
102.00378	1811.11254882813
110.07156	1699.22534179688
136.07603	2592.953125
159.09178	11301.5546875
185.16493	8426.3046875
213.15962	3121.64770507813
233.12814	4259.41845703125
261.12253	4319.68359375
264.30847	1861.46472167969
365.07462	2156.08447265625
389.18103	12381.857421875
392.64758	1865.92736816406
392.70334	1708.04016113281
400.02911	1953.29626464844
488.25006	2479.25219726563
585.86908	1876.24084472656
836.3772	2524.68139648438
899.15057	2096.89721679688
935.43597	8221.11328125
958.82404	2150.52124023438
968.70258	1898.97009277344
1214.4828	2279.39794921875
1445.3038	2552.62573242188
1474.5878	2261.732421875
1671.426	2325.42700195313
1761.1694	2794.6708984375
1813.5162	2398.77368164063
1958.2531	2147.69873046875
2174.9036	2549.46997070313
3051.103	2643.69165039063
4652.248	2823.1279296875
peaklist end

peaklist start
mz=1152.28946766636
fragmentation=HCD
charge=4
header=RawFile: QE929_MSQ1321_20180329_Heba_ub_s6_10_3 Index: 15577 Precursor: 0 _multi_
101.07156	3097.65209960938
110.07156	42038.09765625
110.75964	1628.36828613281
111.07488	3361.73901367188
129.16664	1783.77478027344
130.08684	2095.89697265625
136.07607	3841.25415039063
138.40344	1726.65747070313
147.11334	3382.271484375
185.16525	10644.2568359375
213.16016	4357.31982421875
229.11633	2155.13696289063
233.129	4120.88232421875
235.11868	2338.19506835938
260.19635	2604.54321289063
261.12302	2605.75073242188
306.67453	1836.71936035156
328.18655	9313.111328125
373.27969	4509.443359375
389.18036	11191.4794921875
457.20209	2623.9150390625
465.24592	29189.783203125
835.37433	3228.93872070313
842.88324	2714.38037109375
900.44843	2055.35913085938
919.95453	1979.45068359375
925.47522	3992.47021484375
926.46399	3812.13452148438
988.50391	2323.45947265625
1076.474	2949.81640625
1094.4818	2871.21923828125
1151.5647	8152.50390625
1153.0771	9371.0712890625
1464.1578	3225.98901367188
1490.7458	2320.60815429688
1837.8937	14438.3676757813
1839.8696	7401.2998046875
2121.2783	2595.25952148438
2303.1614	57908.8203125
3091.8123	2793.44018554688
peaklist end

peaklist start
mz=1152.28947751906
fragmentation=HCD
charge=4
header=RawFile: QE929_MSQ1321_20180329_Heba_ub_s2_ctrl_2 Index: 15294 Precursor: 0 _multi_
109.65871	1498.818359375
121.69413	1695.75463867188
134.21881	1846.37048339844
156.85033	2162.08618164063
190.68416	1735.08666992188
215.10036	1706.44396972656
465.52368	2038.29614257813
926.47522	1918.09033203125
996.82751	2070.82983398438
2863.7222	2975.02368164063
2947.4565	2403.19555664063
3433.8564	2589.89086914063
3492.1216	2873.94360351563
4583.7051	2745.08935546875
peaklist end

peaklist start
mz=1152.28947751906
fragmentation=HCD
charge=4
header=RawFile: QE929_MSQ1321_20180329_Heba_ub_s2_ctrl_2 Index: 15442 Precursor: 0 _multi_
185.16357	3154.26391601563
195.2859	1756.86401367188
198.32324	1705.23608398438
234.66039	1774.73291015625
255.31152	2030.51000976563
288.82471	1722.17932128906
378.74506	1964.91821289063
389.17987	2928.37841796875
566.59656	1939.85827636719
1498.5479	2102.83251953125
1708.2479	2156.48901367188
2043.5968	2560.74169921875
2586.1362	2890.0078125
2959.2068	2748.10961914063
4129.0576	2687.11254882813
peaklist end

peaklist start
mz=1152.28952687834
fragmentation=HCD
charge=4
header=RawFile: QE929_MSQ1321_20180329_Heba_ub_s5_10_2 Index: 13944 Precursor: 0 _multi_
154.89101	1639.84594726563
185.16534	12972.9990234375
186.38814	1710.42138671875
198.31274	1758.529296875
201.66052	2001.560546875
205.28542	1704.17358398438
213.1591	4375.04443359375
233.12726	2419.72705078125
261.12405	2505.7724609375
389.18185	10913.546875
403.13565	2242.12475585938
537.92194	1765.7060546875
750.08197	1920.84460449219
889.10266	2255.06884765625
994.448	2188.21459960938
1077.4869	2740.70825195313
1222.6469	2095.59619140625
peaklist end

peaklist start
mz=1152.2895512312
fragmentation=HCD
charge=4
header=RawFile: QE929_MSQ1321_20180329_Heba_ub_s8_30_2 Index: 15224 Precursor: 0 _multi_
101.07145	3191.95532226563
111.55784	1553.55603027344
136.07564	9383.5537109375
143.54958	2090.44360351563
159.09192	3729.12963867188
183.11301	2833.19189453125
185.16464	39950.91796875
198.08696	7319.27978515625
199.64587	2068.21948242188
201.12161	1913.67248535156
213.15991	23463.591796875
216.09848	2152.50219726563
222.67349	1926.65673828125
233.1282	22198.4453125
261.12289	16369.439453125
278.14957	8068.9443359375
292.12906	3356.30883789063
297.15317	2102.58740234375
327.20453	2246.92211914063
361.18994	2088.73266601563
389.18105	38475.013671875
403.13959	2083.76245117188
460.26166	2432.02001953125
486.17679	2465.4130859375
488.24719	2600.52880859375
498.4137	1903.01708984375
538.74268	3824.58081054688
539.25311	2568.25634765625
547.74811	4129.46826171875
586.23419	1901.42614746094
620.2453	2534.33227539063
667.24573	2396.16186523438
764.26282	2498.57250976563
864.32672	8823.15234375
872.96143	2234.92358398438
879.40558	4053.22485351563
882.33706	11177.4240722656
963.3924	4043.20654296875
981.40076	2444.55859375
993.43597	4011.18383789063
1076.4863	12997.0234375
1077.4702	2988.55639648438
1078.4614	2690.46215820313
1094.4896	10140.5693359375
1175.5308	7441.8447265625
1193.5626	2867.3701171875
1307.0938	2435.29833984375
1307.5808	2631.67456054688
1364.1268	3139.25732421875
1364.5969	6571.640625
1514.1923	2611.00561523438
1569.2185	2480.0625
1570.2374	2257.41015625
1666.6913	2525.578125
1707.7703	19893.6220703125
1708.257	10086.322265625
1910.2715	2568.9140625
2926.304	16477.1511230469
peaklist end

peaklist start
mz=1152.28958015938
fragmentation=HCD
charge=4
header=RawFile: QE929_MSQ1321_20180329_Heba_ub_s7_30_1 Index: 15714 Precursor: 0 _multi_
175.35468	1677.623046875
185.16405	3107.01416015625
214.72313	2256.8046875
374.11224	1763.20935058594
500.168	1834.46252441406
661.44135	1888.97424316406
1296.5831	1997.45825195313
1618.7732	2156.33520507813
1855.1971	2933.50170898438
2066.2739	2687.92065429688
2361.5015	2267.833984375
2667.5718	2789.71142578125
3300.1475	2404.65966796875
4386.7114	3006.51489257813
4490.2515	2778.0048828125
peaklist end

peaklist start
mz=1152.28958015938
fragmentation=HCD
charge=4
header=RawFile: QE929_MSQ1321_20180329_Heba_ub_s7_30_1 Index: 15390 Precursor: 0 _multi_
101.07108	6965.33349609375
110.07195	3053.43505859375
130.06531	3360.58032226563
136.0755	8801.388671875
147.11299	1874.58154296875
151.1814	1776.9404296875
159.09128	16955.576171875
162.80656	1847.29907226563
173.12869	3179.48876953125
185.16466	67785.234375
186.16792	7631.77392578125
198.08717	2076.69067382813
200.13985	2514.1796875
202.08231	2194.69995117188
213.15912	18766.48828125
216.09753	2257.98046875
228.13345	3379.92456054688
233.1277	18438.845703125
261.1214	16043.2736816406
389.18085	31722.6909179688
462.27362	2334.73095703125
488.24548	8019.59228515625
718.22699	2199.0947265625
836.36835	2713.19506835938
882.32471	1980.50329589844
1240.5636	2354.56909179688
1423.6779	2429.060546875
1465.6454	2293.5205078125
1667.7286	2224.6220703125
2152.886	2594.1064453125
peaklist end

peaklist start
mz=1152.28958015938
fragmentation=HCD
charge=4
header=RawFile: QE929_MSQ1321_20180329_Heba_ub_s7_30_1 Index: 15884 Precursor: 0 _multi_
134.61786	1905.93273925781
198.23062	1708.81213378906
339.42023	1781.32568359375
428.81342	1727.0478515625
473.22437	1872.98474121094
532.66449	2012.75866699219
774.43317	2591.70068359375
1934.3641	2608.783203125
2787.9932	2792.21411132813
3006.7156	2591.16845703125
4409.1577	3022.77758789063
peaklist end

peaklist start
mz=1152.28958015938
fragmentation=HCD
charge=4
header=RawFile: QE929_MSQ1321_20180329_Heba_ub_s7_30_1 Index: 15551 Precursor: 0 _multi_
105.05326	1812.00122070313
136.44151	2032.92797851563
185.16501	3803.63256835938
557.67377	2056.04223632813
963.49896	2674.9921875
1539.4044	2199.05200195313
2192.4775	2592.97607421875
3429.0093	3042.51611328125
3500.2876	2389.70776367188
4594.418	2618.11279296875
peaklist end

peaklist start
mz=1152.28969171836
fragmentation=HCD
charge=4
header=RawFile: QE929_MSQ1321_20180329_Heba_ub_s8_30_2 Index: 15426 Precursor: 0 _multi_
110.0717	2461.37377929688
116.83794	2008.86364746094
123.68629	1825.71118164063
170.74979	1823.4462890625
170.8058	1746.40246582031
185.164	3125.83544921875
203.90948	1887.24755859375
233.12741	3056.93090820313
252.8214	1615.55261230469
299.99084	1651.28332519531
389.18082	3751.94506835938
488.25528	2426.32177734375
836.35999	3444.68017578125
925.47973	10229.9143066406
1734.3374	2345.88427734375
2558.0303	2360.9267578125
2649.8313	2654.59155273438
3292.7856	2293.45874023438
3499.7227	2264.8076171875
4487.2778	2581.64086914063
peaklist end

peaklist start
mz=1152.28978799768
fragmentation=HCD
charge=4
header=RawFile: QE929_MSQ1321_20180329_Heba_ub_s6_10_3 Index: 15395 Precursor: 0 _multi_
101.0714	7897.5615234375
110.07164	2519.82836914063
130.06505	2195.7294921875
136.06708	1839.11596679688
136.07544	16205.275390625
159.09186	4005.99194335938
173.129	2494.74731445313
185.16478	49539.34375
198.08765	4204.44970703125
208.81627	2159.96362304688
213.15976	26817.02734375
214.16188	2178.88647460938
216.09819	2973.59008789063
228.13463	2272.90625
233.12859	27938.44921875
234.13167	2933.30395507813
261.12292	16890.181640625
278.11383	1668.09338378906
278.14911	8117.27685546875
289.09702	2236.42358398438
292.12985	3019.75390625
297.15796	1949.99157714844
345.74164	1803.47180175781
349.18561	2242.28833007813
379.16025	2551.27075195313
389.18192	47984.6469726563
396.18796	1877.41369628906
425.21521	2295.67041015625
453.24982	2476.14331054688
462.27032	2541.12060546875
486.17749	6769.43603515625
488.25137	9076.6025390625
490.26654	2290.79125976563
525.26068	2179.48071289063
538.74643	6535.49755859375
564.59967	1920.17065429688
571.29224	2633.123046875
587.22632	3326.19409179688
605.2254	2502.04418945313
667.24774	2585.03125
687.26941	2128.0654296875
851.40741	2352.0390625
864.32825	8800.2509765625
865.31744	3845.28637695313
879.39191	2710.21606445313
882.33044	8473.5419921875
963.40381	3901.41821289063
964.38544	4450.0908203125
993.43805	3340.0556640625
1063.8138	2929.4990234375
1076.473	11753.2216796875
1077.4907	7319.50439453125
1094.4836	12153.7863769531
1094.4941	4754.23901367188
1175.5345	11419.4367675781
1193.5457	4379.34716796875
1307.0833	2947.05786132813
1364.1072	3028.33935546875
1421.6361	3750.81787109375
1463.6469	4123.201171875
1464.1643	4158.82763671875
1464.6774	5549.99951171875
1465.1531	7525.87548828125
1514.678	3328.70556640625
1707.303	3164.96801757813
1708.7581	4241.875
1709.2421	2643.11206054688
1905.1169	2507.81298828125
3413.5264	16686.2670898438
peaklist end

peaklist start
mz=1152.28978963751
fragmentation=HCD
charge=4
header=RawFile: QE929_MSQ1321_20180329_Heba_ub_s6_10_3 Index: 16551 Precursor: 0 _multi_
105.65813	1571.91723632813
144.26685	1734.79968261719
176.80888	1713.35363769531
219.55736	1715.85388183594
249.98459	1703.64221191406
490.01422	1855.7802734375
1060.9161	2668.38671875
1152.6091	2195.10473632813
1327.0392	2182.13452148438
1781.8013	2537.08715820313
2152.3972	2357.90600585938
3241.5833	2991.00634765625
peaklist end

peaklist start
mz=1152.28978963751
fragmentation=HCD
charge=4
header=RawFile: QE929_MSQ1321_20180329_Heba_ub_s6_10_3 Index: 15915 Precursor: 0 _multi_
136.07619	3566.02661132813
159.09203	7468.740234375
175.5818	1582.99426269531
185.1646	29977.857421875
186.16914	2320.51342773438
213.15981	8392.1689453125
222.53389	2020.21984863281
233.12874	12549.97265625
261.12338	3561.8115234375
312.8089	2046.85827636719
389.18097	16095.041015625
419.01471	1807.42468261719
488.25214	2249.10302734375
523.29462	1928.13122558594
836.37183	2566.34252929688
923.4306	2016.42614746094
993.11493	2200.158203125
1372.62	2247.64404296875
1918.3831	2426.3125
2421.0574	2567.220703125
2646.0168	2796.6640625
2747.6897	2966.30053710938
2839.9448	3051.23608398438
3044.9309	2603.861328125
4486.9126	2935.35327148438
peaklist end

peaklist start
mz=1152.28978963751
fragmentation=HCD
charge=4
header=RawFile: QE929_MSQ1321_20180329_Heba_ub_s6_10_3 Index: 16092 Precursor: 0 _multi_
136.07404	1746.14367675781
161.20113	1884.15795898438
185.16397	2967.076171875
190.83162	1643.82556152344
389.17877	2898.486328125
405.78336	2006.49633789063
701.62347	3029.57348632813
721.67029	2087.6845703125
2087.7559	2733.24194335938
2402.8618	2296.98315429688
peaklist end

peaklist start
mz=1152.28978963751
fragmentation=HCD
charge=4
header=RawFile: QE929_MSQ1321_20180329_Heba_ub_s6_10_3 Index: 16283 Precursor: 0 _multi_
122.47836	1788.4375
135.99631	1956.66577148438
182.77872	2031.76220703125
185.16446	2344.021484375
334.15741	1964.59887695313
480.90253	2163.13916015625
614.04419	2002.24584960938
831.40454	2377.61083984375
2772.7749	2867.95043945313
peaklist end

peaklist start
mz=1152.28989119399
fragmentation=HCD
charge=4
header=RawFile: QE929_MSQ1321_20180329_Heba_ub_s7_30_1 Index: 15226 Precursor: 0 _multi_
101.07124	3928.64184570313
110.07205	2391.39526367188
136.07523	4118.33447265625
159.09177	11422.7724609375
173.11336	2020.31567382813
174.69568	1683.92309570313
185.16452	12983.5693359375
202.1008	2048.18139648438
213.16025	6626.3994140625
233.12907	13655.923828125
261.12299	9226.2724609375
278.14917	2693.4736328125
389.18093	26747.658203125
437.73184	2067.76220703125
470.20245	3071.06665039063
488.25122	3697.43676757813
596.98254	2129.80102539063
607.2627	3242.21313476563
836.36854	14392.2810058594
935.43329	14907.0737304688
1034.5126	3504.13232421875
1094.4789	2733.44702148438
1128.1388	2201.9423828125
1169.5034	2157.77880859375
1170.0739	2260.41235351563
1220.599	2793.38696289063
1299.0609	2320.07202148438
1651.7623	2285.29516601563
1708.2883	3229.47705078125
1773.6261	2320.88940429688
2198.8733	2475.34008789063
peaklist end

peaklist start
mz=1152.28993313313
fragmentation=HCD
charge=4
header=RawFile: QE929_MSQ1321_20180329_Heba_ub_s6_10_3 Index: 17256 Precursor: 0 _multi_
143.92068	1959.31457519531
194.55313	1680.40124511719
217.62094	1963.39953613281
371.06897	2081.505859375
484.009	1732.12976074219
581.78424	2104.55249023438
1153.5477	2328.80029296875
1672.715	2253.38403320313
1989.9337	2257.63452148438
2091.1331	2247.90063476563
2410.1382	2150.78857421875
2971.447	2419.54931640625
3266.5251	2751.76782226563
3488.9324	2508.53149414063
peaklist end

peaklist start
mz=1152.29000675059
fragmentation=HCD
charge=4
header=RawFile: QE929_MSQ1321_20180329_Heba_ub_s2_ctrl_2 Index: 15112 Precursor: 0 _multi_
101.0715	9889.3349609375
110.07166	3204.86450195313
130.06523	2281.59423828125
136.07564	20775.787109375
155.61397	1904.93823242188
159.09174	9841.57421875
173.12823	3127.86645507813
183.11348	2415.53369140625
185.1649	60351.4296875
186.16817	3422.7392578125
198.08733	8037.36865234375
199.0764	2499.12817382813
200.13965	3933.38623046875
213.15979	33059.68359375
233.12842	35310.83203125
234.13071	2826.2275390625
235.76227	2228.51782226563
261.1232	21758.0390625
262.08652	2719.65795898438
270.1825	2669.6220703125
278.11459	3333.97900390625
278.14908	9338.583984375
285.63965	1804.13647460938
288.18921	2003.205078125
289.09744	2161.78979492188
326.14572	2799.75732421875
327.20074	3243.90405273438
335.87805	1915.16589355469
344.15567	2865.49584960938
349.18497	2211.44970703125
379.16348	2384.16650390625
389.18242	67283.9526367188
425.2121	3088.52099609375
462.2691	3522.58032226563
470.40576	2018.73071289063
488.25381	8307.5673828125
490.26569	3961.99780273438
504.18375	7826.9765625
538.74536	8945.2626953125
547.74988	7718.72119140625
587.22321	2917.82250976563
591.31226	3213.00732421875
649.24286	3090.05859375
667.25441	6636.40893554688
670.35138	2554.56323242188
716.35309	1901.5400390625
766.31671	4292.85546875
781.28485	3553.365234375
808.36749	4277.427734375
847.30151	2594.69775390625
849.35065	1957.11657714844
864.32577	17595.8935546875
879.39355	3036.68237304688
882.33722	12614.5234375
935.41815	2101.42626953125
963.39197	4505.6005859375
964.38763	7134.1201171875
976.43286	3380.01342773438
981.41266	2786.36279296875
993.4491	3875.79809570313
1050.4642	2601.55639648438
1076.4774	22018.69140625
1078.4572	3257.25244140625
1094.4822	14410.4453125
1153.5315	2739.81201171875
1175.5476	14886.3154296875
1193.5506	11771.5087890625
1263.5724	3424.09936523438
1363.5892	3852.1416015625
1364.1024	11511.822265625
1420.1487	3123.05737304688
1465.1737	3647.0556640625
1513.2253	6601.5390625
1513.6843	3759.24584960938
1514.2086	3305.59301757813
1578.1913	5323.3876953125
1698.7957	3264.02880859375
1699.246	2591.52856445313
1708.2611	14338.8759765625
1708.7803	11193.939453125
2926.2986	31392.060546875
3412.5529	16454.126953125
4454.1284	2603.34936523438
peaklist end

peaklist start
mz=1152.2900420062
fragmentation=HCD
charge=4
header=RawFile: QE929_MSQ1321_20180329_Heba_ub_s9_30_3 Index: 15449 Precursor: 0 _multi_
110.07127	2168.26025390625
155.86423	1754.26708984375
159.09091	3429.03588867188
185.16422	10115.51953125
187.47356	1762.40258789063
199.07037	1741.05383300781
233.12762	4104.9541015625
261.12128	3896.1435546875
349.08841	1693.517578125
389.18048	11658.6328125
532.04456	2161.56225585938
836.36145	3924.5380859375
935.42902	3880.06005859375
936.45312	2423.89575195313
1034.4956	3521.74291992188
2749.759	2501.91040039063
peaklist end

peaklist start
mz=1152.29030309375
fragmentation=HCD
charge=4
header=RawFile: QE929_MSQ1321_20180329_Heba_ub_s9_30_3 Index: 15275 Precursor: 0 _multi_
109.06617	1887.08264160156
110.07154	29521.0859375
147.11201	1737.54077148438
161.79082	1944.53454589844
163.10269	2334.33251953125
185.16487	7308.48388671875
260.19659	4043.53466796875
261.12158	2780.96240234375
328.18585	3190.09497070313
360.63757	1793.962890625
373.27731	1961.54663085938
389.17914	3273.80786132813
465.24558	22210.0610351563
590.37109	2204.19067382813
604.1167	2373.681640625
744.39465	1986.52941894531
925.47626	8341.5615234375
926.47302	9772.2041015625
965.93195	2467.37963867188
1116.5951	2365.876953125
1151.5995	12365.82421875
1153.0623	2821.20043945313
1153.5413	3092.63061523438
1193.533	2692.11767578125
1837.8919	11699.0310058594
2302.1587	49098.181640625
3313.5498	2761.30981445313
peaklist end

peaklist start
mz=1152.29030309375
fragmentation=HCD
charge=4
header=RawFile: QE929_MSQ1321_20180329_Heba_ub_s9_30_3 Index: 15104 Precursor: 0 _multi_
101.28703	2065.07836914063
118.83128	1955.14538574219
136.07512	2350.29370117188
182.14676	1686.57885742188
185.16495	11209.462890625
204.08537	2148.39672851563
213.15985	3939.28002929688
233.12874	9038.369140625
236.98259	2066.28173828125
261.12283	3301.05224609375
292.26346	1637.44995117188
389.18192	10341.8447265625
536.39429	2180.17016601563
539.23834	1952.50061035156
691.24139	2116.49340820313
1020.2703	2139.98706054688
1094.485	6020.02905273438
1264.5536	2448.10888671875
1266.3868	2033.99206542969
2000.9432	2299.29077148438
3059.1953	2711.15673828125
3756.3242	2767.54663085938
4512.5664	2591.33935546875
peaklist end

peaklist start
mz=1536.05297278667
fragmentation=HCD
charge=3
header=RawFile: QE929_MSQ1321_20180329_Heba_ub_s9_30_3 Index: 15144 Precursor: 0 _multi_
357.6586	2501.12036132813
525.02869	2497.49291992188
590.79608	2446.12622070313
886.09814	2754.07543945313
1703.0952	2768.451171875
2471.2148	2942.35791015625
2776.3906	3197.1083984375
4706.5371	3708.70190429688
peaklist end

peaklist start
mz=1152.29380143589
fragmentation=HCD
charge=4
header=RawFile: QE929_MSQ1321_20180329_Heba_ub_s7_30_1 Index: 23816 Precursor: 0 _multi_
101.93966	1620.28515625
118.19234	1884.10974121094
120.29836	1736.43603515625
128.88919	1648.96166992188
193.10368	1790.31848144531
230.35756	1660.34240722656
315.52063	2068.59252929688
429.35947	1940.40600585938
605.89496	1937.400390625
701.59845	2275.6015625
743.8819	2116.814453125
1261.6681	2259.68676757813
1482.6902	3061.72778320313
1586.765	2432.68920898438
2293.7046	2761.08813476563
peaklist end

peaklist start
mz=1152.29700418557
fragmentation=HCD
charge=4
header=RawFile: QE929_MSQ1321_20180329_Heba_ub_s6_10_3 Index: 24194 Precursor: 0 _multi_
120.08109	1832.58850097656
134.16187	1962.19299316406
136.07603	2037.3369140625
179.36024	1796.32788085938
183.9505	2201.193359375
185.1653	1904.82531738281
197.74174	1605.15246582031
205.11784	1694.67517089844
233.12811	2395.23364257813
300.59744	2286.09448242188
389.18219	3138.861328125
624.56787	2082.34252929688
636.23145	1883.46594238281
668.27753	2374.90991210938
923.98004	2556.30590820313
932.33038	2107.06982421875
1277.8411	2505.09008789063
3998.4199	2512.2294921875
peaklist end

peaklist start
mz=1536.18752825856
fragmentation=HCD
charge=3
header=RawFile: QE929_MSQ1321_20180329_Heba_ub_s4_10_1 Index: 23098 Precursor: 0 _peak_
146.75482	2833.72924804688
169.07394	2509.00170898438
272.32483	2201.12622070313
311.57584	2628.44482421875
436.72733	2354.6162109375
471.82071	2225.08251953125
500.36276	2745.95336914063
581.72064	2413.96337890625
632.50183	2623.89404296875
787.21729	2551.24072265625
1024.6101	3845.94165039063
1032.4819	3122.26586914063
2697.2405	3280.42016601563
3224.6846	3269.15502929688
3545.6489	3495.90795898438
3719.8972	3501.0263671875
4128.9971	3537.31689453125
4340.957	3573.39184570313
4658.7773	3644.17724609375
4960.2178	3900.61840820313
5598.2349	3663.1806640625
peaklist end

peaklist start
mz=1536.27327736956
fragmentation=HCD
charge=3
header=RawFile: QE929_MSQ1321_20180329_Heba_ub_s9_30_3 Index: 21331 Precursor: 0 _peak_
120.08106	2779.8671875
164.87445	2582.103515625
165.78012	2338.10961914063
256.60367	2366.42065429688
850.52313	2505.39624023438
1049.2336	2564.5048828125
1187.4458	3131.50463867188
1632.6425	4309.34814453125
3021.6704	3820.27392578125
3286.4951	3130.13427734375
3437.145	3567.85620117188
3468.3777	3281.50122070313
4440.7554	3714.01538085938
4655.6045	3797.6953125
5589.3096	3836.81567382813
peaklist end

peaklist start
mz=1536.37394448791
fragmentation=HCD
charge=3
header=RawFile: QE929_MSQ1321_20180329_Heba_ub_s9_30_3 Index: 21181 Precursor: 0 _peak_
101.9111	2626.04077148438
110.31052	2458.40576171875
114.67609	2186.912109375
181.32817	2310.240234375
206.27695	2209.16479492188
237.37437	2347.50805664063
243.21758	2468.32495117188
394.37076	2853.03759765625
457.68423	2318.49633789063
480.74823	2697.84252929688
826.05115	2612.99194335938
856.38739	2442.07202148438
913.30304	2601.28881835938
1260.9203	3146.48803710938
1456.0465	2971.98315429688
2031.5005	3200.88037109375
2841.8657	3323.12426757813
2904.9375	3610.50341796875
5098.5801	4302.3994140625
peaklist end

peaklist start
mz=1152.53929302844
fragmentation=HCD
charge=4
header=RawFile: QE929_MSQ1321_20180329_Heba_ub_s7_30_1 Index: 16130 Precursor: 0 _multi_
120.91611	1653.15148925781
166.41521	1657.88464355469
269.0921	1686.48022460938
307.06207	1663.65856933594
322.20355	1754.58374023438
377.12677	2092.4580078125
397.31918	1767.8310546875
544.59399	2056.03662109375
923.85553	2003.59204101563
1152.6082	7064.81787109375
peaklist end

peaklist start
mz=1536.43102211667
fragmentation=HCD
charge=3
header=RawFile: QE929_MSQ1321_20180329_Heba_ub_s6_10_3 Index: 23439 Precursor: 0 _peak_
115.92912	2463.95654296875
231.18242	2179.82568359375
424.83334	2371.40625
2787.9365	3167.43627929688
peaklist end

peaklist start
mz=1536.65760632493
fragmentation=HCD
charge=3
header=RawFile: QE929_MSQ1321_20180329_Heba_ub_s9_30_3 Index: 23864 Precursor: 0 _peak_
159.4924	2489.65283203125
192.57753	2313.94995117188
224.39746	2210.11083984375
245.19765	2111.8505859375
337.30887	2366.52856445313
420.22659	2542.29248046875
679.56049	2520.0380859375
866.19794	2384.61865234375
1185.3447	3458.78540039063
1209.3256	2811.37866210938
1410.5698	2821.46508789063
1574.0314	2868.20874023438
2325.7852	2855.32006835938
2466.6528	3256.24633789063
2799.5081	3029.50317382813
3349.8806	3691.779296875
peaklist end

peaklist start
mz=1536.75378417969
fragmentation=HCD
charge=3
header=RawFile: QE929_MSQ1321_20180329_Heba_ub_s8_30_2 Index: 21475 Precursor: 0 _peak_
150.3777	2238.97412109375
153.58308	2072.23828125
156.85983	2278.69067382813
162.08069	2418.38354492188
206.24557	2198.7216796875
211.20169	1941.96875
237.12117	2264.90087890625
305.1745	2380.35668945313
404.58545	2444.95043945313
502.15634	2630.39892578125
885.1629	2755.03149414063
932.92126	2606.7890625
1376.9276	3292.58544921875
1552.2698	2616.99658203125
1866.5951	2775.93701171875
peaklist end

peaklist start
mz=1537.12822110427
fragmentation=HCD
charge=3
header=RawFile: QE929_MSQ1321_20180329_Heba_ub_s9_30_3 Index: 21224 Precursor: 0 _peak_
112.57079	2122.701171875
112.99435	2041.04553222656
126.25628	2338.94360351563
138.43959	2269.13256835938
249.97861	2743.96826171875
267.31183	3032.98193359375
693.11163	2564.630859375
903.89392	2429.63159179688
1100.9514	3309.56567382813
1156.7372	2966.33569335938
1727.5627	2645.35009765625
2146.3584	2712.29516601563
3070.408	4219.7998046875
3930.04	2998.88403320313
5219.7456	3538.84033203125
5733.2397	3915.703125
5921.2139	3918.68725585938
peaklist end

peaklist start
mz=1537.20801541718
fragmentation=HCD
charge=3
header=RawFile: QE929_MSQ1321_20180329_Heba_ub_s6_10_3 Index: 23306 Precursor: 0 _peak_
105.78582	2430.41625976563
138.5	2097.33349609375
150.47125	2459.60131835938
168.29094	2080.99340820313
902.78333	2528.08837890625
1893.8097	2934.00268554688
2757.7131	3051.95849609375
peaklist end

peaklist start
mz=1537.25537624359
fragmentation=HCD
charge=3
header=RawFile: QE929_MSQ1321_20180329_Heba_ub_s9_30_3 Index: 21643 Precursor: 0 _peak_
110.40473	2230.93481445313
118.03568	1920.91369628906
160.61224	2031.615234375
322.04626	2359.24877929688
325.48953	2468.765625
934.22797	3628.81567382813
1239.0974	2832.21435546875
peaklist end

peaklist start
mz=1153.28606335938
fragmentation=HCD
charge=4
header=RawFile: QE929_MSQ1321_20180329_Heba_ub_s8_30_2 Index: 14940 Precursor: 0 _multi_
101.58559	1444.037109375
105.06751	1670.05029296875
105.10365	1757.51733398438
131.61148	1629.72253417969
256.9697	1775.60754394531
370.77112	1693.361328125
919.61151	2193.36669921875
1086.623	2271.5947265625
1153.5045	3745.67358398438
1642.4366	2288.4111328125
2413.3103	2400.28491210938
peaklist end

peaklist start
mz=1153.28828370977
fragmentation=HCD
charge=4
header=RawFile: QE929_MSQ1321_20180329_Heba_ub_s6_10_3 Index: 15125 Precursor: 0 _multi_
152.01036	1635.46228027344
185.16499	2193.60546875
199.7101	1855.2421875
233.12744	1944.52490234375
281.32971	1950.42053222656
317.91327	1786.24401855469
337.70056	1898.99597167969
389.17877	2335.72900390625
418.86005	1831.18920898438
711.7879	2055.92651367188
1251.6835	2221.66284179688
peaklist end

peaklist start
mz=1153.28862472434
fragmentation=HCD
charge=4
header=RawFile: QE929_MSQ1321_20180329_Heba_ub_s7_30_1 Index: 14600 Precursor: 0 _multi_
106.79697	1633.54211425781
120.44606	1666.38708496094
163.48756	1989.05639648438
185.16429	2771.67236328125
213.15976	2355.66674804688
217.74779	1747.48754882813
278.11667	1884.83129882813
278.1503	1815.65185546875
389.17929	3456.81005859375
484.35974	2155.91064453125
1048.6479	2003.5478515625
2525.1938	2488.58666992188
2969.6108	2544.86157226563
2982.3489	2830.5537109375
3218.4431	2415.20361328125
3388.9053	2857.5625
4052.0562	3505.48461914063
peaklist end

peaklist start
mz=1537.58557128906
fragmentation=HCD
charge=3
header=RawFile: QE929_MSQ1321_20180329_Heba_ub_s8_30_2 Index: 23391 Precursor: 0 _peak_
126.04092	2643.56469726563
139.72598	2590.21508789063
365.14279	2343.97436523438
656.46265	2569.38598632813
1085.9891	2692.09497070313
1289.8131	4151.763671875
1392.6163	2667.78076171875
1504.3119	3220.24096679688
3596.7471	4002.92919921875
4887.1353	3528.99487304688
peaklist end

peaklist start
mz=1538.20882621306
fragmentation=HCD
charge=3
header=RawFile: QE929_MSQ1321_20180329_Heba_ub_s8_30_2 Index: 21294 Precursor: 0 _peak_
101.82232	2133.87670898438
129.62135	2116.3681640625
165.02802	1995.73364257813
169.55057	2107.64306640625
177.69554	1982.21667480469
282.43073	2388.99462890625
385.66318	2434.86401367188
397.80518	2464.46655273438
572.02759	2477.46704101563
826.87213	2374.29541015625
1077.0833	2562.85424804688
1243.1843	3268.27880859375
1405.5173	2699.38647460938
2360.9856	3116.10961914063
3078.7354	3405.23754882813
4238.4043	3223.35278320313
4819.2036	3618.64624023438
5138.9092	4467.755859375
peaklist end

peaklist start
mz=1538.21563891279
fragmentation=HCD
charge=3
header=RawFile: QE929_MSQ1321_20180329_Heba_ub_s6_10_3 Index: 23484 Precursor: 0 _peak_
102.8287	2365.9130859375
142.67984	1987.28186035156
225.1333	2332.0546875
513.48743	2359.1767578125
791.50177	3554.8447265625
1175.8215	2550.787109375
1335.4688	3088.5732421875
1619.5754	2930.66235351563
1993.0001	3214.39599609375
2119.9126	3026.7314453125
2651.8079	2849.25122070313
peaklist end

peaklist start
mz=1539.2224418281
fragmentation=HCD
charge=3
header=RawFile: QE929_MSQ1321_20180329_Heba_ub_s9_30_3 Index: 23562 Precursor: 0 _peak_
253.00951	2282.80297851563
491.94559	2628.46630859375
609.45325	3188.85815429688
800.84821	2315.67358398438
882.62628	2615.38232421875
966.53204	2881.72045898438
2164.1697	3387.18212890625
2520.897	3059.15649414063
3966.47	2853.892578125
5248.5122	3462.3505859375
peaklist end

peaklist start
mz=1539.46746076235
fragmentation=HCD
charge=3
header=RawFile: QE929_MSQ1321_20180329_Heba_ub_s8_30_2 Index: 21490 Precursor: 0 _multi_
103.35061	2238.525390625
120.74286	2016.42736816406
120.75191	2254.24951171875
218.88791	2396.48486328125
367.03012	2413.7900390625
448.27679	2525.57250976563
588.2157	2700.8701171875
605.27319	3370.16162109375
1421.1556	3264.77172851563
1508.3347	3131.76928710938
1600.8472	3479.09716796875
1601.8146	2960.1025390625
2055.2527	2787.60473632813
2281.1394	3110.044921875
2456.4683	3662.859375
2582.7554	3261.58349609375
3748.0701	3512.0947265625
peaklist end

peaklist start
mz=1539.46888650185
fragmentation=HCD
charge=3
header=RawFile: QE929_MSQ1321_20180329_Heba_ub_s5_10_2 Index: 19215 Precursor: 0 _multi_
116.18201	2110.05737304688
120.83011	2789.2783203125
219.10228	2738.20141601563
253.81418	2214.52026367188
301.09091	2289.79223632813
312.48886	2413.71948242188
332.86203	2329.58642578125
370.16418	2643.29150390625
462.46576	2457.91162109375
1187.953	2973.51513671875
1216.2592	2724.20727539063
2070.2507	3016.69775390625
2850.3718	3538.3388671875
3201.2698	3580.55297851563
3287.9373	3499.53442382813
3713.8464	3861.15185546875
peaklist end

peaklist start
mz=1539.4714432903
fragmentation=HCD
charge=3
header=RawFile: QE929_MSQ1321_20180329_Heba_ub_s1_ctrl_1 Index: 16980 Precursor: 0 _multi_
116.21283	2127.6796875
126.18314	2472.935546875
131.66469	2391.42358398438
203.45901	2661.63330078125
471.90613	2419.76586914063
1600.8462	5117.97705078125
1601.861	4648.6826171875
2071.8362	3155.98364257813
2119.1565	3558.61694335938
2124.4521	3214.86865234375
peaklist end

peaklist start
mz=1540.02587311021
fragmentation=HCD
charge=3
header=RawFile: QE929_MSQ1321_20180329_Heba_ub_s6_10_3 Index: 23756 Precursor: 0 _peak_
120.57192	2101.57934570313
161.08423	2015.048828125
193.90425	2345.79858398438
354.67459	2281.36303710938
404.42307	2348.25659179688
1901.0939	3035.66967773438
5585.8623	3847.83178710938
peaklist end

peaklist start
mz=1540.41924618391
fragmentation=HCD
charge=3
header=RawFile: QE929_MSQ1321_20180329_Heba_ub_s7_30_1 Index: 23237 Precursor: 0 _peak_
133.14011	2286.8173828125
147.48189	2647.994140625
185.06564	2365.51708984375
188.13387	2360.20141601563
840.36084	2413.05981445313
1171.6897	2877.89770507813
1471.954	2495.3583984375
2451.7708	2968.43505859375
3362.5068	2838.28564453125
3372.9573	4563.0810546875
3735.2883	3476.19799804688
3883.3167	3257.96215820313
peaklist end

peaklist start
mz=1155.78496943931
fragmentation=HCD
charge=4
header=RawFile: QE929_MSQ1321_20180329_Heba_ub_s7_30_1 Index: 15153 Precursor: 0 _multi_
101.90572	1689.22082519531
127.81975	1748.69348144531
179.0528	1714.70947265625
281.26416	2176.16577148438
349.84061	2034.46264648438
382.60834	1895.49938964844
431.76074	1836.89233398438
454.04611	1950.90942382813
583.86993	2005.76586914063
719.78314	2167.478515625
839.94281	1889.45581054688
1206.6223	1987.99304199219
1769.65	2300.86010742188
2162.5513	2322.86254882813
4208.7114	2973.90600585938
peaklist end

peaklist start
mz=1156.03348636775
fragmentation=HCD
charge=4
header=RawFile: QE929_MSQ1321_20180329_Heba_ub_s7_30_1 Index: 15753 Precursor: 0 _multi_
150.79073	1694.30493164063
167.40778	1788.20324707031
207.97519	1725.49768066406
322.43314	2066.55786132813
352.84348	2116.00756835938
576.24878	2011.99633789063
804.45233	2234.39208984375
1544.1234	2076.32958984375
1907.5842	2677.02758789063
2283.073	2630.43139648438
2421.863	2274.27954101563
2446.3123	2386.3857421875
2872.7168	2794.19921875
peaklist end

peaklist start
mz=1156.0340539215
fragmentation=HCD
charge=4
header=RawFile: QE929_MSQ1321_20180329_Heba_ub_s6_10_3 Index: 16275 Precursor: 0 _multi_
164.58755	2059.00732421875
199.06995	2051.47509765625
257.89844	1776.32141113281
411.36078	1776.27136230469
464.82562	1626.59985351563
804.44781	1982.10717773438
902.27979	2546.8134765625
1013.2797	1980.05151367188
1174.5231	3095.373046875
1221.4235	1932.19909667969
1310.2349	1979.259765625
1346.4701	2031.9443359375
2622.1494	2545.89770507813
4010.1174	2772.55590820313
peaklist end

peaklist start
mz=1541.29861931952
fragmentation=HCD
charge=3
header=RawFile: QE929_MSQ1321_20180329_Heba_ub_s9_30_3 Index: 21186 Precursor: 0 _peak_
200.19061	2380.32153320313
434.2034	2680.15380859375
612.22534	2684.46142578125
1194.5837	3120.755859375
1473.829	2868.52978515625
1882.63	3428.6689453125
2328.0312	3076.59228515625
3345.9448	5095.09228515625
peaklist end

peaklist start
mz=1156.28813884019
fragmentation=HCD
charge=4
header=RawFile: QE929_MSQ1321_20180329_Heba_ub_s3_ctrl_3 Index: 14195 Precursor: 0 _multi_
351.35715	1996.8955078125
657.59351	2242.15307617188
757.83533	2064.89453125
819.29602	2074.43579101563
1070.0137	2676.89916992188
1155.6573	2134.0556640625
1879.6929	2736.43725585938
3685.3137	2565.3994140625
4579.3477	2576.7900390625
4641.9258	2879.16821289063
peaklist end

peaklist start
mz=1156.28817972379
fragmentation=HCD
charge=4
header=RawFile: QE929_MSQ1321_20180329_Heba_ub_s8_30_2 Index: 14959 Precursor: 0 _multi_
109.06603	1744.56311035156
119.02624	1745.390625
126.50686	1485.40979003906
295.82166	2116.62524414063
853.46814	2059.35083007813
1114.8368	2531.46728515625
1593.5532	2871.58764648438
1610.7125	2095.212890625
peaklist end

peaklist start
mz=1156.28834577472
fragmentation=HCD
charge=4
header=RawFile: QE929_MSQ1321_20180329_Heba_ub_s2_ctrl_2 Index: 14846 Precursor: 0 _multi_
102.1069	1629.00549316406
172.34991	1577.80725097656
199.14159	1745.90625
201.8214	1929.63500976563
293.55676	1892.60009765625
574.84625	2117.10302734375
975.80853	2183.56420898438
1563.3864	2473.60864257813
1665.6709	2534.7314453125
2622.1484	2314.16723632813
3493.5903	2515.53149414063
peaklist end

peaklist start
mz=1156.28852274584
fragmentation=HCD
charge=4
header=RawFile: QE929_MSQ1321_20180329_Heba_ub_s7_30_1 Index: 14753 Precursor: 0 _multi_
166.13037	2171.43310546875
222.59091	1873.31652832031
225.2186	1801.1435546875
532.97113	1973.08374023438
1275.8982	2247.69067382813
1521.5109	2457.42749023438
1651.7557	2074.58032226563
1739.0958	2232.0478515625
3080.8052	2324.92016601563
3384.3701	2983.88549804688
peaklist end

peaklist start
mz=1156.28857368816
fragmentation=HCD
charge=4
header=RawFile: QE929_MSQ1321_20180329_Heba_ub_s9_30_3 Index: 14854 Precursor: 0 _multi_
105.75571	2013.2587890625
154.10081	1668.97607421875
185.16486	2680.009765625
193.63222	2110.89501953125
325.04428	2058.10961914063
569.10553	1901.71459960938
796.71399	2172.16040039063
1566.7025	2171.5078125
1712.3276	2257.9619140625
2908.9131	2979.73706054688
3158.176	2323.78686523438
3458.4377	2366.85913085938
3708.2468	2675.84790039063
4610.4565	2785.658203125
4716.4253	2754.56665039063
peaklist end

peaklist start
mz=1156.28858921701
fragmentation=HCD
charge=4
header=RawFile: QE929_MSQ1321_20180329_Heba_ub_s6_10_3 Index: 15200 Precursor: 0 _multi_
105.01247	1836.71337890625
185.16443	7701.65283203125
189.79721	1967.61047363281
213.15927	1831.52709960938
225.97798	1731.70764160156
233.12782	4232.62548828125
389.17993	8235.2509765625
540.84583	1995.75891113281
692.41992	1842.90490722656
1568.7003	2438.43383789063
1716.3055	2187.595703125
4123.0713	2680.587890625
4216.1509	2928.36328125
4311.2798	2556.0458984375
4619.2227	2948.11401367188
4727.126	2413.54663085938
peaklist end

peaklist start
mz=1156.28858921701
fragmentation=HCD
charge=4
header=RawFile: QE929_MSQ1321_20180329_Heba_ub_s6_10_3 Index: 15030 Precursor: 0 _multi_
115.23783	1611.35534667969
117.97273	1679.2666015625
139.95224	1834.68212890625
190.13887	1873.43212890625
220.43106	1966.32739257813
351.81454	2051.90942382813
705.45538	2002.94360351563
961.11224	2023.11779785156
peaklist end

peaklist start
mz=1156.28885557902
fragmentation=HCD
charge=4
header=RawFile: QE929_MSQ1321_20180329_Heba_ub_s7_30_1 Index: 14555 Precursor: 0 _multi_
104.17419	1644.06323242188
117.92502	1964.58459472656
118.46652	1785.06127929688
209.6897	1910.61206054688
227.11235	1745.24462890625
253.65422	1894.59106445313
287.48795	1915.72863769531
354.95306	2675.11328125
1285.4536	2765.08081054688
1298.3606	2192.99340820313
1442.8644	2156.62646484375
1624.8518	2346.39575195313
2392.8342	2562.76025390625
2770.3022	2863.66064453125
3048.1699	2794.37548828125
3571.2581	2446.45434570313
peaklist end

peaklist start
mz=1156.28909579242
fragmentation=HCD
charge=4
header=RawFile: QE929_MSQ1321_20180329_Heba_ub_s8_30_2 Index: 15122 Precursor: 0 _multi_
102.99943	1535.98974609375
157.72253	1899.81848144531
171.28465	1855.44689941406
185.16469	2112.9736328125
187.01241	1592.50854492188
202.75923	1802.03137207031
344.25293	1923.45300292969
493.38791	2278.24682617188
577.38922	2300.8544921875
717.06726	2345.7470703125
1132.9418	2178.25341796875
1144.0081	2311.189453125
1344.8658	2347.71264648438
1506.0575	2307.64501953125
3272.8159	2601.80541992188
3329.8264	2519.01049804688
3537.8948	2553.45288085938
4454.335	2918.87841796875
peaklist end

peaklist start
mz=1156.28956515072
fragmentation=HCD
charge=4
header=RawFile: QE929_MSQ1321_20180329_Heba_ub_s9_30_3 Index: 15047 Precursor: 0 _multi_
109.79771	1972.94909667969
159.31863	1667.41748046875
169.64813	1930.97875976563
187.00816	2047.32141113281
276.40601	1909.34057617188
319.93732	2042.40283203125
1070.473	2356.05029296875
1914.87	2490.255859375
2162.6128	2647.23315429688
2184.5793	2337.12817382813
2991.3813	2717.76440429688
3035.9629	2574.07250976563
3309.8435	2528.0185546875
4104.5801	2748.77587890625
4728.2949	2889.12060546875
peaklist end

peaklist start
mz=1156.28966157265
fragmentation=HCD
charge=4
header=RawFile: QE929_MSQ1321_20180329_Heba_ub_s2_ctrl_2 Index: 15025 Precursor: 0 _multi_
143.28221	1574.53637695313
165.35912	2031.00537109375
177.99896	1859.47937011719
187.61697	1727.56555175781
391.8287	2066.96459960938
776.34149	2126.9599609375
972.48676	2029.21313476563
1265.201	1992.34191894531
1432.1117	2276.76416015625
2585.0935	2286.13818359375
3073.9761	2790.15795898438
3134.3232	2728.47827148438
3340.063	2438.80981445313
4136.3438	2682.57763671875
4173.9141	2824.75756835938
4288.0601	2582.05151367188
peaklist end

peaklist start
mz=1541.39777456972
fragmentation=HCD
charge=3
header=RawFile: QE929_MSQ1321_20180329_Heba_ub_s4_10_1 Index: 23052 Precursor: 0 _peak_
104.96606	2615.38842773438
145.68253	2121.58837890625
146.70418	2195.19360351563
1055.3892	2900.06713867188
1262.3601	2734.47094726563
1446.1937	2627.84008789063
peaklist end

peaklist start
mz=1541.83320654374
fragmentation=HCD
charge=3
header=RawFile: QE929_MSQ1321_20180329_Heba_ub_s7_30_1 Index: 23089 Precursor: 0 _peak_
111.77645	2044.28967285156
111.97156	1965.28955078125
129.1019	2747.125
142.27351	2246.78051757813
163.34181	2096.50073242188
229.62959	2429.26171875
251.10516	2598.8681640625
254.05412	2016.14587402344
308.76898	2795.56420898438
525.78979	2440.90014648438
861.16626	2644.048828125
950.60229	2619.35229492188
1313.8959	3789.76611328125
1447.6738	3293.6875
2122.3445	3365.45336914063
peaklist end

peaklist start
mz=1156.7897888267
fragmentation=HCD
charge=4
header=RawFile: QE929_MSQ1321_20180329_Heba_ub_s6_10_3 Index: 15362 Precursor: 0 _multi_
114.13557	1681.46496582031
120.1627	1635.01208496094
141.20058	1812.34643554688
174.63678	1802.80627441406
175.00238	1904.95349121094
336.50745	2084.80444335938
366.70325	1830.39733886719
658.32062	2008.91064453125
950.44141	2087.0029296875
1352.8062	2153.03637695313
1770.5858	2540.04931640625
1827.6831	2416.5234375
2225.9438	2185.923828125
2381.9741	2460.60888671875
3485.9485	2495.08276367188
peaklist end

peaklist start
mz=1542.10709186842
fragmentation=HCD
charge=3
header=RawFile: QE929_MSQ1321_20180329_Heba_ub_s9_30_3 Index: 21507 Precursor: 0 _peak_
272.4046	2396.04077148438
353.14618	2485.46826171875
546.61896	2526.248046875
562.99011	3206.33374023438
676.31494	2531.0146484375
705.09686	2818.82080078125
2186.1565	3076.03369140625
2423.5552	2912.70458984375
3279.4995	3676.224609375
3337.8691	3161.9189453125
peaklist end

peaklist start
mz=1157.50291803778
fragmentation=HCD
charge=4
header=RawFile: QE929_MSQ1321_20180329_Heba_ub_s3_ctrl_3 Index: 6720 Precursor: 0 _multi_
106.25105	1679.1181640625
170.56773	1752.44458007813
190.55539	2142.2021484375
403.98325	1822.42810058594
423.51025	1872.66137695313
1125.8872	2012.87475585938
3550.825	3191.87939453125
peaklist end

peaklist start
mz=1543.90312888477
fragmentation=HCD
charge=3
header=RawFile: QE929_MSQ1321_20180329_Heba_ub_s8_30_2 Index: 23480 Precursor: 0 _peak_
121.40396	2075.72607421875
130.53447	2494.828125
138.05484	2269.50561523438
166.79408	1947.21801757813
223.9874	2212.22094726563
286.98212	2252.0341796875
502.36368	2552.84252929688
1483.4695	2764.90600585938
1944.1997	2797.81298828125
1994.9515	3180.75732421875
2122.0496	2809.96728515625
2289.2188	2921.74487304688
2503.9014	3492.59301757813
peaklist end

peaklist start
mz=1544.08021245018
fragmentation=HCD
charge=3
header=RawFile: QE929_MSQ1321_20180329_Heba_ub_s4_10_1 Index: 13858 Precursor: 0 _multi_
104.18102	2353.62963867188
110.81542	2146.13012695313
129.36804	2520.12670898438
161.22467	2485.51879882813
241.01314	2495.08862304688
418.97906	2321.03857421875
609.03607	2410.17700195313
708.07312	2767.39379882813
765.43109	2991.76635742188
980.36139	2812.41674804688
1254.0303	2999.43627929688
1955.0001	3962.16455078125
1955.9789	4383.5625
2484.2126	31262.7875976563
2740.7324	3153.05517578125
2897.7876	3271.22607421875
4254.9385	3114.298828125
4362.0269	3661.12280273438
peaklist end

peaklist start
mz=1544.3269358608
fragmentation=HCD
charge=3
header=RawFile: QE929_MSQ1321_20180329_Heba_ub_s6_10_3 Index: 23518 Precursor: 0 _peak_
169.89217	2325.93530273438
179.70129	2493.3828125
181.89995	2270.84130859375
239.70309	2107.51513671875
383.95938	2402.22778320313
415.4603	2480.10791015625
564.58899	2586.84619140625
688.84729	2523.82763671875
1618.0443	2638.9638671875
1944.2087	2980.96875
2722.7673	2885.712890625
3127.3452	3818.97924804688
5130.7178	3683.92407226563
5410.9297	3945.6240234375
peaklist end

peaklist start
mz=1544.66179546037
fragmentation=HCD
charge=3
header=RawFile: QE929_MSQ1321_20180329_Heba_ub_s7_30_1 Index: 22818 Precursor: 0 _peak_
229.1756	2213.755859375
314.77188	2449.14501953125
1166.1586	4760.9970703125
peaklist end

peaklist start
mz=1544.7340519781
fragmentation=HCD
charge=3
header=RawFile: QE929_MSQ1321_20180329_Heba_ub_s1_ctrl_1 Index: 12486 Precursor: 0 _multi_
103.54199	1961.06372070313
104.56786	2207.5947265625
169.64603	2185.62548828125
172.32164	2633.9912109375
199.65141	2379.796875
257.16116	2329.60424804688
398.25943	2598.40991210938
398.54593	3043.9833984375
431.06265	2536.0771484375
444.69879	2404.44384765625
559.10687	3170.65087890625
1237.41	2626.20971679688
1294.7202	51218.490234375
1296.7112	3634.22045898438
1527.2157	3246.34521484375
1565.2731	2780.19604492188
2036.8878	3979.98461914063
2817.481	3328.34350585938
3050.4693	23257.9501953125
3329.8044	3467.03686523438
3538.949	3404.31323242188
peaklist end

peaklist start
mz=1545.05132117666
fragmentation=HCD
charge=3
header=RawFile: QE929_MSQ1321_20180329_Heba_ub_s6_10_3 Index: 15454 Precursor: 0 _multi_
115.9423	2385.54467773438
130.38336	2040.349609375
137.57854	2284.70678710938
174.82584	2574.24145507813
274.39841	2397.26708984375
328.53522	2422.18798828125
760.26184	2659.51220703125
849.44696	2511.70849609375
1243.84	2863.15380859375
1684.9972	3026.90502929688
1806.1769	3194.89111328125
1957.4056	3504.07763671875
2642.7634	3184.68090820313
3280.5215	3377.70629882813
peaklist end

peaklist start
mz=1545.06567555718
fragmentation=HCD
charge=3
header=RawFile: QE929_MSQ1321_20180329_Heba_ub_s3_ctrl_3 Index: 13714 Precursor: 0 _multi_
103.46207	2262.60717773438
103.50613	2147.7373046875
198.21387	2570.33837890625
218.08203	2399.64624023438
253.05539	2279.59350585938
267.2851	2264.474609375
327.22162	2438.02270507813
405.74615	2355.04565429688
788.35889	2875.2861328125
1001.8547	3003.2373046875
1037.5946	2721.52954101563
1155.3629	3064.51293945313
1217.6632	2720.2529296875
1294.7192	122588.458984375
1297.7129	3988.40600585938
1435.0669	2873.02709960938
1762.189	2722.69165039063
1776.1116	2784.10766601563
1964.0162	3048.7548828125
2827.5439	3687.60375976563
3050.4878	148177.870117188
peaklist end

peaklist start
mz=1545.0665772935
fragmentation=HCD
charge=3
header=RawFile: QE929_MSQ1321_20180329_Heba_ub_s4_10_1 Index: 14714 Precursor: 0 _peak_
103.53049	2147.9638671875
107.94612	2278.19995117188
153.1149	2530.89624023438
201.48012	2790.54248046875
208.41742	2339.72387695313
257.6434	2263.04321289063
632.49426	2986.53466796875
780.04535	2494.50634765625
934.47736	2855.33544921875
983.2132	2865.11572265625
1294.7167	54891.814453125
1296.6896	4923.2021484375
1526.6949	18651.919921875
1582.7205	3009.61474609375
1592.6593	2619.65209960938
2108.1343	3002.38232421875
3049.5218	45881.517578125
4571.3184	4117.00244140625
peaklist end

peaklist start
mz=1545.07009467998
fragmentation=HCD
charge=3
header=RawFile: QE929_MSQ1321_20180329_Heba_ub_s2_ctrl_2 Index: 14514 Precursor: 0 _multi_
121.36211	2133.931640625
192.93941	2224.11450195313
340.04642	2652.41357421875
521.30957	3004.06201171875
550.90717	2499.45703125
618.25244	2890.5478515625
709.8576	2634.078125
854.62787	2821.33813476563
902.97241	2802.96826171875
1294.7198	96637.12890625
1296.7129	13364.306640625
1339.1642	3050.14477539063
1527.2196	23010.421875
1527.6013	3184.751953125
1726.222	2822.7958984375
1803.6936	3289.876953125
1832.7875	3335.60668945313
2643.5154	3465.54931640625
2789.5747	3161.16528320313
3050.4937	93533.658203125
3982.8955	3457.53759765625
4202.4751	4305.76416015625
peaklist end

peaklist start
mz=1159.28748111953
fragmentation=HCD
charge=4
header=RawFile: QE929_MSQ1321_20180329_Heba_ub_s7_30_1 Index: 14919 Precursor: 0 _multi_
101.07127	9906.7275390625
104.4521	1721.6474609375
110.07201	2729.13549804688
136.07602	12614.0888671875
159.09201	8487.14453125
173.12903	3183.3291015625
185.16481	48821.5859375
186.1676	3032.16064453125
212.83034	1927.68103027344
213.15996	25748.716796875
214.16469	1914.52954101563
216.09827	2431.7919921875
226.00896	2107.04028320313
233.12833	25094.4453125
261.12335	21036.2214355469
278.14987	4474.8203125
289.09579	2362.08935546875
292.12802	3589.73266601563
297.15558	3251.2880859375
349.18945	3224.11547851563
389.18189	60903.1494140625
462.27127	3582.55932617188
486.17624	3129.98071289063
488.25055	12549.9384765625
490.26489	2333.56494140625
504.18805	4590.77490234375
538.74341	4192.455078125
546.28448	2894.3955078125
575.27924	2464.44873046875
649.24481	3126.88549804688
667.25134	3705.46801757813
748.30042	2027.58325195313
751.34686	2348.98657226563
764.25159	2435.73193359375
864.32643	13216.4106445313
879.39667	7636.15185546875
882.33216	11896.46875
896.71344	2284.08544921875
963.38862	15133.6030273438
1076.4851	14461.5439453125
1077.4713	8615.2001953125
1094.49	10939.138671875
1157.5254	2447.8662109375
1168.0161	2495.00341796875
1175.5405	2815.61572265625
1176.5311	8105.00830078125
1193.5513	3223.45263671875
1194.5717	2969.44921875
1313.0917	2524.91870117188
1435.1117	3841.99853515625
1478.6467	3952.83056640625
1723.238	3541.14331054688
2754.2172	6106.0068359375
2767.0232	2764.90795898438
3441.5307	36648.0048828125
3796.2043	3102.78784179688
peaklist end

peaklist start
mz=1159.28748111953
fragmentation=HCD
charge=4
header=RawFile: QE929_MSQ1321_20180329_Heba_ub_s7_30_1 Index: 14892 Precursor: 0 _multi_
133.56067	1724.93969726563
189.47586	1592.07666015625
233.12691	2357.4912109375
244.13733	1770.87292480469
284.16428	1980.00805664063
344.56726	1739.9775390625
361.99268	1844.41357421875
369.59787	2159.22778320313
397.19281	2068.3896484375
1225.493	2656.93505859375
1678.6455	2546.52807617188
2294.6448	2340.89916992188
2349.8801	2956.51879882813
3481.1821	2711.83862304688
3483.8835	2915.0556640625
peaklist end

peaklist start
mz=1545.3811755634
fragmentation=HCD
charge=3
header=RawFile: QE929_MSQ1321_20180329_Heba_ub_s6_10_3 Index: 15694 Precursor: 0 _multi_
118.10836	2461.0302734375
143.02422	2275.25610351563
184.9718	2050.91796875
221.5592	2164.203125
232.09085	2513.798828125
285.51929	2245.4365234375
845.44318	2714.94140625
1241.6731	2554.712890625
1674.0685	3534.0986328125
2421.8135	4161.0966796875
4302.7617	3235.58227539063
peaklist end

peaklist start
mz=1159.28773551067
fragmentation=HCD
charge=4
header=RawFile: QE929_MSQ1321_20180329_Heba_ub_s2_ctrl_2 Index: 15609 Precursor: 0 _multi_
132.88402	1640.75622558594
162.67177	1777.14978027344
174.57321	1826.52709960938
303.92154	1782.11633300781
419.97519	1821.93798828125
593.27942	2076.02514648438
625.36194	2076.53637695313
775.62482	2303.00439453125
2724.2383	2618.79443359375
4014.9763	3008.06762695313
peaklist end

peaklist start
mz=1159.28797642029
fragmentation=HCD
charge=4
header=RawFile: QE929_MSQ1321_20180329_Heba_ub_s3_ctrl_3 Index: 14275 Precursor: 0 _multi_
121.71132	1488.21643066406
131.09506	1855.65246582031
151.44466	1608.22863769531
167.47536	1688.42419433594
199.32126	1695.04919433594
219.84973	1954.86010742188
549.54907	1762.6787109375
1158.2335	2332.84936523438
2136.5195	2310.41650390625
3472.5735	2270.58642578125
peaklist end

peaklist start
mz=1159.28803699735
fragmentation=HCD
charge=4
header=RawFile: QE929_MSQ1321_20180329_Heba_ub_s6_10_3 Index: 15294 Precursor: 0 _multi_
108.91213	2093.6650390625
123.56147	1630.36022949219
127.86	1579.52209472656
149.58307	1630.73291015625
206.95541	1805.27185058594
463.35245	2217.82250976563
682.6911	1911.04736328125
1671.6698	2568.92211914063
2099.7612	2531.57885742188
2325.0469	2507.59228515625
3298.6577	3578.43896484375
4546.9136	2638.58032226563
peaklist end

peaklist start
mz=1159.28803699735
fragmentation=HCD
charge=4
header=RawFile: QE929_MSQ1321_20180329_Heba_ub_s6_10_3 Index: 15418 Precursor: 0 _multi_
101.07149	3013.13500976563
110.07137	2112.25634765625
136.07549	2348.33276367188
159.0914	3191.75610351563
185.16556	25574.7890625
186.16829	3081.68872070313
201.52292	1768.90991210938
213.15979	11353.5615234375
233.12865	14208.275390625
261.12344	11974.375
278.14975	3600.89038085938
302.29636	2145.90747070313
303.35873	1867.47302246094
309.25439	1819.11303710938
374.55179	1884.87512207031
384.79382	1856.74462890625
389.18118	20337.3125
390.14023	2218.0078125
462.65384	2014.64196777344
488.25085	2057.67114257813
538.74731	4045.5419921875
641.28119	2017.29479980469
679.39264	1974.58190917969
864.3302	2473.63671875
882.33752	7099.40966796875
1076.4906	4141.52587890625
1175.5431	2926.44702148438
1222.5746	2568.794921875
1271.589	2128.39111328125
1378.1077	3006.2197265625
1477.6327	2562.0263671875
1721.7814	3417.462890625
1722.2338	4153.55029296875
2136.0352	2082.6015625
2178.7883	2476.05029296875
2451.5325	2419.1669921875
2794.4817	2468.8203125
3053.3784	5314.20849609375
3364.665	2452.50732421875
peaklist end

peaklist start
mz=1159.28813813181
fragmentation=HCD
charge=4
header=RawFile: QE929_MSQ1321_20180329_Heba_ub_s5_10_2 Index: 13981 Precursor: 0 _multi_
101.27771	1764.48742675781
148.20795	1577.638671875
149.28215	1987.44274902344
161.32509	1764.20788574219
221.64574	1784.98046875
380.39349	1996.88049316406
389.18369	2702.62084960938
957.28485	2139.53515625
3276.4116	3097.44970703125
3301.2473	2561.58227539063
peaklist end

peaklist start
mz=1159.28815421047
fragmentation=HCD
charge=4
header=RawFile: QE929_MSQ1321_20180329_Heba_ub_s6_10_3 Index: 16108 Precursor: 0 _multi_
101.07114	8285.41796875
110.07124	3984.02026367188
112.05901	1712.11669921875
130.06499	2373.93310546875
132.0813	2257.48315429688
133.42265	1836.46472167969
136.07578	7756.98876953125
159.09119	18720.2890625
185.16446	32857.6015625
186.16702	2760.33203125
213.15913	9182.1328125
233.12759	20733.23828125
261.12335	12220.9697265625
262.40421	1946.43493652344
389.18029	32083.228515625
455.04724	2078.17114257813
460.25214	2571.11328125
470.20599	3042.21728515625
488.24802	8396.9765625
538.74469	2466.06884765625
607.26294	3254.67456054688
678.29816	2559.61767578125
749.33368	3239.07153320313
787.51636	2319.11401367188
836.37662	16183.5698242188
935.43619	28177.20703125
1034.4953	10981.953125
1246.5442	2015.45483398438
2407.5635	2373.25756835938
peaklist end

peaklist start
mz=1159.28819432215
fragmentation=HCD
charge=4
header=RawFile: QE929_MSQ1321_20180329_Heba_ub_s8_30_2 Index: 15912 Precursor: 0 _multi_
114.1766	1575.41455078125
124.11417	1899.52404785156
127.09878	2203.82836914063
159.09169	2005.81689453125
162.74005	1974.83386230469
184.02214	2036.91674804688
185.16389	2771.92504882813
228.13188	2154.78466796875
255.02902	1799.20092773438
270.56693	1820.564453125
836.37531	3042.88940429688
982.61481	2427.91528320313
3828.7239	2779.158203125
peaklist end

peaklist start
mz=1159.28824494105
fragmentation=HCD
charge=4
header=RawFile: QE929_MSQ1321_20180329_Heba_ub_s4_10_1 Index: 15439 Precursor: 0 _multi_
136.07587	3167.95361328125
159.09216	2730.76220703125
185.1646	14216.767578125
213.15915	4351.94921875
216.09692	1815.40759277344
233.12923	6861.05712890625
261.12491	7063.08544921875
286.10358	3046.14233398438
287.13666	1808.60009765625
389.18253	11303.1962890625
882.34845	2716.44506835938
1320.6151	2369.88305664063
1478.6184	2709.11303710938
2253.0845	2385.93701171875
peaklist end

peaklist start
mz=1159.28825270934
fragmentation=HCD
charge=4
header=RawFile: QE929_MSQ1321_20180329_Heba_ub_s4_10_1 Index: 15606 Precursor: 0 _multi_
101.07125	1840.73913574219
121.87264	1601.76208496094
185.16492	8783.9541015625
213.16042	2800.61889648438
233.12804	2313.27856445313
255.89378	1861.7705078125
290.5434	2067.1572265625
298.35791	2280.20092773438
389.18207	8362.7431640625
703.50763	2202.5546875
816.8269	2110.85522460938
963.39941	2299.99536132813
1646.71	2802.78881835938
2122.7866	2167.87084960938
peaklist end

peaklist start
mz=1159.28825270934
fragmentation=HCD
charge=4
header=RawFile: QE929_MSQ1321_20180329_Heba_ub_s4_10_1 Index: 15781 Precursor: 0 _multi_
104.84973	1633.1015625
121.26601	1605.26501464844
139.10542	1723.5771484375
185.16516	3528.49975585938
213.15904	2571.82690429688
389.18243	7101.216796875
538.841	2106.29858398438
819.17383	2487.48461914063
1030.5575	2063.23364257813
1106.1432	2347.66650390625
1145.5304	2919.0576171875
1917.0271	2522.03344726563
3436.1848	2588.90209960938
peaklist end

peaklist start
mz=1159.28825531337
fragmentation=HCD
charge=4
header=RawFile: QE929_MSQ1321_20180329_Heba_ub_s5_10_2 Index: 14308 Precursor: 0 _multi_
104.59002	1782.93933105469
105.55772	1910.57019042969
144.91612	1810.32043457031
158.46156	1782.49560546875
185.16466	3543.47192382813
190.65085	1815.34655761719
203.52165	1807.16711425781
220.97087	1779.57885742188
235.80341	1963.8427734375
286.42307	1777.38330078125
389.18314	6245.005859375
396.11368	1940.02111816406
745.44897	2229.15502929688
1391.6615	2492.2099609375
1971.1953	2434.19702148438
2244.1855	2547.42529296875
peaklist end

peaklist start
mz=1159.28825531337
fragmentation=HCD
charge=4
header=RawFile: QE929_MSQ1321_20180329_Heba_ub_s5_10_2 Index: 14146 Precursor: 0 _multi_
106.53815	1556.79968261719
117.36457	1978.73083496094
185.16605	2466.01318359375
257.76886	1765.44421386719
454.29556	2289.2646484375
623.44012	2174.54223632813
815.8465	2267.58862304688
948.45508	2449.39965820313
963.42302	5999.828125
1232.0934	2090.03369140625
1241.2561	1965.25085449219
1889.7114	2718.50732421875
2194.0796	2396.81616210938
2329.5195	2106.23266601563
2727.9221	2441.74487304688
peaklist end

peaklist start
mz=1545.38197103613
fragmentation=HCD
charge=3
header=RawFile: QE929_MSQ1321_20180329_Heba_ub_s7_30_1 Index: 17431 Precursor: 0 _multi_
171.76105	2443.30200195313
189.09433	2323.10595703125
197.11765	2037.52893066406
355.19687	3936.314453125
488.76929	2398.65478515625
734.16614	3151.54150390625
911.79999	2774.57397460938
1167.2205	2305.74829101563
1272.0587	2720.62353515625
1330.0752	2405.6572265625
1506.2496	2987.66381835938
2260.8882	3519.583984375
2692.2803	3140.30444335938
peaklist end

peaklist start
mz=1159.28831392318
fragmentation=HCD
charge=4
header=RawFile: QE929_MSQ1321_20180329_Heba_ub_s8_30_2 Index: 15246 Precursor: 0 _multi_
110.07244	2585.09423828125
128.70778	1669.91333007813
136.07593	3314.37280273438
183.23105	1820.25122070313
185.16495	10949.3935546875
213.15889	7668.52001953125
233.12747	3346.20971679688
261.12259	4037.14453125
328.40317	2093.6240234375
359.18127	1578.63122558594
389.18089	11625.3034667969
665.66278	2008.62097167969
864.33142	2801.537109375
1076.474	3040.85766601563
1101.5536	2387.38159179688
1470.118	2648.89721679688
3282.0781	2882.17578125
4632.8921	3298.62475585938
peaklist end

peaklist start
mz=1159.28849231673
fragmentation=HCD
charge=4
header=RawFile: QE929_MSQ1321_20180329_Heba_ub_s6_10_3 Index: 15756 Precursor: 0 _multi_
101.07137	2855.33251953125
110.07207	2207.7548828125
120.6321	1877.92333984375
122.05103	1923.42028808594
130.06511	2366.11572265625
136.076	8065.7041015625
159.09184	12244.369140625
183.11211	2555.91967773438
185.16496	21742.80859375
213.16032	7913.72607421875
216.09775	2274.75268554688
219.39482	2348.5390625
233.12772	16543.943359375
261.12372	14594.4150390625
278.14999	2489.521484375
298.0972	1853.91613769531
319.57681	1917.61462402344
389.18084	32033.6669921875
391.19949	2010.73425292969
397.66248	2115.40112304688
462.26434	2304.02465820313
488.25296	3839.1884765625
490.26514	2219.03344726563
539.24365	2635.64282226563
749.33289	2637.69799804688
836.36954	14216.7143554688
864.33392	2137.55102539063
882.33484	4393.501953125
935.43518	24942.1921386719
1034.5029	8066.10205078125
1076.4816	5278.64208984375
1094.4878	2780.20556640625
1176.5481	2164.53442382813
1220.5724	5824.77685546875
1369.5909	2466.701171875
1478.6467	2927.22314453125
1649.8461	2517.6279296875
2430.8169	2492.30346679688
4643.8394	3089.8095703125
4697.937	2886.88525390625
peaklist end

peaklist start
mz=1159.28849231673
fragmentation=HCD
charge=4
header=RawFile: QE929_MSQ1321_20180329_Heba_ub_s6_10_3 Index: 15585 Precursor: 0 _multi_
113.22421	1752.43249511719
176.5836	1790.53295898438
185.16486	8624.4609375
213.15842	3359.23168945313
228.5677	2053.1025390625
233.12837	3876.90356445313
261.1235	2147.32641601563
389.18198	2902.4111328125
484.00723	1843.95886230469
552.77771	1857.59643554688
804.77301	2266.33569335938
1992.5547	2710.60278320313
2400.3987	2176.36083984375
4712.728	2964.80078125
peaklist end

peaklist start
mz=1159.28849231673
fragmentation=HCD
charge=4
header=RawFile: QE929_MSQ1321_20180329_Heba_ub_s6_10_3 Index: 15932 Precursor: 0 _multi_
103.94733	1726.94140625
115.47751	1695.43798828125
130.06566	1801.80053710938
136.07584	2507.95190429688
153.64265	1798.67712402344
159.09143	4224.4609375
175.89026	2097.8212890625
185.16487	8160.5751953125
192.56828	1862.62646484375
213.15924	2210.01196289063
233.1282	6788.0263671875
261.12314	7030.1865234375
264.96426	2204.98681640625
389.1813	10558.52734375
470.20157	2351.76586914063
568.50781	2245.7607421875
1106.9178	2164.47827148438
1220.5864	2488.80346679688
1518.1449	2770.14501953125
3173.7107	2420.00854492188
4382.5083	2655.38403320313
peaklist end

peaklist start
mz=1159.28849663884
fragmentation=HCD
charge=4
header=RawFile: QE929_MSQ1321_20180329_Heba_ub_s3_ctrl_3 Index: 14436 Precursor: 0 _multi_
102.69276	1763.1416015625
104.07587	1953.50830078125
118.73966	2323.10961914063
132.40109	1731.93212890625
161.71422	1800.46533203125
167.52478	1752.50866699219
192.8251	1605.61938476563
241.38539	1681.37585449219
402.91296	1836.27746582031
554.85565	2104.7470703125
1053.1667	2389.06469726563
1707.7235	2124.85815429688
2853.1375	2661.43188476563
3907.9629	2656.7236328125
4147.9268	2947.9248046875
peaklist end

peaklist start
mz=1159.28849663884
fragmentation=HCD
charge=4
header=RawFile: QE929_MSQ1321_20180329_Heba_ub_s3_ctrl_3 Index: 14569 Precursor: 0 _multi_
115.41472	1699.01782226563
125.92791	1821.18786621094
138.17113	1981.32165527344
181.77547	1995.18859863281
185.16508	3298.87475585938
215.68765	1641.08544921875
233.12755	2602.69750976563
389.18356	3278.94580078125
392.65845	1922.24560546875
467.2659	1948.6015625
593.83026	1906.779296875
3267.283	2833.73095703125
peaklist end

peaklist start
mz=1159.28850066919
fragmentation=HCD
charge=4
header=RawFile: QE929_MSQ1321_20180329_Heba_ub_s7_30_1 Index: 15917 Precursor: 0 _multi_
111.01278	1788.87841796875
113.99781	1871.90344238281
185.16562	1889.60461425781
210.72226	1634.87377929688
231.21541	1693.16223144531
257.07239	1860.68530273438
274.67447	1876.65368652344
285.50171	1791.72119140625
613.2196	1903.26452636719
680.36462	2309.134765625
1274.8926	2176.302734375
2319.1222	10075.9250488281
3201.365	2558.5419921875
peaklist end

peaklist start
mz=1159.28850066919
fragmentation=HCD
charge=4
header=RawFile: QE929_MSQ1321_20180329_Heba_ub_s7_30_1 Index: 15746 Precursor: 0 _multi_
156.21637	1977.60668945313
160.16156	2007.34899902344
185.16486	2296.94848632813
248.60799	1738.2275390625
389.18469	1849.72937011719
497.65338	1900.58190917969
601.21399	1731.93859863281
634.95154	2142.15209960938
1545.33	2292.24340820313
1623.0896	2665.39086914063
1769.0975	2142.03784179688
1908.3275	2489.666015625
2002.7007	2414.34448242188
2018.2832	2248.25805664063
2805.9043	2745.78686523438
2928.3828	2579.181640625
3834.2798	2895.84790039063
4091.9922	2937.97241210938
4208.2056	2484.21850585938
peaklist end

peaklist start
mz=1159.28850066919
fragmentation=HCD
charge=4
header=RawFile: QE929_MSQ1321_20180329_Heba_ub_s7_30_1 Index: 15591 Precursor: 0 _multi_
110.07195	2607.794921875
118.89944	1879.52087402344
120.61781	1767.89562988281
129.06642	1950.98937988281
130.06438	3189.93212890625
136.07562	3040.005859375
140.53299	1614.16320800781
159.09161	10663.4404296875
177.07227	1716.96630859375
185.16435	14132.81640625
200.14032	1900.63684082031
213.16049	2117.51928710938
233.12852	4219.17333984375
261.12363	3563.03955078125
347.56445	1876.39221191406
389.18127	13098.5791015625
474.01703	1768.14099121094
638.99738	1861.96008300781
747.31909	2334.81640625
747.45801	1915.34802246094
811.15637	2140.61499023438
836.37311	8694.1474609375
935.43517	11967.5654296875
937.42908	2745.12426757813
1150.537	2072.04516601563
1175.545	2184.30834960938
1194.6167	2126.40014648438
2790.7319	2721.2158203125
2846.1643	2382.947265625
3072.2119	2983.81689453125
peaklist end

peaklist start
mz=1159.28852700681
fragmentation=HCD
charge=4
header=RawFile: QE929_MSQ1321_20180329_Heba_ub_s7_30_1 Index: 15082 Precursor: 0 _multi_
109.79848	1701.29357910156
128.7567	1897.87243652344
136.07504	3719.96264648438
162.5874	1960.62426757813
167.88708	1800.93383789063
185.16437	20207.20703125
191.01654	1796.43615722656
213.15956	7150.578125
233.12819	7669.24462890625
261.12219	7179.25830078125
280.07602	1953.50634765625
327.20312	2134.74780273438
389.18002	12281.685546875
557.24695	2150.55078125
756.20172	2071.34497070313
864.28784	2270.32592773438
1266.4396	2260.29931640625
1423.4043	2516.65405273438
1707.7422	2954.74682617188
1708.7941	3017.54907226563
2710.1519	2811.08837890625
3348.1616	2611.18383789063
3717.9612	2741.02465820313
3949.8792	2737.52490234375
4309.1802	2591.79614257813
4316.3076	3308.95092773438
4640.9126	3032.44677734375
peaklist end

peaklist start
mz=1159.28852700681
fragmentation=HCD
charge=4
header=RawFile: QE929_MSQ1321_20180329_Heba_ub_s7_30_1 Index: 15433 Precursor: 0 _multi_
159.09134	8391.451171875
164.80011	1741.26171875
185.16423	10969.373046875
196.84096	1805.83020019531
213.15991	3978.10180664063
233.12781	6495.19921875
261.12253	3858.74560546875
278.1499	2448.2568359375
292.12875	2379.560546875
332.67245	1783.05407714844
389.18113	16758.4406738281
504.4566	1891.72924804688
935.43121	2608.9091796875
1062.4885	2982.66772460938
1076.4779	2400.75439453125
1130.5183	2357.55395507813
1333.0674	2130.5126953125
1438.7175	2132.66162109375
1478.665	2319.69018554688
1750.7316	2195.6455078125
3196.7847	3544.06787109375
3485.6223	2655.43579101563
peaklist end

peaklist start
mz=1159.28852700681
fragmentation=HCD
charge=4
header=RawFile: QE929_MSQ1321_20180329_Heba_ub_s7_30_1 Index: 15257 Precursor: 0 _multi_
101.07139	4570.90283203125
110.07177	3856.4921875
136.07552	11279.599609375
142.18257	2057.3330078125
148.5405	1833.07067871094
158.09686	2024.26525878906
159.09137	16242.46484375
183.11287	1828.68420410156
185.16478	28539.37109375
204.82585	1818.80590820313
213.15877	7656.48828125
233.12822	22712.861328125
234.13127	2207.89306640625
261.12164	13851.001953125
278.14914	3864.55908203125
292.12955	2888.71020507813
297.1572	1991.07958984375
389.18159	37308.2934570313
488.24799	2776.3994140625
546.31061	2105.24169921875
547.7514	2849.51293945313
559.86285	2714.42065429688
585.23755	2126.17846679688
607.26141	2317.5322265625
678.29883	2698.48413085938
836.3703	18430.4809570313
864.33331	3286.79077148438
882.34351	2997.36889648438
935.42592	14021.06640625
1034.5078	8897.1689453125
1035.4994	3394.33203125
1076.48	6263.18188476563
1175.5448	2438.68530273438
1220.5706	7640.39794921875
1378.5933	4203.98095703125
1434.6326	2945.41918945313
1528.1862	2773.42919921875
1532.676	2338.17700195313
1721.7886	3740.10473632813
1722.2454	4066.03735351563
1723.2678	2731.39013671875
4044.3096	2955.5498046875
peaklist end

peaklist start
mz=1159.28874435034
fragmentation=HCD
charge=4
header=RawFile: QE929_MSQ1321_20180329_Heba_ub_s8_30_2 Index: 15425 Precursor: 0 _multi_
104.71549	1914.63757324219
131.20058	1825.96630859375
139.67117	1823.94348144531
171.43526	1606.5927734375
183.1395	1747.18041992188
185.16429	9604.7744140625
189.83568	1899.71728515625
209.4274	2113.96899414063
213.15852	3160.75122070313
233.12877	3973.81372070313
239.49361	1825.85168457031
261.1228	3598.12060546875
389.17975	8108.09521484375
698.99268	2272.78393554688
963.4082	2142.02026367188
1285.5537	2154.54418945313
peaklist end

peaklist start
mz=1159.28874435034
fragmentation=HCD
charge=4
header=RawFile: QE929_MSQ1321_20180329_Heba_ub_s8_30_2 Index: 15751 Precursor: 0 _multi_
100.45017	2005.61352539063
101.0715	1853.69201660156
136.07596	2712.037109375
147.24435	1571.28186035156
159.09171	4246.55126953125
185.16541	6198.86669921875
205.32201	1766.05017089844
210.45569	1750.72705078125
233.1279	7099.26904296875
261.12302	2994.30053710938
389.18079	6840.86279296875
497.23108	1967.67956542969
607.26672	2844.26489257813
640.02448	2180.91674804688
659.36835	2236.21362304688
836.35242	2407.87573242188
935.43134	2553.63403320313
1225.5273	2124.09130859375
2560.5645	3131.24584960938
3125.2532	2477.41333007813
3974.5371	2890.60180664063
peaklist end

peaklist start
mz=1159.28874435034
fragmentation=HCD
charge=4
header=RawFile: QE929_MSQ1321_20180329_Heba_ub_s8_30_2 Index: 15590 Precursor: 0 _multi_
101.90078	1581.06506347656
136.07544	3831.67651367188
154.95332	1938.01696777344
155.85158	1721.61804199219
159.09137	6597.56640625
179.4303	1776.53100585938
185.16513	8885.8876953125
213.15947	2188.17797851563
216.77994	1596.4345703125
224.69063	1805.66223144531
225.1075	1516.970703125
230.52351	1623.76867675781
233.12801	7156.630859375
261.12326	2422.25854492188
264.57812	1754.744140625
280.30423	1951.24560546875
389.18216	15540.755859375
455.67526	1846.591796875
456.94333	1879.15405273438
465.61725	2085.23266601563
488.24512	2241.42553710938
506.23972	1882.97998046875
507.59808	2057.62841796875
836.36078	3206.15112304688
882.33759	2728.697265625
935.43939	3152.79223632813
1061.4928	1957.349609375
1094.51	2481.43334960938
1296.2314	2216.83911132813
2130.3306	2338.552734375
2334.9695	2526.17065429688
3469.2234	2575.62890625
peaklist end

peaklist start
mz=1159.2887780011
fragmentation=HCD
charge=4
header=RawFile: QE929_MSQ1321_20180329_Heba_ub_s2_ctrl_2 Index: 15107 Precursor: 0 _multi_
101.26698	1757.25927734375
121.00622	1640.07409667969
127.12267	1512.57043457031
147.1714	1875.55603027344
328.57837	1839.91613769531
483.3559	2091.61645507813
715.73553	1849.0693359375
1017.8838	2019.91259765625
1019.3103	2205.68725585938
2129.9617	2631.25
3611.4531	2731.59716796875
3862.4395	2684.2177734375
peaklist end

peaklist start
mz=1159.28898187893
fragmentation=HCD
charge=4
header=RawFile: QE929_MSQ1321_20180329_Heba_ub_s9_30_3 Index: 15139 Precursor: 0 _multi_
136.07579	2458.36962890625
180.66762	1778.46752929688
185.16469	4203.98291015625
205.37263	1650.87353515625
216.85886	2021.58874511719
233.1282	3357.54150390625
261.12476	2759.10620117188
389.18182	6808.15576171875
490.3736	1925.1748046875
1426.1438	2698.99731445313
1780.1431	2148.90942382813
3531.9739	2496.91723632813
4705.082	2978.36767578125
peaklist end

peaklist start
mz=1159.28917634103
fragmentation=HCD
charge=4
header=RawFile: QE929_MSQ1321_20180329_Heba_ub_s9_30_3 Index: 15319 Precursor: 0 _multi_
130.58818	1728.18188476563
133.92386	2188.10815429688
146.07286	1868.85791015625
154.93347	1772.89880371094
185.16486	7955.52099609375
210.56209	1923.13635253906
322.63342	1862.74438476563
334.67825	1824.01953125
389.18069	3131.70458984375
568.39716	1897.53674316406
734.09589	2012.09399414063
913.84674	2503.4931640625
995.8725	2527.00537109375
1357.0831	2272.74633789063
1414.5946	2190.05883789063
1685.4683	3182.63916015625
4571.4727	2760.82397460938
peaklist end

peaklist start
mz=1159.28917634103
fragmentation=HCD
charge=4
header=RawFile: QE929_MSQ1321_20180329_Heba_ub_s9_30_3 Index: 15645 Precursor: 0 _multi_
100.76817	1623.08764648438
137.36198	1954.8447265625
171.19121	1828.32104492188
185.16441	2254.3349609375
203.17377	1546.3212890625
248.63716	1837.869140625
249.03186	1879.62829589844
372.13733	1826.64025878906
385.76559	2105.68896484375
389.17877	2197.35009765625
448.43042	2051.82421875
808.12396	2246.7763671875
2215.9109	2455.7314453125
3400.6816	2426.0478515625
4094.6013	2776.9892578125
4309.9561	2535.29028320313
4328.5527	2693.48291015625
4333.3198	2903.55029296875
peaklist end

peaklist start
mz=1159.28917634103
fragmentation=HCD
charge=4
header=RawFile: QE929_MSQ1321_20180329_Heba_ub_s9_30_3 Index: 15481 Precursor: 0 _multi_
126.24321	1770.51843261719
128.94106	1592.076171875
136.07545	2436.55126953125
137.2894	1693.67785644531
159.09151	7360.0576171875
164.91336	1680.81311035156
185.16484	7682.21240234375
204.22707	1586.33129882813
211.82945	1671.04174804688
213.15868	2406.16577148438
232.56915	1813.78356933594
233.12804	8652.9384765625
255.64693	1823.66467285156
261.12357	1977.75073242188
278.15048	2123.40795898438
389.181	12928.6064453125
451.61719	1792.75463867188
528.4621	1928.51416015625
546.08447	2371.080078125
824.93707	2238.08544921875
1018.806	1900.00964355469
1034.5056	2383.603515625
1034.7234	2211.1708984375
1076.4729	3647.19970703125
1716.6665	3182.55395507813
1721.2429	2548.94677734375
2027.8865	2526.38061523438
2794.8594	2782.56909179688
peaklist end

peaklist start
mz=1159.28941648011
fragmentation=HCD
charge=4
header=RawFile: QE929_MSQ1321_20180329_Heba_ub_s2_ctrl_2 Index: 15312 Precursor: 0 _multi_
123.71961	1739.34204101563
173.58351	1640.87670898438
202.1434	1919.91223144531
288.73581	1782.06042480469
369.06918	1745.91027832031
519.62469	2423.13623046875
629.28156	2011.28735351563
827.35468	2250.61962890625
945.09412	1992.40258789063
1026.2482	2085.7080078125
1238.7457	2406.9296875
1347.8317	2412.1865234375
1922.5388	2571.49633789063
2085.2859	2772.3359375
3102.0613	2709.70556640625
3327.0815	2551.69213867188
peaklist end

peaklist start
mz=1159.28941648011
fragmentation=HCD
charge=4
header=RawFile: QE929_MSQ1321_20180329_Heba_ub_s2_ctrl_2 Index: 15295 Precursor: 0 _multi_
104.52634	1679.48608398438
111.54326	1711.71264648438
126.19648	1812.74731445313
133.67757	1492.17358398438
138.62047	1717.76037597656
186.48862	1747.86596679688
228.49852	1839.16491699219
300.03491	1904.23474121094
317.92682	2238.0126953125
533.07892	2304.427734375
853.47223	1886.00329589844
855.1524	2249.02392578125
1800.051	2501.59741210938
2028.6449	2315.07666015625
2150.8076	2319.0361328125
3547.6538	2705.34350585938
peaklist end

peaklist start
mz=1159.28941648011
fragmentation=HCD
charge=4
header=RawFile: QE929_MSQ1321_20180329_Heba_ub_s2_ctrl_2 Index: 15455 Precursor: 0 _multi_
116.44659	1809.32446289063
124.03603	1917.05627441406
132.59331	1640.03747558594
148.35794	1991.10974121094
178.30315	2207.24365234375
181.78308	1630.14233398438
185.16502	6588.33642578125
389.18198	2762.28344726563
465.23297	1946.88659667969
580.21191	2177.32543945313
951.44836	2443.53271484375
1507.228	2207.130859375
2821.1001	2609.54931640625
peaklist end

peaklist start
mz=1545.38367367835
fragmentation=HCD
charge=3
header=RawFile: QE929_MSQ1321_20180329_Heba_ub_s6_10_3 Index: 17957 Precursor: 0 _multi_
118.79325	2048.91577148438
138.84975	2332.17895507813
147.62886	2264.60034179688
151.19188	2123.00610351563
165.53673	2338.5751953125
421.30276	2817.451171875
477.62506	2862.47216796875
686.90863	2547.10327148438
713.97778	2423.93432617188
789.82971	2665.32934570313
1405.2605	3221.61572265625
1913.4708	3473.28100585938
2329.1501	3027.8671875
2886.3108	3004.96313476563
3298.8877	3635.77954101563
3385.1213	4611.724609375
peaklist end

peaklist start
mz=1159.29505821153
fragmentation=HCD
charge=4
header=RawFile: QE929_MSQ1321_20180329_Heba_ub_s6_10_3 Index: 24195 Precursor: 0 _multi_
138.05463	2624.53955078125
187.26137	1805.64025878906
214.41209	2238.80712890625
218.52762	2007.93591308594
372.48907	1997.62951660156
420.5975	1853.49304199219
518.19775	1724.22338867188
546.96246	2160.95385742188
552.39209	1782.65490722656
2832.9299	2557.99291992188
peaklist end

peaklist start
mz=1545.72521972656
fragmentation=HCD
charge=3
header=RawFile: QE929_MSQ1321_20180329_Heba_ub_s8_30_2 Index: 14622 Precursor: 0 _peak_
186.80873	2107.06567382813
290.09976	2120.55053710938
375.13803	2423.53466796875
546.44281	2857.74926757813
639.63867	2440.04052734375
802.49731	2805.220703125
1029.4453	2775.05908203125
1042.6588	2972.7822265625
1294.701	7202.50048828125
1526.2314	6179.27197265625
1526.7631	3121.45043945313
2363.3181	3822.44555664063
3499.8394	3570.87939453125
4551.9858	4414.544921875
peaklist end

peaklist start
mz=1545.72969200744
fragmentation=HCD
charge=3
header=RawFile: QE929_MSQ1321_20180329_Heba_ub_s7_30_1 Index: 14282 Precursor: 0 _peak_
105.4658	2403.77221679688
151.29822	2287.18286132813
160.4176	2181.44262695313
167.79428	2231.84008789063
184.32466	2091.48510742188
275.96942	2591.55810546875
488.39972	3494.03295898438
578.29193	2343.86279296875
589.45374	2569.01928710938
1283.9615	3069.35107421875
1294.7176	62974.623046875
1296.7032	9723.93359375
2058.9514	3218.0341796875
2241.7744	3250.03076171875
2334.1428	3552.09594726563
2644.3342	2983.74096679688
3034.739	3854.13012695313
3050.48	79534.8159179688
3151.0718	4181.068359375
3184.7964	3658.80908203125
peaklist end

peaklist start
mz=1546.04459784498
fragmentation=HCD
charge=3
header=RawFile: QE929_MSQ1321_20180329_Heba_ub_s9_30_3 Index: 23674 Precursor: 0 _peak_
105.11156	2012.8193359375
124.96159	2403.564453125
130.04919	2996.77465820313
224.41103	2172.89233398438
281.44794	2416.55786132813
364.40887	2410.0400390625
384.01627	2398.05053710938
409.52972	2882.78662109375
480.6062	2744.5263671875
609.87585	2825.41040039063
1025.1915	3174.2294921875
1129.2549	2525.71459960938
1165.6797	3548.30444335938
1503.6537	3887.0546875
1779.0085	3259.85791015625
1809.9607	3261.46411132813
1825.7495	3057.9638671875
2031.6577	3234.2724609375
2401.0032	3237.439453125
2967.283	3230.12939453125
4151.8057	3251.18286132813
5201.4087	4073.5517578125
5793.062	3954.9755859375
peaklist end

peaklist start
mz=1546.10679605392
fragmentation=HCD
charge=3
header=RawFile: QE929_MSQ1321_20180329_Heba_ub_s8_30_2 Index: 23595 Precursor: 0 _peak_
168.57706	2313.32934570313
189.23007	2132.30419921875
199.53783	1970.09167480469
334.47736	2370.41137695313
516.82593	2619.93725585938
1702.3175	3060.92041015625
peaklist end

peaklist start
mz=1160.28678490828
fragmentation=HCD
charge=4
header=RawFile: QE929_MSQ1321_20180329_Heba_ub_s3_ctrl_3 Index: 13887 Precursor: 0 _multi_
107.30328	1968.69702148438
109.04048	1787.93371582031
138.14653	1653.71875
141.78955	1482.25842285156
155.17111	1753.57873535156
199.06396	1707.81188964844
590.41461	2014.09619140625
711.37225	1859.2509765625
991.72339	2117.20874023438
1048.1685	1938.69360351563
1149.5743	1929.373046875
1685.4889	2259.19116210938
1767.3303	2122.10888671875
2404.7444	2898.2578125
2409.3833	2463.81713867188
2901	2742.17041015625
2965.2771	2547.3408203125
3539.2053	2867.66381835938
4163.6011	3238.89892578125
peaklist end

peaklist start
mz=1160.28727329428
fragmentation=HCD
charge=4
header=RawFile: QE929_MSQ1321_20180329_Heba_ub_s6_10_3 Index: 14939 Precursor: 0 _multi_
132.17233	2002.08032226563
145.52527	1694.23291015625
233.12804	2871.58666992188
265.05905	1727.23803710938
389.18256	3396.02685546875
484.04962	2085.54418945313
703.3515	1970.41760253906
1333.9924	2246.63232421875
2925.4072	3075.169921875
4392.7866	2660.08447265625
peaklist end

peaklist start
mz=1160.28727329428
fragmentation=HCD
charge=4
header=RawFile: QE929_MSQ1321_20180329_Heba_ub_s6_10_3 Index: 15109 Precursor: 0 _multi_
134.3515	1987.01110839844
136.78003	1900.2138671875
148.06749	1626.08654785156
222.91496	1861.48681640625
223.86592	1635.05993652344
239.62097	1838.60888671875
616.61334	2120.50317382813
634.45416	2124.95556640625
705.25671	2397.712890625
824.39758	2212.51611328125
878.12225	2245.74291992188
1060.9624	2062.86450195313
1147.6931	2438.23974609375
1350.9849	2413.5361328125
1413.194	2873.9267578125
4079.4128	2797.0322265625
peaklist end

peaklist start
mz=1160.28733002764
fragmentation=HCD
charge=4
header=RawFile: QE929_MSQ1321_20180329_Heba_ub_s5_10_2 Index: 13530 Precursor: 0 _multi_
123.12684	1791.20629882813
145.80078	1817.53466796875
146.16161	1801.82824707031
326.59433	1815.30883789063
347.42737	2076.56469726563
448.52258	2296.4599609375
631.06732	1880.755859375
1557.2687	2334.21508789063
2052.4089	2142.40356445313
2255.4202	2883.80078125
2368.9167	2286.69213867188
2702.427	2478.07666015625
peaklist end

peaklist start
mz=1160.28793752284
fragmentation=HCD
charge=4
header=RawFile: QE929_MSQ1321_20180329_Heba_ub_s2_ctrl_2 Index: 14658 Precursor: 0 _multi_
114.3898	1599.94494628906
116.72101	1468.02917480469
131.55199	1974.86633300781
177.92654	1745.02478027344
188.63503	1886.20788574219
226.37068	1838.24499511719
239.95078	1915.3818359375
260.66904	2170.51977539063
358.34393	1740.85961914063
444.5614	1890.86584472656
476.75195	1941.70703125
1075.8416	2394.93432617188
1360.4971	2247.23388671875
1386.574	2561.86328125
1639.2169	2078.72973632813
1965.3977	2320.80078125
peaklist end

peaklist start
mz=1160.28808701569
fragmentation=HCD
charge=4
header=RawFile: QE929_MSQ1321_20180329_Heba_ub_s7_30_1 Index: 14553 Precursor: 0 _multi_
107.24767	1990.85729980469
132.74014	1609.76416015625
180.94417	1715.13977050781
185.16454	2739.21655273438
194.57921	1962.64916992188
195.78606	1722.24377441406
531.79437	1936.89392089844
2279.8938	2298.15112304688
2987.1021	2960.1982421875
3464.0405	2660.951171875
3748.8098	2961.904296875
peaklist end

peaklist start
mz=1160.28808701569
fragmentation=HCD
charge=4
header=RawFile: QE929_MSQ1321_20180329_Heba_ub_s7_30_1 Index: 14390 Precursor: 0 _multi_
107.41425	1834.88159179688
122.47656	1642.08520507813
195.18236	1967.81115722656
268.78995	1926.11267089844
330.88904	1885.67346191406
502.45474	1902.6259765625
517.42719	1999.71838378906
745.14221	2059.4091796875
1150.4928	2217.1279296875
1205.5902	2091.31274414063
1209.2018	2640.35595703125
1354.1398	2370.34985351563
1430.9312	2373.28930664063
1484.9409	2049.24462890625
2199.5842	2210.47021484375
2260.8037	2648.77807617188
3171.8909	2863.24780273438
3828.533	2839.07934570313
4436.1855	3674.98291015625
peaklist end

peaklist start
mz=1160.28876767722
fragmentation=HCD
charge=4
header=RawFile: QE929_MSQ1321_20180329_Heba_ub_s9_30_3 Index: 14652 Precursor: 0 _multi_
136.63651	1981.19140625
185.16423	3510.55200195313
233.12875	2157.60717773438
389.18118	4344.39990234375
717.26752	2174.23095703125
1132.7134	2330.70288085938
1257.5431	2155.7763671875
2457.9705	2545.4912109375
2690.0393	2622.73046875
peaklist end

peaklist start
mz=1160.2888679591
fragmentation=HCD
charge=4
header=RawFile: QE929_MSQ1321_20180329_Heba_ub_s8_30_2 Index: 14735 Precursor: 0 _multi_
108.4281	1820.13061523438
142.91412	1673.38842773438
168.48192	1782.96569824219
684.75079	2154.3955078125
1064.7502	2259.01489257813
1314.9697	2076.3408203125
2020.3099	2416.24633789063
peaklist end

peaklist start
mz=1546.73458156178
fragmentation=HCD
charge=3
header=RawFile: QE929_MSQ1321_20180329_Heba_ub_s7_30_1 Index: 14298 Precursor: 0 _peak_
206.48293	2363.55126953125
501.7515	2640.31958007813
588.68164	2642.83447265625
684.37292	2686.09252929688
701.28009	2671.775390625
830.09882	2760.35717773438
895.39532	2491.63354492188
1017.5397	2927.16650390625
1294.6901	15397.4443359375
1295.7104	18496.58203125
1345.391	2706.98193359375
1504.2866	2824.08569335938
1525.7853	3384.01220703125
3051.4811	19851.9338378906
peaklist end

peaklist start
mz=1160.34713143407
fragmentation=HCD
charge=4
header=RawFile: QE929_MSQ1321_20180329_Heba_ub_s4_10_1 Index: 21351 Precursor: 0 _multi_
115.31281	1773.15966796875
123.83107	1742.21655273438
377.62814	1748.12573242188
1016.9117	2417.9140625
1227.3606	2446.92431640625
1470.986	2531.47265625
2878.457	3027.71459960938
peaklist end

peaklist start
mz=1160.34751359077
fragmentation=HCD
charge=4
header=RawFile: QE929_MSQ1321_20180329_Heba_ub_s8_30_2 Index: 21501 Precursor: 0 _multi_
115.15131	1666.73950195313
165.03757	1760.62329101563
170.51047	1789.34130859375
203.34071	1699.0322265625
239.42686	1725.34423828125
342.18732	1871.2021484375
360.32672	1697.35095214844
514.21729	1772.56628417969
516.2995	2164.34838867188
521.16949	2161.60375976563
534.63611	1978.83361816406
632.88062	2021.54248046875
672.7085	2191.02709960938
866.27148	2211.873046875
1553.2736	2541.59326171875
1676.2887	2578.62622070313
1731.9323	2438.1455078125
2205.2856	2550.9501953125
peaklist end

peaklist start
mz=1160.53708750241
fragmentation=HCD
charge=4
header=RawFile: QE929_MSQ1321_20180329_Heba_ub_s7_30_1 Index: 13999 Precursor: 0 _multi_
138.05519	1965.26928710938
140.34048	1543.80432128906
148.89723	1811.04565429688
204.08572	3968.34106445313
261.7662	2166.50463867188
308.12564	1760.18981933594
619.30884	2961.45043945313
868.09424	2716.65747070313
942.1308	2563.62060546875
1760.8811	2269.64331054688
peaklist end

peaklist start
mz=1547.06079788695
fragmentation=HCD
charge=3
header=RawFile: QE929_MSQ1321_20180329_Heba_ub_s4_10_1 Index: 23175 Precursor: 0 _peak_
129.60814	2579.728515625
343.33167	2577.00830078125
380.91504	2362.59301757813
428.14365	2909.43383789063
569.57056	2945.86083984375
686.17316	2797.09741210938
993.97559	2651.34106445313
1089.4124	2810.126953125
1467.5972	3276.423828125
1983.7064	3124.83715820313
peaklist end

peaklist start
mz=1160.59396123194
fragmentation=HCD
charge=4
header=RawFile: QE929_MSQ1321_20180329_Heba_ub_s9_30_3 Index: 21677 Precursor: 0 _multi_
142.60002	1646.53588867188
251.62129	2087.51318359375
257.79306	1655.974609375
343.82169	1844.56103515625
404.76047	2196.17333984375
1265.4565	2318.85400390625
1689.3829	2170.1455078125
3367.4243	2679.06225585938
peaklist end

peaklist start
mz=1547.40215272757
fragmentation=HCD
charge=3
header=RawFile: QE929_MSQ1321_20180329_Heba_ub_s9_30_3 Index: 23497 Precursor: 0 _peak_
118.30899	2136.85107421875
138.0554	2832.74438476563
160.77475	2330.39819335938
321.20709	2625.4375
368.6882	2404.18603515625
618.57086	2717.31689453125
792.08032	3022.36059570313
882.97742	2493.08276367188
891.92847	2554.84643554688
1121.1118	2914.44262695313
1133.0261	3112.18212890625
1323.1215	2845.46215820313
2670.5645	3177.26953125
4049.7415	3169.55859375
peaklist end

peaklist start
mz=1547.57348632813
fragmentation=HCD
charge=3
header=RawFile: QE929_MSQ1321_20180329_Heba_ub_s5_10_2 Index: 3347 Precursor: 0 _peak_
137.62129	2111.56909179688
172.49405	2500.0244140625
180.39513	2860.50610351563
184.9124	2579.05932617188
308.51089	2279.01806640625
499.077	2638.47583007813
542.7699	2563.55786132813
676.55957	2750.40625
1340.9073	2899.30419921875
1359.0806	2930.52587890625
1480.5663	3079.9404296875
1771.8475	3293.3037109375
2081.6465	3095.77783203125
2762.0913	3031.8271484375
3057.927	3217.99951171875
peaklist end

peaklist start
mz=1547.7602816325
fragmentation=HCD
charge=3
header=RawFile: QE929_MSQ1321_20180329_Heba_ub_s7_30_1 Index: 21198 Precursor: 0 _peak_
115.19041	2163.65234375
116.10356	2157.48095703125
119.36377	2081.42822265625
156.62529	2329.89819335938
210.3335	2389.22534179688
222.34512	2125.2099609375
272.77609	2995.78173828125
353.27881	2508.85961914063
377.83057	2082.9287109375
507.06848	2572.75708007813
638.83948	2519.95483398438
1024.4191	3059.94409179688
2799.3613	3222.39233398438
peaklist end

peaklist start
mz=1547.76208496094
fragmentation=HCD
charge=3
header=RawFile: QE929_MSQ1321_20180329_Heba_ub_s8_30_2 Index: 21476 Precursor: 0 _peak_
101.79462	1866.45251464844
163.38449	2334.109375
289.55121	2650.38110351563
290.96457	2107.982421875
370.90097	2464.74462890625
717.73785	2879.79345703125
912.69501	2492.72875976563
2525.8193	3376.6923828125
2991.9036	4524.25537109375
peaklist end

peaklist start
mz=1547.76513671875
fragmentation=HCD
charge=3
header=RawFile: QE929_MSQ1321_20180329_Heba_ub_s9_30_3 Index: 21644 Precursor: 0 _peak_
116.86823	2168.49780273438
144.96289	2379.33740234375
368.10349	2501.05249023438
376.13739	2499.44384765625
462.10187	2864.25463867188
865.12787	2511.13793945313
943.94122	2622.84619140625
1118.3256	2782.86254882813
1197.8802	3410.43017578125
1232.9607	2791.15161132813
1604.6572	3161.42846679688
1888.2323	3590.13989257813
peaklist end

peaklist start
mz=1547.77294037786
fragmentation=HCD
charge=3
header=RawFile: QE929_MSQ1321_20180329_Heba_ub_s4_10_1 Index: 23264 Precursor: 0 _peak_
101.02923	2189.46948242188
115.10444	2099.9345703125
132.08827	2278.54809570313
181.69876	2270.70629882813
205.54816	2298.4990234375
239.47067	2347.96508789063
429.64188	2475.62255859375
572.93604	2667.640625
1330.9021	3333.45947265625
1337.4764	3961.72216796875
3858.5217	3379.58251953125
3972.1655	3273.3310546875
4768.3477	3511.634765625
5770.4683	3403.81762695313
peaklist end

peaklist start
mz=1547.85464352456
fragmentation=HCD
charge=3
header=RawFile: QE929_MSQ1321_20180329_Heba_ub_s7_30_1 Index: 23363 Precursor: 0 _peak_
194.48888	2286.98266601563
201.25685	2663.85961914063
262.70245	2143.89770507813
371.52051	2750.18432617188
858.5387	2773.72119140625
1442.96	3359.14208984375
1450.1149	2956.13354492188
2105.9277	2796.01538085938
2492.2134	3011.33715820313
2769.2043	3338.6806640625
peaklist end

peaklist start
mz=1547.90799622023
fragmentation=HCD
charge=3
header=RawFile: QE929_MSQ1321_20180329_Heba_ub_s7_30_1 Index: 22987 Precursor: 0 _peak_
120.54073	2129.20532226563
173.96542	2143.68188476563
317.03217	2534.87915039063
400.40433	2827.95141601563
1146.8995	3369.99926757813
1458.6876	3097.48046875
2492.0239	4216.439453125
peaklist end

peaklist start
mz=1548.09818056453
fragmentation=HCD
charge=3
header=RawFile: QE929_MSQ1321_20180329_Heba_ub_s4_10_1 Index: 23288 Precursor: 0 _peak_
155.66324	2151.65942382813
188.10033	2347.1318359375
212.27437	2990.08056640625
255.08115	2437.64282226563
407.38467	2807.21337890625
681.52332	2697.58325195313
695.19012	2632.84130859375
994.98975	2816.939453125
1320.4631	3175.83227539063
1893.022	2940.755859375
2706.0354	3530.48852539063
4229.0449	3432.21020507813
peaklist end

peaklist start
mz=1548.12819567382
fragmentation=HCD
charge=3
header=RawFile: QE929_MSQ1321_20180329_Heba_ub_s4_10_1 Index: 22982 Precursor: 0 _peak_
103.48005	2643.98315429688
116.67023	2220.24340820313
481.0997	2586.08374023438
510.58435	2224.33544921875
942.95728	3142.328125
1347.3604	2576.01586914063
2194.7441	4019.16455078125
2435.1594	3100.13232421875
2441.1958	3298.22192382813
2504.4956	3074.4833984375
2505.2859	3417.62841796875
2513.5591	3392.92163085938
peaklist end

peaklist start
mz=1548.26875546201
fragmentation=HCD
charge=3
header=RawFile: QE929_MSQ1321_20180329_Heba_ub_s7_30_1 Index: 22949 Precursor: 0 _peak_
158.54245	2254.42236328125
224.33548	2479.81640625
253.54759	2448.68481445313
325.71793	2525.73120117188
449.06107	2534.458984375
483.78976	2549.15087890625
1098.7998	3032.44213867188
1409.9906	3139.53076171875
1467.3436	3059.30688476563
1933.9175	3036.46044921875
2327.8372	3557.59887695313
2498.144	3198.81005859375
2552.1328	3312.763671875
2966.8291	3230.1611328125
peaklist end

peaklist start
mz=1548.271765751
fragmentation=HCD
charge=3
header=RawFile: QE929_MSQ1321_20180329_Heba_ub_s6_10_3 Index: 23780 Precursor: 0 _peak_
123.14447	2180.76000976563
124.08649	2805.19775390625
129.33516	2155.1611328125
202.20213	2492.69091796875
271.97055	2191.85717773438
852.29492	2547.3798828125
1039.0627	2489.18310546875
1042.854	2678.94311523438
1085.5928	2866.40502929688
1384.0699	3987.35815429688
2058.7944	3228.30639648438
2483.4844	2938.92846679688
2684.7192	3530.19091796875
2739.5789	3210.76318359375
3761.1238	3084.00512695313
3827.6528	3351.658203125
peaklist end

peaklist start
mz=1548.89587650774
fragmentation=HCD
charge=3
header=RawFile: QE929_MSQ1321_20180329_Heba_ub_s9_30_3 Index: 21327 Precursor: 0 _peak_
121.65284	2093.99780273438
138.05542	3906.55297851563
186.07491	2024.58435058594
200.99246	2579.45532226563
235.36893	2398.48901367188
264.36612	2163.60717773438
372.20511	2422.70678710938
445.06842	2880.22021484375
1367.0624	3590.79248046875
1417.7247	4157.32373046875
1450.9557	3224.54028320313
1465.7922	4287.09814453125
1485.8009	4859.333984375
1525.2477	3504.3818359375
1747.168	3159.2177734375
1875.5754	2724.79125976563
2633.543	3343.28125
3352.5027	3436.17163085938
3596.1206	3271.81298828125
4261.3711	3383.73168945313
5000.2417	3916.49096679688
5672.4033	3717.77880859375
peaklist end

peaklist start
mz=1548.99223221378
fragmentation=HCD
charge=3
header=RawFile: QE929_MSQ1321_20180329_Heba_ub_s4_10_1 Index: 13442 Precursor: 0 _multi_
121.39234	2764.9140625
137.01968	2351.1533203125
152.63062	2440.12768554688
201.47491	2222.28686523438
222.94893	2513.38037109375
225.78075	2161.01831054688
489.31119	2357.3681640625
622.26587	2540.39965820313
699.23627	3129.8974609375
776.19043	3407.3046875
928.91125	3097.59912109375
1171.3585	2900.20043945313
2077.1384	3065.51879882813
peaklist end

peaklist start
mz=1548.99238576106
fragmentation=HCD
charge=3
header=RawFile: QE929_MSQ1321_20180329_Heba_ub_s8_30_2 Index: 13288 Precursor: 0 _multi_
115.52153	2100.66259765625
342.35938	2531.7490234375
1014.7508	2680.64404296875
1231.7971	3081.40942382813
1491.697	3171.57958984375
1499.6982	3549.9228515625
1500.1893	7988.82983398438
1500.7131	10238.552734375
1501.7478	3114.197265625
1802.0565	3305.3017578125
2384.3899	3056.48388671875
2396.9783	3407.3203125
3227.9536	3343.45581054688
3578.3562	3000.53930664063
4097.0586	3559.63134765625
peaklist end

peaklist start
mz=1549.16531663095
fragmentation=HCD
charge=3
header=RawFile: QE929_MSQ1321_20180329_Heba_ub_s9_30_3 Index: 23735 Precursor: 0 _peak_
104.41191	2487.52709960938
153.81998	2186.025390625
156.4823	2193.37353515625
305.83759	2483.49389648438
661.75977	3028.05004882813
852.21869	3027.67895507813
1202.5404	2652.75634765625
1204.9783	4090.70483398438
1220.9529	3166.57153320313
1335.5709	2726.08935546875
1412.5347	2818.70483398438
1936.8041	3221.61108398438
1996.9937	2966.42407226563
2538.019	2783.79150390625
3154.947	3318.26025390625
3891.5847	3609.07788085938
5029.9746	4060.82421875
5518.1963	4163.9482421875
peaklist end

peaklist start
mz=1549.19165039063
fragmentation=HCD
charge=3
header=RawFile: QE929_MSQ1321_20180329_Heba_ub_s8_30_2 Index: 23634 Precursor: 0 _peak_
320.17596	2234.51489257813
587.22174	2365.22485351563
599.98859	2771.68774414063
750.28778	2558.46655273438
752.29224	2530.89208984375
769.28552	3268.79931640625
1074.3431	2708.26879882813
1168.312	3075.26293945313
2287.8899	3045.150390625
2547.0457	3281.96313476563
peaklist end

peaklist start
mz=1549.52049366421
fragmentation=HCD
charge=3
header=RawFile: QE929_MSQ1321_20180329_Heba_ub_s7_30_1 Index: 23199 Precursor: 0 _peak_
115.00485	2489.529296875
156.44608	2422.267578125
167.61496	2527.724609375
255.16005	2147.37353515625
255.7415	2384.21655273438
493.47906	2481.72900390625
741.03131	2694.80883789063
865.93054	2629.71630859375
1130.6926	2912.30126953125
1164.7073	2647.87817382813
1311.2786	2826.92041015625
1340.6832	2651.931640625
1764.0734	2696.82934570313
1941.673	2632.3427734375
3555.3108	3160.98828125
peaklist end

peaklist start
mz=1549.703125
fragmentation=HCD
charge=3
header=RawFile: QE929_MSQ1321_20180329_Heba_ub_s9_30_3 Index: 23851 Precursor: 0 _peak_
100.05241	1958.83581542969
104.05547	2126.55859375
114.42754	2521.94677734375
132.85274	2483.66552734375
210.75514	2366.14428710938
346.80389	2494.10961914063
433.24817	2479.05053710938
454.34167	2691.38232421875
899.44232	3230.30322265625
1153.0963	2602.89135742188
1437.7883	2713.27514648438
1529.7638	3627.07836914063
1704.0353	2771.60009765625
2165.3584	2932.24267578125
2540.5752	3198.37915039063
3619.3206	3757.11938476563
5958.8442	3526.251953125
peaklist end

peaklist start
mz=1549.72483195829
fragmentation=HCD
charge=3
header=RawFile: QE929_MSQ1321_20180329_Heba_ub_s8_30_2 Index: 15376 Precursor: 0 _peak_
144.40395	2219.7470703125
204.08574	4053.91674804688
242.14845	2722.77319335938
328.25555	2552.49462890625
353.81821	2353.84545898438
365.58517	2669.111328125
566.21924	2583.16430664063
573.33081	3536.62817382813
628.26984	3807.29052734375
908.43951	4275.61474609375
925.47744	57509.9665527344
1902.4574	3351.091796875
peaklist end

peaklist start
mz=1549.93298339844
fragmentation=HCD
charge=3
header=RawFile: QE929_MSQ1321_20180329_Heba_ub_s7_30_1 Index: 13441 Precursor: 0 _peak_
129.76958	2571.0234375
131.55263	2551.34741210938
185.91095	2381.3486328125
202.21576	2336.85815429688
203.61229	2444.841796875
221.32712	2527.15063476563
298.4939	2518.99926757813
910.41827	2531.97509765625
1024.8741	2998.05859375
1089.5903	2683.7451171875
1131.5518	4620.0751953125
1242.3501	4328.16162109375
1242.6216	65562.875
1249.7742	2934.78393554688
1374.6292	3215.04858398438
1376.6677	3112.97216796875
1790.6022	2958.98364257813
1978.8961	2764.67358398438
2485.2185	158732.412109375
2615.5132	3125.3720703125
3297.1851	3698.3466796875
4060.7334	3740.94262695313
peaklist end

peaklist start
mz=1550.27221679688
fragmentation=HCD
charge=3
header=RawFile: QE929_MSQ1321_20180329_Heba_ub_s4_10_1 Index: 23014 Precursor: 0 _peak_
108.82158	2102.17529296875
109.46429	2239.2158203125
128.90363	2078.89770507813
129.60957	2277.21948242188
163.15172	2295.29809570313
358.58029	2229.43090820313
387.89212	2204.640625
2226.8027	3257.396484375
2991.5681	4631.85595703125
peaklist end

peaklist start
mz=1550.60991993142
fragmentation=HCD
charge=3
header=RawFile: QE929_MSQ1321_20180329_Heba_ub_s6_10_3 Index: 23738 Precursor: 0 _peak_
162.24243	2168.06420898438
269.40945	2351.05541992188
654.3421	2534.294921875
1205.4589	2995.81909179688
1629.5013	3174.47900390625
peaklist end

peaklist start
mz=1550.63170536275
fragmentation=HCD
charge=3
header=RawFile: QE929_MSQ1321_20180329_Heba_ub_s6_10_3 Index: 23444 Precursor: 0 _peak_
118.98559	2217.03271484375
231.19704	2418.04028320313
356.5556	2330.619140625
400.64539	2966.7783203125
406.46097	2302.0869140625
521.30188	2520.86962890625
600.93683	2290.16552734375
604.13892	2639.94897460938
1514.8016	2848.1728515625
1700.1671	3322.912109375
3393.9534	3433.95092773438
peaklist end

peaklist start
mz=1163.28696794143
fragmentation=HCD
charge=4
header=RawFile: QE929_MSQ1321_20180329_Heba_ub_s7_30_1 Index: 14866 Precursor: 0 _multi_
101.69164	1746.26440429688
102.62746	1883.99658203125
108.16207	1761.64953613281
126.99439	1657.49853515625
142.62172	2088.4892578125
185.16483	2388.9267578125
233.12767	2221.62475585938
303.6264	1704.39916992188
358.95569	1812.50158691406
661.23767	2008.73522949219
662.48297	2271.52368164063
716.93835	2134.34936523438
882.17737	2197.97216796875
882.77972	2138.07006835938
1363.4297	2589.5703125
1562.4166	2153.8623046875
1660.4661	2549.42016601563
2312.012	2558.68139648438
4452.3906	3200.57983398438
4543.751	2902.17919921875
4609.752	3466.73046875
peaklist end

peaklist start
mz=1163.28696794143
fragmentation=HCD
charge=4
header=RawFile: QE929_MSQ1321_20180329_Heba_ub_s7_30_1 Index: 14670 Precursor: 0 _multi_
139.81651	1817.62548828125
156.25111	1738.86608886719
339.76065	2034.81018066406
350.0798	1769.89538574219
658.00848	2055.62817382813
785.05511	1999.41064453125
789.2215	1767.98449707031
795.00342	1967.14990234375
830.0412	2236.44482421875
883.33655	3412.84204101563
1339.749	2102.36840820313
1634.1532	2710.1884765625
1708.5975	2591.92797851563
2868.0642	2708.65454101563
3340.2085	2780.73193359375
4386.2046	3171.85620117188
peaklist end

peaklist start
mz=1163.28713088905
fragmentation=HCD
charge=4
header=RawFile: QE929_MSQ1321_20180329_Heba_ub_s6_10_3 Index: 15450 Precursor: 0 _multi_
235.30017	1825.45568847656
235.35124	2107.02172851563
259.21463	2076.48510742188
339.10281	2156.64526367188
366.48572	2599.61694335938
520.02722	1900.40600585938
709.95978	1878.88635253906
904.35144	2441.91381835938
1013.8207	2449.638671875
1482.5514	2190.54711914063
1873.9647	2829.09350585938
1904.6497	2298.70629882813
3091.7556	2712.07250976563
peaklist end

peaklist start
mz=1163.28713088905
fragmentation=HCD
charge=4
header=RawFile: QE929_MSQ1321_20180329_Heba_ub_s6_10_3 Index: 15273 Precursor: 0 _multi_
102.96848	1760.67761230469
126.78668	1610.47546386719
131.93509	1850.13452148438
172.22826	1679.19287109375
182.97661	2038.65087890625
185.16472	2371.27368164063
483.67764	2158.30859375
486.25015	1982.52893066406
512.53497	2320.921875
1483.2117	2330.31396484375
2259.1809	2288.45727539063
2984.2507	2814.4580078125
3390.345	2740.76220703125
peaklist end

peaklist start
mz=1550.79903714336
fragmentation=HCD
charge=3
header=RawFile: QE929_MSQ1321_20180329_Heba_ub_s7_30_1 Index: 22837 Precursor: 0 _peak_
129.64545	2174.60620117188
144.51585	1946.421875
150.32642	2604.51293945313
199.62654	2368.26245117188
219.81255	2253.80029296875
246.84937	2283.63305664063
261.09576	2160.32421875
1162.9979	3057.91528320313
2120.8894	3863.94067382813
3469.6733	3148.5634765625
peaklist end

peaklist start
mz=1163.53638448488
fragmentation=HCD
charge=4
header=RawFile: QE929_MSQ1321_20180329_Heba_ub_s7_30_1 Index: 15033 Precursor: 0 _multi_
125.59119	1806.77978515625
185.16447	2785.796875
213.16066	2169.19799804688
220.48907	1898.19189453125
268.80292	1799.33642578125
428.24762	1882.33666992188
449.60394	1950.71081542969
472.7869	2012.5107421875
660.5426	1866.18701171875
884.60645	2447.81909179688
993.02484	2162.021484375
1573.8861	2112.4921875
2382.4177	2505.55810546875
2643.6611	2714.669921875
3139.7688	2811.451171875
3424.0959	2817.40673828125
peaklist end

peaklist start
mz=1551.51809539223
fragmentation=HCD
charge=3
header=RawFile: QE929_MSQ1321_20180329_Heba_ub_s6_10_3 Index: 23637 Precursor: 0 _peak_
179.99318	2123.82104492188
206.85002	2285.4130859375
342.65417	2385.0283203125
566.05383	2713.54736328125
604.17249	2696.47534179688
1166.3346	3291.94311523438
1300.0475	2780.19921875
1594.0663	3376.81274414063
1613.1711	2836.98974609375
1735.0063	2826.93505859375
2347.8865	3160.03100585938
peaklist end

peaklist start
mz=1551.78833007813
fragmentation=HCD
charge=3
header=RawFile: QE929_MSQ1321_20180329_Heba_ub_s9_30_3 Index: 23318 Precursor: 0 _peak_
117.11952	2166.57934570313
138.05466	2740.55786132813
148.63577	2180.6044921875
193.59708	2096.50805664063
213.78143	2473.41943359375
473.03088	2258.92626953125
923.05756	2525.86645507813
967.03687	2826.60791015625
1217.5048	2926.73461914063
2321.6565	3426.85009765625
2541.5054	3819.87158203125
peaklist end

peaklist start
mz=1551.95844787001
fragmentation=HCD
charge=3
header=RawFile: QE929_MSQ1321_20180329_Heba_ub_s9_30_3 Index: 23904 Precursor: 0 _peak_
104.49994	2291.05126953125
107.26596	2401.42114257813
112.63935	2533.76196289063
132.08917	2525.20043945313
163.7021	2313.36083984375
171.59665	3041.25219726563
219.8192	2469.2861328125
228.30374	2594.63940429688
691.57373	2565.15795898438
875.42603	2993.2158203125
882.04669	2701.46948242188
1885.5536	2868.890625
2000.3477	3114.91235351563
2624.4072	3586.51000976563
2806.3982	3421.19409179688
2897.3086	3262.3798828125
peaklist end

peaklist start
mz=1552.20434570313
fragmentation=HCD
charge=3
header=RawFile: QE929_MSQ1321_20180329_Heba_ub_s6_10_3 Index: 23272 Precursor: 0 _peak_
112.74407	2159.96313476563
195.09074	2310.14990234375
215.9557	2276.52416992188
222.52541	2367.13452148438
230.15402	2828.52099609375
248.06277	2447.74487304688
250.34795	2542.71313476563
326.90994	2257.54077148438
334.7493	2239.9990234375
359.96234	2469.4345703125
844.44531	3418.64135742188
1055.3827	2859.9462890625
1215.5837	3004.74951171875
1327.5842	3823.40551757813
peaklist end

peaklist start
mz=1164.50178459879
fragmentation=HCD
charge=4
header=RawFile: QE929_MSQ1321_20180329_Heba_ub_s3_ctrl_3 Index: 6787 Precursor: 0 _multi_
156.60565	1713.83520507813
263.94327	1989.29309082031
303.67606	1791.1767578125
332.77142	1914.15942382813
450.19089	1804.68005371094
480.96066	2125.81518554688
492.4104	2147.56298828125
814.80792	2511.2138671875
894.55383	2020.97253417969
997.28168	2279.5283203125
1455.912	2206.3896484375
2974.3555	2509.37646484375
4206.7129	2733.36987304688
peaklist end

peaklist start
mz=1552.77221679688
fragmentation=HCD
charge=3
header=RawFile: QE929_MSQ1321_20180329_Heba_ub_s7_30_1 Index: 23370 Precursor: 0 _peak_
107.41497	2034.97827148438
121.23017	2223.06396484375
128.10359	2295.29809570313
138.81729	2129.849609375
155.37039	2291.08276367188
804.01617	2543.50537109375
1170.9296	2894.78637695313
1281.8383	2699.1806640625
1831.147	3218.693359375
3478.9629	3247.0703125
5616.1724	3578.21923828125
peaklist end

peaklist start
mz=1553.12707519531
fragmentation=HCD
charge=3
header=RawFile: QE929_MSQ1321_20180329_Heba_ub_s4_10_1 Index: 23230 Precursor: 0 _peak_
129.10243	2672.13354492188
139.07828	2289.05688476563
144.90823	2227.6884765625
260.3515	2310.58129882813
272.93994	2508.88549804688
316.17514	2090.91821289063
369.43698	2341.73974609375
651.59839	2395.16528320313
1058.5804	2465.92895507813
1123.3562	3285.65600585938
1380.5758	3252.69287109375
1572.7811	2992.76391601563
2455.9033	3223.48364257813
peaklist end

peaklist start
mz=1166.03619438194
fragmentation=HCD
charge=4
header=RawFile: QE929_MSQ1321_20180329_Heba_ub_s7_30_1 Index: 15947 Precursor: 0 _multi_
152.85368	2014.16296386719
165.74677	2334.74487304688
178.72108	1669.53674316406
189.70915	1653.49169921875
253.87614	1683.72094726563
545.51367	1870.82702636719
676.22668	2086.4423828125
995.37555	1991.140625
1684.7257	2376.4443359375
2154.2983	2595.65185546875
2241.8652	2188.57202148438
3146.2449	2478.8623046875
peaklist end

peaklist start
mz=1166.03619438194
fragmentation=HCD
charge=4
header=RawFile: QE929_MSQ1321_20180329_Heba_ub_s7_30_1 Index: 15778 Precursor: 0 _multi_
110.07212	2069.28930664063
132.94617	1574.74353027344
159.09137	3685.34814453125
168.69037	1953.92358398438
185.16467	4231.69140625
233.12697	2740.90795898438
261.12216	3105.8828125
389.18231	7117.5634765625
470.20749	2462.21923828125
857.73145	2195.08544921875
935.44104	6830.79931640625
1115.9501	2162.26245117188
1784.7588	2371.43212890625
1955.2136	2405.93530273438
2052.3276	2824.93676757813
2270.011	2343.92919921875
4300.3281	2963.388671875
4545.5713	3166.74365234375
peaklist end

peaklist start
mz=933.058572397865
fragmentation=HCD
charge=5
header=RawFile: QE929_MSQ1321_20180329_Heba_ub_s3_ctrl_3 Index: 9112 Precursor: 0 _multi_
102.39966	1463.56616210938
111.90012	1460.06787109375
120.24088	1600.283203125
135.44684	1293.34240722656
139.8365	1719.40832519531
144.86986	1507.70288085938
145.09698	1955.14331054688
147.07649	2352.00268554688
243.25661	2393.0791015625
301.21631	1571.98254394531
379.66046	1637.7333984375
767.91638	2051.46362304688
2886.6787	2225.18286132813
3737.7527	2778.046875
peaklist end

peaklist start
mz=933.058798110672
fragmentation=HCD
charge=5
header=RawFile: QE929_MSQ1321_20180329_Heba_ub_s2_ctrl_2 Index: 9549 Precursor: 0 _multi_
129.10153	1553.23303222656
131.55429	1372.75256347656
143.14563	1419.39392089844
145.09663	6255.7607421875
147.07597	3456.11450195313
155.68906	1301.39465332031
267.99072	1605.23876953125
1040.9719	1917.56323242188
1124.5312	2175.7783203125
2874.1851	2246.65283203125
4286.2397	2279.4140625
peaklist end

peaklist start
mz=1554.53076171875
fragmentation=HCD
charge=3
header=RawFile: QE929_MSQ1321_20180329_Heba_ub_s9_30_3 Index: 2743 Precursor: 0 _peak_
296.36362	2407.84545898438
339.45767	2462.99975585938
923.77899	2766.39672851563
1208.3673	3420.4375
2962.271	3412.39331054688
peaklist end

peaklist start
mz=1166.28552859492
fragmentation=HCD
charge=4
header=RawFile: QE929_MSQ1321_20180329_Heba_ub_s3_ctrl_3 Index: 14488 Precursor: 0 _multi_
172.07504	1780.61804199219
218.03551	2009.42651367188
226.91121	1891.20227050781
246.07446	1855.77697753906
475.92957	2100.50659179688
592.52606	2107.70043945313
2034.5417	2176.8056640625
3159.7737	2632.82690429688
peaklist end

peaklist start
mz=1166.28566840475
fragmentation=HCD
charge=4
header=RawFile: QE929_MSQ1321_20180329_Heba_ub_s5_10_2 Index: 14452 Precursor: 0 _multi_
110.07073	2377.29370117188
139.35498	2023.09362792969
185.16493	2355.76147460938
287.93704	1845.59008789063
304.28635	2327.439453125
332.64371	1856.48815917969
678.49921	1862.29125976563
726.25189	1966.65063476563
732.15698	2079.314453125
818.43365	2097.08349609375
977.08838	2340.73413085938
993.71326	2256.79052734375
1676.6764	2062.09033203125
1925.2111	2175.19750976563
2009.6067	2188.390625
2308.5315	2076.78466796875
2749.9099	2369.54907226563
2751.5959	2515.5244140625
3137.9036	2181.44848632813
3241.5464	2545.77172851563
3324.7849	3163.61450195313
3593.6536	2393.2509765625
peaklist end

peaklist start
mz=1166.28570868025
fragmentation=HCD
charge=4
header=RawFile: QE929_MSQ1321_20180329_Heba_ub_s2_ctrl_2 Index: 15383 Precursor: 0 _multi_
110.07127	7919.08203125
132.39731	1718.072265625
185.16324	2638.115234375
217.64073	2098.08837890625
230.64334	1836.17565917969
291.32513	1972.35180664063
317.65067	1745.140625
465.24316	3031.51171875
656.32941	2184.4873046875
1166.585	3051.34985351563
2086.6746	2735.42456054688
2533.0444	2759.794921875
peaklist end

peaklist start
mz=1166.28579137722
fragmentation=HCD
charge=4
header=RawFile: QE929_MSQ1321_20180329_Heba_ub_s5_10_2 Index: 14204 Precursor: 0 _multi_
151.27847	1743.791015625
181.82697	1759.60180664063
185.16501	3425.560546875
196.08199	2056.11499023438
633.37494	1923.69812011719
2143.7083	2819.177734375
2265.9946	2373.18139648438
2371.2134	2128.25610351563
4000.3469	2597.84228515625
peaklist end

peaklist start
mz=1554.71247227604
fragmentation=HCD
charge=3
header=RawFile: QE929_MSQ1321_20180329_Heba_ub_s7_30_1 Index: 17664 Precursor: 0 _multi_
141.92072	2316.43090820313
148.28249	2344.03564453125
208.53447	2365.5654296875
217.80598	2395.09814453125
273.21216	2494.47045898438
396.78183	3105.6962890625
525.87433	2516.46606445313
537.30219	2721.89916992188
860.1026	2531.98608398438
966.09283	2867.17138671875
1497.3911	2785.46826171875
2722.2527	3100.16870117188
2820	3826.70581054688
peaklist end

peaklist start
mz=1166.28631231362
fragmentation=HCD
charge=4
header=RawFile: QE929_MSQ1321_20180329_Heba_ub_s3_ctrl_3 Index: 14650 Precursor: 0 _multi_
100.27751	1804.79711914063
155.82106	2021.05993652344
261.96005	1713.75439453125
292.2695	2042.59509277344
316.62643	2070.32592773438
389.1828	2235.380859375
507.08017	1859.44165039063
1166.0713	3485.52221679688
1529.4839	2149.78735351563
2001.3356	2294.125
peaklist end

peaklist start
mz=1166.28631231362
fragmentation=HCD
charge=4
header=RawFile: QE929_MSQ1321_20180329_Heba_ub_s3_ctrl_3 Index: 14804 Precursor: 0 _multi_
109.96818	2108.33618164063
129.85927	1660.70239257813
213.15865	1891.75415039063
233.1274	1947.65161132813
343.76285	2292.6005859375
362.92267	1896.70764160156
389.18008	3436.666015625
485.15982	1850.8212890625
544.62152	2186.56982421875
932.75171	2392.798828125
3893.5359	2750.47045898438
4690.0908	3222.99291992188
peaklist end

peaklist start
mz=1166.28632448902
fragmentation=HCD
charge=4
header=RawFile: QE929_MSQ1321_20180329_Heba_ub_s4_10_1 Index: 15910 Precursor: 0 _multi_
110.07124	10092.2861328125
176.99789	2117.73901367188
185.16457	4272.25830078125
213.15871	2825.83471679688
233.12682	1873.78344726563
261.12378	2445.07788085938
285.41962	1758.51013183594
346.59473	2026.34729003906
355.98065	1821.81970214844
389.18198	4009.9833984375
413.44061	2076.34423828125
465.24185	2933.85229492188
589.8418	1899.18688964844
1293.743	2163.65283203125
1626.1633	2341.29443359375
1635.0853	2325.63720703125
1650.9294	2052.04809570313
2284.043	2512.69799804688
2331.1574	7333.3359375
2442.6672	2278.24047851563
2881.3406	2545.99194335938
3503.9941	2680.69165039063
4344.6743	3096.69165039063
peaklist end

peaklist start
mz=1166.28656112051
fragmentation=HCD
charge=4
header=RawFile: QE929_MSQ1321_20180329_Heba_ub_s6_10_3 Index: 15611 Precursor: 0 _multi_
133.06119	1690.20056152344
151.3084	1883.78076171875
151.9409	1619.75061035156
178.89842	1653.2744140625
185.16475	4287.97412109375
200.36844	1705.15612792969
224.31824	2187.1943359375
261.1192	2062.72485351563
344.11612	2299.111328125
388.79105	1868.34020996094
389.18137	3161.89697265625
1662.0355	2623.75024414063
4005.6045	2734.41577148438
peaklist end

peaklist start
mz=1166.28656112051
fragmentation=HCD
charge=4
header=RawFile: QE929_MSQ1321_20180329_Heba_ub_s6_10_3 Index: 15626 Precursor: 0 _multi_
100.04071	1576.27319335938
106.58624	1641.05029296875
185.16461	10291.212890625
186.51596	1708.19836425781
213.15915	2635.8876953125
233.12804	3090.09008789063
261.12369	2267.39575195313
296.27628	2126.16772460938
389.18146	8056.77392578125
435.77328	1898.20288085938
478.13541	1775.96496582031
528.86719	1741.84094238281
1722.7886	2825.69287109375
2279.8577	2242.59008789063
4244.6074	3141.84301757813
peaklist end

peaklist start
mz=1166.28657692908
fragmentation=HCD
charge=4
header=RawFile: QE929_MSQ1321_20180329_Heba_ub_s2_ctrl_2 Index: 15534 Precursor: 0 _multi_
100.86195	1634.39147949219
110.07114	3761.57421875
243.99835	1902.86999511719
250.75449	1797.71350097656
304.12698	2052.75634765625
381.72757	2074.169921875
391.59036	1761.54602050781
844.50562	2371.48950195313
930.37811	2692.24951171875
1166.5421	2056.95532226563
1328.6088	2667.41772460938
1331.6771	2866.80810546875
1742.6876	2562.4638671875
2379.8071	2333.88012695313
2402.7654	2570.13110351563
2503.4556	2586.79272460938
3747.3191	2833.61254882813
3842.2214	2961.28564453125
4388.5562	2854.71215820313
4412.0928	2649.26977539063
4414.0449	2952.93603515625
peaklist end

peaklist start
mz=1166.28657692908
fragmentation=HCD
charge=4
header=RawFile: QE929_MSQ1321_20180329_Heba_ub_s2_ctrl_2 Index: 15690 Precursor: 0 _multi_
116.39013	1790.58020019531
158.5486	1557.23229980469
170.06374	2168.92822265625
185.16437	2587.89379882813
195.43135	1713.10278320313
295.21368	1655.59130859375
389.18362	2064.4033203125
510.13959	1847.79846191406
548.90381	1896.16223144531
837.50122	1950.19812011719
916.91248	2001.98950195313
1676.8119	2023.56396484375
1687.6305	2330.4072265625
2272.7991	2351.2099609375
2562.5847	2475.75732421875
2979.5359	2592.2763671875
3525.8826	3006.54125976563
peaklist end

peaklist start
mz=1166.28664036204
fragmentation=HCD
charge=4
header=RawFile: QE929_MSQ1321_20180329_Heba_ub_s8_30_2 Index: 16015 Precursor: 0 _multi_
111.43846	1703.50659179688
181.80045	1937.75573730469
195.34335	2104.990234375
212.10233	16499.83984375
213.10603	2488.50366210938
229.13164	5449.77783203125
311.17108	13701.2036132813
382.20807	3772.97631835938
442.22796	7009.79150390625
479.2265	3445.50170898438
481.2794	6589.85473632813
523.28815	2858.51635742188
539.2887	2502.86938476563
670.31396	2268.17358398438
699.41559	2220.47265625
800.38391	2973.56982421875
870.41315	10923.2653808594
975.45377	6416.44140625
1564.6603	2823.89526367188
peaklist end

peaklist start
mz=1166.28664036204
fragmentation=HCD
charge=4
header=RawFile: QE929_MSQ1321_20180329_Heba_ub_s8_30_2 Index: 15847 Precursor: 0 _multi_
101.07119	2075.0576171875
136.07672	2465.4697265625
143.54018	1923.34838867188
159.09084	2165.68090820313
185.16496	11843.9384765625
213.16068	1918.2197265625
233.12843	3189.66259765625
261.12314	2434.17309570313
335.42468	1900.275390625
389.18289	9182.7607421875
553.24036	2277.73486328125
687.35797	2303.59375
833.92334	1941.16955566406
884.87225	2232.12548828125
929.85242	2036.35473632813
1464.8433	2231.3896484375
1721.2227	2604.44189453125
1763.2551	2195.9775390625
2199.9919	2657.08471679688
2639.9316	2443.88134765625
3295.1436	2681.40405273438
peaklist end

peaklist start
mz=1166.28664036204
fragmentation=HCD
charge=4
header=RawFile: QE929_MSQ1321_20180329_Heba_ub_s8_30_2 Index: 15675 Precursor: 0 _multi_
110.0714	3585.76416015625
119.38043	1494.72094726563
120.16637	1665.13256835938
129.27623	1742.560546875
185.16461	4498.89501953125
213.15948	2688.60791015625
297.86978	1870.55285644531
344.50302	2009.09411621094
389.18201	4427.75537109375
611.44244	2420.07446289063
612.4295	2016.33618164063
892.3338	2890.93505859375
1039.1644	2506.67944335938
1151.2003	2108.58178710938
1166.5703	7470.43798828125
1181.5499	2067.52099609375
1829.067	2288.6943359375
1946.0656	2116.4697265625
3491.2583	2495.58447265625
peaklist end

peaklist start
mz=1166.28676442789
fragmentation=HCD
charge=4
header=RawFile: QE929_MSQ1321_20180329_Heba_ub_s7_30_1 Index: 15273 Precursor: 0 _multi_
110.07156	17668.533203125
114.37598	1827.05615234375
147.11302	2241.83764648438
185.16479	8904.51171875
213.15955	2981.71118164063
233.12674	3606.91674804688
233.39134	1749.23681640625
261.1228	2580.36303710938
345.25281	1771.34875488281
389.1824	3831.87841796875
493.2388	3771.88061523438
500.77722	1963.48828125
539.45209	1929.33581542969
737.03381	2155.9736328125
777.20215	1999.72192382813
811.54755	2282.02709960938
849.87872	2618.49731445313
864.31787	2464.9775390625
1166.068	8373.107421875
1166.558	11081.4833984375
1221.5472	2149.6953125
1838.8573	3325.92358398438
2611.7822	2854.134765625
peaklist end

peaklist start
mz=1166.28676442789
fragmentation=HCD
charge=4
header=RawFile: QE929_MSQ1321_20180329_Heba_ub_s7_30_1 Index: 15104 Precursor: 0 _multi_
109.99508	1606.49645996094
113.6581	1831.48596191406
185.16504	3979.7353515625
269.23401	1814.31494140625
313.49503	1863.16784667969
376.04095	1619.90417480469
389.18542	1919.07421875
430.99225	2600.80224609375
478.32541	2395.56030273438
574.72272	1942.42419433594
861.90302	2236.7353515625
1120.9211	2000.02197265625
peaklist end

peaklist start
mz=1166.2867782729
fragmentation=HCD
charge=4
header=RawFile: QE929_MSQ1321_20180329_Heba_ub_s8_30_2 Index: 15458 Precursor: 0 _multi_
123.22423	1495.12451171875
124.33398	1705.07397460938
137.90791	1793.80651855469
181.01341	1740.78430175781
202.39592	1757.80773925781
251.2771	1570.23071289063
297.22662	1712.14367675781
370.48761	1871.57263183594
896.51691	1955.20190429688
945.64435	1955.32336425781
1023.5999	2207.39770507813
1032.4541	2110.33764648438
3072.6208	2488.86474609375
3124.937	2295.4921875
3351.4492	2710.88452148438
peaklist end

peaklist start
mz=1166.28694029252
fragmentation=HCD
charge=4
header=RawFile: QE929_MSQ1321_20180329_Heba_ub_s6_10_3 Index: 16314 Precursor: 0 _multi_
110.07116	2088.55810546875
115.11509	1968.27380371094
126.47691	1715.56042480469
133.59134	1684.25634765625
150.24524	1810.5
159.09116	3767.48461914063
185.16425	3719.59130859375
213.16017	2635.22290039063
233.12848	3408.13330078125
389.18353	6218.47216796875
424.91687	1976.42236328125
660.46271	1964.0146484375
1218.9059	2022.94970703125
1382.8164	2420.818359375
1476.6727	2113.21435546875
1558.8206	2299.41845703125
1647.8795	2168.2138671875
1789.3944	2386.88818359375
2300.3025	2517.05444335938
2703.3538	2614.14770507813
3019.3042	2747.6494140625
4700.9341	2801.93505859375
peaklist end

peaklist start
mz=1166.28694029252
fragmentation=HCD
charge=4
header=RawFile: QE929_MSQ1321_20180329_Heba_ub_s6_10_3 Index: 15791 Precursor: 0 _multi_
110.07154	10303.5888671875
122.81724	1598.96997070313
185.16428	6618.28857421875
185.37802	1625.53515625
213.1597	2545.86450195313
214.78616	1728.43872070313
223.86353	1910.10498046875
261.12152	2734.80053710938
345.72919	1855.34045410156
389.18225	4038.18579101563
419.32159	2041.27111816406
493.24054	2562.79443359375
611.57935	2158.5859375
871.58459	2183.83715820313
1921.0548	2948.369140625
2063.5605	2580.40161132813
2331.1258	16207.927734375
2404.9377	2922.982421875
3488.1199	2804.79028320313
3579.1548	2695.80224609375
peaklist end

peaklist start
mz=1166.28694029252
fragmentation=HCD
charge=4
header=RawFile: QE929_MSQ1321_20180329_Heba_ub_s6_10_3 Index: 16140 Precursor: 0 _multi_
101.07136	2240.98217773438
141.19403	1617.01501464844
[truncated: 105,499 more chars]
