# Supplementary material for: The Mechano-Ubiquitinome of Articular Cartilage: Differential Ubiquitination and Activation of a Group of ER-Associated DUBs and ER Stress Regulators
Source: Mol Cell Proteomics. 2022 Sep 28;21(12):100419. doi: 10.1016/j.mcpro.2022.100419 (PMC9708921; doi:10.1016/j.mcpro.2022.100419)
Supplement: Supplementary Files [file mmc13.zip › allSpectra.HCD.FTMS.iso_7.apl]

peaklist start
mz=1584.01096213144
fragmentation=HCD
charge=3
header=RawFile: QE929_MSQ1321_20180329_Heba_ub_s7_30_1 Index: 22868 Precursor: 0 _peak_
111.37983	2175.705078125
161.22375	2368.33618164063
223.17949	2547.20141601563
376.41656	2393.6298828125
428.46765	3060.9921875
632.15875	2706.37841796875
760.05823	2842.2158203125
1193.0328	3005.71508789063
1216.533	4841.859375
1269.9375	3090.34545898438
1279.3853	3412.6630859375
2647.3748	3183.869140625
2678.3291	3341.81909179688
2709.7451	3034.67504882813
2972.0393	3205.642578125
4935.873	4375.6123046875
5588.728	4126.16552734375
peaklist end

peaklist start
mz=1584.80689280626
fragmentation=HCD
charge=3
header=RawFile: QE929_MSQ1321_20180329_Heba_ub_s8_30_2 Index: 21230 Precursor: 0 _peak_
170.46095	2030.173828125
295.48999	2478.9375
323.81467	2487.27270507813
417.8779	2805.66528320313
603.49725	3114.580078125
1128.0538	3108.92333984375
1419.3807	2961.859375
1761.4429	3308.70166015625
2214.2422	3413.5419921875
peaklist end

peaklist start
mz=1584.82810479958
fragmentation=HCD
charge=3
header=RawFile: QE929_MSQ1321_20180329_Heba_ub_s8_30_2 Index: 23401 Precursor: 0 _peak_
129.66678	2107.97631835938
136.07649	2832.40942382813
158.35757	2224.56201171875
179.84474	2101.8798828125
182.56029	2339.4541015625
483.22604	2664.51879882813
491.96741	3144.97119140625
1171.5842	2857.6533203125
1236.458	2961.62036132813
1458.4725	3033.18017578125
2338.7371	3151.40161132813
peaklist end

peaklist start
mz=1585.48990426644
fragmentation=HCD
charge=3
header=RawFile: QE929_MSQ1321_20180329_Heba_ub_s7_30_1 Index: 23294 Precursor: 0 _peak_
101.2531	2633.92358398438
103.11458	2754.27563476563
110.46918	2425.61303710938
121.05077	2465.24829101563
122.24316	2411.39135742188
181.72021	2604.19384765625
206.89674	2431.31616210938
250.47789	2571.30200195313
384.99033	2782.59448242188
434.19739	2502.9697265625
504.16977	2871.09252929688
504.7688	3314.87817382813
637.05334	2650.49584960938
659.51794	2752.48120117188
735.5921	2653.62817382813
747.97198	2705.412109375
840.38763	2869.50219726563
934.87915	2830.15673828125
1309.0734	3030.01977539063
1323.9513	3216.86987304688
1333.7393	2950.35375976563
1546.332	3293.89477539063
1663.8815	3269.11743164063
2593.7258	3298.01879882813
peaklist end

peaklist start
mz=1585.69647511212
fragmentation=HCD
charge=3
header=RawFile: QE929_MSQ1321_20180329_Heba_ub_s9_30_3 Index: 23452 Precursor: 0 _peak_
111.36089	2276.94995117188
114.60728	2150.8671875
117.10629	2131.37939453125
124.81187	2169.6474609375
128.9808	2561.06811523438
129.29036	2436.54931640625
138.05547	4632.7431640625
252.89038	2189.04370117188
258.58032	2414.47631835938
337.7659	2821.8505859375
377.05289	2573.24633789063
1341.8801	4110.08740234375
1356.3214	2636.97094726563
2665.4573	3401.46435546875
peaklist end

peaklist start
mz=1585.79845366842
fragmentation=HCD
charge=3
header=RawFile: QE929_MSQ1321_20180329_Heba_ub_s7_30_1 Index: 23265 Precursor: 0 _peak_
128.55426	2533.27880859375
140.97038	2032.11901855469
213.57552	2343.08740234375
241.70482	2451.63232421875
246.69482	2484.28100585938
295.70697	2466.89575195313
1818.8997	3605.86840820313
1906.8251	3055.451171875
2310.2476	3617.66259765625
3414.2773	3216.83959960938
3894.541	3498.55688476563
4085.2354	3674.134765625
4431.1455	3893.92504882813
5487.4136	3734.14770507813
peaklist end

peaklist start
mz=1586.31147249015
fragmentation=HCD
charge=3
header=RawFile: QE929_MSQ1321_20180329_Heba_ub_s8_30_2 Index: 23467 Precursor: 0 _peak_
116.50535	2076.37744140625
118.53399	2108.11108398438
138.05492	2363.72827148438
139.87054	2467.22119140625
222.69179	2626.51586914063
292.73849	2173.8544921875
350.02661	2788.75463867188
517.28577	2339.65234375
551.71478	3015.65942382813
peaklist end

peaklist start
mz=1586.70993351722
fragmentation=HCD
charge=3
header=RawFile: QE929_MSQ1321_20180329_Heba_ub_s7_30_1 Index: 15449 Precursor: 0 _multi_
105.65417	2228.26391601563
112.51006	2007.90588378906
128.55696	2104.91015625
152.09584	2384.5400390625
183.71803	2455.41162109375
271.3075	2324.17016601563
305.90564	2694.12963867188
327.8349	2412.32885742188
1863.8203	3394.71020507813
peaklist end

peaklist start
mz=1586.71198292314
fragmentation=HCD
charge=3
header=RawFile: QE929_MSQ1321_20180329_Heba_ub_s7_30_1 Index: 15061 Precursor: 0 _multi_
103.92957	2131.22607421875
127.54398	2175.30322265625
150.12616	2698.361328125
187.33307	2322.13305664063
193.71173	2259.79809570313
210.02507	2235.671875
571.31384	2700.05981445313
692.56097	2562.31518554688
783.33899	2596.9638671875
791.43799	2845.681640625
1427.1068	3030.55834960938
3589.5474	4167.91650390625
peaklist end

peaklist start
mz=1190.28693917561
fragmentation=HCD
charge=4
header=RawFile: QE929_MSQ1321_20180329_Heba_ub_s7_30_1 Index: 15015 Precursor: 0 _multi_
128.90166	1947.66125488281
136.07573	2205.36547851563
185.16426	8734.2841796875
210.02557	2227.38647460938
233.12871	3084.87719726563
249.07039	1788.65246582031
325.12085	1901.34460449219
389.18024	3722.6396484375
393.75491	2160.39208984375
615.24036	2321.232421875
624.75232	2261.65380859375
1513.6746	3430.28515625
1660.7101	2422.04370117188
1678.1647	2748.74926757813
1707.807	3618.88818359375
1708.2551	2557.08129882813
3553.696	3087.7392578125
3816.9675	3170.56372070313
peaklist end

peaklist start
mz=1190.28693917561
fragmentation=HCD
charge=4
header=RawFile: QE929_MSQ1321_20180329_Heba_ub_s7_30_1 Index: 15202 Precursor: 0 _multi_
115.22535	1861.8984375
120.07925	2030.05810546875
136.07585	2279.84594726563
163.1295	1866.64196777344
185.16422	8178.22119140625
210.02617	3173.26586914063
213.15958	2439.72314453125
389.18042	7405.4423828125
420.02579	1826.32409667969
455.07806	2035.18054199219
480.79059	1834.86608886719
651.72815	2010.45971679688
759.81616	2259.80859375
1142.579	2340.12231445313
1812.8683	2264.1748046875
3277.4067	2521.11059570313
3413.5738	6605.31958007813
3527.4893	2435.58203125
peaklist end

peaklist start
mz=1190.28713355861
fragmentation=HCD
charge=4
header=RawFile: QE929_MSQ1321_20180329_Heba_ub_s4_10_1 Index: 15864 Precursor: 0 _multi_
159.09122	2141.91357421875
169.05447	1698.45336914063
213.623	1789.40698242188
357.56351	1889.95678710938
389.18195	7540.14599609375
498.51425	1868.10339355469
538.84021	2260.83813476563
988.35553	4254.775390625
1126.2434	2936.95043945313
1214.6128	2362.9775390625
1493.5933	2315.375
1518.4738	2531.44897460938
2959.5684	2987.45678710938
3551.355	3127.25415039063
4387.2202	2614.65698242188
4507.5942	3312.1064453125
peaklist end

peaklist start
mz=1190.287543449
fragmentation=HCD
charge=4
header=RawFile: QE929_MSQ1321_20180329_Heba_ub_s5_10_2 Index: 14431 Precursor: 0 _multi_
101.07141	2496.25927734375
206.98317	2136.13061523438
317.22775	2074.1796875
389.18311	2364.38598632813
396.64322	1968.27368164063
401.12491	1860.2060546875
1087.4407	2525.19262695313
1230.0433	2297.79248046875
1965.9059	2446.86108398438
1973.2175	2299.09448242188
2206.4128	2716.13745117188
2588.9038	2906.91333007813
3015.8115	2927.88427734375
3319.9961	2691.08203125
3611.5442	2986.42114257813
peaklist end

peaklist start
mz=1190.28759812149
fragmentation=HCD
charge=4
header=RawFile: QE929_MSQ1321_20180329_Heba_ub_s8_30_2 Index: 15655 Precursor: 0 _multi_
102.0196	1757.68811035156
130.62094	1775.32385253906
139.17993	1829.5146484375
175.28282	1654.37829589844
176.78896	1780.93005371094
185.1647	2855.91943359375
207.12263	1840.2099609375
813.23737	2365.30883789063
1172.53	2260.21875
1411.7467	2598.91845703125
1592.1855	2339.37768554688
peaklist end

peaklist start
mz=1190.28759812149
fragmentation=HCD
charge=4
header=RawFile: QE929_MSQ1321_20180329_Heba_ub_s8_30_2 Index: 15815 Precursor: 0 _multi_
109.82152	1783.98852539063
159.09132	3979.52294921875
162.22467	1772.74890136719
172.49271	1950.36889648438
185.16496	3629.13598632813
206.3783	1690.12023925781
312.01031	1820.31225585938
314.30707	1823.13586425781
389.18384	9374.3984375
407.23651	1839.15710449219
606.08344	2103.47802734375
830.30231	3499.48999023438
976.96863	2521.75317382813
981.0918	1985.76940917969
988.37042	7119.76904296875
1000.6776	2190.41381835938
1087.4286	7166.9326171875
1186.5012	2878.96069335938
2361.4192	2476.59497070313
3031.9785	2795.22802734375
4545.1226	2637.37768554688
peaklist end

peaklist start
mz=1190.28773421295
fragmentation=HCD
charge=4
header=RawFile: QE929_MSQ1321_20180329_Heba_ub_s5_10_2 Index: 14260 Precursor: 0 _multi_
110.06946	1635.30676269531
173.35858	1722.87548828125
193.54324	1752.66333007813
280.05762	1997.73620605469
297.87543	2240.04614257813
400.4075	2180.83935546875
478.81049	1839.04772949219
542.0863	2099.34985351563
553.85034	1904.96081542969
2915.7175	2583.44067382813
4377.2891	2985.7490234375
4583.0249	3278.509765625
peaklist end

peaklist start
mz=1190.28773421295
fragmentation=HCD
charge=4
header=RawFile: QE929_MSQ1321_20180329_Heba_ub_s5_10_2 Index: 14091 Precursor: 0 _multi_
136.07599	2329.724609375
158.70622	1471.28576660156
169.3017	2106.38525390625
185.1647	8567.4384765625
210.02551	7358.13818359375
213.15942	3341.37939453125
230.98822	1870.56848144531
233.12749	2487.95068359375
246.99585	1771.44030761719
267.94885	1723.40979003906
389.18124	10514.6689453125
444.0842	2172.77294921875
478.23087	2046.86413574219
539.09406	2023.49328613281
670.33942	2151.48193359375
1228.4775	2978.6357421875
1420.1279	3440.4091796875
1464.1739	5308.48120117188
1707.3291	2913.95532226563
1707.7714	7598.2119140625
1708.2494	6149.994140625
2098.5076	2342.30102539063
2740.3306	2712.4228515625
2747.6294	2885.15625
3046.386	2651.67456054688
4248.167	2911.01318359375
peaklist end

peaklist start
mz=1190.2878485156
fragmentation=HCD
charge=4
header=RawFile: QE929_MSQ1321_20180329_Heba_ub_s7_30_1 Index: 15364 Precursor: 0 _multi_
139.41052	1701.09191894531
150.63893	2016.92260742188
185.16554	8452.97265625
210.02374	3353.380859375
233.12737	2595.0390625
249.73909	1864.70678710938
382.76779	2103.42749023438
389.18155	3827.55322265625
614.74738	2426.45678710938
633.73181	2285.30395507813
687.20074	2220.70922851563
848.31378	2261.69506835938
850.00275	2065.51684570313
861.32684	2272.62622070313
1019.3862	2190.59228515625
1514.1925	2336.05102539063
1577.7028	2440.41918945313
2630.4731	3137.83422851563
2690.3972	2628.9267578125
2955.7983	2385.94506835938
peaklist end

peaklist start
mz=1190.2878485156
fragmentation=HCD
charge=4
header=RawFile: QE929_MSQ1321_20180329_Heba_ub_s7_30_1 Index: 15546 Precursor: 0 _multi_
102.66792	1682.05053710938
130.06543	1978.77368164063
133.84218	1799.79797363281
136.07593	1874.76318359375
142.3168	1718.5224609375
146.59044	1624.18493652344
156.81589	1609.78088378906
159.09155	2417.20556640625
185.16422	14941.9013671875
211.00999	1931.31127929688
213.15944	8881.51953125
233.12836	8830.58203125
261.1232	8373.1123046875
356.21783	1910.3359375
363.60989	1910.47790527344
389.18091	16781.67578125
447.65347	1984.42810058594
480.60397	1939.02368164063
686.48053	1976.21081542969
794.28613	2030.73547363281
916.99841	2284.85815429688
966.48755	2429.76831054688
1054.4449	2160.19921875
1087.4219	2534.57006835938
1162.7756	2151.95239257813
1229.472	2555.61645507813
1464.677	3308.09448242188
1708.2566	2410.89404296875
2602.7524	2424.48754882813
2960.5862	3114.35034179688
2985.0173	2561.18579101563
peaklist end

peaklist start
mz=1190.2878485156
fragmentation=HCD
charge=4
header=RawFile: QE929_MSQ1321_20180329_Heba_ub_s7_30_1 Index: 15704 Precursor: 0 _multi_
103.91158	1509.46569824219
164.49173	1969.31140136719
194.57988	1867.03784179688
194.59969	1741.30212402344
218.48801	1903.30407714844
219.98094	2109.57470703125
233.12991	2113.34350585938
249.92618	1835.83435058594
250.89525	1728.67358398438
291.2518	1813.86572265625
389.18149	3328.57763671875
432.39801	1798.7236328125
943.10571	2253.21875
1034.527	2444.09594726563
2275.1758	2613.77294921875
2383.7607	2506.2470703125
3148.3997	2603.54028320313
peaklist end

peaklist start
mz=1190.28788723813
fragmentation=HCD
charge=4
header=RawFile: QE929_MSQ1321_20180329_Heba_ub_s6_10_3 Index: 16077 Precursor: 0 _multi_
132.65871	1959.36303710938
152.91533	1822.71459960938
154.21323	1883.06225585938
159.09134	3058.15893554688
185.1647	12180.458984375
213.15981	6768.82421875
233.12888	3956.25219726563
246.76631	1984.29467773438
257.64624	2021.24401855469
261.12357	3046.19555664063
369.28534	2066.51611328125
389.18134	13859.4169921875
496.44458	1878.58813476563
556.72021	2119.24194335938
557.92682	1741.70593261719
608.20782	1942.30126953125
843.11066	2299.30688476563
1423.5853	2626.39770507813
1632.8911	2337.08154296875
1708.2701	2798.60888671875
2884.387	3147.79809570313
4777.522	2889.72485351563
peaklist end

peaklist start
mz=1190.28788723813
fragmentation=HCD
charge=4
header=RawFile: QE929_MSQ1321_20180329_Heba_ub_s6_10_3 Index: 15886 Precursor: 0 _multi_
130.06516	3254.73706054688
159.09235	11488.021484375
172.10596	1575.60791015625
173.12846	1953.52038574219
185.16594	3357.36889648438
206.02159	1865.08215332031
210.02484	2015.10290527344
213.15956	2867.916015625
233.12862	10193.8955078125
261.1236	7121.54443359375
310.08502	1724.2841796875
389.18178	15944.3940429688
488.25211	2309.12866210938
524.53455	1784.41687011719
608.96631	2008.23657226563
622.20319	3209.39697265625
830.30096	3706.75317382813
988.37366	10997.689453125
989.35571	4302.64208984375
1087.4384	13328.5234375
1089.4244	2541.63842773438
1132.6249	2751.45043945313
1180.0714	2236.76147460938
1186.5065	2773.83447265625
1187.4883	2639.53442382813
1260.3192	2570.6162109375
1373.5875	7429.4716796875
1677.2181	2377.79345703125
peaklist end

peaklist start
mz=1190.28788723813
fragmentation=HCD
charge=4
header=RawFile: QE929_MSQ1321_20180329_Heba_ub_s6_10_3 Index: 16259 Precursor: 0 _multi_
102.00829	1813.43737792969
226.72237	1985.52893066406
368.73538	1937.82360839844
1530.0544	2263.05859375
2336.9302	2666.658203125
3068.2253	2439.84155273438
3094.6797	2510.62133789063
4554.7871	2995.28173828125
peaklist end

peaklist start
mz=1586.71491239704
fragmentation=HCD
charge=3
header=RawFile: QE929_MSQ1321_20180329_Heba_ub_s6_10_3 Index: 15579 Precursor: 0 _multi_
135.32024	2157.95043945313
198.22867	2267.60815429688
454.79181	2380.54370117188
669.46753	2447.34790039063
1068.8589	2991.28100585938
2037.0654	2986.73681640625
3924.387	3612.21899414063
3930.1931	4315.4150390625
peaklist end

peaklist start
mz=1190.2881414179
fragmentation=HCD
charge=4
header=RawFile: QE929_MSQ1321_20180329_Heba_ub_s2_ctrl_2 Index: 15537 Precursor: 0 _multi_
179.15622	2004.15551757813
186.98933	1840.525390625
216.18752	1604.96594238281
266.46603	2040.783203125
278.31079	2161.99609375
996.44794	1891.98168945313
1085.8877	2598.78002929688
1452.0017	2083.4287109375
3258.1099	2502.30346679688
4211.5757	2572.87060546875
4251.5371	2903.87255859375
peaklist end

peaklist start
mz=1190.28814244102
fragmentation=HCD
charge=4
header=RawFile: QE929_MSQ1321_20180329_Heba_ub_s3_ctrl_3 Index: 14393 Precursor: 0 _multi_
103.36809	1736.77587890625
117.53743	1646.98400878906
136.07567	1937.35559082031
156.56352	2216.38305664063
185.16516	7336.681640625
210.02602	3646.48803710938
213.15993	8499.1533203125
233.12589	2443.16870117188
237.42365	2184.70336914063
261.12314	2753.65869140625
389.18268	8541.123046875
560.76196	2044.22607421875
889.05182	2182.67163085938
1365.092	2588.39990234375
1446.6146	2257.57543945313
1464.6422	2602.5244140625
1465.6635	2710.96997070313
1699.7476	2616.19995117188
1882.7886	2622.05029296875
2276.7742	2613.11254882813
2470.083	2764.50537109375
2966.8137	2947.43408203125
3414.5347	8819.58276367188
4142.0112	2761.19018554688
peaklist end

peaklist start
mz=1190.28814833255
fragmentation=HCD
charge=4
header=RawFile: QE929_MSQ1321_20180329_Heba_ub_s6_10_3 Index: 15538 Precursor: 0 _multi_
101.07125	2410.216796875
136.07555	7885.853515625
185.16495	21345.43359375
200.13989	2000.72717285156
210.02472	12328.6064453125
213.15883	13493.30859375
233.12741	16366.30078125
261.12289	11187.9384765625
275.07132	1937.8720703125
380.73322	1957.01733398438
389.18262	23789.4543457031
410.23764	1949.45373535156
488.24789	3324.77856445313
581.95917	2167.44775390625
1016.3246	2902.86743164063
1034.3389	3070.98754882813
1096.715	2456.89306640625
1138.8558	2957.2509765625
1228.4712	11161.0524902344
1247.5006	2308.83959960938
1306.5847	3077.58154296875
1327.5187	3088.4580078125
1577.7355	3254.791015625
1707.2432	6736.9150390625
1707.7949	3523.21215820313
2721.426	2589.240234375
2726.1955	12133.5166015625
2926.3037	16600.4609375
3024.3577	9434.11181640625
3414.5216	21067.564453125
3420.9514	2827.51489257813
peaklist end

peaklist start
mz=1190.28814833255
fragmentation=HCD
charge=4
header=RawFile: QE929_MSQ1321_20180329_Heba_ub_s6_10_3 Index: 15712 Precursor: 0 _multi_
133.85965	1670.77514648438
183.24258	1967.7626953125
185.16409	3890.6318359375
213.15918	2433.52612304688
300.29565	2646.716796875
379.24133	2088.78393554688
389.18304	3340.546875
409.4472	2066.99633789063
549.87872	1954.41979980469
587.31213	1832.6923828125
1463.6251	2323.13818359375
1560.0264	2212.13720703125
1707.7647	6634.82739257813
1810.8181	2214.865234375
1853.2057	2312.15454101563
3959.6599	2862.62622070313
peaklist end

peaklist start
mz=1190.28826942268
fragmentation=HCD
charge=4
header=RawFile: QE929_MSQ1321_20180329_Heba_ub_s9_30_3 Index: 15783 Precursor: 0 _multi_
112.21965	1882.08520507813
154.59184	1736.01049804688
159.09123	2317.13549804688
185.16457	7201.2099609375
213.15912	2195.67529296875
233.1268	2698.8359375
361.63983	1870.666015625
389.18118	3637.74853515625
427.27731	1805.83837890625
834.1618	2281.1298828125
860.97205	2215.0595703125
1470.2358	2305.02709960938
1708.2872	3669.38916015625
2375.6408	4702.81396484375
2397.2886	2779.07299804688
2427.5332	2733.47631835938
2791.439	2466.55908203125
3693.3633	2585.26904296875
3863.8647	3149.54858398438
peaklist end

peaklist start
mz=1190.28826942268
fragmentation=HCD
charge=4
header=RawFile: QE929_MSQ1321_20180329_Heba_ub_s9_30_3 Index: 15607 Precursor: 0 _multi_
185.16444	3050.58471679688
210.02469	2446.10717773438
219.08607	2103.44409179688
347.08441	2118.45971679688
389.18069	2803.990234375
497.052	1999.66430664063
512.96979	2154.92407226563
611.17584	2280.4345703125
681.78491	2078.74047851563
743.12219	2289.0400390625
1401.4662	3033.43310546875
4441.7773	3377.10034179688
4478.6758	2660.03588867188
peaklist end

peaklist start
mz=1190.28846774341
fragmentation=HCD
charge=4
header=RawFile: QE929_MSQ1321_20180329_Heba_ub_s9_30_3 Index: 15267 Precursor: 0 _multi_
110.07189	2326.296875
136.0757	2688.23046875
146.73288	2114.0146484375
159.09171	1868.01330566406
185.16454	22916.96875
210.02473	11883.2158203125
213.1593	10818.4951171875
233.12817	13793.2900390625
244.70369	2283.07421875
261.1228	8429.69140625
335.77734	2241.95678710938
362.6886	2330.236328125
389.18164	23470.09765625
411.12396	2184.07177734375
488.2493	3219.02075195313
614.74524	4061.24462890625
925.47498	3281.85083007813
1228.4807	3013.59521484375
1229.4709	2918.59375
1246.5085	2800.982421875
1421.1553	3683.76684570313
1463.6574	17699.8510742188
1464.1782	15571.34375
1698.3196	2813.3544921875
1698.7848	2561.625
1707.2717	6661.18408203125
3025.3652	17647.9990234375
3413.5078	28465.935546875
peaklist end

peaklist start
mz=1190.28846774341
fragmentation=HCD
charge=4
header=RawFile: QE929_MSQ1321_20180329_Heba_ub_s9_30_3 Index: 15433 Precursor: 0 _multi_
100.8573	1699.06079101563
186.12776	1863.83837890625
199.66855	1780.43591308594
280.21805	1824.31469726563
645.68811	2809.92724609375
1219.4556	2399.04174804688
1243.3755	2488.2451171875
4339.458	2922.42529296875
peaklist end

peaklist start
mz=1190.28883485092
fragmentation=HCD
charge=4
header=RawFile: QE929_MSQ1321_20180329_Heba_ub_s8_30_2 Index: 15355 Precursor: 0 _multi_
108.66724	1767.33996582031
110.0714	2247.21069335938
120.04386	1663.27319335938
136.07597	3123.32739257813
137.61871	2059.23999023438
143.10597	1735.23266601563
178.18077	1881.41088867188
185.16438	21653.90625
200.13763	1872.42102050781
210.02483	9080.9375
213.1606	6853.865234375
233.12846	11183.9833984375
261.12354	3309.38818359375
273.33356	2382.72778320313
389.18024	15237.08203125
390.65833	2184.89086914063
488.25027	4048.70922851563
515.33459	1989.02941894531
614.74408	4197.79833984375
925.47638	2327.09204101563
949.41998	2532.6455078125
1016.325	9320.11645507813
1051.1954	2588.17456054688
1116.3756	2241.29443359375
1228.4727	3212.74389648438
1229.4977	3654.255859375
1328.549	2661.74096679688
1364.1056	3340.41577148438
1420.627	3756.697265625
1464.6553	9525.703125
1513.6643	3872.52026367188
1699.2581	3316.09228515625
1708.7321	3811.9755859375
2330.6062	2402.62158203125
2925.3259	10951.353515625
3372.7949	2822.87377929688
3413.5291	23905.970703125
3569.2402	2475.2666015625
4086.9167	2830.8896484375
4466.0903	3113.259765625
4726.8262	2960.12158203125
peaklist end

peaklist start
mz=1190.28905637448
fragmentation=HCD
charge=4
header=RawFile: QE929_MSQ1321_20180329_Heba_ub_s2_ctrl_2 Index: 15393 Precursor: 0 _multi_
131.2215	1592.36999511719
184.23857	1685.73889160156
203.57709	1730.6513671875
271.10046	1993.86303710938
376.73856	1814.96533203125
584.12183	2233.5458984375
4656.1201	2820.052734375
peaklist end

peaklist start
mz=1190.28905637448
fragmentation=HCD
charge=4
header=RawFile: QE929_MSQ1321_20180329_Heba_ub_s2_ctrl_2 Index: 15240 Precursor: 0 _multi_
112.24999	1855.20678710938
120.50132	1637.36328125
123.94221	1721.0380859375
184.63138	1879.5146484375
185.16447	10329.419921875
209.14354	1929.59167480469
210.02507	3700.3564453125
213.16003	3353.69213867188
233.1282	3705.3125
243.91391	1988.74291992188
261.1254	2087.7607421875
276.53162	1839.60656738281
334.24176	2193.13427734375
337.97842	1774.65979003906
347.55325	1852.41479492188
389.18201	11760.724609375
389.9007	2151.52416992188
481.4425	1875.11218261719
1364.0988	3285.9873046875
1464.6481	3089.88037109375
1513.6714	2758.3203125
1707.7999	6910.0341796875
1708.27	13157.158203125
1708.7463	3447.99951171875
1862.2322	2483.94213867188
2427.061	2331.564453125
3132.2239	2276.19262695313
peaklist end

peaklist start
mz=1190.28920179365
fragmentation=HCD
charge=4
header=RawFile: QE929_MSQ1321_20180329_Heba_ub_s4_10_1 Index: 15534 Precursor: 0 _multi_
101.07178	2619.40234375
113.89345	1595.52416992188
125.28173	1686.19494628906
136.4774	1956.47082519531
185.16504	24025.5234375
186.16832	2202.35131835938
210.0251	14305.7626953125
213.15964	7101.52978515625
216.09921	2259.3564453125
233.12869	11848.1279296875
261.12256	2596.03784179688
325.81195	1971.85180664063
389.18118	16757.138671875
391.19312	3257.00439453125
488.24933	2639.81323242188
846.42322	2090.50927734375
1016.323	8182.51220703125
1034.3412	4875.63134765625
1145.4341	3439.44604492188
1228.4743	12089.3137207031
1246.5059	3337.27856445313
1364.6045	2608.67749023438
1513.6628	3171.25805664063
1663.2794	2326.97802734375
1699.7546	4505.51708984375
1707.2986	6064.73681640625
2091.7212	2915.58837890625
2926.305	13638.9372558594
3010.6418	3303.61840820313
3414.5532	23499.7280273438
3496.3918	2691.77124023438
4330.1689	3109.95703125
peaklist end

peaklist start
mz=1190.28920836955
fragmentation=HCD
charge=4
header=RawFile: QE929_MSQ1321_20180329_Heba_ub_s1_ctrl_1 Index: 13014 Precursor: 0 _multi_
118.22684	1666.71472167969
124.73898	1837.50708007813
211.51315	1978.01977539063
239.74413	1760.07458496094
294.85394	2109.74829101563
512.12433	2413.626953125
532.48108	2078.67456054688
563.26276	1956.291015625
616.28925	2225.82568359375
740.85596	2097.32104492188
1761.7778	2113.20434570313
2781.0308	2601.09228515625
2827.0271	2624.34814453125
3368.0601	2520.70971679688
3491.7036	2494.3125
4318.9136	3222.2763671875
peaklist end

peaklist start
mz=1190.53628689277
fragmentation=HCD
charge=4
header=RawFile: QE929_MSQ1321_20180329_Heba_ub_s7_30_1 Index: 15879 Precursor: 0 _multi_
110.0711	1820.15771484375
112.80207	1746.18151855469
158.28838	1763.96887207031
158.30183	1861.2197265625
185.16449	2459.92846679688
233.12917	2214.5078125
235.04681	1945.75476074219
316.97845	2128.736328125
389.18158	2829.75170898438
989.35095	2335.23559570313
2175.8716	2337.6357421875
3017.6138	2929.9365234375
peaklist end

peaklist start
mz=1190.53714085677
fragmentation=HCD
charge=4
header=RawFile: QE929_MSQ1321_20180329_Heba_ub_s6_10_3 Index: 16426 Precursor: 0 _multi_
130.83743	1570.81823730469
130.87721	1648.17150878906
137.6545	1691.97265625
185.16527	2312.14990234375
261.12277	2154.70776367188
389.18216	1973.10473632813
424.58612	2232.44848632813
1034.9093	2132.01782226563
1088.4132	2824.12353515625
1367.6611	2052.24169921875
2288.8325	2836.89233398438
3330.832	2817.04370117188
3413.5696	2725.84936523438
3629.5515	2736.638671875
peaklist end

peaklist start
mz=1190.53761308786
fragmentation=HCD
charge=4
header=RawFile: QE929_MSQ1321_20180329_Heba_ub_s3_ctrl_3 Index: 14703 Precursor: 0 _multi_
110.87551	2042.935546875
124.90638	1804.76220703125
125.02398	1824.12182617188
165.11909	1779.57165527344
239.05582	1993.83312988281
291.8093	1778.84436035156
369.17557	2628.23999023438
471.1199	1973.94116210938
596.45862	2223.50048828125
614.66113	2256.35278320313
626.2124	2020.85827636719
1052.9507	1847.55773925781
1067.7567	2145.75390625
2071.7993	2393.44897460938
2691.9775	2706.1865234375
2933.2671	2348.48095703125
3495.0352	2529.38134765625
peaklist end

peaklist start
mz=1587.21374511719
fragmentation=HCD
charge=3
header=RawFile: QE929_MSQ1321_20180329_Heba_ub_s6_10_3 Index: 23470 Precursor: 0 _peak_
122.80338	2611.42163085938
129.10269	3365.84057617188
142.26843	2171.8251953125
172.0316	2495.2607421875
283.14243	2357.1494140625
468.61456	2750.65649414063
1461.0311	2673.58374023438
1510.8779	2840.46533203125
1738.9354	3008.34204101563
1755.9033	3518.78149414063
1839.6809	3447.22412109375
1952.4023	3787.49487304688
2827.8616	3259.44946289063
peaklist end

peaklist start
mz=1587.37218073116
fragmentation=HCD
charge=3
header=RawFile: QE929_MSQ1321_20180329_Heba_ub_s8_30_2 Index: 23674 Precursor: 0 _peak_
122.41997	2550.03442382813
161.84344	2079.93017578125
168.16724	2431.943359375
188.57951	2157.09912109375
411.10037	2314.79052734375
540.58484	2552.12109375
909.48688	2514.24560546875
1784.8027	3273.16577148438
peaklist end

peaklist start
mz=1190.78723082705
fragmentation=HCD
charge=4
header=RawFile: QE929_MSQ1321_20180329_Heba_ub_s2_ctrl_2 Index: 15714 Precursor: 0 _multi_
218.9626	1809.64978027344
267.86414	1777.72204589844
273.46875	1795.02978515625
274.85266	1843.47009277344
370.10748	1806.71911621094
387.63779	1907.3427734375
389.17841	2361.61669921875
412.59311	2205.0185546875
417.25928	2022.07495117188
659.87512	1927.92236328125
664.3819	2349.11596679688
1040.9	2598.837890625
1971.4059	2478.0888671875
2289.5898	2369.04736328125
2942.5569	3185.33862304688
3034.8296	2789.94287109375
3170.1191	2402.93286132813
4317.2568	3144.74755859375
peaklist end

peaklist start
mz=1587.69325063577
fragmentation=HCD
charge=3
header=RawFile: QE929_MSQ1321_20180329_Heba_ub_s6_10_3 Index: 23488 Precursor: 0 _peak_
130.36624	2216.85327148438
134.62834	3028.89086914063
143.72302	2242.12670898438
613.72546	2525.11059570313
647.78717	2619.43579101563
874.77814	3152.17431640625
1321.2415	3988.68579101563
1494.5463	3253.88745117188
1798.3232	3171.96801757813
2352.4324	3992.42944335938
4100.2788	3800.22045898438
peaklist end

peaklist start
mz=1587.83272126027
fragmentation=HCD
charge=3
header=RawFile: QE929_MSQ1321_20180329_Heba_ub_s7_30_1 Index: 23283 Precursor: 0 _peak_
149.17143	2541.8330078125
408.73367	2791.94970703125
562.53387	2661.54809570313
745.24799	3121.06274414063
802.31439	2588.3876953125
1089.2162	2614.57958984375
1102.4374	3018.96826171875
peaklist end

peaklist start
mz=1587.90335632619
fragmentation=HCD
charge=3
header=RawFile: QE929_MSQ1321_20180329_Heba_ub_s4_10_1 Index: 23338 Precursor: 0 _peak_
125.26256	2144.9384765625
125.82099	2275.865234375
147.4864	2088.16967773438
158.49474	2513.19189453125
166.42715	2606.80395507813
195.1149	2067.24584960938
235.21495	2924.23217773438
311.71808	2630.59985351563
336.15775	2315.27612304688
365.79828	2954.60302734375
471.43942	2808.1962890625
577.53613	2761.61181640625
1364.5812	3086.025390625
1421.8757	3861.72485351563
1681.0375	3313.92309570313
1982.777	3291.46508789063
2454.6248	3212.7978515625
5872.3164	4189.75341796875
peaklist end

peaklist start
mz=1587.95099165074
fragmentation=HCD
charge=3
header=RawFile: QE929_MSQ1321_20180329_Heba_ub_s9_30_3 Index: 23354 Precursor: 0 _peak_
150.91058	2349.53369140625
193.29613	2198.04125976563
246.69301	2793.4833984375
266.89111	2362.72241210938
740.80566	2557.13037109375
1181.9299	3288.22436523438
1335.5536	3708.87255859375
1537.1698	3738.03662109375
1720.2256	3242.0419921875
1993.0475	3703.63818359375
2036.8704	3459.98876953125
3162.8206	3866.02807617188
5840.3984	3895.01879882813
peaklist end

peaklist start
mz=1588.17767540603
fragmentation=HCD
charge=3
header=RawFile: QE929_MSQ1321_20180329_Heba_ub_s6_10_3 Index: 23505 Precursor: 0 _peak_
125.0211	2177.29174804688
134.84535	2115.97924804688
178.50446	2147.51977539063
183.20097	2656.22973632813
221.69821	2592.64526367188
238.6188	2351.06396484375
300.20416	2193.88012695313
320.87204	2315.2880859375
349.18228	2282.21142578125
668.70282	2536.71435546875
859.18042	2782.41577148438
889.96674	2711.78466796875
982.55115	2532.44140625
1026.6935	2622.86694335938
1078.343	4054.158203125
1141.0262	3250.4912109375
1234.5537	2873.76391601563
1406.4705	3039.7021484375
1687.757	3475.32446289063
1962.8712	4306.91357421875
2765.8608	3374.82299804688
5298.5176	4195.34326171875
5564.9658	3564.06811523438
peaklist end

peaklist start
mz=1588.18227067419
fragmentation=HCD
charge=3
header=RawFile: QE929_MSQ1321_20180329_Heba_ub_s4_10_1 Index: 23447 Precursor: 0 _peak_
198.81119	2435.02099609375
221.01442	2392.91870117188
229.81117	2326.19213867188
230.57201	2416.951171875
487.71872	2686.068359375
885.76074	2644.58325195313
1018.4983	2845.09936523438
1879.4829	2998.50390625
2166.9756	3209.0029296875
peaklist end

peaklist start
mz=1588.46294636942
fragmentation=HCD
charge=3
header=RawFile: QE929_MSQ1321_20180329_Heba_ub_s9_30_3 Index: 23692 Precursor: 0 _multi_
128.05812	2306.55249023438
137.8856	2232.92626953125
138.05589	2896.6875
179.41289	2287.63916015625
255.96251	2229.28588867188
2185.7285	3273.94384765625
peaklist end

peaklist start
mz=1589.27816046131
fragmentation=HCD
charge=3
header=RawFile: QE929_MSQ1321_20180329_Heba_ub_s7_30_1 Index: 23279 Precursor: 0 _peak_
135.06731	2500.45239257813
235.93933	2403.23803710938
354.66504	2629.18286132813
470.30746	2588.02465820313
497.67111	2711.13012695313
597.98096	2621.59423828125
744.61884	2931.51098632813
804.68793	2484.85498046875
813.28528	2606.09692382813
848.64874	2625.12060546875
1335.5258	2712.962890625
1379.4785	3173.84399414063
1529.1703	3132.9501953125
1682.519	3709.50634765625
2301.6145	3528.46142578125
2616.968	3209.798828125
2875.4734	3551.533203125
4030.1189	4175.759765625
4035.6479	3783.64575195313
peaklist end

peaklist start
mz=1589.42770570463
fragmentation=HCD
charge=3
header=RawFile: QE929_MSQ1321_20180329_Heba_ub_s9_30_3 Index: 23633 Precursor: 0 _peak_
111.12114	2228.16821289063
120.75585	2231.86450195313
140.63184	2451.45874023438
193.72513	2190.82104492188
342.15387	2530.67626953125
410.66705	2487.95629882813
656.75958	2570.93041992188
1184.3607	2702.98510742188
peaklist end

peaklist start
mz=954.067077030331
fragmentation=HCD
charge=5
header=RawFile: QE929_MSQ1321_20180329_Heba_ub_s9_30_3 Index: 11063 Precursor: 0 _multi_
108.65343	1700.60314941406
122.28296	1516.95483398438
142.21997	1728.5234375
296.42953	1594.0869140625
347.68875	1520.17163085938
571.7533	1586.43090820313
612.22229	1821.23901367188
868.95251	2002.79089355469
954.48901	11516.611328125
1007.4792	1797.83630371094
1141.0248	2744.75561523438
1781.0187	1858.75915527344
2273.4207	2204.873046875
4322.8271	2612.71142578125
4572.6021	2336.51806640625
peaklist end

peaklist start
mz=1589.63184147254
fragmentation=HCD
charge=3
header=RawFile: QE929_MSQ1321_20180329_Heba_ub_s7_30_1 Index: 23219 Precursor: 0 _peak_
131.17937	2205.9638671875
231.51067	2495.203125
2409.6831	3189.6767578125
3266.2261	3716.21557617188
3951.147	3312.16674804688
3953.1157	4025.11889648438
4099.79	3387.736328125
peaklist end

peaklist start
mz=954.267406487556
fragmentation=HCD
charge=5
header=RawFile: QE929_MSQ1321_20180329_Heba_ub_s6_10_3 Index: 11356 Precursor: 0 _multi_
105.867	1583.28991699219
157.91501	1601.99108886719
176.61404	1658.81005859375
267.89078	1529.36889648438
280.36038	1477.43493652344
285.77222	1563.28369140625
420.35016	1625.49670410156
880.97803	2126.69165039063
901.98651	1955.37707519531
1124.3063	1821.13037109375
1141.0378	2146.55688476563
1725.7845	1931.78442382813
peaklist end

peaklist start
mz=954.267614816226
fragmentation=HCD
charge=5
header=RawFile: QE929_MSQ1321_20180329_Heba_ub_s9_30_3 Index: 10878 Precursor: 0 _multi_
101.07118	1483.6875
108.76929	1561.2216796875
150.97221	1590.83471679688
185.95917	1600.56579589844
225.21152	1870.78637695313
242.75842	1472.47314453125
244.42711	1518.89038085938
266.22726	1671.30004882813
297.15533	2418.44970703125
448.58521	1748.228515625
454.23071	1758.85559082031
549.97583	1989.10192871094
665.31244	1890.21118164063
689.41736	2000.68298339844
770.36121	5687.416015625
782.38971	1876.53857421875
1048.4991	2657.95263671875
1048.9746	1999.71813964844
1155.5448	2736.69897460938
1216.8164	1747.3935546875
1440.5282	2188.87255859375
1716.776	2035.65612792969
2307.0477	4711.98950195313
peaklist end

peaklist start
mz=1590.25683519366
fragmentation=HCD
charge=3
header=RawFile: QE929_MSQ1321_20180329_Heba_ub_s8_30_2 Index: 23503 Precursor: 0 _peak_
119.20924	2556.8828125
281.51559	2633.14038085938
389.16296	2687.4033203125
496.43222	2906.04052734375
508.97424	2660.32055664063
565.84802	2755.38330078125
589.39398	2738.15869140625
1065.9413	2681.62915039063
1411.4299	3129.20434570313
1607.3645	3597.01953125
3319.9985	3773.8154296875
5591.4072	3603.17919921875
peaklist end

peaklist start
mz=1590.38637423685
fragmentation=HCD
charge=3
header=RawFile: QE929_MSQ1321_20180329_Heba_ub_s8_30_2 Index: 23295 Precursor: 0 _peak_
106.8421	2533.22778320313
114.15166	2369.44702148438
135.98431	2305.806640625
136.07597	3294.0185546875
170.31747	2418.21044921875
242.94606	2453.20458984375
734.15564	3032.88110351563
1331.061	3000.98315429688
2036.2733	3452.57421875
2473.0896	3026.22729492188
peaklist end

peaklist start
mz=1591.77129301274
fragmentation=HCD
charge=3
header=RawFile: QE929_MSQ1321_20180329_Heba_ub_s9_30_3 Index: 21308 Precursor: 0 _peak_
132.81326	2006.79821777344
209.61346	2192.47143554688
301.9122	2394.13720703125
471.59274	2391.92016601563
486.806	2899.7822265625
595.22192	2300.05053710938
1680.869	3627.583984375
1986.9298	3002.28271484375
3001.4626	3805.80908203125
3431.6133	3047.34033203125
3436.0681	3522.46875
4200.624	3843.33447265625
peaklist end

peaklist start
mz=1591.91989237678
fragmentation=HCD
charge=3
header=RawFile: QE929_MSQ1321_20180329_Heba_ub_s6_10_3 Index: 23784 Precursor: 0 _peak_
121.74799	2493.52563476563
133.92169	2115.81030273438
134.37027	2493.83911132813
237.14885	2306.04028320313
253.35744	2399.89477539063
350.34717	2443.54565429688
403.40869	2752.68090820313
749.90875	2950.89965820313
960.91534	2765.65600585938
1675.0497	3175.31909179688
2171.7783	3499.4384765625
3864.229	3148.48413085938
4677.3384	3872.10888671875
peaklist end

peaklist start
mz=1592.01302797662
fragmentation=HCD
charge=3
header=RawFile: QE929_MSQ1321_20180329_Heba_ub_s8_30_2 Index: 21202 Precursor: 0 _peak_
155.07089	2416.0244140625
213.68114	2784.43139648438
397.14825	2385.97094726563
856.31805	2817.06298828125
1649.7494	3326.02514648438
1669.141	3167.43823242188
2388.4087	3052.30419921875
2948.2112	3693.15209960938
3626.3152	3514.56201171875
4354.6826	3654.24926757813
4658.5762	3611.201171875
peaklist end

peaklist start
mz=1194.28604832206
fragmentation=HCD
charge=4
header=RawFile: QE929_MSQ1321_20180329_Heba_ub_s7_30_1 Index: 15162 Precursor: 0 _multi_
107.62191	1703.17016601563
131.42082	1996.8466796875
156.61906	1897.24255371094
212.5097	1977.12548828125
410.41495	1857.52270507813
469.82538	2016.88586425781
609.29333	1953.4697265625
817.91742	2329.9697265625
1090.5779	2384.6865234375
2404.5222	2422.40893554688
3659.2317	2597.234375
4847.7593	2769.83032226563
peaklist end

peaklist start
mz=1194.28705844481
fragmentation=HCD
charge=4
header=RawFile: QE929_MSQ1321_20180329_Heba_ub_s7_30_1 Index: 14797 Precursor: 0 _multi_
100.9939	1702.42211914063
105.81741	1833.51013183594
109.394	1702.90710449219
113.45793	1717.89953613281
128.79201	1923.50634765625
137.19389	1826.82250976563
138.94453	1728.7822265625
167.51703	1856.43737792969
185.16512	3070.63598632813
196.25565	1813.03405761719
389.18231	7177.88037109375
432.04962	1946.13195800781
488.24811	3490.3701171875
593.17169	2027.70178222656
663.72699	1932.4794921875
1450.1116	2668.20776367188
1706.8018	2463.69848632813
1807.2986	2242.41552734375
2056.3083	2741.56909179688
2349.5901	2271.326171875
peaklist end

peaklist start
mz=1194.28746932904
fragmentation=HCD
charge=4
header=RawFile: QE929_MSQ1321_20180329_Heba_ub_s3_ctrl_3 Index: 14213 Precursor: 0 _multi_
101.52821	1703.33032226563
173.90562	1676.40258789063
343.5929	2664.29907226563
389.18295	2827.11376953125
581.21503	2113.17163085938
672.18091	2746.50415039063
857.72052	1998.9619140625
857.88141	2098.62963867188
950.62433	2053.29516601563
1098.5728	3121.81518554688
1135.9902	2334.82861328125
1300.9652	2903.7470703125
2591.9172	3044.7451171875
3641.1907	2971.8134765625
3738.7866	3018.353515625
peaklist end

peaklist start
mz=1194.28766264059
fragmentation=HCD
charge=4
header=RawFile: QE929_MSQ1321_20180329_Heba_ub_s8_30_2 Index: 15187 Precursor: 0 _multi_
100.98645	1634.66088867188
109.12991	1746.52185058594
180.62617	1955.5888671875
225.03325	1795.09484863281
314.36276	2078.76806640625
933.42517	3729.76586914063
971.04254	2204.14331054688
1098.5697	72845.396484375
1152.1788	2541.84423828125
1174.6029	2485.94677734375
1186.0629	2768.40576171875
1194.5679	43383.810546875
1195.0795	26658.998046875
1196.0421	3415.4228515625
1459.6963	2606.81713867188
2140.551	2567.80029296875
peaklist end

peaklist start
mz=1194.28801752285
fragmentation=HCD
charge=4
header=RawFile: QE929_MSQ1321_20180329_Heba_ub_s6_10_3 Index: 15258 Precursor: 0 _multi_
104.51743	1848.30358886719
125.67538	1697.25036621094
125.93806	1824.90319824219
261.15863	2036.12927246094
432.94357	2462.32690429688
499.93164	2028.86999511719
553.62335	2181.69946289063
1098.5699	3169.72680664063
1113.8733	2240.1591796875
1167.1023	2335.83642578125
1759.9346	2541.23974609375
1900.5502	2756.98315429688
2112.177	2299.44091796875
3449.4253	2574.04956054688
3687.5474	2734.31420898438
peaklist end

peaklist start
mz=1194.28839416734
fragmentation=HCD
charge=4
header=RawFile: QE929_MSQ1321_20180329_Heba_ub_s9_30_3 Index: 15048 Precursor: 0 _multi_
101.28712	1727.99743652344
105.7709	1634.08129882813
116.85123	1946.18798828125
185.16525	2516.74291992188
213.16057	1873.90173339844
541.3504	2217.32055664063
634.93793	1958.54602050781
1098.571	42697.75390625
1133.8779	2442.56396484375
1707.7778	2555.48022460938
2185.7947	3186.1416015625
4718.8062	3306.068359375
peaklist end

peaklist start
mz=1194.28932413106
fragmentation=HCD
charge=4
header=RawFile: QE929_MSQ1321_20180329_Heba_ub_s7_30_1 Index: 14449 Precursor: 0 _multi_
157.15326	1743.31518554688
161.77699	1715.45776367188
683.4884	1986.31970214844
2693.5984	2381.9609375
3202.1912	2274.42919921875
3545.1409	2577.2734375
4355.7163	2571.98071289063
4584.2412	2890.66455078125
4734.1694	2858.78930664063
peaklist end

peaklist start
mz=1592.20530908753
fragmentation=HCD
charge=3
header=RawFile: QE929_MSQ1321_20180329_Heba_ub_s9_30_3 Index: 23476 Precursor: 0 _peak_
109.85542	2332.68896484375
137.24571	2280.28491210938
138.0554	4213.16064453125
217.22305	2404.40893554688
628.86938	2425.93286132813
1346.1998	3340.42407226563
1785.8113	3088.23950195313
3122.7678	3657.72290039063
peaklist end

peaklist start
mz=1592.39793039684
fragmentation=HCD
charge=3
header=RawFile: QE929_MSQ1321_20180329_Heba_ub_s8_30_2 Index: 23460 Precursor: 0 _peak_
165.62717	2533.76879882813
201.4416	2985.4453125
255.36084	2208.00415039063
687.57202	2527.9873046875
2124.6704	3325.17260742188
3172.1384	3769.37963867188
3770.0649	3252.15698242188
5084.7007	3779.55249023438
5307.2915	3941.0234375
5768.5859	3743.12060546875
5967.9629	3820.79052734375
peaklist end

peaklist start
mz=1592.62720733874
fragmentation=HCD
charge=3
header=RawFile: QE929_MSQ1321_20180329_Heba_ub_s9_30_3 Index: 21290 Precursor: 0 _peak_
172.96709	2904.26440429688
241.78648	2495.3671875
498.23721	2825.05541992188
744.07892	2679.07495117188
1081.4027	3275.7451171875
1300.3422	4155.603515625
1327.5763	3297.13696289063
1446.782	2744.19360351563
1805.5642	3010.28759765625
1935.9447	2914.22973632813
2364.4976	3727.89208984375
3783.1609	3554.41455078125
5225.5718	4075.30639648438
peaklist end

peaklist start
mz=1592.73142579226
fragmentation=HCD
charge=3
header=RawFile: QE929_MSQ1321_20180329_Heba_ub_s4_10_1 Index: 23343 Precursor: 0 _peak_
103.02359	3085.7607421875
114.18694	2556.57373046875
116.74014	2198.857421875
171.06941	2486.12963867188
177.93132	2514.22900390625
246.8349	2923.54125976563
395.34991	2423.431640625
536.92627	2746.47998046875
592.28381	2588.76904296875
696.22095	2496.50952148438
711.91534	2553.43017578125
937.89227	2561.31127929688
1039.463	2970.93969726563
1093.4468	3078.89208984375
1281.8341	2747.13403320313
1293.7122	2602.18115234375
1303.2478	2980.15405273438
1522.5433	2762.36889648438
2668.6931	3587.603515625
2968.9932	3835.72192382813
peaklist end

peaklist start
mz=1592.84698054358
fragmentation=HCD
charge=3
header=RawFile: QE929_MSQ1321_20180329_Heba_ub_s4_10_1 Index: 23347 Precursor: 0 _peak_
231.47554	2384.48095703125
262.10199	2141.03857421875
376.26315	2398.71704101563
523.02802	2921.21557617188
653.51282	2844.41821289063
2108.4187	3419.90747070313
2639.2603	3276.02612304688
peaklist end

peaklist start
mz=1593.13481817415
fragmentation=HCD
charge=3
header=RawFile: QE929_MSQ1321_20180329_Heba_ub_s4_10_1 Index: 23331 Precursor: 0 _peak_
104.76247	2147.3876953125
120.682	2236.009765625
300.64258	2845.31298828125
330.83475	2892.98950195313
499.95651	2605.70581054688
587.33594	2264.42504882813
592.45941	2781.66723632813
606.2229	3609.7431640625
930.08862	2588.77587890625
1269.476	3354.78149414063
1358.7316	2626.60009765625
1955.6177	2878.8759765625
1979.4142	3301.27758789063
2284.4727	3398.3759765625
2645.8843	2971.51220703125
2782.3091	2948.33911132813
peaklist end

peaklist start
mz=1593.23686792721
fragmentation=HCD
charge=3
header=RawFile: QE929_MSQ1321_20180329_Heba_ub_s8_30_2 Index: 23631 Precursor: 0 _peak_
141.35287	2444.96313476563
160.36739	2262.64477539063
192.12312	2564.09155273438
192.21727	2548.85571289063
390.47174	2550.06103515625
580.97113	2557.24389648438
705.40729	2691.43676757813
1735.9889	3153.36059570313
2147.7739	2921.66381835938
2526.6062	3737.90063476563
2571.6853	2984.12158203125
4341.5615	3665.72778320313
5153.7788	3813.20874023438
peaklist end

peaklist start
mz=1593.38977050781
fragmentation=HCD
charge=3
header=RawFile: QE929_MSQ1321_20180329_Heba_ub_s6_10_3 Index: 23322 Precursor: 0 _peak_
101.87466	2482.49536132813
430.56219	3209.86450195313
1145.2759	3039.5908203125
1765.21	3074.595703125
2096.9531	3457.2021484375
2821.3828	4059.09741210938
2899.4016	4168.638671875
peaklist end

peaklist start
mz=1593.60804098943
fragmentation=HCD
charge=3
header=RawFile: QE929_MSQ1321_20180329_Heba_ub_s8_30_2 Index: 23335 Precursor: 0 _peak_
111.73743	2245.53295898438
115.77078	1943.18200683594
121.41187	2399.16064453125
124.33465	2285.59545898438
147.33949	2280.984375
148.97464	2144.95556640625
189.18344	2703.66088867188
475.91568	3363.15600585938
556.23242	2722.271484375
1353.5852	3790.05395507813
1824.9393	3202.51879882813
2737.6035	3756.46044921875
2867.1746	3279.77954101563
peaklist end

peaklist start
mz=1593.69116210938
fragmentation=HCD
charge=3
header=RawFile: QE929_MSQ1321_20180329_Heba_ub_s6_10_3 Index: 23487 Precursor: 0 _peak_
100.70324	2504.65307617188
120.47276	2468.119140625
235.58203	2389.15112304688
409.98605	2331.82690429688
1000.4059	2694.22900390625
1544.6902	3997.09765625
1791.4633	2812.51586914063
2608.4331	3240.05834960938
5662.5503	3941.541015625
peaklist end

peaklist start
mz=1593.78351595764
fragmentation=HCD
charge=3
header=RawFile: QE929_MSQ1321_20180329_Heba_ub_s7_30_1 Index: 23024 Precursor: 0 _peak_
202.36508	2491.67846679688
315.39508	2667.34228515625
342.41885	2809.38403320313
705.64185	2803.77319335938
1064.0891	2648.56030273438
1236.9614	4551.8212890625
1915.9208	3258.064453125
peaklist end

peaklist start
mz=1593.95532577524
fragmentation=HCD
charge=3
header=RawFile: QE929_MSQ1321_20180329_Heba_ub_s4_10_1 Index: 23413 Precursor: 0 _peak_
107.86335	2346.02490234375
135.12408	2375.73828125
212.048	2505.01928710938
693.94128	2830.6357421875
792.03992	2800.2275390625
941.1543	3183.94750976563
1057.521	3261.2177734375
1183.075	2728.56030273438
1340.8583	3001.71459960938
1651.2515	2819.03295898438
1668.8107	4076.31225585938
1887.7286	3207.3095703125
2326.9233	3605.10034179688
2430.2039	3522.87915039063
2531.8118	3265.88134765625
3341.3723	3705.60327148438
3528.9858	3391.0595703125
4184.231	4354.9228515625
peaklist end

peaklist start
mz=1594.26817380297
fragmentation=HCD
charge=3
header=RawFile: QE929_MSQ1321_20180329_Heba_ub_s9_30_3 Index: 23362 Precursor: 0 _peak_
106.86363	2241.4716796875
114.59364	2284.765625
117.89662	2340.85229492188
142.71884	2271.35327148438
149.42725	2467.9404296875
181.48172	2225.55249023438
187.10416	2674.34521484375
203.61765	2223.86694335938
297.65866	2372.47509765625
386.57028	2288.48559570313
711.32159	2889.8486328125
831.96924	2759.11596679688
979.84595	2811.87719726563
1124.5302	2558.455078125
1496.4495	3680.42993164063
1683.2122	2952.68017578125
1838.2351	3093.20288085938
3515.1189	3491.71655273438
4172.6523	4206.61572265625
5949.1484	3615.7451171875
peaklist end

peaklist start
mz=1594.44706035923
fragmentation=HCD
charge=3
header=RawFile: QE929_MSQ1321_20180329_Heba_ub_s9_30_3 Index: 21187 Precursor: 0 _peak_
159.43385	2297.74072265625
317.28305	2333.35083007813
322.50903	2125.03295898438
385.4397	2406.93823242188
461.51392	2326.265625
1267.5002	3879.845703125
1305.3214	3261.22534179688
4213.3623	4440.07177734375
4323.2949	4340.40869140625
peaklist end

peaklist start
mz=1594.55683769267
fragmentation=HCD
charge=3
header=RawFile: QE929_MSQ1321_20180329_Heba_ub_s9_30_3 Index: 21259 Precursor: 0 _peak_
138.05502	2679.88134765625
232.39516	3215.6962890625
261.46289	2775.98510742188
289.7637	2567.36181640625
317.2254	2699.27856445313
506.70312	2427.7373046875
535.74164	2771.28344726563
1148.1964	3648.666015625
1308.8953	3146.03491210938
1952.9941	3022.41748046875
1963.687	3536.29541015625
2761.0427	3742.28515625
2861.2351	3095.75341796875
peaklist end

peaklist start
mz=1594.83855161022
fragmentation=HCD
charge=3
header=RawFile: QE929_MSQ1321_20180329_Heba_ub_s7_30_1 Index: 23205 Precursor: 0 _peak_
127.17249	2746.78002929688
132.34311	2275.150390625
293.18448	2537.65380859375
326.08139	2382.0830078125
347.4624	2612.59204101563
853.77948	2793.59301757813
1526.1624	3121.22387695313
2314.022	3000.017578125
peaklist end

peaklist start
mz=1595.22729564953
fragmentation=HCD
charge=3
header=RawFile: QE929_MSQ1321_20180329_Heba_ub_s8_30_2 Index: 23325 Precursor: 0 _peak_
106.70457	2258.3154296875
125.06528	2337.09594726563
404.29181	2457.42822265625
478.7822	2593.490234375
726.83014	2622.29931640625
933.203	3632.94799804688
1112.9858	2703.15014648438
1287.5375	3131.5927734375
1333.7756	2629.24194335938
1338.3976	3718.70288085938
1492.8385	2779.77172851563
4822.6353	3390.20141601563
peaklist end

peaklist start
mz=1595.34111784372
fragmentation=HCD
charge=3
header=RawFile: QE929_MSQ1321_20180329_Heba_ub_s6_10_3 Index: 23447 Precursor: 0 _peak_
119.18005	2478.30249023438
119.33079	2149.12524414063
127.05789	2361.47265625
130.15637	2141.16674804688
436.90662	2541.51049804688
480.61072	3398.30126953125
610.59552	2484.07543945313
767.60443	3008.1240234375
1404.3475	3435.65625
2035.0345	10138.2470703125
2067.4832	3464.2509765625
2276.2893	3959.88256835938
2670.4434	3285.50439453125
3556.7773	3133.45947265625
4388.6548	3643.14721679688
peaklist end

peaklist start
mz=1196.77079804112
fragmentation=HCD
charge=4
header=RawFile: QE929_MSQ1321_20180329_Heba_ub_s4_10_1 Index: 11219 Precursor: 0 _multi_
101.16715	1676.09265136719
105.50477	1496.69921875
119.89862	1748.38623046875
136.33566	1774.85278320313
175.11926	2461.18359375
248.44374	1911.48803710938
271.94794	1967.99340820313
297.57437	2240.71362304688
380.01065	2193.2880859375
484.32431	7739.41943359375
517.7937	1898.775390625
598.6347	2797.04028320313
649.92786	2237.62841796875
751.64569	1949.49108886719
817.40369	2804.8408203125
1029.3717	2197.42993164063
1706.6357	2103.38354492188
1881.9044	2761.19287109375
3227.4556	3189.51318359375
3891.313	2821.30615234375
peaklist end

peaklist start
mz=1595.39953941527
fragmentation=HCD
charge=3
header=RawFile: QE929_MSQ1321_20180329_Heba_ub_s7_30_1 Index: 22849 Precursor: 0 _multi_
123.41	2260.6923828125
127.31979	2211.05908203125
212.71317	2223.84692382813
436.25314	2566.28076171875
582.82788	2366.04809570313
1290.8903	3695.0859375
3888.489	3438.125
peaklist end

peaklist start
mz=1595.51909322779
fragmentation=HCD
charge=3
header=RawFile: QE929_MSQ1321_20180329_Heba_ub_s9_30_3 Index: 21350 Precursor: 0 _peak_
120.88901	2283.99951171875
125.17233	2918.31811523438
127.92145	2209.66943359375
143.43808	2356.39794921875
156.86284	2192.61645507813
210.88281	2062.84838867188
568.62909	2424.22973632813
690.27161	2662.75561523438
732.57513	2485.32275390625
759.2464	3298.84350585938
1504.8992	3115.22705078125
1854.1123	2776.45703125
1868.8268	3136.75854492188
4151.0283	3474.88623046875
peaklist end

peaklist start
mz=1595.57472403455
fragmentation=HCD
charge=3
header=RawFile: QE929_MSQ1321_20180329_Heba_ub_s9_30_3 Index: 23649 Precursor: 0 _peak_
106.267	1997.25256347656
106.78004	2031.89685058594
111.01899	2505.27954101563
138.05589	2773.10229492188
151.44926	2543.0693359375
170.70132	2387.39965820313
231.95152	2122.06860351563
287.9559	2914.11328125
406.93137	2714.25439453125
1245.2338	3550.48657226563
1754.5728	3077.90209960938
4618.6377	3494.09423828125
peaklist end

peaklist start
mz=1595.7253218774
fragmentation=HCD
charge=3
header=RawFile: QE929_MSQ1321_20180329_Heba_ub_s4_10_1 Index: 23372 Precursor: 0 _peak_
112.59283	2200.45849609375
114.19862	2372.87646484375
143.98976	2286.65625
144.22058	2263.28833007813
158.09903	2152.53125
208.7307	2533.62329101563
239.57411	2535.35864257813
264.23761	2607.77954101563
452.27963	2373.68920898438
465.00525	2535.8369140625
552.26044	2945.92700195313
672.10608	2818.76684570313
705.54663	2662.4609375
891.34308	2977.66381835938
952.54388	3326.46435546875
1198.3906	2800.32348632813
1629.7075	2842.34936523438
1866.8483	4485.19189453125
2014.9587	4372.63916015625
2026.1642	3467.53784179688
peaklist end

peaklist start
mz=1595.76510961208
fragmentation=HCD
charge=3
header=RawFile: QE929_MSQ1321_20180329_Heba_ub_s8_30_2 Index: 23502 Precursor: 0 _peak_
110.84515	2083.98168945313
120.84401	2148.50317382813
201.84514	2414.73876953125
350.82709	2456.93798828125
403.78424	2577.74096679688
476.10825	2664.4912109375
2653.4141	3359.724609375
2921.4121	3772.5205078125
peaklist end

peaklist start
mz=1595.77969344412
fragmentation=HCD
charge=3
header=RawFile: QE929_MSQ1321_20180329_Heba_ub_s8_30_2 Index: 23728 Precursor: 0 _peak_
103.66833	2074.70654296875
114.27864	2321.33984375
184.19266	2176.32690429688
259.27274	2594.232421875
273.68561	2433.77954101563
325.57785	2360.20458984375
1017.3019	2575.24584960938
1247.9957	2892.08081054688
1510.6237	3215.19921875
1942.7606	3686.76000976563
3485.8066	3121.29248046875
peaklist end

peaklist start
mz=1595.88664549537
fragmentation=HCD
charge=3
header=RawFile: QE929_MSQ1321_20180329_Heba_ub_s6_10_3 Index: 23318 Precursor: 0 _peak_
233.47969	2535.23559570313
423.58154	2996.71728515625
436.49567	2689.7431640625
509.50543	2457.61572265625
643.31012	2675.1787109375
840.45709	3238.1533203125
874.30225	2694.044921875
1961.2092	3060.37133789063
2079.2207	3130.83129882813
2735.334	3055.70434570313
2930.2407	3076.66674804688
peaklist end

peaklist start
mz=1596.01332769698
fragmentation=HCD
charge=3
header=RawFile: QE929_MSQ1321_20180329_Heba_ub_s6_10_3 Index: 23709 Precursor: 0 _peak_
107.73733	2204.68041992188
154.11191	2293.29956054688
185.93256	2717.95263671875
206.79163	2730.49609375
267.13159	2529.1640625
339.29309	2448.4990234375
465.21735	2832.1806640625
565.09473	2560.2080078125
669.71259	2950.7060546875
979.60339	2905.33178710938
1543.4144	3313.76708984375
2195.0981	3165.29272460938
2399.9746	2950.57250976563
3396.4141	3640.28784179688
3642.1846	3893.0380859375
3855.8892	4164.001953125
3950.1431	4015.88012695313
4367.1987	4021.16943359375
4439.2251	3359.66748046875
peaklist end

peaklist start
mz=1197.28559567846
fragmentation=HCD
charge=4
header=RawFile: QE929_MSQ1321_20180329_Heba_ub_s7_30_1 Index: 15057 Precursor: 0 _multi_
121.2236	2059.05419921875
136.07596	2312.59594726563
185.16454	16586.4140625
210.02522	9967.0712890625
213.16003	9266.33203125
213.20168	2010.98864746094
217.36859	1885.69995117188
233.12857	7861.380859375
261.12344	8432.798828125
278.14694	2161.82348632813
351.71906	1781.3388671875
389.18161	17680.62890625
464.57068	2132.48779296875
614.74548	2880.2197265625
623.74591	3203.5107421875
925.46777	3442.30200195313
1008.3286	2194.55786132813
1016.3282	2619.29028320313
1101.1525	2945.212890625
1142.5206	2704.83715820313
1228.4829	3579.11938476563
1246.4972	2358.33837890625
1321.0687	2982.96240234375
1378.113	3458.73706054688
1479.6772	2603.97192382813
1527.6909	3422.6943359375
1592.1808	2795.20092773438
1722.7909	10153.84375
1723.25	3057.50268554688
1741.2629	2249.50122070313
2151.2568	2705.376953125
2189.8137	2171.76489257813
2954.3064	11358.6159667969
3080.6172	3154.64770507813
3441.5081	20325.609375
3911.3464	3173.65869140625
peaklist end

peaklist start
mz=1197.28627316463
fragmentation=HCD
charge=4
header=RawFile: QE929_MSQ1321_20180329_Heba_ub_s6_10_3 Index: 15576 Precursor: 0 _multi_
101.1241	1700.67553710938
113.90503	1662.02038574219
126.41469	2061.1162109375
129.79117	1990.51489257813
136.07593	7604.8359375
185.1647	22300.111328125
198.08719	2318.38232421875
210.02582	14907.0048828125
213.15958	12366.6591796875
233.12953	13110.1513671875
261.12329	10350.4423828125
270.18054	1953.09130859375
278.15076	2444.60546875
297.15375	1956.02099609375
361.60181	1936.4189453125
389.18233	30255.1313476563
414.08505	2251.2470703125
488.25244	3764.74096679688
516.19226	2005.94299316406
575.28479	2249.51635742188
615.75079	2412.28442382813
623.74622	4013.71508789063
656.18927	2252.732421875
1016.321	8699.0361328125
1031.39	3683.63916015625
1115.1714	2587.4580078125
1148.5321	3034.19506835938
1204.7772	2498.6884765625
1228.4626	3747.21948242188
1228.476	7795.89624023438
1229.4774	6675.78125
1264.0327	2561.85546875
1321.0615	2087.98876953125
1435.1443	3469.22290039063
1527.2135	5388.900390625
1528.1678	3626.69213867188
1584.1831	3654.23266601563
1712.7512	2681.05395507813
1713.2146	2398.33251953125
1721.3021	5628.689453125
1723.2271	4081.625
2954.2964	26808.4013671875
3441.5065	37314.1689453125
3585.8169	2637.17895507813
peaklist end

peaklist start
mz=1197.28691257716
fragmentation=HCD
charge=4
header=RawFile: QE929_MSQ1321_20180329_Heba_ub_s4_10_1 Index: 15752 Precursor: 0 _multi_
105.67903	2002.91235351563
105.93825	1860.20007324219
106.07369	1657.7275390625
168.59871	2186.09887695313
185.16512	11224.705078125
200.35762	1671.15869140625
210.02533	3308.12231445313
213.16005	2023.85559082031
233.12848	4155.3203125
286.49472	2019.14575195313
330.8717	1724.33728027344
380.25262	1809.84899902344
389.18405	8238.548828125
441.83865	2147.84130859375
874.86633	2081.85107421875
1505.3882	2242.58666992188
1722.7644	2975.95532226563
2962.0823	2422.07250976563
4712.9902	2732.84741210938
peaklist end

peaklist start
mz=1197.28732226511
fragmentation=HCD
charge=4
header=RawFile: QE929_MSQ1321_20180329_Heba_ub_s3_ctrl_3 Index: 14422 Precursor: 0 _multi_
158.41307	1812.92736816406
158.49582	1758.75537109375
1275.9465	2402.1669921875
3066.9871	2771.37036132813
3328.5276	2494.412109375
4475.5688	2720.78100585938
peaklist end

peaklist start
mz=1197.28732356984
fragmentation=HCD
charge=4
header=RawFile: QE929_MSQ1321_20180329_Heba_ub_s8_30_2 Index: 15391 Precursor: 0 _multi_
150.75114	1811.7607421875
185.16542	2161.12719726563
196.34914	2115.83349609375
335.0748	1802.03845214844
430.18692	2236.32421875
925.4754	3325.58618164063
926.49072	2348.11596679688
1016.3286	2788.0361328125
1302.6686	2255.8544921875
1464.389	2933.3837890625
1478.6918	2856.51342773438
1722.2399	3204.99243164063
1850.8544	2649.130859375
2433.4319	2707.99194335938
3018.9885	2607.0556640625
4189.4409	2702.28588867188
4513.6016	2872.11450195313
peaklist end

peaklist start
mz=1197.28737134722
fragmentation=HCD
charge=4
header=RawFile: QE929_MSQ1321_20180329_Heba_ub_s5_10_2 Index: 14122 Precursor: 0 _multi_
194.8929	1874.94067382813
203.35178	1895.23718261719
376.65247	2276.82153320313
925.47009	3414.08666992188
1720.2667	2506.84106445313
1868.0383	2348.10766601563
2066.5115	2606.97192382813
2067.769	2497.28198242188
2719.5322	2550.3291015625
3034.647	2794.830078125
3250.5437	2642.15576171875
3959.8191	2825.81665039063
peaklist end

peaklist start
mz=1197.28740041267
fragmentation=HCD
charge=4
header=RawFile: QE929_MSQ1321_20180329_Heba_ub_s5_10_2 Index: 14449 Precursor: 0 _multi_
132.19614	1769.01782226563
276.11157	2185.86352539063
614.74542	2066.81201171875
815.02356	1870.17980957031
848.06256	1933.0439453125
990.79944	2194.19604492188
1250.1064	3174.732421875
1287.9303	2579.10302734375
1828.395	2469.01049804688
2687.0698	2808.07080078125
3354.5686	2544.95678710938
3376.7161	2414.0966796875
3639.926	3121.25903320313
peaklist end

peaklist start
mz=1197.28740041267
fragmentation=HCD
charge=4
header=RawFile: QE929_MSQ1321_20180329_Heba_ub_s5_10_2 Index: 14292 Precursor: 0 _multi_
257.71796	1906.63012695313
274.58209	2151.16552734375
274.61209	1825.58972167969
340.74115	1907.47119140625
343.39133	2027.42883300781
412.12546	1938.83825683594
1550.2173	2650.18115234375
1569.6195	2347.63012695313
2563.8057	2649.84033203125
2886.3408	2397.875
peaklist end

peaklist start
mz=1197.28749419863
fragmentation=HCD
charge=4
header=RawFile: QE929_MSQ1321_20180329_Heba_ub_s2_ctrl_2 Index: 15287 Precursor: 0 _multi_
185.16344	2890.08374023438
210.02402	2430.60009765625
324.63599	1883.68542480469
389.18192	2288.74633789063
487.47845	1974.62756347656
521.61694	2036.08044433594
600.08368	1931.3046875
967.0144	2127.05249023438
977.7951	2228.98120117188
992.11981	2190.72924804688
1896.3618	2833.5302734375
2831.2622	2917.88208007813
3229.0547	3158.42041015625
4480.4536	2946.11010742188
peaklist end

peaklist start
mz=1197.28749516265
fragmentation=HCD
charge=4
header=RawFile: QE929_MSQ1321_20180329_Heba_ub_s8_30_2 Index: 15596 Precursor: 0 _multi_
106.21481	1533.07897949219
117.67672	1701.08190917969
129.1188	1707.23815917969
159.64589	2008.3271484375
182.49226	1674.72338867188
185.16438	4425.86865234375
190.60385	2050.7431640625
210.02495	3247.92919921875
233.12817	2556.240234375
261.12555	2343.275390625
317.82983	1853.74621582031
389.17993	7892.4990234375
510.88348	1903.48083496094
631.2663	2019.39233398438
1213.8485	2277.11303710938
1215.3767	2154.892578125
1478.1622	2589.77416992188
1969.5441	2454.9912109375
2426.9785	2510.21411132813
2946.6948	2340.47216796875
4223.5864	2731.06958007813
4371.4346	3081.49584960938
peaklist end

peaklist start
mz=1197.28749516265
fragmentation=HCD
charge=4
header=RawFile: QE929_MSQ1321_20180329_Heba_ub_s8_30_2 Index: 16010 Precursor: 0 _multi_
171.8642	2010.29797363281
363.40668	2005.97094726563
398.71899	2272.84790039063
449.34869	1838.58666992188
696.36469	2174.908203125
793.28674	2058.44311523438
1086.0911	2567.08911132813
2927.3635	2725.61840820313
3787.2312	3857.05615234375
3863.0874	2809.35302734375
4110.2373	2708.28173828125
4879.9355	3088.90649414063
peaklist end

peaklist start
mz=1197.28749516265
fragmentation=HCD
charge=4
header=RawFile: QE929_MSQ1321_20180329_Heba_ub_s8_30_2 Index: 15769 Precursor: 0 _multi_
104.55673	1611.783203125
139.33197	1718.46691894531
178.40233	1779.90844726563
185.16515	3790.20654296875
210.02518	3582.57934570313
221.68103	1823.80749511719
233.12743	3798.65844726563
250.07295	2573.9306640625
354.07657	2595.4541015625
389.18399	6767.876953125
480.55609	1995.16906738281
485.04996	2111.86376953125
710.0802	2237.3076171875
1534.2377	2381.09765625
1721.7805	4015.84057617188
1722.229	3321.94604492188
2366.1262	2405.44897460938
2449.4526	2762.99584960938
3248.3635	3202.76538085938
3540.917	2447.61010742188
peaklist end

peaklist start
mz=1197.28749516265
fragmentation=HCD
charge=4
header=RawFile: QE929_MSQ1321_20180329_Heba_ub_s8_30_2 Index: 16172 Precursor: 0 _multi_
114.10413	1722.29931640625
123.41814	1901.92822265625
167.63643	1735.35095214844
182.77527	1780.8828125
185.16454	2314.89233398438
374.65399	1913.24572753906
679.27405	2052.126953125
819.42957	2090.701171875
995.81689	2209.01000976563
1611.3344	2178.060546875
1788.3589	2493.63720703125
3358.6304	2336.01538085938
3369.6948	2830.84130859375
peaklist end

peaklist start
mz=1197.2875120032
fragmentation=HCD
charge=4
header=RawFile: QE929_MSQ1321_20180329_Heba_ub_s3_ctrl_3 Index: 14564 Precursor: 0 _multi_
144.90808	1788.96350097656
147.00208	1778.47937011719
213.15834	2043.06970214844
247.02443	1897.37683105469
961.97223	2569.73315429688
1090.4159	2294.53857421875
1365.8281	2423.72192382813
1688.4673	2217.87231445313
1776.7843	2463.78540039063
2166.9573	2685.11865234375
3069.6821	2649.072265625
peaklist end

peaklist start
mz=1197.28760621236
fragmentation=HCD
charge=4
header=RawFile: QE929_MSQ1321_20180329_Heba_ub_s7_30_1 Index: 15227 Precursor: 0 _multi_
106.43628	2015.13391113281
123.96994	1788.07067871094
140.42448	1975.64013671875
179.76405	1660.78369140625
185.16454	6970.64697265625
210.02464	2691.54443359375
213.15907	2821.78002929688
218.29295	1778.11291503906
233.12825	2340.99780273438
233.3949	2092.27880859375
234.95415	2004.5703125
249.7563	1874.49609375
261.12454	2965.43823242188
389.18613	3627.04296875
564.85529	2041.99291992188
625.28021	2328.78784179688
829.22211	2317.79052734375
1401.1202	2136.04467773438
1602.0137	2613.86938476563
1708.2703	2564.39526367188
2610.1033	2718.2763671875
4591.0337	3136.21459960938
peaklist end

peaklist start
mz=1197.28760621236
fragmentation=HCD
charge=4
header=RawFile: QE929_MSQ1321_20180329_Heba_ub_s7_30_1 Index: 15391 Precursor: 0 _multi_
145.84079	1747.09265136719
185.16475	9041.26953125
185.52452	1676.88989257813
210.02538	7698.01708984375
213.15962	3268.85961914063
233.1281	3448.72729492188
361.62076	1734.6123046875
389.18192	4067.802734375
431.78769	2140.427734375
449.41364	2118.44189453125
455.38049	2487.80297851563
480.68344	1756.5380859375
614.74103	2400.69750976563
1164.3893	2321.95654296875
1721.7632	10028.1330566406
2455.3245	2392.61791992188
4727.813	3045.43090820313
peaklist end

peaklist start
mz=1197.28761354634
fragmentation=HCD
charge=4
header=RawFile: QE929_MSQ1321_20180329_Heba_ub_s9_30_3 Index: 15301 Precursor: 0 _multi_
168.0437	1807.67614746094
185.16473	7186.4462890625
213.16116	2169.31665039063
238.05479	2390.85961914063
389.18222	3791.34057617188
925.46143	2375.75
1358.0095	2823.22973632813
1388.5546	2779.97607421875
1600.771	2297.859375
1663.9764	2783.88598632813
1721.7589	5131.86499023438
1722.293	3124.65673828125
2344.8123	2561.03662109375
3196.1426	2916.87158203125
3519.8042	2699.02612304688
peaklist end

peaklist start
mz=1197.28780237542
fragmentation=HCD
charge=4
header=RawFile: QE929_MSQ1321_20180329_Heba_ub_s6_10_3 Index: 15753 Precursor: 0 _multi_
101.26086	1763.32824707031
136.07587	4064.50561523438
161.61076	2101.37158203125
183.98796	1685.29504394531
185.16522	13739.6357421875
204.0878	2325.77368164063
210.02533	7842.76806640625
213.15939	8019.20751953125
233.12825	6916.78271484375
261.12277	3118.15234375
320.51154	1727.01818847656
389.18165	12730.4904785156
827.29639	2219.7734375
1364.1082	2909.13623046875
1707.2958	3406.44018554688
1722.2491	3001.876953125
2916.2188	3027.19970703125
2926.3162	6530.30712890625
3413.5226	10480.4704589844
peaklist end

peaklist start
mz=1197.28780237542
fragmentation=HCD
charge=4
header=RawFile: QE929_MSQ1321_20180329_Heba_ub_s6_10_3 Index: 15916 Precursor: 0 _multi_
101.07149	2011.59741210938
116.80633	1756.90734863281
136.07608	7484.90673828125
152.70374	1852.16162109375
161.90147	1664.98840332031
175.70927	1800.34411621094
180.04832	2004.29675292969
185.16505	24330.1171875
198.08849	1987.65185546875
210.02492	10015.8779296875
213.15887	10506.4287109375
233.1283	13218.79296875
234.13358	1863.55505371094
261.12347	9220.0244140625
278.1496	4091.9931640625
323.33893	1849.72900390625
389.18231	21066.00390625
488.2518	3986.50341796875
614.74402	7805.85595703125
739.21124	2670.5595703125
1016.3161	3916.02807617188
1228.4674	6787.26123046875
1479.1611	3537.57495117188
1674.1998	2718.40234375
2479.1726	2992.67236328125
2954.3066	15264.4152832031
3440.5171	32415.4006347656
peaklist end

peaklist start
mz=1197.28789923416
fragmentation=HCD
charge=4
header=RawFile: QE929_MSQ1321_20180329_Heba_ub_s9_30_3 Index: 15997 Precursor: 0 _multi_
100.49724	1606.84289550781
109.63101	1709.0419921875
113.59356	1817.11865234375
138.5508	1691.14929199219
140.89105	1697.14624023438
174.11568	1867.89196777344
183.47235	2318.45874023438
185.16505	2854.8828125
259.31091	1748.86096191406
269.15768	2088.48950195313
270.67267	1969.05798339844
288.07925	2041.6220703125
389.17984	2809.43212890625
864.6062	2279.14135742188
1166.6276	2308.23901367188
1204.7865	2224.51489257813
2469.3638	2471.20971679688
2614.0049	2763.90112304688
2971.708	2754.732421875
2994.5295	2858.8212890625
peaklist end

peaklist start
mz=1197.28789923416
fragmentation=HCD
charge=4
header=RawFile: QE929_MSQ1321_20180329_Heba_ub_s9_30_3 Index: 15821 Precursor: 0 _multi_
125.58224	1913.84167480469
147.37473	1722.47424316406
185.16536	2176.77172851563
349.04547	1770.35278320313
379.32175	1990.72961425781
471.27762	1899.78723144531
516.9823	2168.08349609375
559.5296	2260.65942382813
570.94934	2179.00512695313
888.54962	2058.12963867188
1197.6542	4431.02685546875
2319.0862	2479.92358398438
2857.0391	2383.06567382813
4435.6841	3651.2109375
peaklist end

peaklist start
mz=1197.28789923416
fragmentation=HCD
charge=4
header=RawFile: QE929_MSQ1321_20180329_Heba_ub_s9_30_3 Index: 15646 Precursor: 0 _multi_
101.0728	1596.11950683594
107.35029	1649.26953125
117.84061	1954.68969726563
124.08981	1693.15881347656
167.85039	1873.87084960938
185.1647	3342.09936523438
216.40224	1797.61950683594
233.12724	1895.66674804688
235.67418	1755.78930664063
431.4978	1877.31982421875
788.81934	2080.28466796875
857.56262	2152.27978515625
1526.0776	2349.21264648438
1889.9856	2404.19702148438
2025.7708	2861.64501953125
2424.4485	2337.486328125
2469.4216	2659.01806640625
3610.4319	2814.93603515625
4350.9707	3249.9345703125
peaklist end

peaklist start
mz=1197.28789923416
fragmentation=HCD
charge=4
header=RawFile: QE929_MSQ1321_20180329_Heba_ub_s9_30_3 Index: 15484 Precursor: 0 _multi_
119.00778	1609.61352539063
121.08845	1564.87927246094
128.10077	1658.03112792969
130.25912	1668.31750488281
180.41176	2385.52319335938
185.16451	3349.06616210938
186.01517	2015.14794921875
187.21915	2222.9541015625
191.69791	2122.08740234375
205.99942	2196.20532226563
233.12761	2043.43835449219
389.18301	2087.69116210938
448.02133	2087.01611328125
525.37872	2040.65881347656
617.34424	1998.28308105469
628.74329	3215.8564453125
637.99945	1871.40869140625
1707.7906	3050.07958984375
1708.7284	2612.76416015625
1773.4824	2606.896484375
1922.2174	2972.27856445313
2699.0991	2932.60473632813
4344.77	2745.7158203125
peaklist end

peaklist start
mz=1197.28819346016
fragmentation=HCD
charge=4
header=RawFile: QE929_MSQ1321_20180329_Heba_ub_s4_10_1 Index: 15576 Precursor: 0 _multi_
139.17993	1778.38159179688
143.84029	2179.3388671875
185.16518	2597.98974609375
193.72469	1918.11511230469
196.94446	1577.2392578125
206.24023	1762.126953125
210.02608	2415.36376953125
271.72577	2183.68505859375
287.2478	1949.50244140625
291.8634	2158.29150390625
389.18085	2578.68286132813
418.51575	2010.27062988281
440.39548	2225.34790039063
1001.2339	2109.22778320313
1228.4623	2655.23803710938
1476.8087	2657.099609375
1722.7712	2602.97241210938
1954.5365	2379.5234375
2024.8811	2745.78100585938
2690.8413	2735.46557617188
3594.2012	2864.52905273438
peaklist end

peaklist start
mz=1197.28829447622
fragmentation=HCD
charge=4
header=RawFile: QE929_MSQ1321_20180329_Heba_ub_s2_ctrl_2 Index: 15439 Precursor: 0 _multi_
135.45662	1833.77014160156
185.16458	2365.16845703125
321.11389	2116.24487304688
359.03021	1993.27294921875
360.81342	1949.08459472656
952.67975	2363.9345703125
1186.4418	2263.08642578125
1464.1431	2518.65258789063
2149.2466	2518.62768554688
2237.5083	2399.43408203125
2501.3335	2933.31469726563
2989.4971	2713.94653320313
3196.0532	2714.22900390625
3604.7061	2586.76025390625
3606.1628	2426.39990234375
3807.2622	2937.19384765625
4077.5029	2800.93725585938
4153.396	3077.57373046875
peaklist end

peaklist start
mz=1197.5358593006
fragmentation=HCD
charge=4
header=RawFile: QE929_MSQ1321_20180329_Heba_ub_s3_ctrl_3 Index: 15013 Precursor: 0 _multi_
169.15463	1771.10510253906
184.97397	1627.25939941406
191.70688	1998.75354003906
194.80585	2033.50927734375
441.77725	2097.00219726563
478.77014	2155.17138671875
2242.5383	2610.14428710938
2290.1401	2680.212890625
2842.2832	2506.58764648438
4741.3853	2873.478515625
peaklist end

peaklist start
mz=1197.53607504278
fragmentation=HCD
charge=4
header=RawFile: QE929_MSQ1321_20180329_Heba_ub_s7_30_1 Index: 16047 Precursor: 0 _multi_
103.08669	1676.76147460938
169.05634	1906.587890625
230.5033	1787.57751464844
256.13611	1770.63745117188
393.991	1696.46984863281
512.09912	2197.62768554688
1198.5701	3038.52075195313
2320.2578	2210.18505859375
2376.937	2328.07885742188
2521.3325	2664.65625
4371.5005	2666.90698242188
peaklist end

peaklist start
mz=1197.53607504278
fragmentation=HCD
charge=4
header=RawFile: QE929_MSQ1321_20180329_Heba_ub_s7_30_1 Index: 15717 Precursor: 0 _multi_
136.07559	3028.43969726563
140.30431	1921.39660644531
159.09134	2374.9697265625
180.14111	1615.28625488281
185.16466	8527.2841796875
233.12814	2085.62084960938
261.12219	3275.59448242188
340.99689	1938.38952636719
389.18232	11084.529296875
1081.2081	2058.705078125
1748.4747	2504.6396484375
2103.791	2315.16186523438
4026.8015	3190.92016601563
peaklist end

peaklist start
mz=1197.53607504278
fragmentation=HCD
charge=4
header=RawFile: QE929_MSQ1321_20180329_Heba_ub_s7_30_1 Index: 15883 Precursor: 0 _multi_
120.38982	1618.60925292969
145.83934	1767.53930664063
185.16455	6956.01220703125
192.22092	1763.9248046875
233.12756	2071.87133789063
239.96237	1922.76647949219
261.12396	2509.486328125
317.29178	2028.08325195313
325.37216	1978.44506835938
346.85461	1894.90966796875
389.18073	2861.63403320313
393.38205	2271.35205078125
412.6069	2021.41833496094
426.37399	2096.56298828125
951.87384	2206.23852539063
1478.149	2694.33251953125
1673.5571	2299.28857421875
1681.9264	2366.04907226563
1722.8063	2331.68896484375
1827.8782	2487.73950195313
2461.6709	2290.23071289063
4000.0974	2798.98657226563
4207.2803	3239.17846679688
4877.0938	2887.01953125
peaklist end

peaklist start
mz=1197.53612567588
fragmentation=HCD
charge=4
header=RawFile: QE929_MSQ1321_20180329_Heba_ub_s5_10_2 Index: 14676 Precursor: 0 _multi_
117.39077	1749.28845214844
148.1718	1910.94140625
185.6796	1828.22729492188
294.48819	1804.64245605469
1292.2001	2378.95434570313
1749.0061	2342.36352539063
2086.5176	2315.22729492188
2337.2283	2478.02465820313
2702.8735	2847.3994140625
3000.4956	2850.5166015625
3529.0959	2992.296875
4081.9297	2839.11645507813
peaklist end

peaklist start
mz=1197.53629441828
fragmentation=HCD
charge=4
header=RawFile: QE929_MSQ1321_20180329_Heba_ub_s2_ctrl_2 Index: 15880 Precursor: 0 _multi_
164.18333	1897.20629882813
172.83176	1663.70764160156
185.16501	1706.85302734375
196.69673	1937.95983886719
373.11243	2031.67333984375
425.92911	1821.89428710938
614.21582	2020.57580566406
1112.6667	2059.50830078125
1386.8738	2445.91577148438
1919.4	2474.66918945313
2255.6833	2401.38208007813
2353.1558	2238.30297851563
3342.4028	2263.640625
3458.4377	2605.43676757813
peaklist end

peaklist start
mz=1197.53669534238
fragmentation=HCD
charge=4
header=RawFile: QE929_MSQ1321_20180329_Heba_ub_s6_10_3 Index: 16091 Precursor: 0 _multi_
136.07521	2599.46997070313
159.09148	9234.12109375
174.51189	1832.94836425781
185.16414	9284.1015625
209.96762	1761.35815429688
210.02405	2571.62377929688
233.12726	9366.5732421875
261.12238	7866.54541015625
278.14761	2234.75219726563
332.47275	2259.90234375
389.18201	16021.1943359375
390.57202	1938.56994628906
488.24908	3319.85913085938
506.87814	2150.46215820313
759.25305	2075.84008789063
815.24023	1956.00915527344
826.87347	2005.24780273438
830.29468	2733.84716796875
988.36115	8701.29296875
1087.4297	11960.9226074219
1186.4966	3166.44287109375
1349.0454	2167.74047851563
1722.2733	2301.34375
1922.8706	2940.43383789063
3602.4551	2625.33471679688
4079.6597	2805.7080078125
peaklist end

peaklist start
mz=1197.53669534238
fragmentation=HCD
charge=4
header=RawFile: QE929_MSQ1321_20180329_Heba_ub_s6_10_3 Index: 16516 Precursor: 0 _multi_
139.50981	1826.91247558594
159.09314	2146.640625
166.07784	1728.35278320313
168.81029	1688.48461914063
263.93066	2059.3056640625
285.7728	2119.97827148438
296.16739	2017.59936523438
374.86551	1819.78442382813
381.9498	2570.89086914063
1276.9783	2316.0693359375
1637.6262	2721.23071289063
2423.8052	2519.44189453125
3523.1279	2554.51147460938
peaklist end

peaklist start
mz=1197.53669534238
fragmentation=HCD
charge=4
header=RawFile: QE929_MSQ1321_20180329_Heba_ub_s6_10_3 Index: 16251 Precursor: 0 _multi_
105.49445	1944.04577636719
118.81685	1744.64367675781
122.87843	1759.03625488281
129.93079	1636.64343261719
138.11067	2037.35961914063
159.0914	2136.09326171875
185.1644	15330.96875
211.00905	3190.51879882813
213.15964	6472.97021484375
233.12827	9527.0703125
261.12253	4065.32885742188
263.77728	2155.1064453125
389.18356	9825.4404296875
488.24854	2682.3828125
1307.1913	2216.90014648438
1478.6357	2673.4560546875
1722.3104	5680.12109375
2080.0527	2426.8037109375
2413.3911	2191.2724609375
3424.5576	3175.3525390625
4902.6265	2532.68872070313
peaklist end

peaklist start
mz=1197.53704726338
fragmentation=HCD
charge=4
header=RawFile: QE929_MSQ1321_20180329_Heba_ub_s3_ctrl_3 Index: 14838 Precursor: 0 _multi_
100.48323	1990.03845214844
112.14074	1767.10961914063
122.99002	1885.83264160156
252.54979	1655.87622070313
342.88672	1749.75524902344
415.74561	1865.56823730469
752.38202	2415.54028320313
773.97498	2299.07934570313
907.24884	2035.6494140625
1187.1306	2195.51391601563
2181.9802	2445.9697265625
2843.406	2694.48876953125
4813.7266	2491.43994140625
4908.2339	2812.51586914063
peaklist end

peaklist start
mz=1197.5381034337
fragmentation=HCD
charge=4
header=RawFile: QE929_MSQ1321_20180329_Heba_ub_s3_ctrl_3 Index: 14700 Precursor: 0 _multi_
391.38489	1821.30859375
580.04974	1904.33093261719
602.48676	2348.42529296875
665.98401	2408.1884765625
912.2182	2023.2587890625
967.72821	2059.173828125
1228.0833	2055.35400390625
1341.8287	2207.1845703125
peaklist end

peaklist start
mz=1596.44759495268
fragmentation=HCD
charge=3
header=RawFile: QE929_MSQ1321_20180329_Heba_ub_s7_30_1 Index: 23269 Precursor: 0 _peak_
107.02426	2710.40551757813
123.70692	2211.57788085938
126.4881	2122.74658203125
165.4388	2116.41064453125
176.03848	2692.93408203125
183.11801	2390.19580078125
199.08858	2305.29345703125
209.19	3005.7490234375
261.80106	2712.76220703125
304.87927	2406.71606445313
343.38678	2676.39233398438
639.04187	2550.98168945313
923.09497	3007.91455078125
1028.3961	2719.40551757813
1054.4727	4263.984375
1075.3567	3223.39624023438
1171.3109	3197.30908203125
1318.3383	2715.66137695313
1576.3933	2961.8369140625
1997.3083	3166.03369140625
2109.2737	3526.33203125
3655.9463	3566.15454101563
5456.3633	3621.0107421875
5876.1016	4012.81298828125
peaklist end

peaklist start
mz=1596.51579228685
fragmentation=HCD
charge=3
header=RawFile: QE929_MSQ1321_20180329_Heba_ub_s4_10_1 Index: 23163 Precursor: 0 _peak_
129.46307	2266.9228515625
180.63264	2554.95141601563
194.13908	2649.5791015625
227.15439	2165.60522460938
238.33424	2172.88208007813
238.36115	2483.00024414063
344.58478	2479.5634765625
388.12357	2511.67333984375
926.18414	2924.42504882813
1349.9009	3394.58447265625
1402.3026	3381.16381835938
1781.9114	3403.8857421875
2311.708	3786.86083984375
peaklist end

peaklist start
mz=1596.51639925116
fragmentation=HCD
charge=3
header=RawFile: QE929_MSQ1321_20180329_Heba_ub_s6_10_3 Index: 23498 Precursor: 0 _peak_
121.51794	2082.71752929688
371.452	2549.6513671875
380.23282	3621.79150390625
404.10593	2399.29077148438
580.08301	2760.38305664063
1025.2838	2527.36572265625
1410.3159	3221.2314453125
1516.8602	3685.70434570313
1851.7762	3334.53466796875
2404.7412	3452.38598632813
3781.9451	2946.86279296875
3952.5056	3632.95825195313
peaklist end

peaklist start
mz=1596.54121004074
fragmentation=HCD
charge=3
header=RawFile: QE929_MSQ1321_20180329_Heba_ub_s9_30_3 Index: 21328 Precursor: 0 _peak_
201.83031	2726.21997070313
240.25334	2421.62719726563
459.83829	3323.46337890625
512.94031	2553.1083984375
705.79749	2545.79370117188
887.57513	2648.74169921875
913.05017	3058.83544921875
peaklist end

peaklist start
mz=1596.65536397916
fragmentation=HCD
charge=3
header=RawFile: QE929_MSQ1321_20180329_Heba_ub_s9_30_3 Index: 23544 Precursor: 0 _peak_
100.06802	2710.47387695313
117.95035	2577.3046875
126.83176	2024.705078125
215.58691	2253.48828125
218.55898	2334.3759765625
478.73096	2672.54052734375
709.27545	2661.751953125
1761.9912	2955.07275390625
2881.968	3024.908203125
peaklist end

peaklist start
mz=1197.78777014774
fragmentation=HCD
charge=4
header=RawFile: QE929_MSQ1321_20180329_Heba_ub_s2_ctrl_2 Index: 15737 Precursor: 0 _multi_
113.7295	1813.19592285156
144.72249	1697.32641601563
205.44911	1993.32690429688
295.92053	1955.16870117188
366.84021	2167.88818359375
524.90619	1993.56921386719
1002.3188	2173.94873046875
1953.4351	2662.56640625
2265.8352	2450.65161132813
2324.5979	2515.22021484375
2368.0981	2852.71362304688
2849.4714	2305.75390625
3671.0815	3352.32080078125
4262.0806	2710.779296875
4818.6982	2666.56005859375
4906.5503	2886.54272460938
peaklist end

peaklist start
mz=1596.97355792765
fragmentation=HCD
charge=3
header=RawFile: QE929_MSQ1321_20180329_Heba_ub_s9_30_3 Index: 23560 Precursor: 0 _peak_
115.9561	2317.52026367188
118.32345	2353.4921875
122.08501	2232.94653320313
130.13321	2376.83471679688
138.05568	3240.80078125
251.52364	2310.7060546875
301.15753	2517.81567382813
312.1412	2267.46630859375
486.3692	2652.54418945313
668.38928	2498.82836914063
711.59485	2609.40063476563
4780.6191	3188.13452148438
peaklist end

peaklist start
mz=1198.28668897081
fragmentation=HCD
charge=4
header=RawFile: QE929_MSQ1321_20180329_Heba_ub_s7_30_1 Index: 14588 Precursor: 0 _multi_
173.06459	1860.51928710938
179.67239	1741.12463378906
185.16422	4007.1591796875
191.19417	1702.43493652344
210.02484	3448.19604492188
213.16025	2154.3828125
233.12865	2133.462890625
391.61185	1893.85424804688
476.12036	2191.599609375
488.24854	2932.09619140625
1032.9829	2169.95458984375
1480.119	2690.17822265625
1724.2689	8654.568359375
3464.4883	3435.1572265625
peaklist end

peaklist start
mz=1198.28669749479
fragmentation=HCD
charge=4
header=RawFile: QE929_MSQ1321_20180329_Heba_ub_s6_10_3 Index: 15132 Precursor: 0 _multi_
113.40121	1683.94055175781
124.85492	1730.40673828125
127.40754	1614.99719238281
131.03769	1671.93627929688
141.78496	1934.67041015625
142.44643	1781.36926269531
155.15804	1943.80395507813
185.01178	1955.83312988281
185.1644	2634.51000976563
191.04387	1699.79223632813
210.02469	4184.0048828125
213.15942	1913.03259277344
233.12802	2010.55810546875
273.45526	1860.7373046875
389.18442	3376.228515625
401.12466	1972.33740234375
624.23987	2165.95971679688
639.15436	2270.61962890625
1124.8782	2157.02514648438
1319.4197	2263.06518554688
1328.7413	2277.29956054688
1724.2664	2643.19897460938
2872.1106	2529.57861328125
3303.7131	2333.11279296875
3437.0771	2426.69848632813
4829.5391	2996.43603515625
peaklist end

peaklist start
mz=1597.39261315762
fragmentation=HCD
charge=3
header=RawFile: QE929_MSQ1321_20180329_Heba_ub_s4_10_1 Index: 23186 Precursor: 0 _peak_
120.08117	2583.04638671875
122.12073	2349.32299804688
140.84314	2201.16967773438
142.61301	2158.5361328125
316.05905	2733.51684570313
337.41678	2994.80102539063
388.77563	2531.82202148438
404.5076	2277.34375
607.86914	2336.21337890625
611.79651	2485.08349609375
676.96039	3161.248046875
859.26831	3175.69165039063
1768.7346	3570.75
3592.4236	4100.6240234375
3924.7778	4629.478515625
5998.2007	4191.07470703125
peaklist end

peaklist start
mz=1597.43049699373
fragmentation=HCD
charge=3
header=RawFile: QE929_MSQ1321_20180329_Heba_ub_s9_30_3 Index: 23495 Precursor: 0 _peak_
105.74052	2434.73779296875
125.16058	2306.8876953125
130.53911	2168.02490234375
138.05507	2675.32470703125
286.92819	2647.75317382813
320.94327	2378.23388671875
380.40134	2452.50512695313
676.89508	2631.61962890625
800.10394	3082.58178710938
822.72235	3493.3681640625
1107.6599	2848.15112304688
1350.941	3545.36865234375
1456.2584	3050.84716796875
2732.7734	3779.38745117188
peaklist end

peaklist start
mz=1598.1025125109
fragmentation=HCD
charge=3
header=RawFile: QE929_MSQ1321_20180329_Heba_ub_s6_10_3 Index: 23313 Precursor: 0 _peak_
106.11771	2219.58471679688
134.04105	2365.20043945313
146.98399	2104.04248046875
154.52087	2118.76123046875
163.79356	3018.23999023438
163.90192	2753.68530273438
190.5144	3080.859375
286.43454	2279.82592773438
363.93411	2719.33862304688
565.21002	2632.9521484375
976.29657	2775.154296875
1166.8967	3070.84936523438
1366.8003	2884.31469726563
peaklist end

peaklist start
mz=1598.1160140838
fragmentation=HCD
charge=3
header=RawFile: QE929_MSQ1321_20180329_Heba_ub_s4_10_1 Index: 23016 Precursor: 0 _peak_
204.36771	2790.24536132813
228.04736	2315.29956054688
282.96039	2450.17993164063
309.51376	2450.84594726563
328.53827	2357.46459960938
362.44806	2421.05834960938
1105.4031	3907.41577148438
1311.9874	3170.8916015625
1320.7389	3240.23828125
1668.3828	3263.3623046875
2779.1467	3762.7216796875
3276.929	3975.1162109375
3758.3132	3734.44165039063
3826.0444	3342.34545898438
4130.6748	3437.7763671875
peaklist end

peaklist start
mz=1598.13793945313
fragmentation=HCD
charge=3
header=RawFile: QE929_MSQ1321_20180329_Heba_ub_s9_30_3 Index: 23301 Precursor: 0 _peak_
105.69263	2707.13818359375
137.13248	2921.30419921875
195.32214	2435.423828125
202.41716	2680.0908203125
209.37219	2464.11572265625
597.1507	2605.08911132813
956.76501	3483.93774414063
997.15082	3447.91772460938
1106.4175	2918.61865234375
1250.5168	3078.52905273438
1354.603	2892.95434570313
peaklist end

peaklist start
mz=1598.26449127616
fragmentation=HCD
charge=3
header=RawFile: QE929_MSQ1321_20180329_Heba_ub_s4_10_1 Index: 23358 Precursor: 0 _peak_
119.24416	2268.67504882813
131.73161	2257.61694335938
163.16882	2240.42065429688
211.37909	2241.4267578125
236.24374	2647.849609375
245.39882	2442.0771484375
275.80032	2187.48095703125
366.62112	2434.96484375
1108.6709	2959.939453125
1290.4172	3151.99169921875
1720.7869	3461.822265625
1790.8198	3478.525390625
2475.8169	3736.16870117188
2641.2424	3418.78051757813
3202.5828	3192.46606445313
3455.4849	3870.11987304688
3579.1082	3560.6513671875
peaklist end

peaklist start
mz=1599.42768741876
fragmentation=HCD
charge=3
header=RawFile: QE929_MSQ1321_20180329_Heba_ub_s9_30_3 Index: 23651 Precursor: 0 _peak_
104.28435	2367.9033203125
114.48601	2348.34375
115.66906	2211.2158203125
120.88627	2656.73754882813
152.35661	2589.03344726563
196.17195	2387.64526367188
806.59583	2975.943359375
893.84967	2892.66772460938
931.62909	3550.64233398438
948.96771	2765.185546875
1190.9951	3144.41967773438
1218.3955	3066.27026367188
1380.6549	2882.423828125
1434.428	3001.78979492188
1703.776	3993.81665039063
1840.6172	3410.28051757813
2449.4424	3200.34252929688
peaklist end

peaklist start
mz=1599.45048285024
fragmentation=HCD
charge=3
header=RawFile: QE929_MSQ1321_20180329_Heba_ub_s8_30_2 Index: 23302 Precursor: 0 _peak_
138.05521	3185.17211914063
145.72621	2227.89575195313
196.33998	2484.662109375
203.93694	2420.96264648438
254.94054	2401.54418945313
259.93042	2362.52807617188
367.37708	2653.6181640625
436.65469	2487.75122070313
469.14224	2399.36865234375
475.11865	2107.2197265625
500.87253	2421.8330078125
612.20349	2405.42431640625
2213.8215	3346.341796875
2820.6477	3766.82983398438
2918.8022	3409.54370117188
3096.1282	3293.1865234375
3291.4226	3886.43310546875
4875.7695	3270.2900390625
peaklist end

peaklist start
mz=1600.71292381605
fragmentation=HCD
charge=3
header=RawFile: QE929_MSQ1321_20180329_Heba_ub_s7_30_1 Index: 22879 Precursor: 0 _peak_
102.55981	2276.21362304688
138.05528	3717.32983398438
166.44626	2403.99658203125
445.62363	2534.84057617188
651.47919	2804.98754882813
993.06677	2630.95727539063
1036.9324	2955.73828125
1135.3746	3086.15209960938
1727.299	2941.05102539063
1992.4165	3324.83544921875
3031.4512	4150.18701171875
4207.6348	3884.50024414063
peaklist end

peaklist start
mz=1600.87525872049
fragmentation=HCD
charge=3
header=RawFile: QE929_MSQ1321_20180329_Heba_ub_s7_30_1 Index: 22945 Precursor: 0 _peak_
106.81857	2409.21240234375
120.00922	2375.00170898438
142.87268	2169.8046875
186.75798	2320.06323242188
219.7417	2311.16064453125
229.23221	2284.14916992188
253.41444	2248.68603515625
267.17426	2799.93188476563
691.86035	3046.20922851563
1197.1715	3022.76171875
2496.4502	3027.99487304688
3694.6069	4175.69970703125
3831.4219	3760.24438476563
4159.188	3419.31420898438
4528.5566	3696.69873046875
4550.6699	3735.978515625
4734.9062	3570.02294921875
peaklist end

peaklist start
mz=1600.97971395974
fragmentation=HCD
charge=3
header=RawFile: QE929_MSQ1321_20180329_Heba_ub_s9_30_3 Index: 23619 Precursor: 0 _peak_
116.42511	2274.23510742188
129.10297	2447.341796875
167.79037	2311.080078125
176.81822	2583.15502929688
193.85237	2501.70776367188
234.91818	2187.71899414063
237.79987	2961.12426757813
397.34436	2334.94384765625
1211.8955	2760.66357421875
peaklist end

peaklist start
mz=1601.00679631421
fragmentation=HCD
charge=3
header=RawFile: QE929_MSQ1321_20180329_Heba_ub_s9_30_3 Index: 21303 Precursor: 0 _peak_
131.98506	2348.56811523438
146.92342	2155.42700195313
248.23787	2185.73852539063
333.8226	2409.52905273438
652.04694	2526.09448242188
937.2865	3307.5224609375
956.3028	2523.396484375
1392.5558	2780.04541015625
2082.6677	3286.25805664063
2565.2952	3412.08374023438
2993.8479	5100.35302734375
peaklist end

peaklist start
mz=1201.02182997534
fragmentation=HCD
charge=4
header=RawFile: QE929_MSQ1321_20180329_Heba_ub_s2_ctrl_2 Index: 11191 Precursor: 0 _multi_
103.9826	1682.44494628906
116.55702	1638.79296875
119.2034	1736.9111328125
170.88826	2079.814453125
175.11899	2763.88500976563
214.80367	1917.79467773438
259.27426	1751.64880371094
263.79614	1791.48229980469
296.33139	2124.7236328125
484.32281	10178.845703125
758.39081	3278.80859375
817.38171	3420.748046875
908.9668	2568.58349609375
1244.5435	2884.4140625
1357.6443	2310.376953125
1515.24	2569.98046875
1539.8726	2395.31689453125
3120.9233	2482.57080078125
3365.521	2724.02001953125
peaklist end

peaklist start
mz=1201.02188041203
fragmentation=HCD
charge=4
header=RawFile: QE929_MSQ1321_20180329_Heba_ub_s5_10_2 Index: 10204 Precursor: 0 _multi_
109.19187	2121.07080078125
110.00819	1741.53295898438
117.011	1708.22973632813
117.49673	1933.44750976563
160.63506	1951.32275390625
175.11916	1988.7744140625
255.01537	1815.31433105469
295.53217	2106.63549804688
484.32361	5761.37133789063
632.14386	2081.92651367188
817.38135	3332.08911132813
847.85242	2174.22509765625
861.61462	2153.927734375
1148.8596	2245.90844726563
1876.8035	2515.00610351563
3480.7012	2693.12817382813
4812.9409	3117.27270507813
peaklist end

peaklist start
mz=1201.02214381142
fragmentation=HCD
charge=4
header=RawFile: QE929_MSQ1321_20180329_Heba_ub_s1_ctrl_1 Index: 9964 Precursor: 0 _multi_
129.30354	1783.50244140625
175.1185	3226.16479492188
258.62881	2072.66674804688
344.70517	1792.32312011719
484.3165	2901.95385742188
1138.0042	2536.0849609375
1736.8066	2665.96850585938
4318.2456	2837.369140625
4814.853	3191.40283203125
peaklist end

peaklist start
mz=1201.02215172588
fragmentation=HCD
charge=4
header=RawFile: QE929_MSQ1321_20180329_Heba_ub_s7_30_1 Index: 10925 Precursor: 0 _multi_
138.94215	2058.68530273438
175.11914	17718.068359375
211.1433	1834.31750488281
213.08522	2824.23828125
248.92178	1909.72058105469
274.18695	4655.52001953125
358.03549	1755.30029296875
399.15225	3660.40698242188
400.46561	1998.05810546875
484.32318	32721.4897460938
520.31769	2104.392578125
567.28223	2089.95483398438
571.19482	2092.99243164063
580.82098	2029.22961425781
629.22089	2433.93603515625
644.34918	9062.955078125
728.30048	2538.62084960938
758.39658	16433.0346679688
800.36017	2668.2646484375
817.38657	25546.5551757813
873.41957	15207.37890625
1001.4782	26982.8876953125
1003.4624	2990.97680664063
1033.9764	2541.37329101563
1130.5217	7999.7900390625
1187.0121	2993.75439453125
1227.5322	3892.09497070313
1244.5525	21356.140625
1265.4564	2266.7724609375
1302.0455	3048.14990234375
1340.6338	2451.2216796875
1357.6298	21862.962890625
1359.5985	3858.77954101563
1360.0536	7122.0771484375
1360.5696	3298.45703125
1471.366	2454.60595703125
1913.5797	2695.3310546875
2023.6967	2664.74487304688
2215.2158	2829.87036132813
3153.4404	2905.04418945313
peaklist end

peaklist start
mz=1201.02233342015
fragmentation=HCD
charge=4
header=RawFile: QE929_MSQ1321_20180329_Heba_ub_s6_10_3 Index: 11418 Precursor: 0 _multi_
116.53033	1801.236328125
155.9713	2124.69287109375
175.11859	7894.41943359375
234.51898	1886.04565429688
274.18658	2566.7421875
327.07861	2325.94995117188
345.34158	2126.95166015625
402.05441	2036.50903320313
484.32219	17256.8146972656
639.79224	2058.07495117188
644.354	2828.6806640625
725.92688	2173.73461914063
758.39154	3873.380859375
817.38364	12680.5178222656
873.41486	6989.75634765625
1001.4783	2328.33325195313
1050.8059	2133.82373046875
1186.5217	2206.32495117188
1244.5529	10577.0029296875
1268.6661	2148.765625
1301.5562	2362.48657226563
1357.6362	8808.01025390625
1359.6057	2713.16772460938
1360.046	6293.07275390625
1610.5944	2261.75659179688
3222.5623	2638.12524414063
3370.187	2937.76391601563
4891.7036	4270.03369140625
peaklist end

peaklist start
mz=1201.02235490976
fragmentation=HCD
charge=4
header=RawFile: QE929_MSQ1321_20180329_Heba_ub_s4_10_1 Index: 11287 Precursor: 0 _multi_
101.07165	3696.98852539063
101.85362	2483.86743164063
102.03632	2245.51586914063
108.35509	2455.74194335938
116.07094	6029.47314453125
129.10239	13160.263671875
130.09773	3544.1025390625
133.04311	3678.45703125
166.25079	2659.10009765625
173.05562	5738.546875
175.11917	126216.59375
183.11284	9327.2470703125
183.14969	4394.61376953125
185.09282	3102.30590820313
187.07004	2495.82153320313
211.10907	3585.04418945313
211.14331	3769.68774414063
212.10246	3658.3662109375
213.08647	15199.689453125
216.09776	2993.01489257813
217.405	2727.84838867188
226.12009	2958.95922851563
228.13383	12386.798828125
229.13684	2875.66918945313
230.07732	3683.8671875
230.38324	2609.57885742188
244.09282	14221.9521484375
244.13063	2979.75756835938
247.10466	2625.28491210938
274.18752	43911.2043457031
275.08066	6058.36279296875
276.06387	4349.93798828125
283.1402	4117.154296875
284.12439	12238.669921875
301.15091	3895.38647460938
328.11441	3530.97998046875
341.10849	4231.541015625
345.1008	3310.99780273438
355.12671	2862.5791015625
357.1758	11145.896484375
372.1535	3717.15844726563
374.15048	4248.560546875
387.27054	13878.853515625
390.10855	4361.6357421875
398.1687	2818.13842773438
399.15079	31465.7578125
444.16956	3880.87573242188
456.17178	3109.17724609375
457.18845	3283.72436523438
461.27716	2789.0634765625
467.18808	3260.09790039063
467.29718	10244.4853515625
484.32441	215784.3203125
485.22379	4396.400390625
489.17828	3561.13110351563
492.24152	4554.865234375
514.17694	3340.5439453125
526.25854	3334.70947265625
553.18951	6139.248046875
557.26251	2993.560546875
566.27283	3853.22216796875
571.20151	26574.5932617188
589.27271	5614.333984375
600.24567	5510.60986328125
601.23529	4070.30419921875
610.2085	3592.05151367188
614.2771	5440.54638671875
617.26925	28416.4116210938
622.78723	4041.66577148438
628.21658	30639.7578125
644.35424	73876.267578125
671.3233	3702.37036132813
681.27655	4949.54541015625
686.22186	3422.6845703125
699.29736	10813.955078125
700.30521	24848.5849609375
709.27728	3281.16381835938
718.31807	24930.3486328125
728.28845	11079.0224609375
731.22406	3533.40502929688
741.36823	4360.73388671875
758.39676	101660.516113281
761.25616	5123.13232421875
773.36804	3177.91552734375
782.35443	4528.59716796875
789.38774	20855.1245117188
799.3743	59710.177734375
801.3678	11998.7080078125
817.38722	187929.61328125
819.3833	12153.9423828125
827.35559	10656.07421875
843.40344	4360.58447265625
856.39062	3821.42895507813
873.42449	124831.225097656
937.37054	3074.09716796875
942.36737	4473.06201171875
960.36621	5190.591796875
984.45389	19378.3198242188
1001.4855	120293.99609375
1003.4788	11489.5146484375
1025.4554	3846.41430664063
1028.4551	4910.2939453125
1029.478	3228.15551757813
1042.9525	7156.64575195313
1075.4055	4030.77709960938
1086.4928	3931.39721679688
1112.5145	14862.15234375
1113.4926	13127.357421875
1130.5245	101470.973144531
1150.9574	4496.93994140625
1178.9907	3538.47290039063
1187.5122	12596.125
1213.5027	14351.46875
1214.483	5467.771484375
1227.5464	27333.1640625
1228.5328	13436.6728515625
1236.4617	3757.35717773438
1236.9445	3669.0830078125
1244.5723	163403.01171875
1255.5323	14299.3481445313
1264.9794	8996.5908203125
1292.0094	6082.16455078125
1293.0352	3791.07055664063
1302.063	23467.072265625
1340.6285	41182.986328125
1342.6052	3900.87280273438
1351.5509	15435.9833984375
1357.6556	146378.351074219
1359.5894	57989.84375
1361.0568	23901.658203125
1366.5746	3956.52758789063
1368.6129	12553.814453125
1383.5873	5277.4267578125
1384.6023	3612.73901367188
1456.6794	4676.64453125
1457.069	4145.58740234375
1492.5929	4030.75439453125
1501.6047	4408.14892578125
1513.7418	5393.21044921875
1514.7303	11112.3515625
1546.6204	4477.7099609375
1555.6573	15692.595703125
1558.6599	8263.4736328125
1559.1151	3981.29467773438
1644.6813	4131.486328125
1645.6409	4691.74755859375
1673.6661	4824.05810546875
1724.1836	4649.70458984375
1828.6809	4257.85546875
1901.721	46622.4155273438
1901.7502	16219.818359375
2029.873	26636.3564453125
2199.9969	49716.34765625
2200.9719	21269.169921875
2299.1123	3426.6806640625
2372.041	54503.619140625
2443.0636	22067.6069335938
2603.0748	29787.3540039063
2700.122	16215.7626953125
2718.1425	105468.2734375
2930.1815	7914.3486328125
3295.3096	3679.572265625
4269.4248	3611.50732421875
peaklist end

peaklist start
mz=1201.02237751515
fragmentation=HCD
charge=4
header=RawFile: QE929_MSQ1321_20180329_Heba_ub_s8_30_2 Index: 11153 Precursor: 0 _multi_
101.70145	2082.57348632813
110.64225	1868.54284667969
175.11882	12410.4091796875
212.10466	1958.416015625
274.18857	2450.04370117188
309.7533	1783.97497558594
399.14804	3817.1943359375
478.59073	2039.31188964844
484.32354	18683.5988769531
617.26715	2416.78466796875
644.35046	3463.68212890625
758.39111	7891.861328125
799.3728	2323.0703125
800.35742	2322.05493164063
817.38379	14015.4052734375
873.42004	10178.1015625
888.20343	2392.25
1001.4653	8053.14892578125
1002.4908	4219.162109375
1130.5164	4478.90087890625
1178.5023	2218.38623046875
1244.5522	17542.251953125
1257.4563	2224.09228515625
1346.6987	2196.10375976563
1357.6433	4388.888671875
1358.6151	3714.16845703125
1359.5957	3306.28833007813
1360.5715	3587.31469726563
1382.6517	2238.38110351563
1462.0826	2471.21020507813
1691.4935	2379.09692382813
1706.9819	2296.61474609375
2313.7739	2959.27026367188
peaklist end

peaklist start
mz=1201.02242612132
fragmentation=HCD
charge=4
header=RawFile: QE929_MSQ1321_20180329_Heba_ub_s3_ctrl_3 Index: 10534 Precursor: 0 _multi_
106.2683	1702.9453125
114.70026	1736.05383300781
175.11856	4191.9892578125
202.25302	1884.91540527344
484.32224	4514.13525390625
758.37616	2239.54150390625
873.41492	3313.3857421875
1244.5741	2978.39770507813
1360.0441	2876.95068359375
1390.2345	2215.06103515625
1648.4714	2186.34838867188
peaklist end

peaklist start
mz=1201.02350030486
fragmentation=HCD
charge=4
header=RawFile: QE929_MSQ1321_20180329_Heba_ub_s9_30_3 Index: 11086 Precursor: 0 _multi_
116.07069	2501.94091796875
129.10263	2339.71655273438
133.04298	2055.7861328125
151.12413	2047.35461425781
169.08484	2107.2646484375
175.11861	42343.88671875
176.11993	2050.234375
211.14212	2507.98486328125
213.08699	4337.8671875
226.08107	2407.03149414063
228.13322	8125.27880859375
230.07784	2767.7783203125
244.09186	2632.00903320313
256.12549	2064.99047851563
274.18619	9296.93359375
278.91122	1857.98681640625
370.65909	2137.716796875
398.16968	2919.07299804688
399.1506	11780.3408203125
484.3232	63749.525390625
571.19647	7452.3818359375
600.24115	2220.1796875
617.26776	10863.7001953125
628.21667	3855.4072265625
644.35057	19341.275390625
670.81274	2839.478515625
681.27863	2368.8310546875
699.29053	3173.48950195313
700.30804	2646.28076171875
718.31647	4206.20751953125
728.28632	2198.33203125
758.39538	29358.046875
789.38605	3285.56591796875
790.40332	2730.80200195313
799.37207	7952.98974609375
800.36456	10370.3759765625
817.38359	59114.1374511719
873.41881	34851.6142578125
995.2005	2410.9873046875
1001.4768	32694.029296875
1042.9659	2633.24487304688
1100.4848	9400.076171875
1112.5004	3905.41528320313
1130.5227	28986.2939453125
1213.4993	3037.50366210938
1227.527	11898.8664550781
1244.5658	28655.455078125
1245.5812	13363.2783203125
1246.5472	10227.8984375
1259.4573	2453.3056640625
1265.5005	2792.32080078125
1302.5371	7360.51953125
1340.6052	7586.09716796875
1341.6417	3212.21826171875
1357.6591	23694.515625
1358.6484	16026.19921875
1465.5989	3199.8447265625
1466.0828	3358.49731445313
1556.6566	3070.25659179688
1724.6949	2440.61206054688
2374.0322	6609.9697265625
2374.2063	2474.474609375
2717.1458	28530.2734375
2719.1257	27986.6254882813
2854.7175	2908.52514648438
2948.2039	2696.87475585938
3670.041	2589.43530273438
peaklist end

peaklist start
mz=1201.28431704682
fragmentation=HCD
charge=4
header=RawFile: QE929_MSQ1321_20180329_Heba_ub_s7_30_1 Index: 15066 Precursor: 0 _multi_
118.32565	1622.67993164063
137.04121	1841.68481445313
146.74574	1787.23559570313
185.16431	1992.57470703125
389.18259	2070.68579101563
507.28616	2155.82495117188
537.55334	1920.34814453125
705.90479	1911.44067382813
712.94531	1795.45886230469
820.89673	2234.81274414063
925.47382	3124.54077148438
1741.8411	2284.78881835938
3754.3015	2721.916015625
peaklist end

peaklist start
mz=1601.3906866891
fragmentation=HCD
charge=3
header=RawFile: QE929_MSQ1321_20180329_Heba_ub_s6_10_3 Index: 23622 Precursor: 0 _peak_
125.41149	2415.98071289063
126.10326	2311.41455078125
136.21082	2563.724609375
201.21866	2522.27001953125
227.94998	2953.84692382813
267.76321	2691.66284179688
341.17871	2671.31689453125
435.44174	2559.48852539063
465.76859	2379.4052734375
470.52408	2389.10864257813
1064.2509	3062.4287109375
peaklist end

peaklist start
mz=1601.57536911271
fragmentation=HCD
charge=3
header=RawFile: QE929_MSQ1321_20180329_Heba_ub_s8_30_2 Index: 21386 Precursor: 0 _peak_
124.2606	2230.64404296875
180.34497	2666.7607421875
217.77527	2493.13232421875
306.43387	2289.97973632813
310.61432	2554.41528320313
603.21924	2788.66186523438
622.39178	2634.54296875
630.8504	2999.51733398438
1248.212	2641.83813476563
2187.4971	2870.87329101563
2514.8298	3863.48559570313
3467.1123	3611.33349609375
4902.3164	3209.73950195313
peaklist end

peaklist start
mz=1601.72733348683
fragmentation=HCD
charge=3
header=RawFile: QE929_MSQ1321_20180329_Heba_ub_s8_30_2 Index: 21215 Precursor: 0 _peak_
107.06341	2362.11450195313
114.33814	2296.6826171875
143.8719	2190.56811523438
146.82533	2122.1787109375
172.76447	2774.87451171875
197.828	2618.85424804688
265.83218	2293.04833984375
293.62213	2645.86108398438
348.32397	2398.25610351563
586.35693	2529.29614257813
854.82727	2794.95141601563
1278.6812	3199.05590820313
1363.6263	4427.1923828125
1844.8408	2856.359375
2557.4302	3286.6220703125
3609.9221	3420.29223632813
3611.7783	3603.34228515625
3940.2483	3653.82055664063
5270.5537	3648.17553710938
peaklist end

peaklist start
mz=1601.85973874646
fragmentation=HCD
charge=3
header=RawFile: QE929_MSQ1321_20180329_Heba_ub_s4_10_1 Index: 23390 Precursor: 0 _peak_
119.16404	2332.71728515625
153.31306	2161.98559570313
200.55629	2305.90014648438
220.4926	2312.70703125
296.54007	2597.27465820313
1366.6216	5518.771484375
1669.2772	2994.46508789063
2259.7644	3234.52661132813
2723.4277	3594.28759765625
2897.0088	3485.53369140625
5523.0278	3640.06713867188
peaklist end

peaklist start
mz=1602.09121059463
fragmentation=HCD
charge=3
header=RawFile: QE929_MSQ1321_20180329_Heba_ub_s6_10_3 Index: 23429 Precursor: 0 _peak_
105.51251	2380.34790039063
109.49832	2178.701171875
135.34546	2196.31689453125
165.51157	2266.91748046875
197.12706	2282.89624023438
221.55916	2228.345703125
283.65894	2316.25244140625
1253.0824	2767.13916015625
1393.1218	3692.57397460938
1552.6251	3088.92333984375
1822.6332	3882.25903320313
3721.1125	4109.259765625
4020.7839	4378.16943359375
peaklist end

peaklist start
mz=1602.22383666219
fragmentation=HCD
charge=3
header=RawFile: QE929_MSQ1321_20180329_Heba_ub_s9_30_3 Index: 23862 Precursor: 0 _peak_
130.30048	2273.58715820313
223.27719	2180.69702148438
250.21135	2718.12036132813
277.45529	2170.06298828125
373.88629	2368.41918945313
525.25995	2985.12670898438
619.16516	3081.54760742188
693.99536	2762.14135742188
1726.3434	2927.87084960938
2520.2346	3482.42919921875
peaklist end

peaklist start
mz=1602.97649223574
fragmentation=HCD
charge=3
header=RawFile: QE929_MSQ1321_20180329_Heba_ub_s8_30_2 Index: 23321 Precursor: 0 _peak_
101.93924	2309.25854492188
138.39662	2436.22387695313
151.3821	2199.18212890625
170.09381	2684.97729492188
192.12952	2752.8447265625
234.04312	2388.826171875
235.59566	2182.92797851563
243.82074	2333.81079101563
243.84593	2680.19262695313
402.17123	2581.86596679688
706.84308	2839.701171875
866.54749	3067.43090820313
1098.4852	2709.44555664063
1100.0818	2944.46337890625
1452.5399	2913.30810546875
1677.1931	3254.322265625
2179.5691	3388.42138671875
2285.5596	3687.78247070313
3674.5139	3374.54077148438
peaklist end

peaklist start
mz=1603.36021896921
fragmentation=HCD
charge=3
header=RawFile: QE929_MSQ1321_20180329_Heba_ub_s6_10_3 Index: 23677 Precursor: 0 _peak_
295.64432	2583.26147460938
416.86526	2636.90966796875
529.22479	2394.81884765625
712.28595	2746.609375
1171.0402	3629.8330078125
2859.6816	3966.7373046875
peaklist end

peaklist start
mz=1603.47195742009
fragmentation=HCD
charge=3
header=RawFile: QE929_MSQ1321_20180329_Heba_ub_s9_30_3 Index: 21407 Precursor: 0 _peak_
107.55672	2445.94311523438
169.81209	2414.27978515625
184.25078	2750.79125976563
213.87424	2329.5
322.10745	2398.95703125
1192.1184	3706.23876953125
1466.8092	2958.79077148438
1915.0219	3456.21240234375
2141.907	3808.20849609375
2452.7776	3242.392578125
peaklist end

peaklist start
mz=1604.16928689906
fragmentation=HCD
charge=3
header=RawFile: QE929_MSQ1321_20180329_Heba_ub_s8_30_2 Index: 21271 Precursor: 0 _peak_
104.05878	2337.59594726563
120.80597	2226.24536132813
146.79997	2112.50512695313
283.47122	3475.60571289063
318.05209	3221.07275390625
337.45822	3030.41528320313
340.04684	2846.29370117188
573.37445	2952.15502929688
610.03387	2967.7861328125
1682.6385	3639.2744140625
2180.5525	3519.06884765625
2264.0525	3806.88940429688
2989.5906	3861.04174804688
3030.6538	4435.48486328125
peaklist end

peaklist start
mz=1604.49946624735
fragmentation=HCD
charge=3
header=RawFile: QE929_MSQ1321_20180329_Heba_ub_s9_30_3 Index: 23479 Precursor: 0 _peak_
100.0526	2127.62890625
101.84034	2367.14331054688
115.5086	2400.326171875
118.54427	2551.78881835938
121.2858	2518.30615234375
138.05437	2551.81494140625
139.89934	2644.12768554688
261.79666	2255.17749023438
309.81046	2406.1982421875
350.36163	2460.2578125
350.40277	2330.79956054688
369.21292	2642.43603515625
1060.5043	3103.79614257813
2009.1805	3457.37768554688
2469.8176	3080.74731445313
peaklist end

peaklist start
mz=1604.5728684908
fragmentation=HCD
charge=3
header=RawFile: QE929_MSQ1321_20180329_Heba_ub_s9_30_3 Index: 23632 Precursor: 0 _peak_
106.69717	2277.40747070313
107.27037	2370.1201171875
112.36276	2237.625
143.37744	2462.33178710938
144.48682	2605.029296875
159.78021	2094.25805664063
313.77036	2514.58276367188
330.37881	2340.51611328125
737.10602	2358.07788085938
783.59253	2581.04174804688
792.49231	2977.34057617188
807.37787	2669.01733398438
1107.7717	2857.6689453125
1112.1006	2791.68334960938
1306.2246	3474.87036132813
1726.662	3899.30419921875
3862.8994	3593.5107421875
4086.6382	3737.21826171875
5711.5596	4316.572265625
peaklist end

peaklist start
mz=1604.58909254743
fragmentation=HCD
charge=3
header=RawFile: QE929_MSQ1321_20180329_Heba_ub_s6_10_3 Index: 23327 Precursor: 0 _peak_
101.99335	2396.82446289063
118.54145	2045.15344238281
120.16398	2262.82666015625
120.89326	2285.54565429688
138.05544	2958.251953125
138.53445	2404.14282226563
194.74696	2218.26879882813
388.92508	2599.17846679688
528.64795	2480.3310546875
961.31134	2735.234375
1068.4269	3034.009765625
1181.1844	2601.8583984375
1412.89	2779.52587890625
1855.7582	3423.91137695313
peaklist end

peaklist start
mz=1604.66433747013
fragmentation=HCD
charge=3
header=RawFile: QE929_MSQ1321_20180329_Heba_ub_s6_10_3 Index: 23357 Precursor: 0 _peak_
127.31123	2193.2900390625
2745.6035	3851.39233398438
3295.1453	4608.46533203125
4228.8027	3486.74096679688
4625.314	4177.33837890625
4734.5161	3504.318359375
4740.8198	3986.0947265625
peaklist end

peaklist start
mz=1604.85902922846
fragmentation=HCD
charge=3
header=RawFile: QE929_MSQ1321_20180329_Heba_ub_s6_10_3 Index: 23435 Precursor: 0 _peak_
104.75468	2538.62939453125
146.46973	2405.85864257813
243.1105	2281.24047851563
2005.6687	3788.52465820313
2800.6694	3048.53295898438
peaklist end

peaklist start
mz=1204.28573319095
fragmentation=HCD
charge=4
header=RawFile: QE929_MSQ1321_20180329_Heba_ub_s7_30_1 Index: 15923 Precursor: 0 _multi_
123.65946	1728.88403320313
184.0493	1861.26696777344
185.16408	2089.63330078125
196.04404	1763.33898925781
213.15762	2112.11962890625
389.18137	2664.6162109375
412.71802	2173.90698242188
502.00641	1780.78149414063
511.74408	2042.70068359375
1168.671	2223.79443359375
2072.4814	2545.0673828125
2281.6902	2929.59375
peaklist end

peaklist start
mz=1204.28573319095
fragmentation=HCD
charge=4
header=RawFile: QE929_MSQ1321_20180329_Heba_ub_s7_30_1 Index: 15434 Precursor: 0 _multi_
185.1656	2113.91284179688
204.08839	1881.86608886719
261.12305	1880.88610839844
266.30435	2073.8212890625
281.14633	1892.53295898438
389.17966	3444.46118164063
798.84662	2190.99853515625
1204.6024	2841.30078125
2041.6239	2768.43432617188
peaklist end

peaklist start
mz=1204.28573319095
fragmentation=HCD
charge=4
header=RawFile: QE929_MSQ1321_20180329_Heba_ub_s7_30_1 Index: 16230 Precursor: 0 _multi_
104.82159	1760.88269042969
135.28723	1913.77453613281
185.31798	1968.81652832031
200.49298	2164.0517578125
417.87604	2078.44873046875
450.69763	2008.11560058594
548.34692	2133.80249023438
549.51923	2426.60375976563
885.14117	2223.3642578125
1198.2692	2192.3203125
1279.3463	2208.51245117188
1548.9705	2126.63110351563
2964.6458	2637.85815429688
3187.6055	2540.0810546875
peaklist end

peaklist start
mz=1204.28573319095
fragmentation=HCD
charge=4
header=RawFile: QE929_MSQ1321_20180329_Heba_ub_s7_30_1 Index: 16078 Precursor: 0 _multi_
199.19789	1688.39331054688
230.58966	1760.88439941406
274.89777	2124.01538085938
365.03024	1845.59387207031
389.18018	3689.8896484375
405.19394	1889.84924316406
855.38672	1944.82165527344
1930.9045	2454.0419921875
2383.6716	2402.79345703125
2432.4055	2305.05688476563
2753.3455	2526.02465820313
3563.9927	2464.67553710938
peaklist end

peaklist start
mz=1204.28573319095
fragmentation=HCD
charge=4
header=RawFile: QE929_MSQ1321_20180329_Heba_ub_s7_30_1 Index: 15759 Precursor: 0 _multi_
102.82116	1689.65515136719
105.46712	2148.66723632813
136.07608	2577.146484375
159.09167	4047.39453125
185.16478	7521.345703125
226.48512	1867.39440917969
233.12788	8157.0908203125
261.12308	3402.9580078125
294.92154	2258.11669921875
354.07904	2690.40063476563
389.18106	4356.38330078125
713.05188	2335.86328125
1087.4298	2578.98974609375
1735.7749	2531.6552734375
1736.1956	3050.9228515625
4621.6152	3169.84643554688
peaklist end

peaklist start
mz=1204.28573319095
fragmentation=HCD
charge=4
header=RawFile: QE929_MSQ1321_20180329_Heba_ub_s7_30_1 Index: 15595 Precursor: 0 _multi_
136.07524	2677.07446289063
185.1647	12225.7333984375
202.52458	1787.79260253906
210.02475	4199.40234375
213.15916	4073.03198242188
233.1282	9871.6279296875
261.12399	3178.1171875
389.18149	10311.703125
389.32123	2028.953125
391.19543	2306.123046875
410.98044	1844.06079101563
462.41248	2207.3134765625
488.24734	2105.61572265625
493.5387	1861.34240722656
1016.3256	2592.41064453125
1583.1844	2469.51391601563
peaklist end

peaklist start
mz=1204.28593727409
fragmentation=HCD
charge=4
header=RawFile: QE929_MSQ1321_20180329_Heba_ub_s6_10_3 Index: 16331 Precursor: 0 _multi_
123.58401	1770.97412109375
136.07504	2484.310546875
159.09184	1948.79663085938
169.05522	2677.603515625
185.16461	4334.89501953125
213.15961	2060.52197265625
233.1286	3789.4501953125
261.12335	2117.93969726563
389.18143	4266.25244140625
792.80072	2429.44311523438
1358.4048	2237.03588867188
1450.9478	2580.5986328125
1812.0605	2166.037109375
1995.84	2472.84692382813
2016.2396	2510.63134765625
2146.0591	2598.86108398438
2179.8467	2248.98120117188
3442.0027	3738.17846679688
3460.2295	2737.4912109375
3986.4385	3419.822265625
peaklist end

peaklist start
mz=1204.28593727409
fragmentation=HCD
charge=4
header=RawFile: QE929_MSQ1321_20180329_Heba_ub_s6_10_3 Index: 16157 Precursor: 0 _multi_
117.12161	1802.78051757813
160.77853	1935.57202148438
183.30322	1703.52697753906
185.16475	12578.3359375
189.02179	1896.60656738281
192.51909	1985.62475585938
210.02547	4333.54052734375
213.15889	4375.6279296875
230.67976	1718.16223144531
233.12869	3469.90405273438
261.12158	2079.11645507813
389.18124	14631.458984375
510.87994	2144.69799804688
559.47125	2184.474609375
614.73486	2242.81958007813
1426.1083	2668.6865234375
1446.9373	2172.05346679688
1472.0386	2457.380859375
1491.6458	2413.0830078125
1493.1353	2840.00073242188
1721.7913	2155.09985351563
1736.2361	2245.42626953125
2422.9766	2480.35205078125
2504.2993	2717.5205078125
2505.1726	2921.3095703125
3473.2102	2760.8671875
3949.6733	2859.5537109375
peaklist end

peaklist start
mz=1204.28593727409
fragmentation=HCD
charge=4
header=RawFile: QE929_MSQ1321_20180329_Heba_ub_s6_10_3 Index: 16503 Precursor: 0 _multi_
111.62883	1656.26306152344
159.09146	1986.00598144531
185.16518	3187.08764648438
233.12781	2149.51611328125
349.14246	2510.7568359375
389.18134	4089.31079101563
431.34235	1763.15869140625
435.06342	1794.87194824219
1049.9044	2183.5556640625
1194.0387	2304.6669921875
1204.6738	2563.0947265625
1795.2706	2193.40844726563
1943.5538	2242.11108398438
2094.6526	2765.44873046875
2495.1323	2790.04711914063
2821.2385	2135.77978515625
3765.2747	2642.15209960938
peaklist end

peaklist start
mz=1204.28593727409
fragmentation=HCD
charge=4
header=RawFile: QE929_MSQ1321_20180329_Heba_ub_s6_10_3 Index: 15986 Precursor: 0 _multi_
104.82363	1711.07177734375
132.67458	1731.51513671875
185.16493	4380.40625
200.71089	1830.29577636719
201.06552	2266.61694335938
202.39351	1948.421875
203.21786	1753.44445800781
210.02382	2541.85668945313
214.56622	1898.35473632813
233.1282	2431.498046875
236.75241	1964.958984375
257.19327	1899.03051757813
261.12338	2720.810546875
310.65906	1745.71228027344
389.18198	3670.73510742188
451.89136	1936.40026855469
779.4928	2573.26416015625
1256.4193	2434.95043945313
2437.6375	2538.59008789063
2474.9167	2863.41235351563
2844.5703	2787.57495117188
3575.0022	4214.67578125
4013.999	3122.82202148438
peaklist end

peaklist start
mz=1204.28593727409
fragmentation=HCD
charge=4
header=RawFile: QE929_MSQ1321_20180329_Heba_ub_s6_10_3 Index: 16668 Precursor: 0 _multi_
117.15145	1781.85766601563
194.78972	1662.51904296875
195.92082	2029.78747558594
206.1581	1651.16125488281
207.77679	1860.33471679688
250.51878	1975.82165527344
1203.9569	2606.77978515625
1719.5449	2389.57592773438
1720.2734	2342.291015625
1756.5233	2268.65356445313
peaklist end

peaklist start
mz=1204.28606728845
fragmentation=HCD
charge=4
header=RawFile: QE929_MSQ1321_20180329_Heba_ub_s3_ctrl_3 Index: 14938 Precursor: 0 _multi_
147.10841	1860.31079101563
183.3373	1976.20190429688
320.71515	2125.84204101563
407.92719	2212.62451171875
429.2323	1974.94860839844
488.10187	2100.26611328125
746.22223	1939.60729980469
961.77936	2091.24633789063
1271.7629	2626.9677734375
peaklist end

peaklist start
mz=1204.28606728845
fragmentation=HCD
charge=4
header=RawFile: QE929_MSQ1321_20180329_Heba_ub_s3_ctrl_3 Index: 14794 Precursor: 0 _multi_
125.4819	1792.45678710938
129.75093	1766.69470214844
134.55626	2122.10717773438
141.7411	1754.78039550781
185.16325	1916.88256835938
196.89185	1843.56591796875
203.33452	1941.30627441406
213.15877	1995.66491699219
1032.421	2148.80737304688
1060.8124	2928.24365234375
1390.3967	2327.09912109375
3013.835	2579.69165039063
3247.2017	2971.31811523438
3412.1855	2593.53784179688
3526.7468	2679.21020507813
peaklist end

peaklist start
mz=1204.28610092834
fragmentation=HCD
charge=4
header=RawFile: QE929_MSQ1321_20180329_Heba_ub_s8_30_2 Index: 15932 Precursor: 0 _multi_
104.00636	1638.65368652344
129.70834	1724.61462402344
163.57628	1980.017578125
185.16441	3609.41845703125
210.02505	2035.302734375
233.12787	2939.08740234375
236.65538	1677.72607421875
283.04608	2210.95263671875
458.71432	2413.96606445313
605.46918	2359.66821289063
672.23712	1937.50073242188
883.57214	2300.72900390625
938.57684	2375.88354492188
949.01611	2118.06713867188
1712.8087	2436.63037109375
1736.728	2309.37646484375
2404.2	2507.25244140625
2996.1089	3797.18017578125
3445.0425	2967.8017578125
3511.3027	2661.38403320313
3967.6899	2555.25561523438
4629.3296	3044.1845703125
4794.7368	2909.7529296875
peaklist end

peaklist start
mz=1204.28610092834
fragmentation=HCD
charge=4
header=RawFile: QE929_MSQ1321_20180329_Heba_ub_s8_30_2 Index: 16104 Precursor: 0 _multi_
107.59631	1757.82556152344
157.61261	1928.18115234375
185.16341	2400.81494140625
259.13278	1792.95947265625
334.75797	1805.57421875
354.07916	7266.03466796875
847.61133	2337.72827148438
1625.0295	2612.15869140625
3407.9822	3186.43286132813
3936.9976	3140.19995117188
4805.2695	2983.72412109375
peaklist end

peaklist start
mz=1204.28619072962
fragmentation=HCD
charge=4
header=RawFile: QE929_MSQ1321_20180329_Heba_ub_s6_10_3 Index: 15706 Precursor: 0 _multi_
133.92262	2010.41857910156
168.15456	1858.88488769531
172.2533	2064.271484375
174.63922	1880.58557128906
445.15121	2064.427734375
484.61401	2048.0556640625
683.336	2115.45776367188
1204.6005	2224.5302734375
1485.1515	1980.6748046875
1962.9285	2271.60131835938
peaklist end

peaklist start
mz=1204.28619072962
fragmentation=HCD
charge=4
header=RawFile: QE929_MSQ1321_20180329_Heba_ub_s6_10_3 Index: 15798 Precursor: 0 _multi_
101.07122	2174.40380859375
134.91006	1810.75036621094
136.07611	3063.57739257813
185.16454	10130.3076171875
210.02441	9747.1201171875
213.15929	7616.142578125
233.12714	8492.833984375
241.12695	1823.1904296875
261.12271	8066.32763671875
371.53207	2402.35522460938
374.21973	1899.07592773438
389.18221	17014.6833496094
1034.3275	2654.47607421875
1172.9589	2167.18115234375
1332.3621	2511.35229492188
1735.26	2617.48828125
1735.7119	3254.14453125
2956.8677	2577.51098632813
3503.7791	2750.02075195313
3523.0085	2598.814453125
3748.6487	2508.81909179688
4630.1694	3133.1796875
peaklist end

peaklist start
mz=1204.28626972345
fragmentation=HCD
charge=4
header=RawFile: QE929_MSQ1321_20180329_Heba_ub_s7_30_1 Index: 15187 Precursor: 0 _multi_
115.32172	1991.12756347656
136.68079	1689.91711425781
255.41127	1754.80419921875
365.01648	1852.36596679688
917.50226	2551.86547851563
1313.2174	2469.23706054688
1434.6882	2117.7919921875
1972.1681	2683.99462890625
2070.1628	2326.61254882813
peaklist end

peaklist start
mz=1204.28626972345
fragmentation=HCD
charge=4
header=RawFile: QE929_MSQ1321_20180329_Heba_ub_s7_30_1 Index: 15255 Precursor: 0 _multi_
121.0415	1780.34716796875
145.55865	1744.05993652344
185.16458	3001.03759765625
223.65887	2010.11120605469
331.93213	1895.80322265625
350.90131	1807.44421386719
389.18231	2236.56030273438
396.19519	1854.41430664063
461.07849	2198.578125
473.33118	1814.90795898438
540.3327	1936.4736328125
691.33386	2410.13061523438
898.33997	2526.30346679688
1082.3809	2603.69384765625
2340.3225	2415.23364257813
2751.5559	2709.42114257813
2844.6099	2588.30810546875
4902.2651	3174.10766601563
peaklist end

peaklist start
mz=1204.28628801154
fragmentation=HCD
charge=4
header=RawFile: QE929_MSQ1321_20180329_Heba_ub_s4_10_1 Index: 16023 Precursor: 0 _multi_
108.26063	1553.56188964844
135.82671	1782.453125
165.54721	1717.29736328125
174.26526	1920.96875
185.16495	2425.60620117188
227.30321	1907.62707519531
242.14436	1735.05041503906
251.66632	1918.92578125
253.44649	1773.447265625
370.98199	1836.5185546875
375.7196	1904.91186523438
377.7504	2128.22265625
689.5199	2242.61108398438
690.76221	2352.76611328125
1411.9276	2253.0283203125
2431.282	2521.04467773438
2995.9961	2549.626953125
3336.0149	2399.99340820313
peaklist end

peaklist start
mz=1204.28659228698
fragmentation=HCD
charge=4
header=RawFile: QE929_MSQ1321_20180329_Heba_ub_s8_30_2 Index: 15764 Precursor: 0 _multi_
106.63405	1827.77282714844
141.13588	1901.76354980469
181.08371	2000.34948730469
313.04724	1671.2841796875
350.47949	2025.82287597656
455.26065	1981.150390625
1156.6333	2522.26831054688
1204.6097	3692.20434570313
1218.9502	2590.9794921875
2008.2795	2489.32177734375
2351.0808	2302.08862304688
2770.9395	2675.37890625
3154.325	2792.79516601563
peaklist end

peaklist start
mz=1204.28667886281
fragmentation=HCD
charge=4
header=RawFile: QE929_MSQ1321_20180329_Heba_ub_s9_30_3 Index: 15980 Precursor: 0 _multi_
110.07032	1852.47888183594
163.03285	1659.39086914063
185.16444	4617.56640625
210.25734	2116.52197265625
233.12814	2150.96435546875
261.12216	2368.90234375
389.18063	3569.98217773438
1034.0522	2133.00830078125
1058.976	2553.63256835938
1204.5793	2707.36791992188
1277.8845	2087.16357421875
1404.1583	2268.58325195313
1775.7983	2503.28271484375
4622.0176	3269.23168945313
peaklist end

peaklist start
mz=1204.28667886281
fragmentation=HCD
charge=4
header=RawFile: QE929_MSQ1321_20180329_Heba_ub_s9_30_3 Index: 15805 Precursor: 0 _multi_
132.31798	2212.8125
185.16379	7355.70361328125
233.12697	2210.005859375
246.17619	2024.07666015625
285.43729	1823.35668945313
298.6662	2110.41186523438
339.39078	1698.13427734375
389.18176	8192.83984375
497.15588	2025.83825683594
706.86328	2049.62060546875
1528.6996	2337.49487304688
1735.7417	2665.29443359375
1736.2612	2874.85131835938
2997.1338	2700.16259765625
4664.9492	2937.85278320313
4809.3389	2526.33154296875
peaklist end

peaklist start
mz=1204.28680120906
fragmentation=HCD
charge=4
header=RawFile: QE929_MSQ1321_20180329_Heba_ub_s9_30_3 Index: 15642 Precursor: 0 _multi_
102.08086	1569.68920898438
112.47504	1841.19982910156
163.98892	1896.740234375
315.68518	1773.60668945313
491.2883	2112.50830078125
614.86652	1999.91418457031
863.68671	1987.84448242188
880.83057	2160.998046875
1032.3625	2118.65771484375
1204.5947	3062.63720703125
2254.1543	2975.51538085938
peaklist end

peaklist start
mz=1204.28746153314
fragmentation=HCD
charge=4
header=RawFile: QE929_MSQ1321_20180329_Heba_ub_s2_ctrl_2 Index: 15822 Precursor: 0 _multi_
112.54749	1727.77087402344
115.70026	1643.97644042969
121.88059	1956.22387695313
155.5103	2121.56982421875
162.82713	1762.02941894531
172.63504	1912.85461425781
233.69241	1856.51208496094
339.20328	2309.41943359375
369.19958	1951.00537109375
636.79248	2153.734375
765.90442	2096.3583984375
1303.6389	2317.79223632813
1511.278	2208.79809570313
1775.7191	2745.75268554688
peaklist end

peaklist start
mz=1204.28746153314
fragmentation=HCD
charge=4
header=RawFile: QE929_MSQ1321_20180329_Heba_ub_s2_ctrl_2 Index: 15672 Precursor: 0 _multi_
104.8105	2005.392578125
110.43613	1578.92687988281
157.38873	1660.978515625
324.91077	1922.11376953125
428.94644	2000.94799804688
477.70712	1806.29943847656
592.82892	2007.52026367188
915.70703	2384.24462890625
2357.6228	2187.28125
2917.8279	2735.5810546875
3078.843	2401.84301757813
3171.3794	2952.80517578125
3305.2827	2798.8466796875
3514.625	2979.4775390625
peaklist end

peaklist start
mz=1605.67380561399
fragmentation=HCD
charge=3
header=RawFile: QE929_MSQ1321_20180329_Heba_ub_s6_10_3 Index: 23256 Precursor: 0 _peak_
114.33178	2337.26831054688
117.25759	3159.87377929688
118.94878	2391.279296875
148.75081	2205.59619140625
156.95009	2147.74536132813
193.80276	2810.3642578125
198.94821	2503.91821289063
266.16559	2346.37475585938
297.93585	2792.64868164063
350.87582	2781.51318359375
462.03003	2834.18505859375
511.75809	2879.27783203125
524.35095	2553.15649414063
1138.4871	2930.32861328125
1519.9561	3428.076171875
1681.4142	3632.18872070313
2459.5137	3151.29736328125
3920.0598	3662.27099609375
peaklist end

peaklist start
mz=1605.75170898438
fragmentation=HCD
charge=3
header=RawFile: QE929_MSQ1321_20180329_Heba_ub_s6_10_3 Index: 23544 Precursor: 0 _peak_
615.43121	2359.4013671875
1966.2505	3116.0087890625
3903.9863	3774.92163085938
peaklist end

peaklist start
mz=1605.7669723638
fragmentation=HCD
charge=3
header=RawFile: QE929_MSQ1321_20180329_Heba_ub_s6_10_3 Index: 8175 Precursor: 0 _peak_
100.24722	2062.76416015625
103.4505	1983.02709960938
110.47397	2077.576171875
111.46556	2269.81201171875
113.87459	2115.28564453125
130.83675	2209.29541015625
174.28268	2545.59448242188
357.65042	2506.25805664063
401.23788	3143.15454101563
549.9389	2751.4853515625
1460.7633	12323.4365234375
1461.7888	4920.88720703125
1545.8011	2798.38305664063
2082.7524	3109.60375976563
peaklist end

peaklist start
mz=1605.96645272564
fragmentation=HCD
charge=3
header=RawFile: QE929_MSQ1321_20180329_Heba_ub_s4_10_1 Index: 23337 Precursor: 0 _peak_
111.9787	2297.34643554688
161.89767	2258.955078125
300.918	2506.8798828125
411.21039	2840.94506835938
449.33572	2600.32543945313
1067.485	2765.92578125
1562.2358	3133.14721679688
2194.3101	3417.9970703125
3392.1309	3520.28759765625
3833.6899	3809.49096679688
5496.6206	4378.35400390625
5876.0796	4540.7001953125
peaklist end

peaklist start
mz=1606.03821343078
fragmentation=HCD
charge=3
header=RawFile: QE929_MSQ1321_20180329_Heba_ub_s8_30_2 Index: 21287 Precursor: 0 _peak_
191.96312	2699.8896484375
196.66962	3044.96948242188
202.98557	2349.87915039063
209.77141	2524.7333984375
229.74028	2712.55883789063
248.94031	2280.001953125
258.4747	2227.24169921875
354.15277	2661.09130859375
371.06573	2621.05810546875
737.14801	2516.04077148438
887.14917	2753.23193359375
1008.4581	2785.73754882813
1139.1117	3427.94946289063
1347.0419	2792.78979492188
2340.053	3444.50708007813
2894.0085	3536.30200195313
3390.3567	4178.126953125
3889.062	3596.72583007813
4192.1768	3969.54858398438
peaklist end

peaklist start
mz=1606.07696748513
fragmentation=HCD
charge=3
header=RawFile: QE929_MSQ1321_20180329_Heba_ub_s6_10_3 Index: 23431 Precursor: 0 _peak_
165.9951	2159.90869140625
433.16675	2721.73706054688
954.7782	2845.82983398438
1229.6901	3340.39379882813
1288.0344	3492.794921875
1485.1011	3476.56298828125
1820.4385	3143.71484375
5106.4561	3556.55102539063
5859.9976	3849.64916992188
peaklist end

peaklist start
mz=1606.13861632243
fragmentation=HCD
charge=3
header=RawFile: QE929_MSQ1321_20180329_Heba_ub_s9_30_3 Index: 21315 Precursor: 0 _peak_
101.30222	2168.03051757813
105.07011	2138.13818359375
106.0468	2309.31396484375
115.78118	2320.63500976563
120.00999	2430.45361328125
139.24072	2251.19067382813
162.85953	2385.46337890625
184.24953	2547.07275390625
249.23216	2477.31396484375
303.46494	2458.1337890625
433.74243	2921.22509765625
529.83728	2567.06396484375
1262.3063	2837.19067382813
1739.2063	2978.28051757813
2379.4758	3325.9951171875
peaklist end

peaklist start
mz=1606.27551269531
fragmentation=HCD
charge=3
header=RawFile: QE929_MSQ1321_20180329_Heba_ub_s5_10_2 Index: 7333 Precursor: 0 _peak_
113.47974	2490.3671875
120.60296	3005.42236328125
124.0575	2415.59399414063
125.00341	2130.65014648438
161.32326	2449.28173828125
209.35165	2356.22045898438
1460.7737	6659.93725585938
1462.3984	3356.64575195313
1464.8638	3350.3115234375
2033.4194	2948.3623046875
2473.3169	3119.57055664063
2509.99	3150.828125
2633.385	3229.09497070313
2743.6316	2943.76049804688
2755.6487	3094.18017578125
peaklist end

peaklist start
mz=1606.37544841403
fragmentation=HCD
charge=3
header=RawFile: QE929_MSQ1321_20180329_Heba_ub_s7_30_1 Index: 8317 Precursor: 0 _peak_
170.2433	2438.58349609375
170.30867	2476.25073242188
232.07877	2321.46826171875
658.95807	2938.8994140625
696.32654	11774.8291015625
1071.4905	5539.6318359375
1204.5349	50753.8254394531
1533.8729	3202.52612304688
1965.0848	3260.79516601563
2047.8696	3325.875
2221.6619	3170.63012695313
peaklist end

peaklist start
mz=1606.37823715579
fragmentation=HCD
charge=3
header=RawFile: QE929_MSQ1321_20180329_Heba_ub_s7_30_1 Index: 14938 Precursor: 0 _multi_
116.52653	2436.11499023438
117.92649	2205.451171875
136.30676	2573.05615234375
154.0938	2704.31103515625
431.16522	2283.35571289063
553.73944	2507.58471679688
582.5481	2518.2666015625
605.17828	2566.82080078125
912.50787	2569.0380859375
975.95764	2717.57153320313
1066.457	2544.64306640625
1137.5353	3483.21435546875
1279.6023	3070.02465820313
3405.5591	3316.49780273438
peaklist end

peaklist start
mz=1205.03585917898
fragmentation=HCD
charge=4
header=RawFile: QE929_MSQ1321_20180329_Heba_ub_s9_30_3 Index: 16242 Precursor: 0 _multi_
208.0704	2212.24682617188
707.26196	2336.82104492188
934.5036	2631.28344726563
1070.8448	2161.9599609375
1071.8352	2095.52368164063
1204.6713	6455.63818359375
1217.1387	2124.43212890625
1308.9218	2516.25366210938
1464.8518	2528.74682617188
1582.9856	2487.18481445313
1644.7833	2274.17895507813
4378.1646	2873.79760742188
peaklist end

peaklist start
mz=964.306193084259
fragmentation=HCD
charge=5
header=RawFile: QE929_MSQ1321_20180329_Heba_ub_s9_30_3 Index: 15514 Precursor: 0 _multi_
113.85524	1729.27563476563
116.85161	1401.02319335938
184.35564	1579.17541503906
464.66592	1955.4140625
1072.87	1799.40649414063
1420.2111	2047.51904296875
2883.5952	2208.89208984375
3847.7029	2347.24829101563
3869.4658	2407.45263671875
4580.5796	2646.359375
peaklist end

peaklist start
mz=964.307414651957
fragmentation=HCD
charge=5
header=RawFile: QE929_MSQ1321_20180329_Heba_ub_s7_30_1 Index: 15307 Precursor: 0 _multi_
114.81161	1646.1806640625
138.24478	1488.06115722656
325.24097	1734.0419921875
541.93042	1663.84716796875
618.57263	1855.02075195313
681.74805	1738.86645507813
728.69269	1669.34924316406
856.95129	2033.28076171875
1077.9807	1800.57202148438
2505.3398	1997.74938964844
2623.4919	2536.02685546875
2878.3389	2639.57836914063
3601.3923	2214.03369140625
3895.6172	2576.0576171875
4027.6221	2294.87036132813
4750.042	2199.08203125
peaklist end

peaklist start
mz=1606.77445689317
fragmentation=HCD
charge=3
header=RawFile: QE929_MSQ1321_20180329_Heba_ub_s9_30_3 Index: 21229 Precursor: 0 _peak_
128.26436	2569.8349609375
129.35631	2265.509765625
158.24738	2259.2119140625
514.76868	3078.6064453125
2097.3955	3327.48193359375
2891.7566	3978.38012695313
3868.8835	4207.19091796875
5533.9995	4002.37280273438
5728.1113	3764.91625976563
peaklist end

peaklist start
mz=1606.79492032271
fragmentation=HCD
charge=3
header=RawFile: QE929_MSQ1321_20180329_Heba_ub_s4_10_1 Index: 23011 Precursor: 0 _peak_
138.44907	2580.453125
253.94977	2188.4990234375
471.34579	2661.43212890625
559.93024	3148.76513671875
720.02136	2663.19555664063
1230.9156	2951.13745117188
2890.6311	4396.69287109375
4325.395	4141.900390625
peaklist end

peaklist start
mz=1607.10542562477
fragmentation=HCD
charge=3
header=RawFile: QE929_MSQ1321_20180329_Heba_ub_s6_10_3 Index: 23500 Precursor: 0 _peak_
281.90909	2219.73583984375
285.72375	2881.84692382813
302.45453	2489.11962890625
485.49881	2620.25610351563
994.87268	3317.2333984375
2516.4817	3533.40478515625
3307.1755	3573.23046875
3886.9519	3781.49926757813
4834.9604	3640.48876953125
4847.6973	3638.24560546875
peaklist end

peaklist start
mz=1607.45140139982
fragmentation=HCD
charge=3
header=RawFile: QE929_MSQ1321_20180329_Heba_ub_s7_30_1 Index: 23104 Precursor: 0 _peak_
101.19943	2267.91528320313
122.6297	1997.85607910156
154.59402	2268.7490234375
306.24689	2381.38012695313
366.7692	2793.8515625
416.39282	2958.453125
424.61005	2383.8701171875
682.23224	3275.3125
811.89032	3279.52978515625
942.81165	2684.98461914063
1141.2202	2818.74682617188
1999.4886	3023.28442382813
2660.6528	3219.56030273438
peaklist end

peaklist start
mz=1607.50060116696
fragmentation=HCD
charge=3
header=RawFile: QE929_MSQ1321_20180329_Heba_ub_s4_10_1 Index: 23225 Precursor: 0 _peak_
102.04749	2437.9638671875
104.20047	2123.5966796875
123.52912	2200.421875
123.6584	2250.658203125
132.51419	2177.34887695313
158.36369	2208.76684570313
173.03661	2298.78344726563
186.64787	2356.1025390625
225.28044	2409.0859375
296.79846	2350.67651367188
379.60297	2793.41235351563
637.30524	3446.89477539063
751.5863	2817.82641601563
871.48694	2732.08569335938
1338.4728	5400.8349609375
peaklist end

peaklist start
mz=1607.67324349442
fragmentation=HCD
charge=3
header=RawFile: QE929_MSQ1321_20180329_Heba_ub_s9_30_3 Index: 21366 Precursor: 0 _peak_
122.9358	2300.44604492188
138.05534	2808.77465820313
139.87228	2000.88403320313
216.67528	2492.04418945313
381.83157	2981.13208007813
383.453	2155.6611328125
752.42737	2796.12426757813
904.07867	2631.578125
1845.371	2800.21899414063
2002.6265	3320.22778320313
3096.1514	3109.4814453125
3454.0972	4001.82080078125
3542.2683	3564.89086914063
4065.0886	4035.32470703125
4769.0762	4156.83642578125
5546.5244	3712.587890625
peaklist end

peaklist start
mz=1608.14196666461
fragmentation=HCD
charge=3
header=RawFile: QE929_MSQ1321_20180329_Heba_ub_s5_10_2 Index: 19320 Precursor: 0 _multi_
115.5771	2166.97143554688
162.92938	2556.26147460938
442.30188	10609.98046875
702.15747	2529.9296875
867.79822	3382.9052734375
2526.8398	3521.1103515625
3357.2444	3720.36401367188
4934.4434	3731.28759765625
peaklist end

peaklist start
mz=1608.14219752994
fragmentation=HCD
charge=3
header=RawFile: QE929_MSQ1321_20180329_Heba_ub_s9_30_3 Index: 21779 Precursor: 0 _multi_
107.97112	2360.197265625
130.87953	2732.12084960938
193.42574	2245.01513671875
442.30023	3849.67260742188
504.33353	2517.9462890625
757.18683	2686.78735351563
852.05865	2730.95092773438
855.2077	2652.3056640625
1287.1788	3203.09912109375
1682.879	2737.04370117188
1916.0692	3311.36694335938
2221.5652	3204.5869140625
2786.2019	3310.77465820313
peaklist end

peaklist start
mz=1608.14229295618
fragmentation=HCD
charge=3
header=RawFile: QE929_MSQ1321_20180329_Heba_ub_s7_30_1 Index: 21318 Precursor: 0 _multi_
109.97816	2175.55712890625
118.39457	2791.5390625
183.79073	2148.59423828125
189.54649	2328.728515625
231.48526	2663.94384765625
274.28253	2648.33227539063
326.85001	2344.99267578125
354.75256	2403.96875
399.57053	3021.8740234375
442.29932	5424.34423828125
1058.0216	2662.9990234375
1584.291	3138.00561523438
1802.7089	3173.95629882813
2258.9214	3280.55004882813
2720.4419	3641.70654296875
3104.6074	3183.92553710938
3743.3516	4524.1669921875
3771.3396	3457.9345703125
4014.2332	3684.84716796875
peaklist end

peaklist start
mz=1608.14496729006
fragmentation=HCD
charge=3
header=RawFile: QE929_MSQ1321_20180329_Heba_ub_s1_ctrl_1 Index: 17078 Precursor: 0 _multi_
111.22593	2134.541015625
150.10284	2587.4150390625
442.3009	10507.7646484375
510.98941	2554.76049804688
801.27429	2751.86352539063
976.34943	2676.64379882813
1118.532	3306.92529296875
1275.9836	3285.06323242188
2165.2131	4235.75537109375
2608.4133	3483.572265625
4042.8367	4127.97998046875
4091.9243	3723.20458984375
4103.8022	3719.72509765625
peaklist end

peaklist start
mz=1608.14547058702
fragmentation=HCD
charge=3
header=RawFile: QE929_MSQ1321_20180329_Heba_ub_s8_30_2 Index: 21593 Precursor: 0 _multi_
101.53588	2367.7890625
103.35099	2166.814453125
110.23847	2324.27514648438
130.56123	2073.21484375
321.16937	2430.24145507813
329.85999	2358.45947265625
333.91513	2547.80859375
348.70572	2647.65405273438
368.45258	2580.61645507813
375.53442	2516.08325195313
442.29922	9727.505859375
499.90842	2734.7314453125
1111.3704	3061.60180664063
1130.8765	3049.51025390625
1161.2812	3262.705078125
1493.2816	3289.95678710938
3231.6453	3853.47875976563
3287.033	3253.33813476563
3746.801	3751.68701171875
4263.0547	4266.91162109375
4333.1206	3702.81323242188
peaklist end

peaklist start
mz=1608.27119320093
fragmentation=HCD
charge=3
header=RawFile: QE929_MSQ1321_20180329_Heba_ub_s8_30_2 Index: 23688 Precursor: 0 _peak_
152.17941	2247.19458007813
158.4836	2330.88525390625
181.3262	2402.76123046875
404.73215	2283.685546875
437.45828	2443.8935546875
474.85095	2588.34033203125
476.05164	2845.3232421875
898.77094	2874.84936523438
1117.6461	2847.90209960938
1191.0691	2570.41479492188
1560.8923	2772.74438476563
1621.8124	2697.94213867188
1842.4285	3725.21166992188
2004.6997	3059.84765625
2587.2236	3013.4296875
2880.3267	3185.18896484375
peaklist end

peaklist start
mz=1608.64831381585
fragmentation=HCD
charge=3
header=RawFile: QE929_MSQ1321_20180329_Heba_ub_s8_30_2 Index: 21205 Precursor: 0 _peak_
110.71576	2327.85913085938
114.15903	2217.2880859375
122.67354	2044.7548828125
144.52585	2258.63159179688
149.72922	2130.14526367188
173.52591	2228.94091796875
176.25085	2346.841796875
185.23125	2491.92358398438
245.336	2769.97778320313
265.42468	2502.42724609375
585.99127	2484.369140625
609.14984	2680.5478515625
1268.4915	2708.41088867188
1369.9456	3138.56469726563
1624.5847	3372.07934570313
1753.5795	3261.98120117188
2745.9561	3866.16284179688
3103.1978	3632.29028320313
3525.644	3825.01953125
4105.0811	3947.01928710938
peaklist end

peaklist start
mz=1609.53527832031
fragmentation=HCD
charge=3
header=RawFile: QE929_MSQ1321_20180329_Heba_ub_s9_30_3 Index: 23538 Precursor: 0 _peak_
112.97338	2751.0283203125
114.55505	2306.95581054688
181.04675	2288.154296875
186.12151	2376.68627929688
213.83832	2383.216796875
231.26944	2389.751953125
257.62173	2324.39990234375
260.90335	2397.9267578125
369.08755	2470.953125
736.66656	2762.98291015625
752.43793	3009.6142578125
1019.2375	2668.36938476563
2364.4746	3043.81396484375
3577.8164	3393.09057617188
peaklist end

peaklist start
mz=1609.72321165098
fragmentation=HCD
charge=3
header=RawFile: QE929_MSQ1321_20180329_Heba_ub_s9_30_3 Index: 21282 Precursor: 0 _peak_
129.1024	3093.8232421875
145.03514	2321.99829101563
315.87952	2756.60693359375
486.3515	2963.150390625
547.71161	2807.33447265625
1350.655	4354.97802734375
1687.3447	3607.7890625
1777.0514	3730.25341796875
2142.7002	3465.26708984375
2681.054	3185.23999023438
3405.6423	3418.65991210938
3662.9094	3606.45703125
4670.7354	4500.91259765625
peaklist end

peaklist start
mz=1610.05530860706
fragmentation=HCD
charge=3
header=RawFile: QE929_MSQ1321_20180329_Heba_ub_s7_30_1 Index: 22940 Precursor: 0 _peak_
102.8057	2424.20434570313
111.50542	2208.9951171875
134.46587	2308.33935546875
138.05492	3028.19018554688
146.9249	2328.23852539063
158.20554	2148.44091796875
245.81914	2632.689453125
260.83099	2433.61840820313
471.39478	2378.921875
1193.4885	2983.03149414063
2454.2803	3423.26440429688
2896.2439	2913.49169921875
peaklist end

peaklist start
mz=1610.1439440873
fragmentation=HCD
charge=3
header=RawFile: QE929_MSQ1321_20180329_Heba_ub_s4_10_1 Index: 19305 Precursor: 0 _multi_
110.35814	2216.23950195313
128.06726	2178.28662109375
134.68355	2646.65795898438
252.83858	2864.42504882813
302.64081	2337.50024414063
343.45755	2713.32177734375
533.42896	2510.57275390625
535.55902	2443.84814453125
541.59686	2444.31640625
907.71973	3415.28979492188
995.78497	2938.16186523438
1019.2302	2920.0439453125
1091.7079	2775.78149414063
1393.6592	3840.26147460938
1408.2563	3014.15869140625
1760.7992	3073.52416992188
2127.5852	3515.67138671875
2485.7991	3466.42065429688
2688.7993	4535.20361328125
peaklist end

peaklist start
mz=1610.1486609776
fragmentation=HCD
charge=3
header=RawFile: QE929_MSQ1321_20180329_Heba_ub_s9_30_3 Index: 19247 Precursor: 0 _multi_
141.52632	2293.94311523438
153.58351	2348.6689453125
213.92613	2572.626953125
221.22495	2178.34252929688
1417.5398	3044.39379882813
2116.4949	3595.77075195313
2615.6584	3176.96044921875
3319.0703	3612.37573242188
peaklist end

peaklist start
mz=1610.19261111232
fragmentation=HCD
charge=3
header=RawFile: QE929_MSQ1321_20180329_Heba_ub_s9_30_3 Index: 21198 Precursor: 0 _peak_
136.07526	2535.45971679688
183.24103	2414.9775390625
354.04572	2535.87524414063
355.56311	2617.26342773438
412.27765	2549.81884765625
570.82239	2998.02905273438
2875.5103	3897.7626953125
peaklist end

peaklist start
mz=1610.23218276348
fragmentation=HCD
charge=3
header=RawFile: QE929_MSQ1321_20180329_Heba_ub_s7_30_1 Index: 23379 Precursor: 0 _peak_
104.65622	2566.62548828125
136.35349	2272.36303710938
140.16415	2184.22778320313
149.033	2314.52734375
168.51244	2396.54370117188
240.87083	2271.27685546875
242.03575	2447.87744140625
247.0652	2304.490234375
1036.4692	2808.59008789063
1176.0887	2920.86059570313
1336.0879	3056.85180664063
1457.3861	3002.54370117188
2139.3789	3356.95874023438
3299.0569	3613.82958984375
peaklist end

peaklist start
mz=1610.35768778757
fragmentation=HCD
charge=3
header=RawFile: QE929_MSQ1321_20180329_Heba_ub_s4_10_1 Index: 12709 Precursor: 0 _multi_
101.0909	2122.24780273438
114.86562	2318.61474609375
379.21725	2865.52709960938
434.93344	2694.72998046875
499.03302	2728.61938476563
655.38251	3007.1064453125
1003.6801	2864.89477539063
1023.0844	3058.74072265625
1187.2548	2677.0615234375
1338.5446	3296.11547851563
1860.3364	3298.55932617188
3536.9734	4435.900390625
3703.6399	4018.17431640625
4716.1118	3914.05810546875
4731.332	3802.58959960938
peaklist end

peaklist start
mz=1208.02029428856
fragmentation=HCD
charge=4
header=RawFile: QE929_MSQ1321_20180329_Heba_ub_s4_10_1 Index: 11511 Precursor: 0 _multi_
121.63071	1688.25012207031
175.11865	13023.3359375
189.00157	1653.9130859375
204.08469	2113.71850585938
223.19249	1918.82043457031
313.87747	1807.69702148438
484.32376	13626.9367675781
644.35272	2521.98486328125
756.76691	1952.95446777344
758.39014	2262.90258789063
845.38153	7213.07666015625
873.42492	6021.19848632813
923.56104	1879.44897460938
1001.4787	4056.3837890625
1004.2427	2430.01733398438
1130.5173	2564.3173828125
1244.5468	9435.576171875
1245.562	3309.21923828125
1316.017	2427.57470703125
1357.6424	11043.2360839844
1625.7065	2427.03247070313
1921.6414	2698.2265625
2501.1243	2674.44287109375
2789.593	2454.61010742188
3706.9026	3546.50463867188
peaklist end

peaklist start
mz=1208.02186610495
fragmentation=HCD
charge=4
header=RawFile: QE929_MSQ1321_20180329_Heba_ub_s8_30_2 Index: 11445 Precursor: 0 _multi_
105.89259	1547.76550292969
117.76791	1609.95336914063
136.06525	1775.52490234375
145.54286	1610.19250488281
207.68924	1692.92895507813
303.62732	2464.61157226563
319.6821	1842.86596679688
355.98822	2007.25061035156
446.69733	2134.49975585938
764.09418	1901.26501464844
768.10419	2196.12915039063
854.65527	2077.21850585938
1254.2284	2611.02709960938
2393.4988	3053.19384765625
peaklist end

peaklist start
mz=1208.02188638705
fragmentation=HCD
charge=4
header=RawFile: QE929_MSQ1321_20180329_Heba_ub_s9_30_3 Index: 11431 Precursor: 0 _multi_
139.27292	1801.47448730469
175.11934	3312.4306640625
184.42921	1708.95556640625
188.93291	1741.02368164063
214.76315	1913.44299316406
250.61029	2354.42626953125
274.09238	2005.95373535156
484.32452	9781.49609375
817.38647	2298.90307617188
874.42688	2361.189453125
974.35626	2260.20629882813
1244.556	3572.41943359375
1374.5511	2234.939453125
1914.0649	2285.60815429688
2038.8813	2867.736328125
2125.1448	2477.0205078125
2234.3738	2664.6279296875
2339.7773	2438.33984375
2607.6663	2625.73876953125
3227.9443	2480.43237304688
3916.7598	2823.00317382813
4226.2227	2839.50903320313
peaklist end

peaklist start
mz=1610.38233235146
fragmentation=HCD
charge=3
header=RawFile: QE929_MSQ1321_20180329_Heba_ub_s9_30_3 Index: 21529 Precursor: 0 _peak_
145.07901	2398.99584960938
168.09418	2234.69384765625
181.51659	2341.05981445313
364.82828	3086.88525390625
391.69821	2819.00341796875
417.82556	2716.373046875
622.51831	2509.83032226563
965.14337	2950.34936523438
3509.7883	3957.47387695313
3576.5015	3997.30224609375
3750.8625	3958.578125
3775.3923	3537.11157226563
5811.9692	3173.8759765625
peaklist end

peaklist start
mz=1208.27137632574
fragmentation=HCD
charge=4
header=RawFile: QE929_MSQ1321_20180329_Heba_ub_s7_30_1 Index: 11191 Precursor: 0 _multi_
106.26617	2191.89721679688
108.63492	1514.81030273438
112.05235	1756.39221191406
152.48068	1709.05346679688
582.92242	2067.56494140625
992.3963	2208.81982421875
1065.6552	2377.95166015625
1616.527	2757.22875976563
1699.5782	2130.05249023438
1780.8733	2262.2919921875
2408.218	2348.02856445313
2492.5261	2360.40771484375
3101.25	3027.92065429688
3723.9846	2738.69506835938
peaklist end

peaklist start
mz=1610.79021745492
fragmentation=HCD
charge=3
header=RawFile: QE929_MSQ1321_20180329_Heba_ub_s9_30_3 Index: 23781 Precursor: 0 _multi_
182.54137	2249.12719726563
201.18442	2616.9033203125
351.96411	2449.40698242188
1076.048	3033.33764648438
1369.5862	3822.6240234375
1625.3152	3424.63110351563
1745.0914	3126.47265625
1986.4813	3210.33959960938
2520.8647	3064.28588867188
2998.3967	3655.5966796875
5275.9458	3726.68286132813
5734.0962	3591.07153320313
peaklist end

peaklist start
mz=1611.03002929688
fragmentation=HCD
charge=3
header=RawFile: QE929_MSQ1321_20180329_Heba_ub_s8_30_2 Index: 12607 Precursor: 0 _peak_
114.02024	2391.1689453125
120.58751	2487.40942382813
142.66896	2421.7685546875
251.72421	2443.1904296875
289.67468	2278.2578125
339.60928	3218.58935546875
346.95834	2348.34350585938
401.00363	2459.6953125
626.35437	3069.2783203125
735.70117	3013.8623046875
804.5174	3157.42822265625
2360.6511	2893.85571289063
2839.4753	3446.31567382813
4110.5742	3619.99609375
peaklist end

peaklist start
mz=1611.07379654675
fragmentation=HCD
charge=3
header=RawFile: QE929_MSQ1321_20180329_Heba_ub_s6_10_3 Index: 23489 Precursor: 0 _peak_
128.41376	2139.708984375
177.76663	2798.09106445313
215.70024	2326.1884765625
915.14636	3092.18920898438
3221.8333	3653.31567382813
peaklist end

peaklist start
mz=1611.08635933607
fragmentation=HCD
charge=3
header=RawFile: QE929_MSQ1321_20180329_Heba_ub_s8_30_2 Index: 23708 Precursor: 0 _peak_
100.60781	2330.60131835938
105.37997	2200.443359375
114.6945	2329.92553710938
156.42406	2682.59130859375
166.17418	2398.82739257813
257.53586	2870.50537109375
314.62073	2815.275390625
344.47839	2662.04760742188
639.0152	2896.71752929688
1010.4722	3197.99145507813
1031.3251	3043.052734375
3282.2388	4158.2119140625
peaklist end

peaklist start
mz=1611.12575834783
fragmentation=HCD
charge=3
header=RawFile: QE929_MSQ1321_20180329_Heba_ub_s8_30_2 Index: 23145 Precursor: 0 _peak_
113.55956	2396.03588867188
123.66435	2179.19995117188
138.05518	3039.54052734375
160.9547	2712.58056640625
191.01495	2306.052734375
341.83014	2567.939453125
373.72934	2572.1376953125
454.62805	2616.11254882813
601.31744	2581.56469726563
710.17999	2784.49438476563
779.88544	2957.74243164063
1255.1696	3610.50610351563
1307.1312	3617.03125
1775.1232	3077.76684570313
1954.1454	3304.12890625
2429.4817	3175.74487304688
3664.0918	3488.15185546875
3721.7009	3760.638671875
4062.812	3414.53564453125
5235.2451	4298.48876953125
peaklist end

peaklist start
mz=1611.3090914792
fragmentation=HCD
charge=3
header=RawFile: QE929_MSQ1321_20180329_Heba_ub_s7_30_1 Index: 23422 Precursor: 0 _peak_
659.84949	2742.41284179688
875.60321	2730.76733398438
1039.6298	2835.14624023438
1122.1456	2996.63891601563
2794.9121	4013.37573242188
4199.1904	3302.87353515625
5976.5938	4058.22900390625
5979.752	4366.18017578125
peaklist end

peaklist start
mz=1611.52856815199
fragmentation=HCD
charge=3
header=RawFile: QE929_MSQ1321_20180329_Heba_ub_s8_30_2 Index: 23397 Precursor: 0 _peak_
122.01385	2200.345703125
125.51546	2497.27978515625
164.78139	2631.32373046875
284.06226	2506.3447265625
364.3761	3152.70434570313
735.56592	3805.65576171875
913.08374	3237.29248046875
994.9613	3213.89794921875
1477.6525	4432.939453125
1785.1058	3001.27734375
1867.425	3134.03198242188
4716.0493	4140.634765625
4946.6299	3829.5595703125
peaklist end

peaklist start
mz=1611.55849895995
fragmentation=HCD
charge=3
header=RawFile: QE929_MSQ1321_20180329_Heba_ub_s9_30_3 Index: 21298 Precursor: 0 _peak_
105.32169	2317.25219726563
239.99461	2760.13745117188
242.27557	2505.1025390625
268.80005	2353.1220703125
293.04263	2742.037109375
324.4458	2564.38842773438
391.37231	2495.16650390625
757.55103	2989.07543945313
1109.7181	2774.25390625
1144.9325	2882.91748046875
2015.0913	3096.919921875
peaklist end

peaklist start
mz=1611.56246985547
fragmentation=HCD
charge=3
header=RawFile: QE929_MSQ1321_20180329_Heba_ub_s9_30_3 Index: 23656 Precursor: 0 _peak_
101.52691	2278.4072265625
102.95958	2630.46875
115.44919	2203.73706054688
181.10435	2321.22875976563
218.37054	2558.2578125
260.51907	2462.53125
287.75525	2489.18505859375
594.87323	2884.67211914063
719.82666	3069.59204101563
821.01294	2767.84985351563
873.20471	2812.35791015625
1110.3246	3176.40063476563
1255.198	3064.18505859375
1267.5549	2878.48168945313
1350.4319	2882.09326171875
1376.886	7221.1640625
1384.7966	4198.9228515625
1899.9938	3720.64038085938
3915.6157	4034.19897460938
4293.7422	3811.80200195313
peaklist end

peaklist start
mz=1209.07214964574
fragmentation=HCD
charge=4
header=RawFile: QE929_MSQ1321_20180329_Heba_ub_s4_10_1 Index: 16018 Precursor: 0 _multi_
114.1335	1729.72595214844
126.05502	39422.1484375
127.03931	2214.70263671875
138.05479	27658.11328125
144.06561	8447.2900390625
168.06538	12677.5078125
186.07571	17715.828125
204.08641	77456.0703125
205.08965	3026.37768554688
222.09669	2878.86694335938
243.36118	1920.33386230469
251.15019	7174.83251953125
407.16821	3637.3037109375
668.87701	2091.45361328125
716.7063	2500.63818359375
1240.7249	2570.0078125
1469.4735	2339.97973632813
1642.3123	4076.0673828125
1642.8359	3695.37426757813
1678.3254	2381.17138671875
4046.8425	3195.4072265625
4399.0103	2920.29711914063
peaklist end

peaklist start
mz=1209.07274747338
fragmentation=HCD
charge=4
header=RawFile: QE929_MSQ1321_20180329_Heba_ub_s6_10_3 Index: 16009 Precursor: 0 _multi_
124.68746	1883.63354492188
126.05495	31429.359375
126.56754	1808.61389160156
127.05785	1790.82824707031
134.03448	1953.58178710938
138.05478	26940.921875
144.06554	3158.42578125
166.06181	1975.78369140625
168.06487	12225.51171875
186.07579	16368.3251953125
204.08659	54730.125
251.1497	3612.25537109375
264.5621	2005.18542480469
305.66861	1924.53686523438
407.16586	3404.10229492188
414.21521	3329.11840820313
635.59381	2118.06909179688
690.37103	2065.05615234375
716.94684	2229.08374023438
781.89856	3077.40356445313
1143.2958	2695.25659179688
1642.3516	3190.67260742188
1642.7999	2621.68432617188
1669.2981	2152.72143554688
1747.2894	2954.63916015625
2131.1841	2605.66650390625
2148.4241	2412.537109375
4147.4058	3722.83813476563
peaklist end

peaklist start
mz=1209.07283540309
fragmentation=HCD
charge=4
header=RawFile: QE929_MSQ1321_20180329_Heba_ub_s5_10_2 Index: 14599 Precursor: 0 _multi_
105.42455	1564.95068359375
126.05463	3578.29418945313
138.0547	3132.310546875
138.12779	1930.61584472656
157.68137	1772.29223632813
168.06476	1909.93090820313
186.07626	1866.9931640625
187.17853	2047.5888671875
204.08568	14025.759765625
484.67514	2068.62231445313
1606.0498	2408.22509765625
2281.8452	2785.40209960938
2383.0991	2465.6494140625
2682.7847	2646.81689453125
2931.449	2655.59448242188
3564.3127	3161.33959960938
peaklist end

peaklist start
mz=1209.07292143122
fragmentation=HCD
charge=4
header=RawFile: QE929_MSQ1321_20180329_Heba_ub_s8_30_2 Index: 15874 Precursor: 0 _multi_
100.86116	1780.38122558594
113.31352	1757.6220703125
126.05491	30171.966796875
127.15756	1850.00988769531
138.05476	30856.650390625
141.58675	1527.08764648438
142.38408	1672.25158691406
144.06543	3271.22265625
145.26962	1524.39465332031
145.345	1812.99694824219
164.34221	1748.90283203125
168.06508	14425.294921875
186.07588	19984.677734375
204.08636	60342.12109375
205.08943	3878.49194335938
251.14948	6864.73583984375
312.03183	1920.79943847656
366.13745	1934.65966796875
392.29031	1940.70947265625
414.21133	4205.712890625
687.79309	2128.77514648438
1714.1539	2286.0732421875
2904.0618	2542.9833984375
3283.6086	12803.5385742188
4327.5093	2801.56665039063
4696.8433	3405.041015625
4823.1377	3171.95532226563
peaklist end

peaklist start
mz=1209.073230082
fragmentation=HCD
charge=4
header=RawFile: QE929_MSQ1321_20180329_Heba_ub_s7_30_1 Index: 15496 Precursor: 0 _multi_
114.07719	1957.86267089844
126.05466	12951.3271484375
137.14601	1685.82531738281
138.05473	7227.16943359375
144.06538	2242.91723632813
168.06451	2367.0654296875
186.07588	3721.27392578125
189.11368	1930.73693847656
193.59999	1964.61108398438
204.08629	27666.333984375
503.18198	2236.7978515625
834.09021	2018.57177734375
951.23462	2330.54907226563
1238.7573	2585.83813476563
1373.1591	2023.28576660156
1393.5735	2421.21215820313
1579.358	2218.17333984375
1655.8412	2306.10571289063
2130.3284	2497.29321289063
2167.9399	2409.41479492188
2364.7986	2441.83154296875
2514.2686	2271.66650390625
2919.2717	2583.32397460938
3434.437	2737.51904296875
4064.8716	2810.82177734375
4761.7769	2799.53198242188
peaklist end

peaklist start
mz=1209.07327809825
fragmentation=HCD
charge=4
header=RawFile: QE929_MSQ1321_20180329_Heba_ub_s3_ctrl_3 Index: 14809 Precursor: 0 _multi_
126.05482	15752.21484375
138.05481	9570.7783203125
141.96396	1679.06201171875
144.06485	1888.48852539063
167.16507	1697.12805175781
168.06512	3717.0107421875
186.07497	2210.09130859375
189.74129	1852.3564453125
204.08623	24683.607421875
206.24483	1671.0927734375
256.18658	1870.0849609375
290.44125	1983.97229003906
306.71426	1918.98510742188
414.20978	2385.25390625
2391.5264	2711.15234375
3349.1929	2568.93920898438
peaklist end

peaklist start
mz=1209.07376048024
fragmentation=HCD
charge=4
header=RawFile: QE929_MSQ1321_20180329_Heba_ub_s9_30_3 Index: 15771 Precursor: 0 _multi_
110.07156	3378.91430664063
114.61526	1807.78698730469
120.08211	1854.22619628906
122.46349	1668.55651855469
126.05488	105769.09375
127.03902	3615.7177734375
127.05863	4634.81298828125
128.06192	1653.60632324219
138.05455	79643.9765625
138.06404	2976.10888671875
144.06525	23262.84375
145.04993	2925.46655273438
145.21423	2279.1142578125
154.60262	1889.78186035156
163.05983	4069.6669921875
163.86894	2119.908203125
166.06088	4529.7353515625
168.06523	35733.0078125
186.07587	52371.2265625
187.07991	2087.71142578125
204.0862	196765.015625
205.08986	14330.6474609375
219.16774	2091.66723632813
222.09721	2232.39282226563
234.12334	4254.71337890625
251.1495	26591.6638183594
350.14355	8117.85791015625
366.14032	10844.6875
407.16611	9025.0595703125
414.21298	18493.21875
527.29889	4459.96826171875
564.96582	2180.44946289063
690.36108	7979.17431640625
803.43848	7920.87939453125
851.90619	2501.4970703125
961.33984	2553.66015625
1219.9756	2306.74243164063
1306.6373	2907.62573242188
1318.4153	2520.57983398438
1642.3763	6329.33642578125
1642.8335	12260.78125
1643.3195	20490.3911132813
1643.7877	5369.12744140625
1715.8446	2842.95483398438
2223.928	3008.82055664063
2692.2854	2722.72583007813
3074.3647	2476.845703125
3480.9712	2691.98291015625
peaklist end

peaklist start
mz=1209.07381218044
fragmentation=HCD
charge=4
header=RawFile: QE929_MSQ1321_20180329_Heba_ub_s2_ctrl_2 Index: 15701 Precursor: 0 _multi_
126.05488	12436.4990234375
138.05466	9464.8232421875
157.73486	2239.21484375
168.06487	3582.26342773438
186.07553	2892.9443359375
204.08652	20950.544921875
244.84431	1778.03967285156
277.74414	1989.1162109375
332.53372	2117.98315429688
407.16113	2285.4443359375
418.27606	2029.3837890625
592.59637	1844.08325195313
652.42108	2134.46704101563
688.28131	2125.96826171875
974.82269	2329.65698242188
1666.9561	2933.59619140625
2225.647	2562.22387695313
2255.7285	2860.84228515625
2880.5503	4005.16186523438
3961.2214	2712.92578125
4259.4673	2627.69580078125
4870.6523	2953.24633789063
peaklist end

peaklist start
mz=1611.90743589662
fragmentation=HCD
charge=3
header=RawFile: QE929_MSQ1321_20180329_Heba_ub_s8_30_2 Index: 23464 Precursor: 0 _peak_
198.64847	2563.09912109375
200.6245	2424.28344726563
203.22662	2318.25048828125
229.10115	2497.404296875
276.56244	2593.54614257813
363.03763	2466.4296875
368.61682	2384.35571289063
375.57907	2387.72534179688
549.45679	3106.4267578125
598.11938	2586.14819335938
844.73132	2857.90625
889.29565	2959.34521484375
904.56714	3392.6005859375
2637.2812	3554.103515625
3687.1873	3357.61938476563
peaklist end

peaklist start
mz=1612.02331736958
fragmentation=HCD
charge=3
header=RawFile: QE929_MSQ1321_20180329_Heba_ub_s4_10_1 Index: 23469 Precursor: 0 _peak_
206.55502	2537.33251953125
225.27	2334.0361328125
234.82884	2563.81982421875
260.04526	2391.33618164063
266.27219	2795.64111328125
294.36862	2259.64404296875
338.51468	2331.10546875
490.87576	2627.6943359375
546.76807	2877.44140625
626.1853	2714.43774414063
1685.0361	2980.21362304688
3260.425	3614.36474609375
3746.45	3334.85375976563
4312.8418	4181.90185546875
5040.5884	4033.13647460938
5786.0405	3840.8359375
peaklist end

peaklist start
mz=1612.04478458107
fragmentation=HCD
charge=3
header=RawFile: QE929_MSQ1321_20180329_Heba_ub_s6_10_3 Index: 23553 Precursor: 0 _peak_
196.51852	2642.451171875
220.70119	2330.65600585938
359.51022	2396.78051757813
372.43643	2729.73681640625
627.23157	2884.81567382813
772.41663	2602.52685546875
1140.1066	2810.98828125
peaklist end

peaklist start
mz=1209.3343722622
fragmentation=HCD
charge=4
header=RawFile: QE929_MSQ1321_20180329_Heba_ub_s3_ctrl_3 Index: 11499 Precursor: 0 _multi_
102.25185	1617.25915527344
138.66547	2148.0595703125
144.41138	1648.5732421875
319.92355	1903.24682617188
342.06979	1824.09619140625
402.73618	1869.18029785156
458.24048	1912.11083984375
481.98752	1919.98278808594
571.3479	2140.365234375
913.4248	2028.68322753906
999.70129	2206.10913085938
1209.545	19668.3916015625
1278.9952	2092.89624023438
1304.176	2439.98950195313
3963.6504	2761.99194335938
peaklist end

peaklist start
mz=1612.45120829022
fragmentation=HCD
charge=3
header=RawFile: QE929_MSQ1321_20180329_Heba_ub_s8_30_2 Index: 21288 Precursor: 0 _peak_
178.65501	2556.8505859375
191.71707	2531.2490234375
228.84671	2785.39135742188
380.72842	2647.29907226563
480.16617	2631.00146484375
1093.9054	3458.00805664063
1980.5581	3211.92529296875
peaklist end

peaklist start
mz=1612.52456130204
fragmentation=HCD
charge=3
header=RawFile: QE929_MSQ1321_20180329_Heba_ub_s4_10_1 Index: 23349 Precursor: 0 _peak_
103.53947	2184.51684570313
108.38145	2326.00219726563
108.78855	2510.32275390625
148.50775	2277.37084960938
273.11401	2482.88208007813
550.84741	2509.67041015625
665.23163	3323.87524414063
1019.2779	2778.89624023438
1219.1508	3072.57958984375
1858.0988	3999.63916015625
2031.0664	3176.701171875
2472.0254	3226.453125
3250.5474	3766.30078125
3784.6504	3457.63623046875
5583.9902	3742.7724609375
5803.2188	3726.07177734375
peaklist end

peaklist start
mz=1612.77583364279
fragmentation=HCD
charge=3
header=RawFile: QE929_MSQ1321_20180329_Heba_ub_s6_10_3 Index: 23676 Precursor: 0 _peak_
105.10557	2374.25317382813
130.39221	2693.4453125
170.58675	2339.75610351563
245.15446	2447.48046875
265.57852	2276.2099609375
1097.939	2862.24633789063
1284.42	3860.30151367188
1812.0499	3397.87841796875
2009.6294	3285.1162109375
2060.6904	3281.08154296875
3492	4012.96948242188
4056.5835	3211.70092773438
4687.0195	3464.11474609375
5488.5063	4078.0537109375
peaklist end

peaklist start
mz=1612.77740950649
fragmentation=HCD
charge=3
header=RawFile: QE929_MSQ1321_20180329_Heba_ub_s4_10_1 Index: 23461 Precursor: 0 _peak_
159.47693	2309.9033203125
209.17641	2501.490234375
247.81891	2583.3681640625
264.95056	2566.80810546875
301.28513	2050.47705078125
321.46805	3104.42236328125
481.4899	2573.3173828125
557.73895	2660.40087890625
584.0025	2470.0732421875
679.59283	3064.25170898438
1668.0833	3663.80786132813
4128.7666	4001.71215820313
5695.6626	3501.5625
peaklist end

peaklist start
mz=1612.77825883784
fragmentation=HCD
charge=3
header=RawFile: QE929_MSQ1321_20180329_Heba_ub_s7_30_1 Index: 23342 Precursor: 0 _peak_
133.25581	2914.62451171875
149.21991	2414.44189453125
154.4519	2503.7060546875
238.64938	2340.86083984375
376.42288	2311.94750976563
608.08527	2667.34497070313
1206.3546	3429.80786132813
2484.9966	3087.51489257813
2690.3015	3654.8857421875
3210.3049	3242.44873046875
3590.2131	3751.787109375
peaklist end

peaklist start
mz=1613.23223604265
fragmentation=HCD
charge=3
header=RawFile: QE929_MSQ1321_20180329_Heba_ub_s9_30_3 Index: 21371 Precursor: 0 _peak_
104.99196	2324.33154296875
107.39238	2796.88354492188
138.05551	3444.58862304688
190.87546	2542.24169921875
192.93501	2152.25927734375
230.35493	2297.65844726563
238.23499	2380.201171875
356.57394	2545.55615234375
450.00949	2262.33740234375
468.32922	2904.79931640625
827.3479	3081.17822265625
955.12604	2408.80517578125
1826.8745	3505.73095703125
2999.8916	3976.2744140625
peaklist end

peaklist start
mz=1614.29797842117
fragmentation=HCD
charge=3
header=RawFile: QE929_MSQ1321_20180329_Heba_ub_s4_10_1 Index: 23001 Precursor: 0 _peak_
115.72373	2320.09643554688
121.18707	2469.2998046875
130.76476	2452.27319335938
138.05571	2366.89965820313
144.60605	2207.5146484375
152.09047	2384.49243164063
191.94685	2380.85766601563
217.78818	2547.00073242188
294.91611	2360.7509765625
492.2951	2503.18115234375
535.67224	2866.38549804688
1047.7115	3197.96166992188
1670.7738	2866.91137695313
2319.0867	3142.390625
peaklist end

peaklist start
mz=1614.53316219241
fragmentation=HCD
charge=3
header=RawFile: QE929_MSQ1321_20180329_Heba_ub_s4_10_1 Index: 23278 Precursor: 0 _peak_
137.49522	2787.3642578125
144.26715	2443.14599609375
148.56114	2516.44067382813
167.94106	2875.966796875
186.44838	2216.2734375
553.45221	2491.51318359375
596.11749	2590.1943359375
636.40509	2693.23315429688
1060.6409	3126.6494140625
1316.7509	3199.49731445313
1371.4741	3533.92553710938
1470.8907	3949.72827148438
peaklist end

peaklist start
mz=1614.67678191844
fragmentation=HCD
charge=3
header=RawFile: QE929_MSQ1321_20180329_Heba_ub_s7_30_1 Index: 22911 Precursor: 0 _peak_
108.09799	2450.14697265625
108.51518	2404.37353515625
136.07652	2984.82348632813
153.29326	2269.80590820313
165.72383	2382.2001953125
174.30273	2248.05834960938
183.62703	2331.70751953125
230.29593	2577.23754882813
341.92606	2859.72583007813
385.72012	2607.30517578125
583.34924	2433.82055664063
612.10333	2379.52368164063
1091.5981	3343.79272460938
1219.5167	2986.94213867188
1333.7755	3195.39135742188
1336.8929	3981.90161132813
1823.2444	3238.22680664063
2688.8247	3476.9599609375
peaklist end

peaklist start
mz=1211.2846044916
fragmentation=HCD
charge=4
header=RawFile: QE929_MSQ1321_20180329_Heba_ub_s7_30_1 Index: 16228 Precursor: 0 _multi_
115.84947	1773.66015625
136.39986	1846.83581542969
140.8056	1785.01318359375
254.08871	1771.54113769531
271.1908	1797.19140625
416.20694	2040.72106933594
518.26379	2828.78564453125
878.21753	2185.98681640625
1034.5461	2409.35620117188
1875.3505	2472.73559570313
3217.1765	2871.732421875
4007.6057	2773.64868164063
peaklist end

peaklist start
mz=1211.2846044916
fragmentation=HCD
charge=4
header=RawFile: QE929_MSQ1321_20180329_Heba_ub_s7_30_1 Index: 16079 Precursor: 0 _multi_
144.1167	1773.66015625
187.19574	1700.4599609375
197.98752	1849.49279785156
224.36298	2014.23254394531
239.66696	2117.8134765625
258.78485	1913.69787597656
402.4144	2010.93859863281
914.80585	2664.82934570313
985.93866	2192.10595703125
1600.4049	2244.25
peaklist end

peaklist start
mz=1211.2846044916
fragmentation=HCD
charge=4
header=RawFile: QE929_MSQ1321_20180329_Heba_ub_s7_30_1 Index: 15760 Precursor: 0 _multi_
120.21328	1781.51135253906
170.41806	1823.91284179688
185.16534	4502.287109375
210.02582	2287.57446289063
213.15927	2088.03857421875
314.51541	2324.68334960938
356.34796	2209.30883789063
389.18207	2972.96166992188
1055.8136	2398.64990234375
1172.4539	2609.18334960938
1304.3307	2255.189453125
1353.8096	2021.98999023438
1778.2374	2401.228515625
1957.223	2579.47729492188
3009.8425	2868.09887695313
peaklist end

peaklist start
mz=1211.2846044916
fragmentation=HCD
charge=4
header=RawFile: QE929_MSQ1321_20180329_Heba_ub_s7_30_1 Index: 15922 Precursor: 0 _multi_
114.13576	1639.96435546875
123.57352	1655.59509277344
185.16476	3377.89965820313
192.80933	1906.35180664063
301.94754	2147.96142578125
384.84473	1907.88012695313
389.18127	3847.6630859375
714.98657	2127.328125
1110.8801	2090.89697265625
1398.1635	2523.29931640625
1469.1583	2155.20141601563
1798.6503	2266.68798828125
1912.5343	2293.791015625
3002.0654	3137.92993164063
3234.3784	2496.60009765625
peaklist end

peaklist start
mz=1211.28496604807
fragmentation=HCD
charge=4
header=RawFile: QE929_MSQ1321_20180329_Heba_ub_s6_10_3 Index: 16264 Precursor: 0 _multi_
112.24113	1653.06213378906
120.1781	1624.23071289063
136.07512	1879.86242675781
154.55302	2248.49829101563
178.61902	1653.13146972656
185.16463	3633.66650390625
213.1586	2444.12475585938
262.7738	2244.06909179688
454.98203	2362.91748046875
513.20038	1788.77722167969
519.85938	1840.99731445313
525.61774	1976.22961425781
591.95184	2353.6064453125
635.53265	2189.98852539063
870.46179	2002.64416503906
963.70361	2463.90844726563
1222.7826	2690.1767578125
1671.0172	2638.529296875
2524.9294	2866.99365234375
4098.7954	2642.47900390625
peaklist end

peaklist start
mz=1211.28496604807
fragmentation=HCD
charge=4
header=RawFile: QE929_MSQ1321_20180329_Heba_ub_s6_10_3 Index: 16484 Precursor: 0 _multi_
117.16703	1788.32678222656
141.29099	1866.53637695313
165.99469	1772.6435546875
171.62505	2189.48974609375
185.16489	3153.06958007813
260.5162	2097.91723632813
278.09464	2182.13647460938
315.00491	1971.70336914063
389.18225	2796.95434570313
423.5072	2254.193359375
435.40546	2024.32287597656
472.38596	1778.62976074219
505.16144	2153.05444335938
529.89246	1918.84423828125
804.88098	1992.462890625
1488.8887	3066.138671875
2438.7019	2667.61474609375
2508.6841	2446.263671875
3596.3472	2831.52514648438
4114.0967	2780.00805664063
peaklist end

peaklist start
mz=1211.28496604807
fragmentation=HCD
charge=4
header=RawFile: QE929_MSQ1321_20180329_Heba_ub_s6_10_3 Index: 16648 Precursor: 0 _multi_
180.26347	2077.72583007813
209.10413	1769.96301269531
368.16443	1831.25549316406
2115.9697	2970.11254882813
3453.8032	2374.8505859375
3514.0312	2790.37768554688
3840.4026	2718.76782226563
peaklist end

peaklist start
mz=1211.28531639591
fragmentation=HCD
charge=4
header=RawFile: QE929_MSQ1321_20180329_Heba_ub_s8_30_2 Index: 16204 Precursor: 0 _multi_
107.64524	2043.55700683594
190.01151	2001.96923828125
253.65784	1970.23864746094
544.88019	2467.45751953125
699.3999	2324.69604492188
1462.5385	2633.89868164063
1684.0076	2330.666015625
2454.7383	2450.74487304688
3437.2073	3241.64575195313
4118.647	3437.33984375
4220.395	2850.35668945313
4288.2261	3336.47387695313
4862.5762	2678.96533203125
peaklist end

peaklist start
mz=1211.28538277168
fragmentation=HCD
charge=4
header=RawFile: QE929_MSQ1321_20180329_Heba_ub_s6_10_3 Index: 16085 Precursor: 0 _multi_
107.59109	1775.61352539063
110.47166	1674.84362792969
121.79828	1789.90100097656
136.07524	2996.77978515625
184.96982	1659.51989746094
185.16418	9183.1220703125
198.08551	2007.24584960938
204.08659	1973.55932617188
210.02461	2962.568359375
210.56332	1757.72082519531
213.15982	3392.4365234375
233.12926	3575.7763671875
241.26984	1783.6015625
284.14294	1941.64575195313
307.3718	2184.65502929688
389.18182	9515.91796875
418.22061	2258.51928710938
542.73285	2031.41760253906
733.31213	2195.63647460938
977.99609	2613.521484375
1060.4456	2004.16906738281
1823.3867	2411.45434570313
1862.5396	2324.10864257813
2024.6539	2340.66821289063
peaklist end

peaklist start
mz=1211.28556468484
fragmentation=HCD
charge=4
header=RawFile: QE929_MSQ1321_20180329_Heba_ub_s7_30_1 Index: 15596 Precursor: 0 _multi_
113.32737	1584.8955078125
162.83954	1776.03295898438
185.16481	9403.97265625
205.63409	1901.95068359375
210.02531	2862.79248046875
213.15993	4087.43115234375
222.13484	1911.32592773438
233.12871	2278.31274414063
389.17926	7176.60546875
479.50775	2020.66577148438
778.86542	2050.798828125
931.34393	2437.27587890625
994.61005	2136.06372070313
1046.7209	2077.65673828125
1146.1793	2291.9599609375
1211.5503	2705.84790039063
1318.9248	2079.2880859375
1523.5696	2511.41674804688
1858.2288	2521.59716796875
2066.0725	2335.51342773438
3434.4331	2512.30200195313
3928.1802	2927.65405273438
peaklist end

peaklist start
mz=1211.28682159517
fragmentation=HCD
charge=4
header=RawFile: QE929_MSQ1321_20180329_Heba_ub_s9_30_3 Index: 15843 Precursor: 0 _multi_
103.51189	1656.765625
185.16478	3704.5107421875
204.08511	2664.63647460938
208.55762	1716.9013671875
215.67293	1750.01867675781
299.82797	1870.91430664063
304.74271	1783.40173339844
389.18283	2231.71899414063
867.96613	2369.58520507813
1250.9475	2595.77856445313
1557.9785	2290.88842773438
3601.8579	2753.8017578125
4676.6313	2946.63647460938
peaklist end

peaklist start
mz=1614.74206542969
fragmentation=HCD
charge=3
header=RawFile: QE929_MSQ1321_20180329_Heba_ub_s6_10_3 Index: 23396 Precursor: 0 _peak_
182.8671	2310.4404296875
226.33893	2300.86572265625
235.42468	2450.2138671875
324.9487	2502.68212890625
722.24902	2564.51098632813
912.98346	3037.5068359375
1148.9015	3216.0478515625
2995.073	3517.03881835938
3022.1382	3661.306640625
peaklist end

peaklist start
mz=1614.75787706433
fragmentation=HCD
charge=3
header=RawFile: QE929_MSQ1321_20180329_Heba_ub_s9_30_3 Index: 23790 Precursor: 0 _peak_
104.0412	2751.45532226563
122.98229	2347.43505859375
142.78955	2251.56518554688
249.22374	2160.55346679688
276.74539	2618.5029296875
371.34158	2295.88647460938
379.09152	2573.0654296875
528.86737	2478.2900390625
589.75012	2423.17114257813
1185.6736	2665.2138671875
1400.1331	2931.09204101563
3376.2942	4143.71240234375
3917.7119	3967.07177734375
peaklist end

peaklist start
mz=1615.10129592577
fragmentation=HCD
charge=3
header=RawFile: QE929_MSQ1321_20180329_Heba_ub_s4_10_1 Index: 23235 Precursor: 0 _peak_
145.46735	2461.076171875
175.10356	2323.63696289063
183.60315	2655.9755859375
217.29825	2291.38159179688
266.34152	2576.20068359375
473.32111	2698.5771484375
1142.0983	3363.85766601563
1212.9468	4255.916015625
1331.9738	2961.64184570313
1386.7598	2754.4404296875
1408.7058	2633.0380859375
1531.9431	2980.4599609375
1703.8644	3292.23706054688
2731.012	3151.21435546875
2935.0322	3247.60595703125
5264.3921	3871.87231445313
peaklist end

peaklist start
mz=1615.34479710503
fragmentation=HCD
charge=3
header=RawFile: QE929_MSQ1321_20180329_Heba_ub_s4_10_1 Index: 23187 Precursor: 0 _peak_
115.33566	2296.6923828125
166.46458	2227.54345703125
167.10593	2154.83422851563
190.17429	2814.60986328125
214.46362	2379.68505859375
220.81227	2267.83520507813
279.41129	2475.4111328125
336.48456	2530.20141601563
573.0376	2549.29272460938
1080.5477	2736.78344726563
1871.2872	3532.09985351563
1885.0103	3143.37255859375
2572.4102	3093.55297851563
4740.6582	4117.416015625
5756.6001	4052.638671875
peaklist end

peaklist start
mz=1615.90665441018
fragmentation=HCD
charge=3
header=RawFile: QE929_MSQ1321_20180329_Heba_ub_s4_10_1 Index: 23402 Precursor: 0 _peak_
135.92952	2026.64208984375
160.96777	2338.50805664063
224.79373	2544.58935546875
246.59822	2446.203125
267.38745	3110.15795898438
304.53577	2347.20458984375
2090.4456	3678.74291992188
2588.5869	3232.18725585938
3907.6738	4186.84033203125
peaklist end

peaklist start
mz=1616.00846384028
fragmentation=HCD
charge=3
header=RawFile: QE929_MSQ1321_20180329_Heba_ub_s8_30_2 Index: 23233 Precursor: 0 _peak_
110.23267	2385.8095703125
126.05586	2761.42993164063
136.07559	3306.85766601563
138.056	4190.984375
152.31357	2520.72290039063
170.17387	2276.35913085938
238.17599	2414.50708007813
273.01196	2353.90698242188
306.6972	2644.52685546875
793.7536	3006.41015625
1308.3687	3376.85717773438
1752.7528	3137.88256835938
1905.4065	3111.66333007813
1995.8719	3340.79541015625
2624.2922	3284.97509765625
2820.7522	3448.02856445313
3464.606	3920.51489257813
4469.2085	4214.15966796875
peaklist end

peaklist start
mz=1616.56434690092
fragmentation=HCD
charge=3
header=RawFile: QE929_MSQ1321_20180329_Heba_ub_s7_30_1 Index: 23292 Precursor: 0 _peak_
138.05502	3126.43017578125
431.34402	2812.99560546875
868.31946	2865.67895507813
1105.4929	2680.07470703125
1281.528	3179.4072265625
1662.4447	3026.90161132813
2364.7046	3160.29370117188
3266.1597	3754.02124023438
3573.8691	3485.95263671875
3991.4954	3261.48681640625
4932.0483	4188.91064453125
peaklist end

peaklist start
mz=1616.77172563386
fragmentation=HCD
charge=3
header=RawFile: QE929_MSQ1321_20180329_Heba_ub_s9_30_3 Index: 21528 Precursor: 0 _peak_
102.35086	2833.99340820313
108.54922	2333.64184570313
133.58751	2104.56787109375
212.81218	2600.58276367188
257.10727	2461.04541015625
261.37527	3228.29028320313
602.15527	2537.93286132813
837.63263	2873.8740234375
877.23071	2579.59765625
962.28748	2858.03588867188
1628.0272	2892.34838867188
1655.5258	2951.67456054688
1959.9769	2965.17602539063
2240.8748	3001.82788085938
3030.3435	3749.33251953125
peaklist end

peaklist start
mz=1616.86960108513
fragmentation=HCD
charge=3
header=RawFile: QE929_MSQ1321_20180329_Heba_ub_s7_30_1 Index: 22895 Precursor: 0 _peak_
110.14686	2513.96557617188
129.10265	3196.75439453125
170.66995	2212.35034179688
184.233	2410.83154296875
230.45087	2342.27026367188
283.46896	2470.57543945313
302.43103	2377.62231445313
462.5361	2729.28955078125
1026.1921	2909.70043945313
1246.8815	2789.9482421875
1253.4509	3251.6201171875
1264.5076	3954.82055664063
1333.2151	2800.25927734375
4052.4729	3372.6630859375
peaklist end

peaklist start
mz=1616.94919792428
fragmentation=HCD
charge=3
header=RawFile: QE929_MSQ1321_20180329_Heba_ub_s9_30_3 Index: 23856 Precursor: 0 _peak_
561.04749	2915.4951171875
567.61487	2323.46875
686.68469	3083.43627929688
870.49139	2578.90673828125
1669.9551	4034.32446289063
2882.2009	3330.85375976563
2919.1504	3425.9921875
3325.8125	3442.43115234375
4847.8315	3724.07666015625
peaklist end

peaklist start
mz=1617.0826327619
fragmentation=HCD
charge=3
header=RawFile: QE929_MSQ1321_20180329_Heba_ub_s6_10_3 Index: 23418 Precursor: 0 _peak_
105.75134	2425.15283203125
150.92894	2639.7900390625
157.06277	2403.26733398438
222.30244	2588.974609375
261.88904	2214.3505859375
652.18835	2719.76904296875
1426.1234	2895.42041015625
1674.0775	4856.16796875
2394.9612	3386.93286132813
3232.6648	3572.14233398438
peaklist end

peaklist start
mz=1617.20593261719
fragmentation=HCD
charge=3
header=RawFile: QE929_MSQ1321_20180329_Heba_ub_s6_10_3 Index: 23574 Precursor: 0 _peak_
104.18878	2166.88061523438
111.11575	2280.69067382813
111.3212	2159.51123046875
122.37495	2230.60229492188
130.13127	2334.51049804688
149.82335	2418.0556640625
282.79874	2305.88208007813
526.93384	2738.57641601563
peaklist end

peaklist start
mz=1617.73062505574
fragmentation=HCD
charge=3
header=RawFile: QE929_MSQ1321_20180329_Heba_ub_s4_10_1 Index: 23037 Precursor: 0 _peak_
105.21766	2053.1962890625
160.17029	2348.68212890625
284.31525	2853.83374023438
900.75104	2712.501953125
967.30658	2822.14526367188
1182.3776	2941.2236328125
1408.969	3062.7421875
3067.5588	3561.6826171875
peaklist end

peaklist start
mz=1617.74651515707
fragmentation=HCD
charge=3
header=RawFile: QE929_MSQ1321_20180329_Heba_ub_s4_10_1 Index: 23263 Precursor: 0 _peak_
102.18021	2607.0888671875
106.34974	2345.2373046875
128.91721	2208.18627929688
138.05511	2857.04956054688
170.98476	2229.23901367188
196.41241	2571.77099609375
208.04495	2569.5703125
282.92337	2488.443359375
351.39343	2576.32250976563
827.65173	2831.61059570313
969.01782	2907.98852539063
1024.6011	3003.29931640625
1264.6102	3415.140625
1297.8035	3780.66259765625
2022.215	8796.7060546875
2721.363	3346.08251953125
2838.6672	3475.85034179688
3916.7568	3429.78491210938
peaklist end

peaklist start
mz=1213.5843971951
fragmentation=HCD
charge=4
header=RawFile: QE929_MSQ1321_20180329_Heba_ub_s2_ctrl_2 Index: 12172 Precursor: 0 _multi_
108.57893	1646.19421386719
338.26608	2022.72082519531
775.98975	2008.7744140625
1205.5219	2518.99169921875
1225.53	2568.01342773438
1428.1069	2276.3564453125
1441.6187	2323.11791992188
1460.0758	2372.73583984375
1762.1783	2480.43017578125
1767.0607	2719.52954101563
3248.9907	2918.10034179688
3270.6455	2556.53295898438
peaklist end

peaklist start
mz=1617.78279089798
fragmentation=HCD
charge=3
header=RawFile: QE929_MSQ1321_20180329_Heba_ub_s4_10_1 Index: 23354 Precursor: 0 _peak_
115.8421	2122.25903320313
125.70216	2364.86401367188
181.26286	2370.138671875
190.74631	2454.48779296875
379.68457	2901.89111328125
712.08423	2969.869140625
715.62262	2604.81567382813
1017.2982	3078.79711914063
1849.4022	3521.74462890625
2543.2026	4003.6826171875
2711.0503	4106.84130859375
3471.8472	4354.16748046875
3874.7102	3381.8037109375
5746.0845	3601.80151367188
peaklist end

peaklist start
mz=1617.86946248439
fragmentation=HCD
charge=3
header=RawFile: QE929_MSQ1321_20180329_Heba_ub_s8_30_2 Index: 23663 Precursor: 0 _peak_
108.1513	2206.59375
110.35966	2205.4990234375
119.65456	2098.35961914063
121.88015	2564.23608398438
155.07642	2375.85034179688
455.2915	2716.13330078125
824.98193	2880.3046875
1288.7102	2915.35205078125
2288.9229	3505.36499023438
3396.6399	3712.875
3553.3708	3241.42700195313
4944.3857	3703.43310546875
peaklist end

peaklist start
mz=1617.9708006027
fragmentation=HCD
charge=3
header=RawFile: QE929_MSQ1321_20180329_Heba_ub_s6_10_3 Index: 23310 Precursor: 0 _peak_
239.89009	2724.83911132813
440.96713	2975.8955078125
865.52338	3197.5654296875
966.5799	3021.27856445313
1050.1155	3053.19067382813
1408.0431	3230.91723632813
1596.838	3232.01416015625
1719.77	2987.1591796875
2184.1428	3781.86254882813
3878.5835	3749.05102539063
4813.7183	3874.19116210938
peaklist end

peaklist start
mz=1618.02348232273
fragmentation=HCD
charge=3
header=RawFile: QE929_MSQ1321_20180329_Heba_ub_s8_30_2 Index: 23612 Precursor: 0 _peak_
107.4109	2109.35498046875
109.39097	1996.33715820313
118.00432	2538.35815429688
166.0688	2218.54663085938
204.90541	2493.64282226563
220.00204	2246.99609375
331.19336	2792.81811523438
877.69269	2910.17333984375
1481.2726	3043.80786132813
1898.2979	2927.62084960938
2066.8838	3188.86962890625
2090.1482	3570.85180664063
2369.4958	3486.42749023438
2773.9104	3303.90869140625
peaklist end

peaklist start
mz=1618.37961412353
fragmentation=HCD
charge=3
header=RawFile: QE929_MSQ1321_20180329_Heba_ub_s4_10_1 Index: 23310 Precursor: 0 _peak_
111.03094	2325.46044921875
132.63132	2143.76123046875
152.82716	2464.90283203125
216.83551	2867.30029296875
304.1824	2666.58276367188
376.78424	2847.39184570313
1810.4509	3615.50732421875
2408.4949	3462.51196289063
3320.582	3459.65014648438
3399.6296	3741.62377929688
4003.4482	3405.34545898438
peaklist end

peaklist start
mz=1618.39600283056
fragmentation=HCD
charge=3
header=RawFile: QE929_MSQ1321_20180329_Heba_ub_s9_30_3 Index: 21448 Precursor: 0 _peak_
101.26975	2405.13403320313
146.19487	2539.58178710938
212.70844	2951.99926757813
5280.9136	3907.92846679688
peaklist end

peaklist start
mz=1618.48874021485
fragmentation=HCD
charge=3
header=RawFile: QE929_MSQ1321_20180329_Heba_ub_s8_30_2 Index: 23698 Precursor: 0 _peak_
187.31857	2560.3115234375
318.99112	2830.59375
399.79492	2633.50122070313
517.88562	2662.2763671875
784.21735	2562.49096679688
821.70612	2597.60986328125
1610.7152	3554.2255859375
1668.0801	3269.4638671875
2001.433	3104.20239257813
2434.8904	3569.57470703125
4563.0474	4629.328125
peaklist end

peaklist start
mz=1618.65325467409
fragmentation=HCD
charge=3
header=RawFile: QE929_MSQ1321_20180329_Heba_ub_s8_30_2 Index: 23719 Precursor: 0 _peak_
104.14919	2455.3427734375
104.64531	2243.98974609375
112.62832	2164.64184570313
119.82816	1975.50048828125
142.39751	2464.8291015625
143.18066	2412.82373046875
152.50067	2146.595703125
308.35699	2505.43334960938
777.6712	2919.60424804688
1089.0475	3075.69384765625
1408.7673	2882.98364257813
1598.4089	3094.02465820313
1740.9364	3136.14233398438
peaklist end

peaklist start
mz=1618.70578474473
fragmentation=HCD
charge=3
header=RawFile: QE929_MSQ1321_20180329_Heba_ub_s7_30_1 Index: 15058 Precursor: 0 _multi_
115.43837	2463.09204101563
129.67863	2739.93286132813
133.089	2165.25219726563
133.6232	2534.36401367188
133.82469	2377.61865234375
311.71793	2473.171875
1164.661	2927.5322265625
1207.8152	2907.70971679688
1950.655	3351.37866210938
1961.6271	3298.220703125
2845.8694	3202.3701171875
3280.6604	3658.99487304688
3410.8899	3384.19409179688
4135.6035	3899.92529296875
4431.3218	3848.5087890625
peaklist end

peaklist start
mz=1618.71012472805
fragmentation=HCD
charge=3
header=RawFile: QE929_MSQ1321_20180329_Heba_ub_s6_10_3 Index: 15580 Precursor: 0 _multi_
173.63773	3358.86962890625
202.58752	3040.00903320313
310.14062	2606.78491210938
500.88895	3183.6455078125
2760.0933	3644.51342773438
peaklist end

peaklist start
mz=1618.84373042193
fragmentation=HCD
charge=3
header=RawFile: QE929_MSQ1321_20180329_Heba_ub_s8_30_2 Index: 23183 Precursor: 0 _peak_
118.89475	2113.5908203125
126.05483	3036.02490234375
133.85703	2449.30395507813
138.05554	3836.74365234375
154.73286	2668.17260742188
171.37918	2494.06201171875
350.21051	2693.96166992188
504.02484	2453.85668945313
578.25018	2778.2333984375
748.86713	3351.66650390625
805.87677	2656.85473632813
868.26666	3036.908203125
912.16846	2691.87133789063
953.38403	3804.00561523438
966.31433	2680.1826171875
1259.6819	3636.81909179688
1267.3695	2837.4638671875
1276.0809	4450.693359375
1413.9404	4292.69775390625
1461.0513	3191.39575195313
1828.859	3126.18286132813
2573.6997	2982.60913085938
4552.1392	3433.56274414063
5530.1763	4455.8681640625
peaklist end

peaklist start
mz=1618.8522893829
fragmentation=HCD
charge=3
header=RawFile: QE929_MSQ1321_20180329_Heba_ub_s4_10_1 Index: 23005 Precursor: 0 _peak_
145.55679	2793.05517578125
192.15242	2648.76440429688
253.3969	2426.1416015625
275.16312	2569.61352539063
374.09036	2991.421875
408.12943	2725.82470703125
536.72321	3028.54541015625
553.4516	2992.14624023438
1244.532	2964.85131835938
1448.0337	2894.55029296875
1632.3392	3568.75170898438
1668.0563	3622.86279296875
2414.176	3139.6630859375
2456.9731	3411.37719726563
3451.2854	3397.18603515625
4185.8296	3483.35180664063
4229.3813	4120.99951171875
5380.3691	3647.27880859375
5517.6187	3823.6025390625
peaklist end

peaklist start
mz=1619.08007354815
fragmentation=HCD
charge=3
header=RawFile: QE929_MSQ1321_20180329_Heba_ub_s4_10_1 Index: 17929 Precursor: 0 _multi_
156.34166	2815.23583984375
201.9857	2434.76733398438
257.53625	2900.54956054688
325.14746	2645.38037109375
418.57483	2647.8876953125
515.45612	2828.15576171875
1492.3384	2801.1796875
1500.4161	2975.16552734375
1542.6539	3280.86279296875
1710.6035	3363.837890625
1714.2728	2754.630859375
1730.6274	2961.8896484375
2084.8643	3213.77294921875
2371.3635	3430.5185546875
2818.9695	3472.77514648438
3392.998	2982.09008789063
peaklist end

peaklist start
mz=1619.46451127204
fragmentation=HCD
charge=3
header=RawFile: QE929_MSQ1321_20180329_Heba_ub_s9_30_3 Index: 23491 Precursor: 0 _multi_
101.43671	2388.17407226563
106.74027	2708.44165039063
175.24017	2559.044921875
235.52115	2744.29272460938
294.16171	2936.1650390625
429.94446	2645.85473632813
509.94788	2631.04077148438
579.39905	3016.90747070313
853.36633	3555.81787109375
2225.0403	3151.00415039063
2258.9539	3465.21459960938
2334.5002	3558.36401367188
2966.8538	3179.34619140625
peaklist end

peaklist start
mz=1619.61943858685
fragmentation=HCD
charge=3
header=RawFile: QE929_MSQ1321_20180329_Heba_ub_s8_30_2 Index: 23309 Precursor: 0 _peak_
119.89457	2187.08715820313
138.0549	3078.75268554688
150.57985	2520.7529296875
157.90608	2420.53002929688
194.71272	2461.74438476563
711.49475	2986.4404296875
1296.995	2856.48876953125
1613.8622	4020.13549804688
2671.7903	3401.23486328125
3135.0452	3994.87866210938
peaklist end

peaklist start
mz=1215.07127664773
fragmentation=HCD
charge=4
header=RawFile: QE929_MSQ1321_20180329_Heba_ub_s4_10_1 Index: 16803 Precursor: 0 _multi_
101.07063	1789.14611816406
113.76533	1636.3818359375
132.88037	1683.6484375
221.57109	1891.95776367188
256.4191	1711.04040527344
601.36462	2134.8447265625
721.04413	2068.56518554688
739.17413	2214.32934570313
759.35266	2305.97802734375
776.12177	2448.89892578125
830.25214	2332.38500976563
2273.6643	2555.0634765625
3662.6484	2895.22607421875
peaklist end

peaklist start
mz=1215.07218262362
fragmentation=HCD
charge=4
header=RawFile: QE929_MSQ1321_20180329_Heba_ub_s8_30_2 Index: 16673 Precursor: 0 _multi_
147.84621	1698.88415527344
168.58669	1724.349609375
178.74266	1908.88452148438
243.23747	2309.5439453125
301.0293	2464.28076171875
378.41159	1990.37316894531
424.74188	1936.82165527344
726.34412	2530.00439453125
832.45996	2490.42895507813
905.75543	2323.40771484375
1648.5225	2407.45361328125
1648.9642	2602.83618164063
1760.9865	2511.50268554688
1993.396	2400.37158203125
2844.4268	2495.05859375
4379.1714	3109.33984375
peaklist end

peaklist start
mz=1215.07220021126
fragmentation=HCD
charge=4
header=RawFile: QE929_MSQ1321_20180329_Heba_ub_s5_10_2 Index: 15247 Precursor: 0 _multi_
103.24863	1475.7998046875
119.71779	1982.06188964844
126.21958	1774.98937988281
154.33276	1805.00720214844
157.78168	2091.95239257813
188.02327	1976.12524414063
295.95764	2338.79541015625
298.68414	2041.4716796875
371.68954	2105.2744140625
389.18256	3369.19799804688
616.49078	2250.69482421875
1345.6558	2640.83227539063
2000.7488	2686.65551757813
2014.2461	2410.01196289063
3108.115	3246.74047851563
3109.3376	2971.98828125
3807.271	2998.52856445313
peaklist end

peaklist start
mz=1215.07220297234
fragmentation=HCD
charge=4
header=RawFile: QE929_MSQ1321_20180329_Heba_ub_s7_30_1 Index: 16335 Precursor: 0 _multi_
122.31185	1721.224609375
158.07069	1799.06030273438
177.47523	2047.35754394531
193.5191	1777.34130859375
512.98242	2013.84326171875
517.30298	1976.58264160156
648.41296	2101.36352539063
805.24634	2011.26928710938
827.83276	2207.82250976563
837.20007	2117.41748046875
1056	2463.80346679688
1605.2139	2471.35864257813
2438.6152	2602.931640625
3484.2415	2969.06298828125
peaklist end

peaklist start
mz=1215.07220297234
fragmentation=HCD
charge=4
header=RawFile: QE929_MSQ1321_20180329_Heba_ub_s7_30_1 Index: 16281 Precursor: 0 _multi_
110.1441	1685.5703125
139.88394	1645.9775390625
139.99522	1981.65759277344
150.28848	1882.26550292969
230.33713	1993.37231445313
233.12909	2692.77954101563
238.96474	1867.43713378906
352.84134	1832.94653320313
389.17889	2104.93725585938
757.20874	2214.255859375
2318.8894	2296.44287109375
2690.2083	3284.53833007813
peaklist end

peaklist start
mz=1215.0722347687
fragmentation=HCD
charge=4
header=RawFile: QE929_MSQ1321_20180329_Heba_ub_s6_10_3 Index: 16824 Precursor: 0 _multi_
110.8942	1936.7080078125
144.74489	1867.9033203125
149.36942	2041.90246582031
258.85938	1820.28637695313
260.06454	1879.52124023438
265.90848	1858.27172851563
281.90308	1801.24560546875
351.05066	1816.13696289063
389.18204	2544.37939453125
412.31216	2175.15380859375
530.4621	1860.90625
590.23535	2017.15563964844
734.47241	2122.78979492188
995.46851	2400.62255859375
1773.6351	2750.76342773438
1809.5364	3227.92553710938
1982.6233	2554.27856445313
3240.2034	2440.306640625
3910.4819	3094.86157226563
4895.4033	3040.54443359375
peaklist end

peaklist start
mz=1215.07232919567
fragmentation=HCD
charge=4
header=RawFile: QE929_MSQ1321_20180329_Heba_ub_s3_ctrl_3 Index: 15487 Precursor: 0 _multi_
135.56621	1881.34704589844
185.37823	1719.75866699219
223.08257	1749.6640625
255.33981	2250.26953125
372.89474	1950.69567871094
381.85565	1998.37658691406
586.64868	1997.07287597656
780.4823	2537.86840820313
781.44702	2550.94067382813
1644.5508	2444.69067382813
1665.65	2290.60473632813
2779.4397	2556.23950195313
2955.1794	2570.04565429688
3123.4792	2857.10400390625
4432.2871	3203.20922851563
4840.0264	3363.21557617188
peaklist end

peaklist start
mz=1215.07260705972
fragmentation=HCD
charge=4
header=RawFile: QE929_MSQ1321_20180329_Heba_ub_s9_30_3 Index: 16564 Precursor: 0 _multi_
103.09758	1577.10375976563
110.69414	1584.63562011719
133.30772	1642.4619140625
142.51086	2074.49194335938
145.89886	1980.89538574219
259.68753	1860.4453125
392.94592	1863.54321289063
536.35138	2181.08227539063
1229.1381	2369.55859375
2573.0745	2434.51538085938
4808.04	2866.52294921875
peaklist end

peaklist start
mz=1215.07417744944
fragmentation=HCD
charge=4
header=RawFile: QE929_MSQ1321_20180329_Heba_ub_s2_ctrl_2 Index: 16339 Precursor: 0 _multi_
119.38501	2464.57641601563
120.1767	1953.58190917969
150.68903	1826.1904296875
155.08281	1690.28833007813
160.70451	1847.22595214844
167.22818	1918.86486816406
178.40691	1813.51440429688
242.81367	2113.83642578125
318.17987	1972.91589355469
345.37076	2393.49438476563
346.66965	1852.17395019531
385.73602	2682.52124023438
803.79553	2195.4453125
1667.2911	2404.509765625
3305.1643	2660.83447265625
3469.5483	2794.55151367188
4868.0415	2843.69409179688
peaklist end

peaklist start
mz=1619.94445195103
fragmentation=HCD
charge=3
header=RawFile: QE929_MSQ1321_20180329_Heba_ub_s4_10_1 Index: 23293 Precursor: 0 _peak_
109.02884	2352.9033203125
138.10762	2226.54541015625
138.88684	2195.07885742188
163.07784	2508.162109375
201.18593	2321.4453125
208.93268	2559.93310546875
321.14407	2412.31225585938
323.99564	2296.07348632813
357.30219	2729.03515625
374.27701	2408.57739257813
616.62042	2662.482421875
1005.2805	2676.35083007813
1035.0785	3621.56469726563
1118.7853	3098.89135742188
1239.057	2744.93725585938
1661.0424	3247.5869140625
1710.2325	3710.8583984375
2694.2944	3532.40283203125
2892.6982	3818.96801757813
4172.2402	3840.89721679688
peaklist end

peaklist start
mz=1620.04757359735
fragmentation=HCD
charge=3
header=RawFile: QE929_MSQ1321_20180329_Heba_ub_s7_30_1 Index: 23212 Precursor: 0 _peak_
101.05814	2565.55493164063
152.80936	2942.66796875
160.44214	2355.25830078125
201.77003	2496.61181640625
233.61548	2240.07055664063
311.27982	2420.84985351563
615.67358	2912.95385742188
849.04346	2549.31860351563
1648.0093	3171.69482421875
1820.949	3134.19458007813
2672.4846	3389.68383789063
2894.1746	3167.287109375
2926.2925	3254.19775390625
2974.2166	3614.48754882813
3322.6216	3901.28271484375
3643.3696	4065.6513671875
3698.6743	3816.45825195313
4233.2056	3242.767578125
5133.9346	3814.9228515625
5921.0859	3678.93188476563
peaklist end

peaklist start
mz=1620.06367051127
fragmentation=HCD
charge=3
header=RawFile: QE929_MSQ1321_20180329_Heba_ub_s9_30_3 Index: 23657 Precursor: 0 _peak_
108.67987	2332.1826171875
115.53575	2269.94213867188
269.89484	2474.81201171875
356.05405	2843.18481445313
1457.6619	4006.95874023438
1688.8647	3069.44458007813
1983.5807	3203.3095703125
2809.2776	3694.83618164063
3596.7034	3339.142578125
3806.8857	4494.03466796875
peaklist end

peaklist start
mz=1620.30358268157
fragmentation=HCD
charge=3
header=RawFile: QE929_MSQ1321_20180329_Heba_ub_s8_30_2 Index: 23510 Precursor: 0 _peak_
1905.418	3157.27734375
2293.8093	2999.83447265625
2727.7778	3724.47680664063
3607.0144	3794.33984375
peaklist end

peaklist start
mz=1620.40160070751
fragmentation=HCD
charge=3
header=RawFile: QE929_MSQ1321_20180329_Heba_ub_s6_10_3 Index: 23495 Precursor: 0 _peak_
116.52073	2139.05639648438
120.08968	2451.81518554688
144.96823	2278.88818359375
146.31894	2380.833984375
225.60823	2135.19946289063
228.47424	2540.60400390625
1562.6705	3094.41064453125
peaklist end

peaklist start
mz=1620.48182231185
fragmentation=HCD
charge=3
header=RawFile: QE929_MSQ1321_20180329_Heba_ub_s9_30_3 Index: 21624 Precursor: 0 _peak_
112.85336	2843.75659179688
148.63138	2394.32763671875
247.54202	2715.9501953125
273.37936	2479.03662109375
791.44812	2480.24877929688
844.3786	3055.89575195313
849.35486	2967.33666992188
4133.355	3788.32397460938
4933.3145	3711.51879882813
peaklist end

peaklist start
mz=1620.72546386719
fragmentation=HCD
charge=3
header=RawFile: QE929_MSQ1321_20180329_Heba_ub_s9_30_3 Index: 21549 Precursor: 0 _peak_
109.32142	2261.66333007813
143.95605	2531.99926757813
188.93137	2357.41625976563
192.63014	2457.99780273438
357.78015	2560.87622070313
360.63019	2766.88623046875
390.76199	2371.505859375
505.08401	2633.83544921875
661.10944	2718.1298828125
763.0918	2714.08984375
768.8418	2675.69140625
1001.5988	3096.28833007813
peaklist end

peaklist start
mz=1216.07113770007
fragmentation=HCD
charge=4
header=RawFile: QE929_MSQ1321_20180329_Heba_ub_s5_10_2 Index: 14567 Precursor: 0 _multi_
104.11049	1696.00073242188
126.05495	2958.48901367188
138.05469	3681.51684570313
152.85173	1921.15588378906
153.21559	1925.85900878906
158.62683	1873.74829101563
168.06534	2432.18579101563
190.75841	2075.134765625
204.08626	12150.2236328125
235.58331	2232.02001953125
288.1228	1908.52795410156
300.73538	1770.89562988281
605.44537	2142.62451171875
701.87823	2198.99096679688
856.5108	2061.56420898438
943.24744	2241.60717773438
964.06287	2338.26196289063
1041.0332	2085.31079101563
1080.0913	2231.77075195313
1543.4764	2276.5908203125
1698.4457	2850.27563476563
1874.4723	2497.59790039063
2169.9487	2466.76586914063
3180.457	2706.96606445313
peaklist end

peaklist start
mz=1216.0713584776
fragmentation=HCD
charge=4
header=RawFile: QE929_MSQ1321_20180329_Heba_ub_s3_ctrl_3 Index: 14840 Precursor: 0 _multi_
126.05466	9538.537109375
131.96416	1696.35473632813
134.54684	2069.23657226563
135.71297	1881.03332519531
138.0546	9016.03125
168.06435	2620.08666992188
182.96875	1855.26818847656
186.07634	2512.15112304688
204.08696	14376.958984375
647.97351	2285.2080078125
801.34576	2492.81787109375
1140.8987	2701.44213867188
1306.1954	2524.95263671875
2258.5698	2837.26440429688
4637.8604	3027.4990234375
peaklist end

peaklist start
mz=1216.07142825518
fragmentation=HCD
charge=4
header=RawFile: QE929_MSQ1321_20180329_Heba_ub_s4_10_1 Index: 16013 Precursor: 0 _multi_
113.88521	1918.70581054688
126.05515	9650.544921875
138.05469	3615.4052734375
147.2713	1861.55712890625
151.43895	1730.98425292969
168.06526	2366.31787109375
181.10794	2050.02026367188
204.08711	13090.3193359375
536.4646	2014.09143066406
1177.1184	2235.005859375
2898.1401	2490.26611328125
3842.3967	3218.099609375
4735.3613	3337.49267578125
peaklist end

peaklist start
mz=1216.07185524251
fragmentation=HCD
charge=4
header=RawFile: QE929_MSQ1321_20180329_Heba_ub_s6_10_3 Index: 16064 Precursor: 0 _multi_
126.05503	26601.201171875
136.22942	2087.86083984375
138.05458	16757.72265625
144.06529	7550.21923828125
161.44139	1633.9384765625
168.06516	12172.6533203125
181.16135	1776.14782714844
186.07605	9512.662109375
204.08626	41517.33984375
205.08893	2077.1103515625
220.37454	2097.06762695313
232.08122	10483.779296875
239.25485	1682.54809570313
251.14824	2689.64794921875
268.56204	2340.61328125
414.21033	2537.84228515625
1583.2805	2092.09497070313
1779.8735	2788.00634765625
2848.0925	2954.93920898438
peaklist end

peaklist start
mz=1216.0719440346
fragmentation=HCD
charge=4
header=RawFile: QE929_MSQ1321_20180329_Heba_ub_s8_30_2 Index: 15890 Precursor: 0 _multi_
113.17106	1976.13513183594
118.11121	1628.18359375
118.72086	1861.10302734375
126.05493	7245.31298828125
138.05493	7163.64453125
168.06589	2670.646484375
177.04079	1689.86071777344
182.36807	1733.53527832031
186.07478	2646.66674804688
197.52872	1835.91430664063
204.08658	13136.21875
230.17493	2465.24169921875
670.04565	2140.38916015625
779.68427	2532.45141601563
1023.9109	2074.10400390625
1073.6627	2413.41967773438
1853.51	2422.41625976563
4322.041	3031.03881835938
4889.7046	2881.51171875
peaklist end

peaklist start
mz=1216.07237393185
fragmentation=HCD
charge=4
header=RawFile: QE929_MSQ1321_20180329_Heba_ub_s2_ctrl_2 Index: 15733 Precursor: 0 _multi_
124.07	1643.83935546875
125.85439	1994.18395996094
126.05487	7788.46484375
138.05478	9952.30859375
144.06633	1986.60168457031
146.91444	1857.25793457031
166.13708	2139.40966796875
168.0647	1996.19299316406
171.67865	1868.06616210938
186.07526	2997.646484375
204.08629	12393.4365234375
208.72829	1691.28405761719
210.60863	1718.39733886719
296.31339	1784.21398925781
300.28494	2023.39453125
364.18906	2011.36950683594
404.02789	1928.76782226563
548.44128	2147.29565429688
1113.9044	2490.75244140625
1382.0228	2258.60009765625
2711.3525	2737.09326171875
2894.709	3151.69677734375
3413.0305	3767.7197265625
4779.2896	3323.07983398438
4916.0513	2642.5009765625
4934.894	3416.52954101563
peaklist end

peaklist start
mz=1216.07274700046
fragmentation=HCD
charge=4
header=RawFile: QE929_MSQ1321_20180329_Heba_ub_s7_30_1 Index: 15556 Precursor: 0 _multi_
112.39909	1861.27026367188
126.05504	8671.7177734375
138.05528	6654.12939453125
168.06506	2190.66333007813
176.64566	1724.35168457031
186.0762	2515.63940429688
204.08701	15442.4306640625
205.08963	1990.73889160156
232.08121	3278.64379882813
237.53496	1894.21154785156
422.45544	2474.84155273438
1141.0153	2663.62670898438
1162.2876	2575.56909179688
1202.4926	2268.1044921875
1330.035	2371.24560546875
2037.512	2487.82299804688
2810.4922	3036.22729492188
3297.4177	2515.34155273438
3960.7771	2990.02197265625
4444.7002	3312.26196289063
peaklist end

peaklist start
mz=1216.07317596373
fragmentation=HCD
charge=4
header=RawFile: QE929_MSQ1321_20180329_Heba_ub_s9_30_3 Index: 15797 Precursor: 0 _multi_
115.22438	2109.64868164063
126.05492	21167.279296875
138.05487	19999.044921875
144.06587	4043.24462890625
147.62814	1697.30847167969
154.94965	2113.41040039063
168.0649	4044.8740234375
176.6786	1893.45263671875
186.07527	8261.5869140625
191.59914	1786.66552734375
204.08662	37571.83203125
232.08083	3895.29174804688
330.86334	1980.70568847656
353.67657	2234.29174804688
414.21362	2043.48571777344
472.17126	2006.6259765625
533.35675	1812.25708007813
550.18219	2064.54345703125
690.36261	2892.94897460938
985.59595	2365.42529296875
1987.7512	2386.80151367188
2256.4033	3226.7451171875
2395.1833	2488.83984375
2854.8364	2800.26196289063
3170.8027	2566.14892578125
peaklist end

peaklist start
mz=1621.16912789184
fragmentation=HCD
charge=3
header=RawFile: QE929_MSQ1321_20180329_Heba_ub_s6_10_3 Index: 23826 Precursor: 0 _peak_
110.27134	2298.34033203125
111.7618	2409.60400390625
152.40468	2613.27026367188
162.84784	2284.35424804688
201.21638	2670.49096679688
207.4203	2327.607421875
211.3455	2691.75830078125
300.8147	2530.79467773438
381.47275	3115.025390625
739.31091	2437.91674804688
897.06952	2888.73876953125
1171.5361	3033.1298828125
1389.6495	2990.08813476563
1622.8575	3100.65747070313
1697.3813	2787.25073242188
1766.2297	3144.03588867188
4314.5576	4464.95361328125
4749.6479	4224.55078125
peaklist end

peaklist start
mz=1621.24853156619
fragmentation=HCD
charge=3
header=RawFile: QE929_MSQ1321_20180329_Heba_ub_s8_30_2 Index: 23694 Precursor: 0 _peak_
103.15543	2749.75463867188
134.04849	2188.45874023438
156.54454	2492.12573242188
174.17653	2373.98779296875
1318.3402	2943.21459960938
1371.7543	5842.16967773438
1674.1404	2866.43090820313
1761.4834	2942.51831054688
2151.6343	3586.90185546875
3165.8079	4436.66650390625
4290.0264	3575.08374023438
peaklist end

peaklist start
mz=1621.25232379603
fragmentation=HCD
charge=3
header=RawFile: QE929_MSQ1321_20180329_Heba_ub_s9_30_3 Index: 21439 Precursor: 0 _peak_
169.51842	2667.98193359375
642.71991	2912.15600585938
2278.3428	3082.54565429688
2980.009	3703.0556640625
peaklist end

peaklist start
mz=1621.72561220924
fragmentation=HCD
charge=3
header=RawFile: QE929_MSQ1321_20180329_Heba_ub_s8_30_2 Index: 23371 Precursor: 0 _peak_
119.05059	2426.53076171875
153.44656	2143.3955078125
153.86852	2838.70678710938
162.23288	2493.19018554688
278.86661	2739.3447265625
1362.9319	2744.65991210938
1458.9843	3165.22412109375
1858.6086	3317.87084960938
2072.113	2991.3154296875
2857.7783	3269.32666015625
2877.2307	3246.55297851563
3053.6309	4485.44287109375
3322.7009	3592.4697265625
peaklist end

peaklist start
mz=1622.06498979063
fragmentation=HCD
charge=3
header=RawFile: QE929_MSQ1321_20180329_Heba_ub_s6_10_3 Index: 23375 Precursor: 0 _peak_
105.80167	2018.40478515625
196.59198	2545.57348632813
426.31613	2344.15502929688
641.80548	2654.17700195313
941.3396	3394.39453125
1239.6053	2848.34912109375
1490.7557	3878.25561523438
2684.7485	3033.50830078125
3716.6587	3364.919921875
5511.8359	4162.84814453125
5701.8716	4384.01025390625
5761.4077	3888.79174804688
peaklist end

peaklist start
mz=1622.26379394531
fragmentation=HCD
charge=3
header=RawFile: QE929_MSQ1321_20180329_Heba_ub_s4_10_1 Index: 23170 Precursor: 0 _peak_
115.30671	2294.5625
220.00484	2597.935546875
253.92181	2713.9736328125
388.63977	2505.3984375
405.65405	2589.658203125
1865.8177	3485.93481445313
peaklist end

peaklist start
mz=1622.37040678183
fragmentation=HCD
charge=3
header=RawFile: QE929_MSQ1321_20180329_Heba_ub_s4_10_1 Index: 23292 Precursor: 0 _peak_
109.66534	2053.35522460938
127.01021	2409.11206054688
273.55072	2502.25415039063
349.42715	2533.73193359375
401.08652	2374.25146484375
406.99442	2409.35205078125
1198.0012	3245.1904296875
1240.3447	3290.96728515625
1987.9064	3375.37329101563
2301.8604	3428.87744140625
2694.5557	3490.70336914063
3314.8171	3496.71411132813
4695.9478	3882.90283203125
peaklist end

peaklist start
mz=1622.56640904352
fragmentation=HCD
charge=3
header=RawFile: QE929_MSQ1321_20180329_Heba_ub_s9_30_3 Index: 23829 Precursor: 0 _peak_
155.69698	2233.97998046875
165.88187	2239.49145507813
168.18053	2729.94384765625
194.73692	2455.99389648438
303.51202	2667.84130859375
468.74701	2600.20825195313
493.15475	2664.05834960938
981.31866	2932.146484375
1002.442	3918.73486328125
1283.8357	2988.2802734375
1409.4122	3257.9990234375
1569.276	3485.31982421875
1686.3666	3238.97094726563
2105.8076	3249.37768554688
2253.3716	3521.67724609375
2957.9377	4035.48120117188
3529.4878	3296.36474609375
3919.3433	4396.55615234375
4167.833	3582.10107421875
peaklist end

peaklist start
mz=1623.43519814323
fragmentation=HCD
charge=3
header=RawFile: QE929_MSQ1321_20180329_Heba_ub_s4_10_1 Index: 23275 Precursor: 0 _peak_
128.87161	2864.70336914063
135.01442	2530.01684570313
160.92648	2550.82397460938
173.63026	2451.1123046875
192.64182	2490.3212890625
219.03371	2517.5751953125
240.98419	2493.09716796875
254.11873	2575.96533203125
375.40829	2972.21508789063
377.81042	3044.15869140625
520.95953	2554.5244140625
613.68549	3226.44287109375
920.35321	3371.0009765625
1150.3845	2685.22924804688
2765.5242	3709.10107421875
3583.6807	4150.75830078125
4494.1138	3570.25366210938
peaklist end

peaklist start
mz=1623.46535174661
fragmentation=HCD
charge=3
header=RawFile: QE929_MSQ1321_20180329_Heba_ub_s8_30_2 Index: 21282 Precursor: 0 _peak_
112.60802	2220.87963867188
135.02805	2384.42749023438
159.45079	2417.77709960938
322.02515	2442.02734375
347.17239	2822.0078125
425.00177	2472.79272460938
841.26019	2732.81909179688
1680.7646	3765.89697265625
1826.1201	2918.14501953125
2734.7524	3273.86865234375
2738.8135	3492.62036132813
3189.3521	4525.93310546875
3544.4839	3346.06591796875
3964.0605	3713.50024414063
3980.9446	3920.84252929688
5711.9077	4175.71728515625
5717.4136	4392.30029296875
peaklist end

peaklist start
mz=1623.88336659887
fragmentation=HCD
charge=3
header=RawFile: QE929_MSQ1321_20180329_Heba_ub_s8_30_2 Index: 23557 Precursor: 0 _peak_
137.14857	2430.63427734375
171.23627	2406.42504882813
225.82452	2494.08618164063
270.84637	2589.10546875
302.3353	2536.818359375
350.95541	2752.57397460938
389.66074	2332.626953125
417.32825	2515.876953125
445.17981	2400.93237304688
1415.7566	3204.01293945313
1672.8589	3220.93798828125
2132.9341	3392.75512695313
2706.2236	3524.076171875
3631.5352	4055.81030273438
3915.2754	3424.15405273438
5839.3931	3984.67553710938
peaklist end

peaklist start
mz=1623.88336659887
fragmentation=HCD
charge=3
header=RawFile: QE929_MSQ1321_20180329_Heba_ub_s8_30_2 Index: 23548 Precursor: 0 _peak_
112.52431	2437.12377929688
167.20967	2488.06103515625
230.48808	2606.0546875
703.23743	3020.75805664063
729.74353	2588.53442382813
800.82587	2482.29052734375
1804.79	3454.00512695313
2141.5552	3284.21899414063
3914.8523	3465.39306640625
5098.2051	4076.40307617188
peaklist end

peaklist start
mz=1218.28277631557
fragmentation=HCD
charge=4
header=RawFile: QE929_MSQ1321_20180329_Heba_ub_s7_30_1 Index: 16056 Precursor: 0 _multi_
100.5106	2083.47021484375
135.83936	2024.6943359375
252.88162	1967.20153808594
304.33276	2125.0634765625
351.78522	2207.51831054688
374.48132	2026.10571289063
576.63086	2016.0712890625
2282.5891	2681.54028320313
2651.5872	3268.1728515625
2927.3787	2925.5244140625
4174.9468	3372.8876953125
peaklist end

peaklist start
mz=1218.28327870622
fragmentation=HCD
charge=4
header=RawFile: QE929_MSQ1321_20180329_Heba_ub_s7_30_1 Index: 15775 Precursor: 0 _multi_
108.64352	2043.19812011719
108.9467	1961.31787109375
146.8437	1811.70104980469
587.12183	2179.75219726563
663.78235	2302.60034179688
1043.5212	2096.64868164063
1207.6589	2729.49877929688
1266.1526	2376.52905273438
1472.8479	2317.15185546875
1693.5129	2590.98950195313
2432.0125	3003.00219726563
2964.5552	2815.970703125
peaklist end

peaklist start
mz=1218.28471996228
fragmentation=HCD
charge=4
header=RawFile: QE929_MSQ1321_20180329_Heba_ub_s6_10_3 Index: 16344 Precursor: 0 _multi_
108.94909	2018.03625488281
141.32648	1824.13293457031
185.16479	2650.73461914063
232.11876	1670.39050292969
282.71753	2015.65783691406
305.15137	1746.26147460938
437.19025	1944.88342285156
462.83502	2497.40502929688
668.04132	2119.85693359375
2128.8118	2844.97143554688
3573.8491	2728.74169921875
3741.4998	2925.03198242188
3993.5435	2802.33715820313
peaklist end

peaklist start
mz=1218.28530365092
fragmentation=HCD
charge=4
header=RawFile: QE929_MSQ1321_20180329_Heba_ub_s9_30_3 Index: 16092 Precursor: 0 _multi_
140.11954	1905.00463867188
159.79234	2189.50146484375
161.27078	1654.64318847656
174.04077	1665.22961425781
340.88931	2000.98779296875
522.81866	2050.67749023438
679.94647	2087.28198242188
872.89691	2265.5185546875
1226.2659	2417.35595703125
2104.0781	2642.8916015625
3440.7812	3470.13159179688
3549.9353	2811.19921875
4784.9316	3077.50244140625
peaklist end

peaklist start
mz=1624.17490486829
fragmentation=HCD
charge=3
header=RawFile: QE929_MSQ1321_20180329_Heba_ub_s6_10_3 Index: 23387 Precursor: 0 _peak_
111.20899	2238.89990234375
120.61455	2297.40991210938
142.57034	2749.12377929688
187.246	2489.10546875
329.14984	2739.51489257813
362.44989	2588.78833007813
468.23676	2618.18798828125
562.43127	2972.3544921875
698.04364	3028.59301757813
705.01361	2647.52026367188
814.09717	2955.84057617188
954.95386	2971.79077148438
1402.0233	3101.142578125
1981.7511	3223.41723632813
peaklist end

peaklist start
mz=1624.19089622646
fragmentation=HCD
charge=3
header=RawFile: QE929_MSQ1321_20180329_Heba_ub_s7_30_1 Index: 23321 Precursor: 0 _peak_
126.80672	2770.50341796875
145.90814	2952.14868164063
223.33928	2610.26977539063
781.32874	3341.44873046875
825.95471	2653.7080078125
1107.109	3207.98291015625
1335.4065	3333.80102539063
1340.5068	3085.34228515625
2311.031	3411.3701171875
2400.3831	3544.09252929688
2411.7129	2974.90698242188
2493.1265	3218.51416015625
2647.9441	2887.12670898438
2819.9451	3240.29296875
4536.2002	3818.1513671875
peaklist end

peaklist start
mz=1624.25860424951
fragmentation=HCD
charge=3
header=RawFile: QE929_MSQ1321_20180329_Heba_ub_s6_10_3 Index: 23296 Precursor: 0 _peak_
106.12499	2264.13916015625
174.22102	2676.1455078125
220.8044	2242.93139648438
358.53784	2479.45043945313
844.43298	3280.5908203125
968.85327	2744.8818359375
1074.1781	3556.48901367188
1305.6321	3335.97241210938
1478.6696	3023.25170898438
1659.6337	3251.94848632813
1925.0151	3132.58129882813
2679.1892	3894.52685546875
peaklist end

peaklist start
mz=1624.26281738281
fragmentation=HCD
charge=3
header=RawFile: QE929_MSQ1321_20180329_Heba_ub_s7_30_1 Index: 23415 Precursor: 0 _peak_
114.6097	2538.49926757813
121.7086	2326.1826171875
141.59799	2087.82934570313
179.17807	2184.9765625
208.28056	2427.6298828125
225.03381	2311.96899414063
307.73569	2523.83984375
324.67276	2493.02221679688
865.06946	3011.09716796875
2746.7544	3199.53198242188
2789.8884	3414.17260742188
4246.2827	3256.26904296875
4262.6948	3777.76049804688
5030.293	5612.94384765625
5170.7686	4472.44189453125
5181.3228	4070.32592773438
5300.3037	4165.52490234375
peaklist end

peaklist start
mz=1624.31184996805
fragmentation=HCD
charge=3
header=RawFile: QE929_MSQ1321_20180329_Heba_ub_s9_30_3 Index: 23521 Precursor: 0 _peak_
124.03381	2281.24682617188
138.05481	4684.58203125
163.81177	2595.298828125
254.1394	2615.92895507813
408.10541	2305.3359375
1050.8134	3510.65258789063
1207.5244	3454.76342773438
1257.2976	4697.12890625
2104.8374	3365.97143554688
3676.7917	3375.86645507813
peaklist end

peaklist start
mz=1624.33762672621
fragmentation=HCD
charge=3
header=RawFile: QE929_MSQ1321_20180329_Heba_ub_s8_30_2 Index: 23399 Precursor: 0 _peak_
102.16853	2736.7744140625
242.88016	2424.87719726563
293.11523	2714.2109375
359.31061	2474.0224609375
427.06979	2568.37451171875
480.68729	2690.837890625
539.27417	2470.91748046875
578.65204	2744.462890625
1307.1223	3745.42895507813
1912.4178	3308.8681640625
1974.3955	3228.16552734375
2244.3901	3371.86181640625
4098.0376	3893.40161132813
4668.5024	3626.49609375
4670.8823	3420.67138671875
4912.1899	3531.81762695313
4936.5791	4460.9521484375
peaklist end

peaklist start
mz=1624.34248585889
fragmentation=HCD
charge=3
header=RawFile: QE929_MSQ1321_20180329_Heba_ub_s6_10_3 Index: 23527 Precursor: 0 _peak_
111.98463	2282.67797851563
180.15141	2549.0888671875
182.57962	2543.10815429688
200.1996	2395.1328125
583.23987	2706.82080078125
646.22961	3143.25854492188
925.72327	2924.59716796875
1239.5394	3429.779296875
1541.2085	3106.47143554688
2468.8706	2990.02685546875
2681.2173	3275.99926757813
peaklist end

peaklist start
mz=1624.44628020136
fragmentation=HCD
charge=3
header=RawFile: QE929_MSQ1321_20180329_Heba_ub_s4_10_1 Index: 23099 Precursor: 0 _peak_
105.85429	2286.25317382813
131.13576	2315.47485351563
138.05466	2898.580078125
207.14771	2616.77978515625
288.11307	2319.27270507813
317.00449	2735.98388671875
360.29837	2642.4677734375
468.44858	2534.84448242188
544.22028	2634.83911132813
2254.1106	3518.32153320313
2448.8684	3080.70092773438
3098.2427	3586.83813476563
peaklist end

peaklist start
mz=1625.26233768786
fragmentation=HCD
charge=3
header=RawFile: QE929_MSQ1321_20180329_Heba_ub_s7_30_1 Index: 22995 Precursor: 0 _peak_
122.03056	2694.25659179688
152.0493	2368.697265625
171.39748	2200.32666015625
369.96826	2317.35424804688
387.68103	2773.05444335938
397.93674	2587.77880859375
1293.1343	2996.75024414063
2407.792	3103.84985351563
3438.8562	3585.68579101563
3989.8369	3430.55981445313
peaklist end

peaklist start
mz=1219.30348945728
fragmentation=HCD
charge=4
header=RawFile: QE929_MSQ1321_20180329_Heba_ub_s7_30_1 Index: 15365 Precursor: 0 _multi_
142.26988	1809.26684570313
202.35661	2037.02270507813
232.69325	1804.58422851563
290.54169	1907.24816894531
346.44254	1778.47326660156
373.35852	1551.65783691406
771.36182	2144.8974609375
896.55585	2562.42724609375
1191.105	2414.21508789063
1406.6615	2033.51806640625
2453.9348	2357.15600585938
2572.4851	2784.42724609375
3390.531	2791.12231445313
peaklist end

peaklist start
mz=1219.30359592534
fragmentation=HCD
charge=4
header=RawFile: QE929_MSQ1321_20180329_Heba_ub_s6_10_3 Index: 15897 Precursor: 0 _multi_
101.0545	1731.6181640625
143.71153	1653.6865234375
203.17036	1786.69897460938
391.72583	2003.41381835938
575.52008	1959.92883300781
597.27661	2362.77880859375
1279.4957	2150.28125
1349.2474	2096.93188476563
1581.2578	2447.81860351563
1638.7173	2178.82202148438
2429.5515	2286.62036132813
3324.8562	2450.3232421875
peaklist end

peaklist start
mz=1219.30421313258
fragmentation=HCD
charge=4
header=RawFile: QE929_MSQ1321_20180329_Heba_ub_s6_10_3 Index: 15714 Precursor: 0 _multi_
106.77008	1767.11657714844
131.80988	1663.80456542969
152.93298	1760.78698730469
191.34435	1946.08081054688
1828.4194	2237.52612304688
2232.1003	2569.99536132813
2272.7866	2969.12817382813
peaklist end

peaklist start
mz=1625.43345816431
fragmentation=HCD
charge=3
header=RawFile: QE929_MSQ1321_20180329_Heba_ub_s6_10_3 Index: 23643 Precursor: 0 _peak_
165.08241	2262.72875976563
199.98944	2564.13745117188
891.24554	3108.67163085938
1085.0259	3285.07763671875
1408.4196	3000.6953125
1483.0588	3100.07763671875
peaklist end

peaklist start
mz=1625.58483554933
fragmentation=HCD
charge=3
header=RawFile: QE929_MSQ1321_20180329_Heba_ub_s4_10_1 Index: 23236 Precursor: 0 _peak_
105.46455	2288.220703125
150.61646	2554.06884765625
671.6955	2790.61596679688
689.16095	4296.88916015625
1817.5349	3775.88256835938
2546.0039	3358.85229492188
peaklist end

peaklist start
mz=1219.55415425297
fragmentation=HCD
charge=4
header=RawFile: QE929_MSQ1321_20180329_Heba_ub_s7_30_1 Index: 15204 Precursor: 0 _multi_
109.88117	1747.96252441406
110.00798	2017.18859863281
156.2231	1677.78698730469
224.37898	1901.54541015625
239.49388	1847.66052246094
246.32242	1786.12805175781
290.17999	1760.05444335938
389.18137	2694.59643554688
603.40179	2002.47839355469
657.48303	2574.28295898438
865.685	1941.59045410156
897.37567	2038.40124511719
935.41693	2359.14013671875
1365.1309	2194.75537109375
2834.2234	3058.13012695313
2928.4075	3077.4873046875
3377.3459	3323.69653320313
4350.7349	2689.45874023438
peaklist end

peaklist start
mz=1625.8061814182
fragmentation=HCD
charge=3
header=RawFile: QE929_MSQ1321_20180329_Heba_ub_s9_30_3 Index: 21244 Precursor: 0 _peak_
124.62978	2394.89868164063
199.37456	2249.86791992188
254.04689	2273.45263671875
540.36951	2675.29174804688
749.4104	2739.18334960938
1984.072	3000.79736328125
2075.0742	3820.69384765625
2992.6021	3617.80224609375
3310.8425	3661.42578125
4253.1396	3480.33959960938
4385.3882	4435.755859375
4969.9214	4798.033203125
peaklist end

peaklist start
mz=1625.81802836809
fragmentation=HCD
charge=3
header=RawFile: QE929_MSQ1321_20180329_Heba_ub_s9_30_3 Index: 21512 Precursor: 0 _peak_
100.01715	2551.61791992188
183.70329	2729.09716796875
1092.572	2820.11938476563
1230.2069	3338.26416015625
1510.0454	2821.69580078125
1521.129	3010.04541015625
1827.8431	3672.3125
peaklist end

peaklist start
mz=1625.88293457031
fragmentation=HCD
charge=3
header=RawFile: QE929_MSQ1321_20180329_Heba_ub_s8_30_2 Index: 23181 Precursor: 0 _peak_
127.47134	2432.77758789063
162.93663	2451.54565429688
227.1169	2244.24877929688
344.85828	2616.91186523438
420.41162	2476.16455078125
587.97736	2435.86303710938
635.25336	3000.92016601563
1101.735	2865.78198242188
1273.0607	3059.55419921875
1508.8757	3224.26489257813
2819.7478	3026.18896484375
5203.3784	3836.66235351563
peaklist end

peaklist start
mz=1626.4918992049
fragmentation=HCD
charge=3
header=RawFile: QE929_MSQ1321_20180329_Heba_ub_s8_30_2 Index: 23433 Precursor: 0 _peak_
105.33707	2583.17504882813
112.75793	2257.32080078125
120.08159	2533.26318359375
127.67183	2403.61450195313
151.72974	2998.20336914063
216.83514	2465.32153320313
218.56717	2992.77075195313
225.32738	2728.83520507813
246.1953	2697.82299804688
303.47653	2508.47583007813
2752.6445	3308.50463867188
peaklist end

peaklist start
mz=1626.51029113448
fragmentation=HCD
charge=3
header=RawFile: QE929_MSQ1321_20180329_Heba_ub_s9_30_3 Index: 23631 Precursor: 0 _peak_
112.27234	2133.12377929688
122.95247	2008.37231445313
301.39066	2414.79565429688
523.08942	2744.38525390625
597.37744	2321.54052734375
678.29608	2725.77465820313
1004.8828	2945.85180664063
2619.072	3499.87939453125
3870.2976	4123.10400390625
4181.4282	4065.45874023438
4934.4224	3486.10620117188
5944.062	3543.38745117188
peaklist end

peaklist start
mz=1626.6890215003
fragmentation=HCD
charge=3
header=RawFile: QE929_MSQ1321_20180329_Heba_ub_s9_30_3 Index: 23424 Precursor: 0 _peak_
109.34409	2093.63354492188
128.81592	2396.21801757813
129.10237	3036.25952148438
152.48306	2194.28979492188
190.84445	2317.92138671875
233.32381	2616.77294921875
360.04257	2433.36108398438
365.85843	2734.27490234375
399.76508	2614.19653320313
414.28772	2652.93017578125
427.9549	2497.9921875
460.8205	2327.18798828125
485.65015	2745.90234375
492.98035	2585.57006835938
1298.4525	2659.64770507813
1723.8821	3171.28173828125
2105.3611	3143.59350585938
2321.5203	3727.07202148438
2364.7791	3462.45361328125
peaklist end

peaklist start
mz=1626.71506989238
fragmentation=HCD
charge=3
header=RawFile: QE929_MSQ1321_20180329_Heba_ub_s8_30_2 Index: 23343 Precursor: 0 _peak_
109.49483	2893.78686523438
138.05542	2947.41479492188
211.44112	2424.10498046875
221.02045	2738.3037109375
248.54205	2440.78881835938
815.58057	2806.97485351563
1154.0538	2850.0859375
1165.752	2776.68383789063
3633.1919	3308.65209960938
4055.1045	4106.66552734375
4056.8577	3222.81079101563
4288.5908	3766.41967773438
5686.6143	3469.74658203125
peaklist end

peaklist start
mz=1626.85463945714
fragmentation=HCD
charge=3
header=RawFile: QE929_MSQ1321_20180329_Heba_ub_s9_30_3 Index: 23683 Precursor: 0 _peak_
150.03017	2588.93017578125
177.15959	2275.19555664063
258.47195	2774.26123046875
371.99615	2536.86645507813
791.6604	2777.40161132813
1374.3516	2776.70556640625
1684.1306	3323.94091796875
2624.6943	3656.14086914063
2933.8103	3966.35961914063
peaklist end

peaklist start
mz=1627.13565445796
fragmentation=HCD
charge=3
header=RawFile: QE929_MSQ1321_20180329_Heba_ub_s9_30_3 Index: 21218 Precursor: 0 _peak_
126.6832	2242.69555664063
146.089	2165.59375
154.32434	2891.09912109375
809.58276	2904.5263671875
1294.2935	2915.76342773438
1321.9895	3365.0009765625
3684.7563	3942.37622070313
4107.8345	3722.81396484375
peaklist end

peaklist start
mz=1627.15832519531
fragmentation=HCD
charge=3
header=RawFile: QE929_MSQ1321_20180329_Heba_ub_s8_30_2 Index: 21329 Precursor: 0 _peak_
135.4962	2369.8330078125
180.45905	2138.82299804688
185.15849	2418.0400390625
393.52472	3013.53857421875
398.06403	2599.92700195313
451.84406	3213.9736328125
543.92664	2741.44848632813
789.08746	2944.47485351563
966.51068	2830.57861328125
1830.6122	3928.92358398438
4353.9727	3980.39184570313
5783.3853	3759.94995117188
5847.376	3462.68627929688
peaklist end

peaklist start
mz=1627.25103395119
fragmentation=HCD
charge=3
header=RawFile: QE929_MSQ1321_20180329_Heba_ub_s6_10_3 Index: 23671 Precursor: 0 _peak_
102.05965	2455.70092773438
121.95618	2205.3134765625
167.87268	2683.11987304688
200.69632	3206.30737304688
432.92978	2495.49755859375
459.24252	2643.06982421875
601.21857	3056.48779296875
978.65021	2830.86254882813
1067.8828	2880.42993164063
2670.1624	3682.6611328125
4905.3555	3753.302734375
peaklist end

peaklist start
mz=1627.39479898078
fragmentation=HCD
charge=3
header=RawFile: QE929_MSQ1321_20180329_Heba_ub_s7_30_1 Index: 23330 Precursor: 0 _peak_
107.62411	2165.9296875
163.5755	2629.7626953125
197.75896	2574.00268554688
334.4809	2716.92993164063
543.01099	2610.13452148438
695.68359	2717.85278320313
731.16907	2543.42846679688
852.21704	2675.72924804688
947.22937	3008.40014648438
1441.3013	3525.068359375
1468.0397	3043.40307617188
1534.3899	3059.04516601563
2354.7649	3296.06225585938
peaklist end

peaklist start
mz=1627.44641807655
fragmentation=HCD
charge=3
header=RawFile: QE929_MSQ1321_20180329_Heba_ub_s8_30_2 Index: 21199 Precursor: 0 _peak_
120.91595	2230.9345703125
136.30696	2505.349609375
166.23883	2520.599609375
211.88817	2361.87231445313
290.56845	2513.30493164063
385.75171	2796.42309570313
618.86346	2383.84643554688
656.53613	2967.31762695313
2389.7314	3386.41674804688
2397.291	3213.4833984375
5525.4194	3645.16577148438
5969.2583	3551.19775390625
peaklist end

peaklist start
mz=1627.58170703396
fragmentation=HCD
charge=3
header=RawFile: QE929_MSQ1321_20180329_Heba_ub_s9_30_3 Index: 21370 Precursor: 0 _peak_
102.40034	2260.63500976563
110.63522	2323.11279296875
132.55684	2231.61474609375
196.23201	2562.78759765625
226.94124	2236.36401367188
254.76904	2832.43017578125
388.17746	2393.74438476563
399.16916	2638.427734375
435.39352	3105.3896484375
842.43555	3543.60546875
976.64105	3412.86376953125
1710.4629	3748.65600585938
2772.3572	3034.3974609375
3414.4917	3332.06201171875
3775.4136	3977.73193359375
4390.4351	4359.2880859375
peaklist end

peaklist start
mz=1627.62681599715
fragmentation=HCD
charge=3
header=RawFile: QE929_MSQ1321_20180329_Heba_ub_s6_10_3 Index: 23654 Precursor: 0 _peak_
101.82808	2521.75439453125
104.10112	2391.53662109375
119.27019	2513.564453125
191.67603	2646.02124023438
195.85909	2403.43383789063
502.65872	2499.63598632813
503.23044	2854.35571289063
561.98553	2644.63427734375
1081.4492	3019.0947265625
4076.0388	3382.61376953125
4131.1621	3555.37866210938
4322.6924	4361.97412109375
peaklist end

peaklist start
mz=1627.84463403849
fragmentation=HCD
charge=3
header=RawFile: QE929_MSQ1321_20180329_Heba_ub_s8_30_2 Index: 23315 Precursor: 0 _peak_
139.44781	2748.80151367188
142.72708	2238.74682617188
161.52232	2536.65356445313
179.2128	2242.14697265625
186.77226	2511.96215820313
204.2502	2406.24194335938
260.45605	2242.00048828125
624.63123	2731.87817382813
729.08899	2758.6005859375
1330.0842	3125.09204101563
1831.3828	2910.07177734375
5316.4712	4065.07421875
5442.7339	4283.54052734375
peaklist end

peaklist start
mz=1628.10293399741
fragmentation=HCD
charge=3
header=RawFile: QE929_MSQ1321_20180329_Heba_ub_s7_30_1 Index: 22822 Precursor: 0 _peak_
104.84043	2469.44873046875
138.00983	2045.31896972656
230.6468	2340.44970703125
238.44052	2303.39086914063
250.24602	2596.04370117188
399.17358	2761.96118164063
800.80695	2780.27856445313
1672.0193	3037.40600585938
1771.3846	3338.37182617188
2724.8767	3465.521484375
3201.1343	3642.88012695313
4627.2349	4028.51977539063
peaklist end

peaklist start
mz=1628.12579442066
fragmentation=HCD
charge=3
header=RawFile: QE929_MSQ1321_20180329_Heba_ub_s7_30_1 Index: 23293 Precursor: 0 _peak_
141.71429	2698.34106445313
161.41731	2744.86645507813
211.49594	2514.39965820313
252.1851	2627.94213867188
277.14783	2463.08129882813
305.71487	2363.54956054688
429.20322	2768.10522460938
1022.9791	3045.19604492188
1748.3717	3396.85693359375
2293.0225	3923.09619140625
peaklist end

peaklist start
mz=1628.7054356038
fragmentation=HCD
charge=3
header=RawFile: QE929_MSQ1321_20180329_Heba_ub_s8_30_2 Index: 23125 Precursor: 0 _peak_
101.62272	2504.17016601563
153.48997	2520.24829101563
173.14185	2228.77221679688
271.86163	2656.908203125
339.4061	2450.27026367188
480.74475	2508.93920898438
901.46356	2900.1533203125
1154.4033	2784.84448242188
1677.3784	3610.66625976563
2048.2852	3316.62109375
2073.7771	3518.55346679688
2412.7534	3032.884765625
2540.4844	3594.82421875
2754.4438	3543.13012695313
peaklist end

peaklist start
mz=1628.71137107007
fragmentation=HCD
charge=3
header=RawFile: QE929_MSQ1321_20180329_Heba_ub_s8_30_2 Index: 23166 Precursor: 0 _peak_
114.8159	2250.92236328125
127.27309	2222.18334960938
197.59	2416.69775390625
303.02957	2688.65747070313
727.61902	2687.64477539063
927.54266	2803.14770507813
1267.8688	5063.60107421875
1278.5741	2918.85424804688
1833.9004	3061.69921875
5440.4556	3887.02514648438
5784.6699	4235.05908203125
peaklist end

peaklist start
mz=1628.86843393856
fragmentation=HCD
charge=3
header=RawFile: QE929_MSQ1321_20180329_Heba_ub_s7_30_1 Index: 22982 Precursor: 0 _peak_
102.24385	2379.5908203125
112.37965	2119.22631835938
112.44171	2246.51538085938
112.62469	2390.18823242188
154.72206	2259.931640625
177.38576	2499.66723632813
178.93071	2307.39819335938
233.43288	2382.09106445313
269.14343	2338.42407226563
503.43765	2946.20849609375
586.25732	2704.41870117188
651.4444	3027.75317382813
1078.2583	2902.38623046875
1376.1385	4738.79296875
1680.6047	3126.52392578125
2452.7583	3576.50708007813
2818.2732	3382.91479492188
4934.854	4241.31591796875
5994.5894	5059.8740234375
peaklist end

peaklist start
mz=1629.04918111485
fragmentation=HCD
charge=3
header=RawFile: QE929_MSQ1321_20180329_Heba_ub_s6_10_3 Index: 23532 Precursor: 0 _peak_
114.75781	2273.67724609375
132.02	2897.34326171875
148.37506	2542.83837890625
180.44536	2560.73120117188
296.98831	2814.482421875
337.29031	2396.896484375
340.33627	2686.88403320313
583.20233	2504.87841796875
1407.653	3291.85791015625
1722.7266	3270.37426757813
1866.657	3004.23461914063
1888.3241	3776.25219726563
2090.7749	3251.29321289063
2391.8538	3339.52001953125
2611.9878	3219.83544921875
2847.9143	3497.64770507813
3328.2524	3776.22680664063
4814.6787	4059.85986328125
5890.4595	3930.59814453125
peaklist end

peaklist start
mz=1629.50453059247
fragmentation=HCD
charge=3
header=RawFile: QE929_MSQ1321_20180329_Heba_ub_s9_30_3 Index: 23773 Precursor: 0 _peak_
100.3893	1975.53088378906
114.51833	2734.73803710938
124.9193	2626.10400390625
147.66348	2787.78393554688
177.10156	2352.9453125
313.48499	2512.71704101563
767.33105	2536.31665039063
792.48541	2650.06176757813
1762.9684	3420.93139648438
5578.4463	3539.8671875
peaklist end

peaklist start
mz=1629.52005906892
fragmentation=HCD
charge=3
header=RawFile: QE929_MSQ1321_20180329_Heba_ub_s4_10_1 Index: 23393 Precursor: 0 _peak_
104.11378	2223.62036132813
213.35352	2648.49389648438
278.332	2449.04370117188
736.80328	3100.9990234375
1230.9468	2829.78833007813
1509.2894	3562.67407226563
2026.0101	3445.71362304688
2345.1719	3038.41455078125
3659.3311	3425.37768554688
peaklist end

peaklist start
mz=1629.70549319449
fragmentation=HCD
charge=3
header=RawFile: QE929_MSQ1321_20180329_Heba_ub_s6_10_3 Index: 23731 Precursor: 0 _peak_
109.00771	2074.04418945313
111.42799	2574.2421875
117.08483	2213.33056640625
118.81462	2048.56323242188
119.61056	2203.7890625
119.62161	2379.79321289063
120.08274	2964.88330078125
138.08614	2382.35278320313
242.73665	2364.11254882813
298.2399	2602.2138671875
615.11725	2831.28930664063
1026.1371	3244.04931640625
1869.9454	3338.14794921875
2182.7927	3645.13159179688
2279.9111	3476.47998046875
2343.9607	3042.57470703125
2997.1643	3802.44091796875
peaklist end

peaklist start
mz=1629.89147949219
fragmentation=HCD
charge=3
header=RawFile: QE929_MSQ1321_20180329_Heba_ub_s6_10_3 Index: 23539 Precursor: 0 _peak_
116.39536	2259.44506835938
233.03101	2302.30712890625
332.3287	2434.3076171875
365.06949	2728.11596679688
384.37408	2508.66674804688
446.65918	2696.42822265625
855.39252	2651.14453125
1408.3751	3066.103515625
1449.3477	3234.73852539063
1665.1394	3642.30224609375
2338.7239	3294.49609375
2976.1436	3360.962890625
4204.3223	4061.40551757813
4384.6948	3713.01708984375
peaklist end

peaklist start
mz=1630.04271690397
fragmentation=HCD
charge=3
header=RawFile: QE929_MSQ1321_20180329_Heba_ub_s8_30_2 Index: 23572 Precursor: 0 _peak_
106.70653	2369.27319335938
119.69323	2348.162109375
366.07074	2669.33544921875
438.96683	2640.55322265625
612.85339	3462.69580078125
1339.4178	2906.0546875
1353.6633	2995.1162109375
1362.6813	3167.10693359375
1780.4548	3186.86767578125
2067.0588	3110.55102539063
2852.3132	4355.9189453125
3724.3367	4172.91748046875
4939.4512	4472.38818359375
peaklist end

peaklist start
mz=1630.06642009985
fragmentation=HCD
charge=3
header=RawFile: QE929_MSQ1321_20180329_Heba_ub_s6_10_3 Index: 23303 Precursor: 0 _peak_
142.83731	3230.16186523438
192.49887	2432.92822265625
220.75774	2337.07299804688
221.10468	2910.46875
224.672	2499.78076171875
260.56497	2740.53784179688
295.19064	2333.95874023438
493.77127	2512.8466796875
497.96637	2764.98022460938
1663.9454	3478.17529296875
1675.2699	3396.62548828125
1748.3314	3405.05151367188
3429.8315	3858.83471679688
3486.0137	3357.97192382813
4161.811	3524.82592773438
4679.1782	3772.5869140625
5071.5962	3834.55712890625
peaklist end

peaklist start
mz=1223.06997250562
fragmentation=HCD
charge=4
header=RawFile: QE929_MSQ1321_20180329_Heba_ub_s3_ctrl_3 Index: 14887 Precursor: 0 _multi_
114.7571	1617.78918457031
117.64017	1722.26733398438
138.05507	6625.052734375
144.35886	1737.83654785156
150.02776	2000.58801269531
161.08856	1909.93518066406
204.08722	9754.6875
222.41508	1754.90795898438
232.08214	3594.59130859375
428.10251	2367.91650390625
940.89331	1967.80017089844
1281.4384	2681.8251953125
1411.7375	2443.88623046875
1996.21	2183.79467773438
2690.6372	2786.34375
3298.6787	2501.72045898438
4800.2803	3519.69604492188
peaklist end

peaklist start
mz=1223.07044719918
fragmentation=HCD
charge=4
header=RawFile: QE929_MSQ1321_20180329_Heba_ub_s8_30_2 Index: 16199 Precursor: 0 _multi_
107.76833	1660.32299804688
126.05534	1931.44799804688
136.48434	1966.0849609375
138.05557	2589.205078125
204.08611	2882.50390625
298.5679	2145.63989257813
1004.0345	2348.88623046875
1077.9082	2591.41381835938
1229.196	2089.9208984375
2421.311	2381.142578125
3337.106	2780.92333984375
peaklist end

peaklist start
mz=1223.07044719918
fragmentation=HCD
charge=4
header=RawFile: QE929_MSQ1321_20180329_Heba_ub_s8_30_2 Index: 15962 Precursor: 0 _multi_
112.19224	1656.20251464844
126.05544	15751.1416015625
127.05061	1901.654296875
138.05513	19017.03515625
144.06625	2133.6474609375
168.06525	11418.73046875
186.07587	9584.48828125
193.28488	2036.771484375
204.08646	23360.876953125
232.08191	11511.990234375
436.43057	2188.95874023438
970.68463	2200.66284179688
990.33954	2021.37341308594
1151.1165	2423.00512695313
1275.0463	2281.57641601563
1642.8188	3107.69799804688
2337.2397	2549.04345703125
4908.4727	2828.8759765625
peaklist end

peaklist start
mz=1223.07062963448
fragmentation=HCD
charge=4
header=RawFile: QE929_MSQ1321_20180329_Heba_ub_s4_10_1 Index: 16050 Precursor: 0 _multi_
100.62074	1674.36096191406
126.05482	10968.11328125
138.05499	8839.2529296875
168.06549	2126.80249023438
204.08685	10419.6044921875
231.59267	1874.4375
232.08043	2654.17114257813
624.73328	2252.4111328125
808.64838	2411.48193359375
1759.4874	3542.80419921875
2803.7817	2568.6005859375
2864.4648	3319.20092773438
3474.0991	3050.53735351563
peaklist end

peaklist start
mz=1223.07088619872
fragmentation=HCD
charge=4
header=RawFile: QE929_MSQ1321_20180329_Heba_ub_s6_10_3 Index: 16250 Precursor: 0 _multi_
103.56662	1652.41918945313
111.81925	1593.42150878906
117.34877	1633.86059570313
118.42838	1860.10485839844
126.05503	3641.84448242188
138.05476	4723.6494140625
184.28107	2011.28039550781
186.07602	2941.47485351563
198.80125	1964.06506347656
204.08575	11793.984375
240.06523	2214.83959960938
276.38715	1875.58374023438
289.16101	1980.80053710938
307.21451	2024.99145507813
324.36078	1955.4150390625
449.04855	1938.88305664063
703.88599	2482.3837890625
983.11768	2762.171875
1452.0903	3253.28784179688
2309.1987	2578.498046875
3351.0093	2563.66625976563
3639.8381	2352.96264648438
4744.3638	2874.94506835938
peaklist end

peaklist start
mz=1223.07088619872
fragmentation=HCD
charge=4
header=RawFile: QE929_MSQ1321_20180329_Heba_ub_s6_10_3 Index: 16089 Precursor: 0 _multi_
126.05504	12648.24609375
138.05452	15658.826171875
140.02223	1734.50231933594
168.06496	6721.2841796875
186.0757	4615.2548828125
188.92831	1763.11206054688
204.08647	23839.693359375
214.32269	2118.06811523438
232.08173	2340.93530273438
295.50098	2131.1396484375
414.21078	2440.29321289063
453.35947	1877.53967285156
689.26404	2464.87158203125
978.15399	2182.3291015625
3626.7942	2595.55102539063
3652.947	2933.16821289063
peaklist end

peaklist start
mz=1223.07098992098
fragmentation=HCD
charge=4
header=RawFile: QE929_MSQ1321_20180329_Heba_ub_s6_10_3 Index: 16571 Precursor: 0 _multi_
102.51791	1586.98815917969
117.9639	1664.7978515625
126.05473	4489.8701171875
127.16375	1705.14013671875
138.05476	3698.5
138.94867	1816.59057617188
152.38437	1792.33203125
204.08673	7446.5546875
232.08174	2063.37841796875
261.7767	2036.34387207031
275.01202	1947.322265625
897.94037	2303.65991210938
1040.2684	2141.62231445313
1167.6775	2177.18823242188
1867.7843	2677.63818359375
2878.9106	2756.61669921875
4155.1543	3018.98046875
4517.6123	2927.89404296875
4905.5898	2713.86279296875
peaklist end

peaklist start
mz=1223.07106559116
fragmentation=HCD
charge=4
header=RawFile: QE929_MSQ1321_20180329_Heba_ub_s2_ctrl_2 Index: 15787 Precursor: 0 _multi_
126.05478	12413.625
133.33691	1872.88989257813
138.05467	11155.755859375
168.06522	3626.13940429688
181.87311	1988.27038574219
186.07559	3281.60913085938
200.55795	1988.97839355469
204.08636	13318.4921875
232.08076	3622.5517578125
642.00873	2369.57348632813
1078.7957	2246.45727539063
3475.6218	2918.85961914063
4242.8364	2803.11791992188
peaklist end

peaklist start
mz=1223.07109495481
fragmentation=HCD
charge=4
header=RawFile: QE929_MSQ1321_20180329_Heba_ub_s7_30_1 Index: 15773 Precursor: 0 _multi_
138.05548	1931.16589355469
142.53429	1810.75415039063
178.50618	1725.66796875
204.0872	2152.71264648438
236.36523	2168.73095703125
238.0811	1964.77307128906
269.09616	1975.62316894531
329.40994	1757.86071777344
462.81323	1955.716796875
997.96472	2401.017578125
1320.9229	2137.30859375
2697.3264	2489.939453125
3194.8354	2423.2880859375
3270.9893	2654.59423828125
3341.9556	3339.48510742188
4722.209	3124.92578125
4867.0107	3221.23193359375
peaklist end

peaklist start
mz=1223.07109495481
fragmentation=HCD
charge=4
header=RawFile: QE929_MSQ1321_20180329_Heba_ub_s7_30_1 Index: 15577 Precursor: 0 _multi_
126.05537	3658.9794921875
138.05469	8908.1162109375
177.5526	1701.58508300781
204.08563	6839.12939453125
359.8588	2009.11633300781
421.30209	2245.89721679688
461.80524	1925.75598144531
690.68475	2392.52294921875
821.88104	2203.23657226563
1099.0476	2693.86962890625
2064.844	2699.89428710938
3315.2964	2686.88671875
3554.374	2745.73071289063
4605.9111	2990.26220703125
peaklist end

peaklist start
mz=1223.07148576076
fragmentation=HCD
charge=4
header=RawFile: QE929_MSQ1321_20180329_Heba_ub_s7_30_1 Index: 16043 Precursor: 0 _multi_
126.0554	2827.78979492188
138.05511	3107.4423828125
196.5218	1990.41931152344
204.0867	3288.66455078125
298.24429	1932.00085449219
322.00488	2465.94750976563
343.5314	1958.11889648438
475.45044	1945.49475097656
480.04352	2279.54809570313
480.22348	1911.82580566406
2939.7493	2515.85766601563
3033.2554	2500.38623046875
3280.9761	2779.341796875
peaklist end

peaklist start
mz=1223.07195699397
fragmentation=HCD
charge=4
header=RawFile: QE929_MSQ1321_20180329_Heba_ub_s9_30_3 Index: 15816 Precursor: 0 _multi_
126.05463	15506.8291015625
138.05455	13227.048828125
140.11507	1748.03784179688
151.49831	1852.78918457031
168.06499	4588.8701171875
186.07648	4043.8017578125
190.564	1981.26879882813
204.08636	19052.568359375
214.07014	3320.72412109375
232.08049	7259.8330078125
251.15111	2991.99389648438
281.05154	1846.64526367188
414.21451	4303.84716796875
435.16333	2205.78857421875
587.74677	1912.74475097656
891.85193	2194.0263671875
1661.8781	2647.2080078125
3085.8713	2561.33520507813
3396.6099	2724.07421875
peaklist end

peaklist start
mz=1630.48571777344
fragmentation=HCD
charge=3
header=RawFile: QE929_MSQ1321_20180329_Heba_ub_s9_30_3 Index: 23477 Precursor: 0 _peak_
175.78107	2501.72509765625
344.24237	2493.79248046875
458.99094	2691.1220703125
515.0686	2429.220703125
588.96362	2304.53735351563
2063.438	3766.28149414063
2380.9258	3863.64404296875
3549.1406	3762.306640625
4224.3066	3723.89477539063
4721.9043	3346.63525390625
4860.2676	3737.33642578125
4916.4883	3801.0888671875
peaklist end

peaklist start
mz=1630.78437037987
fragmentation=HCD
charge=3
header=RawFile: QE929_MSQ1321_20180329_Heba_ub_s8_30_2 Index: 21320 Precursor: 0 _peak_
138.09276	2415.65258789063
167.67543	2437.13793945313
285.8447	3034.21728515625
466.37167	2646.31127929688
544.05273	2815.75512695313
596.51947	2575.1181640625
1256.2913	2956.4541015625
2086.3582	3424.15844726563
2314.9668	3472.07788085938
2568.1382	3424.97900390625
2637.1318	3208.50366210938
peaklist end

peaklist start
mz=1630.81371197354
fragmentation=HCD
charge=3
header=RawFile: QE929_MSQ1321_20180329_Heba_ub_s7_30_1 Index: 23322 Precursor: 0 _peak_
100.22659	2623.15185546875
103.60022	2398.22827148438
120.24767	2549.73413085938
129.98337	2094.68359375
132.30898	2431.30224609375
184.71921	2372.64526367188
313.83615	2545.09521484375
324.60651	2613.6708984375
429.68787	2597.64672851563
441.16867	2570.36694335938
543.10638	3021.48950195313
576.30475	2710.7578125
1648.4681	2973.71850585938
1790.3353	3472.87158203125
1875.4706	5082.2587890625
2539.3555	3311.45678710938
3512.2493	3664.92919921875
3627.0503	3489.0234375
3843.1809	3136.65258789063
4020.269	3410.17236328125
5341.9878	3765.88330078125
peaklist end

peaklist start
mz=1630.84502559927
fragmentation=HCD
charge=3
header=RawFile: QE929_MSQ1321_20180329_Heba_ub_s6_10_3 Index: 23582 Precursor: 0 _peak_
102.34759	2364.33642578125
108.29954	2276.28979492188
224.15344	2560.96166992188
430.07385	2560.95874023438
463.073	2794.22412109375
1228.3745	3048.16235351563
2379.5435	3535.62329101563
peaklist end

peaklist start
mz=1631.00621874792
fragmentation=HCD
charge=3
header=RawFile: QE929_MSQ1321_20180329_Heba_ub_s9_30_3 Index: 21202 Precursor: 0 _peak_
136.07568	2854.13012695313
232.65356	2256.50830078125
281.18857	2678.85400390625
286.29898	2553.67236328125
375.14008	2848.61303710938
565.81165	3172.68530273438
586.9187	2680.8056640625
808.25836	3232.96508789063
1964.0255	3048.24780273438
2500.199	3513.91235351563
2501.0422	3235.81884765625
peaklist end

peaklist start
mz=979.063116827245
fragmentation=HCD
charge=5
header=RawFile: QE929_MSQ1321_20180329_Heba_ub_s3_ctrl_3 Index: 14570 Precursor: 0 _multi_
112.52017	1699.44189453125
140.65755	1484.90551757813
155.80872	1418.0400390625
173.2563	1578.97009277344
441.51041	1625.79614257813
625.27826	1884.01818847656
1043.1305	1792.22229003906
1351.5344	1992.6826171875
1505.2317	2131.9462890625
1817.6803	2152.62646484375
1870.8884	2140.05053710938
2323.5154	2324.87084960938
3429.1555	2552.65405273438
peaklist end

peaklist start
mz=979.063316575961
fragmentation=HCD
charge=5
header=RawFile: QE929_MSQ1321_20180329_Heba_ub_s2_ctrl_2 Index: 15449 Precursor: 0 _multi_
208.44818	1413.08776855469
216.45314	1470.51489257813
316.83731	1567.21264648438
1237.5232	1908.37561035156
1548.7825	2100.89306640625
2105.6428	2199.01196289063
2169.3423	2113.78491210938
2193.5215	2377.89770507813
2695.1833	2076.11181640625
3668.9746	2149.87768554688
4252.8428	2356.56372070313
peaklist end

peaklist start
mz=979.063320340736
fragmentation=HCD
charge=5
header=RawFile: QE929_MSQ1321_20180329_Heba_ub_s4_10_1 Index: 15697 Precursor: 0 _multi_
119.52852	1504.69934082031
126.91476	1436.36853027344
233.12724	2074.3359375
301.52225	1692.20190429688
389.18256	7400.8779296875
599.55371	2042.47387695313
673.01202	2111.98022460938
704.94537	1973.72692871094
714.46729	2011.15161132813
979.49696	14052.3605957031
1772.4257	2034.97497558594
2405.9875	2387.26611328125
2806.2603	2828.22265625
3397.697	2234.822265625
4694.5669	2264.96826171875
4696.6519	2839.61572265625
peaklist end

peaklist start
mz=979.063368054626
fragmentation=HCD
charge=5
header=RawFile: QE929_MSQ1321_20180329_Heba_ub_s6_10_3 Index: 15646 Precursor: 0 _multi_
113.21069	1407.439453125
121.26524	1589.82153320313
129.10222	7517.37451171875
136.07573	3851.23510742188
148.47827	1467.66027832031
151.2554	1629.87902832031
153.14708	1879.73803710938
159.09081	2729.66088867188
160.13371	2093.92114257813
174.40865	1821.27673339844
232.51051	1617.32897949219
233.12787	7449.81640625
261.12289	4014.7958984375
292.12814	2277.59106445313
304.10757	1705.22412109375
337.89496	1638.18408203125
367.8317	1759.66882324219
389.1796	10474.1904296875
547.5116	1788.56530761719
661.54071	1760.08142089844
731.34674	1856.26904296875
peaklist end

peaklist start
mz=979.063368054626
fragmentation=HCD
charge=5
header=RawFile: QE929_MSQ1321_20180329_Heba_ub_s6_10_3 Index: 15824 Precursor: 0 _multi_
104.36631	1407.4501953125
129.10231	1549.92126464844
136.07593	3053.40087890625
186.67113	1641.30114746094
205.00612	1583.70581054688
221.06264	1462.47802734375
233.12704	3598.74291992188
239.30984	1756.85949707031
264.8027	1607.27185058594
358.90439	1603.01940917969
389.18134	2165.36987304688
570.4325	1891.68347167969
979.48907	2308.08251953125
1071.2313	2096.90234375
1243.6552	2081.11791992188
1475.3394	2037.48486328125
2874.0605	2057.96630859375
3263.5903	2324.02221679688
3572.291	2471.271484375
peaklist end

peaklist start
mz=979.063380092123
fragmentation=HCD
charge=5
header=RawFile: QE929_MSQ1321_20180329_Heba_ub_s9_30_3 Index: 15323 Precursor: 0 _multi_
103.96785	1599.91857910156
129.10194	2500.98999023438
136.07576	2890.09130859375
233.12764	3846.88745117188
261.12207	2104.64990234375
389.18092	10699.4890136719
574.92938	1734.01293945313
857.88837	1738.04113769531
878.31512	1873.32202148438
971.35333	2121.80249023438
1323.979	1879.02612304688
3533.5991	2729.24755859375
4394.6328	2622.81982421875
peaklist end

peaklist start
mz=979.063407108332
fragmentation=HCD
charge=5
header=RawFile: QE929_MSQ1321_20180329_Heba_ub_s8_30_2 Index: 15475 Precursor: 0 _multi_
122.5983	1696.70202636719
124.92666	1486.27172851563
129.10181	2235.81201171875
136.07536	3107.03857421875
136.7765	1773.54418945313
148.39549	1752.75903320313
162.14075	1550.42077636719
261.96857	1647.60620117188
389.1842	3200.60131835938
454.63275	2052.75219726563
478.28354	1857.21667480469
515.8031	1721.02478027344
921.96405	2241.97631835938
993.47986	1977.25366210938
1035.8373	2116.05834960938
1207.4285	2055.5654296875
1234.0249	1848.49279785156
1364.5793	2293.39086914063
1459.8052	1893.79260253906
1915.6855	2541.228515625
3822.9124	2626.65747070313
peaklist end

peaklist start
mz=979.063721121996
fragmentation=HCD
charge=5
header=RawFile: QE929_MSQ1321_20180329_Heba_ub_s7_30_1 Index: 15148 Precursor: 0 _multi_
129.10217	6524.9296875
136.07539	6035.5771484375
152.79222	1524.57043457031
159.09171	2975.765625
161.46497	1487.11511230469
184.77223	1643.43359375
233.12764	11729.7177734375
239.25732	1802.53186035156
261.12311	7755.5390625
288.04608	1909.48266601563
292.12335	1798.24340820313
297.15433	2211.43676757813
375.71664	1720.04760742188
384.73239	2003.40759277344
389.18158	12512.923828125
488.2485	1700.17053222656
717.85254	1953.88305664063
1202.5068	2038.48583984375
1217.5388	1990.91259765625
1464.6504	3304.90185546875
2925.32	4649.33227539063
2944.6426	2527.05932617188
3783.7168	2619.53295898438
4462.6309	2793.05395507813
peaklist end

peaklist start
mz=979.063721121996
fragmentation=HCD
charge=5
header=RawFile: QE929_MSQ1321_20180329_Heba_ub_s7_30_1 Index: 15320 Precursor: 0 _multi_
153.63168	1576.37060546875
159.09274	2066.09130859375
210.67296	1424.19885253906
219.77637	1616.41833496094
280.05411	1600.98950195313
339.65045	1712.27465820313
599.84772	1666.99279785156
626.61206	1575.93701171875
1045.5293	1779.21032714844
1197.0593	1984.96166992188
1396.5757	2346.45751953125
1542.0083	2348.54956054688
1786.6213	2284.1865234375
2141.105	2063.91430664063
2163.79	1874.77941894531
2417.4919	2174.197265625
3430.8218	1937.54333496094
peaklist end

peaklist start
mz=979.263641846164
fragmentation=HCD
charge=5
header=RawFile: QE929_MSQ1321_20180329_Heba_ub_s5_10_2 Index: 14287 Precursor: 0 _multi_
103.49668	1382.83447265625
103.71159	1643.41455078125
130.38139	1422.115234375
182.70918	1607.13684082031
261.4325	1818.49926757813
480.84915	1826.7119140625
490.54935	1673.61743164063
2106.4485	2451.2734375
2477.5176	1979.80969238281
peaklist end

peaklist start
mz=1631.74824957173
fragmentation=HCD
charge=3
header=RawFile: QE929_MSQ1321_20180329_Heba_ub_s4_10_1 Index: 23060 Precursor: 0 _peak_
321.23981	2515.65063476563
338.40967	2955.71826171875
1341.3699	2789.2529296875
1998.2319	3304.23779296875
2084.0024	3123.40844726563
2215.3154	3700.66162109375
4740.7988	3985.29614257813
4772.1445	3487.59252929688
4947.1558	4388.87353515625
4994.9966	3495.40405273438
peaklist end

peaklist start
mz=1631.81375214694
fragmentation=HCD
charge=3
header=RawFile: QE929_MSQ1321_20180329_Heba_ub_s4_10_1 Index: 23025 Precursor: 0 _peak_
103.2204	2444.36254882813
120.59212	2512.58740234375
126.19601	2463.8720703125
143.80598	2124.18505859375
171.36526	2526.56298828125
176.86432	2238.11572265625
245.12801	2337.60888671875
270.3313	2694.0224609375
454.24719	2485.4892578125
471.41498	2843.08911132813
551.0423	2526.68481445313
706.82495	3124.60229492188
715.30121	2643.56103515625
742.62524	2596.92358398438
1334.6962	2901.1708984375
1527.2274	3227.57006835938
2488.7214	4218.677734375
4068.7429	3897.4033203125
4086.1973	3786.8447265625
4091.8694	3400.42724609375
peaklist end

peaklist start
mz=1632.02723431077
fragmentation=HCD
charge=3
header=RawFile: QE929_MSQ1321_20180329_Heba_ub_s8_30_2 Index: 23091 Precursor: 0 _peak_
158.36292	2469.84350585938
185.20898	2886.05126953125
246.33543	2314.71459960938
306.49658	2544.27270507813
314.35565	3284.23046875
332.16107	3049.27783203125
446.87448	2759.71142578125
826.2688	3005.58251953125
1014.9247	2890.93115234375
3081.3503	3406.5341796875
3909.6858	4206.05615234375
5985.0508	3772.40014648438
peaklist end

peaklist start
mz=1632.03908858255
fragmentation=HCD
charge=3
header=RawFile: QE929_MSQ1321_20180329_Heba_ub_s8_30_2 Index: 23232 Precursor: 0 _peak_
107.23363	2054.13330078125
120.43192	2245.82006835938
121.97779	2367.46801757813
125.76545	2398.521484375
129.10222	2809.91455078125
136.40317	2573.25146484375
246.82755	2954.9833984375
273.48724	2431.58276367188
298.24161	2913.46508789063
364.46338	2192.30688476563
597.48389	2998.02221679688
826.65393	3153.5771484375
916.94806	2589.77124023438
1281.1387	2840.60424804688
1403.0736	2932.82934570313
1469.8627	3152.51904296875
1518.4062	3969.86987304688
1734.2539	3228.619140625
2393.7361	3131.91796875
5039.5776	3801.11767578125
5335.6709	3815.3828125
peaklist end

peaklist start
mz=1632.06985215359
fragmentation=HCD
charge=3
header=RawFile: QE929_MSQ1321_20180329_Heba_ub_s8_30_2 Index: 23278 Precursor: 0 _peak_
111.13982	2973.72045898438
112.23504	2127.29125976563
148.2429	2075.06176757813
377.71539	2770.47045898438
480.64441	3253.94702148438
1296.1506	3247.36376953125
1766.0663	3165.49169921875
2854.6875	3836.99487304688
peaklist end

peaklist start
mz=1632.10402166054
fragmentation=HCD
charge=3
header=RawFile: QE929_MSQ1321_20180329_Heba_ub_s4_10_1 Index: 14863 Precursor: 0 _peak_
128.46082	2454.34741210938
332.3432	2735.66674804688
580.53717	2519.48486328125
1947.4365	3489.7470703125
2557.9978	3281.74438476563
peaklist end

peaklist start
mz=1632.10701783759
fragmentation=HCD
charge=3
header=RawFile: QE929_MSQ1321_20180329_Heba_ub_s4_10_1 Index: 14446 Precursor: 0 _peak_
108.3415	2289.59375
164.48131	2419.29077148438
173.05174	2368.19799804688
175.11812	4845.39111328125
205.19269	2662.580078125
271.11621	2452.8759765625
272.3233	2308.064453125
285.56143	3030.35205078125
290.14661	3647.85571289063
1115.4459	3437.54711914063
1246.7585	3688.68334960938
1817.678	3374.02465820313
2586.2483	3934.7919921875
2689.4487	3601.45361328125
peaklist end

peaklist start
mz=1632.10830047017
fragmentation=HCD
charge=3
header=RawFile: QE929_MSQ1321_20180329_Heba_ub_s2_ctrl_2 Index: 14293 Precursor: 0 _peak_
120.23943	2280.11694335938
125.10693	2393.5703125
193.31544	2364.2880859375
277.94595	2437.2392578125
626.07574	2710.65649414063
640.71429	2315.19775390625
769.10132	2645.91870117188
927.91565	2571.88159179688
1368.9139	3164.68798828125
1774.3051	3077.54345703125
1886.7822	3513.81811523438
peaklist end

peaklist start
mz=1633.19307946961
fragmentation=HCD
charge=3
header=RawFile: QE929_MSQ1321_20180329_Heba_ub_s7_30_1 Index: 23126 Precursor: 0 _peak_
141.07243	2325.77905273438
177.57919	2381.40185546875
180.27682	2555.31201171875
269.62137	2355.103515625
490.01669	2832.578125
515.22699	2734.337890625
922.70886	2844.52197265625
2070.6155	3236.85131835938
2072.1516	3321.30590820313
peaklist end

peaklist start
mz=1633.26760674968
fragmentation=HCD
charge=3
header=RawFile: QE929_MSQ1321_20180329_Heba_ub_s7_30_1 Index: 22894 Precursor: 0 _peak_
146.73769	2255.4541015625
283.7735	3147.04931640625
285.87415	2330.87182617188
401.82822	2375.51049804688
526.59235	2566.40405273438
788.44232	2788.154296875
824.80499	3136.48461914063
995.82269	3084.26879882813
1307.084	4277.53759765625
2559.8472	3293.02172851563
2936.9861	3465.125
3565.9792	3944.87573242188
4117.7378	3499.6103515625
4125.5967	3506.20581054688
4840.1475	4169.39404296875
5261.8188	3864.505859375
5333.3442	4438.9287109375
peaklist end

peaklist start
mz=1633.27705356494
fragmentation=HCD
charge=3
header=RawFile: QE929_MSQ1321_20180329_Heba_ub_s8_30_2 Index: 21200 Precursor: 0 _peak_
104.08565	2148.79931640625
119.7366	2776.43310546875
182.53978	2399.40478515625
187.44945	2647.03076171875
404.1795	2984.94091796875
475.85153	2506.44799804688
1266.0428	4877.97607421875
1459.9626	3230.15869140625
1650.6042	3540.818359375
1655.4773	3426.31762695313
2684.7529	3382.39331054688
peaklist end

peaklist start
mz=1633.28482992538
fragmentation=HCD
charge=3
header=RawFile: QE929_MSQ1321_20180329_Heba_ub_s6_10_3 Index: 23712 Precursor: 0 _peak_
117.94586	2220.67700195313
136.18614	2397.5107421875
143.09258	2397.3203125
169.21176	2293.83569335938
211.90862	2300.58227539063
222.24521	2467.30981445313
251.44087	2815.873046875
457.88025	2594.34399414063
465.68127	2281.64086914063
692.52667	2584.84350585938
1539.6466	3309.02392578125
1557.1085	2918.75927734375
peaklist end

peaklist start
mz=1633.55441638166
fragmentation=HCD
charge=3
header=RawFile: QE929_MSQ1321_20180329_Heba_ub_s8_30_2 Index: 23512 Precursor: 0 _peak_
108.01598	2332.71850585938
112.43565	2922.26220703125
158.59903	2862.8984375
165.34467	2622.57275390625
178.19806	2624.57202148438
191.31863	2487.35327148438
418.93604	2587.86157226563
471.77466	2525.146484375
1551.4293	4694.06201171875
1794.8208	3691.044921875
3496.0046	3670.18701171875
4104.4243	4012.49389648438
4791.9028	3477.59765625
5375.0972	3757.595703125
peaklist end

peaklist start
mz=1633.92878376332
fragmentation=HCD
charge=3
header=RawFile: QE929_MSQ1321_20180329_Heba_ub_s9_30_3 Index: 23690 Precursor: 0 _peak_
100.1847	2284.38354492188
112.98729	2429.189453125
120.08222	2448.88403320313
127.47903	2882.96826171875
137.85582	2736.91943359375
260.85025	2536.525390625
295.78235	2651.09423828125
477.05704	2565.11279296875
559.39374	2397.46264648438
616.6922	2626.4033203125
673.66687	2586.984375
941.35901	2929.31518554688
1079.9967	3354.19506835938
2427.5447	3776.51513671875
2521.4631	3213.41918945313
2923.7341	3623.1923828125
2993.3589	3913.62744140625
3074.0361	3276.21801757813
3351.6135	3660.73266601563
peaklist end

peaklist start
mz=1634.04377330064
fragmentation=HCD
charge=3
header=RawFile: QE929_MSQ1321_20180329_Heba_ub_s8_30_2 Index: 23092 Precursor: 0 _peak_
125.15952	2248.07397460938
160.9662	2585.931640625
168.37248	2966.18676757813
416.66568	2559.5732421875
464.40814	2349.14208984375
541.58246	2609.83813476563
614.47705	2820.88525390625
677.90125	2688.92041015625
1104.7362	3539.98486328125
1349.7413	3039.09448242188
1538.4579	2910.00512695313
1600.7712	2823.14184570313
1708.6675	3183.66821289063
1752.6011	3890.31030273438
1815.5029	3021.11596679688
2416.8855	3293.02490234375
2960.2939	3281.38549804688
peaklist end

peaklist start
mz=1634.139547472
fragmentation=HCD
charge=3
header=RawFile: QE929_MSQ1321_20180329_Heba_ub_s9_30_3 Index: 12585 Precursor: 0 _peak_
105.09531	2540.77368164063
119.01264	2008.04077148438
148.74216	2354.66430664063
313.05182	2554.07739257813
358.75531	3503.9482421875
419.17532	3091.880859375
550.00562	2637.87548828125
589.41931	2987.88037109375
1632.4578	3452.10327148438
2047.1627	3711.90942382813
2775.1633	3667.900390625
peaklist end

peaklist start
mz=1634.16203029694
fragmentation=HCD
charge=3
header=RawFile: QE929_MSQ1321_20180329_Heba_ub_s9_30_3 Index: 21505 Precursor: 0 _peak_
109.73362	2217.9189453125
699.31067	3298.55444335938
944.12036	3480.541015625
1190.8396	3390.56225585938
1566.7504	3070.28491210938
2735.0627	3438.90893554688
peaklist end

peaklist start
mz=1634.29494766559
fragmentation=HCD
charge=3
header=RawFile: QE929_MSQ1321_20180329_Heba_ub_s9_30_3 Index: 23848 Precursor: 0 _peak_
112.0817	2259.548828125
131.3248	2359.79443359375
150.12981	2450.50170898438
187.09341	2715.35498046875
297.44104	2385.98168945313
331.54926	2345.03784179688
363.96274	3107.18603515625
400.97144	2780.59448242188
415.14505	2430.71630859375
435.38513	2673.84423828125
447.17349	2659.15478515625
480.62512	2923.47631835938
512.95184	2762.48388671875
602.65979	2469.98413085938
2911.8071	3172.38427734375
2912.9026	3182.01049804688
3312.0813	3724.63549804688
peaklist end

peaklist start
mz=1634.61249991011
fragmentation=HCD
charge=3
header=RawFile: QE929_MSQ1321_20180329_Heba_ub_s4_10_1 Index: 23075 Precursor: 0 _peak_
194.43762	2372.68334960938
217.27481	2703.65576171875
312.9744	2404.27807617188
337.20169	2328.140625
525.79785	2510.98291015625
553.73462	2741.48803710938
658.82001	2994.54321289063
709.70697	2455.65380859375
1330.6959	3306.87915039063
1449.3322	3230.30639648438
2188.1841	3181.52392578125
2201.3584	3772.7685546875
2276.2703	3450.51318359375
peaklist end

peaklist start
mz=1634.79672064147
fragmentation=HCD
charge=3
header=RawFile: QE929_MSQ1321_20180329_Heba_ub_s8_30_2 Index: 23704 Precursor: 0 _peak_
106.35718	2680.224609375
133.3094	2589.51220703125
237.56294	2503.41357421875
345.72253	2992.037109375
527.07513	3106.5302734375
621.41754	2820.91748046875
2348.6377	3086.74438476563
2410.686	3077.14013671875
4130.9287	3956.7099609375
peaklist end

peaklist start
mz=1634.84109707285
fragmentation=HCD
charge=3
header=RawFile: QE929_MSQ1321_20180329_Heba_ub_s9_30_3 Index: 23587 Precursor: 0 _peak_
133.66837	2405.90234375
147.5175	2544.49853515625
204.08704	2480.70581054688
269.9072	2406.47094726563
440.39539	2563.08251953125
481.4964	2560.79467773438
490.6525	2242.6748046875
530.86859	2842.34741210938
1393.3439	4237.06591796875
1571.8445	3084.8623046875
1629.5923	3232.79370117188
2990.823	4120.095703125
5228.6113	3760.22192382813
5596.3779	4120.9814453125
peaklist end

peaklist start
mz=1635.0615234375
fragmentation=HCD
charge=3
header=RawFile: QE929_MSQ1321_20180329_Heba_ub_s4_10_1 Index: 23083 Precursor: 0 _peak_
108.95741	2714.1083984375
113.94631	2745.91357421875
128.68465	2790.29565429688
200.13718	2423.4619140625
1051.0021	3097.9755859375
3255.9729	3226.25927734375
3414.6902	3901.51782226563
3478.8262	3719.24609375
4782.7451	3968.54052734375
peaklist end

peaklist start
mz=1635.30505371094
fragmentation=HCD
charge=3
header=RawFile: QE929_MSQ1321_20180329_Heba_ub_s9_30_3 Index: 21246 Precursor: 0 _peak_
130.85233	2103.22583007813
134.62318	2223.74487304688
241.77234	3132.12451171875
345.6434	2808.85473632813
384.10107	2769.93481445313
388.53223	2616.66064453125
451.24622	2904.79418945313
547.91864	2565.93603515625
897.5979	3307.84838867188
1015.4847	3183.46948242188
1410.5624	3449.20043945313
1603.2158	3340.68774414063
1736.7015	3839.529296875
4360.02	4873.0390625
4943.9243	3635.4296875
5396.4878	4418.1650390625
peaklist end

peaklist start
mz=1635.32055262576
fragmentation=HCD
charge=3
header=RawFile: QE929_MSQ1321_20180329_Heba_ub_s7_30_1 Index: 23112 Precursor: 0 _peak_
111.74384	2616.50903320313
117.08677	2455.20092773438
138.05598	2501.36303710938
146.23114	2417.708984375
215.299	2610.64038085938
262.7597	2735.8486328125
281.78705	2271.85571289063
5528.8667	4063.06079101563
peaklist end

peaklist start
mz=1635.53483452802
fragmentation=HCD
charge=3
header=RawFile: QE929_MSQ1321_20180329_Heba_ub_s9_30_3 Index: 23425 Precursor: 0 _peak_
433.22534	2698.11157226563
543.75769	3056.4990234375
684.02203	2917.97143554688
844.39697	2728.07202148438
1021.3113	2575.31884765625
1241.3508	3285.47021484375
1515.8552	3295.37548828125
1702.8997	3287.08837890625
1893.5277	5742.61669921875
4969.396	3828.8837890625
5122.4736	4244.94091796875
peaklist end

peaklist start
mz=1635.99833817939
fragmentation=HCD
charge=3
header=RawFile: QE929_MSQ1321_20180329_Heba_ub_s8_30_2 Index: 23291 Precursor: 0 _peak_
131.67871	2214.58666992188
138.05516	3079.96704101563
142.29045	2432.0009765625
261.88925	2605.79638671875
274.88248	2727.12670898438
326.31244	3314.91870117188
373.05136	2993.36889648438
421.67969	2362.21264648438
612.0401	2869.99682617188
926.63574	2727.18139648438
1164.3373	3211.54760742188
1228.8381	4833.00927734375
1376.2408	2539.58569335938
2113.7693	3624.48608398438
2273.5159	2861.8330078125
2395.9897	3082.28564453125
2759.502	2990.45947265625
2799.4016	3225.30322265625
3230.2349	3484.64086914063
3823.8059	3691.2548828125
3974.2627	3589.99951171875
4042.4058	3138.96484375
peaklist end

peaklist start
mz=1636.30651855469
fragmentation=HCD
charge=3
header=RawFile: QE929_MSQ1321_20180329_Heba_ub_s9_30_3 Index: 21653 Precursor: 0 _peak_
232.10487	2332.39868164063
328.0332	2579.3232421875
846.93848	2809.89331054688
peaklist end

peaklist start
mz=1636.40871171799
fragmentation=HCD
charge=3
header=RawFile: QE929_MSQ1321_20180329_Heba_ub_s9_30_3 Index: 23432 Precursor: 0 _peak_
130.87955	2143.24267578125
131.39334	2192.40258789063
211.41542	2209.62377929688
275.84879	2787.27587890625
311.4325	2687.39624023438
577.00574	2801.384765625
1494.8257	3184.44580078125
1814.8573	3220.78955078125
2349.0317	3775.09252929688
2903.9282	4170.91162109375
4932.4028	3495.47045898438
peaklist end

peaklist start
mz=1636.74272361515
fragmentation=HCD
charge=3
header=RawFile: QE929_MSQ1321_20180329_Heba_ub_s7_30_1 Index: 23232 Precursor: 0 _peak_
106.31872	2163.052734375
222.21535	2684.97607421875
338.56705	2834.78247070313
603.22522	2825.48754882813
839.57361	3715.53125
1274.2976	2858.87036132813
1683.1909	3661.59375
1788.5286	2988.68334960938
2775.844	3434.77734375
3991.1865	3238.00830078125
peaklist end

peaklist start
mz=1637.09893479946
fragmentation=HCD
charge=3
header=RawFile: QE929_MSQ1321_20180329_Heba_ub_s6_10_3 Index: 23684 Precursor: 0 _peak_
111.5971	2529.65161132813
119.89278	2583.64965820313
120.57413	2545.021484375
145.02106	2931.85034179688
214.87726	2668.53686523438
279.03406	2442.61450195313
323.22623	2570.97265625
382.64767	2634.9765625
685.15594	2539.31640625
695.28925	2407.03393554688
713.75598	2716.64404296875
808.29718	3632.24536132813
2257.9431	3167.4970703125
peaklist end

peaklist start
mz=1637.09893479946
fragmentation=HCD
charge=3
header=RawFile: QE929_MSQ1321_20180329_Heba_ub_s6_10_3 Index: 23682 Precursor: 0 _peak_
102.29638	2199.13598632813
245.14821	2586.80737304688
480.73981	3289.9560546875
641.49902	2647.29711914063
696.37555	2655.80615234375
990.84277	3263.40698242188
1258.6979	2855.73046875
1598.3184	3559.654296875
2936.8308	3149.94995117188
peaklist end

peaklist start
mz=982.664046130413
fragmentation=HCD
charge=5
header=RawFile: QE929_MSQ1321_20180329_Heba_ub_s6_10_3 Index: 14114 Precursor: 0 _multi_
100.61922	1480.98474121094
142.25514	1410.30969238281
148.81795	1419.60400390625
160.83592	1499.07458496094
185.16425	2891.20849609375
259.82617	1438.52600097656
389.18292	1843.67370605469
417.08502	1565.12841796875
452.25455	1731.68505859375
465.63403	1508.8818359375
613.19482	2337.9853515625
802.87201	1724.66125488281
2255.8494	2199.09155273438
2664.8455	2324.99877929688
3409.418	2417.84228515625
4494.6323	2553.2841796875
4627.5493	2941.29931640625
4926.7373	2347.2939453125
peaklist end

peaklist start
mz=982.664361234993
fragmentation=HCD
charge=5
header=RawFile: QE929_MSQ1321_20180329_Heba_ub_s6_10_3 Index: 24183 Precursor: 0 _multi_
107.64685	1520.65734863281
147.61977	1571.189453125
180.23549	1650.30688476563
186.40007	1598.69812011719
198.65952	1692.89367675781
237.73601	1596.30212402344
253.82179	1934.07702636719
269.22311	1698.783203125
336.72437	1931.36462402344
389.79642	1478.83142089844
410.20013	1702.45617675781
1564.3226	2519.630859375
1671.4199	2211.8837890625
1934.28	2857.6845703125
2125.2893	2428.34423828125
2901.4116	2736.76196289063
3255.4812	2361.56567382813
4443.394	2362.31591796875
4826.5786	2219.62133789063
peaklist end

peaklist start
mz=819.055181141885
fragmentation=HCD
charge=6
header=RawFile: QE929_MSQ1321_20180329_Heba_ub_s2_ctrl_2 Index: 13675 Precursor: 0 _multi_
111.29328	1224.04406738281
136.07559	2204.97241210938
138.65924	1478.64697265625
159.09157	2230.16796875
162.03278	1253.80993652344
173.37587	1460.40063476563
185.166	2192.59228515625
299.06268	1553.56066894531
398.24603	1403.27099609375
454.08304	1391.98583984375
934.6889	1598.86877441406
1506.949	1991.55383300781
1953.2708	1909.9375
peaklist end

peaklist start
mz=982.665184281705
fragmentation=HCD
charge=5
header=RawFile: QE929_MSQ1321_20180329_Heba_ub_s6_10_3 Index: 14422 Precursor: 0 _multi_
112.55685	1377.94360351563
120.94605	1605.51977539063
146.21442	1532.57360839844
152.63054	1661.92492675781
163.7419	1630.20556640625
261.19739	1697.279296875
320.37656	1591.67028808594
323.40475	1611.56848144531
389.1788	1961.87365722656
509.46524	1980.42163085938
638.90466	1989.36022949219
913.59991	2060.27026367188
982.56592	2876.71875
1111.4753	2028.04052734375
1367.4768	2085.63671875
1674.8643	1812.15368652344
1748.6664	2252.333984375
2025.3748	2179.1865234375
3166.2686	2071.35083007813
3838.9038	2541.14599609375
4095.5925	2422.95874023438
4161.5454	2393.07250976563
4407.5015	2818.91967773438
4739.4995	2401.83544921875
peaklist end

peaklist start
mz=982.665298074493
fragmentation=HCD
charge=5
header=RawFile: QE929_MSQ1321_20180329_Heba_ub_s5_10_2 Index: 12500 Precursor: 0 _multi_
110.74694	1621.22436523438
172.11812	1535.61584472656
185.16481	2631.77221679688
215.36963	1543.82202148438
282.16241	1638.845703125
405.07007	1706.58117675781
529.40955	1469.29968261719
781.83099	2173.91967773438
1043.991	2135.4013671875
3713.8613	2047.6826171875
peaklist end

peaklist start
mz=982.665298074493
fragmentation=HCD
charge=5
header=RawFile: QE929_MSQ1321_20180329_Heba_ub_s5_10_2 Index: 12352 Precursor: 0 _multi_
112.11263	1542.86279296875
116.76062	1571.31958007813
127.07309	1743.50988769531
147.79663	2078.94091796875
185.16547	7879.2890625
202.44139	1569.12414550781
204.43716	1697.63195800781
244.16667	1897.63049316406
252.10887	1713.11022949219
261.12384	2142.00219726563
307.90082	1673.18371582031
493.2547	2948.86010742188
584.24463	1834.27368164063
889.73413	2098.51293945313
983.51196	3401.49731445313
1074.5692	1765.07141113281
1163.5765	2359.39282226563
1472.7806	5511.50073242188
2716.4336	2642.58618164063
4789.6475	2371.60205078125
peaklist end

peaklist start
mz=982.665451706743
fragmentation=HCD
charge=5
header=RawFile: QE929_MSQ1321_20180329_Heba_ub_s3_ctrl_3 Index: 12665 Precursor: 0 _multi_
101.57432	1690.86413574219
107.29638	1589.20544433594
136.07581	1852.02111816406
159.09096	2401.58227539063
161.29872	1699.59155273438
185.1655	12261.5537109375
213.15971	2596.7001953125
233.12854	2441.27563476563
261.1243	2053.15161132813
389.18085	2630.9013671875
634.06818	1885.052734375
837.97534	2017.40637207031
846.79492	1662.36486816406
982.99768	2150.45092773438
983.52313	3172.02368164063
1284.5552	3046.44091796875
1500.5764	2021.84765625
1550.7213	2443.65625
2285.4917	2345.65673828125
2546.2617	2019.85034179688
peaklist end

peaklist start
mz=982.665451706743
fragmentation=HCD
charge=5
header=RawFile: QE929_MSQ1321_20180329_Heba_ub_s3_ctrl_3 Index: 12812 Precursor: 0 _multi_
110.91104	1414.07250976563
136.07581	2166.67041015625
185.16411	12793.4912109375
194.21362	1593.60095214844
213.15916	6007.0927734375
233.12776	5823.84033203125
260.82608	1566.80981445313
389.17926	6892.83544921875
419.24197	1605.9072265625
631.47406	1619.69006347656
809.22742	1761.95520019531
861.76379	1765.25061035156
1082.7616	1781.1103515625
1194.4799	2130.52001953125
1284.5746	2411.5966796875
1285.5437	1861.23547363281
1377.8284	2025.12634277344
1510.9945	1918.83142089844
1616.7102	2239.814453125
1621.8442	2150.94262695313
peaklist end

peaklist start
mz=819.055769623111
fragmentation=HCD
charge=6
header=RawFile: QE929_MSQ1321_20180329_Heba_ub_s6_10_3 Index: 13895 Precursor: 0 _multi_
103.17113	1253.59326171875
105.59328	1368.50207519531
110.07154	1500.96838378906
120.06572	1278.78674316406
127.67252	1347.62219238281
129.10139	2074.37084960938
136.07568	29021.0078125
137.07907	8328.6748046875
146.80283	1439.06396484375
147.11284	2200.330078125
159.09117	5779.69482421875
169.8941	1433.47546386719
185.16425	1889.12854003906
207.112	11855.0791015625
208.11545	5993.51220703125
235.10741	13121.9287109375
236.1102	6550.88037109375
256.13211	1548.43908691406
333.19163	10871.1022949219
361.13666	1638.29113769531
383.047	1661.77209472656
388.51541	1509.95385742188
407.61942	1562.8466796875
449.21793	1957.9619140625
470.64856	1518.19677734375
808.4035	1827.8896484375
821.1507	1915.33361816406
878.43913	4996.04858398438
880.43121	2021.27478027344
992.5202	1778.671875
993.53314	2889.29345703125
1243.6132	1985.10119628906
1330.6367	2496.73876953125
1343.049	1747.11938476563
1401.6697	1733.10009765625
peaklist end

peaklist start
mz=982.665597109893
fragmentation=HCD
charge=5
header=RawFile: QE929_MSQ1321_20180329_Heba_ub_s7_30_1 Index: 13295 Precursor: 0 _multi_
111.01613	1698.12084960938
136.07613	2037.27722167969
138.67885	1495.71960449219
152.07201	1597.21435546875
180.11166	1551.46606445313
185.16426	16865.4296875
205.09377	1691.01184082031
213.15955	8122.51025390625
233.1284	3422.87915039063
261.12363	6408.3525390625
368.05475	1935.40112304688
389.18198	7131.11328125
625.88672	1970.20251464844
634.27417	1884.76220703125
785.41962	1820.24768066406
1084.4543	1967.70300292969
1172.5712	1706.41149902344
1284.5777	10671.9604492188
1654.8511	2323.77368164063
2257.7896	2328.15234375
3265.5408	2075.37060546875
3666.1357	2375.07153320313
peaklist end

peaklist start
mz=982.665597109893
fragmentation=HCD
charge=5
header=RawFile: QE929_MSQ1321_20180329_Heba_ub_s7_30_1 Index: 13120 Precursor: 0 _multi_
101.0712	3428.6435546875
104.31051	1547.68579101563
124.64243	1443.5068359375
130.06497	2070.57885742188
136.07541	11770.4453125
147.11273	6487.046875
159.09167	6674.30126953125
173.12822	1659.05078125
176.73221	1583.34912109375
183.15082	1455.59985351563
185.16454	44383.4609375
186.16624	1618.4228515625
193.37036	1512.19213867188
199.1441	1708.01196289063
213.15971	17046.771484375
233.12793	16146.4091796875
242.21722	1605.27294921875
261.12286	6762.0546875
295.61899	1813.0390625
315.16299	1630.40075683594
389.1808	23693.2297363281
395.18124	2211.35034179688
488.25354	3197.25341796875
739.8349	2062.08251953125
829.85962	1701.04748535156
873.89685	1968.74694824219
906.41418	2451.9404296875
1133.5116	2113.26000976563
1182.5563	2588.26025390625
1266.5377	2314.5908203125
1267.5579	2308.822265625
1284.5542	15237.8442382813
1363.6093	3190.13647460938
1421.1659	3258.71362304688
1463.6421	2508.099609375
1464.1738	3887.50561523438
1707.7847	1988.88598632813
1708.2444	3074.927734375
3572.9082	2160.7734375
peaklist end

peaklist start
mz=982.665740028005
fragmentation=HCD
charge=5
header=RawFile: QE929_MSQ1321_20180329_Heba_ub_s6_10_3 Index: 13821 Precursor: 0 _multi_
101.07157	2751.10595703125
110.0719	1943.36352539063
111.57968	1509.91833496094
113.45347	1507.91784667969
133.32935	1934.4267578125
136.07573	3732.35595703125
137.20909	1838.31787109375
159.09222	4020.22998046875
173.12781	1985.28198242188
185.16438	34799.390625
186.16858	2467.26049804688
213.15979	9079.970703125
233.12738	13277.876953125
261.12317	7735.3515625
292.50363	1651.1982421875
389.18105	16428.7490234375
488.24979	2003.00671386719
493.24832	1732.97631835938
520.20868	1818.52709960938
530.25232	1830.16723632813
771.13538	1845.208984375
818.63757	2383.63452148438
1139.8751	2041.03491210938
1185.4946	2637.53369140625
1284.5421	7716.88525390625
1285.5643	3922.53344726563
1286.5803	2757.81274414063
1464.165	6291.306640625
1965.0155	6577.150390625
2152.1523	2627.81787109375
3871.7744	2380.02563476563
4950.7144	2815.43627929688
peaklist end

peaklist start
mz=982.665740028005
fragmentation=HCD
charge=5
header=RawFile: QE929_MSQ1321_20180329_Heba_ub_s6_10_3 Index: 13657 Precursor: 0 _multi_
101.07142	2041.60473632813
136.07562	10745.7138671875
147.11278	2788.87475585938
159.09117	6247.833984375
185.16452	43342.3515625
186.16757	4085.72827148438
201.51367	1675.98681640625
213.15916	13837.720703125
233.12758	15596.205078125
251.76738	1794.24523925781
261.12317	6799.02880859375
292.12866	1780.67163085938
389.18091	17449.0998535156
395.17764	1788.97424316406
460.25137	2013.12731933594
488.24817	2449.30151367188
640.52087	2604.76342773438
642.78741	2156.357421875
655.09222	2061.90380859375
801.534	1871.48010253906
982.4696	2951.94946289063
1071.8446	1955.29235839844
1266.5502	6106.71801757813
1284.5592	11271.2644042969
1364.0862	2928.95166015625
1365.0709	1862.01232910156
1513.6375	2120.17431640625
2716.4153	2259.28466796875
2933.3831	2484.083984375
3262.2456	2803.61279296875
3912.1702	2918.3740234375
4974.4146	3043.001953125
peaklist end

peaklist start
mz=982.665741157021
fragmentation=HCD
charge=5
header=RawFile: QE929_MSQ1321_20180329_Heba_ub_s2_ctrl_2 Index: 13474 Precursor: 0 _multi_
110.07156	2505.76977539063
185.16493	17462.625
213.15872	1892.75634765625
215.01376	1474.92663574219
233.12794	8288.2802734375
238.11516	1611.37670898438
244.16505	2854.7666015625
250.8287	1846.33642578125
252.10713	2751.16845703125
261.12332	2035.62463378906
361.26245	1957.71362304688
380.16599	2042.41760253906
389.18309	7619.63208007813
425.64029	1719.76098632813
493.25369	7897.89892578125
566.57214	1724.51684570313
685.47424	1925.41967773438
910.34601	2092.40576171875
1163.5715	2743.58837890625
1285.5648	2627.78662109375
1464.1567	2997.7080078125
1472.7794	14659.0034179688
1755.1869	2128.95239257813
1965.0396	24399.8203125
1981.7931	1980.99621582031
2591.5854	2362.9921875
peaklist end

peaklist start
mz=982.665741157021
fragmentation=HCD
charge=5
header=RawFile: QE929_MSQ1321_20180329_Heba_ub_s2_ctrl_2 Index: 13638 Precursor: 0 _multi_
136.07626	1967.79858398438
150.37195	1429.22265625
157.35432	1611.64855957031
185.16545	9821.9931640625
213.1593	2298.05737304688
219.78915	1763.31311035156
223.81261	1567.61791992188
233.12833	2470.56860351563
279.2775	1840.58972167969
389.18137	8151.69873046875
423.5986	1804.15808105469
646.34564	1887.57470703125
997.7019	1837.61120605469
1574.8638	2016.19921875
1641.1826	1905.28649902344
peaklist end

peaklist start
mz=982.665926829306
fragmentation=HCD
charge=5
header=RawFile: QE929_MSQ1321_20180329_Heba_ub_s9_30_3 Index: 13281 Precursor: 0 _multi_
101.07117	3945.99340820313
104.41155	1541.95446777344
104.48438	1495.16174316406
124.63153	1687.23327636719
130.06491	2890.84399414063
130.08618	2721.61303710938
136.07568	12594.2958984375
147.11267	6397.26318359375
159.09146	6881.3681640625
185.1646	52866.265625
186.16855	2209.42163085938
213.15952	21196.716796875
228.13231	1628.98876953125
233.12866	19234.306640625
234.13106	1875.56652832031
247.16852	1668.38806152344
260.19781	1951.01257324219
261.12314	12590.04296875
278.14893	2431.70581054688
292.12683	2051.2548828125
297.15887	1685.90441894531
335.17776	1644.09228515625
349.1864	2078.92016601563
389.18028	31476.4510498047
417.15042	1706.02258300781
460.24814	1598.54638671875
488.24643	6562.384765625
559.98456	1884.85827636719
575.28217	1888.4111328125
584.24951	2742.92211914063
593.25812	2418.23657226563
620.28528	2517.3759765625
642.78577	3557.3671875
688.35797	1829.81286621094
691.30945	2649.1240234375
854.38599	2289.58471679688
982.46204	1891.86828613281
1001.247	1912.25793457031
1009.7999	1831.40209960938
1040.8075	1828.00415039063
1048.7211	1973.88879394531
1138.8589	2749.35986328125
1139.5214	7125.498046875
1185.4977	6590.35205078125
1266.5402	6973.2705078125
1284.5793	24356.3251953125
1286.5614	3546.36303710938
1306.5789	3121.6728515625
1363.5931	2396.16381835938
1463.6706	6525.93432617188
1464.1543	9033.9423828125
1513.6837	2468.060546875
1707.7262	2556.29418945313
2726.2132	9040.22436523438
2975.9456	2404.2783203125
4966.9185	2991.64086914063
peaklist end

peaklist start
mz=982.665954711837
fragmentation=HCD
charge=5
header=RawFile: QE929_MSQ1321_20180329_Heba_ub_s4_10_1 Index: 13688 Precursor: 0 _multi_
136.07576	3977.1728515625
147.11346	2285.615234375
159.09171	5976.64453125
185.16505	28276.904296875
186.16818	2180.0859375
199.94238	1863.73657226563
209.7942	1550.0947265625
213.16032	9357.7255859375
218.5126	1695.92822265625
233.12875	8390.2080078125
261.12515	5893.3916015625
278.14948	1854.81018066406
292.1283	2044.2333984375
305.44946	1475.07824707031
389.18281	14927.1665039063
488.25552	2907.60424804688
1190.7107	2017.40795898438
1284.5638	3218.42211914063
1285.5487	4957.1845703125
1307.115	2350.65795898438
1800.8259	2270.89184570313
2925.3163	7064.26708984375
4005.3401	2956.16723632813
4387.3223	3000.87939453125
peaklist end

peaklist start
mz=982.665954711837
fragmentation=HCD
charge=5
header=RawFile: QE929_MSQ1321_20180329_Heba_ub_s4_10_1 Index: 13515 Precursor: 0 _multi_
101.07103	2729.1884765625
103.15173	1400.30126953125
120.70683	1624.08410644531
130.08633	2819.20361328125
136.07568	12659.5126953125
147.11224	6756.40625
159.09117	6559.3740234375
161.61247	1473.46203613281
185.16486	54862.01171875
186.16858	6563.4091796875
198.08777	1657.10925292969
213.1588	15329.5537109375
216.09976	1600.87805175781
227.17453	2018.33947753906
233.12823	15180.1376953125
260.19534	1799.29479980469
261.12234	10100.78515625
292.1282	2998.53588867188
327.20245	1950.35485839844
389.18174	33641.2719726563
488.24643	3363.638671875
500.94824	2067.05639648438
528.80017	1775.107421875
532.66846	1621.55358886719
575.27356	1923.43505859375
599.56201	1771.01306152344
633.77716	2826.39624023438
974.46423	2095.62939453125
1139.5104	2756.90478515625
1167.4844	3288.11791992188
1185.494	2504.51196289063
1199.5785	2315.009765625
1227.5406	2569.13525390625
1256.5673	2436.53100585938
1263.5781	3615.86352539063
1266.5583	2394.169921875
1284.5704	12206.802734375
1285.5613	8258.8671875
1307.5879	2435.5068359375
1384.6451	1996.50427246094
1464.1375	10110.6962890625
1653.9927	2221.92504882813
1708.796	2219.10302734375
1963.9426	9995.92138671875
2726.1999	12001.1901855469
4013.7305	2921.4921875
4430.6064	2652.23608398438
peaklist end

peaklist start
mz=982.666110033167
fragmentation=HCD
charge=5
header=RawFile: QE929_MSQ1321_20180329_Heba_ub_s8_30_2 Index: 13382 Precursor: 0 _multi_
116.1707	1479.1435546875
130.08577	2241.32446289063
136.07597	6295.060546875
159.09146	6859.94921875
185.16444	19088.330078125
213.15907	7228.8662109375
233.12816	6583.64794921875
261.1239	1830.15637207031
338.83313	1640.56469726563
382.0517	1799.96472167969
389.18274	7439.27099609375
575.28387	1788.88415527344
866.4823	1823.00903320313
982.47862	5935.87670898438
1139.5299	2244.91455078125
1284.5657	3436.83203125
1317.0511	1943.17687988281
1329.7056	1947.60083007813
1364.6177	2552.01904296875
1688.4719	2306.88037109375
4366.0811	3059.73291015625
peaklist end

peaklist start
mz=1637.20743108943
fragmentation=HCD
charge=3
header=RawFile: QE929_MSQ1321_20180329_Heba_ub_s4_10_1 Index: 23179 Precursor: 0 _peak_
146.32323	2301.69409179688
167.15471	2376.5986328125
205.04839	2381.68237304688
255.60936	2638.42724609375
306.11252	2490.25537109375
448.66336	2717.74145507813
480.89185	2463.75122070313
707.16895	2877.43286132813
730.02423	2839.70263671875
975.64752	3239.59008789063
1581.3831	3052.35717773438
2448.9841	2772.25048828125
2561.582	2833.73217773438
3752.999	3693.60302734375
4664.0415	3970.76782226563
5304.8213	3797.69262695313
peaklist end

peaklist start
mz=1637.39099113209
fragmentation=HCD
charge=3
header=RawFile: QE929_MSQ1321_20180329_Heba_ub_s7_30_1 Index: 22832 Precursor: 0 _peak_
238.7923	2706.36254882813
294.81067	2406.572265625
315.56387	2556.04614257813
452.17297	2508.43872070313
500.2547	2859.154296875
533.61029	3348.36157226563
3858.531	3600.07153320313
peaklist end

peaklist start
mz=982.864540305621
fragmentation=HCD
charge=5
header=RawFile: QE929_MSQ1321_20180329_Heba_ub_s2_ctrl_2 Index: 13842 Precursor: 0 _multi_
107.36351	1545.896484375
114.05611	1612.38952636719
125.06441	1530.64453125
129.30379	1776.15026855469
246.84747	1419.99914550781
335.03403	1578.55310058594
468.19733	1835.66613769531
1666.8944	2162.07250976563
2694.7896	2173.9345703125
3357.0107	2419.50756835938
3883.6609	2540.98291015625
peaklist end

peaklist start
mz=1637.54214715914
fragmentation=HCD
charge=3
header=RawFile: QE929_MSQ1321_20180329_Heba_ub_s6_10_3 Index: 23644 Precursor: 0 _peak_
105.32785	2478.09594726563
121.88099	2232.61279296875
128.17381	2375.625
128.53084	2430.28491210938
151.606	2433.6279296875
172.68295	2218.49731445313
195.94102	2704.48901367188
218.66885	2235.59741210938
271.45996	2800.05786132813
430.2233	2771.02807617188
597.01459	2556.10009765625
891.36383	2874.88012695313
1185.6691	2971.65258789063
1766.0876	3104.50756835938
1934.288	3675.2294921875
2044.3279	3257.79907226563
2841.4731	3599.84301757813
2985.2812	3685.05249023438
4560.2158	4685.60205078125
peaklist end

peaklist start
mz=1637.70353436486
fragmentation=HCD
charge=3
header=RawFile: QE929_MSQ1321_20180329_Heba_ub_s7_30_1 Index: 8304 Precursor: 0 _multi_
118.75585	2108.01220703125
124.96392	2311.96875
166.89342	2293.89770507813
583.24097	2788.27319335938
678.31659	2720.9912109375
696.32886	9168.19140625
714.33868	4629.02099609375
763.8573	2644.83251953125
825.37921	4126.06494140625
843.37915	5262.7373046875
954.39166	3050.70532226563
964.68103	2582.3583984375
1053.4943	3345.87329101563
1071.4924	5725.74267578125
1204.5356	87454.1962890625
2026.287	3499.65551757813
2367.311	3187.42919921875
3829.8291	4469.294921875
peaklist end

peaklist start
mz=1637.70471794963
fragmentation=HCD
charge=3
header=RawFile: QE929_MSQ1321_20180329_Heba_ub_s8_30_2 Index: 8490 Precursor: 0 _multi_
129.8065	2378.85888671875
153.73099	2601.26123046875
154.22479	2284.95385742188
166.52409	2330.62280273438
205.53465	2337.31591796875
285.14102	2454.74829101563
332.20813	2399.06909179688
354.47079	2615.14892578125
458.82126	2796.47924804688
579.17279	2811.01684570313
678.23474	2779.73681640625
1015.9231	2946.91748046875
1204.5255	3194.50244140625
2214.3572	3286.337890625
2487.4915	3489.1298828125
3079.0647	3329.87036132813
3907.9355	3824.54125976563
peaklist end

peaklist start
mz=1637.70540525414
fragmentation=HCD
charge=3
header=RawFile: QE929_MSQ1321_20180329_Heba_ub_s6_10_3 Index: 8716 Precursor: 0 _multi_
109.26343	2603.3544921875
113.2577	2278.64379882813
135.1676	2429.34521484375
245.57758	2690.943359375
257.79382	2671.62719726563
386.27985	2963.33544921875
529.12061	2745.7412109375
642.68622	3065.966796875
696.33099	14634.607421875
714.33716	4209.0107421875
843.38898	4052.71997070313
954.41785	3911.63671875
1053.4833	3733.67041015625
1071.4874	9675.8525390625
1204.5336	85549.3032226563
peaklist end

peaklist start
mz=1637.70690916766
fragmentation=HCD
charge=3
header=RawFile: QE929_MSQ1321_20180329_Heba_ub_s9_30_3 Index: 8369 Precursor: 0 _multi_
122.67335	2395.74487304688
146.50328	2490.10400390625
224.76215	2379.29907226563
273.84592	2926.44555664063
296.54712	2622.00659179688
302.80994	2748.33276367188
362.41983	2550.67822265625
462.32141	3329.6318359375
467.58484	2770.41357421875
591.42822	2747.017578125
765.20569	3394.07958984375
1048.9474	2973.4091796875
1071.481	3485.15087890625
1204.5396	21299.689453125
1205.522	21197.9697265625
1527.4133	2904.5234375
1903.7058	3326.47436523438
2440.8408	3009.38696289063
2464.0071	3208.25659179688
4768.0791	4141.5556640625
4789.3667	3585.04370117188
peaklist end

peaklist start
mz=1637.73667066548
fragmentation=HCD
charge=3
header=RawFile: QE929_MSQ1321_20180329_Heba_ub_s6_10_3 Index: 23369 Precursor: 0 _peak_
108.32327	2463.89770507813
121.48606	2203.23901367188
123.69981	2756.42626953125
129.88809	2362.84350585938
157.67125	2752.71215820313
234.67889	2539.56958007813
302.91037	2572.89233398438
308.20316	2332.609375
343.72668	2753.76049804688
450.2088	2524.67846679688
1721.6768	3504.0556640625
2030.7881	3581.888671875
2060.833	3336.81640625
2562.3608	3616.43090820313
3117.6262	3663.328125
peaklist end

peaklist start
mz=1637.89159102499
fragmentation=HCD
charge=3
header=RawFile: QE929_MSQ1321_20180329_Heba_ub_s8_30_2 Index: 23447 Precursor: 0 _peak_
122.19714	2127.23168945313
136.07649	3097.74462890625
212.64272	2539.603515625
272.05078	2500.43530273438
445.36636	2775.28540039063
937.73004	2739.70434570313
975.11993	2882.74194335938
1366.6619	2974.50463867188
1801.6373	3287.443359375
1855.355	3252.54248046875
2922.5828	3009.31176757813
peaklist end

peaklist start
mz=1638.01030226346
fragmentation=HCD
charge=3
header=RawFile: QE929_MSQ1321_20180329_Heba_ub_s9_30_3 Index: 23438 Precursor: 0 _peak_
124.44238	2074.0224609375
156.76134	2947.48779296875
343.55795	2341.66552734375
678.80206	2579.73315429688
703.67578	3149.70190429688
2227.6533	2965.82934570313
2267.5833	3776.3056640625
2839.1567	3259.51000976563
3117.9871	3033.32983398438
5164.7817	3622.54858398438
peaklist end

peaklist start
mz=1638.04715597417
fragmentation=HCD
charge=3
header=RawFile: QE929_MSQ1321_20180329_Heba_ub_s7_30_1 Index: 23122 Precursor: 0 _peak_
124.87296	3197.86206054688
143.08815	2908.69091796875
181.70029	2287.04809570313
231.82727	2137.0009765625
459.67941	2388.181640625
473.17688	2419.31909179688
1487.9895	2770.55493164063
2215.2131	3053.08178710938
2641.2527	3392.71997070313
2824.2725	3600.38720703125
2889.9377	3250.33959960938
2943.3298	3319.99243164063
3320.0806	3528.64697265625
peaklist end

peaklist start
mz=1638.12980885824
fragmentation=HCD
charge=3
header=RawFile: QE929_MSQ1321_20180329_Heba_ub_s9_30_3 Index: 23569 Precursor: 0 _peak_
138.05545	2912.08447265625
158.13774	2164.72802734375
158.46692	2503.0888671875
171.86028	2152.27099609375
177.69946	2782.404296875
193.58209	2251.18579101563
298.71829	2579.13745117188
440.04929	2599.98071289063
446.93884	2468.0966796875
552.91455	2602.6171875
669.79987	2555.15771484375
1229.1931	2837.66967773438
1478.1205	2995.87548828125
2507.1499	3432.54663085938
peaklist end

peaklist start
mz=1638.20647292255
fragmentation=HCD
charge=3
header=RawFile: QE929_MSQ1321_20180329_Heba_ub_s7_30_1 Index: 23334 Precursor: 0 _peak_
121.03018	2393.32690429688
416.21512	2794.24658203125
1139.2894	3060.91455078125
1439.7133	2963.95532226563
2966.0942	3485.83422851563
peaklist end

peaklist start
mz=1638.22893597956
fragmentation=HCD
charge=3
header=RawFile: QE929_MSQ1321_20180329_Heba_ub_s7_30_1 Index: 23040 Precursor: 0 _peak_
101.6031	2283.60595703125
133.48352	2266.65673828125
169.30609	2166.31372070313
221.53493	2358.01171875
310.61401	2467.2783203125
411.79117	2877.40600585938
1258.1545	3088.97387695313
3562.5132	3846.54248046875
peaklist end

peaklist start
mz=1638.29310962244
fragmentation=HCD
charge=3
header=RawFile: QE929_MSQ1321_20180329_Heba_ub_s8_30_2 Index: 23327 Precursor: 0 _peak_
126.61815	2080.3046875
129.81769	2136.35375976563
129.89255	2717.67456054688
138.0553	3279.21435546875
153.73317	2575.45483398438
198.77783	2360.33715820313
208.64381	2398.69555664063
301.91806	2384.53344726563
328.71008	3134.65673828125
333.38208	2752.83666992188
336.70355	2506.10498046875
452.0397	2477.83813476563
708.20874	2758.11108398438
1139.7781	3613.50366210938
1285.5084	2923.15795898438
1324.999	2991.40649414063
1915.8032	3595.45654296875
3330.8477	4226.0634765625
peaklist end

peaklist start
mz=1638.29999238032
fragmentation=HCD
charge=3
header=RawFile: QE929_MSQ1321_20180329_Heba_ub_s6_10_3 Index: 23760 Precursor: 0 _peak_
110.30009	2535.98999023438
117.27732	2534.82836914063
120.06516	2187.62744140625
152.0493	2316.28125
174.64	2744.2529296875
242.32846	2656.15234375
374.6066	2453.62768554688
560.18713	2681.53393554688
679.56018	2864.89282226563
1372.5531	3166.3505859375
2098.9846	3327.72338867188
peaklist end

peaklist start
mz=1638.37247621448
fragmentation=HCD
charge=3
header=RawFile: QE929_MSQ1321_20180329_Heba_ub_s4_10_1 Index: 23082 Precursor: 0 _peak_
168.18649	2309.4140625
188.20633	2205.28125
188.2234	2551.97583007813
235.90736	2269.39965820313
295.58896	2455.7158203125
331.62833	2508.00463867188
412.49274	2946.99194335938
486.89877	2641.07861328125
664.53363	2618.65600585938
1482.9268	2989.93481445313
1511.1016	3465.88305664063
1622.986	3154.2021484375
1687.6223	3031.59619140625
2294.209	3419.99047851563
2357.8237	3941.98510742188
2577.3711	3363.19067382813
2968.655	4720.2744140625
3158.3442	3945.59301757813
3298.3594	4954.45849609375
3564.376	3529.48046875
3970.1887	3763.263671875
4240.8179	3917.11181640625
5122.8184	4211.328125
5509.0337	3787.9228515625
peaklist end

peaklist start
mz=1638.66630306298
fragmentation=HCD
charge=3
header=RawFile: QE929_MSQ1321_20180329_Heba_ub_s4_10_1 Index: 23344 Precursor: 0 _peak_
116.49566	2588.908203125
128.70638	2220.15551757813
167.5878	2330.111328125
331.58176	2549.79125976563
373.71402	2779.11376953125
387.922	2891.42626953125
683.28204	2860.8916015625
773.19128	2812.59008789063
1652.8608	3702.3310546875
1669.4224	3882.82373046875
2966.4146	4188.6572265625
peaklist end

peaklist start
mz=1638.84831936433
fragmentation=HCD
charge=3
header=RawFile: QE929_MSQ1321_20180329_Heba_ub_s8_30_2 Index: 23136 Precursor: 0 _peak_
189.73222	2257.42749023438
267.22253	2411.13549804688
267.69189	2445.98950195313
369.81464	2573.90063476563
405.10516	2909.3876953125
763.71716	3211.64868164063
805.84583	3749.63305664063
1518.1556	3376.33129882813
2238.7412	3592.6552734375
2680.9534	2942.83178710938
3776.5129	4428.3681640625
4007.375	4683.07861328125
peaklist end

peaklist start
mz=1638.91616997377
fragmentation=HCD
charge=3
header=RawFile: QE929_MSQ1321_20180329_Heba_ub_s8_30_2 Index: 23635 Precursor: 0 _peak_
135.49255	2345.97534179688
284.6134	2425.724609375
776.31866	2783.88989257813
896.64252	2716.61157226563
935.5567	3537.65502929688
1197.5741	2958.05615234375
peaklist end

peaklist start
mz=983.897419720847
fragmentation=HCD
charge=5
header=RawFile: QE929_MSQ1321_20180329_Heba_ub_s2_ctrl_2 Index: 14391 Precursor: 0 _multi_
135.29755	1469.53649902344
152.55376	1470.27453613281
200.67493	1688.4912109375
344.66022	2092.07104492188
411.1546	1599.09973144531
643.41101	1873.05895996094
865.71228	1694.10192871094
1168.1344	2101.8291015625
1221.1479	1940.74401855469
2294.7139	2036.06103515625
2499.0923	2755.9365234375
2981.6021	2002.81469726563
3123.71	3013.87768554688
3295.7734	2211.71313476563
3994.7756	2583.96557617188
4143.728	2869.99658203125
peaklist end

peaklist start
mz=1639.49862641114
fragmentation=HCD
charge=3
header=RawFile: QE929_MSQ1321_20180329_Heba_ub_s9_30_3 Index: 23876 Precursor: 0 _peak_
117.64785	2569.08032226563
215.45207	2481.08276367188
1350.832	3062.03857421875
1528.5646	6548.15771484375
peaklist end

peaklist start
mz=1639.62169630622
fragmentation=HCD
charge=3
header=RawFile: QE929_MSQ1321_20180329_Heba_ub_s7_30_1 Index: 22838 Precursor: 0 _peak_
125.80575	2313.5654296875
243.30893	2475.57739257813
309.94986	2386.9521484375
425.63184	2394.38500976563
828.0708	2522.3896484375
1270.2256	3017.85180664063
1321.2054	5542.39892578125
1396.9789	3133.29052734375
1781.3577	3080.79638671875
1912.3931	2984.55004882813
1993.4996	2929.95263671875
2962.1187	3908.23266601563
5221.8794	3554.423828125
peaklist end

peaklist start
mz=1230.06903146229
fragmentation=HCD
charge=4
header=RawFile: QE929_MSQ1321_20180329_Heba_ub_s4_10_1 Index: 16120 Precursor: 0 _multi_
103.61473	1715.6611328125
109.02763	1642.96630859375
126.05488	8086.099609375
138.0547	7588.95166015625
145.31223	1741.85546875
146.96451	2029.40222167969
168.06529	2724.73266601563
204.0869	10449.7802734375
213.02425	1985.09680175781
232.08151	9442.419921875
299.39017	2334.47998046875
803.44733	2131.462890625
1152.3938	2340.1083984375
1230.5432	2270.0048828125
4508.9941	3095.646484375
4598.7642	2715.90942382813
peaklist end

peaklist start
mz=1230.06914398178
fragmentation=HCD
charge=4
header=RawFile: QE929_MSQ1321_20180329_Heba_ub_s7_30_1 Index: 15860 Precursor: 0 _multi_
126.05537	2031.37817382813
204.08646	2530.75903320313
275.01566	2127.79077148438
561.91229	2267.10205078125
1110.2402	2190.68017578125
1321.8905	2478.66357421875
1375.8328	2551.38940429688
1578.8824	2814.18798828125
1584.9845	2489.18408203125
1992.6913	3017.849609375
3537.3552	3679.07080078125
4879.9302	2848.62133789063
peaklist end

peaklist start
mz=1230.06914398178
fragmentation=HCD
charge=4
header=RawFile: QE929_MSQ1321_20180329_Heba_ub_s7_30_1 Index: 15645 Precursor: 0 _multi_
117.67324	1735.43933105469
122.12498	1899.88391113281
126.05498	8747.5078125
138.05501	7920.7744140625
158.56038	1813.89001464844
168.06552	3755.38256835938
204.08679	7852.705078125
205.8846	2139.89916992188
217.10808	2089.10913085938
231.18826	1828.80700683594
232.08096	2857.13671875
360.65735	1959.88745117188
534.4928	2039.08776855469
615.45905	1799.27917480469
900.21289	2235.74853515625
1280.4866	2308.33813476563
1600.946	2408.06982421875
1958.9747	2314.35668945313
2276.4077	2301.58129882813
3249.6543	2558.4765625
4998.3706	3004.6328125
peaklist end

peaklist start
mz=1230.0693161263
fragmentation=HCD
charge=4
header=RawFile: QE929_MSQ1321_20180329_Heba_ub_s6_10_3 Index: 16589 Precursor: 0 _multi_
121.76171	1622.76818847656
126.05476	4101.74072265625
138.05431	2784.5126953125
168.0652	2739.37744140625
204.08571	4470.9794921875
789.71417	2099.48754882813
2267.9661	2717.16528320313
2924.9595	2806.7275390625
4888.1523	3022.6630859375
peaklist end

peaklist start
mz=1230.06962236817
fragmentation=HCD
charge=4
header=RawFile: QE929_MSQ1321_20180329_Heba_ub_s6_10_3 Index: 16340 Precursor: 0 _multi_
126.05481	4211.48681640625
138.05513	4194.0966796875
204.08653	7650.25439453125
232.08261	3263.39501953125
277.14288	1875.7490234375
308.29459	1857.01208496094
386.22421	2015.80627441406
671.36688	2251.70263671875
1040.4846	2434.38134765625
1782.2246	2545.1162109375
2453.9575	2507.5205078125
peaklist end

peaklist start
mz=1230.06962236817
fragmentation=HCD
charge=4
header=RawFile: QE929_MSQ1321_20180329_Heba_ub_s6_10_3 Index: 16147 Precursor: 0 _multi_
101.13882	1747.85754394531
113.83903	1972.63208007813
126.05481	4390.154296875
138.05489	9096.583984375
149.35999	1977.97924804688
168.06549	2461.93725585938
204.08681	10405.5517578125
232.08124	2918.3212890625
248.52245	1873.60827636719
300.41937	2054.189453125
408.60364	1914.5751953125
635.41101	2435.25903320313
1057.0802	2521.57006835938
1230.532	4124.8994140625
3143.5828	2739.49096679688
3390.2222	2542.96435546875
4000.3677	3709.99169921875
5040.8955	3510.35693359375
peaklist end

peaklist start
mz=1230.06977733035
fragmentation=HCD
charge=4
header=RawFile: QE929_MSQ1321_20180329_Heba_ub_s8_30_2 Index: 16431 Precursor: 0 _multi_
126.05463	2689.24194335938
138.05453	2395.68310546875
185.60071	1828.94970703125
186.0751	2769.71264648438
204.08575	9272.9599609375
217.69128	1949.30163574219
279.69635	2105.92944335938
307.96591	2199.70068359375
466.47113	2306.6142578125
1682.5466	3033.91870117188
2279.8313	4311.45751953125
2530.7639	2644.63208007813
3637.8088	2650.04736328125
3668.5425	2777.3349609375
3827.8406	3940.98706054688
3861.8115	3220.693359375
4068.3142	3175.3671875
4138.0923	3020.5166015625
peaklist end

peaklist start
mz=1230.06981228006
fragmentation=HCD
charge=4
header=RawFile: QE929_MSQ1321_20180329_Heba_ub_s8_30_2 Index: 16042 Precursor: 0 _multi_
120.4825	1761.5439453125
126.05476	17230.955078125
137.2776	1719.35632324219
138.05458	15685.912109375
168.06551	7334.02197265625
186.07643	10448.091796875
204.0865	17101.33203125
232.07994	14079.6142578125
244.78342	2132.62646484375
251.1503	3416.96850585938
273.2518	2092.51416015625
285.46625	1829.50183105469
414.21448	2089.98950195313
584.20801	1995.48486328125
719.60065	2060.39624023438
2103.1624	2402.46362304688
2994.666	2985.6123046875
peaklist end

peaklist start
mz=1230.06981228006
fragmentation=HCD
charge=4
header=RawFile: QE929_MSQ1321_20180329_Heba_ub_s8_30_2 Index: 16203 Precursor: 0 _multi_
109.16413	1810.76599121094
119.63358	1775.84301757813
126.05466	7374.1181640625
138.05457	6267.30224609375
168.06567	2188.02563476563
204.08571	3014.01245117188
273.9903	1792.12072753906
499.6066	1907.59204101563
569.10394	2066.7216796875
599.8642	2225.72119140625
1844.8462	2845.92065429688
3474.6841	2684.90283203125
peaklist end

peaklist start
mz=1230.07032559794
fragmentation=HCD
charge=4
header=RawFile: QE929_MSQ1321_20180329_Heba_ub_s9_30_3 Index: 15865 Precursor: 0 _multi_
108.04427	1903.90930175781
126.04015	1907.85473632813
126.05505	15272.767578125
127.75876	1936.38293457031
138.05449	13388.7607421875
168.06514	4022.28588867188
172.08786	2128.71752929688
177.40364	1884.25842285156
186.0752	3715.86303710938
204.08682	16087.029296875
218.86203	1844.17944335938
232.08018	8960.8203125
251.14897	2027.71801757813
355.23615	2041.12805175781
433.56293	1848.71069335938
1113.1649	2453.86791992188
1230.5389	3975.705078125
2424.2512	2628.51684570313
3128.7292	3187.77368164063
4732.2769	3284.90991210938
peaklist end

peaklist start
mz=1230.07049224692
fragmentation=HCD
charge=4
header=RawFile: QE929_MSQ1321_20180329_Heba_ub_s9_30_3 Index: 16346 Precursor: 0 _multi_
102.24245	1769.14282226563
204.08569	7479.443359375
237.15724	1992.57263183594
249.54684	2033.80151367188
356.26825	2013.37438964844
356.37	1844.30810546875
811.28174	2148.19946289063
1285.5388	2238.50805664063
2000.7001	2983.63598632813
2226.3357	2553.25415039063
peaklist end

peaklist start
mz=1230.07050899544
fragmentation=HCD
charge=4
header=RawFile: QE929_MSQ1321_20180329_Heba_ub_s2_ctrl_2 Index: 15810 Precursor: 0 _multi_
126.05457	3505.5185546875
142.08925	1709.76916503906
168.06494	2565.14428710938
204.08591	2246.88842773438
1401.2703	2598.58764648438
3489.1333	2928.12622070313
3617.2466	2729.302734375
4291.4824	2718.98608398438
peaklist end

peaklist start
mz=1639.85415841352
fragmentation=HCD
charge=3
header=RawFile: QE929_MSQ1321_20180329_Heba_ub_s8_30_2 Index: 23547 Precursor: 0 _peak_
106.95192	2181.36352539063
251.04362	2372.51635742188
280.34485	2292.1142578125
286.87717	2532.65478515625
443.30151	2771.09716796875
708.90942	3023.58837890625
884.42358	2606.615234375
1346.9945	3950.34594726563
1602.5349	3510.49853515625
3473.1785	3475.3017578125
peaklist end

peaklist start
mz=1639.85747228318
fragmentation=HCD
charge=3
header=RawFile: QE929_MSQ1321_20180329_Heba_ub_s4_10_1 Index: 23330 Precursor: 0 _peak_
106.25311	2379.81518554688
124.12292	2328.77465820313
133.67561	2366.34790039063
293.3403	2634.0068359375
418.60577	2889.30834960938
465.9465	2851.79614257813
731.13989	2755.11938476563
1162.7391	3019.58959960938
1238.6437	2832.15893554688
1789.1489	2990.85034179688
3707.3555	3517.1630859375
4933.1006	4405.2138671875
peaklist end

peaklist start
mz=1640.20167137325
fragmentation=HCD
charge=3
header=RawFile: QE929_MSQ1321_20180329_Heba_ub_s7_30_1 Index: 23442 Precursor: 0 _peak_
133.36362	2223.63745117188
141.8172	2227.2412109375
149.43414	2472.45776367188
175.76295	2269.32421875
212.00192	2257.91284179688
231.27509	2781.84252929688
235.24487	2465.88549804688
267.24377	2441.97705078125
397.00583	2697.43041992188
449.29785	2728.2431640625
797.86401	2864.18041992188
841.63477	2849.91772460938
1483.8594	3095.8486328125
2323.6765	2993.41088867188
2670.8511	3489.73779296875
2792.1365	3579.5673828125
2802.7366	3533.25366210938
5450.2524	3978.45361328125
5647.3867	4101.13037109375
peaklist end

peaklist start
mz=984.662280009441
fragmentation=HCD
charge=5
header=RawFile: QE929_MSQ1321_20180329_Heba_ub_s6_10_3 Index: 15698 Precursor: 0 _multi_
100.38905	1403.87487792969
233.12761	2481.712890625
257.61273	1476.66735839844
261.1235	1622.11376953125
369.88895	1700.30261230469
389.18088	2253.42602539063
448.0419	1691.58581542969
748.63525	2301.66015625
982.9585	1971.79663085938
1330.6295	1935.08166503906
3827.5522	2915.66625976563
3974.5193	2278.48120117188
peaklist end

peaklist start
mz=984.662362313301
fragmentation=HCD
charge=5
header=RawFile: QE929_MSQ1321_20180329_Heba_ub_s6_10_3 Index: 15875 Precursor: 0 _multi_
110.509	1408.42553710938
122.708	1370.50207519531
124.92413	1487.50012207031
129.10188	3776.90014648438
136.07562	3815.70068359375
155.11807	1569.37048339844
159.09145	3152.322265625
162.2816	1689.79724121094
164.30576	1517.66796875
169.29703	1683.91540527344
171.34995	1835.57153320313
233.12817	9715.8095703125
261.12256	3185.14038085938
389.18035	11746.267578125
428.22134	2172.25146484375
488.2507	2114.4775390625
670.59058	1650.53466796875
763.34503	2241.30883789063
770.86249	2447.76489257813
832.70166	1959.69213867188
914.09259	1909.08215332031
950.76086	1870.68371582031
1166.0551	2080.34252929688
1308.0446	2005.95886230469
peaklist end

peaklist start
mz=1230.57614631818
fragmentation=HCD
charge=4
header=RawFile: QE929_MSQ1321_20180329_Heba_ub_s7_30_1 Index: 16788 Precursor: 0 _multi_
109.22247	1733.12048339844
110.18688	1694.05322265625
170.52567	1771.27844238281
308.35196	2096.4453125
389.18298	3394.81005859375
416.00842	2382.3759765625
586.78729	2093.76147460938
672.00336	1959.08947753906
686.19281	2021.69995117188
944.8999	2124.19970703125
2986.584	2657.005859375
3152.0872	2765.0244140625
3295.4631	2531.6943359375
4869.5591	3488.98193359375
peaklist end

peaklist start
mz=984.662711131899
fragmentation=HCD
charge=5
header=RawFile: QE929_MSQ1321_20180329_Heba_ub_s7_30_1 Index: 15380 Precursor: 0 _multi_
101.75034	1786.95874023438
103.34	1363.51831054688
118.17449	1519.21899414063
159.09213	1925.68676757813
233.12885	3603.13842773438
249.23804	1452.03393554688
261.12454	2076.0048828125
389.1821	7055.79833984375
484.28107	1579.45141601563
577.80591	1625.45202636719
655.3042	1854.35217285156
783.9035	1777.37426757813
1114.3971	2244.75561523438
4065.4514	2690.06274414063
peaklist end

peaklist start
mz=984.662739567697
fragmentation=HCD
charge=5
header=RawFile: QE929_MSQ1321_20180329_Heba_ub_s7_30_1 Index: 15199 Precursor: 0 _multi_
132.03375	1656.64978027344
150.5399	1471.95910644531
168.8842	1810.61987304688
180.91678	1513.94311523438
233.12749	1656.96020507813
719.07043	1579.34460449219
773.72363	2280.86206054688
878.90839	1921.11730957031
985.46912	1902.87097167969
2987.3281	2239.84301757813
3253.6516	2268.07739257813
3598.7166	2227.20385742188
4430.7065	2776.7001953125
peaklist end

peaklist start
mz=1230.57714396218
fragmentation=HCD
charge=4
header=RawFile: QE929_MSQ1321_20180329_Heba_ub_s6_10_3 Index: 17359 Precursor: 0 _multi_
100.54329	2148.29565429688
101.37796	1779.19396972656
131.22057	1962.92797851563
160.04448	2049.82885742188
187.76608	1734.01635742188
205.34953	1727.58532714844
207.69742	1691.25317382813
224.61055	2061.70727539063
367.14709	2135.48364257813
630.96143	2141.66381835938
881.57129	2213.1533203125
1339.8337	2620.28955078125
1472.3859	2318.361328125
2586.8267	2454.45458984375
3189.3601	2628.30224609375
peaklist end

peaklist start
mz=984.663192186644
fragmentation=HCD
charge=5
header=RawFile: QE929_MSQ1321_20180329_Heba_ub_s4_10_1 Index: 15891 Precursor: 0 _multi_
140.27582	1672.68200683594
173.88109	1447.65466308594
178.81549	1545.73522949219
208.07709	1583.20837402344
233.12837	2563.36376953125
269.82892	1554.41357421875
330.67651	1679.80236816406
345.16016	1596.68481445313
1569.8611	1938.10131835938
1582.0947	1850.31469726563
4171.6636	2557.40405273438
peaklist end

peaklist start
mz=1640.75321305606
fragmentation=HCD
charge=3
header=RawFile: QE929_MSQ1321_20180329_Heba_ub_s8_30_2 Index: 23299 Precursor: 0 _peak_
113.32629	2755.98681640625
138.05574	2841.24926757813
145.7099	2458.1962890625
215.89926	2334.14428710938
923.10785	2951.26147460938
974.49048	4749.2109375
1112.3708	9144.59375
4772.0488	4373.39306640625
peaklist end

peaklist start
mz=1640.75714879383
fragmentation=HCD
charge=3
header=RawFile: QE929_MSQ1321_20180329_Heba_ub_s6_10_3 Index: 23555 Precursor: 0 _peak_
114.23737	2598.7802734375
130.50365	2171.6962890625
143.55612	2398.28125
147.4467	2401.4072265625
151.60628	2276.26879882813
264.19592	2833.73046875
270.0531	2533.9892578125
354.95901	2301.9033203125
388.30759	3303.06298828125
520.04382	2771.21459960938
755.61713	2877.89184570313
823.53833	2711.61059570313
1009.3796	3158.28784179688
1364.3715	3728.14379882813
1530.1949	3347.66918945313
2570.6812	3267.83422851563
2817.3308	2885.85302734375
2866.1863	3441.06640625
5817.4888	4567.845703125
5912.8604	3563.50122070313
peaklist end

peaklist start
mz=1640.78500883433
fragmentation=HCD
charge=3
header=RawFile: QE929_MSQ1321_20180329_Heba_ub_s6_10_3 Index: 23411 Precursor: 0 _peak_
130.17888	2311.35693359375
134.15314	2394.93969726563
406.46008	2928.46606445313
774.50781	3142.494140625
1525.0072	3964.7373046875
1697.2614	2848.56420898438
1785.519	2910.54174804688
3900.668	4429.45166015625
peaklist end

peaklist start
mz=1640.9856178904
fragmentation=HCD
charge=3
header=RawFile: QE929_MSQ1321_20180329_Heba_ub_s9_30_3 Index: 23921 Precursor: 0 _peak_
101.62757	2151.63598632813
105.59134	2108.09814453125
120.60793	2329.34399414063
133.71646	2329.130859375
142.86232	2679.99072265625
147.80659	2428.30346679688
160.14815	2421.859375
166.91786	2434.07373046875
196.64195	2473.15478515625
293.64871	2715.31909179688
379.93753	2273.546875
1033.4326	2956.70703125
1887.7126	3116.18969726563
2079.0422	3056.8466796875
2137.7908	2996.21997070313
2852.2234	3415.67504882813
3988.334	3300.27172851563
4068.9329	3217.4482421875
4610.9883	3873.05078125
5484.8555	3896.10986328125
5815.6392	3842.48852539063
peaklist end

peaklist start
mz=1641.08490196624
fragmentation=HCD
charge=3
header=RawFile: QE929_MSQ1321_20180329_Heba_ub_s6_10_3 Index: 23521 Precursor: 0 _peak_
106.63687	1890.57873535156
108.74902	2019.93249511719
114.00692	2122.23583984375
115.66312	2480.92016601563
115.98926	2143.83764648438
134.4272	2284.1083984375
135.50433	2098.7890625
181.21497	2738.408203125
232.17909	2577.26806640625
785.57593	2515.2041015625
890.82324	2757.37084960938
935.14789	2808.38525390625
1058.4916	2979.68505859375
1362.8634	3716.501953125
1442.6477	3339.4580078125
1729.9763	3343.31567382813
1917.1069	3240.71020507813
2175.3232	3131.59301757813
3759.1433	3517.01953125
peaklist end

peaklist start
mz=1641.31754644678
fragmentation=HCD
charge=3
header=RawFile: QE929_MSQ1321_20180329_Heba_ub_s4_10_1 Index: 23015 Precursor: 0 _peak_
100.88127	2342.42822265625
153.52034	2558.75463867188
293.80353	2487.23583984375
411.41327	2584.07104492188
463.40295	2686.91284179688
498.80545	3450.11596679688
1241.3228	3246.11010742188
1319.4564	3201.07202148438
1563.6934	3181.77807617188
1720.5465	3348.21118164063
3009.2576	3901.30224609375
3332.4033	3507.25439453125
4329.5273	4210.94775390625
peaklist end

peaklist start
mz=1641.37401425506
fragmentation=HCD
charge=3
header=RawFile: QE929_MSQ1321_20180329_Heba_ub_s9_30_3 Index: 21524 Precursor: 0 _peak_
105.66182	2282.47314453125
128.22307	2571.83081054688
151.4796	2920.10327148438
184.96632	2565.42114257813
207.09995	2326.17211914063
219.30614	2292.82348632813
226.79189	2522.001953125
318.7356	2401.36083984375
492.88629	2720.03857421875
618.36475	3031.0947265625
647.30713	3143.66870117188
832.88519	3027.94287109375
1906.2278	4106.458984375
1988.6088	2998.60864257813
2136.5381	3938.2197265625
3221.1465	3761.11645507813
4485.8218	3780.61499023438
4525.2285	4135.25634765625
4600.2842	3370.12915039063
5742.5508	4072.11987304688
peaklist end

peaklist start
mz=985.266358008491
fragmentation=HCD
charge=5
header=RawFile: QE929_MSQ1321_20180329_Heba_ub_s8_30_2 Index: 11352 Precursor: 0 _multi_
111.31018	1534.16516113281
188.94157	1594.54040527344
242.76193	1547.55297851563
373.48364	1593.08935546875
401.13303	1692.58520507813
569.19489	1913.09838867188
880.05115	1951.47863769531
1047.6663	2119.79028320313
1295.7423	2028.3994140625
1379.4994	1983.80383300781
1527.6841	2014.22058105469
2133.0195	2428.18408203125
2811.0002	2622.22021484375
peaklist end

peaklist start
mz=985.266629570386
fragmentation=HCD
charge=5
header=RawFile: QE929_MSQ1321_20180329_Heba_ub_s6_10_3 Index: 11585 Precursor: 0 _multi_
128.61006	1695.84204101563
247.44856	1611.75146484375
745.16406	1867.20544433594
1040.8412	1809.57165527344
1573.2002	1922.12609863281
1795.6238	2061.50317382813
2214.311	2118.36376953125
2400.644	2120.53515625
3385.552	2060.36328125
peaklist end

peaklist start
mz=985.266840752131
fragmentation=HCD
charge=5
header=RawFile: QE929_MSQ1321_20180329_Heba_ub_s7_30_1 Index: 11055 Precursor: 0 _multi_
119.78313	1415.38427734375
137.38574	1340.60791015625
147.17142	1521.58410644531
207.13866	1780.623046875
240.54552	1516.84143066406
314.24271	1769.51513671875
353.56671	1837.9677734375
1062.4082	1852.71875
2013.0565	2231.47412109375
2975.686	2505.12646484375
4371.5952	2673.03271484375
peaklist end

peaklist start
mz=1641.92638459222
fragmentation=HCD
charge=3
header=RawFile: QE929_MSQ1321_20180329_Heba_ub_s9_30_3 Index: 23360 Precursor: 0 _peak_
138.05515	3295.94848632813
175.8571	3158.50463867188
237.26913	2438.80590820313
340.67441	3729.7666015625
1491.486	3253.029296875
1529.9725	3411.07666015625
peaklist end

peaklist start
mz=1641.98884403812
fragmentation=HCD
charge=3
header=RawFile: QE929_MSQ1321_20180329_Heba_ub_s9_30_3 Index: 23552 Precursor: 0 _peak_
105.99744	2193.53881835938
119.74874	2352.45263671875
192.67825	2108.17138671875
253.18161	2379.19897460938
301.9837	2883.97436523438
314.30264	2417.41625976563
316.4682	2688.24365234375
462.23657	2981.30981445313
537.97998	3135.05908203125
716.30396	2802.0712890625
1112.8308	3252.41333007813
1785.1267	3385.10546875
2101.9033	3253.33642578125
2414.8481	3469.12036132813
3434.5347	3985.14282226563
3812.5588	3790.88232421875
3916.5183	3436.22265625
4250.8037	3840.27075195313
4297.9956	3841.61376953125
peaklist end

peaklist start
mz=1642.40633775421
fragmentation=HCD
charge=3
header=RawFile: QE929_MSQ1321_20180329_Heba_ub_s8_30_2 Index: 23473 Precursor: 0 _peak_
114.48982	2366.64135742188
124.10342	2198.80297851563
138.05493	4455.83837890625
160.53053	2450.65551757813
178.367	2803.88989257813
184.38547	2810.73901367188
208.42517	2633.22216796875
287.45834	2682.80419921875
302.73111	2608.44677734375
402.1134	2761.72509765625
679.42975	2821.9814453125
1277.0178	3221.560546875
1315.6285	2957.73046875
1607.9203	3631.9912109375
2808.311	3455.20532226563
peaklist end

peaklist start
mz=1642.49143363331
fragmentation=HCD
charge=3
header=RawFile: QE929_MSQ1321_20180329_Heba_ub_s7_30_1 Index: 22935 Precursor: 0 _peak_
104.92738	3106.93115234375
110.94124	2272.51196289063
136.07643	3045.62377929688
162.63091	2730.23095703125
174.82542	2286.33032226563
776.54089	3006.67333984375
1061.2064	3432.48803710938
1081.9786	3243.24633789063
1411.165	3328.03076171875
1680.6281	3206.3974609375
2640.5564	3978.27954101563
peaklist end

peaklist start
mz=1642.73722154701
fragmentation=HCD
charge=3
header=RawFile: QE929_MSQ1321_20180329_Heba_ub_s7_30_1 Index: 23149 Precursor: 0 _peak_
146.25116	2605.71704101563
181.50327	2595.69506835938
224.74629	2622.55078125
238.18874	2527.43676757813
287.81241	2440.41259765625
293.29507	2320.61352539063
818.948	2734.49633789063
964.56897	2656.73559570313
1051.3772	3389.93774414063
2352.9622	3532.283203125
2367.9436	4072.34033203125
2720.749	3206.46142578125
3143.4573	4927.150390625
peaklist end

peaklist start
mz=1642.97827822397
fragmentation=HCD
charge=3
header=RawFile: QE929_MSQ1321_20180329_Heba_ub_s7_30_1 Index: 23026 Precursor: 0 _peak_
129.10326	3065.36865234375
157.84761	2960.21801757813
196.31638	2301.88037109375
315.38269	2320.53295898438
358.54355	3189.171875
360.06931	2678.25244140625
617.04138	2817.21606445313
638.25616	3098.33203125
679.48785	2651.1435546875
718.52295	2717.07934570313
976.45111	3117.85473632813
1228.8191	3443.58959960938
1387.696	3245.23217773438
1595.5554	4688.45166015625
1680.2451	3442.11938476563
1820.4252	3020.958984375
2615.9536	3709.38525390625
peaklist end

peaklist start
mz=1643.15905333697
fragmentation=HCD
charge=3
header=RawFile: QE929_MSQ1321_20180329_Heba_ub_s6_10_3 Index: 23774 Precursor: 0 _peak_
136.36511	2561.42358398438
265.52866	2524.29052734375
328.84976	2390.19018554688
411.46268	2394.33447265625
475.88428	2561.93823242188
2232.2432	3509.79150390625
4188.2935	4060.6982421875
4947.2051	4168.02197265625
peaklist end

peaklist start
mz=1643.5048213352
fragmentation=HCD
charge=3
header=RawFile: QE929_MSQ1321_20180329_Heba_ub_s9_30_3 Index: 21190 Precursor: 0 _peak_
101.45116	2329.56176757813
141.95349	2224.10278320313
199.60713	2301.84985351563
285.47586	2420.35034179688
327.45468	2555.42700195313
411.93848	2695.42236328125
481.24475	2590.4619140625
688.68933	2808.80786132813
1002.2172	3039.67211914063
1083.7731	3038.9736328125
1153.9834	2789.07397460938
1400.7664	3410.48706054688
3035.5896	3894.73193359375
peaklist end

peaklist start
mz=1643.51928710938
fragmentation=HCD
charge=3
header=RawFile: QE929_MSQ1321_20180329_Heba_ub_s4_10_1 Index: 23013 Precursor: 0 _peak_
100.98399	2356.17431640625
107.211	2117.66650390625
155.82068	2602.70361328125
199.00594	2802.62817382813
241.41435	2415.82006835938
263.21478	3374.92822265625
298.24222	2439.21508789063
331.66656	2277.12915039063
334.72791	2887.68994140625
382.68948	2769.02099609375
731.87091	3123.47900390625
1318.9243	3306.40795898438
1392.5	5023.49169921875
1558.7794	3005.46923828125
2496.4072	3517.70288085938
3004.2278	4071.34619140625
peaklist end

peaklist start
mz=1643.68670820779
fragmentation=HCD
charge=3
header=RawFile: QE929_MSQ1321_20180329_Heba_ub_s4_10_1 Index: 23091 Precursor: 0 _peak_
132.74753	2179.20336914063
244.85939	2386.39965820313
245.4821	2521.35668945313
724.75568	2674.62060546875
890.1322	2828.8935546875
921.43787	2562.5830078125
1045.4626	3789.21899414063
1268.2875	3514.087890625
1443.0873	2860.0654296875
2256.7166	3346.31079101563
peaklist end

peaklist start
mz=1643.76232910156
fragmentation=HCD
charge=3
header=RawFile: QE929_MSQ1321_20180329_Heba_ub_s8_30_2 Index: 23431 Precursor: 0 _peak_
128.57381	2626.2041015625
160.56104	2674.46630859375
481.64288	2960.96899414063
509.41827	2612.42138671875
2454.4971	4161.3544921875
3124.3054	3797.388671875
3704.1904	3363.92944335938
peaklist end

peaklist start
mz=1643.95351239997
fragmentation=HCD
charge=3
header=RawFile: QE929_MSQ1321_20180329_Heba_ub_s9_30_3 Index: 21689 Precursor: 0 _peak_
102.54288	2424.62768554688
114.25522	2084.0048828125
120.74183	2379.7880859375
121.96271	2246.93530273438
134.88043	2556.30078125
138.05476	14767.28125
156.24185	2395.24047851563
168.06487	6043.02734375
204.08647	4511.86181640625
274.09128	3925.3662109375
276.7193	2377.53735351563
312.16776	2379.71728515625
366.13828	4624.4208984375
388.21133	2237.53173828125
490.81216	2952.19189453125
594.55841	2623.31665039063
814.94409	3370.130859375
1418.9536	2826.49462890625
1904.6597	3448.93017578125
2064.905	3940.552734375
2287.0481	3938.04345703125
3654.2742	3784.8544921875
4019.2864	4184.1943359375
5128.8301	4941.0810546875
5544.0869	4606.97314453125
peaklist end

peaklist start
mz=1643.95723531142
fragmentation=HCD
charge=3
header=RawFile: QE929_MSQ1321_20180329_Heba_ub_s8_30_2 Index: 21511 Precursor: 0 _peak_
103.1908	2306.60205078125
109.56303	2277.9228515625
132.08	2349.70263671875
138.05484	17960.970703125
168.06473	5431.79345703125
202.72231	3101.11059570313
204.08551	9919.759765625
205.00966	2345.70166015625
227.80859	2471.50146484375
274.09149	4255.35205078125
366.1395	9288.7900390625
407.81519	2745.42309570313
521.21216	2729.1103515625
546.51575	2853.13989257813
854.55499	2862.87524414063
969.76599	2577.95556640625
1066.1818	3163.08203125
1628.1161	3876.60668945313
2820.1094	3909.05395507813
3347.2197	3235.03979492188
3385.8232	4203.638671875
3589.3135	4229.2041015625
5429.3745	3722.67602539063
peaklist end

peaklist start
mz=1644.04397918997
fragmentation=HCD
charge=3
header=RawFile: QE929_MSQ1321_20180329_Heba_ub_s6_10_3 Index: 23771 Precursor: 0 _peak_
104.7111	2223.56103515625
226.22984	2495.76440429688
240.03673	2330.98217773438
290.13437	2678.98657226563
409.89334	2624.30078125
928.08173	2858.24682617188
1078.1252	3142.2265625
1389.6979	3910.64086914063
1454.2291	3652.37744140625
1666.8538	3575.90161132813
2434.9839	3416.939453125
3817.5273	3915.541015625
peaklist end

peaklist start
mz=1644.05383363302
fragmentation=HCD
charge=3
header=RawFile: QE929_MSQ1321_20180329_Heba_ub_s8_30_2 Index: 23107 Precursor: 0 _peak_
154.73099	2516.75341796875
160.27937	2184.23486328125
1433.6285	3374.76611328125
1679.9664	3525.76293945313
1920.4349	3853.78369140625
2327.1724	3667.82788085938
2891.9417	3775.69506835938
peaklist end

peaklist start
mz=1644.42178699352
fragmentation=HCD
charge=3
header=RawFile: QE929_MSQ1321_20180329_Heba_ub_s8_30_2 Index: 21209 Precursor: 0 _peak_
118.37024	2417.26953125
122.44212	2589.3876953125
133.63681	2422.3896484375
173.39372	2519.79638671875
202.20528	2080.14697265625
280.90405	3076.23559570313
402.2319	2479.80078125
464.64398	2644.2431640625
1716.4635	3072.67895507813
2675.1392	3220.86669921875
peaklist end

peaklist start
mz=987.057402059393
fragmentation=HCD
charge=5
header=RawFile: QE929_MSQ1321_20180329_Heba_ub_s3_ctrl_3 Index: 5964 Precursor: 0 _multi_
154.17654	1482.49011230469
165.22304	1442.05578613281
168.99872	1516.89636230469
205.31024	1438.80749511719
222.20395	1509.46484375
239.92113	1688.26281738281
351.95276	2054.83154296875
401.47461	1588.76452636719
902.38776	1917.92492675781
1058.7798	1952.40502929688
1340.6351	1928.25708007813
2002.8911	2035.41638183594
3323.8562	2310.69067382813
4010.6509	2295.22485351563
4552.4438	2133.53540039063
peaklist end

peaklist start
mz=1644.43456903151
fragmentation=HCD
charge=3
header=RawFile: QE929_MSQ1321_20180329_Heba_ub_s7_30_1 Index: 23213 Precursor: 0 _peak_
124.95139	2723.92919921875
126.3111	2459.78979492188
129.77858	2313.83081054688
339.19247	3044.07250976563
351.57727	2563.34643554688
544.27319	2410.15356445313
759.28845	2502.55493164063
1215.3907	3467.1181640625
2545.7969	3667.45654296875
2565.6331	3186.64672851563
3560.4827	4282.4296875
peaklist end

peaklist start
mz=1644.86020506857
fragmentation=HCD
charge=3
header=RawFile: QE929_MSQ1321_20180329_Heba_ub_s7_30_1 Index: 23164 Precursor: 0 _peak_
119.28519	2255.9599609375
121.11219	2428.95043945313
132.52284	2368.50317382813
144.05249	2282.2685546875
172.75711	2622.07763671875
453.47955	2503.07592773438
592.24304	2688.875
605.00836	2745.84741210938
612.90411	2704.21313476563
727.9093	2631.3857421875
770.38934	2691.638671875
845.16138	3005.67724609375
1043.9996	4041.93359375
1137.3182	3021.57666015625
1261.1367	3408.83154296875
1384.2307	3101.10888671875
1410.0515	3368.20092773438
2603.0405	3547.353515625
2826.3911	3430.07153320313
3288.47	3263.42602539063
3411.271	3430.03735351563
peaklist end

peaklist start
mz=1645.03070712753
fragmentation=HCD
charge=3
header=RawFile: QE929_MSQ1321_20180329_Heba_ub_s8_30_2 Index: 23204 Precursor: 0 _peak_
100.11381	2604.87158203125
120.83498	2307.2158203125
176.90099	2196.69897460938
290.8382	2280.78002929688
489.90048	2773.21118164063
492.27505	2470.21899414063
504.49979	3141.83032226563
587.4751	2904.27807617188
903.5069	2666.39184570313
1246.9513	4862.720703125
1254.9363	3165.8876953125
1940.6038	4381.71435546875
2593.4658	3400.4130859375
3431.6387	3556.87817382813
peaklist end

peaklist start
mz=1645.05660185956
fragmentation=HCD
charge=3
header=RawFile: QE929_MSQ1321_20180329_Heba_ub_s8_30_2 Index: 23616 Precursor: 0 _peak_
106.00879	2213.01049804688
111.8839	2450.3525390625
146.92325	2437.40771484375
161.02309	2285.33862304688
183.77817	2331.80053710938
271.07913	2795.87841796875
501.07794	3166.6689453125
608.02515	2917.34008789063
1001.5154	2625.35009765625
1023.3624	2783.49487304688
1166.9219	3036.47509765625
1267.5474	2651.74291992188
1381.5026	5135.99755859375
1413.3801	3087.03393554688
2096.5093	3226.06762695313
2745.6504	3214.94311523438
2778.0898	4289.859375
3815.0964	3405.61303710938
peaklist end

peaklist start
mz=1645.7874581111
fragmentation=HCD
charge=3
header=RawFile: QE929_MSQ1321_20180329_Heba_ub_s4_10_1 Index: 23103 Precursor: 0 _peak_
140.27841	2250.87817382813
293.81924	2575.28784179688
440.18604	2310.18383789063
836.40387	2836.388671875
1491.3496	3621.8662109375
1597.537	3073.53857421875
2447.6011	3309.703125
2511.7561	3046.63256835938
3274.7207	3313.7451171875
peaklist end

peaklist start
mz=988.064176514186
fragmentation=HCD
charge=5
header=RawFile: QE929_MSQ1321_20180329_Heba_ub_s7_30_1 Index: 15047 Precursor: 0 _multi_
136.07607	2512.36694335938
167.71292	1822.90307617188
204.08482	2170.68408203125
211.07285	1680.46142578125
261.12177	2012.21264648438
298.17435	3809.68310546875
377.18192	1860.70776367188
389.17984	2014.00756835938
410.2695	1743.38391113281
1445.2758	2556.94189453125
2237.6167	2251.55590820313
2474.4277	2555.73193359375
peaklist end

peaklist start
mz=988.065302782588
fragmentation=HCD
charge=5
header=RawFile: QE929_MSQ1321_20180329_Heba_ub_s5_10_2 Index: 12692 Precursor: 0 _multi_
128.78035	1585.615234375
159.24982	1410.69787597656
186.731	1436.55249023438
262.46848	1800.45373535156
588.98944	1733.12365722656
1743.8408	25667.7160644531
2074.4546	2013.82336425781
2106.3721	2163.26977539063
2355.3088	2219.92236328125
2386.0898	2032.06530761719
3723.5598	2243.259765625
peaklist end

peaklist start
mz=988.263697281458
fragmentation=HCD
charge=5
header=RawFile: QE929_MSQ1321_20180329_Heba_ub_s4_10_1 Index: 13585 Precursor: 0 _multi_
115.034	1565.13757324219
124.52861	1579.18212890625
185.16481	9794.6064453125
213.1593	2790.3720703125
248.35498	1700.57360839844
389.1806	3466.62353515625
1053.7089	2185.85375976563
1223.192	1883.37182617188
1284.5544	3461.68286132813
1974.2593	2308.18041992188
2692.0115	2423.15209960938
3095.0361	2443.34838867188
4114.5469	2420.4619140625
4679.4463	2787.14916992188
peaklist end

peaklist start
mz=988.263697281458
fragmentation=HCD
charge=5
header=RawFile: QE929_MSQ1321_20180329_Heba_ub_s4_10_1 Index: 13956 Precursor: 0 _multi_
109.43899	1488.55969238281
113.92313	1400.04370117188
136.07523	1664.09301757813
159.09164	1488.16711425781
181.65222	1467.51916503906
184.97589	1692.67016601563
185.16505	12210.91015625
186.35368	1598.74389648438
213.16118	2178.546875
233.12759	3686.77685546875
240.16528	1620.97485351563
344.74905	1596.5673828125
380.52676	1976.56018066406
389.181	3176.53271484375
522.76593	1724.83117675781
556.25128	1746.16748046875
572.16675	1591.63049316406
631.07086	1781.10119628906
872.93274	3301.16430664063
963.83185	1923.57495117188
1284.5612	2579.52905273438
1314.5231	1691.12524414063
1477.6191	2145.82739257813
3114.6062	2094.80615234375
3185.9573	2428.3447265625
3300.1187	2053.22729492188
3479.521	2165.12768554688
4832.6255	2578.01025390625
peaklist end

peaklist start
mz=988.263919869049
fragmentation=HCD
charge=5
header=RawFile: QE929_MSQ1321_20180329_Heba_ub_s8_30_2 Index: 13690 Precursor: 0 _multi_
136.07559	2460.27075195313
153.21652	1887.56457519531
155.39752	1633.00573730469
172.4281	1410.04296875
173.33641	1691.99780273438
181.33986	1696.25805664063
185.16475	12749.36328125
213.16028	3847.0966796875
233.1301	1910.59753417969
278.11292	1857.87780761719
289.58578	1566.48608398438
389.18268	3460.03662109375
393.19781	1756.82495117188
508.1261	1701.69653320313
562.25043	1885.91333007813
645.78937	1865.95104980469
1246.4097	1927.48742675781
1284.553	2132.16796875
1929.1033	2370.10034179688
2048.8184	2017.42321777344
2373.8718	1949.43591308594
3045.3547	2287.69482421875
3116.5432	2203.47338867188
3137.2395	2283.66845703125
peaklist end

peaklist start
mz=988.263958020611
fragmentation=HCD
charge=5
header=RawFile: QE929_MSQ1321_20180329_Heba_ub_s7_30_1 Index: 13149 Precursor: 0 _multi_
107.91893	1430.85778808594
132.83578	1579.77331542969
145.21956	1531.81091308594
159.09219	2361.57275390625
166.04527	1825.23278808594
185.1649	8589.1416015625
197.35501	1476.56359863281
213.15942	2076.60131835938
233.12857	1758.57336425781
277.67838	1603.25756835938
361.99258	1864.63647460938
389.18011	2849.052734375
407.03348	1976.23901367188
447.86093	1554.39050292969
509.17719	1643.74768066406
1280.309	2046.28637695313
2103.7974	2157.83618164063
5005.8423	2343.67846679688
peaklist end

peaklist start
mz=988.264108011209
fragmentation=HCD
charge=5
header=RawFile: QE929_MSQ1321_20180329_Heba_ub_s6_10_3 Index: 13881 Precursor: 0 _multi_
101.76993	1436.07641601563
130.08591	1897.76831054688
136.07559	14359.400390625
144.01372	1761.82629394531
165.96448	1474.455078125
166.74434	1704.63891601563
183.14899	2867.94458007813
185.16466	19536.017578125
213.15982	8032.6455078125
214.11755	1709.5263671875
233.12828	2740.92993164063
235.14488	3822.20727539063
261.12473	3126.37231445313
356.62091	1711.9658203125
360.19154	25772.173828125
378.20163	9227.1767578125
389.1817	10351.2978515625
449.27753	5646.47314453125
477.26788	2785.55444335938
488.25046	2626.01293945313
1002.5414	16419.2744140625
1187.6106	7175.6162109375
1188.6261	3660.75659179688
1288.6813	4488.77685546875
1307.592	1973.70776367188
1478.6654	2081.5166015625
1498.811	57031.1298828125
1501.7943	2051.47607421875
1796.2678	2113.05126953125
2728.1621	2159.69287109375
4519.6328	2401.37158203125
peaklist end

peaklist start
mz=988.264193646068
fragmentation=HCD
charge=5
header=RawFile: QE929_MSQ1321_20180329_Heba_ub_s3_ctrl_3 Index: 13041 Precursor: 0 _multi_
115.41868	1399.75183105469
185.16476	9102.3369140625
188.42104	1528.20544433594
213.81604	1540.5263671875
223.27405	1674.66552734375
233.12866	2433.03173828125
524.12524	2041.30810546875
1229.9646	2008.91955566406
1236.524	2209.56396484375
1527.723	2021.322265625
2211.2744	2323.84301757813
2409.1658	2251.22875976563
2755.675	2172.87817382813
3125.1208	2558.8125
3716.7639	2817.91528320313
peaklist end

peaklist start
mz=988.264235089433
fragmentation=HCD
charge=5
header=RawFile: QE929_MSQ1321_20180329_Heba_ub_s7_30_1 Index: 13353 Precursor: 0 _multi_
101.49899	1642.53527832031
136.07527	2317.85083007813
142.44498	1768.13232421875
144.64137	1679.48352050781
147.11201	2669.88916015625
149.33392	1477.81640625
150.32129	1634.62963867188
160.524	1765.05737304688
185.16458	15091.0751953125
195.01637	1784.73254394531
213.15933	5739.56787109375
233.12868	3766.3359375
261.12354	2573.22216796875
281.7016	1446.87670898438
371.31268	1666.79760742188
389.18225	3687.08520507813
447.08954	1608.04064941406
447.15652	1818.75817871094
480.71725	1798.54345703125
834.56915	1897.19689941406
871.10138	2058.390625
1284.5588	2928.025390625
1555.218	2279.33276367188
1682.6444	2019.69445800781
1768.4563	1968.87805175781
1833.6542	2225.615234375
1967.5081	2241.78637695313
2474.155	2214.11547851563
3320.5999	2546.59204101563
4027.3367	2382.78930664063
4253.6221	2514.91186523438
4507.0127	2407.24975585938
peaklist end

peaklist start
mz=988.264235089433
fragmentation=HCD
charge=5
header=RawFile: QE929_MSQ1321_20180329_Heba_ub_s7_30_1 Index: 13531 Precursor: 0 _multi_
159.0923	1803.84399414063
184.50542	1628.52038574219
185.16537	11594.2060546875
213.15953	2426.90380859375
233.12839	2057.49243164063
261.12308	2102.26220703125
389.17979	5354.3828125
447.03439	1757.79284667969
472.16983	1736.96350097656
662.37939	1794.92456054688
667.0752	1682.3740234375
1298.8365	1923.95397949219
1319.3951	2207.69067382813
1478.6705	3139.18872070313
2199.1738	2493.0654296875
2301.8301	2297.41064453125
4865.4087	2350.13500976563
5031.3872	2522.81689453125
peaklist end

peaklist start
mz=988.26425216679
fragmentation=HCD
charge=5
header=RawFile: QE929_MSQ1321_20180329_Heba_ub_s2_ctrl_2 Index: 13521 Precursor: 0 _multi_
106.72136	1574.0048828125
184.98312	1518.70202636719
185.16422	2700.7734375
336.40991	1644.14367675781
488.12442	1528.5439453125
897.83417	1844.81176757813
1644.7798	2005.12097167969
1878.9951	6371.54663085938
1916.3048	2211.423828125
2353.8821	2323.77465820313
3278.0859	2260.4384765625
4701.8643	2627.73291015625
peaklist end

peaklist start
mz=988.264301554573
fragmentation=HCD
charge=5
header=RawFile: QE929_MSQ1321_20180329_Heba_ub_s6_10_3 Index: 14075 Precursor: 0 _multi_
101.07154	1924.75500488281
104.63676	1583.47229003906
106.51733	1673.85717773438
133.40527	1644.07177734375
136.07562	6907.19580078125
152.55219	1733.4462890625
159.09196	2476.22143554688
176.99359	1484.63610839844
185.16431	17907.953125
203.8094	1662.90625
213.15953	6942.009765625
233.12848	6713.681640625
324.98859	1616.87573242188
389.18066	7586.07470703125
587.21674	1675.20373535156
659.00092	1749.04821777344
673.45087	1855.80798339844
872.92145	2426.95825195313
1080.2992	1819.66247558594
1086.7356	2154.4873046875
1284.576	2339.16772460938
1478.6361	2970.2314453125
1781.4982	1991.5185546875
4216.4922	2349.033203125
4218.3633	2840.8896484375
peaklist end

peaklist start
mz=988.264400560581
fragmentation=HCD
charge=5
header=RawFile: QE929_MSQ1321_20180329_Heba_ub_s6_10_3 Index: 13688 Precursor: 0 _multi_
104.89909	1552.17407226563
113.33884	1466.24169921875
159.09129	2446.61767578125
185.16455	13147.052734375
213.15958	2008.431640625
227.01488	1499.1728515625
228.24815	1785.64538574219
304.38931	1496.57690429688
311.72864	1747.92150878906
354.04996	1732.28076171875
389.18073	2072.4658203125
584.24323	2141.53540039063
588.13678	1730.48474121094
748.23529	1826.84436035156
890.15259	1848.51171875
1284.5618	3847.58325195313
1839.6477	2231.17236328125
2872.748	2250.8486328125
peaklist end

peaklist start
mz=988.264429850354
fragmentation=HCD
charge=5
header=RawFile: QE929_MSQ1321_20180329_Heba_ub_s9_30_3 Index: 13487 Precursor: 0 _multi_
136.07549	1528.99584960938
185.16469	12472.146484375
233.12651	2444.91918945313
389.18234	8741.826171875
574.43359	1535.01623535156
876.92395	1896.24267578125
941.00769	2013.47436523438
988.61212	3354.15014648438
1320.5891	2021.81689453125
1878.9747	9400.69555664063
4034.6702	2542.52758789063
peaklist end

peaklist start
mz=988.264444764734
fragmentation=HCD
charge=5
header=RawFile: QE929_MSQ1321_20180329_Heba_ub_s6_10_3 Index: 15002 Precursor: 0 _multi_
101.07138	1995.029296875
110.07156	1588.51684570313
122.44188	1620.359375
126.05495	7304.8349609375
136.07545	11976.6513671875
138.05452	6237.2734375
147.11198	2491.82104492188
159.09135	10561.763671875
161.92493	1724.30603027344
168.06541	2308.49609375
170.41451	1993.97180175781
173.0442	2695.49975585938
185.16463	45848.58984375
186.16763	2762.26342773438
204.08618	11120.1318359375
213.15947	13913.7373046875
233.12721	17121.21484375
261.12247	10725.681640625
274.08878	2151.08569335938
302.09009	2019.72766113281
389.18232	27356.3315429688
460.25687	2666.56396484375
488.24518	3406.86547851563
589.24243	2366.11987304688
598.26373	1880.47546386719
647.78052	3051.61181640625
691.43329	1889.9716796875
704.32874	2013.30187988281
704.81635	2369.62109375
1073.9323	2028.4951171875
1097.1826	2467.88256835938
1113.4597	2412.54321289063
1138.8578	2641.61938476563
1195.4796	3510.84106445313
1213.4867	3555.84716796875
1295.553	2373.51025390625
1312.5361	8337.79296875
1313.5681	2810.35546875
1363.5853	3353.76879882813
1364.1205	2163.9677734375
1463.6444	6560.15747070313
1464.163	3834.92138671875
1578.1692	2071.16552734375
1707.2932	2227.2841796875
1707.7378	4325.8671875
2412.939	2077.51708984375
2720.4519	2310.55786132813
3334.124	2784.97485351563
3720.8274	2548.01098632813
peaklist end

peaklist start
mz=988.264460160799
fragmentation=HCD
charge=5
header=RawFile: QE929_MSQ1321_20180329_Heba_ub_s2_ctrl_2 Index: 13829 Precursor: 0 _multi_
114.7558	1456.64416503906
130.09512	1747.80895996094
139.72455	1603.4296875
185.16451	1935.84497070313
196.15367	1535.74523925781
255.9173	1705.00329589844
388.39322	1840.435546875
389.17834	2368.44946289063
532.02533	1868.1484375
722.005	2061.71801757813
725.47876	1608.75988769531
796.11359	1796.373046875
1315.2797	1886.18713378906
1854.9238	2082.07495117188
1968.7211	2418.81396484375
2589.5891	2181.62646484375
3803.887	2305.69653320313
4220.6719	2167.94677734375
4353.8989	2721.97900390625
peaklist end

peaklist start
mz=988.264495959963
fragmentation=HCD
charge=5
header=RawFile: QE929_MSQ1321_20180329_Heba_ub_s3_ctrl_3 Index: 12718 Precursor: 0 _multi_
100.82767	1730.47106933594
126.25198	1378.03869628906
157.37968	1547.13317871094
185.16505	2981.95581054688
194.26009	1575.77587890625
274.46353	1615.02160644531
299.24255	1584.67419433594
308.55804	1695.85559082031
324.16739	1542.78344726563
460.65326	1929.48681640625
687.22742	1874.42236328125
1034.7749	1766.94970703125
1560.5535	2278.4658203125
1676.283	2056.24267578125
peaklist end

peaklist start
mz=988.26451272029
fragmentation=HCD
charge=5
header=RawFile: QE929_MSQ1321_20180329_Heba_ub_s3_ctrl_3 Index: 13900 Precursor: 0 _multi_
126.05495	3040.45654296875
160.08275	1454.01220703125
204.08641	3392.35620117188
332.62088	1521.08935546875
389.18213	2250.12573242188
1120.4308	2008.93103027344
1164.2338	1864.29028320313
1381.5018	2193.86669921875
2346.021	1890.17590332031
peaklist end

peaklist start
mz=988.264520269238
fragmentation=HCD
charge=5
header=RawFile: QE929_MSQ1321_20180329_Heba_ub_s9_30_3 Index: 13322 Precursor: 0 _multi_
132.52017	1593.52270507813
136.07622	2099.07568359375
168.37701	1525.14990234375
185.16417	15602.9814453125
213.15979	2591.7138671875
233.12762	2697.47924804688
261.12448	2217.35498046875
312.12933	1894.63354492188
389.17923	6581.001953125
784.30231	1808.01574707031
787.13611	1929.24475097656
1017.3637	2061.31958007813
1255.5591	1967.53601074219
1284.5468	6396.71826171875
3807.4641	2710.9306640625
4206.4956	2585.2919921875
peaklist end

peaklist start
mz=988.264596327422
fragmentation=HCD
charge=5
header=RawFile: QE929_MSQ1321_20180329_Heba_ub_s4_10_1 Index: 14923 Precursor: 0 _multi_
108.54222	1611.27185058594
126.05518	7242.42529296875
129.1918	1422.79150390625
132.62967	1644.16760253906
136.07561	2933.99926757813
138.05492	2411.42553710938
168.0661	2048.88012695313
185.16458	12508.869140625
204.08638	10687.048828125
229.92227	1756.70935058594
233.03932	1596.63464355469
274.09106	1874.08947753906
302.08676	2187.041015625
351.23178	1945.40625
389.1817	3695.73779296875
795.45494	5262.4345703125
900.65802	2049.68505859375
1464.6266	2101.44311523438
1600.6453	2126.728515625
3014.574	2152.33349609375
3523.3938	2339.84912109375
3608.0176	2436.47216796875
4647.3477	2435.140625
peaklist end

peaklist start
mz=988.265417364364
fragmentation=HCD
charge=5
header=RawFile: QE929_MSQ1321_20180329_Heba_ub_s7_30_1 Index: 14446 Precursor: 0 _multi_
108.12728	1633.61511230469
126.05516	2795.24047851563
136.07574	2997.30004882813
138.05518	1604.00244140625
159.09145	2331.68530273438
185.16452	20128.55078125
201.29942	1687.96716308594
204.08633	8537.861328125
213.15904	8915.0654296875
233.12744	10162.923828125
261.12253	3197.80590820313
326.35654	1946.119140625
389.18128	13072.7319335938
508.45013	2110.96459960938
584.25159	1824.11645507813
648.284	1767.62817382813
923.93188	1784.23913574219
1011.0936	2311.99169921875
1077.2791	1875.83776855469
1196.4572	2092.646484375
1312.5513	6490.478515625
1364.0704	1860.39892578125
1464.1427	2569.03784179688
1665.3478	2079.7861328125
3173.55	2062.41967773438
peaklist end

peaklist start
mz=1646.59640648798
fragmentation=HCD
charge=3
header=RawFile: QE929_MSQ1321_20180329_Heba_ub_s7_30_1 Index: 23387 Precursor: 0 _peak_
117.34859	2405.74926757813
141.94745	2582.42456054688
152.84933	3023.52172851563
183.53064	2309.6826171875
706.15082	2644.73681640625
853.66608	2722.55688476563
1717.6028	3526.75830078125
1719.9098	3077.02563476563
1957.2711	2946.37963867188
1957.8802	4396.07763671875
2155.8291	3684.67846679688
2914.6333	3330.578125
3261.7549	4193.60205078125
3895.874	3288.3408203125
4420.7959	3771.09765625
5532.4253	3905.34423828125
5865.0166	4217.74462890625
peaklist end

peaklist start
mz=988.463366240403
fragmentation=HCD
charge=5
header=RawFile: QE929_MSQ1321_20180329_Heba_ub_s9_30_3 Index: 15283 Precursor: 0 _multi_
116.33656	1779.44677734375
126.05492	1594.55517578125
136.07529	2242.12255859375
138.05505	2163.1748046875
204.08678	2638.86010742188
233.12778	3357.14038085938
241.15501	2374.14819335938
253.15709	1715.81896972656
261.12561	1758.15905761719
298.17493	2631.56469726563
328.91379	1584.11206054688
389.17856	3365.29223632813
509.13504	1515.28845214844
584.82471	1508.41809082031
1139.1251	2610.453125
1467.8906	1877.40014648438
2533.5259	1963.56579589844
3766.4033	2528.96728515625
4427.4736	2888.046875
peaklist end

peaklist start
mz=988.463862650531
fragmentation=HCD
charge=5
header=RawFile: QE929_MSQ1321_20180329_Heba_ub_s3_ctrl_3 Index: 14425 Precursor: 0 _multi_
136.07553	1538.71276855469
170.26617	1457.06896972656
172.42546	1443.47497558594
218.60164	1993.38354492188
251.29482	1820.21801757813
255.15504	1526.12561035156
320.79965	1611.20239257813
618.52563	1671.98999023438
643.54736	1895.02099609375
860.10815	1686.93994140625
1265.5504	2035.62744140625
1497.4457	1823.53601074219
1971.3981	2127.47485351563
4957.7671	1981.01171875
5063.3525	2499.46923828125
peaklist end

peaklist start
mz=988.463893520099
fragmentation=HCD
charge=5
header=RawFile: QE929_MSQ1321_20180329_Heba_ub_s6_10_3 Index: 15578 Precursor: 0 _multi_
101.07211	1642.99450683594
126.05566	2648.27001953125
127.32329	1399.12280273438
131.02202	1554.02551269531
136.07585	2706.86889648438
159.09145	2013.21240234375
164.50421	1669.38012695313
204.08678	7007.13623046875
233.12846	2844.5712890625
241.15479	3777.46630859375
261.12369	3426.69189453125
298.17712	6480.60302734375
355.19638	1788.06408691406
382.06122	1733.40441894531
389.18295	9301.7783203125
908.79376	2473.28833007813
1010.8025	1751.34033203125
1026.5393	2077.42895507813
1364.5944	2556.44604492188
2573.9297	2801.56811523438
peaklist end

peaklist start
mz=988.464089150492
fragmentation=HCD
charge=5
header=RawFile: QE929_MSQ1321_20180329_Heba_ub_s3_ctrl_3 Index: 13245 Precursor: 0 _multi_
106.62148	1615.20092773438
118.11274	1542.77856445313
125.05087	1393.65942382813
135.22758	1618.09912109375
137.3297	1832.4833984375
146.44902	1477.25695800781
226.83597	1727.65234375
231.74953	1497.66796875
257.38791	1593.28894042969
278.88379	1639.34594726563
329.71127	1471.08679199219
481.00253	2071.8681640625
959.84406	1841.18835449219
1318.1934	1726.77697753906
2095.2344	2125.90942382813
3675.6968	2131.28637695313
peaklist end

peaklist start
mz=988.464705527949
fragmentation=HCD
charge=5
header=RawFile: QE929_MSQ1321_20180329_Heba_ub_s5_10_2 Index: 13587 Precursor: 0 _multi_
110.56598	1489.30541992188
144.80653	1683.74816894531
145.28636	1559.78002929688
484.94131	1705.63342285156
767.60822	2297.267578125
1001.3519	1822.16455078125
peaklist end

peaklist start
mz=988.464830903676
fragmentation=HCD
charge=5
header=RawFile: QE929_MSQ1321_20180329_Heba_ub_s2_ctrl_2 Index: 14679 Precursor: 0 _multi_
126.05502	3227.14233398438
136.07559	1678.40490722656
138.05443	2289.7470703125
144.72475	1496.130859375
185.12921	1421.58642578125
185.164	3454.5537109375
204.0865	7274.94189453125
242.95546	1651.8623046875
244.07115	1644.23474121094
305.88541	1802.65588378906
337.53387	1871.71520996094
376.159	1686.63220214844
389.1817	2151.22021484375
817.30261	1692.54919433594
1208.9426	2123.09448242188
1720.8661	2519.17822265625
1748.7314	1967.04272460938
2080.4297	2191.47119140625
2418.3386	2722.81591796875
3927.3809	2367.96484375
4878.3623	2152.31396484375
peaklist end

peaklist start
mz=988.464859764518
fragmentation=HCD
charge=5
header=RawFile: QE929_MSQ1321_20180329_Heba_ub_s4_10_1 Index: 15583 Precursor: 0 _multi_
109.07483	1370.10791015625
109.10073	1364.17260742188
117.74046	1444.74816894531
123.32319	1615.31604003906
130.078	1447.39379882813
148.33907	1426.36303710938
204.08717	2153.32788085938
233.12953	2032.09997558594
335.50903	1675.22424316406
354.20657	1776.93408203125
356.38715	1741.34606933594
494.94595	1685.69519042969
1152.8002	1940.71398925781
1251.3094	2060.919921875
1404.3015	1724.73889160156
1697.4517	1911.82092285156
2099.9326	2466.05078125
peaklist end

peaklist start
mz=988.465281255649
fragmentation=HCD
charge=5
header=RawFile: QE929_MSQ1321_20180329_Heba_ub_s8_30_2 Index: 14803 Precursor: 0 _multi_
101.01893	1525.83337402344
107.10798	1447.36999511719
120.08097	1608.40295410156
126.05495	8653.66796875
130.5545	1429.96044921875
136.07607	1655.07189941406
138.0547	7132.4052734375
151.40907	1635.0576171875
159.09206	2002.55456542969
168.06537	2268.47192382813
172.07205	1500.95007324219
185.16481	12032.662109375
190.75175	1636.59985351563
204.08699	11276.55078125
205.08803	1941.73754882813
213.16019	5886.7138671875
233.12758	2931.53588867188
235.37181	1733.14392089844
265.83206	1635.56567382813
293.03217	1892.90551757813
302.08459	2141.2392578125
302.98004	1598.57373046875
389.18207	3643.28662109375
489.10019	1625.2626953125
795.45685	3586.81201171875
796.45117	6857.82080078125
844.00806	1779.91247558594
976.01135	2416.52392578125
1069.0785	2025.7880859375
2293.6733	2462.13671875
2539.8628	2405.4443359375
3033.8005	3010.93286132813
peaklist end

peaklist start
mz=988.465506593523
fragmentation=HCD
charge=5
header=RawFile: QE929_MSQ1321_20180329_Heba_ub_s9_30_3 Index: 14667 Precursor: 0 _multi_
126.05503	11603.2265625
136.07574	6301.830078125
138.05475	6115.7314453125
144.18503	1637.06384277344
168.0652	3323.56103515625
173.04521	2031.79077148438
185.16451	26406.701171875
204.08571	15374.255859375
213.15944	9022.072265625
232.08061	6286.40673828125
233.12793	8811.5810546875
261.12268	6671.3447265625
274.09186	2537.16650390625
302.08466	3303.36987304688
333.73019	1898.05139160156
389.18051	8919.1494140625
469.63501	1761.51611328125
561.8205	1717.24194335938
636.42621	1670.2568359375
681.94568	1766.10559082031
704.83661	1814.84008789063
782.34747	1774.62963867188
791.9173	1907.63061523438
800.73291	1906.95373535156
899.11798	1851.74670410156
939.98218	2631.361328125
1045.8115	2207.4931640625
1077.5679	2735.99096679688
1295.5359	2764.14086914063
1297.6069	3287.58227539063
1312.5582	6727.869140625
1363.5939	4819.533203125
1451.1635	2142.76391601563
2096.4177	2463.17236328125
2127.5249	2485.82421875
2491.1899	2822.29638671875
3507.6965	2818.55395507813
3592.187	2685.1943359375
3619.9224	2397.57275390625
4682.1548	2443.474609375
peaklist end

peaklist start
mz=1647.05651855469
fragmentation=HCD
charge=3
header=RawFile: QE929_MSQ1321_20180329_Heba_ub_s8_30_2 Index: 21265 Precursor: 0 _peak_
102.29876	2523.3984375
121.34335	2501.67163085938
145.79288	2273.06567382813
192.76189	2319.15502929688
198.10397	2680.55004882813
245.9726	2243.00268554688
270.47903	2564.21215820313
368.6424	2596.2294921875
1182.4323	2845.53393554688
1575.0912	3298.072265625
2330.4849	3073.69262695313
2500.5806	3518.552734375
peaklist end

peaklist start
mz=1647.35119628906
fragmentation=HCD
charge=3
header=RawFile: QE929_MSQ1321_20180329_Heba_ub_s9_30_3 Index: 23326 Precursor: 0 _peak_
138.05527	3646.38916015625
139.62299	2129.89965820313
182.61183	2629.05810546875
443.23431	2678.16162109375
815.07416	2898.57836914063
878.70715	3008.89111328125
1289.1072	5336.70166015625
1307.4833	4915.201171875
1328.3102	3441.00415039063
1335.0902	4078.24877929688
1343.6727	3070.15795898438
1937.4752	3126.8154296875
2588.4709	3163.3154296875
3714.9587	3274.921875
4115.2598	3861.11694335938
4255.7017	4459.88525390625
4447.52	4039.13134765625
5694.1167	3683.04370117188
peaklist end

peaklist start
mz=1647.36819110066
fragmentation=HCD
charge=3
header=RawFile: QE929_MSQ1321_20180329_Heba_ub_s7_30_1 Index: 23138 Precursor: 0 _peak_
112.86902	2072.37890625
124.72887	2195.5791015625
124.99364	2709.59545898438
129.10252	4519.64697265625
138.05536	3069.48095703125
259.09473	2403.33666992188
363.29144	2755.32080078125
364.31488	2738.10620117188
589.64301	2542.16528320313
624.94031	2805.7099609375
673.22174	2959.21020507813
764.31702	2588.4853515625
767.71613	2302.05419921875
1547.1354	2833.33471679688
1621.5049	3009.86791992188
2737.8174	3419.5966796875
2760.8806	3356.62036132813
peaklist end

peaklist start
mz=988.865532070603
fragmentation=HCD
charge=5
header=RawFile: QE929_MSQ1321_20180329_Heba_ub_s3_ctrl_3 Index: 12870 Precursor: 0 _multi_
110.84241	1506.19372558594
152.54855	1474.36145019531
185.16508	7826.7265625
289.19791	1627.16906738281
289.63803	1581.99206542969
334.7901	1665.90368652344
642.82672	1967.609375
763.39771	4516.62158203125
1304.8289	2245.13354492188
3245.9358	2420.69140625
3824.2751	2911.4228515625
peaklist end

peaklist start
mz=1647.83898925781
fragmentation=HCD
charge=3
header=RawFile: QE929_MSQ1321_20180329_Heba_ub_s7_30_1 Index: 23275 Precursor: 0 _peak_
169.53168	2341.78198242188
199.72415	2756.54077148438
212.14214	2588.46630859375
240.53539	2344.50219726563
246.03101	2778.767578125
252.54312	2863.36743164063
309.91949	2662.92041015625
316.9545	2895.68383789063
393.4895	3010.72192382813
431.75366	2544.18115234375
599.69501	2785.291015625
637.67139	3156.66381835938
1682.7692	3704.32690429688
2218.2139	3460.22705078125
2398.5662	3684.19702148438
2532.6694	3654.21899414063
2758.1177	4298.3427734375
2921.2561	3230.62133789063
peaklist end

peaklist start
mz=1647.95901977486
fragmentation=HCD
charge=3
header=RawFile: QE929_MSQ1321_20180329_Heba_ub_s9_30_3 Index: 21419 Precursor: 0 _peak_
100.40883	2341.583984375
104.94344	2244.24682617188
138.05467	3474.90869140625
146.50177	2171.97045898438
479.20923	2937.02685546875
586.11237	3538.11206054688
1325.6088	4111.13671875
2679.467	3529.92456054688
3647.1179	3936.66479492188
3796.8486	3820.79760742188
4398.3188	3760.58227539063
5291.7446	4264.89599609375
5934.5254	3366.75170898438
peaklist end

peaklist start
mz=1647.98096271609
fragmentation=HCD
charge=3
header=RawFile: QE929_MSQ1321_20180329_Heba_ub_s4_10_1 Index: 23412 Precursor: 0 _peak_
113.03591	2372.03784179688
133.13361	2441.33569335938
140.52155	2531.45263671875
169.64403	2533.61865234375
271.61612	2715.28979492188
334.78876	2649.73168945313
397.46027	2918.94555664063
420.69913	2940.59594726563
491.35974	2623.55200195313
709.31274	2526.80810546875
1108.3871	3338.29711914063
1375.5129	3409.53344726563
1549.4314	2991.00732421875
1653.1873	3674.49780273438
1714.6173	3134.97412109375
2072.6589	3116.98217773438
peaklist end

peaklist start
mz=1648.0113982171
fragmentation=HCD
charge=3
header=RawFile: QE929_MSQ1321_20180329_Heba_ub_s6_10_3 Index: 23718 Precursor: 0 _peak_
147.16441	2602.63208007813
157.30772	2397.70947265625
302.82938	2439.7177734375
324.43927	2351.79809570313
406.87051	2661.86206054688
538.2735	2931.15551757813
559.13959	2616.29736328125
695.37183	2797.81713867188
896.92944	3145.39404296875
1677.9385	3519.61645507813
3821.9543	3491.0576171875
peaklist end

peaklist start
mz=1648.32416777883
fragmentation=HCD
charge=3
header=RawFile: QE929_MSQ1321_20180329_Heba_ub_s8_30_2 Index: 23410 Precursor: 0 _peak_
120.53298	2212.89184570313
138.05479	3924.84252929688
298.31348	2550.74731445313
299.4957	2547.72387695313
323.79642	2825.41137695313
372.21133	2551.57836914063
497.19235	2501.9970703125
938.87994	2903.63330078125
1400.1028	3239.23803710938
1442.3468	3774.57739257813
1474.0474	2850.98413085938
1507.2759	3151.89819335938
1688.0955	3609.67016601563
2131.634	3709.86059570313
2356.7222	3364.47094726563
2633.7864	3234.89990234375
2727.1111	3363.24438476563
2805.4126	3433.87426757813
2922.0063	4046.3232421875
4825.457	3669.98852539063
peaklist end

peaklist start
mz=1648.59655854947
fragmentation=HCD
charge=3
header=RawFile: QE929_MSQ1321_20180329_Heba_ub_s6_10_3 Index: 23397 Precursor: 0 _peak_
128.37645	2270.34301757813
128.39702	2218.7314453125
129.10284	2605.67358398438
155.73375	2451.96069335938
282.49316	2157.9267578125
361.73328	2781.048828125
376.91919	2983.4228515625
480.91348	2630.19213867188
806.87793	2731.20336914063
1042.5051	2871.77465820313
1474.0397	2740.30346679688
1515.5059	3883.447265625
1630.3335	3007.55346679688
2020.1064	3061.00048828125
peaklist end

peaklist start
mz=1236.81762883714
fragmentation=HCD
charge=4
header=RawFile: QE929_MSQ1321_20180329_Heba_ub_s4_10_1 Index: 16166 Precursor: 0 _multi_
106.50313	1847.07116699219
126.05498	4699.9326171875
138.05519	3749.77709960938
204.08632	3987.96411132813
232.08142	7547.955078125
302.8125	1923.23669433594
369.4183	1866.99694824219
475.67239	2024.80249023438
599.39911	1830.79162597656
731.94806	2207.80297851563
877.32196	2104.29248046875
931.11621	2358.06420898438
1458.5763	2662.94873046875
1736.1694	2281.36694335938
2396.3843	2287.6396484375
2661.0305	2521.25732421875
peaklist end

peaklist start
mz=1236.81845603028
fragmentation=HCD
charge=4
header=RawFile: QE929_MSQ1321_20180329_Heba_ub_s9_30_3 Index: 15960 Precursor: 0 _multi_
104.91428	1560.93481445313
126.0547	6380.546875
138.05438	10225.9677734375
168.06447	1832.46789550781
172.59251	1865.20385742188
185.85721	2070.88745117188
204.08626	2876.20874023438
220.01549	1801.82263183594
232.08006	2487.86279296875
238.72714	2262.62475585938
251.1489	1854.880859375
290.44595	1826.49694824219
371.7735	2179.9462890625
603.76953	2385.89892578125
2716.696	2685.26147460938
2777.7708	2650.09936523438
3174.7195	2559.84252929688
4438.3857	2778.00122070313
4665.167	2790.90161132813
peaklist end

peaklist start
mz=1648.81497676229
fragmentation=HCD
charge=3
header=RawFile: QE929_MSQ1321_20180329_Heba_ub_s9_30_3 Index: 23327 Precursor: 0 _peak_
118.90542	2305.18115234375
129.10342	2515.607421875
138.05548	2692.41674804688
141.7722	2612.73608398438
146.0589	2685.25415039063
148.6257	2514.11645507813
164.72356	2682.95629882813
224.85995	2830.98046875
325.05634	2526.94653320313
391.73969	2657.27880859375
710.37201	2580.162109375
970.50854	2633.52587890625
1620.6141	3210.9248046875
2117.4287	3410.83471679688
3923.6895	4026.2548828125
peaklist end

peaklist start
mz=1648.86687320727
fragmentation=HCD
charge=3
header=RawFile: QE929_MSQ1321_20180329_Heba_ub_s4_10_1 Index: 23010 Precursor: 0 _peak_
103.9548	2258.63696289063
126.85917	2545.44311523438
228.37321	2392.01440429688
228.77655	2305.05737304688
978.086	3436.7646484375
1204.3901	3922.3212890625
1311.5804	4864.53466796875
1944.4377	3059.9365234375
peaklist end

peaklist start
mz=1648.91763419449
fragmentation=HCD
charge=3
header=RawFile: QE929_MSQ1321_20180329_Heba_ub_s6_10_3 Index: 23561 Precursor: 0 _peak_
111.29747	2996.09643554688
118.82168	2320.82788085938
119.83099	2531.96826171875
286.53101	2180.90576171875
557.09784	3311.01928710938
1147.9958	2769.66186523438
1399.2675	3748.28881835938
1555.9999	5338.00146484375
1792.1952	3412.29541015625
2570.1067	3617.41552734375
3649.8608	3490.47192382813
4446.8066	4144.07763671875
peaklist end

peaklist start
mz=1648.92545614553
fragmentation=HCD
charge=3
header=RawFile: QE929_MSQ1321_20180329_Heba_ub_s7_30_1 Index: 22827 Precursor: 0 _peak_
104.78952	2315.3173828125
130.32436	2568.55883789063
138.05482	2988.93139648438
332.65073	2571.65087890625
373.55655	2570.27563476563
566.01697	2718.71533203125
728.89569	2996.34301757813
2540.2202	3440.58862304688
3055.2202	3839.77197265625
4622.0386	4091.03247070313
4742.4121	4087.76098632813
5245.8228	3799.90991210938
5947.8408	3912.3486328125
peaklist end

peaklist start
mz=1648.95837402344
fragmentation=HCD
charge=3
header=RawFile: QE929_MSQ1321_20180329_Heba_ub_s9_30_3 Index: 23756 Precursor: 0 _peak_
102.2198	2444.91137695313
113.97617	2800.837890625
118.32259	2273.50463867188
126.18762	3140.353515625
145.12813	2795.69677734375
164.11082	2236.65893554688
265.57318	2651.1884765625
353.4718	2445.7216796875
990.51196	2741.14453125
1451.6427	2879.34301757813
1681.5114	2906.08422851563
1682.2902	2893.521484375
1846.8702	3416.64575195313
1930.4417	3028.82641601563
2457.8	3115.36254882813
2769.4653	3390.01586914063
peaklist end

peaklist start
mz=1648.98228070903
fragmentation=HCD
charge=3
header=RawFile: QE929_MSQ1321_20180329_Heba_ub_s4_10_1 Index: 23299 Precursor: 0 _peak_
102.96374	2017.19543457031
148.4496	2396.3037109375
211.47296	2415.12084960938
225.62602	2523.87280273438
291.21744	2644.68505859375
315.99869	2391.15307617188
483.46906	3095.3349609375
737.53778	3105.74487304688
1568.3511	3262.86376953125
peaklist end

peaklist start
mz=1649.06360157251
fragmentation=HCD
charge=3
header=RawFile: QE929_MSQ1321_20180329_Heba_ub_s6_10_3 Index: 23513 Precursor: 0 _peak_
112.99319	2469.388671875
125.69386	3153.28051757813
162.14609	2561.96166992188
223.44492	2224.32373046875
271.11014	2625.22973632813
274.45956	2580.67309570313
338.12692	2530.59375
656.09357	2967.99584960938
1310.7034	3163.05493164063
1511.714	3331.74462890625
2417.3513	3245.92553710938
peaklist end

peaklist start
mz=1237.0678400002
fragmentation=HCD
charge=4
header=RawFile: QE929_MSQ1321_20180329_Heba_ub_s7_30_1 Index: 16108 Precursor: 0 _multi_
126.05484	7711.61083984375
138.05461	3861.63720703125
164.47565	1731.71337890625
232.08165	3424.01782226563
308.15555	1791.35107421875
695.47198	2075.03100585938
1069.0157	2155.78173828125
1438.4633	2476.06982421875
3269.042	2671.98486328125
3575.6838	2738.203125
3754.8989	3794.2265625
peaklist end

peaklist start
mz=1237.06839580132
fragmentation=HCD
charge=4
header=RawFile: QE929_MSQ1321_20180329_Heba_ub_s7_30_1 Index: 15724 Precursor: 0 _multi_
126.0547	2540.07275390625
138.05496	1873.43432617188
143.74339	1934.09716796875
204.08588	2045.47485351563
232.07924	2228.61694335938
417.88416	1845.8984375
982.8327	2092.8115234375
2990.0002	3096.61450195313
3708.9043	2673.50244140625
peaklist end

peaklist start
mz=1237.06848952513
fragmentation=HCD
charge=4
header=RawFile: QE929_MSQ1321_20180329_Heba_ub_s8_30_2 Index: 16044 Precursor: 0 _multi_
123.2131	1859.47082519531
126.05482	4457.783203125
138.05522	3417.91577148438
151.43277	1806.34899902344
152.40404	1651.50061035156
168.06445	2182.20092773438
204.08592	4002.53833007813
227.64316	1963.44616699219
232.08124	3677.49194335938
272.57858	2075.9326171875
446.13574	2375.10302734375
455.29544	2252.41845703125
822.76184	2133.7900390625
1202.1095	3095.87670898438
1328.9877	2442.89282226563
1387.4308	2871.91943359375
1497.3793	2278.4169921875
1619.0017	2812.13696289063
1880.0905	2669.48120117188
peaklist end

peaklist start
mz=1649.22678356123
fragmentation=HCD
charge=3
header=RawFile: QE929_MSQ1321_20180329_Heba_ub_s9_30_3 Index: 23666 Precursor: 0 _peak_
293.32388	2242.36108398438
329.28299	2552.81884765625
655.32599	2545.08642578125
1300.8104	3326.67138671875
3689.3525	4457.47119140625
3925.5681	3387.11694335938
4780.9604	4567.9052734375
peaklist end

peaklist start
mz=1649.39439467369
fragmentation=HCD
charge=3
header=RawFile: QE929_MSQ1321_20180329_Heba_ub_s8_30_2 Index: 23389 Precursor: 0 _peak_
145.46169	2304.76733398438
148.32492	2287.23706054688
201.91956	2391.65893554688
377.20773	2472.7431640625
508.22504	2883.52758789063
555.75201	3205.73071289063
882.05719	2746.69067382813
1122.6633	2809.2255859375
1676.394	3506.3974609375
1933.2556	3177.26953125
peaklist end

peaklist start
mz=990.061052684645
fragmentation=HCD
charge=5
header=RawFile: QE929_MSQ1321_20180329_Heba_ub_s7_30_1 Index: 15730 Precursor: 0 _multi_
117.00617	1401.00170898438
121.42006	1322.07214355469
129.10204	1691.85241699219
136.07565	1994.09106445313
154.81085	1814.76965332031
207.41963	1581.17651367188
238.65659	1690.04272460938
311.1528	1701.9658203125
389.18179	2124.80053710938
449.44833	1889.95776367188
611.13873	1914.91833496094
718.68024	1847.57153320313
990.60974	3758.939453125
1350.1245	1957.64294433594
2353.2747	2126.5361328125
3400.6748	2486.83276367188
peaklist end

peaklist start
mz=1649.47795931892
fragmentation=HCD
charge=3
header=RawFile: QE929_MSQ1321_20180329_Heba_ub_s6_10_3 Index: 23772 Precursor: 0 _peak_
112.49003	2285.45751953125
171.58273	2512.89428710938
188.17064	2940.54565429688
230.67621	2479.98876953125
824.55658	3090.10498046875
2311.3945	3147.20629882813
3726.2627	4788.78759765625
3753.032	3467.3193359375
peaklist end

peaklist start
mz=1649.71960346752
fragmentation=HCD
charge=3
header=RawFile: QE929_MSQ1321_20180329_Heba_ub_s6_10_3 Index: 23734 Precursor: 0 _peak_
143.49146	2593.60888671875
149.07446	2356.26098632813
207.52097	2654.25805664063
279.97922	2353.61938476563
368.69586	2552.81030273438
446.07681	2888.74877929688
480.74997	3182.95703125
908.49384	2902.33154296875
941.37927	2979.07690429688
1141.1851	3242.79223632813
1263.1644	3042.64038085938
1831.2557	3439.62377929688
2352.3257	3588.01416015625
peaklist end

peaklist start
mz=1237.58843160888
fragmentation=HCD
charge=4
header=RawFile: QE929_MSQ1321_20180329_Heba_ub_s3_ctrl_3 Index: 7724 Precursor: 0 _multi_
113.18909	1658.16735839844
124.05715	1682.01733398438
152.07939	2438.53662109375
186.30777	1716.71044921875
330.28036	1935.80346679688
379.91074	1979.75805664063
433.24802	1949.47082519531
486.02615	1964.92602539063
576.52869	2217.53515625
1238.8348	2691.55883789063
1572.8311	2335.01196289063
2499.5403	3026.5556640625
3486.1731	2492.17724609375
4168.6094	2893.79052734375
peaklist end

peaklist start
mz=1237.58879157735
fragmentation=HCD
charge=4
header=RawFile: QE929_MSQ1321_20180329_Heba_ub_s8_30_2 Index: 8087 Precursor: 0 _multi_
131.27551	1897.89001464844
186.93217	1723.34509277344
204.26764	1983.03625488281
213.32596	1673.92419433594
235.5874	2128.19091796875
408.83325	2038.74145507813
474.23083	2241.6865234375
574.66943	1941.83544921875
639.66986	2044.55725097656
756.37323	6918.3798828125
1283.8778	2441.92749023438
2398.5435	2655.00610351563
2685.6755	3328.1767578125
3378.9717	2584.96826171875
3791.1265	3812.22216796875
peaklist end

peaklist start
mz=1237.58886737915
fragmentation=HCD
charge=4
header=RawFile: QE929_MSQ1321_20180329_Heba_ub_s6_10_3 Index: 8325 Precursor: 0 _multi_
108.67347	1846.60864257813
126.92872	1602.19152832031
364.91812	2053.4775390625
383.15634	3240.07470703125
474.22955	8660.69921875
486.10782	1991.86462402344
659.34357	2826.29272460938
671.34253	2390.181640625
713.85406	2140.08081054688
754.35217	2268.57568359375
758.41382	2376.35498046875
944.47266	3348.16357421875
1050.7577	2352.47338867188
1511.7232	18190.095703125
1511.7429	44556.2431640625
peaklist end

peaklist start
mz=1237.58887220294
fragmentation=HCD
charge=4
header=RawFile: QE929_MSQ1321_20180329_Heba_ub_s2_ctrl_2 Index: 8166 Precursor: 0 _multi_
113.56365	1828.42138671875
253.21138	1885.29479980469
695.91003	2228.818359375
775.53522	2280.61181640625
1070.6287	2271.79345703125
3474.3481	2753.84008789063
3590.1492	2676.5322265625
peaklist end

peaklist start
mz=1649.88189787053
fragmentation=HCD
charge=3
header=RawFile: QE929_MSQ1321_20180329_Heba_ub_s4_10_1 Index: 23445 Precursor: 0 _peak_
108.75066	2217.50073242188
176.81432	2512.2578125
302.4505	2624.38598632813
664.75989	3008.78930664063
929.65527	3131.29663085938
1059.137	2730.27465820313
1180.172	3385.65698242188
2208.0049	4470.5283203125
2325.7678	3431.43212890625
3124.5488	3737.75415039063
3575.4666	4110.3916015625
4800.958	4016.99365234375
4885.811	4015.748046875
peaklist end

peaklist start
mz=1649.97527231165
fragmentation=HCD
charge=3
header=RawFile: QE929_MSQ1321_20180329_Heba_ub_s8_30_2 Index: 23738 Precursor: 0 _peak_
123.76995	2189.02465820313
148.94199	2353.01196289063
166.78383	2492.49462890625
171.28488	2550.1708984375
196.14664	2546.53442382813
407.56683	2630.65625
417.03708	2420.32080078125
480.71661	2655.66259765625
504.47891	2713.56103515625
576.46094	3212.48388671875
702.00391	3276.69775390625
975.38678	3351.35522460938
1840.5676	2962.61352539063
3380.676	3782.84692382813
3943.7769	3817.85009765625
4700.4985	3908.87573242188
peaklist end

peaklist start
mz=1650.06115722656
fragmentation=HCD
charge=3
header=RawFile: QE929_MSQ1321_20180329_Heba_ub_s9_30_3 Index: 21699 Precursor: 0 _peak_
121.64219	2403.044921875
139.10178	2188.29711914063
151.68584	2253.18505859375
239.16389	2384.478515625
299.92126	2431.79638671875
386.7428	2427.76025390625
555.11102	2754.91552734375
1538.3949	2936.625
2196.054	3425.31909179688
2519.312	3188.69970703125
3579.1931	3577.80151367188
5147.2612	4241.53564453125
peaklist end

peaklist start
mz=990.462121634829
fragmentation=HCD
charge=5
header=RawFile: QE929_MSQ1321_20180329_Heba_ub_s6_10_3 Index: 16222 Precursor: 0 _multi_
129.10205	1452.8388671875
136.07512	1989.7958984375
159.09108	1734.02478027344
185.94987	1537.92346191406
198.18622	1654.15026855469
219.40379	1628.32287597656
418.15253	1762.18884277344
990.6142	10346.9619140625
1191.5637	7226.16796875
1192.0771	3578.20727539063
1215.5764	1866.39086914063
1285.8528	1919.15454101563
2330.4619	2194.677734375
2869.8042	2232.60571289063
5004.7651	2370.82250976563
peaklist end

peaklist start
mz=1650.32130870765
fragmentation=HCD
charge=3
header=RawFile: QE929_MSQ1321_20180329_Heba_ub_s6_10_3 Index: 23311 Precursor: 0 _peak_
1152.6118	2939.79956054688
1488.8411	3269.31713867188
1757.2323	3732.07299804688
2063.7803	3920.54736328125
peaklist end

peaklist start
mz=1650.53847928533
fragmentation=HCD
charge=3
header=RawFile: QE929_MSQ1321_20180329_Heba_ub_s9_30_3 Index: 23850 Precursor: 0 _peak_
106.01387	2522.10473632813
144.83597	2189.70971679688
161.44298	3033.65991210938
241.10208	2684.04565429688
546.54187	2738.7568359375
569.90997	2729.93725585938
686.26904	2898.73486328125
1072.1099	2908.7275390625
1155.7406	2699.6845703125
1455.3806	3183.35595703125
2191.3079	3635.11206054688
3737.9771	3334.58471679688
3794.9939	3729.23388671875
4107.7563	3734.89794921875
peaklist end

peaklist start
mz=1651.38508418153
fragmentation=HCD
charge=3
header=RawFile: QE929_MSQ1321_20180329_Heba_ub_s8_30_2 Index: 23661 Precursor: 0 _peak_
109.4363	2205.72241210938
165.23961	2326.59936523438
181.54292	3027.708984375
244.34911	2337.03344726563
597.01746	2613.44506835938
613.17853	2557.330078125
806.44812	2759.5126953125
2188.2114	3832.08837890625
3679.5623	4411.60400390625
4037.0234	4665.4365234375
4333.9751	4303.8896484375
4879.6646	3509.84350585938
peaklist end

peaklist start
mz=1651.53346495102
fragmentation=HCD
charge=3
header=RawFile: QE929_MSQ1321_20180329_Heba_ub_s9_30_3 Index: 23434 Precursor: 0 _peak_
116.37647	2268.11401367188
138.0558	2352.66235351563
138.22061	2271.0791015625
150.35545	2408.18896484375
179.23024	2540.05322265625
412.43314	2493.9931640625
470.51224	2932.9423828125
474.63254	3028.62255859375
487.66626	2356.0673828125
672.3429	2885.39233398438
1207.6466	3604.875
1333.1039	4652.74365234375
1612.0773	3258.162109375
4256.582	3868.66235351563
4610.3535	3665.47924804688
peaklist end

peaklist start
mz=1651.80242981149
fragmentation=HCD
charge=3
header=RawFile: QE929_MSQ1321_20180329_Heba_ub_s6_10_3 Index: 23655 Precursor: 0 _peak_
111.20293	2557.55541992188
119.55114	2585.03247070313
127.02428	3253.32299804688
138.96194	2140.86108398438
168.31157	2363.24853515625
205.05484	2320.48461914063
305.79965	3026.66064453125
344.56519	2642.10107421875
366.61554	2353.55029296875
480.78046	3110.30639648438
489.9361	3221.21484375
604.2356	2945.97290039063
1384.7043	2981.39086914063
1425.0603	2880.9873046875
2495.8613	3336.81127929688
peaklist end

peaklist start
mz=1652.00718899229
fragmentation=HCD
charge=3
header=RawFile: QE929_MSQ1321_20180329_Heba_ub_s4_10_1 Index: 23378 Precursor: 0 _peak_
185.04292	2327.03833007813
252.43962	2490.12670898438
275.63818	2606.51831054688
438.26553	2653.05786132813
863.16095	3001.23681640625
875.79047	3219.2978515625
996.49219	4022.52758789063
1605.2059	3200.10424804688
3141.2871	4038.10864257813
3819.5242	3298.71948242188
3891.7563	3729.06420898438
4298.3428	4117.5546875
5039.2734	4761.21435546875
5120.667	3901.27465820313
5409.6777	3513.10473632813
5660.7646	3969.78515625
5708.3169	3733.59204101563
peaklist end

peaklist start
mz=1652.16318079568
fragmentation=HCD
charge=3
header=RawFile: QE929_MSQ1321_20180329_Heba_ub_s6_10_3 Index: 23290 Precursor: 0 _peak_
158.38457	2166.734375
282.30347	2543.06713867188
361.26233	2532.91870117188
592.40717	2575.86328125
1067.0636	2955.14111328125
1360.5614	3657.732421875
2611.1191	3124.33837890625
2979.6345	3681.4541015625
3899.4014	4101.591796875
4642.3794	3827.55200195313
4804.4546	4052.26635742188
peaklist end

peaklist start
mz=1652.39294433594
fragmentation=HCD
charge=3
header=RawFile: QE929_MSQ1321_20180329_Heba_ub_s6_10_3 Index: 23807 Precursor: 0 _peak_
131.76971	2100.6845703125
208.2692	2130.62255859375
264.11389	2679.57958984375
282.8089	3089.36376953125
371.9126	2792.62255859375
1678.9078	4482.6005859375
2463.0256	3865.36401367188
2758.4961	3883.49975585938
3064.552	4621.75439453125
3716.1506	3949.17529296875
4049.645	4293.38818359375
5775.853	4068.86401367188
peaklist end

peaklist start
mz=1652.44362941005
fragmentation=HCD
charge=3
header=RawFile: QE929_MSQ1321_20180329_Heba_ub_s9_30_3 Index: 21238 Precursor: 0 _peak_
107.31882	2357.61694335938
126.05476	2309.23486328125
128.47298	2357.91870117188
134.94684	2481.61596679688
753.91486	3029.9833984375
796.86426	2828.94580078125
820.75061	2905.94921875
1446.1119	3069.50024414063
5035.9058	3709.2626953125
peaklist end

peaklist start
mz=1652.69706280003
fragmentation=HCD
charge=3
header=RawFile: QE929_MSQ1321_20180329_Heba_ub_s7_30_1 Index: 23307 Precursor: 0 _peak_
118.94965	2329.4453125
161.57474	2521.34814453125
347.17215	2946.71118164063
369.27869	2700.35131835938
623.4187	3122.26879882813
741.62677	2757.6494140625
3546.4895	3722.1591796875
3749.6074	4010.95849609375
4588.147	3709.09423828125
5277.0425	4476.57861328125
5393.8706	3595.15673828125
peaklist end

peaklist start
mz=1653.08247057188
fragmentation=HCD
charge=3
header=RawFile: QE929_MSQ1321_20180329_Heba_ub_s7_30_1 Index: 23299 Precursor: 0 _peak_
105.65528	2219.95556640625
119.70989	2565.41088867188
177.28816	3301.314453125
363.56171	2839.57397460938
491.66013	3058.275390625
988.30457	3151.06103515625
1586.8937	3110.18212890625
2492.1035	3443.87890625
peaklist end

peaklist start
mz=1653.59696073954
fragmentation=HCD
charge=3
header=RawFile: QE929_MSQ1321_20180329_Heba_ub_s6_10_3 Index: 23323 Precursor: 0 _peak_
186.58672	2378.61010742188
206.04099	2509.88818359375
206.84361	2401.50708007813
351.81195	2892.69213867188
600.16882	2792.7763671875
1287.9899	3223.65405273438
1403.3727	3436.4658203125
1419.4948	4054.2705078125
1473.725	3179.13891601563
3483.906	3505.65698242188
4636.041	3860.431640625
5882.0249	4350.083984375
5885.4458	3443.431640625
peaklist end

peaklist start
mz=1654.11927436651
fragmentation=HCD
charge=3
header=RawFile: QE929_MSQ1321_20180329_Heba_ub_s7_30_1 Index: 22974 Precursor: 0 _peak_
134.27798	2230.82836914063
180.40872	2448.89868164063
184.83154	2414.48413085938
225.47705	2595.87890625
1297.8812	4681.9833984375
1330.8038	3267.22924804688
1447.66	3191.63159179688
1878.2765	3050.41967773438
2169.0671	3210.7412109375
2223.2622	3825.1484375
2868.0559	3239.96362304688
peaklist end

peaklist start
mz=1654.20727380747
fragmentation=HCD
charge=3
header=RawFile: QE929_MSQ1321_20180329_Heba_ub_s8_30_2 Index: 23415 Precursor: 0 _peak_
138.0547	3014.59814453125
191.14017	2540.1220703125
343.30997	2841.2783203125
405.97372	2640.13696289063
439.51352	2759.52270507813
979.96179	2905.01806640625
1048.7181	2980.19384765625
1184.7301	4465.32421875
1277.0046	4307.79052734375
1389.2706	4630.6806640625
1454.506	3559.404296875
2765.5911	3186.35009765625
4969.0371	3890.447265625
5695.5898	3997.71215820313
peaklist end

peaklist start
mz=1654.51646378305
fragmentation=HCD
charge=3
header=RawFile: QE929_MSQ1321_20180329_Heba_ub_s9_30_3 Index: 21445 Precursor: 0 _peak_
144.54929	2392.71459960938
383.28314	2530.296875
483.16458	2710.66625976563
544.4552	2751.7294921875
939.4502	3107.50048828125
1470.7909	3804.18627929688
3053.9307	3544.80981445313
4697.9771	3791.3955078125
peaklist end

peaklist start
mz=1654.54499389291
fragmentation=HCD
charge=3
header=RawFile: QE929_MSQ1321_20180329_Heba_ub_s8_30_2 Index: 23723 Precursor: 0 _peak_
103.69528	2287.37646484375
112.49603	2400.85083007813
215.17017	2586.65625
883.16638	2984.0556640625
1128.5072	2749.10766601563
1947.6777	3661.96215820313
3285.9629	3440.43212890625
peaklist end

peaklist start
mz=1654.81850537906
fragmentation=HCD
charge=3
header=RawFile: QE929_MSQ1321_20180329_Heba_ub_s4_10_1 Index: 23050 Precursor: 0 _peak_
112.34397	2620.89477539063
168.38551	2334.33618164063
416.78363	2865.638671875
436.08682	3184.44750976563
466.98505	2945.6435546875
543.33466	2722.65625
608.72101	2579.73706054688
855.82623	2903.70751953125
1045.8956	2840.49365234375
1569.1655	3255.82470703125
2356.4797	3491.67114257813
2464.9749	3661.234375
2641.7341	3214.154296875
3975.7002	3786.15161132813
4090.3391	3275.46264648438
5643.9717	4363.728515625
peaklist end

peaklist start
mz=1655.10775976809
fragmentation=HCD
charge=3
header=RawFile: QE929_MSQ1321_20180329_Heba_ub_s9_30_3 Index: 21317 Precursor: 0 _peak_
113.43279	2605.900390625
141.31105	2097.71899414063
143.19896	2430.091796875
173.13222	2407.58227539063
270.9332	2387.73974609375
290.15308	2979.89184570313
309.83618	2508.87744140625
330.49728	3075.96704101563
421.00583	2798.02026367188
548.53766	2992.55932617188
1109.5833	3210.58276367188
1144.5709	3299.83032226563
1722.2231	3638.11181640625
1846.1292	3315.66552734375
4420.5327	3679.265625
5593.833	5585.2119140625
5697.6748	4064.2900390625
peaklist end

peaklist start
mz=1655.20827318647
fragmentation=HCD
charge=3
header=RawFile: QE929_MSQ1321_20180329_Heba_ub_s9_30_3 Index: 23550 Precursor: 0 _peak_
100.8372	2176.95288085938
131.62344	2373.54711914063
138.39368	2171.55102539063
172.00378	2722.90625
186.8569	2571.65576171875
210.77441	2533.34887695313
234.46915	2645.22045898438
287.48981	2467.21069335938
719.29462	2796.04956054688
777.37939	3255.73022460938
865.95538	2514.33422851563
1297.7173	3385.37670898438
peaklist end

peaklist start
mz=1655.45036841291
fragmentation=HCD
charge=3
header=RawFile: QE929_MSQ1321_20180329_Heba_ub_s8_30_2 Index: 21370 Precursor: 0 _peak_
125.14325	2187.83642578125
154.00705	2321.43481445313
170.61928	2872.58837890625
219.13161	2649.6845703125
249.59747	2299.33618164063
260.69193	2484.8828125
417.90387	2490.51953125
490.71225	2493.9189453125
548.42822	2761.93334960938
616.33185	2719.86743164063
813.90369	2891.84375
1074.2999	2844.11938476563
1271.73	3850.66796875
1323.4863	2797.8828125
1771.3256	3317.55908203125
2589.6184	3107.29272460938
2984.3975	3840.76611328125
3302.6372	3123.88818359375
3950.8745	3311.8876953125
peaklist end

peaklist start
mz=1655.52863815927
fragmentation=HCD
charge=3
header=RawFile: QE929_MSQ1321_20180329_Heba_ub_s9_30_3 Index: 21283 Precursor: 0 _peak_
138.056	3253.78735351563
146.57083	2312.43627929688
165.61945	2983.74853515625
289.12131	3067.931640625
339.33426	2613.8125
361.38818	2705.25952148438
363.85272	3127.13110351563
431.94095	2341.9345703125
752.7525	3286.83666992188
905.54047	3347.35815429688
1377.0796	3702.46752929688
1985.9542	3701.63452148438
1997.7349	3399.24731445313
2976.468	3515.76879882813
3020.1152	3333.958984375
3310.9768	3496.04028320313
4164.0254	3567.95336914063
4192.2002	3542.64697265625
4194.0156	4299.970703125
4249.7529	3648.32568359375
5379.5259	3660.65283203125
5609.4268	3847.85327148438
peaklist end

peaklist start
mz=1655.71123582852
fragmentation=HCD
charge=3
header=RawFile: QE929_MSQ1321_20180329_Heba_ub_s8_30_2 Index: 23485 Precursor: 0 _peak_
116.38559	3081.82470703125
122.40192	2757.70727539063
135.89119	2361.36010742188
138.05482	2890.18872070313
256.25531	2897.24829101563
327.11191	2806.57641601563
479.09256	2557.49438476563
495.58636	2549.37158203125
683.76892	3072.08618164063
1016.758	3084.04956054688
1078.3064	3179.51049804688
1092.7354	2866.36450195313
1635.3525	3129.42260742188
1955.1139	3584.44897460938
2533.9246	3743.24047851563
2700.5369	3346.59350585938
2773.8025	3662.85424804688
3649.2114	3527.08056640625
4022.8579	4876.74462890625
5865.4961	4745.77783203125
peaklist end

peaklist start
mz=1655.73120117188
fragmentation=HCD
charge=3
header=RawFile: QE929_MSQ1321_20180329_Heba_ub_s9_30_3 Index: 23734 Precursor: 0 _peak_
121.45996	2240.21240234375
177.55751	2634.69409179688
266.55716	2936.51831054688
349.40884	2726.19018554688
350.80154	2695.40893554688
1057.4993	3282.01684570313
1084.4967	2818.1982421875
2556.4204	3070.4521484375
2627.2771	3803.13134765625
3810.543	4280.583984375
4709.9082	4444.84619140625
peaklist end

peaklist start
mz=1655.74123803807
fragmentation=HCD
charge=3
header=RawFile: QE929_MSQ1321_20180329_Heba_ub_s7_30_1 Index: 23105 Precursor: 0 _peak_
275.59186	2630.52368164063
386.59808	2354.31616210938
1955.3391	3693.7626953125
3319.4568	4089.61694335938
3643.5718	3730.15673828125
3953.0283	3499.98754882813
5943.9321	3672.28833007813
peaklist end

peaklist start
mz=993.862938755383
fragmentation=HCD
charge=5
header=RawFile: QE929_MSQ1321_20180329_Heba_ub_s9_30_3 Index: 13599 Precursor: 0 _multi_
124.86999	1504.130859375
182.12982	1631.48388671875
185.16464	3183.97607421875
209.10222	1904.37451171875
212.10332	2463.67211914063
233.12923	2325.26049804688
239.11931	1813.6455078125
311.17261	2472.26489257813
329.93839	1747.92687988281
389.18048	2394.26147460938
557.51929	2173.158203125
666.3595	1874.74938964844
767.04871	6961.79833984375
767.38855	2728.39428710938
767.70966	2283.35180664063
909.92975	3554.96850585938
1131.5699	3289.53271484375
1150.0591	2909.18090820313
1242.6122	18824.53125
2484.19	15002.7575683594
2838.7546	2574.982421875
peaklist end

peaklist start
mz=993.863149484407
fragmentation=HCD
charge=5
header=RawFile: QE929_MSQ1321_20180329_Heba_ub_s3_ctrl_3 Index: 14083 Precursor: 0 _multi_
118.19969	1530.67224121094
213.03853	1485.017578125
247.87964	1883.93444824219
389.18466	1868.02136230469
1656.0374	2427.24291992188
1667.8169	2404.22607421875
2110.1077	2279.92407226563
2790.1196	2003.009765625
3371.896	2118.25415039063
3914.177	2317.75708007813
4270.27	2442.7060546875
4496.1572	2472.07080078125
peaklist end

peaklist start
mz=993.863240428479
fragmentation=HCD
charge=5
header=RawFile: QE929_MSQ1321_20180329_Heba_ub_s6_10_3 Index: 15018 Precursor: 0 _multi_
101.4893	1612.70361328125
126.05486	3405.70971679688
136.07518	2149.46850585938
138.05461	2023.21899414063
159.09061	3097.77099609375
185.16461	20402.314453125
202.57654	1943.03234863281
204.08551	5969.39306640625
213.15993	2835.24291992188
233.12871	3485.36791992188
234.55457	1827.49597167969
261.12155	1617.24365234375
275.86417	1626.39404296875
389.18204	10197.85546875
488.24789	1676.24499511719
844.60132	2008.19604492188
1869.8503	2180.95678710938
2134.4143	2447.84887695313
2828.2925	2176.43603515625
3307.6433	2433.29028320313
3563.9919	1922.42163085938
3667.3101	2269.32006835938
4466.2939	2324.75732421875
peaklist end

peaklist start
mz=993.86330137527
fragmentation=HCD
charge=5
header=RawFile: QE929_MSQ1321_20180329_Heba_ub_s9_30_3 Index: 14871 Precursor: 0 _multi_
136.07533	2122.89135742188
142.20555	1525.21752929688
146.77737	1485.86938476563
185.16443	8748.4287109375
204.08556	3095.24072265625
233.12604	3356.26318359375
261.12244	2110.912109375
327.02002	1679.86108398438
389.17996	3811.25073242188
771.5589	1961.60534667969
1331.5581	2131.32006835938
1350.6445	1871.18518066406
1629.2008	2024.0859375
1766.4298	2931.8759765625
1802.4703	2170.279296875
2855.4365	2264.24682617188
peaklist end

peaklist start
mz=993.86330137527
fragmentation=HCD
charge=5
header=RawFile: QE929_MSQ1321_20180329_Heba_ub_s9_30_3 Index: 15051 Precursor: 0 _multi_
117.61982	1715.50903320313
126.72764	1652.51794433594
185.16489	2892.96557617188
204.08649	3015.83740234375
213.15993	1535.09106445313
226.89949	1572.18200683594
412.12	1584.03918457031
460.72617	1938.40246582031
486.63736	1771.44128417969
1285.7347	2362.49291992188
1312.7578	2245.84790039063
2418.9163	2318.0546875
3110.915	2255.0283203125
peaklist end

peaklist start
mz=993.863376496644
fragmentation=HCD
charge=5
header=RawFile: QE929_MSQ1321_20180329_Heba_ub_s3_ctrl_3 Index: 13932 Precursor: 0 _multi_
123.58186	1776.50415039063
1162.5436	1905.634765625
1353.3783	2041.27185058594
1509.9832	2056.66284179688
1769.0667	2194.01831054688
2215.8289	2248.3046875
peaklist end

peaklist start
mz=993.863378666878
fragmentation=HCD
charge=5
header=RawFile: QE929_MSQ1321_20180329_Heba_ub_s8_30_2 Index: 15016 Precursor: 0 _multi_
132.6884	1448.3037109375
159.0921	1933.06042480469
185.16544	5829.1298828125
268.71609	1706.12158203125
376.40793	1792.29223632813
414.12003	1507.96936035156
459.4725	1598.70666503906
482.27618	1854.76684570313
540.34448	1795.53686523438
692.55884	1802.37158203125
1234.578	2052.7900390625
2539.2148	2359.38452148438
3590.9753	2655.99877929688
3614.1677	2182.07885742188
4801.0391	2466.8935546875
peaklist end

peaklist start
mz=993.8634479294
fragmentation=HCD
charge=5
header=RawFile: QE929_MSQ1321_20180329_Heba_ub_s7_30_1 Index: 14652 Precursor: 0 _multi_
102.52	1469.59350585938
151.91187	1495.43078613281
156.54866	1659.07104492188
160.12189	1788.87512207031
180.98389	1885.50756835938
185.16441	3242.3505859375
204.08638	1957.853515625
210.6498	1704.66857910156
233.72888	1612.90441894531
247.71397	1929.37292480469
279.4635	1502.00354003906
286.25806	1452.45983886719
389.17609	1699.53649902344
814.56134	1783.6318359375
849.88025	2190.59643554688
885.64038	1922.33728027344
1057.3785	1955.02416992188
1571.7128	2195.26440429688
2054.0979	2704.8076171875
2343.8564	1983.00451660156
2786.7131	3084.61254882813
2787.6538	2576.33032226563
3261.6628	2503.1455078125
3458.9998	2319.8642578125
3786.3433	2434.04565429688
peaklist end

peaklist start
mz=993.8634479294
fragmentation=HCD
charge=5
header=RawFile: QE929_MSQ1321_20180329_Heba_ub_s7_30_1 Index: 14838 Precursor: 0 _multi_
116.26543	1447.642578125
126.05528	1887.19921875
133.17197	1514.87377929688
159.09113	1967.32629394531
183.93623	1599.38830566406
185.16528	2172.94409179688
204.08647	6213.44384765625
274.09286	1799.0400390625
283.99875	1687.142578125
355.06516	1586.52111816406
389.18015	2400.54541015625
556.45667	1566.71923828125
655.03986	1623.51428222656
722.72314	1673.482421875
1120.7318	2051.49047851563
2052.1001	2644.24755859375
2252.9778	2003.75280761719
5017.6714	2333.95263671875
peaklist end

peaklist start
mz=993.863486007847
fragmentation=HCD
charge=5
header=RawFile: QE929_MSQ1321_20180329_Heba_ub_s4_10_1 Index: 13966 Precursor: 0 _multi_
100.07074	1428.06103515625
106.87675	1466.30725097656
137.9917	1532.73962402344
138.47626	1650.44299316406
142.66737	1588.08764648438
144.95877	1624.658203125
185.16451	8351.673828125
221.56331	1769.568359375
314.39932	1768.60473632813
370.78323	1635.53674316406
406.1402	1750.94140625
434.66873	1644.88098144531
704.68506	2066.3271484375
759.37573	1882.71008300781
1001.385	1954.02905273438
1091.021	1822.89575195313
1266.9792	2153.603515625
2263.4585	2468.21826171875
3784.9128	3176.46215820313
4798.5249	2218.74365234375
peaklist end

peaklist start
mz=993.863486007847
fragmentation=HCD
charge=5
header=RawFile: QE929_MSQ1321_20180329_Heba_ub_s4_10_1 Index: 14130 Precursor: 0 _multi_
136.07594	1906.73779296875
185.16457	6847.8154296875
207.66103	2026.72131347656
212.24144	1861.18493652344
300.4194	1600.595703125
327.59775	1539.64135742188
335.80725	1696.03186035156
384.60056	1636.39221191406
389.18185	1750.90686035156
411.82635	1919.70166015625
440.32559	1595.93627929688
480.93582	2260.53271484375
503.28061	2084.8310546875
526.72748	1987.57775878906
664.93951	1877.74291992188
827.45972	6611.72509765625
898.50049	2513.59936523438
994.44147	2723.02270507813
1159.611	1857.51416015625
1460.6909	2164.0078125
2963.9343	2566.3984375
peaklist end

peaklist start
mz=993.863522709833
fragmentation=HCD
charge=5
header=RawFile: QE929_MSQ1321_20180329_Heba_ub_s6_10_3 Index: 15196 Precursor: 0 _multi_
100.02271	1332.6337890625
101.07107	1697.53173828125
136.07526	2718.22290039063
142.06668	1658.56225585938
159.09232	2279.64038085938
185.16508	15254.0654296875
204.08659	2651.01440429688
213.15909	3807.57568359375
233.12849	6790.62158203125
252.38261	1564.05212402344
261.12305	2944.72338867188
342.71884	1769.43322753906
389.18039	3898.50170898438
643.87567	1732.41613769531
983.09979	1853.81042480469
1302.0898	1933.13073730469
1415.2275	2463.78393554688
1504.7208	2452.57373046875
2170.8896	2006.95556640625
2211.0513	2064.75244140625
2335.0947	2226.80688476563
3780.8518	2579.603515625
4712.5322	2871.00952148438
peaklist end

peaklist start
mz=993.86354311542
fragmentation=HCD
charge=5
header=RawFile: QE929_MSQ1321_20180329_Heba_ub_s4_10_1 Index: 14959 Precursor: 0 _multi_
120.19907	1527.82202148438
126.05485	2251.1669921875
138.05492	1753.59936523438
185.16437	10433.3837890625
233.12788	2261.76000976563
389.18155	1868.88781738281
480.86874	1898.9267578125
991.48303	2221.00659179688
994.3847	2073.99584960938
1201.9874	1974.72253417969
1207.2581	2221.1025390625
1650.2048	2429.98974609375
2102.7095	2005.95764160156
2858.0181	2044.83239746094
3653.209	2211.46411132813
4399.7266	2704.798828125
4907.165	2507.16357421875
peaklist end

peaklist start
mz=993.86365435106
fragmentation=HCD
charge=5
header=RawFile: QE929_MSQ1321_20180329_Heba_ub_s7_30_1 Index: 15301 Precursor: 0 _multi_
177.32344	1838.05603027344
240.32579	1795.01354980469
264.47284	1644.51440429688
309.7692	1623.17370605469
462.4494	1649.21252441406
483.60626	1609.62646484375
542.41699	2184.3818359375
661.07355	1740.52111816406
795.42957	2051.86401367188
988.849	1920.36901855469
1033.6736	1733.61755371094
1345.296	2042.29943847656
1984.1742	2080.56298828125
3420.2302	2400.86572265625
4725.2256	2485.30029296875
peaklist end

peaklist start
mz=993.863765332178
fragmentation=HCD
charge=5
header=RawFile: QE929_MSQ1321_20180329_Heba_ub_s9_30_3 Index: 14692 Precursor: 0 _multi_
126.05441	2240.81860351563
136.07535	1529.43933105469
159.17035	1454.57971191406
159.45198	1506.40405273438
185.16444	7899.69580078125
204.0856	6220.7666015625
213.15962	3013.0185546875
232.08098	1921.04016113281
233.12782	3370.1396484375
297.47302	1679.55615234375
357.51572	1897.33227539063
389.17987	3610.953125
446.82022	1661.3916015625
557.08923	2293.61889648438
710.51428	1850.67041015625
880.06812	1999.36694335938
1598.548	2577.572265625
1811.179	1992.5087890625
2342.271	2003.58959960938
2818.4998	2360.66284179688
peaklist end

peaklist start
mz=993.863832780573
fragmentation=HCD
charge=5
header=RawFile: QE929_MSQ1321_20180329_Heba_ub_s7_30_1 Index: 13574 Precursor: 0 _multi_
122.89256	1430.17651367188
140.08083	1425.01403808594
165.19713	1625.08166503906
185.16466	3561.50634765625
196.56839	1580.08679199219
213.15994	1821.65417480469
304.48328	2166.08447265625
305.04007	1686.04052734375
375.32025	1822.82141113281
384.52225	1611.14489746094
403.87579	1640.24267578125
731.69354	2051.65014648438
848.76404	2041.12109375
854.86816	1885.04992675781
946.36444	2119.14404296875
948.88037	1623.28393554688
1097.4803	1979.72985839844
1307.582	1997.48132324219
1674.0151	1881.00903320313
1711.9476	2526.8466796875
3216.7312	2549.96044921875
3243.175	2248.26245117188
4754.1431	2840.78466796875
5041.9116	2548.97241210938
peaklist end

peaklist start
mz=993.863832780573
fragmentation=HCD
charge=5
header=RawFile: QE929_MSQ1321_20180329_Heba_ub_s7_30_1 Index: 13746 Precursor: 0 _multi_
121.17667	1561.4814453125
130.84866	1555.94384765625
141.41075	1836.45324707031
143.02307	1570.48278808594
185.16504	6746.8955078125
201.90462	1746.05334472656
288.9407	1602.42565917969
299.07236	1673.41479492188
301.03485	1888.88342285156
320.98132	1566.18969726563
477.56305	1860.11340332031
534.89325	1704.69287109375
1200.8295	2156.47705078125
1205.0847	2405.26513671875
1212.3812	1952.04516601563
1552.1578	2159.83178710938
1715.5663	2011.04968261719
1996.1735	2739.13037109375
2557.4336	2147.25854492188
2764.0786	2536.63818359375
3521.2349	2160.58422851563
peaklist end

peaklist start
mz=993.863853412885
fragmentation=HCD
charge=5
header=RawFile: QE929_MSQ1321_20180329_Heba_ub_s4_10_1 Index: 15147 Precursor: 0 _multi_
111.18969	1568.96362304688
180.25261	1643.18334960938
185.1644	10024.0830078125
204.08588	2813.54956054688
213.15857	2845.06860351563
233.12839	2649.59497070313
261.12177	2729.97802734375
335.7605	1903.20739746094
601.53119	1718.10205078125
1002.9598	2080.5087890625
1499.1835	2119.78051757813
2058.4365	1972.09423828125
2287.6311	2166.64086914063
3356.4976	2542.9228515625
peaklist end

peaklist start
mz=993.863921474195
fragmentation=HCD
charge=5
header=RawFile: QE929_MSQ1321_20180329_Heba_ub_s7_30_1 Index: 14479 Precursor: 0 _multi_
116.6792	1469.88403320313
126.05511	2212.32690429688
146.87769	1870.0263671875
159.09082	1884.630859375
175.85135	1500.70300292969
185.16428	6779.37353515625
294.44946	1640.29479980469
338.71497	1649.3486328125
389.18057	3525.140625
801.63287	1839.70922851563
1064.0176	1952.60668945313
1377.6014	2071.0498046875
1791.4985	2210.01416015625
1893.2689	2407.05541992188
1913.4205	2382.42578125
2894.3613	2238.96752929688
3594.6421	2281.45166015625
peaklist end

peaklist start
mz=1655.93070805903
fragmentation=HCD
charge=3
header=RawFile: QE929_MSQ1321_20180329_Heba_ub_s8_30_2 Index: 23540 Precursor: 0 _peak_
113.57079	2429.595703125
120.41911	2122.94262695313
123.13089	2727.72021484375
388.28806	2966.62915039063
701.13123	2727.32470703125
922.1427	3157.94995117188
3845.4114	3440.45483398438
4077.772	4859.85986328125
5814.9546	4261.84716796875
peaklist end

peaklist start
mz=1655.97692871094
fragmentation=HCD
charge=3
header=RawFile: QE929_MSQ1321_20180329_Heba_ub_s9_30_3 Index: 23693 Precursor: 0 _peak_
103.99672	2381.30346679688
112.3666	2556.50830078125
132.74634	2134.83959960938
192.24181	2635.77197265625
373.12103	2888.24853515625
380.02066	2599.82983398438
391.67853	2709.97924804688
587.8645	2969.7138671875
706.99902	2849.384765625
714.46619	3178.58032226563
866.82532	3005.95874023438
1323.5808	3281.15283203125
1888.6575	3499.85107421875
1949.4847	3352.53686523438
2580.9907	3464.79809570313
4837.2388	3897.84228515625
peaklist end

peaklist start
mz=994.063924890441
fragmentation=HCD
charge=5
header=RawFile: QE929_MSQ1321_20180329_Heba_ub_s6_10_3 Index: 14112 Precursor: 0 _multi_
145.25829	1566.40539550781
185.16441	9517.896484375
189.68904	1436.62463378906
218.98207	1489.53820800781
219.96138	1918.41784667969
229.16037	1652.84143066406
233.12836	1785.10974121094
273.11337	1833.95153808594
389.1806	3545.1669921875
634.46783	1814.13354492188
782.05554	1990.04077148438
902.67377	1845.23120117188
914.26489	1800.58654785156
1049.6886	1934.90942382813
1167.4548	1877.39807128906
3199.8079	2343.97900390625
3440.6418	2455.33374023438
3633.1494	2285.57983398438
peaklist end

peaklist start
mz=994.063924890441
fragmentation=HCD
charge=5
header=RawFile: QE929_MSQ1321_20180329_Heba_ub_s6_10_3 Index: 14298 Precursor: 0 _multi_
118.67375	1749.703125
185.16493	9103.4326171875
199.8481	1651.81335449219
213.16003	2265.85888671875
233.12831	3011.22680664063
258.6673	1602.130859375
261.12552	1583.90698242188
291.78088	1966.29125976563
371.05746	1636.54650878906
749.42572	1771.27697753906
810.57172	2020.72937011719
846.02887	1868.93579101563
1911.6321	2674.94946289063
5037.1504	2410.302734375
peaklist end

peaklist start
mz=994.064143048563
fragmentation=HCD
charge=5
header=RawFile: QE929_MSQ1321_20180329_Heba_ub_s3_ctrl_3 Index: 13259 Precursor: 0 _multi_
133.06577	1402.98083496094
160.58698	1560.93310546875
160.90945	1473.79162597656
250.93835	1682.2685546875
781.46698	1807.60437011719
782.4389	2038.18176269531
853.03876	1805.55895996094
998.18207	1870.32543945313
1386.2258	2258.23779296875
2106.3577	2053.64965820313
2247.7415	2204.0615234375
peaklist end

peaklist start
mz=994.064143048563
fragmentation=HCD
charge=5
header=RawFile: QE929_MSQ1321_20180329_Heba_ub_s3_ctrl_3 Index: 13077 Precursor: 0 _multi_
193.63632	1766.68151855469
347.53198	1727.95263671875
370.41785	1787.42492675781
419.37994	1711.50146484375
597.3847	1864.12219238281
904.09265	1750.87890625
997.51526	1851.67785644531
1098.6501	1869.22253417969
4637.4565	2674.4833984375
peaklist end

peaklist start
mz=994.064270061164
fragmentation=HCD
charge=5
header=RawFile: QE929_MSQ1321_20180329_Heba_ub_s6_10_3 Index: 13896 Precursor: 0 _multi_
160.00304	1671.400390625
185.16489	5954.13671875
233.12907	1968.84338378906
267.98929	1629.88989257813
382.30142	1734.54370117188
389.18781	2244.21215820313
791.33978	2125.052734375
1479.3011	2082.67553710938
3161.4712	2248.37255859375
3388.5186	2380.41552734375
3633.2024	2068.62475585938
3811.2581	2281.947265625
3887.1292	2205.46875
4250.2358	2245.94921875
4831.3975	2611.37817382813
4934.6943	2475.35131835938
4980.2085	2991.75537109375
5054.2256	2546.20434570313
5089.7881	2377.54638671875
peaklist end

peaklist start
mz=994.064588079051
fragmentation=HCD
charge=5
header=RawFile: QE929_MSQ1321_20180329_Heba_ub_s9_30_3 Index: 13774 Precursor: 0 _multi_
114.04964	1400.12353515625
139.82184	1488.53344726563
141.83002	1447.78491210938
151.13042	1661.33386230469
185.16414	8298.7548828125
260.10974	1707.02111816406
325.35309	2160.92651367188
362.28625	1773.23229980469
389.18124	2211.9482421875
480.6022	2107.54272460938
566.74078	1729.56579589844
978.42303	1941.369140625
1981.5577	2059.8125
2429.2146	2059.95922851563
3125.3936	2250.83081054688
peaklist end

peaklist start
mz=1656.14399330024
fragmentation=HCD
charge=3
header=RawFile: QE929_MSQ1321_20180329_Heba_ub_s7_30_1 Index: 13418 Precursor: 0 _multi_
109.07551	2683.92724609375
109.32578	2530.66430664063
161.78514	2530.87963867188
182.00694	2706.359375
196.77611	2442.00170898438
311.17166	2874.99145507813
1065.9796	2886.49462890625
1131.5697	3236.09057617188
1198.6664	3124.126953125
1244.1364	3377.02514648438
1455.9042	3118.05078125
1614.9723	3345.19482421875
2099.5564	3773.22607421875
2314.3469	3341.40454101563
2484.2109	44642.7216796875
2550.6487	3376.49243164063
4815.5488	3512.57177734375
peaklist end

peaklist start
mz=1656.14707914353
fragmentation=HCD
charge=3
header=RawFile: QE929_MSQ1321_20180329_Heba_ub_s6_10_3 Index: 13980 Precursor: 0 _multi_
101.27245	2520.56201171875
106.54668	2228.6923828125
168.83368	2483.12963867188
192.89098	2522.7939453125
311.17059	4440.54931640625
382.21078	2653.94458007813
462.23361	3972.525390625
496.25378	4346.70068359375
631.62744	2559.14184570313
736.49274	3147.3017578125
818.43652	5354.67822265625
1009.5833	2750.84790039063
1131.5601	15302.6774902344
1243.1137	42744.0390625
1243.6024	23350.435546875
1324.205	3003.6845703125
1374.6455	10826.3388671875
1375.6702	5483.4453125
1719.7596	3839.90673828125
1826.9326	3537.462890625
1987.8289	3427.26196289063
2477.3669	3441.06030273438
peaklist end

peaklist start
mz=1656.17783747106
fragmentation=HCD
charge=3
header=RawFile: QE929_MSQ1321_20180329_Heba_ub_s9_30_3 Index: 21707 Precursor: 0 _multi_
140.38483	2826.67163085938
152.93114	2418.47973632813
168.72809	2215.34692382813
180.38022	2305.9306640625
203.47614	2627.392578125
225.05908	2574.70385742188
574.95056	2811.29150390625
1279.2612	2927.9228515625
1291.8895	3281.74487304688
1599.1454	3250.19653320313
1824.6566	3444.380859375
1891.8666	3353.07373046875
2579.3965	4019.22045898438
3002.374	4085.73486328125
3564.0208	3804.76733398438
peaklist end

peaklist start
mz=1656.18086168244
fragmentation=HCD
charge=3
header=RawFile: QE929_MSQ1321_20180329_Heba_ub_s8_30_2 Index: 21526 Precursor: 0 _multi_
111.34084	2098.60400390625
120.06268	2531.16357421875
137.11563	2379.71923828125
221.73674	2730.427734375
562.89368	2984.86499023438
620.20361	2464.81616210938
701.96265	2982.06469726563
762.35144	2717.35571289063
985.81732	2815.81298828125
1075.98	2831.25537109375
1159.5887	2660.69360351563
1299.782	2885.99682617188
1330.3146	3346.93286132813
3356.7334	3189.19091796875
3381.7671	3842.79809570313
3454.3494	3790.92065429688
3736.4868	3128.15209960938
3748.0537	3442.94189453125
4165.7866	3399.10864257813
peaklist end

peaklist start
mz=1656.41020516684
fragmentation=HCD
charge=3
header=RawFile: QE929_MSQ1321_20180329_Heba_ub_s8_30_2 Index: 23455 Precursor: 0 _peak_
102.34752	2326.24487304688
175.95332	2727.50463867188
194.98167	2320.33203125
215.19177	2274.07495117188
237.26495	2449.23901367188
360.70459	2636.95678710938
751.86151	2789.65234375
783.6333	3081.06274414063
877.27051	3290.07983398438
1119.9591	2977.61767578125
1170.0645	2993.3935546875
1318.1152	3046.37060546875
1372.9144	2956.09619140625
1476.0505	3227.5380859375
2219.4624	3246.13256835938
3503.0791	3794.09008789063
3947.8315	4255.9599609375
4066.3582	4930.37060546875
4130.3857	3530.30444335938
4843.8691	4547.7822265625
peaklist end

peaklist start
mz=1656.48063700971
fragmentation=HCD
charge=3
header=RawFile: QE929_MSQ1321_20180329_Heba_ub_s8_30_2 Index: 13701 Precursor: 0 _multi_
111.35925	2322.076171875
141.02798	2371.7607421875
184.80586	2357.99365234375
186.12341	2374.578125
189.26045	2672.20971679688
228.97484	2628.27294921875
233.47992	2392.9140625
249.65005	2730.61303710938
482.97385	2584.06787109375
608.80432	3177.20727539063
691.28271	2619.08764648438
881.33435	2810.02880859375
1131.5752	4931.43310546875
1244.1061	11159.53125
1374.6583	3675.62084960938
1377.1718	2890.42993164063
2484.2319	30770.845703125
2602.0405	3681.8359375
3094.2903	3764.60668945313
peaklist end

peaklist start
mz=1656.48063700971
fragmentation=HCD
charge=3
header=RawFile: QE929_MSQ1321_20180329_Heba_ub_s8_30_2 Index: 13718 Precursor: 0 _multi_
109.68004	2299.14770507813
120.98479	2159.57177734375
121.28622	2274.36743164063
468.89008	2839.01025390625
692.82288	2989.03051757813
746.01013	2938.82397460938
818.44269	4152.037109375
973.71558	3851.875
1131.5684	3544.28881835938
1242.6215	21418.09765625
1243.1077	18251.33984375
1243.5944	5149.6025390625
1647.4512	3171.677734375
2560.2319	3225.06103515625
peaklist end

peaklist start
mz=1656.60354087753
fragmentation=HCD
charge=3
header=RawFile: QE929_MSQ1321_20180329_Heba_ub_s6_10_3 Index: 23507 Precursor: 0 _peak_
109.98759	2479.794921875
136.07532	3151.78002929688
145.10905	2504.89965820313
168.29066	2546.35717773438
220.39987	2550.90356445313
342.83334	2390.91015625
371.39523	2689.47875976563
774.94415	2536.7265625
1305.2499	3833.76513671875
1802.4357	2905.7529296875
peaklist end

peaklist start
mz=1656.74265569252
fragmentation=HCD
charge=3
header=RawFile: QE929_MSQ1321_20180329_Heba_ub_s7_30_1 Index: 23431 Precursor: 0 _peak_
102.72449	2209.99560546875
109.45916	2418.15063476563
111.10001	2221.90161132813
150.51947	2414.52734375
167.30302	2611.93823242188
174.75711	2376.85668945313
239.18216	2629.23095703125
270.64734	2669.80224609375
377.79727	2699.72314453125
423.58878	2976.59619140625
843.40021	3105.1318359375
913.50507	2566.03271484375
1155.6959	3442.2275390625
1360.161	2640.04663085938
1901.3324	2877.78686523438
2605.4014	3945.19604492188
3123.2781	3215.61303710938
3684.304	4299.404296875
peaklist end

peaklist start
mz=1657.14065009657
fragmentation=HCD
charge=3
header=RawFile: QE929_MSQ1321_20180329_Heba_ub_s5_10_2 Index: 12592 Precursor: 0 _peak_
107.8126	2351.3818359375
122.92219	2322.8955078125
141.71317	2486.50317382813
187.40117	2348.6513671875
225.02391	3249.01098632813
739.72784	2754.45654296875
1300.4088	3063.52978515625
2313.9893	3710.81909179688
2364.6628	3142.26513671875
2483.211	14035.0009765625
2788.4436	3418.94873046875
3675.2185	3655.19677734375
3677.3635	4145.52783203125
4930.5293	4104.30908203125
peaklist end

peaklist start
mz=1657.14768280608
fragmentation=HCD
charge=3
header=RawFile: QE929_MSQ1321_20180329_Heba_ub_s4_10_1 Index: 13811 Precursor: 0 _peak_
160.57498	2174.16625976563
166.62518	2306.49609375
212.10403	2755.72241210938
267.1301	2489.81201171875
538.01154	2923.41821289063
647.4071	2713.90454101563
770.50598	3173.81420898438
849.54041	2933.94262695313
952.79315	3098.89526367188
995.74103	3105.39282226563
1131.5552	3880.15234375
1132.2714	3235.36254882813
1315.0112	3257.60034179688
1374.6588	6066.3427734375
1580.4915	3474.16235351563
2015.8129	3422.53100585938
2484.2097	53781.59765625
2729.4309	4987.95166015625
3146.3042	3729.98291015625
peaklist end

peaklist start
mz=1657.15600186555
fragmentation=HCD
charge=3
header=RawFile: QE929_MSQ1321_20180329_Heba_ub_s2_ctrl_2 Index: 13701 Precursor: 0 _peak_
105.52023	2289.37866210938
211.07709	2515.34008789063
236.28973	2262.73095703125
334.55017	2888.37768554688
414.35022	2722.26318359375
650.66858	3253.52368164063
778.00525	2929.56884765625
854.25824	2797.95166015625
1243.6188	4652.4013671875
1309.1688	3351.9638671875
1383.7272	3706.154296875
1517.8899	4052.447265625
3395.6958	3680.70361328125
5015.1577	4616.4833984375
peaklist end

peaklist start
mz=1657.48074523304
fragmentation=HCD
charge=3
header=RawFile: QE929_MSQ1321_20180329_Heba_ub_s9_30_3 Index: 13638 Precursor: 0 _peak_
104.75395	2572.75561523438
142.96474	2162.2158203125
143.20174	2182.978515625
200.83427	2992.6259765625
205.4709	2842.97631835938
220.66734	2474.85327148438
311.17273	3505.18701171875
393.06534	2698.1376953125
496.2518	3569.39892578125
516.11383	2638.14770507813
591.86188	2712.30834960938
818.44128	4776.8642578125
1088.2277	2555.0830078125
1131.5587	5199.37158203125
1374.6204	3587.49340820313
1375.6493	3970.39526367188
1819.8362	3689.01806640625
2326.7932	3574.53295898438
2484.224	73610.873046875
2486.1808	8748.82177734375
2558.2964	4145.453125
peaklist end

peaklist start
mz=1657.93799846411
fragmentation=HCD
charge=3
header=RawFile: QE929_MSQ1321_20180329_Heba_ub_s8_30_2 Index: 23533 Precursor: 0 _peak_
121.22267	2391.23071289063
150.85083	2792.607421875
156.91512	2363.341796875
191.65497	2560.9990234375
199.96582	2330.71826171875
282.03458	2861.33471679688
328.20261	2727.3515625
388.75632	2778.92846679688
518.59412	2455.75463867188
775.27576	2664.88159179688
1239.0529	2974.70361328125
1276.4998	3302.03491210938
1744.5236	3187.42651367188
3754.9866	4211.93212890625
4192.0107	3268.96264648438
4579.0088	3743.79443359375
5352.7251	4133.44091796875
5578.3887	3789.13916015625
5955.8936	3890.29638671875
peaklist end

peaklist start
mz=1658.23093779995
fragmentation=HCD
charge=3
header=RawFile: QE929_MSQ1321_20180329_Heba_ub_s8_30_2 Index: 23722 Precursor: 0 _peak_
139.90221	2604.68188476563
160.7196	2833.51708984375
171.01729	2807.40576171875
173.78069	2704.8623046875
1251.5309	2904.373046875
3463.4338	3388.31274414063
5938.8486	3795.27978515625
peaklist end

peaklist start
mz=1244.06665542707
fragmentation=HCD
charge=4
header=RawFile: QE929_MSQ1321_20180329_Heba_ub_s4_10_1 Index: 16280 Precursor: 0 _multi_
122.40883	1934.28271484375
126.05544	2305.3564453125
138.05482	2510.51806640625
185.67033	2326.59887695313
211.78362	2271.92993164063
447.90457	1886.00573730469
2751.5361	2636.67919921875
3009.0913	2453.57739257813
3732.9814	2601.19921875
peaklist end

peaklist start
mz=1659.03592069159
fragmentation=HCD
charge=3
header=RawFile: QE929_MSQ1321_20180329_Heba_ub_s7_30_1 Index: 23225 Precursor: 0 _peak_
108.41312	2202.56469726563
112.79166	2182.85961914063
127.54745	2272.78784179688
129.92279	2128.98608398438
230.74278	2500.30834960938
232.76566	3109.56420898438
557.97742	2582.91821289063
865.13623	2841.46752929688
878.31055	3013.28271484375
1012.2089	3076.53515625
1169.1669	2769.33349609375
peaklist end

peaklist start
mz=1659.15177277072
fragmentation=HCD
charge=3
header=RawFile: QE929_MSQ1321_20180329_Heba_ub_s6_10_3 Index: 23264 Precursor: 0 _peak_
104.88107	2035.76525878906
369.09177	2480.544921875
711.79028	2768.92529296875
732.62811	2979.22412109375
1676.0448	4020.70849609375
2014.7596	3870.11938476563
2618.2122	3947.81518554688
2927.5298	3421.0712890625
3950.251	3684.54370117188
peaklist end

peaklist start
mz=1659.18649700879
fragmentation=HCD
charge=3
header=RawFile: QE929_MSQ1321_20180329_Heba_ub_s6_10_3 Index: 23247 Precursor: 0 _peak_
100.07133	2173.77709960938
101.93344	2255.05590820313
103.38339	1921.50073242188
110.94978	2639.74877929688
135.24092	2322.03344726563
151.104	2717.75830078125
226.23972	2456.02001953125
371.93488	2628.73022460938
495.75992	2709.2001953125
509.66397	2952.61791992188
578.84766	2390.69165039063
677.763	2393.03686523438
1125.1649	2849.05541992188
1288.5933	4171.0009765625
4084.6021	3818.15283203125
peaklist end

peaklist start
mz=1659.31979793999
fragmentation=HCD
charge=3
header=RawFile: QE929_MSQ1321_20180329_Heba_ub_s4_10_1 Index: 23194 Precursor: 0 _peak_
109.38814	2439.77661132813
110.75093	2692.39868164063
113.40963	2308.54223632813
122.54063	2456.83935546875
345.9483	2495.23999023438
466.52109	2465.07006835938
571.76599	2648.33520507813
1148.3473	2996.77465820313
1277.0315	4643.42919921875
1686.2451	3172.7333984375
1949.3807	4046.9921875
2103.1653	3576.6015625
2398.1824	3374.45043945313
4399.1152	3526.49487304688
peaklist end

peaklist start
mz=1659.38292179596
fragmentation=HCD
charge=3
header=RawFile: QE929_MSQ1321_20180329_Heba_ub_s8_30_2 Index: 23203 Precursor: 0 _peak_
100.10774	2151.27465820313
126.03913	2245.97387695313
138.05533	3091.04321289063
160.73436	2128.25048828125
287.84531	2728.81982421875
332.89117	2671.40893554688
487.60452	2632.41040039063
589.47687	2863.01611328125
669.75336	2552.62841796875
755.12225	2854.75830078125
1022.7656	2784.16821289063
1425.062	2842.54663085938
peaklist end

peaklist start
mz=1659.46419002315
fragmentation=HCD
charge=3
header=RawFile: QE929_MSQ1321_20180329_Heba_ub_s9_30_3 Index: 21490 Precursor: 0 _peak_
133.93657	2150.12280273438
143.69359	2425.37670898438
146.20097	2697.09643554688
148.26498	2248.58325195313
333.46475	2469.8115234375
446.64914	2690.87890625
702.86597	3650.65747070313
982.17462	3185.94873046875
1328.2878	2905.97119140625
1853.0021	3610.18090820313
2352.7222	3557.62866210938
2553.5359	3982.369140625
3334.6982	3714.26416015625
3607.1484	3869.3369140625
3949.6326	4278.44189453125
5063.77	3909.8291015625
peaklist end

peaklist start
mz=1659.48290813618
fragmentation=HCD
charge=3
header=RawFile: QE929_MSQ1321_20180329_Heba_ub_s8_30_2 Index: 21225 Precursor: 0 _peak_
165.45015	2706.828125
259.71313	2727.90991210938
291.22867	2561.79833984375
407.89496	2827.56982421875
433.64557	2709.92431640625
1318.238	2952.1689453125
3631.738	3556.94653320313
4299.2637	4039.38842773438
peaklist end

peaklist start
mz=1659.71515116581
fragmentation=HCD
charge=3
header=RawFile: QE929_MSQ1321_20180329_Heba_ub_s8_30_2 Index: 21177 Precursor: 0 _peak_
171.18628	2573.02563476563
198.90477	2940.24267578125
226.06908	2449.51416015625
238.09084	2293.69311523438
248.72433	2186.74609375
309.14261	3206.83544921875
435.37555	2971.4306640625
663.57562	3092.5830078125
901.14032	3010.36767578125
1066.6647	3131.025390625
peaklist end

peaklist start
mz=1659.83006027927
fragmentation=HCD
charge=3
header=RawFile: QE929_MSQ1321_20180329_Heba_ub_s9_30_3 Index: 23703 Precursor: 0 _peak_
154.08115	2307.90966796875
323.71014	2842.46533203125
508.07889	2924.517578125
2207.7192	3909.61401367188
2767.1152	3712.5732421875
3000.0442	4043.12377929688
peaklist end

peaklist start
mz=1660.06042128356
fragmentation=HCD
charge=3
header=RawFile: QE929_MSQ1321_20180329_Heba_ub_s8_30_2 Index: 21233 Precursor: 0 _peak_
118.31283	2552.10034179688
152.35297	2254.69140625
160.60455	2898.16577148438
206.5164	2418.30395507813
208.59361	2883.76025390625
304.58127	2496.07397460938
506.14413	2972.67041015625
1141.1963	2782.91284179688
1365.7671	4032.96484375
1644.5841	3089.92700195313
1885.4995	3390.77685546875
2989.6836	3529.41650390625
3582.4126	3483.4873046875
4604.5474	4012.28247070313
peaklist end

peaklist start
mz=1245.33106856348
fragmentation=HCD
charge=4
header=RawFile: QE929_MSQ1321_20180329_Heba_ub_s4_10_1 Index: 17378 Precursor: 0 _multi_
126.05497	7813.23974609375
138.05516	6871.41015625
142.51921	1882.6142578125
186.07587	2646.7431640625
191.62558	2219.41674804688
204.08685	9246.255859375
207.90036	1980.67407226563
302.2749	1953.08044433594
365.88141	2003.52172851563
370.27197	2063.61767578125
385.85599	1908.35729980469
480.89316	2083.6748046875
481.69296	1970.47631835938
886.21252	2137.65014648438
964.14606	2243.0947265625
1100.2448	2250.12915039063
1367.17	2307.77294921875
3242.4226	2625.79956054688
3475.6514	3101.34448242188
3663.4456	2874.712890625
peaklist end

peaklist start
mz=1245.33137133715
fragmentation=HCD
charge=4
header=RawFile: QE929_MSQ1321_20180329_Heba_ub_s2_ctrl_2 Index: 16926 Precursor: 0 _multi_
100.15989	2234.45556640625
100.5692	1999.97741699219
112.6394	1659.76477050781
156.00061	1791.29968261719
204.08762	2246.0126953125
233.64233	1729.64086914063
268.38962	1833.89343261719
276.62274	1877.88708496094
328.30408	2218.67016601563
385.15155	2243.6650390625
536.63055	2043.69812011719
761.89667	2224.38208007813
912.05823	2341.82177734375
1335.6323	2325.11962890625
1423.5109	2578.5810546875
2266.6118	2665.91870117188
2478.4409	2750.14208984375
3090.1995	2828.61181640625
4375.1689	2801.13134765625
5024.0542	3037.8017578125
peaklist end

peaklist start
mz=1245.33162734812
fragmentation=HCD
charge=4
header=RawFile: QE929_MSQ1321_20180329_Heba_ub_s7_30_1 Index: 16885 Precursor: 0 _multi_
100.08942	1727.9697265625
123.65207	1793.6611328125
126.05534	9428.78125
138.0553	9525.3046875
144.06409	1834.72180175781
168.06538	3156.9794921875
180.8248	1729.6396484375
186.07602	3892.89819335938
204.08661	21795.05859375
216.7529	2096.40283203125
222.24843	1663.44995117188
226.73795	1946.61633300781
251.14882	2232.57080078125
274.09286	11011.3701171875
319.61993	1762.88000488281
366.24365	1802.32922363281
414.48846	2068.80590820313
568.24438	1942.84985351563
720.76917	2243.080078125
820.50488	2185.134765625
1020.1342	2124.97900390625
2145.502	2982.8017578125
3228.1484	2623.119140625
4685.2183	3197.16333007813
peaklist end

peaklist start
mz=1245.33188387662
fragmentation=HCD
charge=4
header=RawFile: QE929_MSQ1321_20180329_Heba_ub_s6_10_3 Index: 17454 Precursor: 0 _multi_
126.05502	8013.86962890625
138.05516	9463.17578125
168.06548	3352.05737304688
186.07555	4665.8046875
188.04785	1843.28454589844
191.09578	2036.1357421875
204.08617	25885.611328125
251.14955	2528.78247070313
274.09015	7110.10302734375
344.08325	2139.96997070313
579.41437	2135.60180664063
673.39258	2384.79541015625
802.19049	2412.849609375
1457.1064	2458.5439453125
1615.3082	2408.92333984375
1893.1018	2895.009765625
2421.1611	2496.17700195313
peaklist end

peaklist start
mz=1245.33191780579
fragmentation=HCD
charge=4
header=RawFile: QE929_MSQ1321_20180329_Heba_ub_s8_30_2 Index: 17299 Precursor: 0 _multi_
121.77351	1916.74145507813
126.05512	4617.3056640625
138.05513	3998.982421875
139.44788	1799.35339355469
143.94881	1623.30920410156
168.06558	2522.59301757813
204.08681	18344.546875
251.14795	2913.50561523438
252.39973	1924.74963378906
274.09119	4386.6494140625
292.1044	2291.12109375
408.67804	2131.56201171875
495.1756	2028.67907714844
550.92389	1986.54956054688
569.67041	2208.5478515625
691.07141	2360.60791015625
992.79224	2232.81298828125
1179.963	2291.66967773438
2221.2896	2719.62182617188
2394.0667	2382.10815429688
3675.5464	3121.70678710938
4033.7236	3170.29321289063
peaklist end

peaklist start
mz=1245.33252098682
fragmentation=HCD
charge=4
header=RawFile: QE929_MSQ1321_20180329_Heba_ub_s9_30_3 Index: 17192 Precursor: 0 _multi_
126.05503	12006.17578125
138.05498	8829.08984375
140.33913	1756.76428222656
167.03392	2721.11083984375
168.06635	3709.82153320313
186.07626	8794.01171875
193.26173	2323.77392578125
204.08636	25527.0546875
274.09189	12633.994140625
291.7627	1717.38879394531
407.16525	3061.27124023438
432.53723	1838.61560058594
479.25464	2389.88989257813
855.58136	2007.92224121094
1096.3833	2483.12377929688
1595.317	2556.57080078125
1690.6968	2398.27124023438
1691.1171	2474.05322265625
4088.9512	2946.900390625
peaklist end

peaklist start
mz=1660.23735578052
fragmentation=HCD
charge=3
header=RawFile: QE929_MSQ1321_20180329_Heba_ub_s7_30_1 Index: 22839 Precursor: 0 _peak_
178.7897	2748.78515625
214.64993	2493.56323242188
239.94228	2232.13818359375
450.44479	2522.49389648438
471.37387	2965.8779296875
728.91766	2780.38842773438
1113.4135	3476.5947265625
1500.1024	3396.54907226563
1563.0657	3585.24291992188
1648.6353	3679.39892578125
2378.9651	4080.9208984375
2847.0928	3892.40307617188
5078.3804	4566.912109375
peaklist end

peaklist start
mz=1660.3270867442
fragmentation=HCD
charge=3
header=RawFile: QE929_MSQ1321_20180329_Heba_ub_s4_10_1 Index: 23257 Precursor: 0 _peak_
104.89089	2215.91015625
154.71217	2391.509765625
167.88675	2650.32373046875
190.68886	2443.17626953125
301.14163	2301.43286132813
305.5271	2685.83056640625
414.10397	2535.60571289063
417.24573	2506.048828125
433.41553	2602.58935546875
445.02615	2629.13159179688
493.09036	2672.78393554688
1564.361	3096.14208984375
3224.7786	4423.1796875
peaklist end

peaklist start
mz=1660.33524794619
fragmentation=HCD
charge=3
header=RawFile: QE929_MSQ1321_20180329_Heba_ub_s9_30_3 Index: 23608 Precursor: 0 _peak_
131.20653	2607.3349609375
144.1097	2187.80834960938
199.21188	2232.71752929688
224.78705	2463.14721679688
239.15813	2884.08154296875
302.18796	2646.19995117188
344.09628	2449.51342773438
344.56158	2650.05493164063
359.33698	2328.04907226563
436.56378	2757.59130859375
748.25842	2694.57739257813
971.07758	2947.81323242188
2330.8699	4359.6640625
2953.0601	3361.06079101563
peaklist end

peaklist start
mz=1660.42267702004
[truncated: 106,760 more chars]
