# Supplementary material for: The Mechano-Ubiquitinome of Articular Cartilage: Differential Ubiquitination and Activation of a Group of ER-Associated DUBs and ER Stress Regulators
Source: Mol Cell Proteomics. 2022 Sep 28;21(12):100419. doi: 10.1016/j.mcpro.2022.100419 (PMC9708921; doi:10.1016/j.mcpro.2022.100419)
Supplement: Supplementary Files [file mmc13.zip › allSpectra.HCD.FTMS.iso_8.apl]

peaklist start
mz=1688.48081499577
fragmentation=HCD
charge=3
header=RawFile: QE929_MSQ1321_20180329_Heba_ub_s3_ctrl_3 Index: 12922 Precursor: 0 _multi_
124.76036	2545.93310546875
126.04429	2533.70483398438
132.61902	2643.87841796875
217.47443	2669.75073242188
223.66669	2777.31762695313
234.54503	3182.96875
252.58414	2638.33203125
719.39459	3278.42944335938
818.46924	3362.3876953125
1461.5929	3606.97216796875
1595.7496	3062.5966796875
1755.3251	3201.87182617188
2083.7534	3396.46240234375
2484.1839	15852.9392089844
2970.5452	4177.48779296875
3037.1746	3502.18579101563
4700.5234	4256.13037109375
peaklist end

peaklist start
mz=1688.48081499577
fragmentation=HCD
charge=3
header=RawFile: QE929_MSQ1321_20180329_Heba_ub_s3_ctrl_3 Index: 12913 Precursor: 0 _multi_
101.59244	2307.3046875
125.99787	2574.931640625
140.72969	2562.71850585938
216.25461	2412.44409179688
969.32635	3317.62719726563
969.61664	2933.81982421875
1224.9532	2846.94409179688
1242.6018	4865.16748046875
1243.1162	5763.24072265625
1555.2997	3291.54711914063
2111.6997	3253.14379882813
2669.3813	3623.53271484375
3138.75	3704.26123046875
3287.749	3243.86474609375
3710.1943	3633.15625
peaklist end

peaklist start
mz=1688.48559570313
fragmentation=HCD
charge=3
header=RawFile: QE929_MSQ1321_20180329_Heba_ub_s8_30_2 Index: 23358 Precursor: 0 _peak_
130.53593	2564.67602539063
140.27484	2482.66455078125
275.48926	2456.58544921875
311.33121	2632.63598632813
387.34476	2958.13134765625
554.31494	3366.84375
890.83868	2883.47583007813
1872.7115	3355.68969726563
2018.6471	3551.74877929688
3257.4436	3929.67309570313
peaklist end

peaklist start
mz=1688.49491770712
fragmentation=HCD
charge=3
header=RawFile: QE929_MSQ1321_20180329_Heba_ub_s9_30_3 Index: 23600 Precursor: 0 _peak_
115.22323	2501.3095703125
115.83635	2763.65283203125
123.22594	2139.96020507813
125.73344	2488.1259765625
190.36316	2353.74951171875
271.75995	2746.84375
351.15201	2475.46557617188
360.38425	2769.79931640625
610.98328	2604.07885742188
1003.7449	2794.88720703125
2521.2324	3256.27685546875
3599.9548	3803.22412109375
peaklist end

peaklist start
mz=1688.65830029162
fragmentation=HCD
charge=3
header=RawFile: QE929_MSQ1321_20180329_Heba_ub_s8_30_2 Index: 23558 Precursor: 0 _peak_
109.07585	2484.81494140625
135.60866	2900.4052734375
139.97408	3000.56420898438
146.47824	2376.26293945313
148.86096	2365.37524414063
228.62337	2651.76416015625
272.67062	2458.68481445313
302.80463	3074.0849609375
583.56171	2773.09375
586.32922	2804.9677734375
621.17444	3325.47607421875
1986.4763	3311.31811523438
2954.3	3639.73413085938
peaklist end

peaklist start
mz=1688.80647971196
fragmentation=HCD
charge=3
header=RawFile: QE929_MSQ1321_20180329_Heba_ub_s2_ctrl_2 Index: 13673 Precursor: 0 _multi_
168.38501	2482.43530273438
211.53337	2860.90502929688
212.10472	2452.02880859375
290.63879	2771.53735351563
382.21417	2923.298828125
648.23676	2659.57470703125
744.39435	3206.52612304688
904.17676	3087.26098632813
1131.5708	3283.95532226563
1242.6222	8398.173828125
1243.0995	11545.0546875
1330.7769	3113.7958984375
1377.7053	3055.45263671875
2246.6738	3587.12817382813
3122.8884	4262.4443359375
3159.1072	3920.236328125
3244.5388	3294.89111328125
3677.4597	4280.01708984375
peaklist end

peaklist start
mz=1266.85766052844
fragmentation=HCD
charge=4
header=RawFile: QE929_MSQ1321_20180329_Heba_ub_s4_10_1 Index: 13810 Precursor: 0 _multi_
130.14415	2106.80810546875
146.63437	2009.25695800781
150.77321	1964.87878417969
175.11906	2100.56665039063
212.10318	17940.689453125
229.12946	8613.947265625
235.24435	2069.3017578125
255.38286	2017.23962402344
283.17599	3346.69458007813
311.17032	13994.595703125
333.18921	4667.1884765625
382.20874	13167.580078125
451.22983	3133.24291992188
462.22897	9226.484375
468.25681	8625.376953125
479.22516	12555.767578125
481.27731	13016.0068359375
491.12692	2305.2431640625
496.24973	9502.5576171875
500.29962	3194.10009765625
522.26654	2443.30517578125
550.2536	2697.970703125
567.28778	13740.0183105469
580.3429	4699.0205078125
591.27136	4185.87158203125
638.35779	2391.51831054688
649.33539	9820.6162109375
666.35337	24140.1982421875
748.39661	4074.67456054688
765.4235	16281.3581542969
799.37762	2536.44921875
818.43793	17696.2587890625
896.46035	8558.26928710938
909.94794	3126.78955078125
995.51819	11957.4741210938
1016.7506	2524.1123046875
1110.559	4174.921875
1111.5767	2728.20141601563
1131.5635	65052.3388671875
1150.5734	16743.5712890625
1151.0555	3198.18139648438
1221.1051	3088.88818359375
1234.6111	3074.77587890625
1242.6221	163355.375
1244.5902	19110.595703125
1245.1042	8064.482421875
1317.6234	3202.80102539063
1353.658	3410.51928710938
1374.6623	61439.3330078125
1489.7151	14061.65234375
1490.677	12626.6032714844
1588.7534	8354.1865234375
1589.741	13958.3840332031
1719.7905	15616.365234375
1720.7658	14214.0036621094
1818.8252	12956.4912109375
1819.843	15424.7722167969
1917.8915	4120.9091796875
1989.9503	3458.23583984375
2091.2053	3053.30517578125
2484.2099	455703.515625
peaklist end

peaklist start
mz=1688.80927710143
fragmentation=HCD
charge=3
header=RawFile: QE929_MSQ1321_20180329_Heba_ub_s7_30_1 Index: 13410 Precursor: 0 _multi_
112.12545	2224.69360351563
113.65228	2427.00732421875
132.23528	2483.11206054688
164.44624	2484.7255859375
216.40326	2565.6611328125
311.172	3879.5380859375
382.2114	3843.39965820313
382.39053	2952.86401367188
403.91449	2795.93603515625
406.9407	2714.74365234375
419.11215	2907.23217773438
480.69608	3525.630859375
567.29321	3169.1181640625
589.19006	2730.63256835938
666.35516	4610.67431640625
845.69867	2988.70190429688
1242.6276	27000.046875
1244.1052	17792.65234375
1342.6858	3083.33422851563
1374.663	7596.7138671875
1490.701	4023.84716796875
2484.2278	60903.28515625
peaklist end

peaklist start
mz=1689.05421096466
fragmentation=HCD
charge=3
header=RawFile: QE929_MSQ1321_20180329_Heba_ub_s7_30_1 Index: 22852 Precursor: 0 _peak_
107.07948	2621.86181640625
116.58765	2390.85107421875
119.88732	2575.89526367188
124.88326	2304.23095703125
138.05573	4747.220703125
183.08282	2430.17431640625
208.23593	2512.8759765625
283.24722	2505.2919921875
304.33017	2447.33544921875
315.9086	2827.22924804688
326.86798	2690.45288085938
350.81931	2890.73120117188
397.98273	2344.73559570313
399.75861	2648.06079101563
587.04828	2918.12817382813
1141.8386	3383.97216796875
1253.5435	4020.63012695313
2854.4597	3822.25170898438
4089.2993	5189.22021484375
peaklist end

peaklist start
mz=1689.13240069643
fragmentation=HCD
charge=3
header=RawFile: QE929_MSQ1321_20180329_Heba_ub_s8_30_2 Index: 23294 Precursor: 0 _peak_
349.36182	2885.47973632813
370.03857	2688.43383789063
383.47412	2633.92309570313
383.94672	2516.16284179688
556.146	2836.66625976563
1325.1844	3063.44116210938
1984.9098	3082.20947265625
5443.7319	4042.3076171875
peaklist end

peaklist start
mz=1689.14477979054
fragmentation=HCD
charge=3
header=RawFile: QE929_MSQ1321_20180329_Heba_ub_s2_ctrl_2 Index: 13705 Precursor: 0 _peak_
152.27042	3354.73876953125
224.25699	2554.24853515625
283.44128	2647.13110351563
370.54633	3067.56811523438
857.17206	2947.52294921875
910.66235	3064.9462890625
1482.7627	3754.50390625
2483.191	23119.3486328125
5174.4463	4520.13525390625
peaklist end

peaklist start
mz=1689.39855957031
fragmentation=HCD
charge=3
header=RawFile: QE929_MSQ1321_20180329_Heba_ub_s4_10_1 Index: 23152 Precursor: 0 _peak_
127.11371	2412.13647460938
158.81631	2369.46166992188
342.18253	2561.85668945313
383.37839	2719.79150390625
409.5643	2824.63793945313
425.98831	3163.14624023438
534.19946	2668.7373046875
1044.391	2877.87817382813
1114.3911	3370.19189453125
1674.7266	3327.33544921875
1901.0259	3087.74633789063
peaklist end

peaklist start
mz=1689.47906777836
fragmentation=HCD
charge=3
header=RawFile: QE929_MSQ1321_20180329_Heba_ub_s5_10_2 Index: 12591 Precursor: 0 _peak_
103.29172	2359.35864257813
119.23213	2568.849609375
119.64775	2293.73217773438
128.22789	2643.68627929688
236.65176	2511.19848632813
339.3847	2584.6220703125
351.97006	2488.4931640625
492.3739	2870.59204101563
1102.5741	2958.20825195313
1243.6243	3463.7177734375
1244.1129	3622.02319335938
1334.6307	3192.796875
1361.3318	3127.49340820313
1392.5072	3371.48022460938
1505.8308	3157.81176757813
1621.4443	3042.8125
2484.2055	25989.58984375
3656.3398	3345.05883789063
peaklist end

peaklist start
mz=1689.49043253222
fragmentation=HCD
charge=3
header=RawFile: QE929_MSQ1321_20180329_Heba_ub_s6_10_3 Index: 23759 Precursor: 0 _peak_
113.75932	2376.40258789063
140.15419	2832.08081054688
387.90833	2800.31591796875
770.70093	3128.02294921875
1555.8286	3587.56298828125
1987.4993	3806.7890625
2391.3831	3759.27294921875
2912.8474	3620.72119140625
2984.0007	4517.51416015625
5082.4907	4445.51953125
5243.8379	3802.01611328125
peaklist end

peaklist start
mz=1689.65865518929
fragmentation=HCD
charge=3
header=RawFile: QE929_MSQ1321_20180329_Heba_ub_s7_30_1 Index: 23255 Precursor: 0 _peak_
145.63437	2384.625
185.37556	2515.16186523438
210.53468	2350.60693359375
364.31024	3014.71850585938
367.47202	2812.9111328125
562.33728	2786.77099609375
600.45581	3206.89965820313
1313.8448	3085.9228515625
1683.3362	4577.69384765625
2501.4033	3330.83715820313
3478.304	4686.306640625
peaklist end

peaklist start
mz=1689.85078128785
fragmentation=HCD
charge=3
header=RawFile: QE929_MSQ1321_20180329_Heba_ub_s6_10_3 Index: 23663 Precursor: 0 _peak_
101.3888	2514.2626953125
103.17742	2202.33276367188
108.19617	2359.66870117188
128.7805	2474.9951171875
204.06931	2618.73095703125
302.7778	2794.36206054688
351.08737	3182.89135742188
528.87866	2560.5439453125
887.46521	3032.79248046875
1074.6658	2882.4638671875
1145.2351	3320.59375
2288.5664	3499.10864257813
2575.6978	3924.61791992188
peaklist end

peaklist start
mz=1690.10689744681
fragmentation=HCD
charge=3
header=RawFile: QE929_MSQ1321_20180329_Heba_ub_s7_30_1 Index: 23272 Precursor: 0 _peak_
134.3214	2343.23413085938
161.27385	2674.9375
273.88208	2398.982421875
556.6933	3003.36254882813
713.54144	3013.0048828125
897.18262	3336.23559570313
1561.0176	3179.142578125
3719.4368	4270.01318359375
peaklist end

peaklist start
mz=1690.12508335114
fragmentation=HCD
charge=3
header=RawFile: QE929_MSQ1321_20180329_Heba_ub_s8_30_2 Index: 23481 Precursor: 0 _peak_
121.83034	2197.1142578125
122.23173	2169.6298828125
138.05492	2609.97143554688
152.19083	2333.27758789063
171.90114	2496.71606445313
181.4519	2374.73486328125
184.57014	2487.73974609375
706.58057	2554.7021484375
1227.7273	2916.80029296875
1346.5715	3230.58178710938
2700.0225	4084.35693359375
3136.9915	4221.439453125
4099.376	3524.9052734375
4386.1787	3857.884765625
peaklist end

peaklist start
mz=1690.28090082903
fragmentation=HCD
charge=3
header=RawFile: QE929_MSQ1321_20180329_Heba_ub_s4_10_1 Index: 23405 Precursor: 0 _peak_
149.54079	2629.36303710938
253.14438	2790.45336914063
415.59943	2690.18139648438
852.77399	3554.23681640625
1400.8817	3090.73706054688
1536.2203	3281.6005859375
1867.3538	3014.283203125
1969.7163	3371.37646484375
3332.3303	5049.88037109375
peaklist end

peaklist start
mz=1690.37231723045
fragmentation=HCD
charge=3
header=RawFile: QE929_MSQ1321_20180329_Heba_ub_s6_10_3 Index: 23328 Precursor: 0 _peak_
107.92337	2200.6728515625
145.78157	2808.0029296875
147.65341	2574.14624023438
151.84592	2601.39331054688
162.26399	2691.35913085938
172.12552	2477.39916992188
342.65808	2756.8583984375
642.62939	3166.40991210938
782.57336	3077.71630859375
988.30176	2902.31298828125
1153.6985	3463.75927734375
2912.584	3989.23803710938
3727.8459	3649.04858398438
4200.3076	3860.11572265625
peaklist end

peaklist start
mz=1690.71581082385
fragmentation=HCD
charge=3
header=RawFile: QE929_MSQ1321_20180329_Heba_ub_s6_10_3 Index: 23623 Precursor: 0 _peak_
120.31768	2542.76245117188
136.0761	2423.52172851563
185.61856	2653.58471679688
208.03804	2763.103515625
671.94482	3742.625
837.12848	3057.748046875
851.16156	2931.88525390625
1301.7034	3172.24853515625
1674.5193	4566.01123046875
2339.6812	3321.13256835938
peaklist end

peaklist start
mz=1690.78072369973
fragmentation=HCD
charge=3
header=RawFile: QE929_MSQ1321_20180329_Heba_ub_s7_30_1 Index: 22964 Precursor: 0 _peak_
106.45979	2478.00244140625
109.01609	2582.990234375
120.9562	2351.95141601563
123.49899	2472.2578125
136.97345	3146.27856445313
169.69971	2395.87622070313
216.87239	2590.15600585938
269.66608	2807.64111328125
762.0799	3419.48876953125
888.47632	3225.27612304688
1137.682	3552.08911132813
1700.5912	3320.00805664063
1808.7971	3278.60473632813
2361.9548	3400.4453125
5146.1597	3857.41430664063
peaklist end

peaklist start
mz=1690.94968792767
fragmentation=HCD
charge=3
header=RawFile: QE929_MSQ1321_20180329_Heba_ub_s9_30_3 Index: 23667 Precursor: 0 _peak_
105.92306	2600.01684570313
151.33554	2426.41333007813
164.99342	3043.390625
347.69702	3006.31713867188
525.04004	3042.38354492188
1213.4641	3361.87768554688
1283.709	3051.58374023438
1324.3016	3050.88940429688
2647.3091	3408.765625
3519.2986	4521.7626953125
3929.1855	4625.9580078125
3930.9167	3562.36767578125
peaklist end

peaklist start
mz=1691.14481851542
fragmentation=HCD
charge=3
header=RawFile: QE929_MSQ1321_20180329_Heba_ub_s6_10_3 Index: 23745 Precursor: 0 _peak_
111.76294	2341.60327148438
126.79995	2550.41162109375
140.45682	2825.880859375
310.91925	2686.04125976563
317.19827	2676.22534179688
442.56836	2975.8994140625
564.96722	2547.86645507813
566.06165	3173.4365234375
1084.4589	2849.41040039063
1384.9089	4771.16650390625
1394.9298	2885.73974609375
2117.2083	3879.39184570313
3803.7488	4330.8427734375
3961.4866	3682.72705078125
5174.5259	4944.423828125
peaklist end

peaklist start
mz=1691.23115886066
fragmentation=HCD
charge=3
header=RawFile: QE929_MSQ1321_20180329_Heba_ub_s6_10_3 Index: 23713 Precursor: 0 _peak_
145.38336	2419.22436523438
161.80089	2602.52368164063
171.01576	2667.16088867188
238.33174	2367.48803710938
342.58737	2938.28491210938
627.1499	2780.21752929688
661.50665	2771.525390625
3128.7019	3484.47021484375
3179.7014	3593.7939453125
peaklist end

peaklist start
mz=1691.70948839744
fragmentation=HCD
charge=3
header=RawFile: QE929_MSQ1321_20180329_Heba_ub_s4_10_1 Index: 23045 Precursor: 0 _peak_
107.86988	2303.78247070313
141.51146	2455.67358398438
165.93747	2425.49682617188
167.49782	2288.25659179688
172.3653	2401.57421875
173.48924	2550.24560546875
187.0858	2780.701171875
202.51794	2493.49267578125
233.77354	2416.4169921875
292.70892	2610.6201171875
335.12634	2513.2900390625
656.72211	2976.41137695313
789.72375	3565.01220703125
789.88135	3669.0546875
915.71228	3328.65771484375
1033.8636	3733.00219726563
1120.5172	3657.35888671875
2705.0571	3392.578125
3431.177	3657.19189453125
3563.0215	3554.33740234375
peaklist end

peaklist start
mz=1691.72994731412
fragmentation=HCD
charge=3
header=RawFile: QE929_MSQ1321_20180329_Heba_ub_s9_30_3 Index: 23623 Precursor: 0 _peak_
101.60399	2516.26318359375
129.2081	2281.23876953125
145.18243	3316.71655273438
193.34477	2586.62060546875
215.83865	2438.62231445313
273.94507	2813.29760742188
303.7027	2664.99584960938
362.01135	2995.22778320313
1132.6375	3271.23901367188
1498.0537	2970.53955078125
1549.8357	3450.65380859375
1832.9153	3667.87255859375
peaklist end

peaklist start
mz=1692.05273703215
fragmentation=HCD
charge=3
header=RawFile: QE929_MSQ1321_20180329_Heba_ub_s9_30_3 Index: 23710 Precursor: 0 _peak_
116.83926	2777.5322265625
117.72158	2551.96875
132.62918	2315.51342773438
138.05386	2648.6474609375
159.2247	2659.0009765625
193.36392	2514.30395507813
220.56563	2485.57495117188
347.27911	2580.43798828125
662.46655	3697.51977539063
1100.0396	2834.65551757813
1910.9691	3192.00732421875
2155.6191	3701.79248046875
2646.5417	3757.11450195313
4727.8047	3736.09057617188
5838.2285	4558.47314453125
peaklist end

peaklist start
mz=1692.2283599241
fragmentation=HCD
charge=3
header=RawFile: QE929_MSQ1321_20180329_Heba_ub_s4_10_1 Index: 23203 Precursor: 0 _peak_
232.13223	2757.88818359375
368.95502	2631.71313476563
436.23422	3570.97900390625
707.45746	2756.4443359375
720.4259	2953.06909179688
818.85065	3320.9033203125
918.20935	3006.46826171875
983.13483	3089.09790039063
1122.0934	2941.94116210938
1856.3301	3986.44213867188
3723.5466	3416.2919921875
3966.6824	3418.236328125
4822.3296	4020.18701171875
5453.7451	4324.1337890625
peaklist end

peaklist start
mz=1692.23400878906
fragmentation=HCD
charge=3
header=RawFile: QE929_MSQ1321_20180329_Heba_ub_s9_30_3 Index: 23889 Precursor: 0 _peak_
162.60541	2682.13354492188
172.17493	2936.93725585938
184.72205	2396.24169921875
258.0372	2483.49731445313
293.19843	2454.13720703125
377.27402	2859.30053710938
683.43494	2968.73779296875
1444.6548	3004.740234375
peaklist end

peaklist start
mz=1692.3809611675
fragmentation=HCD
charge=3
header=RawFile: QE929_MSQ1321_20180329_Heba_ub_s7_30_1 Index: 23096 Precursor: 0 _peak_
196.95584	2688.49658203125
294.36145	2558.22290039063
487.53491	2419.71801757813
940.89685	3156.08422851563
1171.748	3501.44604492188
1275.6255	3413.49169921875
1474.8451	3717.947265625
1736.0422	4433.8779296875
3358.8367	4115.9228515625
peaklist end

peaklist start
mz=1692.40097240574
fragmentation=HCD
charge=3
header=RawFile: QE929_MSQ1321_20180329_Heba_ub_s9_30_3 Index: 23688 Precursor: 0 _peak_
100.0174	2192.19506835938
115.07182	2167.51928710938
169.3889	2485.37719726563
273.12396	2921.08154296875
294.14026	2932.9921875
468.86035	3036.50390625
470.01746	2741.29614257813
1052.0099	3159.27294921875
1481.7578	3124.12329101563
2330.488	3256.5146484375
peaklist end

peaklist start
mz=1692.47141403084
fragmentation=HCD
charge=3
header=RawFile: QE929_MSQ1321_20180329_Heba_ub_s9_30_3 Index: 23516 Precursor: 0 _peak_
103.61311	2311.37231445313
103.62427	2162.962890625
104.96083	2515.072265625
878.42102	3185.77026367188
1066.7633	2825.23120117188
1336.3098	2998.61962890625
1533.374	3025.90478515625
1643.7211	3036.25415039063
3354.0686	3604.63500976563
3732.8186	3284.24609375
4220.1919	3621.48657226563
4236.1069	3353.40795898438
peaklist end

peaklist start
mz=1692.7060546875
fragmentation=HCD
charge=3
header=RawFile: QE929_MSQ1321_20180329_Heba_ub_s7_30_1 Index: 13512 Precursor: 0 _peak_
174.27061	2567.17016601563
407.95792	2744.08251953125
478.186	2901.94995117188
538.66925	2670.97509765625
614.68475	3129.177734375
1094.6298	3039.39892578125
1978.2859	3154.58056640625
2467.2029	4171.8837890625
2523.5332	4000.107421875
peaklist end

peaklist start
mz=1269.84661887957
fragmentation=HCD
charge=4
header=RawFile: QE929_MSQ1321_20180329_Heba_ub_s7_30_1 Index: 15480 Precursor: 0 _multi_
126.05492	17391.83203125
127.03925	2017.43823242188
129.91434	1748.658203125
138.05457	8322.1328125
151.74889	1930.12683105469
168.06456	7431.26123046875
174.69823	1851.5576171875
186.07597	10974.8759765625
204.08644	37390.96875
222.09543	2658.27294921875
323.16708	1899.69226074219
331.14877	2159.921875
370.88846	2454.4892578125
610.62085	2158.78759765625
936.0661	2085.95483398438
peaklist end

peaklist start
mz=1269.84976204584
fragmentation=HCD
charge=4
header=RawFile: QE929_MSQ1321_20180329_Heba_ub_s9_30_3 Index: 15785 Precursor: 0 _multi_
122.65895	1802.45007324219
126.055	20416.21875
138.05479	10293.021484375
168.06578	3080.9716796875
186.07603	11609.126953125
189.40442	2157.81982421875
204.08643	30763.283203125
226.55829	2023.78149414063
365.89505	2526.77392578125
1125.6227	2215.98706054688
1375.2689	2170.63696289063
2042.3134	2341.5595703125
2107.2102	2523.53833007813
2994.2659	2717.93334960938
3373.748	2904.60375976563
4311.5488	3387.70825195313
4859.3208	2754.19384765625
peaklist end

peaklist start
mz=1692.84444921511
fragmentation=HCD
charge=3
header=RawFile: QE929_MSQ1321_20180329_Heba_ub_s7_30_1 Index: 23453 Precursor: 0 _peak_
136.87512	2766.3330078125
256.35776	2738.26977539063
281.39859	2630.14526367188
286.29639	2813.17041015625
305.05585	2713.76049804688
587.1748	3023.69287109375
2124.4929	3678.19946289063
3063.7666	3649.140625
3122.9414	3351.47973632813
3592.4358	3412.50610351563
4810.5	3790.0869140625
4812.5278	4338.3291015625
5569.0991	4399.48828125
peaklist end

peaklist start
mz=1270.09914251995
fragmentation=HCD
charge=4
header=RawFile: QE929_MSQ1321_20180329_Heba_ub_s8_30_2 Index: 15812 Precursor: 0 _multi_
102.51618	1678.29040527344
119.11151	2285.58544921875
126.05502	13431.5458984375
138.05481	8119.125
144.06531	3133.51904296875
168.06581	2801.63793945313
186.07593	10510.8173828125
204.08632	25138.931640625
205.08859	2328.07080078125
213.3309	2092.12109375
2199.7344	2790.767578125
2345.5881	2439.384765625
3186.6157	2585.9716796875
3561.3408	3122.21313476563
3571.1587	4086.03833007813
4515.4111	2931.87426757813
peaklist end

peaklist start
mz=1270.10012459572
fragmentation=HCD
charge=4
header=RawFile: QE929_MSQ1321_20180329_Heba_ub_s2_ctrl_2 Index: 15677 Precursor: 0 _multi_
106.58813	1657.25366210938
126.05489	8187.3515625
127.45749	1890.7490234375
150.74515	1873.53002929688
204.08638	10430.1337890625
225.48256	2195.61889648438
348.89664	1957.32348632813
412.40598	1990.9033203125
918.36407	2080.47583007813
2514.196	2843.09106445313
2552.0793	3215.68090820313
4488.9863	2855.46899414063
peaklist end

peaklist start
mz=1693.30795501744
fragmentation=HCD
charge=3
header=RawFile: QE929_MSQ1321_20180329_Heba_ub_s7_30_1 Index: 23141 Precursor: 0 _peak_
202.101	2360.60131835938
207.42291	2523.89038085938
235.19371	2651.50952148438
270.01263	2686.5107421875
284.3674	2805.6826171875
568.5354	3042.82348632813
600.30878	2469.599609375
657.27051	2784.23974609375
1218.3948	2880.70581054688
1371.7029	2696.06176757813
3338.5684	3157.39990234375
3798.385	3399.95776367188
peaklist end

peaklist start
mz=1693.67625062473
fragmentation=HCD
charge=3
header=RawFile: QE929_MSQ1321_20180329_Heba_ub_s9_30_3 Index: 23771 Precursor: 0 _peak_
110.20446	2660.3916015625
147.2493	2353.46508789063
158.8033	2996.88305664063
198.20734	2278.94921875
362.22931	2778.87548828125
579.22211	3228.61767578125
736.53436	3652.69213867188
1181.66	2952.39819335938
1244.6952	3310.38452148438
1274.9537	2865.68823242188
1378.8173	3170.7470703125
1384.2838	3364.18676757813
1615.2769	3223.58276367188
3170.3364	3766.61083984375
peaklist end

peaklist start
mz=1270.58377615
fragmentation=HCD
charge=4
header=RawFile: QE929_MSQ1321_20180329_Heba_ub_s8_30_2 Index: 16036 Precursor: 0 _multi_
107.93584	1700.81567382813
126.05444	7667.45751953125
138.05484	4691.919921875
163.83365	1837.51086425781
167.87404	2083.63427734375
186.07402	2177.39331054688
204.08653	11186.4677734375
230.62994	1763.49133300781
232.08112	2713.603515625
256.20801	1913.38293457031
301.81808	2451.60864257813
396.84854	2025.11547851563
409.01196	2096.10766601563
474.39731	2271.31518554688
843.06335	2172.798828125
952.96637	2435.1005859375
1397.8033	2471.73706054688
1408.5123	2273.17358398438
1734.3776	2429.8759765625
1881.3419	2858.1376953125
2486.9934	2472.86962890625
5059.2446	3423.33618164063
peaklist end

peaklist start
mz=1693.91003417969
fragmentation=HCD
charge=3
header=RawFile: QE929_MSQ1321_20180329_Heba_ub_s4_10_1 Index: 23302 Precursor: 0 _peak_
132.23299	2823.64038085938
183.34981	2818.84228515625
676.20544	2663.05712890625
1001.2344	3047.45727539063
1117.1111	3486.33642578125
1123.6257	2756.72241210938
peaklist end

peaklist start
mz=1694.21815666207
fragmentation=HCD
charge=3
header=RawFile: QE929_MSQ1321_20180329_Heba_ub_s6_10_3 Index: 23352 Precursor: 0 _peak_
121.44205	2649.26293945313
363.56537	2499.86254882813
425.20071	2662.111328125
518.54633	2634.42163085938
849.16034	2771.93139648438
2208.7156	3245.38305664063
3360.637	3541.353515625
peaklist end

peaklist start
mz=1694.466796875
fragmentation=HCD
charge=3
header=RawFile: QE929_MSQ1321_20180329_Heba_ub_s8_30_2 Index: 23491 Precursor: 0 _peak_
191.72554	2381.54663085938
458.14923	3054.171875
458.32816	2794.56811523438
615.35193	3236.728515625
1563.6377	3296.806640625
1865.769	3156.45947265625
2044.2701	3387.81103515625
2137.6846	3868.7294921875
3208.7788	3316.33349609375
3498.1152	4606.5732421875
4177.9585	5025.1259765625
4448.8208	4266.580078125
peaklist end

peaklist start
mz=1694.53067462465
fragmentation=HCD
charge=3
header=RawFile: QE929_MSQ1321_20180329_Heba_ub_s8_30_2 Index: 21186 Precursor: 0 _peak_
103.12915	2566.68627929688
109.13524	2233.46362304688
113.89523	2169.16088867188
301.2037	2575.82202148438
528.4032	3030.58764648438
530.23212	3251.4287109375
770.65161	3107.93041992188
1245.9651	4155.84619140625
1971.6069	3729.52197265625
2210.8416	3732.47705078125
5043.9985	3704.76342773438
peaklist end

peaklist start
mz=1694.71395368001
fragmentation=HCD
charge=3
header=RawFile: QE929_MSQ1321_20180329_Heba_ub_s8_30_2 Index: 23646 Precursor: 0 _peak_
103.54659	2760.72338867188
146.99068	2371.28100585938
261.90869	2763.7890625
337.54416	2505.3642578125
1601.2657	3632.71606445313
2990.4714	3922.04174804688
4008.5193	4661.48583984375
peaklist end

peaklist start
mz=1271.40848123564
fragmentation=HCD
charge=4
header=RawFile: QE929_MSQ1321_20180329_Heba_ub_s5_10_2 Index: 19271 Precursor: 0 _multi_
101.07085	2646.91015625
128.39072	1732.54833984375
148.33878	1940.79089355469
156.07591	3293.5244140625
213.09749	3194.43798828125
297.15771	2888.2451171875
299.17035	2259.673828125
315.16464	2862.30004882813
329.17892	3741.35375976563
360.02133	2039.00634765625
442.26089	3170.86791992188
541.33112	3804.38696289063
579.48969	2018.6005859375
586.95685	2136.13256835938
600.54785	2656.74169921875
4967.519	3180.4453125
peaklist end

peaklist start
mz=1271.4087517015
fragmentation=HCD
charge=4
header=RawFile: QE929_MSQ1321_20180329_Heba_ub_s9_30_3 Index: 21724 Precursor: 0 _multi_
101.07119	3084.17797851563
110.07085	2202.49926757813
124.69788	2004.48547363281
156.07715	2012.71960449219
171.28468	1848.92309570313
213.09778	1959.9091796875
249.56801	1868.30749511719
315.16245	2939.95678710938
694.34686	2586.2744140625
979.02924	2646.34350585938
1229.8444	2157.37573242188
3108.5649	2662.02392578125
3389.5879	3387.77465820313
peaklist end

peaklist start
mz=1271.40926057771
fragmentation=HCD
charge=4
header=RawFile: QE929_MSQ1321_20180329_Heba_ub_s7_30_1 Index: 21266 Precursor: 0 _multi_
101.07085	12273.4345703125
138.69244	1712.90222167969
155.37567	1899.64233398438
156.07571	2522.78393554688
213.0977	7382.5546875
216.09666	2796.62768554688
227.17384	2133.68408203125
242.14877	2312.89721679688
297.15247	7521.88427734375
315.16391	8131.35400390625
329.17923	3042.42578125
400.25406	2172.31127929688
428.25021	7390.89404296875
439.80045	2073.04663085938
541.33289	8755.9326171875
583.34259	2107.16333007813
694.34729	2751.81201171875
1012.5397	2462.28125
1012.7797	2105.80444335938
1303.6793	2540.64086914063
1376.6185	2320.31665039063
3827.9797	3000.13330078125
4948.9419	3046.0966796875
peaklist end

peaklist start
mz=1271.40966755071
fragmentation=HCD
charge=4
header=RawFile: QE929_MSQ1321_20180329_Heba_ub_s8_30_2 Index: 21542 Precursor: 0 _multi_
101.07085	3851.85888671875
111.99296	1998.10571289063
129.95045	1918.68811035156
145.12456	1804.66943359375
156.07545	2198.14624023438
179.99411	1991.28259277344
213.09668	3899.56567382813
216.09763	2813.35278320313
255.7327	2013.14868164063
297.15555	2054.54272460938
315.16483	2937.69750976563
329.18112	4356.23583984375
360.45715	2236.67553710938
366.77426	1836.67297363281
371.65366	2222.52392578125
420.53632	2214.16772460938
428.2439	2845.83447265625
442.27124	3029.08862304688
496.30881	2201.59985351563
541.33142	3145.56689453125
600.05212	2388.57836914063
624.78778	2475.96215820313
1017.9447	2572.18237304688
1271.1484	3133.35473632813
1376.7025	3367.32153320313
1740.8389	2414.12158203125
1888.4185	2577.87182617188
3786.3584	3022.0615234375
peaklist end

peaklist start
mz=1271.40984485854
fragmentation=HCD
charge=4
header=RawFile: QE929_MSQ1321_20180329_Heba_ub_s4_10_1 Index: 21389 Precursor: 0 _multi_
100.33119	1870.74743652344
101.07114	2377.18872070313
105.51828	2165.98120117188
110.07023	1777.99755859375
138.99269	2120.05517578125
157.29822	1764.37829589844
297.15671	3238.97119140625
329.1803	3174.0703125
428.24606	3538.923828125
442.26407	3517.10107421875
467.80331	2018.3505859375
482.27026	3229.66357421875
541.33185	3229.88818359375
542.88843	2165.51196289063
550.16296	2905.69873046875
716.98584	1995.97082519531
795.13263	2083.75634765625
912.66687	2654.63720703125
1407.0431	2497.34594726563
1759.3772	2417.1787109375
2454.0461	2589.36279296875
2576.281	2937.52612304688
3791.9744	3685.66821289063
peaklist end

peaklist start
mz=1271.40989306086
fragmentation=HCD
charge=4
header=RawFile: QE929_MSQ1321_20180329_Heba_ub_s6_10_3 Index: 21675 Precursor: 0 _multi_
101.07126	3348.11254882813
103.80193	1806.02575683594
120.17937	1826.07421875
122.36549	2024.36364746094
123.40421	1874.10241699219
156.07593	7116.3701171875
211.39856	2032.53649902344
213.0968	3879.095703125
224.89536	1953.16577148438
297.15305	2701.15112304688
315.1665	2814.33422851563
329.17944	2255.77197265625
428.25266	3453.15063476563
442.26208	4053.158203125
480.81146	1910.625
541.33173	2636.1376953125
560.70905	2185.86352539063
1399.6465	2681.15014648438
1908.4265	2753.49682617188
2615.6091	2937.47265625
2922.2515	3291.78833007813
3423.4194	3674.18041992188
3724.5422	2825.5126953125
4482.4229	2912.61206054688
5041.2676	2992.2861328125
peaklist end

peaklist start
mz=1271.40990456632
fragmentation=HCD
charge=4
header=RawFile: QE929_MSQ1321_20180329_Heba_ub_s3_ctrl_3 Index: 19385 Precursor: 0 _multi_
101.07092	8097.38720703125
109.54766	1972.51477050781
110.88329	1984.64562988281
156.07597	2392.9052734375
161.62172	1756.11120605469
173.54898	1873.29479980469
210.09962	2168.58813476563
212.50842	2080.71411132813
240.08897	1944.22973632813
271.52621	1904.58959960938
300.92288	1847.95617675781
313.70416	2581.80639648438
329.18008	4244.40625
350.44678	2279.00048828125
359.0499	1799.94030761719
442.26254	3865.98681640625
477.81735	2239.6640625
482.26935	2984.48095703125
541.33514	2954.49462890625
1212.0375	2224.81787109375
2307.8057	2343.724609375
2940.1084	3350.2626953125
3445.4895	2674.6923828125
5063.4307	3588.52294921875
peaklist end

peaklist start
mz=1271.41023948895
fragmentation=HCD
charge=4
header=RawFile: QE929_MSQ1321_20180329_Heba_ub_s1_ctrl_1 Index: 17027 Precursor: 0 _multi_
101.07085	4656.7431640625
110.07099	2663.515625
156.07581	3158.40649414063
213.09744	3966.45263671875
227.17461	2508.23486328125
277.10791	2187.55908203125
297.15396	9569.416015625
315.16534	3794.73046875
329.17911	2583.71508789063
428.25131	3064.6162109375
555.34814	2404.03247070313
1258.4788	2390.17309570313
1321.5846	2613.00732421875
1398.6309	2593.93896484375
1465.4231	2337.4521484375
1565.407	2582.33471679688
1753.0791	2662.5185546875
2393.7593	2954.70361328125
4185.2681	2832.06469726563
peaklist end

peaklist start
mz=1271.41033456143
fragmentation=HCD
charge=4
header=RawFile: QE929_MSQ1321_20180329_Heba_ub_s2_ctrl_2 Index: 20269 Precursor: 0 _multi_
101.07072	3699.8330078125
105.98717	1696.79052734375
127.54785	1735.82080078125
128.38252	1897.61499023438
143.46352	2534.03881835938
156.07642	3011.43994140625
158.06877	1981.501953125
216.09676	2392.484375
315.16458	2645.28002929688
473.4874	2112.22607421875
541.33197	2409.99755859375
1012.0281	2612.80688476563
1232.9225	2380.408203125
1322.5909	3452.15576171875
1931.1615	2696.85327148438
3034.3438	2865.21948242188
3304.9722	2562.95532226563
peaklist end

peaklist start
mz=1694.93356111763
fragmentation=HCD
charge=3
header=RawFile: QE929_MSQ1321_20180329_Heba_ub_s9_30_3 Index: 21431 Precursor: 0 _peak_
103.17627	2198.31591796875
112.43584	2239.16625976563
121.55019	2853.62817382813
216.64053	3005.7236328125
441.6008	2788.40698242188
566.93726	3156.54296875
666.83521	2534.64428710938
743.96747	2850.75268554688
830.32971	2985.21313476563
944.92554	3106.6142578125
1137.7301	3243.025390625
1824.5807	3204.80029296875
1855.3817	3333.31665039063
2601.9209	3277.1552734375
4961.6094	4922.93701171875
5471.7505	4006.64233398438
peaklist end

peaklist start
mz=1695.48827173844
fragmentation=HCD
charge=3
header=RawFile: QE929_MSQ1321_20180329_Heba_ub_s6_10_3 Index: 23748 Precursor: 0 _peak_
104.73235	2217.234375
109.55966	2465.28271484375
112.24397	2666.36157226563
423.17728	2570.98120117188
559.00513	2669.58740234375
1065.5743	2947.61352539063
2426.7007	3463.53930664063
2580.3765	3295.87744140625
2641.5005	3063.6494140625
peaklist end

peaklist start
mz=1695.51843261719
fragmentation=HCD
charge=3
header=RawFile: QE929_MSQ1321_20180329_Heba_ub_s7_30_1 Index: 23381 Precursor: 0 _peak_
177.8589	2458.73315429688
186.96637	2445.87524414063
188.14244	2268.11889648438
452.49173	2485.68017578125
691.44873	2917.18408203125
1990.0613	3735.97924804688
3503.7996	3294.74926757813
3539.7273	3572.70849609375
peaklist end

peaklist start
mz=1695.62411302903
fragmentation=HCD
charge=3
header=RawFile: QE929_MSQ1321_20180329_Heba_ub_s6_10_3 Index: 23373 Precursor: 0 _peak_
101.6898	2245.81420898438
102.12952	2638.92309570313
103.39352	2426.93603515625
111.58057	2263.24682617188
115.98612	2924.55493164063
166.05704	2619.33666992188
261.96893	2512.13745117188
444.13913	2685.08032226563
506.20837	2815.1845703125
552.30597	3187.6357421875
610.02167	2681.37377929688
1114.7893	2876.44775390625
1821.8461	2917.46044921875
2104.6106	4253.236328125
2881.5571	3940.43090820313
3435.4302	3482.04467773438
5309.9141	3516.451171875
5922.6733	4077.66162109375
peaklist end

peaklist start
mz=1695.62772517678
fragmentation=HCD
charge=3
header=RawFile: QE929_MSQ1321_20180329_Heba_ub_s6_10_3 Index: 23503 Precursor: 0 _peak_
216.04375	2523.44799804688
362.45242	2698.88598632813
721.60211	2789.896484375
891.66522	3429.54907226563
945.6217	2812.21435546875
971.67468	3497.66381835938
1560.2585	3257.279296875
2032.7217	3077.28125
2390.1604	3747.78125
peaklist end

peaklist start
mz=1695.69191514543
fragmentation=HCD
charge=3
header=RawFile: QE929_MSQ1321_20180329_Heba_ub_s6_10_3 Index: 23770 Precursor: 0 _peak_
129.42494	3166.77758789063
169.24004	2948.34765625
299.48444	2544.52514648438
396.30133	2657.94775390625
414.13736	2741.28833007813
499.51184	2621.65771484375
508.92624	2882.68212890625
1205.3949	3000.0888671875
1849.8921	3354.18432617188
1857.5967	3243.38500976563
1890.392	3533.63696289063
2517.6548	3533.56884765625
peaklist end

peaklist start
mz=1695.74025543647
fragmentation=HCD
charge=3
header=RawFile: QE929_MSQ1321_20180329_Heba_ub_s8_30_2 Index: 21274 Precursor: 0 _peak_
209.41142	2237.72778320313
231.14609	2334.31201171875
261.97696	2375.27709960938
443.43848	3016.88256835938
465.03342	2882.92065429688
481.30472	2627.23022460938
691.67853	2828.39526367188
802.07837	3271.79956054688
1188.6113	3402.87670898438
2685.4292	3105.787109375
2701.9519	3577.71997070313
2848.1575	4163.45068359375
4103.2495	3727.83666992188
4455.311	3917.04858398438
5526.1689	4370.11669921875
peaklist end

peaklist start
mz=1695.90418785406
fragmentation=HCD
charge=3
header=RawFile: QE929_MSQ1321_20180329_Heba_ub_s8_30_2 Index: 23591 Precursor: 0 _peak_
120.05251	2431.62060546875
129.6053	2564.78271484375
130.91861	2603.44067382813
267.54144	2607.10327148438
276.48438	2410.54663085938
1422.5208	3139.30786132813
1948.8267	3080.10424804688
2662.9592	3877.35546875
peaklist end

peaklist start
mz=1696.02241000637
fragmentation=HCD
charge=3
header=RawFile: QE929_MSQ1321_20180329_Heba_ub_s9_30_3 Index: 21382 Precursor: 0 _peak_
103.13675	2229.755859375
114.04627	2333.0146484375
127.3721	3124.07080078125
154.91335	2260.0537109375
165.29857	2473.494140625
203.06412	2407.0625
470.73499	2819.857421875
506.08963	2487.0361328125
2474.666	4191.66162109375
peaklist end

peaklist start
mz=1696.11169433594
fragmentation=HCD
charge=3
header=RawFile: QE929_MSQ1321_20180329_Heba_ub_s9_30_3 Index: 23588 Precursor: 0 _peak_
152.66586	2641.2265625
177.06302	2418.583984375
178.94791	2853.919921875
182.33855	2935.75024414063
290.24994	2733.46411132813
313.77286	2974.90869140625
329.04962	2324.22265625
330.61017	2856.697265625
361.28189	2729.375
465.29126	2494.169921875
510.84116	2665.73315429688
623.6048	3318.23852539063
623.92139	2788.81665039063
892.53485	2885.9111328125
3191.1816	3687.85083007813
3219.1089	3232.83154296875
3644.8821	3551.02221679688
3940.8843	4608.8642578125
peaklist end

peaklist start
mz=1696.35917319093
fragmentation=HCD
charge=3
header=RawFile: QE929_MSQ1321_20180329_Heba_ub_s7_30_1 Index: 22979 Precursor: 0 _peak_
133.64018	2294.89306640625
138.05513	3342.59594726563
216.63823	2662.11450195313
280.03625	2773.5869140625
498.70682	2634.93505859375
1534.6965	3573.43090820313
1651.521	4154.24365234375
2107.8376	3316.95483398438
2598.4856	3432.37475585938
3313.5112	3719.5859375
4078.7007	5102.04931640625
4704.4668	4153.890625
peaklist end

peaklist start
mz=1696.36663961933
fragmentation=HCD
charge=3
header=RawFile: QE929_MSQ1321_20180329_Heba_ub_s4_10_1 Index: 23193 Precursor: 0 _peak_
111.93877	2420.02416992188
138.0544	2586.15747070313
138.28706	2588.9970703125
215.88991	2621.42846679688
244.76396	2754.76293945313
651.39355	2900.86059570313
1585.2552	3553.04223632813
3607.8242	3859.26635742188
5070.1646	4057.86206054688
peaklist end

peaklist start
mz=1696.50120356256
fragmentation=HCD
charge=3
header=RawFile: QE929_MSQ1321_20180329_Heba_ub_s9_30_3 Index: 23861 Precursor: 0 _peak_
136.15544	2545.94799804688
141.70152	2437.11328125
161.48489	2353.85766601563
212.95375	2340.625
879.9917	3324.76049804688
905.31677	3268.2734375
2687.6885	3459.6787109375
4551.0698	4221.599609375
5686.7397	3954.76000976563
peaklist end

peaklist start
mz=1696.57842283337
fragmentation=HCD
charge=3
header=RawFile: QE929_MSQ1321_20180329_Heba_ub_s9_30_3 Index: 21405 Precursor: 0 _peak_
100.33501	2221.6767578125
106.82497	2271.95556640625
113.51984	2779.681640625
149.03702	2399.630859375
579.95599	2887.35205078125
605.37714	2874.4384765625
879.53949	2994.9833984375
880.99207	3215.8876953125
1400.5723	3225.7421875
2247.792	3578.53344726563
4044.9973	4225.91357421875
peaklist end

peaklist start
mz=1696.60628380595
fragmentation=HCD
charge=3
header=RawFile: QE929_MSQ1321_20180329_Heba_ub_s7_30_1 Index: 23204 Precursor: 0 _peak_
219.54558	2548.935546875
307.42587	2821.75048828125
399.99155	2670.48706054688
683.91785	2932.30688476563
699.83356	3415.36108398438
881.2312	2976.41552734375
1666.6704	3480.38818359375
2617.0618	3460.71215820313
2679.7476	3566.9833984375
2824.0317	3493.06811523438
3593.3926	3818.3095703125
4710.1772	3933.42309570313
5317.5771	4729.02587890625
peaklist end

peaklist start
mz=1697.08218710426
fragmentation=HCD
charge=3
header=RawFile: QE929_MSQ1321_20180329_Heba_ub_s7_30_1 Index: 23153 Precursor: 0 _peak_
127.6045	2380.52734375
175.10468	2648.0400390625
207.92249	2827.13500976563
299.58679	3273.20141601563
828.08331	3169.69409179688
1209.5671	2937.9169921875
1494.6101	3855.9951171875
1844.52	3368.67407226563
2112.4368	3981.38354492188
2495.5232	3349.53173828125
2504.9712	3293.30834960938
3355.4539	3656.01831054688
peaklist end

peaklist start
mz=1697.10357252683
fragmentation=HCD
charge=3
header=RawFile: QE929_MSQ1321_20180329_Heba_ub_s9_30_3 Index: 21474 Precursor: 0 _peak_
135.29568	2495.51977539063
139.90317	2761.51391601563
144.06592	2549.15673828125
154.26778	2323.42724609375
222.45332	2239.38647460938
511.44339	3127.58569335938
821.28741	3079.02905273438
1056.4332	2885.99633789063
1213.9999	3212.36791992188
peaklist end

peaklist start
mz=1697.30773328883
fragmentation=HCD
charge=3
header=RawFile: QE929_MSQ1321_20180329_Heba_ub_s8_30_2 Index: 23658 Precursor: 0 _peak_
107.39478	2408.56372070313
132.91905	2394.96362304688
164.45352	2899.21484375
169.95782	2663.76025390625
871.54248	3949.65405273438
1412.6364	2789.73413085938
1753.1942	3557.73999023438
2500.8286	3609.94555664063
3055.6785	3587.26611328125
3282.4365	3546.41381835938
4239.9355	3891.90063476563
5107.8091	3607.53784179688
peaklist end

peaklist start
mz=1697.59553334085
fragmentation=HCD
charge=3
header=RawFile: QE929_MSQ1321_20180329_Heba_ub_s7_30_1 Index: 23380 Precursor: 0 _peak_
160.90759	2462.43481445313
192.10883	2450.79663085938
405.51819	2637.58349609375
535.65546	2834.734375
725.42694	2991.8515625
738.30621	3009.7587890625
763.91638	3267.95581054688
1376.8573	3444.33813476563
1860.5109	3561.77197265625
2728.7163	3711.58081054688
3995.2959	3919.19262695313
4220.8921	3957.02416992188
peaklist end

peaklist start
mz=1697.80134358271
fragmentation=HCD
charge=3
header=RawFile: QE929_MSQ1321_20180329_Heba_ub_s6_10_3 Index: 23730 Precursor: 0 _peak_
117.83601	2706.67749023438
134.88043	2441.96899414063
176.69989	2647.07885742188
512.84381	3284.86938476563
1030.0302	3509.17993164063
1118.8564	3198.01635742188
1663.5463	3335.03442382813
1957.3025	3264.46948242188
2695.5964	3945.94555664063
peaklist end

peaklist start
mz=1698.05099691935
fragmentation=HCD
charge=3
header=RawFile: QE929_MSQ1321_20180329_Heba_ub_s8_30_2 Index: 23733 Precursor: 0 _peak_
116.18512	2253.021484375
117.51525	2428.791015625
125.22037	2700.560546875
230.03014	2334.71142578125
230.12971	2374.30810546875
287.99808	2817.451171875
347.29349	2749.7568359375
350.71591	2574.15893554688
468.93652	2798.2783203125
609.09766	3039.29052734375
925.87646	3561.53247070313
966.77087	2904.94970703125
1411.1212	4445.20361328125
2219.011	4510.13623046875
2548.6152	3478.58056640625
3697.1475	3575.53149414063
5174.1938	3592.96069335938
peaklist end

peaklist start
mz=1698.11148369486
fragmentation=HCD
charge=3
header=RawFile: QE929_MSQ1321_20180329_Heba_ub_s4_10_1 Index: 23157 Precursor: 0 _peak_
114.93725	2866.44091796875
136.299	2845.5087890625
162.11279	2328.67749023438
219.68391	2573.76538085938
224.49942	2538.06982421875
248.13301	2588.92846679688
429.38947	2850.64477539063
453.14716	3097.498046875
462.97632	3019.90478515625
581.08575	2645.482421875
1471.1382	3126.87133789063
2343.9709	3406.38891601563
4256.2119	3963.40673828125
peaklist end

peaklist start
mz=1698.68615722656
fragmentation=HCD
charge=3
header=RawFile: QE929_MSQ1321_20180329_Heba_ub_s6_10_3 Index: 23630 Precursor: 0 _peak_
168.00316	2307.17602539063
261.31616	3508.76953125
315.87619	2891.2734375
327.50815	2900.06127929688
1029.9423	3075.77172851563
2030.2688	3565.05200195313
3393.7649	3909.56494140625
peaklist end

peaklist start
mz=1698.85856038097
fragmentation=HCD
charge=3
header=RawFile: QE929_MSQ1321_20180329_Heba_ub_s6_10_3 Index: 23263 Precursor: 0 _peak_
176.15721	2545.69677734375
197.6003	2400.21240234375
225.63129	2713.20166015625
309.52115	2389.97802734375
469.73947	2675.267578125
636.64105	2848.95776367188
769.81329	2861.79443359375
1226.8774	2985.62133789063
1544.5424	3347.48559570313
2284.6555	3778.79809570313
2312.5352	3433.56518554688
2460.7542	3579.71313476563
2527.0393	3817.66748046875
3477.8528	3508.77172851563
4020.1057	4004.83935546875
peaklist end

peaklist start
mz=1699.08199441597
fragmentation=HCD
charge=3
header=RawFile: QE929_MSQ1321_20180329_Heba_ub_s6_10_3 Index: 23533 Precursor: 0 _peak_
113.8871	2251.69702148438
137.96947	3758.55029296875
142.24115	2666.10961914063
142.27039	2732.302734375
173.21748	2526.64038085938
386.76462	2591.42016601563
518.21533	3104.6875
535.73834	2855.7958984375
754.31097	3181.61279296875
1265.7843	3321.73583984375
1371.4529	3207.58715820313
2645.0793	3497.54956054688
3064.2156	3399.7880859375
peaklist end

peaklist start
mz=1699.16833049125
fragmentation=HCD
charge=3
header=RawFile: QE929_MSQ1321_20180329_Heba_ub_s9_30_3 Index: 23686 Precursor: 0 _peak_
212.64462	2330.42114257813
270.91425	2639.69970703125
333.36896	2703.53955078125
342.76669	2408.67651367188
728.88013	2626.38598632813
771.6618	2575.759765625
1846.7322	3980.4052734375
3042.1772	4274.09228515625
3251.7622	3462.314453125
3741.709	3490.83447265625
4714.8994	4328.6572265625
5293.7012	4688.41650390625
peaklist end

peaklist start
mz=1699.29385350559
fragmentation=HCD
charge=3
header=RawFile: QE929_MSQ1321_20180329_Heba_ub_s4_10_1 Index: 23084 Precursor: 0 _peak_
102.25896	2173.49658203125
102.38521	2541.828125
158.6496	2429.44360351563
165.33362	2534.39013671875
172.01944	2682.14086914063
261.75433	2694.28735351563
468.69687	2715.21801757813
629.50989	2716.66455078125
921.45294	3740.68676757813
2357.0591	3728.95288085938
2547.7275	3446.12329101563
3104.4905	3274.66845703125
3665.9995	3422.73266601563
peaklist end

peaklist start
mz=1699.38905006215
fragmentation=HCD
charge=3
header=RawFile: QE929_MSQ1321_20180329_Heba_ub_s4_10_1 Index: 23129 Precursor: 0 _peak_
104.1078	2523.13354492188
204.86563	2719.05493164063
310.55637	2852.51806640625
1666.7529	3485.53515625
2637.6492	3302.43139648438
2739.0205	3239.2451171875
2765.1501	3284.70532226563
3823.0789	3449.55981445313
4047.9956	3794.15673828125
4081.9517	3629.06640625
4190.0918	5127.5244140625
4490.1543	3649.77124023438
5096.71	3831.369140625
peaklist end

peaklist start
mz=1699.42492675781
fragmentation=HCD
charge=3
header=RawFile: QE929_MSQ1321_20180329_Heba_ub_s4_10_1 Index: 23195 Precursor: 0 _peak_
125.21031	2269.30981445313
176.79234	2450.35693359375
197.45114	2596.08642578125
474.01715	2622.96533203125
554.89105	2670.46069335938
833.21649	3102.12963867188
2056.2268	3596.0830078125
2414.0481	3552.76245117188
peaklist end

peaklist start
mz=1699.49996942511
fragmentation=HCD
charge=3
header=RawFile: QE929_MSQ1321_20180329_Heba_ub_s6_10_3 Index: 23393 Precursor: 0 _peak_
100.09999	2513.58154296875
119.10157	3012.421875
124.8791	2375.048828125
215.09846	2538.8349609375
296.70212	2300.09838867188
491.10428	2647.01708984375
1400.6301	3865.38305664063
1661.2799	3288.10424804688
2390.7048	3950.92651367188
2589.2493	3571.14111328125
2678.575	3297.14697265625
4211.3242	3931.43872070313
4302.3711	5223.33642578125
peaklist end

peaklist start
mz=1699.50727607115
fragmentation=HCD
charge=3
header=RawFile: QE929_MSQ1321_20180329_Heba_ub_s6_10_3 Index: 23564 Precursor: 0 _peak_
130.37344	2493.3525390625
155.85577	2266.95922851563
171.63429	2880.73901367188
176.31691	2400.56713867188
179.65375	2451.28125
234.86763	2617.38500976563
279.11514	2629.177734375
285.05905	2594.87548828125
937.35077	2971.93139648438
1066.7828	3015.55834960938
1856.2152	3165.07836914063
3119.095	4130.228515625
4299.2217	4953.5107421875
4372.6904	3867.98022460938
4632.3765	4001.6865234375
5053.2544	3922.65649414063
peaklist end

peaklist start
mz=1699.56874007111
fragmentation=HCD
charge=3
header=RawFile: QE929_MSQ1321_20180329_Heba_ub_s7_30_1 Index: 23214 Precursor: 0 _peak_
135.57127	2805.5126953125
138.05574	2589.212890625
161.57169	2722.82373046875
234.23538	2866.82666015625
237.30849	3388.80249023438
307.87137	2565.52758789063
325.14224	2518.15014648438
382.20184	2567.96850585938
452.33008	2768.49291992188
583.72321	3146.28491210938
3280.9512	4160.89990234375
4096.8936	3760.7646484375
4880.916	4371.29638671875
peaklist end

peaklist start
mz=1699.57664978761
fragmentation=HCD
charge=3
header=RawFile: QE929_MSQ1321_20180329_Heba_ub_s8_30_2 Index: 23606 Precursor: 0 _peak_
110.88929	2353.7177734375
138.31801	2303.380859375
337.63797	2480.02465820313
1316.1206	2787.361328125
1485.0972	3362.22680664063
4162.5103	3661.57788085938
peaklist end

peaklist start
mz=1699.73691116766
fragmentation=HCD
charge=3
header=RawFile: QE929_MSQ1321_20180329_Heba_ub_s8_30_2 Index: 23165 Precursor: 0 _peak_
161.79826	2688.72998046875
973.79108	2846.09838867188
1329.8135	3034.05712890625
1780.8162	3125.1123046875
2370.3689	3146.03466796875
peaklist end

peaklist start
mz=1700.017578125
fragmentation=HCD
charge=3
header=RawFile: QE929_MSQ1321_20180329_Heba_ub_s8_30_2 Index: 23231 Precursor: 0 _peak_
113.5263	2518.34716796875
114.55739	2340.85131835938
307.27939	3174.259765625
666.26501	2796.2255859375
679.7793	3014.63671875
855.25195	3099.85083007813
899.63684	2897.16186523438
2173.084	3523.49780273438
2692.3398	3612.41088867188
3086.0225	3999.90551757813
4048.6169	4118.30078125
peaklist end

peaklist start
mz=1020.46002374827
fragmentation=HCD
charge=5
header=RawFile: QE929_MSQ1321_20180329_Heba_ub_s3_ctrl_3 Index: 13057 Precursor: 0 _multi_
136.07591	3276.32299804688
214.38377	1540.24206542969
232.40706	1713.45166015625
235.48828	1682.9912109375
287.18402	1706.44006347656
399.58322	1690.14819335938
503.49496	1798.77111816406
885.91473	1882.72448730469
957.25275	2216.65502929688
1166.6434	1932.564453125
1189.4384	1863.18041992188
1461.6107	1928.6103515625
2137.8877	2317.26513671875
2502.5154	2456.4326171875
3542.0005	2641.8623046875
4833.5688	2793.42065429688
4841.9043	2781.82885742188
5202.1445	3195.27856445313
peaklist end

peaklist start
mz=1020.46005219748
fragmentation=HCD
charge=5
header=RawFile: QE929_MSQ1321_20180329_Heba_ub_s6_10_3 Index: 14113 Precursor: 0 _multi_
118.96911	1409.83532714844
135.46169	1487.12121582031
136.07562	3216.11059570313
165.70836	1934.24548339844
1234.7184	2206.60668945313
3652.8049	2583.49926757813
4880.3169	2500.32275390625
peaklist end

peaklist start
mz=1020.46010938317
fragmentation=HCD
charge=5
header=RawFile: QE929_MSQ1321_20180329_Heba_ub_s8_30_2 Index: 13827 Precursor: 0 _multi_
104.97477	1429.07373046875
112.09709	1646.19714355469
131.11847	3130.05419921875
136.07626	9241.09765625
145.78471	1508.01477050781
150.34755	1669.0751953125
218.04927	1852.09509277344
247.84019	1732.94970703125
298.25485	1712.28625488281
1294.6499	2379.6572265625
1381.218	2098.3271484375
1648.2191	2296.42016601563
2386.0906	2198.55053710938
3146.9209	2240.46997070313
peaklist end

peaklist start
mz=1020.46014608388
fragmentation=HCD
charge=5
header=RawFile: QE929_MSQ1321_20180329_Heba_ub_s7_30_1 Index: 13580 Precursor: 0 _multi_
122.6349	1646.85888671875
136.07541	3062.47241210938
152.02446	1608.81530761719
166.99966	1783.0927734375
1186.3289	2110.66723632813
1377.3973	1999.89245605469
1752.9041	1960.52954101563
4767.8086	2679.59985351563
peaklist end

peaklist start
mz=1700.13920354207
fragmentation=HCD
charge=3
header=RawFile: QE929_MSQ1321_20180329_Heba_ub_s8_30_2 Index: 23445 Precursor: 0 _peak_
126.81411	2696.50219726563
142.33177	2368.48388671875
174.58046	2543.9736328125
177.41049	2471.36596679688
179.6841	2800.45751953125
193.70253	2406.1064453125
338.81219	2605.4169921875
576.34607	3053.15283203125
604.3028	2977.81518554688
716.88849	3194.54125976563
1078.1627	3069.80810546875
1523.6163	2916.72924804688
1552.1056	3392.45239257813
1826.1263	3119.22485351563
2152.8999	3355.67578125
peaklist end

peaklist start
mz=1700.19790626242
fragmentation=HCD
charge=3
header=RawFile: QE929_MSQ1321_20180329_Heba_ub_s9_30_3 Index: 23350 Precursor: 0 _peak_
107.56355	2423.419921875
107.74718	2727.52075195313
140.91377	2643.44653320313
141.68584	2667.99365234375
145.60234	2512.28076171875
155.91158	2478.55639648438
158.38687	2370.44384765625
175.31375	2497.171875
203.53477	2608.80981445313
1018.605	3839.11401367188
1106.7438	2924.3330078125
1242.7152	3268.78247070313
1268.4309	3813.7763671875
2975.9385	3849.48583984375
4300.918	4226.55126953125
peaklist end

peaklist start
mz=1020.65845476346
fragmentation=HCD
charge=5
header=RawFile: QE929_MSQ1321_20180329_Heba_ub_s9_30_3 Index: 13624 Precursor: 0 _multi_
131.11832	2546.85473632813
136.0755	11549.4775390625
242.14851	2670.77075195313
283.13809	1787.34704589844
299.17276	2321.50415039063
329.81583	1956.89733886719
365.69946	1618.09655761719
397.22485	1856.3271484375
418.40894	2065.939453125
1260.0834	2371.65185546875
2340.4729	2265.65551757813
2485.1985	8751.93237304688
2765.0183	2713.3154296875
2976.8301	2337.892578125
3568.6265	2312.18505859375
3778.5586	2683.38745117188
4109.458	2595.69848632813
4948.0542	2909.80541992188
peaklist end

peaklist start
mz=1020.65950414158
fragmentation=HCD
charge=5
header=RawFile: QE929_MSQ1321_20180329_Heba_ub_s6_10_3 Index: 13936 Precursor: 0 _multi_
131.08144	2240.13500976563
131.118	8697.9658203125
136.0759	49615.33203125
137.0787	3134.10668945313
143.11807	2354.54760742188
144.61	1846.09826660156
147.11337	2007.86547851563
159.07683	2520.75512695313
186.77539	1882.78051757813
225.12373	2459.18798828125
242.15031	15236.0498046875
283.14069	7083.0078125
299.17209	7081.23974609375
322.13962	3269.36547851563
368.23096	2020.30151367188
384.26004	1974.10900878906
508.36285	1674.59680175781
572.39185	1845.40100097656
1424.5964	2672.98364257813
1535.5835	2086.693359375
2600.9988	2253.94018554688
2857.416	2792.51416015625
3134.9307	2228.89672851563
3541.2793	2263.42602539063
peaklist end

peaklist start
mz=1020.66026898867
fragmentation=HCD
charge=5
header=RawFile: QE929_MSQ1321_20180329_Heba_ub_s2_ctrl_2 Index: 13824 Precursor: 0 _multi_
107.16273	1462.82873535156
129.09924	1668.62487792969
136.07561	7820.57470703125
144.41507	1645.91418457031
155.66522	1454.93908691406
190.16083	1783.35546875
211.17209	1474.21032714844
280.18378	1625.02661132813
335.8439	1629.15539550781
614.22986	1798.08825683594
941.38971	2128.333984375
2919.1697	2636.55053710938
3695.7134	2504.06127929688
3938.9026	2320.75512695313
5163.3457	2882.10864257813
peaklist end

peaklist start
mz=1020.66026898867
fragmentation=HCD
charge=5
header=RawFile: QE929_MSQ1321_20180329_Heba_ub_s2_ctrl_2 Index: 13648 Precursor: 0 _multi_
110.81084	1678.60229492188
136.07588	9964.4599609375
212.29877	1642.94091796875
242.15085	2803.1240234375
249.92625	1504.94384765625
283.14148	2498.79443359375
522.15045	2020.86706542969
713.97681	1858.99584960938
862.9472	1999.34790039063
988.81885	1929.63256835938
1322.0569	2045.20520019531
1402.1798	2105.62475585938
2406.5693	2446.03344726563
2479.4902	2233.11279296875
2499.0869	2385.34716796875
2504.6206	2155.97216796875
3364.9568	2421.79345703125
3844.426	2690.17993164063
peaklist end

peaklist start
mz=1700.51960955699
fragmentation=HCD
charge=3
header=RawFile: QE929_MSQ1321_20180329_Heba_ub_s7_30_1 Index: 23077 Precursor: 0 _peak_
117.61749	2486.61596679688
132.90042	2434.74731445313
174.18422	2769.78173828125
182.10426	2562.05981445313
299.93066	3268.6044921875
494.50925	3050.93212890625
508.40506	3395.1298828125
632.11401	2888.7158203125
686.12817	2865.69702148438
902.17316	3091.76831054688
2755.6331	3603.26098632813
5141.8662	4202.46826171875
5443.6558	4552.359375
5986.4751	4416.0234375
peaklist end

peaklist start
mz=1020.85973038949
fragmentation=HCD
charge=5
header=RawFile: QE929_MSQ1321_20180329_Heba_ub_s3_ctrl_3 Index: 12894 Precursor: 0 _multi_
136.07599	9226.6611328125
278.07727	1787.884765625
560.71497	2161.39135742188
656.14752	1948.91784667969
714.66278	1691.03283691406
1022.477	2005.48352050781
1067.1055	2210.00219726563
1508.9038	2175.1455078125
1691.7504	2150.36962890625
3003.0486	2196.53295898438
3793.9185	2242.61962890625
4047.1365	2719.14916992188
4157.9868	2650.92407226563
4891.6519	2527.75170898438
peaklist end

peaklist start
mz=1020.86223332296
fragmentation=HCD
charge=5
header=RawFile: QE929_MSQ1321_20180329_Heba_ub_s7_30_1 Index: 13402 Precursor: 0 _multi_
111.2134	1565.61999511719
131.08229	2406.32983398438
131.11859	7120.38818359375
136.07616	27076.806640625
137.07967	1624.28686523438
139.23112	1643.00646972656
139.62158	1612.3056640625
143.11844	2386.49536132813
159.07742	1740.65356445313
225.12228	2036.12854003906
242.15063	7343.51708984375
270.16052	1758.07788085938
283.13919	5515.41943359375
299.17126	6673.5625
403.77774	1691.01538085938
486.38229	1739.08227539063
546.95563	1592.06591796875
868.88007	2417.29418945313
1071.8341	1928.29479980469
1588.7736	2445.38696289063
2249.6177	2181.40502929688
3283.4949	2325.23828125
3599.3914	2160.32348632813
peaklist end

peaklist start
mz=1701.07788814203
fragmentation=HCD
charge=3
header=RawFile: QE929_MSQ1321_20180329_Heba_ub_s8_30_2 Index: 21232 Precursor: 0 _peak_
101.27959	2521.35473632813
223.14165	2848.69067382813
480.68732	3018.79614257813
512.03357	2812.23999023438
2345.564	3788.55200195313
3575.7166	3872.02709960938
4040.1584	4077.99047851563
5091.4976	4162.28271484375
peaklist end

peaklist start
mz=1701.40644332122
fragmentation=HCD
charge=3
header=RawFile: QE929_MSQ1321_20180329_Heba_ub_s9_30_3 Index: 23691 Precursor: 0 _peak_
109.88292	2314.83447265625
132.12878	2626.15454101563
135.5396	3165.04516601563
351.18726	2796.91455078125
572.33722	2732.02270507813
634.138	3136.41479492188
781.48987	3030.66357421875
1116.6879	3074.21044921875
1145.3768	3018.04077148438
1250.2279	3484.818359375
1965.3279	3701.28881835938
2993.5735	4183.0703125
peaklist end

peaklist start
mz=1701.73493440457
fragmentation=HCD
charge=3
header=RawFile: QE929_MSQ1321_20180329_Heba_ub_s9_30_3 Index: 21564 Precursor: 0 _peak_
111.14291	2572.58642578125
198.82729	2512.17114257813
261.58466	2738.5439453125
304.91882	2507.90966796875
321.99832	3174.37231445313
1476.3804	3394.193359375
2348.7253	3476.21337890625
2890.2085	4041.95385742188
peaklist end

peaklist start
mz=1702.40438547247
fragmentation=HCD
charge=3
header=RawFile: QE929_MSQ1321_20180329_Heba_ub_s4_10_1 Index: 23051 Precursor: 0 _peak_
123.21606	2707.85083007813
129.70984	2678.00903320313
197.43684	2634.98217773438
217.17354	2473.66796875
232.52779	2483.16088867188
612.11499	2913.18798828125
616.27356	3028.65356445313
651.914	3208.8837890625
670.85266	2987.7548828125
936.03436	3260.47192382813
1001.2134	2746.77905273438
1375.3289	4374.52294921875
1516.7695	3860.93139648438
1575.9285	3231.31079101563
2185.0623	3466.9873046875
peaklist end

peaklist start
mz=1702.84507236036
fragmentation=HCD
charge=3
header=RawFile: QE929_MSQ1321_20180329_Heba_ub_s8_30_2 Index: 21260 Precursor: 0 _peak_
128.89172	2594.37426757813
142.74655	2932.8916015625
179.36232	2814.95190429688
1302.2836	3319.673828125
2032.5265	3682.20703125
2399.0679	3833.48779296875
2433.6233	4488.62744140625
2577.7617	3473.44555664063
5831.7793	3726.13159179688
peaklist end

peaklist start
mz=1703.1547279919
fragmentation=HCD
charge=3
header=RawFile: QE929_MSQ1321_20180329_Heba_ub_s4_10_1 Index: 23308 Precursor: 0 _peak_
135.92482	2494.37133789063
139.97165	2835.07373046875
157.53893	2664.28955078125
209.84048	2684.93188476563
889.55463	2945.16748046875
1098.173	3206.52661132813
1149.1211	4896.0732421875
1804.3107	2840.60473632813
1987.0326	3513.60083007813
2228.7048	3370.51684570313
2402.5151	3195.43627929688
2442.812	4073.27221679688
2548.3816	3510.32373046875
3738.4333	3661.41064453125
4128.5054	3648.09301757813
4331.562	4705.2060546875
peaklist end

peaklist start
mz=1703.52188573317
fragmentation=HCD
charge=3
header=RawFile: QE929_MSQ1321_20180329_Heba_ub_s7_30_1 Index: 23159 Precursor: 0 _peak_
115.17724	2429.81127929688
118.47767	2562.55541992188
168.44757	2646.81372070313
170.92638	2311.87744140625
174.7925	2677.61572265625
202.96066	2745.5009765625
563.57892	3311.72485351563
672.61493	3807.6142578125
1307.6111	3296.69409179688
2446.821	3459.7451171875
3670.218	3295.0068359375
peaklist end

peaklist start
mz=1703.52803624358
fragmentation=HCD
charge=3
header=RawFile: QE929_MSQ1321_20180329_Heba_ub_s4_10_1 Index: 23365 Precursor: 0 _peak_
123.62422	2860.2216796875
126.80484	2945.81591796875
143.14	2525.9853515625
154.13287	2570.77978515625
157.23396	2704.33325195313
264.21826	2546.43872070313
425.48331	2909.4990234375
452.42926	2904.19458007813
464.81543	2807.86645507813
969.67023	3039.46435546875
3331.4983	3926.6083984375
4501.4888	4283.52490234375
5309.9185	3685.052734375
peaklist end

peaklist start
mz=1703.68736064258
fragmentation=HCD
charge=3
header=RawFile: QE929_MSQ1321_20180329_Heba_ub_s6_10_3 Index: 23735 Precursor: 0 _peak_
119.59132	2638.2421875
210.76326	2323.30102539063
266.96292	2556.08178710938
282.8299	2595.24780273438
346.86469	2862.494140625
694.67206	2899.25659179688
861.09436	2803.30932617188
1180.1598	3323.20703125
1252.4993	3248.57690429688
3881.9011	3795.41552734375
peaklist end

peaklist start
mz=1704.07406027634
fragmentation=HCD
charge=3
header=RawFile: QE929_MSQ1321_20180329_Heba_ub_s4_10_1 Index: 23373 Precursor: 0 _peak_
121.09064	2134.84326171875
133.16298	2587.48315429688
136.46735	2966.34814453125
151.53772	2427.38940429688
152.80917	2680.94897460938
165.02948	2684.24243164063
173.65617	2515.73803710938
283.81522	2809.04736328125
464.10498	2932.42993164063
859.27252	2926.71875
1250.7311	3151.00268554688
1577.5981	3359.578125
1606.682	3079.26635742188
3877.0413	3480.06958007813
5744.9668	3847.033203125
peaklist end

peaklist start
mz=1704.23394682713
fragmentation=HCD
charge=3
header=RawFile: QE929_MSQ1321_20180329_Heba_ub_s8_30_2 Index: 23258 Precursor: 0 _peak_
106.83775	2316.13891601563
130.77345	2286.44946289063
188.74236	2306.31005859375
328.37698	2899.94140625
450.55441	2514.15869140625
528.04132	2708.25244140625
951.34735	5088.42822265625
1022.9096	3570.60620117188
1355.948	3354.26245117188
1454.3855	3759.23095703125
1653.298	2908.51538085938
2315.2075	3233.4228515625
3607.6199	3817.92919921875
3632.9473	3652.705078125
3724.5906	4624.23193359375
4732.4009	3833.9970703125
5269.041	4135.28125
peaklist end

peaklist start
mz=1704.28520292966
fragmentation=HCD
charge=3
header=RawFile: QE929_MSQ1321_20180329_Heba_ub_s8_30_2 Index: 21226 Precursor: 0 _peak_
104.24113	2059.99584960938
109.85692	2295.8408203125
111.37059	2242.6533203125
131.91731	2420.37377929688
148.55664	2317.5419921875
371.06387	2518.16772460938
497.73721	2920.9052734375
542.08398	3152.99169921875
776.56903	2947.53491210938
1022.5066	3176.6435546875
1116.3026	2840.91845703125
1360.653	3231.68212890625
1809.0706	3190.55444335938
2301.3345	3957.2431640625
3592.1655	3710.48193359375
3791.353	4206.283203125
3958.9565	3878.53466796875
4987.7446	3907.54296875
peaklist end

peaklist start
mz=1704.56577638419
fragmentation=HCD
charge=3
header=RawFile: QE929_MSQ1321_20180329_Heba_ub_s6_10_3 Index: 23423 Precursor: 0 _peak_
124.76305	2665.79125976563
138.85866	2930.69091796875
212.49178	2377.06103515625
309.01523	2807.67993164063
353.82544	2620.77319335938
398.19345	2471.02856445313
893.28735	2823.59106445313
2850.8396	3882.90234375
2990.8652	4053.94848632813
3797.186	3783.70166015625
peaklist end

peaklist start
mz=1705.1879029931
fragmentation=HCD
charge=3
header=RawFile: QE929_MSQ1321_20180329_Heba_ub_s9_30_3 Index: 21280 Precursor: 0 _peak_
130.56313	2348.24169921875
237.29634	2477.08129882813
585.07104	2944.21704101563
913.41565	3117.66772460938
1476.8312	3208.70825195313
2540.4802	3874.00415039063
3942.2346	3411.193359375
3987.6201	3217.13745117188
4133.8926	3255.61352539063
4421.1416	4244.9892578125
5091.9419	3847.17944335938
5186.6094	3624.76611328125
peaklist end

peaklist start
mz=1705.55996186442
fragmentation=HCD
charge=3
header=RawFile: QE929_MSQ1321_20180329_Heba_ub_s7_30_1 Index: 22831 Precursor: 0 _peak_
138.05568	2394.18579101563
188.72722	2537.39135742188
196.94089	2234.11376953125
335.38797	2634.39916992188
397.54559	3349.25439453125
450.85681	2702.5283203125
688.24445	2998.9404296875
1135.903	3311.05859375
1652.7145	3604.76440429688
2519.6951	3396.85229492188
2692.2783	3888.88818359375
3123.8047	3603.86840820313
3293.9714	3357.18627929688
3572.1121	3111.66577148438
4019.7549	4221.234375
4220.3726	3509.87475585938
peaklist end

peaklist start
mz=1705.56066894531
fragmentation=HCD
charge=3
header=RawFile: QE929_MSQ1321_20180329_Heba_ub_s9_30_3 Index: 21250 Precursor: 0 _peak_
111.95721	2271.74731445313
216.56367	2785.0439453125
376.99643	2809.07836914063
666.72333	3066.919921875
718.08362	2979.91381835938
1256.5089	4642.650390625
1332.1343	3801.8837890625
2626.6028	3397.27880859375
3722.8271	4078.990234375
3929.5596	3914.19677734375
5012.5713	4016.2216796875
peaklist end

peaklist start
mz=1705.62172640857
fragmentation=HCD
charge=3
header=RawFile: QE929_MSQ1321_20180329_Heba_ub_s8_30_2 Index: 23586 Precursor: 0 _peak_
101.71012	2392.18530273438
111.04472	2305.77124023438
144.62578	3026.50927734375
161.48045	2918.21655273438
289.11124	2551.38232421875
318.51318	2708.48706054688
1392.5183	3251.09716796875
1444.1115	3812.95092773438
1858.9778	3358.607421875
2920.489	3277.79296875
2939.8496	3780.06420898438
2942.3577	3431.22436523438
3078.574	5540.3759765625
5159.2393	4758.20263671875
peaklist end

peaklist start
mz=1705.77788541475
fragmentation=HCD
charge=3
header=RawFile: QE929_MSQ1321_20180329_Heba_ub_s6_10_3 Index: 23394 Precursor: 0 _peak_
108.59417	2288.69799804688
226.98625	2296.69287109375
240.56836	2475.13647460938
275.70871	2570.12377929688
295.77399	2462.49584960938
324.05057	2514.82275390625
412.36966	2829.79858398438
1674.8949	4765.47607421875
1807.0049	3323.68481445313
peaklist end

peaklist start
mz=1705.77905874538
fragmentation=HCD
charge=3
header=RawFile: QE929_MSQ1321_20180329_Heba_ub_s9_30_3 Index: 19378 Precursor: 0 _peak_
138.23114	2424.97778320313
167.7951	2405.4326171875
229.89055	3061.74877929688
454.6264	2703.05517578125
505.5983	3008.11474609375
548.56238	2378.63745117188
550.27026	2277.84594726563
624.32013	3087.33276367188
845.09241	3106.77783203125
866.59052	3234.19311523438
959.73102	2934.6767578125
1609.7921	27387.927734375
1610.7565	12265.9267578125
peaklist end

peaklist start
mz=1705.95878497449
fragmentation=HCD
charge=3
header=RawFile: QE929_MSQ1321_20180329_Heba_ub_s4_10_1 Index: 23348 Precursor: 0 _peak_
142.05061	2680.5390625
161.48291	3016.171875
227.09903	2842.42700195313
2815.6294	4074.779296875
peaklist end

peaklist start
mz=1706.11185536854
fragmentation=HCD
charge=3
header=RawFile: QE929_MSQ1321_20180329_Heba_ub_s9_30_3 Index: 21406 Precursor: 0 _peak_
165.48514	2353.06103515625
177.85269	2634.28833007813
251.75562	2808.43115234375
274.31201	2544.47680664063
298.59921	3022.8359375
315.41052	2483.0224609375
327.65991	2692.74584960938
469.57584	2629.88842773438
2026.3127	3041.51440429688
2520.1465	3443.65893554688
4085.0222	4260.265625
4820.751	4168.89013671875
5524.2676	4043.96362304688
peaklist end

peaklist start
mz=1706.3241259923
fragmentation=HCD
charge=3
header=RawFile: QE929_MSQ1321_20180329_Heba_ub_s9_30_3 Index: 21440 Precursor: 0 _peak_
121.01709	2557.24340820313
122.49345	2853.271484375
242.72018	2614.06713867188
425.98636	3513.35375976563
1082.9546	3732.42919921875
1091.4044	2762.04907226563
1376.2102	4942.3984375
1393.0531	3116.29467773438
1469.6367	3071.18969726563
1731.8547	2990.16235351563
2307.3958	3237.365234375
2544.2986	3993.98217773438
3141.9053	3270.04223632813
3632.7915	3295.30029296875
3691.7136	3864.04467773438
4111.0864	3452.5439453125
5523.1074	3767.8447265625
5971.1655	4140.19921875
peaklist end

peaklist start
mz=1706.74072265625
fragmentation=HCD
charge=3
header=RawFile: QE929_MSQ1321_20180329_Heba_ub_s4_10_1 Index: 23072 Precursor: 0 _peak_
116.17525	2530.99291992188
152.60242	2476.36254882813
266.7999	2478.56274414063
271.44751	2694.59130859375
417.95755	2741.40087890625
1168.2806	2815.94995117188
peaklist end

peaklist start
mz=1707.02073727565
fragmentation=HCD
charge=3
header=RawFile: QE929_MSQ1321_20180329_Heba_ub_s9_30_3 Index: 21386 Precursor: 0 _peak_
115.6692	2333.326171875
168.92392	2670.83251953125
268.61713	3012.99145507813
277.47476	3912.65551757813
287.43808	2516.802734375
456.36649	2779.02392578125
587.93494	2455.1103515625
614.27466	2907.95776367188
643.47632	3351.126953125
662.18463	3443.05395507813
766.02411	2782.47631835938
930.73651	3047.6015625
1213.8057	4860.31494140625
1322.0183	3075.36596679688
1584.98	3235.52026367188
3006.927	3789.07788085938
3078.9065	3706.41479492188
peaklist end

peaklist start
mz=1707.0916153602
fragmentation=HCD
charge=3
header=RawFile: QE929_MSQ1321_20180329_Heba_ub_s8_30_2 Index: 23191 Precursor: 0 _peak_
107.71296	2365.56469726563
239.15376	2795.54418945313
405.65869	3017.81909179688
435.51196	2600.81762695313
454.80991	2779.48657226563
690.71826	2999.7900390625
930.23724	3121.18432617188
1383.1912	3254.07299804688
1744.9398	3000.2841796875
2195.0007	3264.25366210938
5069.229	3928.2041015625
peaklist end

peaklist start
mz=1707.13756223273
fragmentation=HCD
charge=3
header=RawFile: QE929_MSQ1321_20180329_Heba_ub_s6_10_3 Index: 14359 Precursor: 0 _multi_
213.76833	2853.87817382813
241.43848	2980.4052734375
363.94006	2864.34326171875
520.59247	2728.07592773438
678.17224	3158.19921875
1256.6066	4420.05712890625
4190.2383	3704.53735351563
peaklist end

peaklist start
mz=1707.34842454866
fragmentation=HCD
charge=3
header=RawFile: QE929_MSQ1321_20180329_Heba_ub_s6_10_3 Index: 23743 Precursor: 0 _peak_
110.2505	2696.10595703125
118.48022	2316.89697265625
139.43709	2580.77099609375
142.86252	2537.5849609375
156.283	2739.80004882813
229.44533	2600.99975585938
300.30869	2727.55297851563
305.33353	2567.70361328125
337.80685	2676.4873046875
385.38086	2787.54565429688
550.77496	3233.98559570313
633.32178	3100.33227539063
1293.5573	3725.53662109375
1356.6428	3014.84594726563
5556.3926	3943.34448242188
peaklist end

peaklist start
mz=1707.47828820995
fragmentation=HCD
charge=3
header=RawFile: QE929_MSQ1321_20180329_Heba_ub_s7_30_1 Index: 23046 Precursor: 0 _peak_
138.0551	3258.55737304688
138.50954	2673.826171875
252.88052	2693.35107421875
303.50327	2642.77612304688
336.75143	2787.404296875
412.10654	2825.14331054688
431.00473	2662.05200195313
781.53729	3647.7880859375
1116.8477	3200.72314453125
2372.2244	3180.5791015625
2567.3901	3232.46948242188
peaklist end

peaklist start
mz=1707.53458471178
fragmentation=HCD
charge=3
header=RawFile: QE929_MSQ1321_20180329_Heba_ub_s7_30_1 Index: 23116 Precursor: 0 _peak_
145.85371	2590.71875
145.86591	3258.9453125
250.16837	3885.25708007813
267.44244	2762.28271484375
360.63351	2665.30908203125
492.95175	2826.69213867188
923.25061	3241.859375
1389.0159	2950.06518554688
2359.8796	3315.6328125
2503.6497	3366.8115234375
2612.7673	3578.20678710938
2819.4294	3550.71142578125
2839.1233	4367.33349609375
4189.2666	4155.29443359375
peaklist end

peaklist start
mz=1707.76167477935
fragmentation=HCD
charge=3
header=RawFile: QE929_MSQ1321_20180329_Heba_ub_s6_10_3 Index: 23613 Precursor: 0 _peak_
170.85303	2854.07299804688
1094.6401	3601.58715820313
1099.4097	3031.69799804688
1251.0542	3678.32299804688
1905.7445	3161.728515625
peaklist end

peaklist start
mz=1707.82165527344
fragmentation=HCD
charge=3
header=RawFile: QE929_MSQ1321_20180329_Heba_ub_s3_ctrl_3 Index: 9970 Precursor: 0 _peak_
100.04194	2305.36669921875
263.95474	2736.587890625
286.52145	2665.32885742188
843.79156	2978.97631835938
903.3855	3241.86645507813
2434.6455	3594.2841796875
2814.5186	4432.8427734375
3599.9946	3367.173828125
4129.8662	3461.2802734375
peaklist end

peaklist start
mz=1707.98303964849
fragmentation=HCD
charge=3
header=RawFile: QE929_MSQ1321_20180329_Heba_ub_s6_10_3 Index: 23239 Precursor: 0 _peak_
212.43625	2586.01782226563
240.65271	2848.94482421875
379.30646	2675.90454101563
472.76602	2496.57177734375
542.49194	2774.2822265625
941.96002	3264.03247070313
2204.2495	3696.39721679688
2575.2524	3328.373046875
3049.7642	3414.12109375
3973.0542	3537.6298828125
5175.7021	4317.828125
5577.1885	4192.619140625
5825.4248	4074.84985351563
peaklist end

peaklist start
mz=1708.1315523489
fragmentation=HCD
charge=3
header=RawFile: QE929_MSQ1321_20180329_Heba_ub_s9_30_3 Index: 14048 Precursor: 0 _peak_
112.20438	2265.76171875
132.7287	2340.00244140625
133.24649	2470.685546875
149.82864	2558.57397460938
189.80836	2264.80908203125
198.06445	2481.365234375
269.65714	2887.94555664063
271.92761	2575.16186523438
320.31216	2392.15209960938
804.25006	2859.22387695313
866.65204	2835.27270507813
1234.3582	3861.29541015625
1330.2631	2810.74755859375
1601.7885	4148.150390625
1774.5583	3770.04833984375
2534.8474	3562.46264648438
2819.7607	3805.37036132813
3528.7522	3523.19091796875
peaklist end

peaklist start
mz=1708.13709088745
fragmentation=HCD
charge=3
header=RawFile: QE929_MSQ1321_20180329_Heba_ub_s8_30_2 Index: 14114 Precursor: 0 _peak_
109.54316	2345.48291015625
111.17648	2679.53979492188
163.83667	2607.35913085938
321.19214	2862.32275390625
325.98331	2608.4599609375
667.22565	2852.64038085938
1134.0328	3274.25048828125
1326.3545	3214.7978515625
1802.1356	3280.1025390625
4475.8931	4577.25341796875
5168.1499	4878.08203125
peaklist end

peaklist start
mz=1708.37291161926
fragmentation=HCD
charge=3
header=RawFile: QE929_MSQ1321_20180329_Heba_ub_s8_30_2 Index: 23423 Precursor: 0 _peak_
107.84027	2604.494140625
115.97164	2510.49682617188
143.47183	2266.01293945313
205.91843	2349.77124023438
480.63419	2778.07080078125
499.87311	2636.486328125
535.14325	3247.26879882813
643.22937	3307.77612304688
1077.7124	4416.54150390625
1694.8104	3137.95971679688
1978.8827	3076.11108398438
2692.1643	3406.49853515625
3680.1907	3280.45971679688
4701.7861	4386.27734375
peaklist end

peaklist start
mz=1708.47033691406
fragmentation=HCD
charge=3
header=RawFile: QE929_MSQ1321_20180329_Heba_ub_s4_10_1 Index: 14217 Precursor: 0 _peak_
125.43112	2557.90063476563
201.13652	2407.69897460938
288.07132	2690.7099609375
306.52621	2884.07836914063
344.4201	2647.8564453125
378.96786	2728.5693359375
480.91968	2999.67431640625
492.03159	2752.0244140625
554.04401	2914.56372070313
1257.6085	3813.32104492188
2470.8604	3355.6181640625
2494.5579	3924.84985351563
5244.8169	3759.00366210938
peaklist end

peaklist start
mz=1708.47437645828
fragmentation=HCD
charge=3
header=RawFile: QE929_MSQ1321_20180329_Heba_ub_s7_30_1 Index: 13822 Precursor: 0 _peak_
125.7894	2423.03930664063
146.59499	2836.63500976563
146.70329	2735.53466796875
191.53436	2558.79418945313
359.32272	2524.6865234375
638.1861	2898.5185546875
709.04285	2755.94311523438
759.52081	2575.83764648438
1675.2375	3286.46044921875
2590.8264	3861.63354492188
2679.9878	3504.53515625
4060.8108	4048.78637695313
peaklist end

peaklist start
mz=1281.87691557623
fragmentation=HCD
charge=4
header=RawFile: QE929_MSQ1321_20180329_Heba_ub_s6_10_3 Index: 10365 Precursor: 0 _multi_
129.754	1927.58959960938
135.31737	1992.30004882813
181.67642	1870.73498535156
212.28491	2064.79418945313
506.03091	2194.58911132813
1040.2931	2668.16479492188
1357.5964	2479.55883789063
1670.0966	2996.54931640625
2021.818	2809.22924804688
3479.5908	2817.5693359375
3485.2295	2968.26635742188
peaklist end

peaklist start
mz=1708.9276844886
fragmentation=HCD
charge=3
header=RawFile: QE929_MSQ1321_20180329_Heba_ub_s8_30_2 Index: 21172 Precursor: 0 _peak_
164.17937	2564.01123046875
172.35864	3034.60888671875
302.16275	2560.48071289063
681.48145	2847.67602539063
905.11279	3600.37866210938
931.46179	2947.3759765625
1453.1298	3267.64453125
1626.0978	3043.8115234375
2259.8037	3579.97021484375
2439.2583	4428.43994140625
2584.3643	3266.24145507813
4658.8418	3607.09423828125
peaklist end

peaklist start
mz=1708.98111487015
fragmentation=HCD
charge=3
header=RawFile: QE929_MSQ1321_20180329_Heba_ub_s4_10_1 Index: 23305 Precursor: 0 _peak_
100.79589	2427.79614257813
122.82308	2614.02270507813
136.92923	2994.64819335938
153.98518	2833.60571289063
931.01154	3456.91235351563
1267.3667	3184.42895507813
1270.8954	3188.93920898438
1705.5981	4430.216796875
2093.0566	3777.29931640625
2299.626	3393.83618164063
peaklist end

peaklist start
mz=1709.06695001405
fragmentation=HCD
charge=3
header=RawFile: QE929_MSQ1321_20180329_Heba_ub_s7_30_1 Index: 22934 Precursor: 0 _peak_
465.48111	2764.61547851563
1362.3085	2935.48486328125
2275.6799	3378.7314453125
2990.2483	4090.4462890625
3676.7856	3340.81665039063
3742.1887	4886.353515625
3777.9827	3737.25634765625
4126.3379	3573.94287109375
peaklist end

peaklist start
mz=1709.29292624263
fragmentation=HCD
charge=3
header=RawFile: QE929_MSQ1321_20180329_Heba_ub_s4_10_1 Index: 23090 Precursor: 0 _peak_
112.11304	2641.98999023438
134.68114	2667.03637695313
198.11713	2396.45581054688
274.79971	2397.09716796875
546.11249	3293.31958007813
830.44659	2843.2783203125
885.89062	2995.15747070313
1317.692	3159.18896484375
1865.1348	3566.03686523438
2461.6565	3723.8798828125
2538.2766	3691.78686523438
2657.3877	3253.58422851563
2671.6194	3473.6728515625
2889.3403	4097.0859375
3473.5359	3806.21166992188
peaklist end

peaklist start
mz=1709.37933693722
fragmentation=HCD
charge=3
header=RawFile: QE929_MSQ1321_20180329_Heba_ub_s9_30_3 Index: 23431 Precursor: 0 _peak_
135.16141	2741.08715820313
149.73997	2207.58178710938
154.06477	2694.03662109375
214.2952	2473.79541015625
312.91626	2618.13427734375
401.15686	2975.96752929688
1024.1342	3146.65698242188
2431.7634	3975.23828125
4156.2119	3673.451171875
4257.1577	4322.984375
4259.126	3933.3935546875
5580.9253	4165.40087890625
peaklist end

peaklist start
mz=1026.25905975368
fragmentation=HCD
charge=5
header=RawFile: QE929_MSQ1321_20180329_Heba_ub_s6_10_3 Index: 14083 Precursor: 0 _multi_
104.51678	1841.75329589844
109.77061	1767.01684570313
126.70965	1558.40844726563
131.11855	2239.61987304688
136.07568	11795.76953125
156.53854	1635.02209472656
159.07625	1701.51977539063
175.58641	1564.61169433594
215.13736	1972.16430664063
272.69083	1521.13891601563
283.14053	1893.10949707031
638.69794	2114.466796875
978.01813	2848.82348632813
1351.5497	1910.603515625
2013.3108	2164.25415039063
2855.6948	2313.23217773438
2929.3291	2498.34423828125
2970.3811	2403.02221679688
2992.1797	2616.076171875
3470.0652	2413.55639648438
3722.4851	2253.47314453125
4545.9458	2369.43676757813
5091.2334	2803.84399414063
peaklist end

peaklist start
mz=1026.2591400231
fragmentation=HCD
charge=5
header=RawFile: QE929_MSQ1321_20180329_Heba_ub_s2_ctrl_2 Index: 14003 Precursor: 0 _multi_
121.20858	1753.15844726563
136.07571	1955.328125
146.1525	1710.38879394531
159.66438	1715.3623046875
289.80875	1681.88879394531
363.98047	1623.52783203125
392.29147	1650.09594726563
473.67148	1982.55419921875
625.49683	1748.05139160156
1277.3422	2170.08178710938
3612.6914	2367.85864257813
peaklist end

peaklist start
mz=1026.2591400231
fragmentation=HCD
charge=5
header=RawFile: QE929_MSQ1321_20180329_Heba_ub_s2_ctrl_2 Index: 13841 Precursor: 0 _multi_
136.07578	3199.14794921875
294.41623	1626.572265625
312.68936	1723.45971679688
426.43112	1665.14196777344
429.53891	1604.00866699219
603.55334	2280.90600585938
881.59833	2092.98608398438
1662.8921	1979.3017578125
2230.8323	2096.76538085938
peaklist end

peaklist start
mz=1709.81643788494
fragmentation=HCD
charge=3
header=RawFile: QE929_MSQ1321_20180329_Heba_ub_s9_30_3 Index: 23724 Precursor: 0 _peak_
102.0456	2333.70654296875
114.65031	2545.2060546875
367.83139	2587.28076171875
504.11749	3250.513671875
551.49994	2944.5908203125
1050.6484	3240.056640625
1533.8149	3059.669921875
3964.7712	3531.78833007813
4242.4482	4128.05126953125
5864.5625	4222.22119140625
peaklist end

peaklist start
mz=1709.82500996255
fragmentation=HCD
charge=3
header=RawFile: QE929_MSQ1321_20180329_Heba_ub_s8_30_2 Index: 23600 Precursor: 0 _peak_
125.7668	2398.234375
161.06081	2780.13647460938
174.56277	2682.99536132813
178.47128	2763.59350585938
411.19351	3160.669921875
622.68719	3003.4658203125
797.97827	2947.26171875
1192.3604	3956.70092773438
1690.7173	3218.16333007813
2405.3613	3709.51318359375
2407.6865	3458.72216796875
3198.1067	4149.3271484375
4246.6406	4556.3095703125
4486.127	4387.01171875
peaklist end

peaklist start
mz=1026.46005509768
fragmentation=HCD
charge=5
header=RawFile: QE929_MSQ1321_20180329_Heba_ub_s7_30_1 Index: 13605 Precursor: 0 _multi_
151.63612	1500.05920410156
160.59306	1471.88659667969
219.63116	1837.89501953125
235.98715	1680.22631835938
248.7379	1719.17529296875
626.08191	1902.95166015625
793.5058	1855.27746582031
851.62708	1890.71447753906
2270.0989	2188.34594726563
2714.9434	2313.96069335938
3976.8125	2581.5439453125
4833.0562	2467.3046875
peaklist end

peaklist start
mz=1710.97395819187
fragmentation=HCD
charge=3
header=RawFile: QE929_MSQ1321_20180329_Heba_ub_s9_30_3 Index: 23539 Precursor: 0 _peak_
107.00722	2481.55419921875
154.82353	2686.21240234375
212.04633	2415.84301757813
248.50848	2409.76440429688
375.69553	2695.67602539063
592.08057	2931.55737304688
954.2876	2608.4287109375
966.02112	3255.39135742188
2602.8704	3313.59912109375
peaklist end

peaklist start
mz=1711.04143593004
fragmentation=HCD
charge=3
header=RawFile: QE929_MSQ1321_20180329_Heba_ub_s8_30_2 Index: 23478 Precursor: 0 _peak_
129.73198	2713.013671875
158.06944	2481.40014648438
177.14233	2493.494140625
221.08072	2833.9736328125
1399.231	3378.92700195313
1478.756	3470.5869140625
1511.7484	3546.96313476563
1984.7411	3292.22973632813
1988.5859	3566.11547851563
2712.5403	3596.41186523438
3605.8735	3861.22998046875
3826.2583	3394.1748046875
4081.4551	4361.19287109375
peaklist end

peaklist start
mz=1711.38098004722
fragmentation=HCD
charge=3
header=RawFile: QE929_MSQ1321_20180329_Heba_ub_s4_10_1 Index: 23297 Precursor: 0 _peak_
112.75822	2534.50732421875
199.99397	2554.65478515625
201.01778	2675.35327148438
239.49751	2287.13330078125
331.77502	2714.91772460938
353.3887	2635.36181640625
739.75684	3181.77368164063
839.09534	3325.69970703125
846.35565	3360.24658203125
1173.9347	4556.55419921875
1261.5251	4136.53515625
1946.5579	3170.81689453125
4010.3604	4223.595703125
peaklist end

peaklist start
mz=1711.54988548302
fragmentation=HCD
charge=3
header=RawFile: QE929_MSQ1321_20180329_Heba_ub_s8_30_2 Index: 23326 Precursor: 0 _peak_
166.1277	2632.2451171875
240.42244	2457.38745117188
401.27832	2896.15698242188
1230.0778	3887.88842773438
1983.8511	3836.31958007813
2076.6343	3514.93310546875
4808.3511	3987.40673828125
4945.0952	5200.560546875
peaklist end

peaklist start
mz=1711.6975842594
fragmentation=HCD
charge=3
header=RawFile: QE929_MSQ1321_20180329_Heba_ub_s9_30_3 Index: 23496 Precursor: 0 _peak_
102.50112	2327.56982421875
118.96263	2560.58911132813
126.05595	2940.41162109375
128.5141	3102.18310546875
129.95125	2509.47583007813
159.43413	2632.98852539063
254.685	2710.30419921875
969.48358	2947.03686523438
1304.374	3345.369140625
1376.4375	3441.92504882813
1902.5135	3230.11181640625
1913.9526	3350.91015625
2019.6766	3470.56860351563
5550.5898	4475.912109375
5949.6738	3698.02978515625
peaklist end

peaklist start
mz=1711.77094904725
fragmentation=HCD
charge=3
header=RawFile: QE929_MSQ1321_20180329_Heba_ub_s6_10_3 Index: 23437 Precursor: 0 _peak_
105.96838	2272.95751953125
111.73814	2149.03100585938
114.2791	2505.51879882813
137.68887	2502.89721679688
145.08118	2599.21533203125
254.733	3525.23754882813
257.11887	2589.6123046875
282.65222	2378.21557617188
298.5463	2719.3876953125
359.04736	3674.36865234375
374.81473	2521.3720703125
408.90939	3122.8310546875
1933.163	3614.2919921875
2642.9827	3788.46557617188
4410.2905	4376.4501953125
peaklist end

peaklist start
mz=1711.79211242968
fragmentation=HCD
charge=3
header=RawFile: QE929_MSQ1321_20180329_Heba_ub_s9_30_3 Index: 21575 Precursor: 0 _peak_
106.44466	2491.15747070313
130.6675	2170.8857421875
1793.3553	3778.30688476563
2317.8794	3945.78564453125
2432.7449	3395.59765625
2757.2366	4064.494140625
2804.5715	4058.3408203125
peaklist end

peaklist start
mz=856.403933557391
fragmentation=HCD
charge=6
header=RawFile: QE929_MSQ1321_20180329_Heba_ub_s2_ctrl_2 Index: 15985 Precursor: 0 _multi_
109.68649	1572.28002929688
120.08077	7171.01806640625
129.10217	1768.02758789063
144.50883	1448.49609375
174.94159	1435.10046386719
190.55078	1583.41455078125
217.13361	1906.48181152344
245.12589	2191.728515625
261.44269	1376.84985351563
269.68802	1489.97253417969
297.11899	2863.658203125
382.21088	1474.48693847656
451.06927	1410.00402832031
493.24155	3358.86938476563
516.44702	1572.97412109375
528.02081	1813.58117675781
1073.531	3071.21435546875
1081.4828	2099.62182617188
1223.5764	1872.38098144531
1237.7002	1670.14221191406
1296.4152	1859.65600585938
2035.8448	1693.41149902344
2429.9055	1949.78063964844
peaklist end

peaklist start
mz=1284.10322606098
fragmentation=HCD
charge=4
header=RawFile: QE929_MSQ1321_20180329_Heba_ub_s9_30_3 Index: 15818 Precursor: 0 _multi_
126.05485	11306.580078125
137.59232	2064.00317382813
138.05496	3345.32397460938
156.62474	2059.50561523438
157.01883	1798.42358398438
165.58321	2138.5537109375
186.07497	2520.88989257813
204.08618	7342.1845703125
209.46016	2110.59448242188
232.08188	2291.22216796875
330.83914	2037.55944824219
352.98764	2017.81652832031
451.38919	2305.3427734375
452.73764	1911.03198242188
512.23486	2201.62060546875
1455.3612	2390.63891601563
1521.0378	2771.7626953125
3496.9978	2734.1669921875
3794.9836	3177.15087890625
peaklist end

peaklist start
mz=1711.95911900744
fragmentation=HCD
charge=3
header=RawFile: QE929_MSQ1321_20180329_Heba_ub_s6_10_3 Index: 23646 Precursor: 0 _peak_
106.14577	2630.25024414063
111.43156	2261.4345703125
142.01146	2533.21899414063
226.32013	2655.88427734375
248.34575	2532.36962890625
330.37042	2877.31811523438
340.66949	2472.05029296875
521.81427	3173.87963867188
610.29767	3246.20263671875
1485.6572	3215.93579101563
1890.8992	3626.1884765625
1997.8179	3284.31005859375
peaklist end

peaklist start
mz=1711.96523590507
fragmentation=HCD
charge=3
header=RawFile: QE929_MSQ1321_20180329_Heba_ub_s9_30_3 Index: 23606 Precursor: 0 _peak_
103.20505	2482.2763671875
130.04938	2515.99829101563
144.95628	2816.34716796875
238.42455	2953.36596679688
249.23161	2476.32153320313
272.71469	2787.587890625
299.58817	2964.46997070313
872.78564	2955.25732421875
1673.7556	3184.52978515625
1818.3497	3870.6328125
2050.085	4027.30810546875
3238.9424	3857.18627929688
peaklist end

peaklist start
mz=1711.9730649079
fragmentation=HCD
charge=3
header=RawFile: QE929_MSQ1321_20180329_Heba_ub_s8_30_2 Index: 23188 Precursor: 0 _peak_
102.16809	2226.08154296875
211.01396	2577.37280273438
228.84509	2906.23510742188
286.20337	2824.36303710938
937.37628	3050.5390625
1211.1206	3741.74438476563
1294.0336	3484.17114257813
3581.8936	3800.69018554688
3642.8184	3568.96459960938
5222.2207	3776.80126953125
peaklist end

peaklist start
mz=1712.17253318621
fragmentation=HCD
charge=3
header=RawFile: QE929_MSQ1321_20180329_Heba_ub_s9_30_3 Index: 23322 Precursor: 0 _peak_
104.28475	2272.11743164063
104.56837	2617.22143554688
134.65398	2318.74291992188
260.04568	2561.08447265625
500.73517	2724.6865234375
633.53204	2806.68237304688
1327.3442	3883.5283203125
1395.2209	3278.7578125
2615.8772	3997.89477539063
2697.1035	3971.89819335938
3783.207	4566.412109375
3937.4099	4014.83056640625
4142.9512	3789.35473632813
peaklist end

peaklist start
mz=1712.32858344791
fragmentation=HCD
charge=3
header=RawFile: QE929_MSQ1321_20180329_Heba_ub_s9_30_3 Index: 21297 Precursor: 0 _peak_
101.78228	2343.234375
146.31335	2562.79296875
147.74435	2711.80615234375
183.14993	2728.740234375
248.81253	3090.6279296875
332.52542	2887.05981445313
578.63531	2750.96118164063
732.69891	3165.41845703125
877.51263	3975.63256835938
2075.6531	3639.97436523438
2194.1079	3254.85571289063
3375.0627	4142.224609375
4045.616	4020.01391601563
peaklist end

peaklist start
mz=1712.50546641601
fragmentation=HCD
charge=3
header=RawFile: QE929_MSQ1321_20180329_Heba_ub_s6_10_3 Index: 23506 Precursor: 0 _peak_
143.50598	2442.26220703125
193.79378	3004.66943359375
246.8307	2457.84692382813
554.21954	2786.20922851563
584.70215	3027.04296875
1009.0023	3569.96118164063
1269.0436	3285.4970703125
1293.2255	3246.27807617188
1319.0223	3086.416015625
3385.7385	3374.09765625
5146.9067	4312.3828125
peaklist end

peaklist start
mz=1712.52817416123
fragmentation=HCD
charge=3
header=RawFile: QE929_MSQ1321_20180329_Heba_ub_s7_30_1 Index: 23172 Precursor: 0 _peak_
100.67931	2753.64111328125
114.95348	2550.02490234375
142.02437	2359.95654296875
164.82361	2850.853515625
388.76584	2822.96166992188
1813.2324	3120.56616210938
1845.579	3127.37963867188
1877.7382	3193.49096679688
2538.8931	3530.52685546875
4537.9438	4274.22509765625
peaklist end

peaklist start
mz=1712.88661156188
fragmentation=HCD
charge=3
header=RawFile: QE929_MSQ1321_20180329_Heba_ub_s9_30_3 Index: 23689 Precursor: 0 _peak_
123.65248	2737.6474609375
126.62465	2723.9091796875
179.97758	2658.18603515625
181.57138	2853.30712890625
809.88275	2949.88891601563
1237.3473	3363.46044921875
1780.8	3105.4833984375
1787.0271	3576.2041015625
peaklist end

peaklist start
mz=1712.93048737963
fragmentation=HCD
charge=3
header=RawFile: QE929_MSQ1321_20180329_Heba_ub_s4_10_1 Index: 23327 Precursor: 0 _peak_
214.12895	2626.0146484375
279.20255	2644.5927734375
402.60925	2747.87963867188
453.60962	2657.19702148438
802.97522	2693.70727539063
1503.1221	3212.16040039063
1666.5035	3297.37158203125
1983.5898	4009.82299804688
3200.1914	5074.5712890625
3300.4878	3595.25512695313
peaklist end

peaklist start
mz=1713.42887646336
fragmentation=HCD
charge=3
header=RawFile: QE929_MSQ1321_20180329_Heba_ub_s7_30_1 Index: 23388 Precursor: 0 _peak_
100.31387	2288.626953125
100.37386	2449.66137695313
125.81072	2281.06762695313
149.57292	2366.43115234375
164.06297	2817.58666992188
207.91046	2653.42846679688
222.40587	2581.40698242188
242.11641	2712.0771484375
326.20251	2598.96118164063
348.7692	2828.560546875
414.63116	2522.61474609375
426.83591	2997.388671875
757.2063	2821.416015625
892.83014	3284.42407226563
1827.885	3461.0361328125
1956.6847	3419.13256835938
2989.4685	3932.34497070313
3153.9954	4699.912109375
5826.7988	4115.9541015625
peaklist end

peaklist start
mz=1713.53473612249
fragmentation=HCD
charge=3
header=RawFile: QE929_MSQ1321_20180329_Heba_ub_s4_10_1 Index: 23240 Precursor: 0 _peak_
118.65609	2205.36767578125
122.47452	2514.20239257813
153.21371	2400.43090820313
212.27708	2484.166015625
311.80405	2399.7607421875
1239.1863	4191.74169921875
1396.6945	3615.47900390625
1426.3839	3144.47436523438
1978.4507	3683.01928710938
2229.397	4078.498046875
2247.2065	3256.42504882813
2442.9866	3599.30444335938
5279.2788	4437.248046875
peaklist end

peaklist start
mz=1713.58959809344
fragmentation=HCD
charge=3
header=RawFile: QE929_MSQ1321_20180329_Heba_ub_s8_30_2 Index: 23687 Precursor: 0 _peak_
106.06142	2349.45703125
117.33884	2219.69140625
193.18951	2306.11181640625
204.56946	2627.25122070313
208.70341	2618.83227539063
1286.7745	2927.70727539063
2832.4355	3233.57202148438
peaklist end

peaklist start
mz=1713.72183088724
fragmentation=HCD
charge=3
header=RawFile: QE929_MSQ1321_20180329_Heba_ub_s9_30_3 Index: 21492 Precursor: 0 _peak_
116.76459	2396.8359375
191.23235	2863.87084960938
252.28629	2944.474609375
262.81805	3193.498046875
277.51288	2628.85693359375
421.06274	2769.72241210938
472.32736	2549.84692382813
537.2254	2660.91088867188
577.62115	2806.06127929688
637.224	3417.68286132813
1246.0701	3497.55590820313
1733.6294	3489.4619140625
1741.4082	3523.76391601563
1950.2184	3301.26416015625
2168.2422	4690.40234375
3427.8191	4139.50390625
3560.7695	3832.88647460938
peaklist end

peaklist start
mz=1285.84573585294
fragmentation=HCD
charge=4
header=RawFile: QE929_MSQ1321_20180329_Heba_ub_s9_30_3 Index: 17172 Precursor: 0 _multi_
126.0551	2401.53540039063
138.0556	4764.98974609375
139.81206	1896.94055175781
151.5818	2160.9580078125
168.06595	2969.1689453125
176.71521	1942.49377441406
204.08632	16878.20703125
274.09277	7236.53076171875
468.77808	2203.96948242188
487.17322	2372.86206054688
594.13605	1891.44323730469
625.02478	2212.92944335938
950.49957	2800.44750976563
2649.3564	3465.458984375
4704.6992	2675.67578125
4891.8911	2908.94946289063
peaklist end

peaklist start
mz=1285.87478386204
fragmentation=HCD
charge=4
header=RawFile: QE929_MSQ1321_20180329_Heba_ub_s7_30_1 Index: 9593 Precursor: 0 _multi_
104.17825	1887.6435546875
145.40591	1893.70385742188
165.87581	2267.11596679688
256.88907	2025.10009765625
292.99033	2130.64135742188
299.30151	1904.74353027344
337.16544	1945.32666015625
600.23474	2113.7626953125
829.82129	2784.61743164063
840.14893	2262.44750976563
1061.8795	2246.48950195313
1308.4546	2675.34326171875
1700.0276	2462.63745117188
1877.5889	2770.37084960938
2245.6067	2734.68188476563
2460.0229	2675.560546875
2853.5391	2341.72436523438
2947.4458	3247.94018554688
2983.4702	3345.79272460938
3244.1758	2532.43481445313
3533.7314	2885.47827148438
4048.4539	2846.77416992188
5003.7393	2884.46362304688
peaklist end

peaklist start
mz=1285.87568573676
fragmentation=HCD
charge=4
header=RawFile: QE929_MSQ1321_20180329_Heba_ub_s6_10_3 Index: 10072 Precursor: 0 _multi_
152.80392	1937.36791992188
203.13071	2077.9111328125
211.5249	1848.18884277344
225.68398	2248.1923828125
227.26468	1895.20751953125
466.87482	1940.25244140625
589.0246	2559.21484375
595.83716	1982.12805175781
620.36725	2067.203125
992.51165	19295.9189453125
1103.5762	2181.9560546875
1250.432	2490.5517578125
1256.7115	2360.3388671875
1270.636	2413.81811523438
1286.1075	2532.28735351563
1355.257	2618.84521484375
1781.9147	2443.99853515625
2576.1675	4353.22119140625
3103.3679	2832.17578125
4444.4375	3347.96044921875
4877.6558	2622.7275390625
peaklist end

peaklist start
mz=1714.34015341023
fragmentation=HCD
charge=3
header=RawFile: QE929_MSQ1321_20180329_Heba_ub_s4_10_1 Index: 22979 Precursor: 0 _peak_
122.07961	2626.06811523438
132.41685	2630.4990234375
168.81924	2336.13134765625
172.8716	2816.90161132813
205.93445	2725.18408203125
341.99011	2655.44458007813
841.75433	3814.87573242188
1319.318	3763.59790039063
2203.501	3853.6279296875
3168.7534	4969.7451171875
5151.7104	3820.33447265625
peaklist end

peaklist start
mz=1286.09362050371
fragmentation=HCD
charge=4
header=RawFile: QE929_MSQ1321_20180329_Heba_ub_s8_30_2 Index: 17265 Precursor: 0 _multi_
106.71706	1730.38293457031
121.98051	1881.64184570313
126.05464	1824.37121582031
141.744	1981.43444824219
155.79654	1772.27709960938
168.06624	2409.61694335938
204.08752	7276.8994140625
244.72217	1976.68005371094
251.15164	3132.2421875
3811.5588	3264.89306640625
5210.7798	2838.5146484375
peaklist end

peaklist start
mz=1286.09438657766
fragmentation=HCD
charge=4
header=RawFile: QE929_MSQ1321_20180329_Heba_ub_s6_10_3 Index: 17414 Precursor: 0 _multi_
112.69144	1809.94091796875
126.05462	8102.31005859375
138.05475	4019.4521484375
140.85118	1674.0986328125
178.88467	1877.35534667969
204.08611	14964.2041015625
205.0892	2118.646484375
238.67348	1890.8115234375
274.09131	8084.03564453125
306.09531	2166.8603515625
363.47855	2158.6806640625
408.38745	2077.02685546875
419.1178	1982.90490722656
472.42871	2195.306640625
478.82635	2006.40417480469
527.29193	2393.33715820313
708.30707	2358.67749023438
832.07892	1968.85217285156
946.8822	2068.93505859375
1314.7091	2791.16455078125
1481.0491	2607.79809570313
1511.7345	3045.53466796875
1512.1219	2326.537109375
3634.0657	2726.80493164063
peaklist end

peaklist start
mz=1714.64645476377
fragmentation=HCD
charge=3
header=RawFile: QE929_MSQ1321_20180329_Heba_ub_s6_10_3 Index: 23636 Precursor: 0 _peak_
123.66526	2384.46606445313
177.53175	2539.8212890625
284.67273	2693.62670898438
318.35809	3360.63525390625
395.76108	2799.31591796875
438.27158	3220.00805664063
571.10278	2806.98754882813
1390.4895	3126.931640625
3897.7085	4343.00341796875
peaklist end

peaklist start
mz=1714.72534179688
fragmentation=HCD
charge=3
header=RawFile: QE929_MSQ1321_20180329_Heba_ub_s8_30_2 Index: 23652 Precursor: 0 _peak_
109.9398	2825.10180664063
147.01469	2716.36694335938
184.52283	2214.49194335938
236.63959	2748.33666992188
345.74243	2530.16235351563
480.68735	2841.80419921875
679.52472	3047.02978515625
740.79083	3382.03051757813
893.995	2874.71484375
975.55933	3127.98510742188
1394.7266	2945.93334960938
3686.2288	5231.3251953125
3703.0039	3946.60278320313
4194.7583	3261.43579101563
4239.1533	4210.6005859375
4389.2056	4565.10107421875
5277.585	4232.51123046875
5359.8037	3698.23950195313
5668.0391	4916.92529296875
peaklist end

peaklist start
mz=1714.83447265625
fragmentation=HCD
charge=3
header=RawFile: QE929_MSQ1321_20180329_Heba_ub_s7_30_1 Index: 23018 Precursor: 0 _peak_
873.22186	3025.27197265625
1193.8713	4338.75
1445.5535	4970.34619140625
2488.6465	3430.26440429688
2981.6565	4191.50390625
3595.8328	4041.30297851563
4438.4229	4691.4931640625
5462.6216	4488.9736328125
peaklist end

peaklist start
mz=1714.95363194467
fragmentation=HCD
charge=3
header=RawFile: QE929_MSQ1321_20180329_Heba_ub_s9_30_3 Index: 23736 Precursor: 0 _peak_
133.98004	2696.55395507813
166.19826	2382.6376953125
257.59488	2791.83569335938
507.77383	3143.62890625
870.72461	3498.64208984375
1357.7313	3263.26513671875
1559.4268	3559.84375
2571.2136	3845.38720703125
2652.1975	3236.13208007813
3118.3582	3964.65356445313
3181.5757	4296.72119140625
peaklist end

peaklist start
mz=1715.09375
fragmentation=HCD
charge=3
header=RawFile: QE929_MSQ1321_20180329_Heba_ub_s8_30_2 Index: 23500 Precursor: 0 _peak_
100.26473	2412.78564453125
122.33737	2827.65502929688
168.85565	2387.02563476563
194.55966	2625.55541992188
252.92206	2648.791015625
365.99225	2696.79638671875
385.29349	3155.7900390625
1892.2428	4088.36279296875
peaklist end

peaklist start
mz=1715.35878035445
fragmentation=HCD
charge=3
header=RawFile: QE929_MSQ1321_20180329_Heba_ub_s9_30_3 Index: 21396 Precursor: 0 _peak_
100.18652	2211.30786132813
111.61832	2543.64575195313
209.9075	2530.12255859375
254.19203	2720.15551757813
295.37271	2627.14208984375
652.18445	2811.11254882813
684.35657	2736.42065429688
729.95215	2932.94189453125
946.06586	2992.1923828125
1032.1432	2898.17578125
1121.1226	3769.8076171875
1371.5869	3273.5654296875
1479.0842	4069.310546875
1819.7745	3690.201171875
1894.6752	3348.697265625
2820.1599	3171.89404296875
2876.0996	3442.49462890625
3499.4866	3380.4736328125
3750.7917	4983.30810546875
4029.0449	3407.01708984375
4186.1172	3725.85864257813
4219.4233	4164.580078125
4358.4565	4046.48095703125
peaklist end

peaklist start
mz=1715.60949707031
fragmentation=HCD
charge=3
header=RawFile: QE929_MSQ1321_20180329_Heba_ub_s9_30_3 Index: 21408 Precursor: 0 _peak_
100.57969	2503.14135742188
114.81616	2732.66381835938
129.93459	2444.46826171875
146.19469	2465.25537109375
179.27472	2974.69677734375
236.6214	2760.03466796875
350.42978	2482.17724609375
389.54147	2862.279296875
448.83786	3058.35888671875
631.39282	3434.72265625
1417.3739	3185.9228515625
1488.1025	3161.39501953125
2505.1499	3724.26416015625
3817.9001	3565.39404296875
4084.9771	3569.46411132813
4193.1387	4896.4619140625
peaklist end

peaklist start
mz=1715.85274214238
fragmentation=HCD
charge=3
header=RawFile: QE929_MSQ1321_20180329_Heba_ub_s7_30_1 Index: 23341 Precursor: 0 _peak_
101.8098	2831.75439453125
106.78419	2464.42016601563
119.62596	2557.42358398438
164.41028	3176.91943359375
215.85716	2599.17993164063
266.84183	2404.2421875
413.0126	3125.71948242188
466.24234	2845.822265625
918.97821	2699.40625
1104.6509	2861.19995117188
1673.9427	3160.31372070313
2036.0266	3557.130859375
2120.1099	3530.85522460938
3466.1345	3809.68359375
4491.6357	4391.31005859375
peaklist end

peaklist start
mz=1716.17547341324
fragmentation=HCD
charge=3
header=RawFile: QE929_MSQ1321_20180329_Heba_ub_s7_30_1 Index: 23318 Precursor: 0 _peak_
110.37395	2371.79736328125
111.21113	2211.42553710938
113.87595	2867.38500976563
117.97385	2279.28735351563
139.30266	2649.29858398438
191.7981	2496.51171875
201.9716	2980.79345703125
262.52899	2709.16259765625
278.16089	2854.49194335938
424.51758	2851.52221679688
497.69666	3126.74975585938
578.83429	2727.55712890625
590.90771	2753.0078125
1125.6271	3576.80102539063
1287.7596	3491.78784179688
1547.9847	2905.72119140625
1932.7802	3019.10571289063
2000.5072	3962.53295898438
peaklist end

peaklist start
mz=1716.72900139479
fragmentation=HCD
charge=3
header=RawFile: QE929_MSQ1321_20180329_Heba_ub_s9_30_3 Index: 23825 Precursor: 0 _peak_
126.66082	2603.15161132813
145.36647	3364.84008789063
212.93561	2612.4150390625
294.43646	2489.45385742188
362.48303	2914.25561523438
438.19647	2503.15844726563
1446.8362	3209.94750976563
2065.8831	3718.03295898438
5211.7852	4419.96044921875
5984.1392	3988.13549804688
peaklist end

peaklist start
mz=1716.73851405545
fragmentation=HCD
charge=3
header=RawFile: QE929_MSQ1321_20180329_Heba_ub_s9_30_3 Index: 21197 Precursor: 0 _peak_
114.8658	2280.2470703125
165.20255	2777.7216796875
205.76796	3105.95727539063
433.29773	3338.0771484375
480.62033	2767.4814453125
688.22241	2592.49072265625
1004.4661	3077.845703125
1032.597	3629.67626953125
1306.1191	4070.50463867188
1664.4272	3876.94360351563
2448.6248	3408.74780273438
3540.8723	4548.201171875
3571.2607	3686.57788085938
5148.8818	3606.55883789063
peaklist end

peaklist start
mz=1717.06211472003
fragmentation=HCD
charge=3
header=RawFile: QE929_MSQ1321_20180329_Heba_ub_s4_10_1 Index: 23316 Precursor: 0 _peak_
121.19131	2674.90991210938
136.97015	2827.99047851563
309.78918	2480.36499023438
399.4765	2773.99462890625
539.51013	2636.07592773438
601.78107	2932.3076171875
763.01373	2768.6708984375
1078.0175	2886.82543945313
1383.7808	4476.04833984375
1442.99	3712.13696289063
peaklist end

peaklist start
mz=1717.06579998828
fragmentation=HCD
charge=3
header=RawFile: QE929_MSQ1321_20180329_Heba_ub_s9_30_3 Index: 23426 Precursor: 0 _peak_
105.11961	2471.91552734375
138.05527	4589.0576171875
147.29541	2672.57983398438
171.2525	2590.26391601563
174.02138	2489.36743164063
267.49686	2386.02172851563
314.10028	2595.03662109375
353.94012	2646.4296875
383.72534	2446.2880859375
480.6431	3358.22924804688
616.58789	3608.18237304688
688.20758	2808.85205078125
841.7005	2922.47143554688
971.0376	3988.11474609375
1001.971	3147.736328125
1358.6318	3104.49609375
1428.6575	4120.10400390625
1798.4773	3248.41625976563
2025.2646	3419.95263671875
2304.4365	3232.77392578125
3050.218	3171.07055664063
peaklist end

peaklist start
mz=1717.73201265003
fragmentation=HCD
charge=3
header=RawFile: QE929_MSQ1321_20180329_Heba_ub_s8_30_2 Index: 23429 Precursor: 0 _peak_
107.02038	2842.76538085938
126.646	3078.31298828125
163.86409	2525.58349609375
262.00888	2783.6181640625
355.63577	3138.23681640625
367.29776	2732.53393554688
473.86334	2621.20166015625
617.41052	2789.13012695313
746.87317	3262.1376953125
760.47577	3404.61059570313
765.52826	2930.96533203125
3054.5615	3704.03295898438
peaklist end

peaklist start
mz=1288.58912486499
fragmentation=HCD
charge=4
header=RawFile: QE929_MSQ1321_20180329_Heba_ub_s6_10_3 Index: 7353 Precursor: 0 _multi_
156.31093	2265.994140625
237.59372	2012.091796875
240.71889	1886.76025390625
242.78377	1966.77856445313
439.62497	1962.42956542969
446.19525	2210.91235351563
759.37036	4319.8330078125
910.98462	2664.45263671875
1107.1008	2066.82958984375
1171.6643	2681.89306640625
1241.5883	2883.55249023438
1320.5676	2690.65014648438
4668.8569	3068.13061523438
peaklist end

peaklist start
mz=1718.01517359803
fragmentation=HCD
charge=3
header=RawFile: QE929_MSQ1321_20180329_Heba_ub_s8_30_2 Index: 23492 Precursor: 0 _peak_
130.48558	2602.36401367188
139.36023	2618.79443359375
141.49933	2493.53833007813
188.51089	2816.11474609375
219.42607	2391.8251953125
255.51372	2773.81567382813
349.89578	2635.71997070313
470.09671	2889.71313476563
1225.1174	2915.88549804688
peaklist end

peaklist start
mz=1718.19543457031
fragmentation=HCD
charge=3
header=RawFile: QE929_MSQ1321_20180329_Heba_ub_s8_30_2 Index: 21219 Precursor: 0 _peak_
123.47906	2677.30004882813
131.17371	2295.62426757813
143.87219	2512.19262695313
406.94363	2829.02563476563
622.45404	2615.38012695313
667.21283	2708.13037109375
885.47137	2769.9501953125
1069.65	3056.19897460938
2543.0251	4181.05712890625
3054.1462	4351.67626953125
3170.6638	3438.40844726563
peaklist end

peaklist start
mz=1718.43305223624
fragmentation=HCD
charge=3
header=RawFile: QE929_MSQ1321_20180329_Heba_ub_s8_30_2 Index: 23599 Precursor: 0 _peak_
136.1785	2512.04931640625
144.94395	2515.05419921875
232.02568	2542.70043945313
257.38632	2736.10620117188
309.52652	3015.4716796875
393.96811	2710.97827148438
518.43756	2692.74560546875
608.48004	3127.142578125
643.66168	2727.55932617188
705.74139	3106.74877929688
1373.542	4200.57177734375
peaklist end

peaklist start
mz=1718.46989745811
fragmentation=HCD
charge=3
header=RawFile: QE929_MSQ1321_20180329_Heba_ub_s6_10_3 Index: 23699 Precursor: 0 _peak_
119.26385	2497.76831054688
448.33948	2838.94873046875
514.01453	3517.92016601563
737.9599	2763.25170898438
928.29303	2946.62524414063
2419.0718	4114.376953125
2519.075	3653.9794921875
3181.3318	3372.28515625
3428.8523	4021.35522460938
4996.73	4259.41845703125
peaklist end

peaklist start
mz=1718.64722928289
fragmentation=HCD
charge=3
header=RawFile: QE929_MSQ1321_20180329_Heba_ub_s8_30_2 Index: 21201 Precursor: 0 _peak_
105.58578	2954.80322265625
142.30229	3018.9931640625
188.31741	2575.17993164063
225.95973	2622.54907226563
235.87657	2402.57202148438
263.03375	2609.81469726563
300.0502	2844.87255859375
392.60574	3586.52563476563
563.96594	3207.67309570313
1251.6642	3341.5390625
1409.0739	3305.62182617188
peaklist end

peaklist start
mz=1719.00206102564
fragmentation=HCD
charge=3
header=RawFile: QE929_MSQ1321_20180329_Heba_ub_s8_30_2 Index: 23693 Precursor: 0 _peak_
143.58257	2496.97387695313
190.39543	2362.16674804688
223.6734	2661.85498046875
235.56544	2459.61962890625
325.75546	2766.39672851563
327.60913	3085.73071289063
443.97034	2984.84545898438
2500.3887	3620.61694335938
3401.8284	3564.0205078125
5827.1211	3740.10107421875
peaklist end

peaklist start
mz=1719.0394299825
fragmentation=HCD
charge=3
header=RawFile: QE929_MSQ1321_20180329_Heba_ub_s4_10_1 Index: 22964 Precursor: 0 _peak_
126.74657	2299.8916015625
136.39799	2373.46337890625
142.87065	3192.10498046875
418.75839	3124.28540039063
527.15839	3732.95874023438
976.44238	3343.19018554688
1287.6898	3193.87255859375
2952.613	3780.0693359375
4022.9087	4118.0537109375
4941.668	4333.18017578125
5820.2969	4131.62744140625
peaklist end

peaklist start
mz=1719.06115722656
fragmentation=HCD
charge=3
header=RawFile: QE929_MSQ1321_20180329_Heba_ub_s9_30_3 Index: 21593 Precursor: 0 _peak_
130.06445	2641.36767578125
180.03864	2564.31274414063
262.83218	2610.97534179688
580.74854	3165.9501953125
820.76862	3201.2353515625
1471.0461	3757.63232421875
2312.365	3588.91772460938
peaklist end

peaklist start
mz=1719.14776732807
fragmentation=HCD
charge=3
header=RawFile: QE929_MSQ1321_20180329_Heba_ub_s5_10_2 Index: 19202 Precursor: 0 _multi_
125.15498	2588.66528320313
369.22217	5145.08837890625
380.26056	2835.75219726563
396.96689	2555.51782226563
403.63412	2525.34594726563
513.18872	2784.20581054688
773.87646	2898.62817382813
1196.1199	3985.23828125
1353.4161	3039.01904296875
1646.8049	3227.7646484375
1821.4368	3703.54541015625
2528.001	3609.79467773438
3094.4453	3466.76245117188
3191.2598	4075.86010742188
3385.9275	3734.70263671875
3411.6213	3267.267578125
4709.6304	3872.45751953125
peaklist end

peaklist start
mz=1719.15296621874
fragmentation=HCD
charge=3
header=RawFile: QE929_MSQ1321_20180329_Heba_ub_s8_30_2 Index: 21472 Precursor: 0 _multi_
122.5481	2167.91235351563
133.5882	2426.21044921875
147.54723	3061.87841796875
227.96249	2470.83154296875
239.25211	2621.41796875
425.36691	2912.69897460938
781.42786	3233.27221679688
2306.2495	3709.71484375
2508.4832	3930.60595703125
peaklist end

peaklist start
mz=1719.27983269668
fragmentation=HCD
charge=3
header=RawFile: QE929_MSQ1321_20180329_Heba_ub_s9_30_3 Index: 21432 Precursor: 0 _peak_
116.00484	2340.14526367188
120.08084	3036.9365234375
135.21576	2617.75439453125
209.49863	2350.42846679688
602.26172	2965.11962890625
829.25079	3274.26733398438
848.57343	3477.1171875
1070.4417	2987.732421875
2171.0132	3300.39672851563
4205.7324	4186.62109375
5784.8174	4027.6025390625
peaklist end

peaklist start
mz=1289.87391724604
fragmentation=HCD
charge=4
header=RawFile: QE929_MSQ1321_20180329_Heba_ub_s6_10_3 Index: 9806 Precursor: 0 _multi_
128.00705	1807.51049804688
132.80499	1933.62463378906
148.56856	2268.43115234375
182.95721	2105.18212890625
202.93665	1862.63623046875
228.81357	1966.75695800781
314.12152	1952.51293945313
325.14938	2439.111328125
382.9082	2238.8212890625
488.48862	2724.37353515625
519.49774	2271.55346679688
992.50587	13592.9711914063
1089.8668	2869.9287109375
1363.9266	2114.42895507813
2652.4465	2804.63061523438
3374.9092	2880.34814453125
peaklist end

peaklist start
mz=1719.56040791531
fragmentation=HCD
charge=3
header=RawFile: QE929_MSQ1321_20180329_Heba_ub_s9_30_3 Index: 2747 Precursor: 0 _peak_
112.74496	2584.14526367188
115.03941	11038.248046875
116.04482	2660.6328125
160.62828	2536.3115234375
166.34766	2773.45874023438
211.06067	39200.90234375
212.06361	4850.10107421875
214.91617	2609.78149414063
222.1665	2729.08227539063
229.07088	26985.20703125
251.59456	2555.88500976563
255.0507	3494.3896484375
255.1895	3432.83813476563
265.0922	47327.1220703125
343.10361	3246.12329101563
397.1344	14856.591796875
424.57199	2916.5625
1058.0125	3443.10571289063
1142.8043	3342.43725585938
1321.4869	3373.12939453125
1700.4408	3275.91821289063
1791.026	3413.14868164063
2482.4033	3978.84252929688
3248.0825	3505.41845703125
peaklist end

peaklist start
mz=1719.56229814973
fragmentation=HCD
charge=3
header=RawFile: QE929_MSQ1321_20180329_Heba_ub_s9_30_3 Index: 21260 Precursor: 0 _peak_
152.70306	2587.98266601563
237.31303	2501.189453125
261.86597	2582.96704101563
267.06189	2670.73413085938
299.04181	2338.77294921875
560.65167	2755.4296875
716.2829	3035.10278320313
860.10986	3150.68994140625
1182.8602	3633.541015625
1191.6357	10698.7041015625
1690.2422	4032.84594726563
1908.3694	3720.15161132813
1942.3225	3226.6240234375
2151.6497	3645.98681640625
peaklist end

peaklist start
mz=1719.61962890625
fragmentation=HCD
charge=3
header=RawFile: QE929_MSQ1321_20180329_Heba_ub_s9_30_3 Index: 23927 Precursor: 0 _peak_
133.05872	2366.42822265625
161.52209	2641.51196289063
189.0415	2882.98461914063
365.63501	2876.57641601563
494.43237	2992.51953125
936.48938	3470.10571289063
1040.746	3101.31323242188
1356.3691	3164.466796875
1916.0287	3322.9638671875
2079.9412	4141.310546875
2791.4551	3658.63745117188
3334.3877	3667.14208984375
3533.1533	3799.44482421875
4252.2061	5069.8984375
peaklist end

peaklist start
mz=1719.73156667324
fragmentation=HCD
charge=3
header=RawFile: QE929_MSQ1321_20180329_Heba_ub_s6_10_3 Index: 23694 Precursor: 0 _peak_
128.51945	2980.15161132813
216.65594	2376.7958984375
323.4635	3382.77685546875
500.92294	2734.6357421875
876.92834	3431.22119140625
1836.9803	3036.27807617188
1897.6541	3142.45263671875
1971.2985	3179.83227539063
2091.4229	3276.35009765625
2989.3977	3696.50634765625
3055.5508	3801.49096679688
3840.2644	3786.84252929688
peaklist end

peaklist start
mz=1719.85962841428
fragmentation=HCD
charge=3
header=RawFile: QE929_MSQ1321_20180329_Heba_ub_s3_ctrl_3 Index: 21193 Precursor: 0 _peak_
131.40549	2434.99487304688
141.63487	2527.10986328125
260.6073	2540.46630859375
501.00839	3279.27661132813
1085.9989	3396.46313476563
1424.4301	3376.521484375
1673.5001	3450.00927734375
2583.4226	4868.845703125
2984.1982	3537.58471679688
3308.1694	4614.60888671875
4894.7334	4197.4921875
peaklist end

peaklist start
mz=1720.09449667853
fragmentation=HCD
charge=3
header=RawFile: QE929_MSQ1321_20180329_Heba_ub_s8_30_2 Index: 21258 Precursor: 0 _peak_
127.67722	2565.83129882813
288.32034	2410.0595703125
668.37891	2868.99633789063
1136.3936	2981.3896484375
1228.3241	3552.85424804688
1245.3541	3794.90893554688
1479.9553	3773.54516601563
2116.3279	3732.68334960938
2390.7153	3769.32885742188
3004.6897	4117.4638671875
5069.8706	4793.51708984375
5472.8276	3709.72412109375
5569.3735	4059.72485351563
peaklist end

peaklist start
mz=1720.13996816855
fragmentation=HCD
charge=3
header=RawFile: QE929_MSQ1321_20180329_Heba_ub_s6_10_3 Index: 13961 Precursor: 0 _multi_
109.10574	2477.58764648438
113.89138	2392.51904296875
189.81677	2738.4951171875
212.10219	8627.1796875
301.85034	2824.37646484375
311.17188	6219.46923828125
411.54297	2732.80493164063
424.28369	2853.33081054688
426.43173	2870.29028320313
479.23157	4049.02124023438
515.56024	2927.7294921875
666.35065	3968.51928710938
818.43536	5774.25048828125
1012.5773	3108.25927734375
1131.5521	13621.1337890625
1132.5739	3401.97338867188
1242.6241	44090.890625
1243.1149	64118.109375
1374.6395	11896.166015625
1375.6649	4158.59326171875
2035.5709	4307.4326171875
2485.2024	65364.015625
3333.5986	4152.1025390625
3482.7126	3756.18994140625
peaklist end

peaklist start
mz=1720.15561736793
fragmentation=HCD
charge=3
header=RawFile: QE929_MSQ1321_20180329_Heba_ub_s9_30_3 Index: 21245 Precursor: 0 _peak_
109.20974	2354.5498046875
109.21749	2226.47875976563
236.20302	2558.818359375
261.48517	2855.73315429688
284.76746	2398.67114257813
385.13495	2757.24853515625
537.89911	2824.93237304688
1884.0103	3123.67895507813
peaklist end

peaklist start
mz=1720.25834533702
fragmentation=HCD
charge=3
header=RawFile: QE929_MSQ1321_20180329_Heba_ub_s6_10_3 Index: 23282 Precursor: 0 _peak_
101.22826	2411.56201171875
110.88354	2641.90283203125
136.98825	2372.15258789063
175.22235	2599.63720703125
250.13744	2798.26733398438
292.55261	2704.4619140625
389.97964	2727.70825195313
523.79779	3147.05517578125
823.61377	3075.30932617188
886.93774	2634.68115234375
1005.1041	2972.43212890625
1088.9711	2990.74731445313
1404.1691	3095.97802734375
1490.746	3896.75048828125
1606.7273	3358.80517578125
2331.7363	3181.21704101563
4640.4854	4900.01513671875
5137.436	4695.4658203125
peaklist end

peaklist start
mz=1720.29237990522
fragmentation=HCD
charge=3
header=RawFile: QE929_MSQ1321_20180329_Heba_ub_s7_30_1 Index: 23357 Precursor: 0 _peak_
109.83405	2662.76733398438
136.95787	2409.44775390625
295.92841	2317.32958984375
324.65063	3866.64819335938
357.45303	2787.49877929688
1018.3521	3177.25122070313
1846.5735	3130.44873046875
peaklist end

peaklist start
mz=1720.30201214665
fragmentation=HCD
charge=3
header=RawFile: QE929_MSQ1321_20180329_Heba_ub_s7_30_1 Index: 22866 Precursor: 0 _peak_
100.04805	2700.28051757813
102.54019	2404.9033203125
111.02911	2308.5126953125
117.05273	2857.20556640625
117.85454	2639.48559570313
223.18227	2641.46655273438
266.43317	2774.09521484375
658.47253	2747.68994140625
1624.5532	3280.234375
2203.1204	3684.720703125
3293.6309	4061.759765625
4332.9907	4245.80419921875
peaklist end

peaklist start
mz=1720.46871534687
fragmentation=HCD
charge=3
header=RawFile: QE929_MSQ1321_20180329_Heba_ub_s5_10_2 Index: 12570 Precursor: 0 _multi_
122.58669	2692.24780273438
329.61041	2751.78393554688
408.89352	2932.78833007813
480.86465	2713.05541992188
683.521	2932.88305664063
995.53387	4075.68481445313
1242.0862	3879.36962890625
1242.6099	41520.3974609375
1243.13	25035.439453125
1244.1085	9543.9033203125
1332.4224	3412.43505859375
2580.3931	3649.26391601563
2980.5664	3653.94995117188
3862.4111	4405.3310546875
4710.7075	4322.3564453125
4904.5405	4022.7607421875
peaklist end

peaklist start
mz=1720.47119170746
fragmentation=HCD
charge=3
header=RawFile: QE929_MSQ1321_20180329_Heba_ub_s7_30_1 Index: 13409 Precursor: 0 _multi_
145.61188	2586.67236328125
212.10281	5087.7470703125
336.56763	3986.08129882813
356.11017	2412.6044921875
361.4863	3202.63696289063
550.26062	2992.21752929688
649.33527	2748.48364257813
666.3645	3130.4736328125
685.20697	2951.97192382813
765.42316	3199.96875
818.43335	3208.59716796875
1131.552	15854.609375
1242.6261	50005.98828125
1267.1805	3470.32080078125
1374.658	13724.1667480469
2484.2099	97583.8623046875
3326.3489	3732.09545898438
4790.2256	5098.46337890625
5252.0845	3811.60302734375
peaklist end

peaklist start
mz=1720.47155429592
fragmentation=HCD
charge=3
header=RawFile: QE929_MSQ1321_20180329_Heba_ub_s2_ctrl_2 Index: 13672 Precursor: 0 _multi_
120.9087	2367.2978515625
164.06898	2647.32861328125
193.26289	2516.88647460938
203.24435	2606.56616210938
212.10274	3470.97021484375
303.43411	2839.73974609375
324.34564	2612.86376953125
492.9151	2813.95922851563
787.85315	3815.68310546875
1131.5559	4241.390625
1150.5818	4157.6953125
1242.5947	15071.3681640625
2485.2068	51598.0869140625
3545.2649	3550.6923828125
4460.5684	3745.95874023438
4772.4272	4779.4609375
peaklist end

peaklist start
mz=1720.47176139288
fragmentation=HCD
charge=3
header=RawFile: QE929_MSQ1321_20180329_Heba_ub_s4_10_1 Index: 13833 Precursor: 0 _multi_
118.26923	2416.26025390625
129.22302	2317.5498046875
180.82704	2205.66235351563
211.79323	2212.99072265625
212.10213	4151.51513671875
311.16965	2515.56640625
446.84833	2908.4970703125
674.65588	3227.81689453125
770.92554	3073.17114257813
873.81012	3154.72802734375
1131.5496	5499.99267578125
1242.6218	33065.82421875
1719.7732	3776.9013671875
2485.2029	64143.021484375
2563.4065	3255.27026367188
3954.2476	4333.29541015625
4251.8691	4031.70385742188
peaklist end

peaklist start
mz=1720.47176139288
fragmentation=HCD
charge=3
header=RawFile: QE929_MSQ1321_20180329_Heba_ub_s4_10_1 Index: 13793 Precursor: 0 _multi_
137.98753	2589.28271484375
170.63747	2715.66357421875
182.58618	3004.87036132813
203.14304	2495.154296875
205.99786	2497.78198242188
212.10298	3926.85107421875
346.75159	3205.8427734375
763.40875	11887.494140625
763.69025	2799.08666992188
765.41614	3563.69360351563
1131.5474	4683.216796875
1242.626	26732.09765625
1374.6495	6080.1875
2484.2058	65928.4453125
5160.4009	4156.634765625
peaklist end

peaklist start
mz=1720.47331537763
fragmentation=HCD
charge=3
header=RawFile: QE929_MSQ1321_20180329_Heba_ub_s8_30_2 Index: 13692 Precursor: 0 _multi_
115.68426	2553.54809570313
136.16624	2384.63916015625
184.94585	2811.52514648438
204.59071	2371.16528320313
212.10313	5141.8916015625
214.7346	2347.96337890625
233.3492	2388.591796875
311.17081	3747.37768554688
347.91626	2688.32421875
361.67242	3044.392578125
666.36212	4298.79736328125
818.44299	3997.90795898438
1131.5579	5333.99951171875
1132.5763	4936.43310546875
1190.25	3171.89868164063
1242.6354	33504.78515625
1243.119	44509.98046875
1374.6394	4435.3017578125
1489.6497	4239.3349609375
2485.2045	50017.021484375
3221.1851	3776.58959960938
3431.4497	3962.59643554688
peaklist end

peaklist start
mz=1720.80342405138
fragmentation=HCD
charge=3
header=RawFile: QE929_MSQ1321_20180329_Heba_ub_s9_30_3 Index: 13607 Precursor: 0 _multi_
111.40514	2234.74487304688
116.06287	2374.642578125
120.78555	2386.26806640625
189.90527	2402.34375
212.10341	3644.28344726563
329.21378	2582.31079101563
381.11722	3174.99560546875
482.28952	2678.09399414063
526.62561	2736.1240234375
697.71222	2821.18920898438
847.74261	3352.38623046875
1131.5576	4497.041015625
1654.8162	3719.74658203125
1794.7086	3212.32055664063
1798.2612	3625.314453125
2483.226	49063.478515625
2485.1902	29264.0400390625
4078.2961	3950.22241210938
peaklist end

peaklist start
mz=1721.03665350577
fragmentation=HCD
charge=3
header=RawFile: QE929_MSQ1321_20180329_Heba_ub_s7_30_1 Index: 23372 Precursor: 0 _peak_
120.25515	2478.60424804688
174.3286	2361.787109375
248.73906	2679.99072265625
254.69556	3110.19995117188
274.7529	2553.35986328125
423.96616	2929.44116210938
785.78851	2969.14770507813
1848.3285	3276.689453125
2602.1404	3351.11181640625
4255.9741	3836.89306640625
5329.8892	4320.36474609375
peaklist end

peaklist start
mz=1721.09930554663
fragmentation=HCD
charge=3
header=RawFile: QE929_MSQ1321_20180329_Heba_ub_s9_30_3 Index: 21482 Precursor: 0 _peak_
204.69934	2704.810546875
361.80341	2933.41137695313
389.60626	2917.71215820313
1262.5477	3881.53051757813
1407.941	3766.30639648438
1714.7732	3384.90283203125
1963.0249	5465.97705078125
2090.4927	3427.76293945313
2323.2173	3880.49780273438
2516.0593	4933.61083984375
peaklist end

peaklist start
mz=1721.25842423554
fragmentation=HCD
charge=3
header=RawFile: QE929_MSQ1321_20180329_Heba_ub_s9_30_3 Index: 21177 Precursor: 0 _peak_
114.19291	2629.47241210938
127.73228	2767.11694335938
136.15442	2733.17431640625
150.59859	2345.12158203125
210.74217	2560.77075195313
408.82605	2753.94921875
558.32874	3336.95971679688
620.86273	2835.31225585938
676.37207	3236.3203125
730.87268	3433.30322265625
1373.827	3187.27270507813
1625.4971	3893.45751953125
2235.5432	3606.65356445313
3139.6724	4027.0341796875
4097.3257	3846.38842773438
5968.0796	4342.4267578125
peaklist end

peaklist start
mz=1721.35009765625
fragmentation=HCD
charge=3
header=RawFile: QE929_MSQ1321_20180329_Heba_ub_s8_30_2 Index: 21354 Precursor: 0 _peak_
125.17398	2752.15063476563
141.60606	2328.6025390625
163.71417	2980.15795898438
206.19855	2330.1708984375
217.0383	2548.0029296875
234.87769	2528.81494140625
263.41937	2458.73022460938
296.63739	2810.44848632813
761.90717	3261.1259765625
897.70074	3220.72094726563
968.70624	2900.58374023438
1033.1208	3009.46948242188
2497.0171	3741.3671875
2633.1411	3298.10571289063
4794.9478	4852.62353515625
peaklist end

peaklist start
mz=1721.42914379949
fragmentation=HCD
charge=3
header=RawFile: QE929_MSQ1321_20180329_Heba_ub_s8_30_2 Index: 21280 Precursor: 0 _peak_
231.55907	2829.51342773438
495.69205	2884.48168945313
514.10803	2870.5205078125
752.66443	2935.365234375
821.82367	3208.78247070313
948.40973	2838.63330078125
1391.774	3673.97436523438
1398.8577	3194.00219726563
1405.5596	3013.20288085938
1811.0426	3718.748046875
2762.0071	4782.90234375
2785.4841	3157.09765625
4822.2207	3904.1591796875
peaklist end

peaklist start
mz=1721.47567242414
fragmentation=HCD
charge=3
header=RawFile: QE929_MSQ1321_20180329_Heba_ub_s1_ctrl_1 Index: 11848 Precursor: 0 _peak_
204.05759	2669.7177734375
234.92232	2897.75756835938
254.38551	2648.552734375
258.01236	2580.61791992188
499.64816	2832.76196289063
818.59723	3467.78247070313
1073.1072	4385.08349609375
1367.7938	3191.30737304688
1411.2324	3230.43603515625
2321.8408	3485.66650390625
2484.2026	10234.41015625
3281.8633	3591.87768554688
3331.9873	3618.39135742188
3430.4146	5480.10693359375
4390.2788	4381.716796875
peaklist end

peaklist start
mz=1721.49491185683
fragmentation=HCD
charge=3
header=RawFile: QE929_MSQ1321_20180329_Heba_ub_s7_30_1 Index: 23244 Precursor: 0 _peak_
106.35413	2453.20458984375
108.36423	2552.9482421875
126.55826	2464.95483398438
229.48907	2562.47875976563
651.73657	3199.95458984375
3598.0474	4370.48388671875
3946.686	4279.43359375
4047.9233	3784.86157226563
4071.3218	3152.92431640625
4206.4609	3484.8798828125
4947.5479	3741.54150390625
peaklist end

peaklist start
mz=1721.61784604584
fragmentation=HCD
charge=3
header=RawFile: QE929_MSQ1321_20180329_Heba_ub_s8_30_2 Index: 21239 Precursor: 0 _peak_
128.16733	2356.97607421875
195.75841	2281.85278320313
208.60345	2505.68237304688
235.83948	2395.76123046875
269.15027	2601.8955078125
475.19763	3432.41333007813
781.44843	3150.64184570313
975.35986	5473.99951171875
1369.9692	3134.20751953125
1481.1392	3198.84594726563
1867.8704	3940.28540039063
peaklist end

peaklist start
mz=1721.7538873961
fragmentation=HCD
charge=3
header=RawFile: QE929_MSQ1321_20180329_Heba_ub_s4_10_1 Index: 23401 Precursor: 0 _peak_
143.93356	2586.89331054688
145.82506	2840.27587890625
178.58257	2527.09814453125
198.96556	2428.45190429688
337.2995	2984.60107421875
2465.2473	3566.8271484375
peaklist end

peaklist start
mz=1721.80863594926
fragmentation=HCD
charge=3
header=RawFile: QE929_MSQ1321_20180329_Heba_ub_s3_ctrl_3 Index: 12905 Precursor: 0 _peak_
175.69221	2662.32788085938
206.7084	2659.34936523438
300.0166	2729.39428710938
355.7778	2578.51831054688
422.59845	2584.4951171875
540.44531	3213.98657226563
736.02832	3296.87573242188
1147.4656	3592.59497070313
1242.6021	28634.9765625
1243.1201	19110.5703125
2115.3762	3726.1611328125
2228.1057	3796.61596679688
3548.8237	4857.63134765625
4509.8799	3757.80395507813
peaklist end

peaklist start
mz=1721.99706417099
fragmentation=HCD
charge=3
header=RawFile: QE929_MSQ1321_20180329_Heba_ub_s7_30_1 Index: 23410 Precursor: 0 _peak_
135.35391	2680.94458007813
137.00928	2517.35302734375
273.70648	3335.02734375
339.3667	2548.50732421875
494.42664	2766.52905273438
556.72876	3267.4619140625
587.04224	2687.28002929688
1272.5002	3339.41918945313
1730.3666	3739.14965820313
2135.5249	3811.62060546875
2247.3164	3219.353515625
5040.7065	4108.2998046875
peaklist end

peaklist start
mz=1722.09639113462
fragmentation=HCD
charge=3
header=RawFile: QE929_MSQ1321_20180329_Heba_ub_s6_10_3 Index: 23783 Precursor: 0 _peak_
102.9529	2250.4462890625
152.36862	2559.73388671875
156.86499	2589.09838867188
281.61371	2732.25610351563
302.74283	3549.15209960938
337.33676	2564.7939453125
365.17017	2584.935546875
662.38196	2619.248046875
719.23566	2821.98486328125
747.38684	2637.89794921875
857.1792	2905.1171875
874.87842	3409.85302734375
1295.6549	3162.84985351563
1964.1212	3841.79760742188
3180.7078	3977.67114257813
4585.5205	4034.42602539063
peaklist end

peaklist start
mz=1722.27195719102
fragmentation=HCD
charge=3
header=RawFile: QE929_MSQ1321_20180329_Heba_ub_s6_10_3 Index: 23571 Precursor: 0 _peak_
151.92935	2993.37255859375
220.87685	2525.95874023438
376.76352	2486.45727539063
386.35129	2904.4658203125
469.87564	2673.98999023438
542.18469	2632.44702148438
609.79669	2820.58642578125
674.16351	2830.62768554688
803.19458	2637.45556640625
1454.1121	2881.01513671875
1521.4113	3617.44946289063
1709.4664	3974.81420898438
2982.6609	5019.59716796875
3272.4424	3550.10668945313
3663.2556	3748.35522460938
4958.9395	4880.6669921875
peaklist end

peaklist start
mz=1722.32678660255
fragmentation=HCD
charge=3
header=RawFile: QE929_MSQ1321_20180329_Heba_ub_s9_30_3 Index: 21209 Precursor: 0 _peak_
128.57706	2288.6318359375
196.07149	2469.38232421875
381.5603	2454.5263671875
509.73746	2664.78930664063
633.88965	3766.14770507813
848.11023	3210.544921875
991.16748	2877.61328125
1020.0685	3076.19946289063
1383.3373	2829.19750976563
1425.4425	3227.26928710938
1510.1666	3273.32397460938
1538.1095	3546.31567382813
2530.9221	4054.84790039063
2725.4944	3868.98876953125
3450.5649	4094.91479492188
peaklist end

peaklist start
mz=1722.79105091245
fragmentation=HCD
charge=3
header=RawFile: QE929_MSQ1321_20180329_Heba_ub_s6_10_3 Index: 23765 Precursor: 0 _peak_
302.55899	2936.07983398438
568.53125	3224.666015625
659.21149	3179.189453125
1846.623	3454.29736328125
1891.6354	3162.37329101563
3459.9409	3869.51245117188
3819.7373	3571.97290039063
3986.9592	3531.02954101563
5331.5454	4321.85595703125
peaklist end

peaklist start
mz=1722.80083795859
fragmentation=HCD
charge=3
header=RawFile: QE929_MSQ1321_20180329_Heba_ub_s8_30_2 Index: 23306 Precursor: 0 _peak_
101.57364	3181.79809570313
138.05492	2635.0556640625
139.24861	2276.57739257813
198.29933	2974.28759765625
224.11255	2830.8828125
301.42734	2713.0859375
311.65524	3378.68286132813
325.40973	3064.376953125
508.6239	2554.45092773438
1351.5341	3521.26196289063
2777.6055	3608.90893554688
2955.4287	3871.61279296875
peaklist end

peaklist start
mz=1722.92395019531
fragmentation=HCD
charge=3
header=RawFile: QE929_MSQ1321_20180329_Heba_ub_s7_30_1 Index: 23191 Precursor: 0 _peak_
105.46724	2411.10498046875
109.95446	2598.59497070313
116.63885	2439.03979492188
116.93128	2498.13598632813
166.45636	2470.15576171875
193.45822	2754.72705078125
208.24348	2863.27392578125
211.62997	2573.06665039063
305.67801	2616.00854492188
441.37881	2689.95263671875
481.52466	2475.83422851563
500.14474	2778.89965820313
553.85248	2736.32202148438
peaklist end

peaklist start
mz=1722.95821265763
fragmentation=HCD
charge=3
header=RawFile: QE929_MSQ1321_20180329_Heba_ub_s8_30_2 Index: 23362 Precursor: 0 _peak_
151.91653	2420.80224609375
163.3205	2454.48193359375
181.01756	2538.49658203125
212.88348	2478.5869140625
348.21967	2796.81762695313
390.74005	3599.52368164063
480.6571	3220.36791992188
483.19485	2906.20336914063
972.7135	3064.74731445313
1021.9607	3205.05517578125
1358.3608	2958.11938476563
1387.4073	3316.962890625
2566.9656	4814.1845703125
3315.6604	3781.24829101563
3529.9329	4403.849609375
5193.1147	4419.63232421875
5398.2769	4139.556640625
peaklist end

peaklist start
mz=1723.15043475817
fragmentation=HCD
charge=3
header=RawFile: QE929_MSQ1321_20180329_Heba_ub_s9_30_3 Index: 21403 Precursor: 0 _peak_
126.78384	2807.07397460938
199.4424	2739.73828125
388.07333	2601.82495117188
465.10516	3037.43017578125
738.43842	2659.34716796875
1346.5396	4617.07373046875
2330.8088	3260.85034179688
2468.519	3684.73071289063
3783.7727	3665.55541992188
4109.8013	3709.51635742188
5391.1104	4156.17333984375
peaklist end

peaklist start
mz=1723.18273925781
fragmentation=HCD
charge=3
header=RawFile: QE929_MSQ1321_20180329_Heba_ub_s6_10_3 Index: 23589 Precursor: 0 _peak_
118.07475	2438.94750976563
466.5174	3087.36840820313
585.64362	2745.35131835938
5172.5151	3776.611328125
peaklist end

peaklist start
mz=1723.25019219829
fragmentation=HCD
charge=3
header=RawFile: QE929_MSQ1321_20180329_Heba_ub_s9_30_3 Index: 23532 Precursor: 0 _peak_
112.86677	2924.93090820313
202.75691	3026.86352539063
202.92166	2572.05322265625
203.92909	2495.19995117188
242.12976	2717.001953125
795.59564	3378.17260742188
837.50763	2932.55590820313
902.60168	3175.029296875
1741.7631	3247.3974609375
1948.2704	3134.27856445313
2387.1875	3471.55615234375
2761.9995	3404.6669921875
2995.1196	3409.73315429688
peaklist end

peaklist start
mz=1723.38426017013
fragmentation=HCD
charge=3
header=RawFile: QE929_MSQ1321_20180329_Heba_ub_s7_30_1 Index: 23218 Precursor: 0 _peak_
148.36961	2857.138671875
252.2144	2836.23364257813
282.84955	2725.85668945313
491.32559	2840.78247070313
528.7652	2541.45043945313
1275.6313	2987.67358398438
1310.6106	3553.26098632813
1735.2896	3226.95629882813
2432.4348	3253.4501953125
2822.4609	3399.83935546875
2880.8274	4125.02734375
3088.8374	3835.93408203125
3238.9131	3757.92456054688
3782.5771	4169.37890625
3809.0076	4137.9404296875
5487.063	3833.22485351563
peaklist end

peaklist start
mz=1723.45449324809
fragmentation=HCD
charge=3
header=RawFile: QE929_MSQ1321_20180329_Heba_ub_s6_10_3 Index: 23705 Precursor: 0 _peak_
132.31253	2404.22998046875
170.02289	2540.53271484375
276.67569	2680.79711914063
284.03937	2577.72021484375
328.75253	2961.98364257813
621.00305	3158.33203125
670.90295	2560.77197265625
685.8504	2937.50756835938
829.44519	2703.10083007813
1047.5695	3649.873046875
1339.5614	2901.45288085938
2281.7485	3436.14672851563
3055.2173	3680.74682617188
3761.2141	4030.24829101563
4186.3213	4532.35986328125
peaklist end

peaklist start
mz=1292.87432027783
fragmentation=HCD
charge=4
header=RawFile: QE929_MSQ1321_20180329_Heba_ub_s6_10_3 Index: 10270 Precursor: 0 _multi_
102.66525	1710.49926757813
130.05118	2064.00610351563
154.91573	2285.20336914063
166.59186	2232.3466796875
168.44128	2119.26293945313
232.75278	2032.67785644531
311.23123	1724.57202148438
336.05417	1894.40649414063
508.86963	2222.90209960938
823.08893	2267.91235351563
2054.895	2943.16821289063
2848.3186	3106.36376953125
3027.8582	2999.4853515625
4982.7686	3052.84033203125
peaklist end

peaklist start
mz=1723.92206937765
fragmentation=HCD
charge=3
header=RawFile: QE929_MSQ1321_20180329_Heba_ub_s9_30_3 Index: 23775 Precursor: 0 _peak_
214.13486	2488.84423828125
248.05325	2755.06787109375
322.28867	2661.21240234375
425.04999	2821.41162109375
942.65179	2973.892578125
992.21027	3386.79150390625
1633.8973	3261.970703125
peaklist end

peaklist start
mz=1723.95680623304
fragmentation=HCD
charge=3
header=RawFile: QE929_MSQ1321_20180329_Heba_ub_s7_30_1 Index: 23006 Precursor: 0 _peak_
111.53648	2576.63525390625
207.90802	2577.796875
212.95432	2568.8935546875
228.72011	2784.40307617188
259.33969	2637.36499023438
268.5191	2755.92407226563
352.49628	2728.5576171875
399.88904	2747.91430664063
424.21545	3094.77856445313
457.4437	2559.91015625
757.06274	3544.09790039063
1068.3284	3565.0087890625
1101.9768	3133.32836914063
2620.7566	3773.02075195313
2802.6426	3459.41796875
3813.9705	3553.94091796875
4141.708	3541.01513671875
5710.4385	4751.796875
peaklist end

peaklist start
mz=1724.2257066568
fragmentation=HCD
charge=3
header=RawFile: QE929_MSQ1321_20180329_Heba_ub_s9_30_3 Index: 23747 Precursor: 0 _peak_
109.78333	2433.69262695313
166.25137	2638.9130859375
220.67273	2735.77661132813
364.82739	2615.01879882813
367.71082	2557.27978515625
645.44519	3077.36840820313
705.05664	3024.71484375
1108.7776	3045.18139648438
1578.8394	3361.40942382813
1610.7206	3139.2607421875
1751.9109	3330.20654296875
3055.7537	4779.2216796875
3093.4216	3916.06372070313
3984.969	3885.16015625
5390.0898	4223.56982421875
peaklist end

peaklist start
mz=1724.23041533793
fragmentation=HCD
charge=3
header=RawFile: QE929_MSQ1321_20180329_Heba_ub_s4_10_1 Index: 23154 Precursor: 0 _peak_
107.3392	2581.62963867188
114.32585	2266.09545898438
157.42087	2297.71020507813
167.07126	2276.06030273438
204.43147	2785.40258789063
242.74199	2712.33203125
493.07037	2923.22314453125
2139.7527	3581.703125
2147.3008	3305.35107421875
2216.9011	3543.00024414063
2319.7434	3318.95458984375
3023.6445	4135.404296875
4631.8311	4191.29345703125
peaklist end

peaklist start
mz=1035.08161510463
fragmentation=HCD
charge=5
header=RawFile: QE929_MSQ1321_20180329_Heba_ub_s8_30_2 Index: 15024 Precursor: 0 _multi_
115.70566	1717.6318359375
117.00971	1658.63598632813
119.91891	1722.99487304688
122.27876	1498.84973144531
154.18283	1627.42565917969
166.79318	1643.93505859375
212.10295	2161.56079101563
320.92679	1946.771484375
330.53247	1986.80859375
1240.7902	2504.58422851563
2984.2283	2248.38745117188
3247.4897	2545.0048828125
4628.147	2568.55712890625
5072.9795	2801.99829101563
peaklist end

peaklist start
mz=1035.2810829891
fragmentation=HCD
charge=5
header=RawFile: QE929_MSQ1321_20180329_Heba_ub_s6_10_3 Index: 15209 Precursor: 0 _multi_
179.99516	1917.91784667969
185.16408	2257.54956054688
325.42303	1750.81140136719
3511.2935	2125.38525390625
3779.0764	2502.89428710938
3838.2205	2494.70190429688
4114.2134	3128.76440429688
peaklist end

peaklist start
mz=1035.28183367763
fragmentation=HCD
charge=5
header=RawFile: QE929_MSQ1321_20180329_Heba_ub_s7_30_1 Index: 14654 Precursor: 0 _multi_
183.52094	1949.85998535156
249.27542	1652.20483398438
270.508	1707.27355957031
391.95981	1632.8896484375
457.18152	1702.52185058594
641.63721	1843.62121582031
1184.4866	2466.69091796875
4436.2925	2830.5810546875
peaklist end

peaklist start
mz=1035.28183448098
fragmentation=HCD
charge=5
header=RawFile: QE929_MSQ1321_20180329_Heba_ub_s4_10_1 Index: 15140 Precursor: 0 _multi_
129.10234	1988.86047363281
165.12575	1637.84924316406
184.10835	2571.29296875
185.16475	3885.28979492188
212.10268	7623.486328125
213.10498	1697.59826660156
233.48254	1632.822265625
255.62758	2114.93920898438
322.18475	2654.49584960938
400.33832	1888.96801757813
419.4679	1580.83630371094
426.79916	1809.1484375
752.38538	2618.80029296875
980.49603	2067.51171875
1018.0233	2222.70385742188
1040.5404	2251.12548828125
1391.647	4017.25415039063
2077.4709	2282.31323242188
2376.5424	4614.20727539063
2862.9053	2846.68212890625
peaklist end

peaklist start
mz=1724.87039547017
fragmentation=HCD
charge=3
header=RawFile: QE929_MSQ1321_20180329_Heba_ub_s7_30_1 Index: 23152 Precursor: 0 _peak_
184.54355	2388.94287109375
211.22806	2519.27294921875
240.9924	2415.0869140625
253.17229	2581.09155273438
561.2146	2939.8818359375
683.29089	3007.09912109375
751.06262	2443.67236328125
1037.6996	3521.86547851563
2417.3828	3609.36791992188
3992.394	3693.18627929688
peaklist end

peaklist start
mz=1725.12002832332
fragmentation=HCD
charge=3
header=RawFile: QE929_MSQ1321_20180329_Heba_ub_s6_10_3 Index: 23292 Precursor: 0 _peak_
104.25103	2404.43579101563
141.08066	2940.33666992188
173.20549	2372.93408203125
270.65689	2629.4951171875
736.22235	2951.02661132813
1331.1454	3557.9794921875
1482.8877	3334.0126953125
1552.5868	3252.31494140625
2388.6255	3545.28759765625
2578.7988	3438.91162109375
peaklist end

peaklist start
mz=1035.48188150043
fragmentation=HCD
charge=5
header=RawFile: QE929_MSQ1321_20180329_Heba_ub_s9_30_3 Index: 14886 Precursor: 0 _multi_
101.96158	1723.85473632813
133.04375	1748.15832519531
212.10176	3399.21606445313
301.71344	1740.47338867188
305.10461	1926.68139648438
405.45929	1804.05249023438
586.82635	1783.13293457031
666.39636	1976.27600097656
752.39233	3013.3095703125
2189.5264	2123.44067382813
2481.9097	2983.8837890625
4165.5239	3112.333984375
peaklist end

peaklist start
mz=1725.44823111746
fragmentation=HCD
charge=3
header=RawFile: QE929_MSQ1321_20180329_Heba_ub_s8_30_2 Index: 23083 Precursor: 0 _peak_
100.35993	2547.70336914063
296.97519	2622.38818359375
792.67578	2945.21142578125
1400.6156	3820.84741210938
1976.549	3238.744140625
2017.856	3358.3603515625
4084.6255	4454.166015625
5170.0264	4135.11474609375
5682.1934	4159.15869140625
peaklist end

peaklist start
mz=1725.64301886995
fragmentation=HCD
charge=3
header=RawFile: QE929_MSQ1321_20180329_Heba_ub_s7_30_1 Index: 23346 Precursor: 0 _peak_
107.61364	2438.974609375
119.67043	2080.8642578125
184.45972	2525.7333984375
337.78564	2909.53564453125
526.78583	2745.86303710938
526.86884	3070.16357421875
806.5528	2863.93969726563
1295.8484	3009.99584960938
2375.2783	3361.08276367188
2788.3433	3585.68505859375
peaklist end

peaklist start
mz=1725.69220487008
fragmentation=HCD
charge=3
header=RawFile: QE929_MSQ1321_20180329_Heba_ub_s9_30_3 Index: 23381 Precursor: 0 _peak_
122.6955	2502.04174804688
150.93236	2478.9169921875
446.20523	3006.33935546875
456.53403	2990.2529296875
645.49548	2772.23950195313
685.10547	3165.83129882813
peaklist end

peaklist start
mz=1726.08400183645
fragmentation=HCD
charge=3
header=RawFile: QE929_MSQ1321_20180329_Heba_ub_s8_30_2 Index: 23339 Precursor: 0 _peak_
326.47162	2868.439453125
348.9472	2844.64916992188
359.54303	2804.05224609375
375.87497	3024.900390625
712.36823	3192.85913085938
719.04175	3195.91186523438
719.78876	3341.642578125
732.04535	2878.1982421875
1111.1017	3062.73193359375
1896.6515	3845.6796875
3048.304	3730.15283203125
4177.8486	4344.9130859375
4289.4375	4103.78271484375
4411.8984	3856.39672851563
5263.8105	4808.28173828125
peaklist end

peaklist start
mz=1726.16691357173
fragmentation=HCD
charge=3
header=RawFile: QE929_MSQ1321_20180329_Heba_ub_s6_10_3 Index: 23581 Precursor: 0 _peak_
227.76674	2601.83911132813
516.39453	3077.64965820313
1123.7074	3038.12475585938
peaklist end

peaklist start
mz=1726.67049154859
fragmentation=HCD
charge=3
header=RawFile: QE929_MSQ1321_20180329_Heba_ub_s6_10_3 Index: 23687 Precursor: 0 _peak_
127.30727	2661.7763671875
145.77609	2293.13891601563
159.57123	2844.95532226563
174.13474	2439.65087890625
200.64832	2635.75927734375
223.05228	2303.30834960938
280.76859	2840.64111328125
389.12003	2893.18701171875
941.19763	3143.63842773438
1166.9126	3473.59008789063
1342.9265	3535.04321289063
1555.8182	3427.60131835938
1681.0459	4052.978515625
1805.3191	3954.74926757813
1936.9933	3669.57153320313
2120.3706	3093.63037109375
2714.4182	3264.68310546875
3374.7407	3473.138671875
4816.2271	4636.79248046875
peaklist end

peaklist start
mz=1036.48664734843
fragmentation=HCD
charge=5
header=RawFile: QE929_MSQ1321_20180329_Heba_ub_s7_30_1 Index: 7616 Precursor: 0 _multi_
133.72658	1580.44738769531
187.51242	1722.36975097656
228.13191	1682.99987792969
334.64969	1581.38879394531
426.59711	1941.73425292969
531.71533	2373.99560546875
681.23871	2057.23486328125
857.93976	1775.28137207031
1171.8634	2145.04956054688
1794.1841	2042.77844238281
1996.3623	1894.40393066406
2377.2153	2707.74731445313
3891.6833	2570.63598632813
4656.9888	2444.3271484375
4692.1405	4976.07543945313
peaklist end

peaklist start
mz=1036.48676533356
fragmentation=HCD
charge=5
header=RawFile: QE929_MSQ1321_20180329_Heba_ub_s6_10_3 Index: 8017 Precursor: 0 _multi_
102.96059	1516.38671875
129.85558	1554.46228027344
277.71445	1550.95837402344
322.25867	1845.33361816406
331.81122	1833.51196289063
336.29996	1722.18469238281
996.2713	2090.58520507813
1048.0347	1930.7314453125
1173.5435	2969.29736328125
1174.2809	7698.60546875
1199.8875	7395.7080078125
1200.1921	3508.26635742188
1255.0967	2105.314453125
1255.5752	3125.66455078125
1283.5911	3101.1171875
1513.1163	1923.48095703125
1647.6807	2410.8525390625
1722.6052	1869.15600585938
1851.0842	2217.720703125
2115.4563	2281.42163085938
3223.7659	2232.94067382813
3368.6274	2185.90844726563
3937.2734	2560.62841796875
4530.7021	2452.23999023438
4558.0015	2586.74926757813
4690.1023	15525.5522460938
peaklist end

peaklist start
mz=1727.32398783497
fragmentation=HCD
charge=3
header=RawFile: QE929_MSQ1321_20180329_Heba_ub_s7_30_1 Index: 23013 Precursor: 0 _peak_
113.83893	2572.01806640625
136.54251	2607.7265625
246.04091	2758.94165039063
255.76866	2517.86401367188
263.36664	2486.62353515625
509.73706	2928.85498046875
795.20056	2826.41455078125
875.03589	2932.4453125
1130.1517	3426.85205078125
1681.7451	4303.9248046875
1969.3097	3259.36889648438
4111.5996	3551.85424804688
peaklist end

peaklist start
mz=1727.52821040826
fragmentation=HCD
charge=3
header=RawFile: QE929_MSQ1321_20180329_Heba_ub_s8_30_2 Index: 23133 Precursor: 0 _peak_
161.53188	2621.15283203125
250.99156	2416.48022460938
278.30957	2654.82202148438
326.22498	3454.67651367188
1131.5665	3308.72119140625
1348.8694	3158.1787109375
1412.4863	3180.205078125
1597.3303	4031.79272460938
2284.7524	3535.77270507813
2637.5999	3496.6748046875
2690.0972	3528.30737304688
3330.5173	3711.03735351563
3838.6528	5225.06884765625
4453.0508	4150.55419921875
peaklist end

peaklist start
mz=1727.8855382601
fragmentation=HCD
charge=3
header=RawFile: QE929_MSQ1321_20180329_Heba_ub_s7_30_1 Index: 23078 Precursor: 0 _peak_
104.06439	2809.66723632813
113.68859	2568.27783203125
118.09173	2344.47583007813
642.95587	3513.00805664063
1617.2266	3679.697265625
2308.2551	4026.60766601563
3579.6462	3985.63916015625
4277.9995	3766.13940429688
peaklist end

peaklist start
mz=1727.93391875795
fragmentation=HCD
charge=3
header=RawFile: QE929_MSQ1321_20180329_Heba_ub_s4_10_1 Index: 22974 Precursor: 0 _peak_
100.20487	2278.99682617188
153.63162	2593.2880859375
156.81273	2479.37451171875
167.98174	2971.1611328125
191.19641	2468.29077148438
217.6996	2494.81811523438
301.86691	2585.65258789063
360.46878	2674.94555664063
385.44452	2754.54907226563
578.60852	3050.51953125
1088.8396	3077.2255859375
1125.6892	3667.29321289063
2456.6433	4123.92626953125
2810.2166	3441.88305664063
3626.343	3947.42993164063
3964.5444	3335.08862304688
4339.6323	3767.41259765625
peaklist end

peaklist start
mz=1728.2190142378
fragmentation=HCD
charge=3
header=RawFile: QE929_MSQ1321_20180329_Heba_ub_s8_30_2 Index: 23598 Precursor: 0 _peak_
125.59885	2431.42700195313
141.33191	2227.29174804688
209.71623	2598.15893554688
253.91788	3145.640625
325.65625	2603.18920898438
382.28806	2647.39770507813
521.75739	2866.79907226563
524.90112	2599.97412109375
983.74445	2994.14135742188
1063.5377	2990.11279296875
1428.8472	2972.12231445313
2496.4243	3544.02709960938
4667.3418	3919.044921875
5909.3647	4301.6015625
peaklist end

peaklist start
mz=1728.39781260548
fragmentation=HCD
charge=3
header=RawFile: QE929_MSQ1321_20180329_Heba_ub_s6_10_3 Index: 23652 Precursor: 0 _peak_
104.03051	2259.6591796875
142.24847	3170.72827148438
158.72029	3049.69384765625
161.03639	2608.70922851563
206.0419	2934.69482421875
547.17438	2608.92895507813
626.61902	2902.31030273438
683.40802	3041.8818359375
695.20673	3158.94702148438
736.64624	3425.1328125
1063.5742	3364.748046875
1185.449	3585.92993164063
1851.2412	3292.63452148438
1930.6808	3453.69091796875
1978.6589	4346.41162109375
3277.5569	3465.93994140625
3320.0244	4186.98681640625
3544.5388	4316.923828125
peaklist end

peaklist start
mz=1728.59469512634
fragmentation=HCD
charge=3
header=RawFile: QE929_MSQ1321_20180329_Heba_ub_s8_30_2 Index: 23675 Precursor: 0 _peak_
145.38156	2417.73901367188
178.74281	2871.26416015625
188.11121	2283.02783203125
192.2403	2354.73095703125
230.78313	2519.76000976563
270.74557	2443.84301757813
455.32489	2859.83959960938
600.99243	2700.91967773438
760.28802	3080.15649414063
1110.9658	3716.73291015625
1253.7252	3317.01953125
2948.5474	4018.8642578125
4190.7305	3762.49731445313
4293.5723	4325.70068359375
5224.8071	3706.59741210938
5446.4912	3678.10961914063
5972.7446	3729.84594726563
peaklist end

peaklist start
mz=1728.70467799041
fragmentation=HCD
charge=3
header=RawFile: QE929_MSQ1321_20180329_Heba_ub_s4_10_1 Index: 23053 Precursor: 0 _peak_
120.08924	3154.86157226563
125.01505	2713.85546875
156.61667	2397.150390625
451.77112	2660.783203125
539.77191	2826.51098632813
1362.3407	5149.77197265625
1864.012	3696.47973632813
2924.0579	4030.00756835938
3361.3767	3822.34106445313
4920.1362	5033.19921875
4935.3638	4111.30712890625
peaklist end

peaklist start
mz=1728.82242661018
fragmentation=HCD
charge=3
header=RawFile: QE929_MSQ1321_20180329_Heba_ub_s4_10_1 Index: 23322 Precursor: 0 _peak_
167.74466	2483.25805664063
204.87549	2408.96264648438
513.37537	2943.19409179688
638.22351	3587.46728515625
943.71246	2914.06494140625
1144.4301	3481.74731445313
1222.0989	3714.74877929688
1871.6548	3381.91772460938
2882.082	3722.86499023438
3627.123	4462.4033203125
5005.542	4527.7998046875
peaklist end

peaklist start
mz=1728.94567871094
fragmentation=HCD
charge=3
header=RawFile: QE929_MSQ1321_20180329_Heba_ub_s7_30_1 Index: 23109 Precursor: 0 _peak_
119.86689	2266.1865234375
143.21938	2300.31958007813
201.87791	3077.5810546875
255.24648	2877.25
262.4238	2545.64990234375
392.71689	2810.63696289063
1081.0098	2954.14428710938
1154.729	3356.68139648438
1712.8763	3179.33032226563
2852.104	3966.08129882813
5137.7329	3436.18212890625
peaklist end

peaklist start
mz=1729.04004432495
fragmentation=HCD
charge=3
header=RawFile: QE929_MSQ1321_20180329_Heba_ub_s9_30_3 Index: 23323 Precursor: 0 _peak_
119.83701	2523.15283203125
122.71513	2381.31396484375
126.05505	2235.07299804688
258.43509	2791.83862304688
276.03204	2878.89282226563
1317.5264	3195.39135742188
1642.4589	3098.31713867188
1939.6743	3720.54638671875
2377.7961	3705.81274414063
2443.9053	3640.34057617188
2819.582	3656.44775390625
3879.9314	4624.96435546875
5903.3379	3848.21923828125
peaklist end

peaklist start
mz=1729.08962206057
fragmentation=HCD
charge=3
header=RawFile: QE929_MSQ1321_20180329_Heba_ub_s7_30_1 Index: 22903 Precursor: 0 _peak_
111.83602	2554.33227539063
112.08881	2279.82299804688
114.89657	2612.60205078125
124.5464	2803.32763671875
173.09549	2468.38134765625
188.65047	2134.33618164063
460.82303	2761.09423828125
622.21954	2724.6884765625
743.15717	3176.93774414063
1335.9395	3531.55078125
1562.4702	3181.486328125
1768.2366	3441.88500976563
1864.301	4596.41552734375
2685.5002	3950.91455078125
2984.1301	3843.0361328125
3588.5378	3730.12158203125
4153.1333	3245.04223632813
4269.7329	3325.81665039063
peaklist end

peaklist start
mz=1729.26463046691
fragmentation=HCD
charge=3
header=RawFile: QE929_MSQ1321_20180329_Heba_ub_s9_30_3 Index: 21433 Precursor: 0 _peak_
108.34862	2809.81030273438
114.81578	2462.630859375
126.61137	3021.3427734375
128.27432	2435.56079101563
141.25369	2409.48803710938
298.4758	2667.97143554688
453.42722	2949.02026367188
638.99542	2995.19287109375
1039.0004	2811.75610351563
2544.4504	3360.77954101563
3861.7598	3603.0166015625
peaklist end

peaklist start
mz=1729.30291519934
fragmentation=HCD
charge=3
header=RawFile: QE929_MSQ1321_20180329_Heba_ub_s6_10_3 Index: 23691 Precursor: 0 _peak_
183.06046	2881.90673828125
209.47125	2637.84350585938
268.2659	2824.2216796875
290.49738	2995.88647460938
306.77237	2645.81884765625
394.97968	2695.56396484375
1040.0195	2971.30249023438
1516.9982	3556.08715820313
2195.1792	3583.3125
2434.1453	3175.61303710938
3301.5051	3912.8564453125
3802.5049	3840.56884765625
peaklist end

peaklist start
mz=1729.39561974659
fragmentation=HCD
charge=3
header=RawFile: QE929_MSQ1321_20180329_Heba_ub_s8_30_2 Index: 23375 Precursor: 0 _peak_
512.65417	3040.33984375
715.79016	2941.849609375
1080.61	2849.29345703125
1339.017	3400.0302734375
2063.3425	3944.9404296875
3101.2434	4742.87890625
peaklist end

peaklist start
mz=1729.40230499372
fragmentation=HCD
charge=3
header=RawFile: QE929_MSQ1321_20180329_Heba_ub_s6_10_3 Index: 23312 Precursor: 0 _peak_
103.6601	2274.03100585938
125.74019	2509.92211914063
301.75949	2949.62573242188
320.79193	2876.61547851563
419.12677	3045.83715820313
748.82971	3185.7451171875
846.91907	3633.7900390625
1274.434	3647.62646484375
2978.2349	4032.48608398438
3193.8154	3339.107421875
3734.5029	4120.20458984375
4163.2178	3730.64599609375
5639.3477	3687.79711914063
peaklist end

peaklist start
mz=1729.56016461981
fragmentation=HCD
charge=3
header=RawFile: QE929_MSQ1321_20180329_Heba_ub_s8_30_2 Index: 23098 Precursor: 0 _peak_
103.68466	2624.06665039063
108.50788	2752.32006835938
120.41555	2480.00805664063
140.93475	2754.49560546875
141.55301	2644.97192382813
143.17578	2408.25415039063
167.92929	2251.205078125
487.80057	2740.44409179688
532.0993	2954.57543945313
609.72217	3118.17529296875
723.07159	3105.22045898438
1435.6176	3383.43017578125
1538.6569	4055.70288085938
2538.1587	4266.65478515625
2875.3418	3841.59936523438
5202.3359	3973.0380859375
peaklist end

peaklist start
mz=1729.98401664251
fragmentation=HCD
charge=3
header=RawFile: QE929_MSQ1321_20180329_Heba_ub_s6_10_3 Index: 23631 Precursor: 0 _peak_
103.60131	2346.58544921875
104.49997	2390.24951171875
142.07884	2471.26611328125
154.70229	3009.12255859375
183.99521	2687.8447265625
238.4827	2652.34252929688
389.47052	2990.34619140625
3391.0273	3956.72875976563
3903.751	3771.056640625
5814.4922	3931.13598632813
peaklist end

peaklist start
mz=1730.09475824762
fragmentation=HCD
charge=3
header=RawFile: QE929_MSQ1321_20180329_Heba_ub_s4_10_1 Index: 23357 Precursor: 0 _peak_
123.39046	2668.67260742188
213.46111	2226.41137695313
243.72963	2563.25708007813
333.72665	2700.72900390625
413.72626	2847.74609375
460.11484	2969.875
493.06064	2691.26245117188
515.32379	2532.17358398438
661.25055	2661.19775390625
960.03046	3326.92553710938
1216.5669	4147.80126953125
1943.1219	3040.83837890625
2616.3945	3631.5927734375
3685.5449	3451.7275390625
5155.9019	3996.31909179688
peaklist end

peaklist start
mz=1730.1488684006
fragmentation=HCD
charge=3
header=RawFile: QE929_MSQ1321_20180329_Heba_ub_s8_30_2 Index: 9202 Precursor: 0 _peak_
131.7025	2484.8369140625
169.90306	2556.77124023438
204.08719	5493.81689453125
259.95087	2622.82788085938
386.12415	2792.58911132813
458.4765	2666.16040039063
1083.917	2950.556640625
1093.8956	3301.48852539063
1324.6741	3864.71752929688
1430.6376	3068.79296875
2182.4414	3385.01391601563
2670.2849	3505.62841796875
2687.0452	3417.11499023438
peaklist end

peaklist start
mz=1730.15153612649
fragmentation=HCD
charge=3
header=RawFile: QE929_MSQ1321_20180329_Heba_ub_s6_10_3 Index: 9473 Precursor: 0 _peak_
138.05504	3400.37963867188
153.01451	2441.47290039063
169.66769	2660.6083984375
191.63737	2697.17749023438
264.0369	2559.51245117188
374.4342	2673.0791015625
590.59045	3096.50952148438
624.25494	2797.775390625
788.09985	3160.07983398438
901.29169	2938.90942382813
948.78925	3155.23046875
1029.5024	2878.95190429688
1064.5769	3376.94384765625
1100.074	2906.69775390625
2648.5449	3703.73413085938
peaklist end

peaklist start
mz=1730.29476609472
fragmentation=HCD
charge=3
header=RawFile: QE929_MSQ1321_20180329_Heba_ub_s9_30_3 Index: 21459 Precursor: 0 _peak_
108.64139	2530.01245117188
110.65816	2315.3046875
116.62401	2773.85766601563
124.38488	2298.66333007813
175.07872	2296.10693359375
230.78394	2441.47607421875
295.96603	2498.65478515625
300.95624	2446.77856445313
367.17523	2696.77514648438
435.4614	2501.21435546875
441.69995	2692.61889648438
449.14389	2490.34008789063
748.55835	3194.08715820313
835.93695	3287.49731445313
916.03613	3332.3017578125
1054.8684	2885.00146484375
2587.3738	3965.6650390625
2948.9893	4077.5595703125
3083.8096	4266.2333984375
4192.1841	3827.25366210938
5059.6152	4760.81494140625
peaklist end

peaklist start
mz=1730.47287374428
fragmentation=HCD
charge=3
header=RawFile: QE929_MSQ1321_20180329_Heba_ub_s4_10_1 Index: 23191 Precursor: 0 _peak_
137.28146	2394.21215820313
174.57544	2796.61254882813
222.8396	2710.46240234375
283.52914	2995.7001953125
388.22424	2605.82495117188
474.47351	2685.01025390625
505.66647	2716.37573242188
1067.0863	2726.93115234375
1293.8414	2838.80078125
1740.9624	3635.80517578125
3925.3032	4600.77099609375
peaklist end

peaklist start
mz=1730.7910180527
fragmentation=HCD
charge=3
header=RawFile: QE929_MSQ1321_20180329_Heba_ub_s4_10_1 Index: 18598 Precursor: 0 _multi_
106.55464	2352.61279296875
119.43405	2245.64428710938
120.6188	2385.72924804688
129.52686	2502.95263671875
154.77293	3030.2734375
204.08694	6262.3876953125
476.91296	2661.97045898438
868.27173	2627.06372070313
998.80597	2834.55444335938
peaklist end

peaklist start
mz=1730.79437200867
fragmentation=HCD
charge=3
header=RawFile: QE929_MSQ1321_20180329_Heba_ub_s9_30_3 Index: 18437 Precursor: 0 _multi_
138.05447	4877.30712890625
168.06401	3032.78979492188
199.20848	2512.96826171875
204.08533	12642.009765625
221.24979	2720.45556640625
273.29837	2613.74682617188
292.86581	3277.90478515625
604.03613	2858.2314453125
695.37347	3040.80883789063
865.54761	2973.54248046875
1390.9458	4111.28125
2567.1499	3925.39721679688
3570.6946	3775.0009765625
3787.2458	3715.01806640625
peaklist end

peaklist start
mz=1298.35268601954
fragmentation=HCD
charge=4
header=RawFile: QE929_MSQ1321_20180329_Heba_ub_s6_10_3 Index: 15276 Precursor: 0 _multi_
111.49252	2211.92138671875
124.14482	2018.6337890625
149.36293	2008.89709472656
162.20753	2358.95068359375
212.10339	2116.17797851563
250.07303	1946.14575195313
251.77228	1986.13610839844
310.12241	2432.41284179688
845.70477	2823.41064453125
895.08899	2253.97998046875
1063.5221	2453.15063476563
1245.5599	3076.31176757813
1692.4865	2548.580078125
4762.4585	2812.25024414063
peaklist end

peaklist start
mz=1038.88386350077
fragmentation=HCD
charge=5
header=RawFile: QE929_MSQ1321_20180329_Heba_ub_s3_ctrl_3 Index: 14095 Precursor: 0 _multi_
107.35081	1590.18859863281
122.55653	1579.05383300781
124.1301	1558.11303710938
128.72693	2113.66259765625
129.38789	1891.75500488281
161.38678	1497.06030273438
176.07855	1449.15698242188
187.19193	1782.60339355469
191.21927	1498.95336914063
212.10301	3442.9697265625
302.54041	1847.59191894531
316.88452	1517.77197265625
734.84375	2112.51123046875
972.97388	2084.49096679688
998.89575	2020.96472167969
1286.1501	2203.54077148438
2396.8511	2060.67016601563
2704.7783	2158.458984375
peaklist end

peaklist start
mz=1038.88404700454
fragmentation=HCD
charge=5
header=RawFile: QE929_MSQ1321_20180329_Heba_ub_s7_30_1 Index: 14662 Precursor: 0 _multi_
135.18532	1831.92980957031
164.69238	1543.04638671875
184.1077	1838.19140625
212.10291	3694.35302734375
222.71509	1659.36962890625
283.83035	1643.64697265625
394.82971	1646.35095214844
546.15253	1741.81091308594
851.44806	2077.98486328125
980.47723	2805.08203125
998.88812	2729.13793945313
999.41333	8136.16748046875
1039.5393	17365.51953125
1193.0344	2373.5087890625
1641.8684	2076.01806640625
2185.7488	2137.55981445313
2192.936	2234.25317382813
2512.2642	2661.74560546875
2851.1023	2700.72192382813
3825.9497	2496.32446289063
peaklist end

peaklist start
mz=1038.88420556968
fragmentation=HCD
charge=5
header=RawFile: QE929_MSQ1321_20180329_Heba_ub_s6_10_3 Index: 15229 Precursor: 0 _multi_
129.10268	2304.60864257813
138.05472	2725.66479492188
144.30118	1752.14367675781
167.08066	3688.77880859375
184.10791	9143.9404296875
185.1646	16890.134765625
204.08727	1922.91174316406
212.10254	32181.32421875
213.15977	6249.22021484375
296.12616	1870.99499511719
322.18677	20831.416015625
412.18265	1892.85339355469
450.47198	1907.39416503906
538.25946	2942.62426757813
555.90497	1903.13232421875
579.34625	2158.57177734375
631.04022	1898.48474121094
651.33948	2116.36059570313
690.82141	2330.3681640625
696.34114	13278.0583496094
747.1972	2305.6025390625
752.39282	12296.8544921875
776.84967	1937.02893066406
789.36591	1885.63940429688
820.8714	2141.82080078125
851.45987	8951.49780273438
954.82074	2720.7578125
980.49756	8489.78125
981.51465	2147.47729492188
996.85754	2282.4013671875
997.06348	2759.64477539063
997.25098	2359.05102539063
998.90686	8118.5751953125
1039.5371	9450.470703125
1051.5206	3608.595703125
1052.5446	3075.0205078125
1073.4926	2223.931640625
1165.575	3020.45556640625
1192.5388	3359.4716796875
1196.8435	2601.09912109375
1340.5382	2470.79052734375
1391.6765	15615.9609375
1392.6589	7445.33837890625
3012.532	2266.56518554688
4767.0802	11455.3696289063
peaklist end

peaklist start
mz=1298.35350659655
fragmentation=HCD
charge=4
header=RawFile: QE929_MSQ1321_20180329_Heba_ub_s8_30_2 Index: 15055 Precursor: 0 _multi_
106.71356	1931.40515136719
133.81302	1957.38208007813
139.19638	1813.76477050781
212.10231	2801.97192382813
252.5386	2104.224609375
322.18622	2986.32373046875
335.85254	2278.93603515625
607.50476	2315.61376953125
655.85187	2462.77392578125
1066.699	2320.20703125
1303.741	2021.17163085938
1563.7179	2358.74755859375
1704.5033	2203.18725585938
2287.9553	2438.04418945313
2356.0037	2953.53442382813
2427.217	2533.69555664063
2495.3435	2941.97436523438
2501.2639	2445.79418945313
4722.855	2899.78515625
peaklist end

peaklist start
mz=1038.8842707656
fragmentation=HCD
charge=5
header=RawFile: QE929_MSQ1321_20180329_Heba_ub_s8_30_2 Index: 15021 Precursor: 0 _multi_
122.25987	1692.1484375
133.04355	3005.00122070313
167.08173	2734.67138671875
184.10789	7209.9326171875
185.16467	9702.1123046875
212.1026	20617.513671875
213.15984	2067.97778320313
322.18751	16239.7534179688
538.26587	2976.1552734375
696.34204	2330.88696289063
735.40442	2040.064453125
752.38707	13799.0812988281
776.84692	2412.796875
835.50409	2289.83447265625
851.45581	10611.4763183594
954.43518	3060.00390625
980.49718	8465.75903320313
997.05365	2360.02709960938
999.90594	3097.3076171875
1051.5248	2748.90966796875
1052.549	2175.57299804688
1132.5448	2798.8408203125
1166.5316	2266.66796875
1192.5297	2414.91284179688
1192.7928	2736.84106445313
1245.8008	2352.49438476563
1391.6851	13390.6474609375
1392.6713	8145.64306640625
1393.6605	2726.5634765625
1689.7061	3031.87622070313
1996.8089	5966.49096679688
2739.2708	2229.57299804688
3636.9692	2568.55810546875
4257.3047	2471.11303710938
4767.0944	18735.5251464844
peaklist end

peaklist start
mz=1038.88432846929
fragmentation=HCD
charge=5
header=RawFile: QE929_MSQ1321_20180329_Heba_ub_s4_10_1 Index: 15156 Precursor: 0 _multi_
129.10193	2200.02954101563
157.55356	1638.67492675781
165.44264	1997.88403320313
167.0813	3147.4892578125
184.10768	9494.8544921875
185.16458	20032.732421875
204.08574	1850.99279785156
212.10251	33266.5625
213.15872	3699.19165039063
322.18575	24869.1623535156
328.36679	1764.1826171875
363.00381	1988.40539550781
538.25842	2275.85498046875
651.34253	4072.12939453125
752.39355	18843.65234375
758.15509	2473.58422851563
850.34491	2395.494140625
851.45654	10236.2841796875
869.38727	2353.67651367188
911.90027	2341.13818359375
980.50287	13729.1884765625
981.49475	3830.65258789063
993.44623	2536.57983398438
996.44489	6627.06591796875
997.03961	2434.50634765625
999.40857	2889.10815429688
1051.5334	6866.0126953125
1073.4747	2434.68676757813
1165.5754	14140.9375
1168.5183	2807.80419921875
1193.2816	3353.55493164063
1193.7689	2774.22534179688
1373.6198	2239.013671875
1391.6788	26613.1162109375
1392.6624	8748.634765625
1551.6686	5440.95776367188
1551.6971	6404.34545898438
1844.9052	2444.1435546875
1989.6614	2560.046875
2384.0489	20184.45703125
3616.012	2538.4775390625
4278.4629	2571.34838867188
4863.1968	2400.89208984375
peaklist end

peaklist start
mz=1298.3536014478
fragmentation=HCD
charge=4
header=RawFile: QE929_MSQ1321_20180329_Heba_ub_s4_10_1 Index: 15184 Precursor: 0 _multi_
110.61811	2060.21606445313
113.94038	1668.25134277344
159.30171	1988.46838378906
212.10165	3052.35424804688
250.75111	2404.80639648438
275.4472	2023.50915527344
325.39975	2121.94653320313
459.37915	1898.6396484375
753.40167	2707.51123046875
2715.8794	2671.22143554688
3523.4419	3191.53369140625
3870.5847	2769.53784179688
peaklist end

peaklist start
mz=1038.88437992124
fragmentation=HCD
charge=5
header=RawFile: QE929_MSQ1321_20180329_Heba_ub_s1_ctrl_1 Index: 12805 Precursor: 0 _multi_
100.95811	1739.42846679688
103.49666	1490.24597167969
123.17781	1831.89294433594
244.32074	1711.92163085938
262.74152	1481.39392089844
269.36426	1756.16418457031
350.83984	1809.4521484375
372.68814	1661.67492675781
1633.7902	2658.22338867188
1666.8862	2259.97973632813
1676.8551	2333.96948242188
2099.3152	2097.42895507813
2209.1902	2091.08203125
2455.6401	2361.32055664063
2886.9492	2345.7353515625
3533.9885	2854.57006835938
peaklist end

peaklist start
mz=1038.88448416037
fragmentation=HCD
charge=5
header=RawFile: QE929_MSQ1321_20180329_Heba_ub_s5_10_2 Index: 13771 Precursor: 0 _multi_
111.93945	1536.02722167969
120.04096	1610.6533203125
212.10258	3306.55786132813
478.19095	1808.986328125
488.42398	1911.46716308594
696.33228	2318.07275390625
1198.8512	2139.7431640625
1571.5974	1913.79418945313
2233.7444	2186.48193359375
2596.8198	2233.22705078125
2944.2922	2452.7919921875
3830.0508	2339.97827148438
4722.8413	2736.28369140625
4760.8159	2773.15747070313
peaklist end

peaklist start
mz=1038.88460757174
fragmentation=HCD
charge=5
header=RawFile: QE929_MSQ1321_20180329_Heba_ub_s9_30_3 Index: 15111 Precursor: 0 _multi_
102.85882	1602.45812988281
138.0553	2344.62475585938
174.14117	1813.28100585938
182.06528	1425.19543457031
201.61685	1620.46691894531
204.08667	2536.82885742188
212.10304	1962.22033691406
219.78062	1622.09851074219
228.82721	1742.06384277344
239.43892	1698.52563476563
310.3548	1646.74328613281
371.18649	1657.27453613281
374.22662	2058.8125
674.23224	1820.80261230469
998.90747	6728.88623046875
999.41888	8307.3408203125
1000.6216	2198.69506835938
1295.0459	2010.92443847656
1321.845	2499.50317382813
1676.5515	2242.953125
2213.0562	2128.43041992188
3836.0486	2899.251953125
5009.2734	2726.74780273438
peaklist end

peaklist start
mz=1038.88460757174
fragmentation=HCD
charge=5
header=RawFile: QE929_MSQ1321_20180329_Heba_ub_s9_30_3 Index: 14908 Precursor: 0 _multi_
120.73604	1538.89782714844
123.20319	1341.55395507813
167.08089	3446.34594726563
175.14612	1546.53356933594
184.10698	6937.56298828125
185.16452	16535.298828125
212.10246	29240.283203125
213.103	2085.158203125
213.15933	3525.2958984375
233.73654	1519.10485839844
246.41013	1626.43872070313
267.93356	1847.70178222656
275.63483	1541.2138671875
278.57132	1884.47619628906
289.57608	1552.8505859375
322.1869	19343.0739746094
330.85617	1572.33605957031
437.21643	2216.07470703125
494.57065	1746.10168457031
506.73181	1987.80236816406
528.44305	1920.27331542969
643.68744	1925.03442382813
651.33905	2571.53002929688
690.30396	1753.25451660156
752.38978	13051.2282714844
776.33929	2672.30151367188
776.85535	1930.0302734375
820.60059	2583.20239257813
851.45881	11614.5617675781
921.4151	2071.89697265625
966.47168	2004.48693847656
980.48755	11358.67578125
993.43927	2235.47265625
996.64429	5982.0751953125
996.83917	2214.11376953125
997.05792	3723.11596679688
997.24786	3560.140625
997.4455	3238.40893554688
998.91584	6593.19067382813
1024.4583	2483.42822265625
1039.7778	4111.88720703125
1051.5363	6621.099609375
1067.4265	2248.33764648438
1072.1521	2719.59936523438
1126.8165	2692.767578125
1165.5602	6750.68115234375
1189.274	3309.69213867188
1193.7677	3246.25
1197.1987	2277.50732421875
1246.3182	2609.82080078125
1324.0431	2595.09497070313
1391.6531	10951.8037109375
1391.6672	9566.60034179688
1392.6693	11667.369140625
1552.6743	2702.5673828125
1980.7823	2120.45654296875
2300.6887	2416.70727539063
4378.2598	2981.236328125
4768.0936	17827.2163085938
4840.5312	3110.8232421875
4999.1626	2615.49389648438
peaklist end

peaklist start
mz=1038.88471225177
fragmentation=HCD
charge=5
header=RawFile: QE929_MSQ1321_20180329_Heba_ub_s2_ctrl_2 Index: 14873 Precursor: 0 _multi_
100.14253	1582.55310058594
104.50459	1846.12316894531
109.67823	1449.60437011719
135.48755	1642.75866699219
153.0426	1771.30969238281
167.08122	1935.40124511719
185.16479	7030.9990234375
212.10237	10388.5458984375
269.72855	1681.32006835938
274.21725	1747.01916503906
322.18707	6892.29248046875
346.86075	1867.32446289063
354.06473	1915.10327148438
752.39478	2194.97534179688
780.59332	2193.5478515625
851.46844	2669.16430664063
876.89868	1846.24475097656
1039.5289	6978.07470703125
1083.567	1923.13024902344
1348.6508	2228.2548828125
1391.6216	2609.17846679688
2528.916	2583.91064453125
3976.0842	2827.68798828125
peaklist end

peaklist start
mz=1298.35480906274
fragmentation=HCD
charge=4
header=RawFile: QE929_MSQ1321_20180329_Heba_ub_s9_30_3 Index: 14936 Precursor: 0 _multi_
128.71237	1991.69177246094
138.60384	1966.96875
160.45743	1960.07946777344
172.27734	1854.30786132813
214.80481	1958.41662597656
219.92616	1777.47973632813
311.48157	1912.81237792969
322.18539	4267.236328125
412.72601	2242.32177734375
530.23865	2290.46948242188
696.34772	2170.306640625
1003.1422	2364.91674804688
1103.1582	2480.00952148438
1401.202	2773.59008789063
1403.8805	3040.845703125
1724.4025	3064.64379882813
3687.874	3083.09497070313
peaklist end

peaklist start
mz=1730.86700138682
fragmentation=HCD
charge=3
header=RawFile: QE929_MSQ1321_20180329_Heba_ub_s4_10_1 Index: 23400 Precursor: 0 _peak_
100.15386	2652.57055664063
115.4817	2646.59423828125
139.25104	3104.59399414063
221.07642	2975.38256835938
403.00909	2984.60791015625
538.94983	2675.84228515625
596.13751	3086.79809570313
867.30994	3248.79711914063
1392.6289	3632.61303710938
2097.0125	4348.03125
2576.5205	3553.18676757813
3597.5068	3914.48657226563
4551.1963	5360.994140625
peaklist end

peaklist start
mz=1730.96685931539
fragmentation=HCD
charge=3
header=RawFile: QE929_MSQ1321_20180329_Heba_ub_s4_10_1 Index: 23096 Precursor: 0 _peak_
105.0509	2365.63037109375
120.42613	2360.71997070313
123.19886	3026.314453125
138.05577	2950.67944335938
194.353	2532.43823242188
199.61957	2502.46020507813
201.79636	2582.92578125
304.56625	3207.41528320313
319.38123	2464.88793945313
778.79663	3377.7041015625
786.34558	3098.27563476563
837.77643	3213.14477539063
1137.3634	3205.75561523438
1399.2946	3152.7275390625
1929.097	3558.7763671875
peaklist end

peaklist start
mz=1298.60314189652
fragmentation=HCD
charge=4
header=RawFile: QE929_MSQ1321_20180329_Heba_ub_s7_30_1 Index: 14701 Precursor: 0 _multi_
179.81863	1756.16589355469
195.49088	2193.6689453125
267.99405	2161.37573242188
340.4415	2278.52172851563
1252.0653	2418.1337890625
1700.7655	2201.9697265625
2510.811	2739.57763671875
2552.3276	3089.39208984375
2607.9546	2883.58032226563
2880.7859	2475.84399414063
4485.4185	3350.21118164063
4812.8428	3281.0419921875
peaklist end

peaklist start
mz=1731.49471746234
fragmentation=HCD
charge=3
header=RawFile: QE929_MSQ1321_20180329_Heba_ub_s9_30_3 Index: 23841 Precursor: 0 _peak_
152.88881	2436.31518554688
427.16266	2912.8291015625
545.7702	2860.1220703125
555.61542	2930.47265625
1000.0876	3757.30419921875
1355.7477	3276.669921875
3141.9019	3506.54150390625
peaklist end

peaklist start
mz=1731.62724015034
fragmentation=HCD
charge=3
header=RawFile: QE929_MSQ1321_20180329_Heba_ub_s8_30_2 Index: 23187 Precursor: 0 _peak_
161.81415	2610.65576171875
224.85855	2642.96044921875
278.29584	2797.45654296875
298.42548	2436.23364257813
331.96829	2528.73022460938
369.46765	2661.18579101563
434.88394	2779.427734375
856.39484	3294.173828125
907.85608	2952.04248046875
915.37323	3181.82104492188
2498.3159	4488.88623046875
2633.1506	3530.8818359375
2752.9204	3198.64575195313
3415.467	3785.02612304688
5231.5938	4199.4228515625
peaklist end

peaklist start
mz=1731.87321456467
fragmentation=HCD
charge=3
header=RawFile: QE929_MSQ1321_20180329_Heba_ub_s8_30_2 Index: 23341 Precursor: 0 _peak_
127.30902	2504.98120117188
184.56174	2314.74072265625
295.21027	2659.73779296875
367.99045	3071.99365234375
740.88568	2765.3642578125
781.38892	2933.72827148438
903.50842	2761.71801757813
1113.2969	4585.94287109375
1937.7168	3451.4833984375
2206.5435	3513.31225585938
2733.5706	3658.10546875
peaklist end

peaklist start
mz=1731.92466418027
fragmentation=HCD
charge=3
header=RawFile: QE929_MSQ1321_20180329_Heba_ub_s9_30_3 Index: 21340 Precursor: 0 _peak_
108.39955	2678.66772460938
110.5172	2343.51171875
135.33055	2515.0234375
191.7507	2709.50610351563
248.6375	3250.41162109375
277.13458	2998.56591796875
333.46335	2569.28588867188
357.02914	2789.27270507813
519.35382	2741.79956054688
1925.0874	3484.10913085938
2318.4612	4244.515625
3024.1472	4080.07153320313
4744.0967	3750.91357421875
peaklist end

peaklist start
mz=1732.14719305329
fragmentation=HCD
charge=3
header=RawFile: QE929_MSQ1321_20180329_Heba_ub_s8_30_2 Index: 23379 Precursor: 0 _peak_
102.51117	2577.42822265625
120.32159	2293.60888671875
189.83189	2669.70947265625
221.95796	2651.54809570313
522.84509	3013.80859375
697.68872	3314.42993164063
829.90625	3304.94946289063
865.57355	3006.04736328125
2820.9822	3847.42944335938
3777.7471	3759.40161132813
3937.5642	3798.37084960938
4683.7393	4404.90380859375
4858.3701	4063.20043945313
peaklist end

peaklist start
mz=1039.87714076236
fragmentation=HCD
charge=5
header=RawFile: QE929_MSQ1321_20180329_Heba_ub_s7_30_1 Index: 17516 Precursor: 0 _multi_
123.88405	1521.83557128906
155.08075	1675.96264648438
176.12216	1979.4296875
185.99113	1943.30187988281
186.77846	1825.55090332031
425.89581	2058.77563476563
1001.4443	2185.5732421875
1095.9578	1936.66735839844
1313.9265	2252.98852539063
1343.2535	3310.82788085938
1403.9336	2720.20458984375
1798.8767	2442.51318359375
1891.9326	2493.59375
3572.0981	2475.95581054688
3877.2634	2159.73950195313
peaklist end

peaklist start
mz=1732.90302653663
fragmentation=HCD
charge=3
header=RawFile: QE929_MSQ1321_20180329_Heba_ub_s9_30_3 Index: 21380 Precursor: 0 _peak_
113.91376	2362.4189453125
147.17023	2407.38549804688
153.81389	2895.28149414063
160.30627	2356.7578125
167.13481	2538.818359375
1251.7563	4394.86767578125
1501.428	3456.49731445313
1687.8767	4074.50170898438
2424.0269	4039.91723632813
4049.9641	3925.75659179688
peaklist end

peaklist start
mz=1732.93314346458
fragmentation=HCD
charge=3
header=RawFile: QE929_MSQ1321_20180329_Heba_ub_s8_30_2 Index: 23648 Precursor: 0 _peak_
130.72478	2313.58276367188
131.50938	2447.3408203125
3744.5442	3622.26416015625
4043.4182	3474.37939453125
peaklist end

peaklist start
mz=1732.99927864854
fragmentation=HCD
charge=3
header=RawFile: QE929_MSQ1321_20180329_Heba_ub_s4_10_1 Index: 23416 Precursor: 0 _peak_
101.36857	2501.15942382813
154.63707	2318.01635742188
165.25887	2856.56665039063
196.78787	2267.0517578125
300.67108	2559.38232421875
421.26862	3534.41455078125
550.14581	2900.765625
1670.8213	3831.96264648438
4242.2759	4170.40869140625
4428.1904	4413.3544921875
4458.4028	4210.6279296875
peaklist end

peaklist start
mz=1040.27862991369
fragmentation=HCD
charge=5
header=RawFile: QE929_MSQ1321_20180329_Heba_ub_s6_10_3 Index: 18038 Precursor: 0 _multi_
112.88194	1621.10107421875
114.84554	1788.84594726563
128.55962	1482.77221679688
146.86432	2182.4111328125
155.08122	1628.86669921875
184.66158	1730.02111816406
347.66214	1797.58642578125
359.96329	1774.38171386719
536.30078	1783.68896484375
1465.6799	2280.869140625
1721.0234	2164.31762695313
1731.9205	2688.22509765625
2229.2041	2341.18896484375
3694.3501	2331.86572265625
4248.3584	2192.8271484375
peaklist end

peaklist start
mz=1733.15893554688
fragmentation=HCD
charge=3
header=RawFile: QE929_MSQ1321_20180329_Heba_ub_s8_30_2 Index: 23553 Precursor: 0 _peak_
111.74934	3526.28295898438
112.1254	2636.5078125
112.38626	2517.81909179688
140.98897	3121.6787109375
143.63737	2966.46459960938
189.26735	2534.0087890625
192.05356	2720.2607421875
254.6736	2408.61328125
347.35123	2706.572265625
467.50027	3234.33276367188
560.0755	2892.84985351563
561.61957	2865.53247070313
834.88843	2804.63940429688
1627.9655	3203.359375
1680.9999	3349.7900390625
3928.9775	4326.12109375
3971.4368	4113.15869140625
4134.3696	4664.2333984375
4749.5049	4213.04931640625
peaklist end

peaklist start
mz=1733.47830764919
fragmentation=HCD
charge=3
header=RawFile: QE929_MSQ1321_20180329_Heba_ub_s9_30_3 Index: 23427 Precursor: 0 _peak_
131.57768	2353.1875
143.7592	2593.19580078125
207.99876	2694.98974609375
210.23586	2327.11499023438
323.65195	2676.109375
483.24377	2489.3349609375
1122.095	3192.63842773438
1615.4402	3493.583984375
1827.4653	3442.05981445313
2100.79	4092.22387695313
4462.3613	5040.6787109375
5001.2031	4930.97314453125
peaklist end

peaklist start
mz=1733.78795357542
fragmentation=HCD
charge=3
header=RawFile: QE929_MSQ1321_20180329_Heba_ub_s7_30_1 Index: 23143 Precursor: 0 _peak_
117.84985	3101.66333007813
130.99135	2509.76440429688
133.61926	2771.73754882813
171.93456	2520.3798828125
318.0134	2911.29516601563
403.19598	3211.98071289063
453.47519	3086.078125
576.04156	3281.32446289063
2084.0964	3418.4482421875
3524.4067	3673.01879882813
peaklist end

peaklist start
mz=1733.89608311726
fragmentation=HCD
charge=3
header=RawFile: QE929_MSQ1321_20180329_Heba_ub_s8_30_2 Index: 23235 Precursor: 0 _peak_
120.08159	2461.2041015625
126.36444	2537.10131835938
132.26988	3060.74047851563
136.07634	2359.30419921875
138.05518	3442.49487304688
169.33768	2296.66455078125
185.46861	2700.212890625
213.96924	2625.44091796875
435.72913	2614.57055664063
1205.8334	3599.48852539063
1289.5869	3376.96142578125
1806.2915	3609.59497070313
2190.9329	3504.314453125
2928.8391	4248.408203125
peaklist end

peaklist start
mz=1733.90746329869
fragmentation=HCD
charge=3
header=RawFile: QE929_MSQ1321_20180329_Heba_ub_s8_30_2 Index: 21241 Precursor: 0 _peak_
145.90291	2463.48950195313
173.09238	5370.5498046875
216.77773	2629.37744140625
227.14932	2603.82983398438
366.18384	2345.224609375
400.33038	2811.078125
416.14719	3236.7451171875
626.45428	2793.49658203125
687.64954	3090.2724609375
1035.7517	3185.8525390625
1353.7649	3287.30053710938
1565.0182	3781.44921875
3912.511	5136.28173828125
4781.2554	3935.8955078125
4834.8882	4844.77099609375
peaklist end

peaklist start
mz=1733.91645516133
fragmentation=HCD
charge=3
header=RawFile: QE929_MSQ1321_20180329_Heba_ub_s8_30_2 Index: 23672 Precursor: 0 _peak_
102.7316	2294.12182617188
103.70786	2581.33959960938
128.20197	3136.19384765625
305.1832	2660.32006835938
663.22406	2988.50634765625
1139.5519	2928.70263671875
1354.9741	3227.55053710938
2169.6606	3497.73022460938
3006.2092	3882.4443359375
5759.2959	3881.9296875
peaklist end

peaklist start
mz=1733.97539318133
fragmentation=HCD
charge=3
header=RawFile: QE929_MSQ1321_20180329_Heba_ub_s8_30_2 Index: 23539 Precursor: 0 _peak_
125.41471	2412.14575195313
126.75074	2252.6201171875
144.31319	2438.3271484375
149.8024	2326.15258789063
154.45164	2487.208984375
170.02493	2805.34716796875
172.39157	2388.97778320313
248.74315	2517.76733398438
365.8186	2797.28369140625
619.58234	2932.46801757813
1509.6356	3348.51635742188
3374.3621	4315.80029296875
3502.407	4176.8369140625
peaklist end

peaklist start
mz=1734.09069824219
fragmentation=HCD
charge=3
header=RawFile: QE929_MSQ1321_20180329_Heba_ub_s8_30_2 Index: 23703 Precursor: 0 _peak_
105.8803	2303.27612304688
113.31866	2378.08349609375
149.27155	2438.26318359375
193.76573	2404.64184570313
362.70724	3030.36181640625
734.64203	3002.29638671875
1115.8877	3078.2412109375
1833.6881	3262.736328125
1986.2194	3362.83325195313
2449.2388	3868.55517578125
2818.002	3995.85913085938
3067.6077	4602.02783203125
4118.0923	4962.91845703125
4380.0327	4303.09228515625
peaklist end

peaklist start
mz=1734.15352417488
fragmentation=HCD
charge=3
header=RawFile: QE929_MSQ1321_20180329_Heba_ub_s8_30_2 Index: 21340 Precursor: 0 _peak_
126.06898	2670.32690429688
163.33429	2426.0869140625
173.09232	2915.6015625
205.21965	2606.29418945313
212.31892	2743.66845703125
258.32782	3082.25659179688
259.01883	2403.83520507813
359.76505	2422.51171875
904.20685	3065.92260742188
1187.4108	4049.44482421875
1434.7969	3200.82763671875
1892.2588	3273.5458984375
3239.8691	3507.7958984375
3512.6604	4293.6767578125
peaklist end

peaklist start
mz=1734.20961721167
fragmentation=HCD
charge=3
header=RawFile: QE929_MSQ1321_20180329_Heba_ub_s8_30_2 Index: 21363 Precursor: 0 _peak_
145.24802	2896.06494140625
180.3228	2689.9736328125
239.68172	2489.63232421875
244.79691	3045.30908203125
294.88809	2425.65185546875
394.09662	2709.228515625
440.53473	2995.05737304688
451.07031	2966.8779296875
671.95819	2895.35913085938
817.34784	2810.96997070313
1283.1962	3316.73754882813
1294.0739	2911.3037109375
2885.6409	3383.09228515625
3334.0391	3567.97387695313
peaklist end

peaklist start
mz=1734.3554406867
fragmentation=HCD
charge=3
header=RawFile: QE929_MSQ1321_20180329_Heba_ub_s4_10_1 Index: 23067 Precursor: 0 _peak_
110.66978	2249.70776367188
289.94534	2425.77319335938
314.44867	2375.03198242188
364.34827	2813.19482421875
604.0882	3163.96728515625
1128.1683	2788.3193359375
1491.7985	2900.39379882813
2371.0283	3866.99047851563
2705.606	3610.92138671875
peaklist end

peaklist start
mz=1734.7372100965
fragmentation=HCD
charge=3
header=RawFile: QE929_MSQ1321_20180329_Heba_ub_s4_10_1 Index: 23277 Precursor: 0 _peak_
140.28024	2636.77709960938
151.5784	2645.24780273438
170.71771	3300.43603515625
172.55399	2356.0048828125
183.78018	2520.56127929688
262.43536	2595.3779296875
270.95633	2497.05517578125
291.12326	2947.15649414063
338.3649	2875.46240234375
360.44049	2687.29736328125
594.69983	2980.30102539063
894.68597	3029.37231445313
1067.5841	3056.55297851563
1138.3326	3418.806640625
1492.4994	3234.18969726563
1918.5411	3869.591796875
2093.4729	4049.77001953125
2715.9075	4202.80859375
3344.4827	3999.47729492188
peaklist end

peaklist start
mz=1734.76480512683
fragmentation=HCD
charge=3
header=RawFile: QE929_MSQ1321_20180329_Heba_ub_s8_30_2 Index: 23578 Precursor: 0 _peak_
375.8038	3032.32006835938
1372.8129	3727.45971679688
2712.9836	4501.88232421875
peaklist end

peaklist start
mz=1734.87758786698
fragmentation=HCD
charge=3
header=RawFile: QE929_MSQ1321_20180329_Heba_ub_s7_30_1 Index: 23117 Precursor: 0 _peak_
167.79474	2601.12548828125
177.85889	2521.3720703125
282.36349	2539.27416992188
283.03387	2750.43212890625
319.61096	2551.6630859375
330.63202	3361.52319335938
883.25616	3324.35009765625
1290.3792	4949.9892578125
1560.5911	3975.81030273438
2039.6807	3595.55639648438
3030.6982	3694.634765625
3514.1887	4320.3662109375
4886.7236	3718.93969726563
4963.5352	3916.05444335938
peaklist end

peaklist start
mz=1735.08380797269
fragmentation=HCD
charge=3
header=RawFile: QE929_MSQ1321_20180329_Heba_ub_s8_30_2 Index: 23351 Precursor: 0 _peak_
114.526	2830.33349609375
118.05937	2279.62622070313
178.04633	2506.84204101563
235.50282	2606.9345703125
339.72827	3256.94677734375
587.20624	2762.54418945313
973.65118	3160.64672851563
1293.4913	3192.78076171875
peaklist end

peaklist start
mz=1735.48689448253
fragmentation=HCD
charge=3
header=RawFile: QE929_MSQ1321_20180329_Heba_ub_s7_30_1 Index: 23303 Precursor: 0 _peak_
111.4384	2550.10180664063
126.92808	2308.18530273438
146.01836	2375.5234375
234.26051	2640.80249023438
243.81606	2559.392578125
295.67996	2767.25830078125
314.12683	2762.3232421875
829.51703	3509.72290039063
865.49536	3174.28442382813
1104.6086	3335.27856445313
1358.6366	3222.99584960938
1652.4028	3227.07006835938
1781.1141	3298.11303710938
1955.1935	3801.69140625
2066.6863	3220.61865234375
2967.7959	3583.99047851563
peaklist end

peaklist start
mz=1735.68677046369
fragmentation=HCD
charge=3
header=RawFile: QE929_MSQ1321_20180329_Heba_ub_s4_10_1 Index: 23218 Precursor: 0 _peak_
100.37574	2642.98413085938
103.73814	2556.33959960938
116.67137	2828.08203125
120.04963	2274.4814453125
164.21788	2587.05908203125
219.15128	2305.87841796875
219.51468	2553.8974609375
262.077	2435.17749023438
294.12561	3045.01782226563
382.85516	2616.87866210938
471.06717	3195.57299804688
535.06689	2832.44921875
566.84509	2734.23608398438
711.80518	2965.53295898438
939.17639	3082.24487304688
1011.2911	2856.56689453125
1040.7159	3090.5771484375
1067.188	2767.94482421875
1101.1097	3112.85571289063
1644.9844	3165.84643554688
3903.7815	3943.43530273438
4849.959	4150.693359375
peaklist end

peaklist start
mz=1735.79759924861
fragmentation=HCD
charge=3
header=RawFile: QE929_MSQ1321_20180329_Heba_ub_s7_30_1 Index: 23285 Precursor: 0 _peak_
107.83195	2323.43530273438
111.90076	2417.21435546875
113.16766	2087.04125976563
147.66647	2855.92333984375
150.41777	2366.17578125
161.69699	2534.43774414063
169.07472	3225.87475585938
186.57671	2263.5556640625
195.22856	3286.95336914063
313.61658	2964.23974609375
1301.4137	4634.6455078125
2172.634	3883.07104492188
2179.8438	3596.98681640625
2567.8582	3735.748046875
4798.4731	4421.86865234375
5708.415	4672.75732421875
peaklist end

peaklist start
mz=1735.82271134424
fragmentation=HCD
charge=3
header=RawFile: QE929_MSQ1321_20180329_Heba_ub_s9_30_3 Index: 23791 Precursor: 0 _peak_
124.64364	2545.38623046875
139.44489	2513.794921875
145.38434	2445.962890625
179.28275	2391.29663085938
195.02902	3064.87963867188
253.91888	2744.69458007813
322.67194	2540.1943359375
397.50912	2764.39916992188
450.6348	2643.52319335938
570.57666	2964.3759765625
732.24011	3232.26318359375
776.33331	3215.7880859375
1663.12	3919.82104492188
4460.6753	3979.0693359375
5221.8101	4198.34619140625
5233.9507	5014
5538.0684	4156.87451171875
5548.9258	4607.16357421875
peaklist end

peaklist start
mz=1736.03502304412
fragmentation=HCD
charge=3
header=RawFile: QE929_MSQ1321_20180329_Heba_ub_s4_10_1 Index: 23192 Precursor: 0 _peak_
117.20075	2364.57299804688
118.22417	2461.86840820313
122.99487	2484.0810546875
138.05652	2517.23095703125
261.19876	2541.45092773438
749.50275	3388.21118164063
765.19452	2793.42895507813
803.96692	2947.25122070313
973.85925	3253.4130859375
2361.7346	4217.29833984375
peaklist end

peaklist start
mz=1736.10079291612
fragmentation=HCD
charge=3
header=RawFile: QE929_MSQ1321_20180329_Heba_ub_s8_30_2 Index: 23520 Precursor: 0 _peak_
188.77107	2623.126953125
202.98201	2471.45874023438
231.29587	2489.06982421875
239.87669	2838.58813476563
291.41693	2844.8232421875
502.55746	3142.93798828125
723.43152	3154.1533203125
1077.0585	3328.27856445313
2365.792	3185.65209960938
2601.2861	3400.2734375
2630.8284	3234.07421875
4299.2407	4044.84643554688
peaklist end

peaklist start
mz=1736.34741415484
fragmentation=HCD
charge=3
header=RawFile: QE929_MSQ1321_20180329_Heba_ub_s9_30_3 Index: 21390 Precursor: 0 _peak_
113.37576	2274.87866210938
160.84038	2724.84521484375
258.98352	2944.080078125
419.0321	2930.70288085938
1125.0963	3367.00341796875
1406.3514	3246.837890625
2854.8789	3878.91748046875
4077.7212	3859.83666992188
peaklist end

peaklist start
mz=1736.54062179541
fragmentation=HCD
charge=3
header=RawFile: QE929_MSQ1321_20180329_Heba_ub_s9_30_3 Index: 23707 Precursor: 0 _peak_
103.50024	2218.95971679688
117.62978	2477.73193359375
217.05981	2538.43823242188
222.74802	3061.96142578125
362.06415	2828.96728515625
367.40768	3258.76806640625
472.67413	3042.9677734375
2149.6514	3319.9443359375
2319.634	3488.162109375
2584.876	3519.25927734375
peaklist end

peaklist start
mz=1736.62492087097
fragmentation=HCD
charge=3
header=RawFile: QE929_MSQ1321_20180329_Heba_ub_s9_30_3 Index: 21546 Precursor: 0 _peak_
108.93826	2603.076171875
129.63831	2279.53759765625
134.0345	2555.38159179688
135.66473	2584.08544921875
147.54111	2813.48413085938
162.45807	2522.275390625
223.44424	3036.79272460938
357.11328	2722.56958007813
444.68842	2478.25830078125
473.45993	2985.9951171875
1203.8558	3556.904296875
1334.275	3146.72631835938
1367.7928	3268.59106445313
1581.1465	3505.97412109375
1666.1738	3111.9423828125
1885.6985	3162.01782226563
2589.731	3074.44165039063
peaklist end

peaklist start
mz=1736.89464709394
fragmentation=HCD
charge=3
header=RawFile: QE929_MSQ1321_20180329_Heba_ub_s9_30_3 Index: 23589 Precursor: 0 _peak_
127.37682	2485.23999023438
138.05515	3881.47314453125
195.3564	2818.00122070313
227.48805	2773.57348632813
612.5033	2839.17041015625
682.42444	3003.1171875
692.97974	2810.79663085938
830.51666	3026.90258789063
1403.6832	4012.37866210938
2331.0469	4065.93676757813
2373.416	3410.50390625
2474.4604	3842.2470703125
2573.7021	3578.94311523438
3989.0969	4348.62451171875
4756.8154	4265.25244140625
peaklist end

peaklist start
mz=1737.00012207031
fragmentation=HCD
charge=3
header=RawFile: QE929_MSQ1321_20180329_Heba_ub_s8_30_2 Index: 23689 Precursor: 0 _peak_
106.6963	2235.89038085938
255.88846	2624.2529296875
3379.9963	3680.52221679688
peaklist end

peaklist start
mz=1737.03119238505
fragmentation=HCD
charge=3
header=RawFile: QE929_MSQ1321_20180329_Heba_ub_s8_30_2 Index: 23308 Precursor: 0 _peak_
102.33501	2406.17138671875
102.50999	2370.3759765625
143.61908	2635.80615234375
485.87439	2751.98657226563
608.383	2794.61206054688
623.46051	2800.75561523438
819.64661	3684.79711914063
949.21704	4018.76440429688
968.05573	2970.68994140625
972.41937	3649.76220703125
1183.2932	3447.81420898438
1565.3694	3442.357421875
1657.0532	3715.0556640625
2020.7915	3209.68603515625
2021.4202	3296.57568359375
peaklist end

peaklist start
mz=1737.09773374068
fragmentation=HCD
charge=3
header=RawFile: QE929_MSQ1321_20180329_Heba_ub_s8_30_2 Index: 23607 Precursor: 0 _peak_
143.64516	2581.61083984375
216.51593	2961.20556640625
274.79544	2726.41748046875
280.50992	2726.3037109375
280.54202	3000.666015625
532.065	2846.41796875
803.30408	2818.55834960938
1186.6113	2936.525390625
1384.014	3165.92846679688
1647.2432	3668.25439453125
1679.5825	3604.15283203125
3505.4141	3903.12231445313
peaklist end

peaklist start
mz=1737.40065084539
fragmentation=HCD
charge=3
header=RawFile: QE929_MSQ1321_20180329_Heba_ub_s6_10_3 Index: 23244 Precursor: 0 _peak_
253.88002	2768.39453125
263.65002	2498.0947265625
372.48581	3008.46875
471.64822	2924.86059570313
775.44257	3197.01708984375
1247.8594	3787.73706054688
1425.0439	2930.19580078125
1446.9899	3383.56811523438
1502.5771	3286.25659179688
3153.7908	4289.9833984375
3953.2173	4726.09228515625
5118.2827	4438.7412109375
5427.481	3496.52587890625
5504.5312	4347.86669921875
peaklist end

peaklist start
mz=1737.52469581192
fragmentation=HCD
charge=3
header=RawFile: QE929_MSQ1321_20180329_Heba_ub_s6_10_3 Index: 23438 Precursor: 0 _peak_
100.37953	2810.2744140625
104.84565	2645.84716796875
112.73172	2450.34130859375
118.29154	2942.97314453125
151.73076	2996.63305664063
262.54074	2637.83837890625
265.55099	2921.59912109375
1189.6223	3098.38330078125
1252.0338	3054.42944335938
1448.0759	3007.66943359375
1541.4714	3330.55859375
1836.0637	3599.68505859375
peaklist end

peaklist start
mz=1737.53702570925
fragmentation=HCD
charge=3
header=RawFile: QE929_MSQ1321_20180329_Heba_ub_s4_10_1 Index: 23459 Precursor: 0 _peak_
120.06019	3033.10961914063
136.50536	2346.53833007813
163.99815	2421.34301757813
264.05203	2940.70581054688
306.70511	2633.86328125
446.9201	2740.87036132813
454.10043	2573.63354492188
470.12613	2670.90112304688
480.28577	2987.23852539063
721.78308	2866.59643554688
739.09674	4188.51611328125
3424.3992	4471.74462890625
4295.8418	4250.84130859375
5720.0957	4027.50756835938
peaklist end

peaklist start
mz=1737.53970544689
fragmentation=HCD
charge=3
header=RawFile: QE929_MSQ1321_20180329_Heba_ub_s7_30_1 Index: 22975 Precursor: 0 _peak_
106.03206	2553.09692382813
195.14713	2314.10668945313
204.14226	2804.2080078125
216.87962	2589.20703125
225.44228	3409.62158203125
1286.5833	5821.00732421875
1681.8198	4226.41064453125
1815.5807	3861.68579101563
2118.8975	3646.20922851563
3221.9233	4505.908203125
3555.3237	4334.46875
peaklist end

peaklist start
mz=1737.78295898438
fragmentation=HCD
charge=3
header=RawFile: QE929_MSQ1321_20180329_Heba_ub_s8_30_2 Index: 21387 Precursor: 0 _peak_
104.35387	2306.423828125
133.86971	2537.40576171875
187.12187	2562.47290039063
213.925	2958.81494140625
223.96425	2488.9365234375
302.81058	2651.16943359375
466.80078	2914.2353515625
473.42697	2909.51049804688
596.25659	2999.14965820313
613.62744	3070.1767578125
948.01453	3487.0869140625
1022.3615	3060.91015625
1507.3866	3129.92797851563
2188.374	3432.59814453125
2585.3884	3728.30200195313
4266.3208	3691.76196289063
peaklist end

peaklist start
mz=1738.37157191667
fragmentation=HCD
charge=3
header=RawFile: QE929_MSQ1321_20180329_Heba_ub_s7_30_1 Index: 23185 Precursor: 0 _peak_
170.10695	2794.80004882813
224.07985	2653.19165039063
258.88828	3006.517578125
267.53036	2536.63598632813
276.55142	3097.6806640625
340.38394	3635.44213867188
410.20932	2951.06030273438
778.29047	2948.3125
1023.9096	3231.26220703125
1103.0157	3504.7197265625
1155.8434	2969.54541015625
1456.0847	3658.20849609375
1998.1356	3341.43383789063
2083.6411	3394.6591796875
2651.8101	3605.20092773438
3177.623	3622.13842773438
4109.2158	3798.09423828125
4876.1011	3874.84399414063
5667.2021	4040.17456054688
peaklist end

peaklist start
mz=1738.92134932737
fragmentation=HCD
charge=3
header=RawFile: QE929_MSQ1321_20180329_Heba_ub_s9_30_3 Index: 21404 Precursor: 0 _peak_
102.85536	2358.0498046875
118.92423	2250.86767578125
129.48427	2513.89013671875
222.83751	2641.1728515625
602.47406	2728.90747070313
653.11835	2888.34619140625
863.71771	2817.77099609375
1403.3656	3294.40991210938
1826.1766	3767.51000976563
1860.1168	3290.06469726563
2207.6523	3704.228515625
peaklist end

peaklist start
mz=1738.95544156872
fragmentation=HCD
charge=3
header=RawFile: QE929_MSQ1321_20180329_Heba_ub_s4_10_1 Index: 23118 Precursor: 0 _peak_
111.49412	2410.4248046875
336.27652	2660.6875
378.68735	2720.94213867188
433.13199	2748.326171875
718.62323	3608.5595703125
921.83057	2969.65869140625
1358.4928	3187.22509765625
2654.4937	3821.21801757813
3236.1582	3641.328125
3759.8967	3913.07397460938
peaklist end

peaklist start
mz=1739.13076419344
fragmentation=HCD
charge=3
header=RawFile: QE929_MSQ1321_20180329_Heba_ub_s7_30_1 Index: 13819 Precursor: 0 _multi_
103.60188	2369.81567382813
115.53519	2460.70385742188
132.50275	2510.9609375
191.1219	2632.5078125
215.67314	2890.0908203125
236.91846	2776.93701171875
237.22215	2842.3896484375
282.01431	3150.98461914063
332.74857	2715.76171875
494.66144	3345.78344726563
511.79892	3471.87451171875
601.45221	2952.580078125
1256.6063	5629.23876953125
1257.0916	10945.1298828125
1257.5806	5695.271484375
1364.7393	3281.72216796875
peaklist end

peaklist start
mz=1739.13299090947
fragmentation=HCD
charge=3
header=RawFile: QE929_MSQ1321_20180329_Heba_ub_s4_10_1 Index: 14207 Precursor: 0 _multi_
157.43585	2483.19409179688
157.62325	2564.88842773438
191.89645	3312.01806640625
212.72975	2990.16723632813
616.32617	2822.35009765625
666.34656	3061.49658203125
807.12695	3354.79248046875
860.22528	2923.48120117188
884.19183	3222.21728515625
1082.5704	2902.77758789063
1177.0472	3090.95971679688
1365.4888	3264.47509765625
2466.1084	4536.8818359375
2511.1911	23040.8486328125
4759.7412	4191.232421875
peaklist end

peaklist start
mz=1739.13486506696
fragmentation=HCD
charge=3
header=RawFile: QE929_MSQ1321_20180329_Heba_ub_s6_10_3 Index: 14355 Precursor: 0 _multi_
113.4539	2924.05615234375
114.28913	2470.6875
118.12756	2386.46948242188
120.00632	2289.4619140625
122.25141	2513.8330078125
126.15795	2496.39233398438
151.11951	2421.541015625
157.67818	2668.31372070313
287.99042	2999.39624023438
298.84003	2512.7470703125
309.76941	2820.06420898438
356.54346	2912.33154296875
442.11569	4729.03564453125
526.60193	2875.66528320313
546.8363	2886.37158203125
611.09283	2926.45751953125
633.3797	2937.88354492188
840.4696	3075.93212890625
1402.6371	3632.82836914063
1855.0096	3398.65551757813
1994.8461	3415.45556640625
2156.5793	3224.9228515625
2512.1734	24871.9565429688
2671.5063	3697.92578125
3014.7	3699.05053710938
3645.5037	3183.7265625
4035.8916	4477.236328125
4323.6558	4090.3720703125
4584.0137	4358.67724609375
peaklist end

peaklist start
mz=1739.13631113085
fragmentation=HCD
charge=3
header=RawFile: QE929_MSQ1321_20180329_Heba_ub_s8_30_2 Index: 14102 Precursor: 0 _multi_
311.17288	3244.62768554688
1214.818	3525.46362304688
1258.1033	3396.11547851563
2346.7083	3975.74560546875
2512.1928	18853.0288085938
5092.585	4169.54443359375
peaklist end

peaklist start
mz=1739.14702719893
fragmentation=HCD
charge=3
header=RawFile: QE929_MSQ1321_20180329_Heba_ub_s6_10_3 Index: 23605 Precursor: 0 _peak_
118.24098	2695.83325195313
133.33308	2578.150390625
161.50223	2379.75073242188
214.83049	3052.49584960938
236.54089	2635.16552734375
279.44662	3290.87817382813
1034.9738	2777.00170898438
1064.4163	3361.93286132813
1327.9316	3771.49365234375
1431.7192	3126.27270507813
2097.3296	2979.03662109375
2393.8269	3666.84204101563
3113.843	3955.54833984375
peaklist end

peaklist start
mz=1739.16066882324
fragmentation=HCD
charge=3
header=RawFile: QE929_MSQ1321_20180329_Heba_ub_s7_30_1 Index: 5707 Precursor: 0 _peak_
145.96663	2835.59301757813
163.06047	2896.4716796875
204.08667	11221.197265625
595.15656	2872.08056640625
600.85651	3184.541015625
777.64099	3168.48706054688
1007.4359	6031.37890625
1236.9524	3069.60424804688
1329.4255	3544.40747070313
1814.6987	3558.56982421875
2927.553	3821.16333007813
peaklist end

peaklist start
mz=1739.26105150914
fragmentation=HCD
charge=3
header=RawFile: QE929_MSQ1321_20180329_Heba_ub_s7_30_1 Index: 22861 Precursor: 0 _peak_
104.20505	2515.01416015625
114.17864	2890.85546875
118.64428	2512.2568359375
168.72665	2734.23779296875
175.76772	2344.83959960938
201.11298	2618.59423828125
233.99184	2595.90014648438
235.9044	2178.31518554688
262.67807	2439.81640625
339.51755	2696.63793945313
523.46381	2848.07788085938
854.5415	3204.54565429688
989.18958	3412.57397460938
1202.6163	3177.29150390625
1398.2764	4639.6318359375
1576.0265	3150.49853515625
1679.0544	3816.40307617188
1948.2418	3983.29028320313
2031.3309	3867.44555664063
4818.8511	4717.8408203125
5762.1836	4138.66064453125
peaklist end

peaklist start
mz=1739.30319251978
fragmentation=HCD
charge=3
header=RawFile: QE929_MSQ1321_20180329_Heba_ub_s8_30_2 Index: 23468 Precursor: 0 _peak_
108.20361	2691.16357421875
119.78919	2770.3125
127.27029	2866.75244140625
156.54753	2803.49829101563
163.43559	2569.63403320313
228.29483	2919.16772460938
243.34099	2177.20727539063
330.25797	2605.14453125
375.3497	3091.119140625
406.07944	2860.93505859375
1353.7593	3132.90625
1622.8701	3320.16577148438
2094.511	3287.42944335938
2978.7788	4425.47412109375
3151.0852	3595.36450195313
4575.9746	4566.32666015625
peaklist end

peaklist start
mz=1739.43230605529
fragmentation=HCD
charge=3
header=RawFile: QE929_MSQ1321_20180329_Heba_ub_s7_30_1 Index: 22874 Precursor: 0 _peak_
120.70432	2776.11840820313
120.81593	2406.52661132813
124.23095	2458.7080078125
206.46619	2590.91528320313
306.11597	2839.81616210938
1071.3207	3722.73364257813
1555.2727	3426.42333984375
3040.6997	3855.15844726563
peaklist end

peaklist start
mz=1739.46573295039
fragmentation=HCD
charge=3
header=RawFile: QE929_MSQ1321_20180329_Heba_ub_s9_30_3 Index: 14027 Precursor: 0 _multi_
101.50933	2500.88647460938
109.10574	2329.83740234375
183.79692	2389.94970703125
263.12585	2889.98583984375
293.16583	2418.39526367188
395.35574	2928.81298828125
666.35596	3572.13671875
748.68414	2997.60961914063
809.54163	3248.14233398438
1256.5933	10358.89453125
1257.1149	6026.251953125
1296.8521	3114.78393554688
1378.3304	3374.345703125
1846.8354	3698.4375
2513.1943	12084.4748535156
2799.947	3866.89916992188
3882.2534	3584.74951171875
4738.3623	3935.451171875
peaklist end

peaklist start
mz=1739.98015676758
fragmentation=HCD
charge=3
header=RawFile: QE929_MSQ1321_20180329_Heba_ub_s8_30_2 Index: 23132 Precursor: 0 _peak_
356.33334	2643.13110351563
498.78384	2602.61254882813
563.17688	3203.8671875
1373.3291	3427.9189453125
1395.2463	3748.54760742188
1992.0619	3422.46533203125
2929.946	4023.43188476563
4114.6011	3661.34545898438
4175.4956	3920.22827148438
4466.5312	4383.0361328125
4912.1099	3985.62109375
5220.1021	4508.22900390625
peaklist end

peaklist start
mz=1740.06682547338
fragmentation=HCD
charge=3
header=RawFile: QE929_MSQ1321_20180329_Heba_ub_s9_30_3 Index: 21203 Precursor: 0 _peak_
143.11763	2838.8876953125
297.74042	3066.78833007813
326.73843	3241.32788085938
356.39459	2703.50561523438
646.16534	2843.41040039063
1047.8311	3299.71044921875
1125.8434	2948.29809570313
1357.469	3353.3427734375
2165.8032	3413.82739257813
2318.0564	3820.51318359375
2603.5972	3772.55712890625
2749.6833	3703.70458984375
2913.2896	3450.15795898438
3572.5171	4523.5478515625
4719.2036	4332.7099609375
4985.7017	3992.29223632813
peaklist end

peaklist start
mz=1740.07382910626
fragmentation=HCD
charge=3
header=RawFile: QE929_MSQ1321_20180329_Heba_ub_s4_10_1 Index: 23261 Precursor: 0 _peak_
104.90797	2676.66357421875
129.64635	2297.455078125
235.427	2645.63208007813
296.42053	2792.59594726563
400.32935	2760.5205078125
547.90509	2642.56591796875
563.60413	3319.89599609375
677.77698	3169.62109375
854.39777	3431.20043945313
peaklist end

peaklist start
mz=1044.48284395921
fragmentation=HCD
charge=5
header=RawFile: QE929_MSQ1321_20180329_Heba_ub_s6_10_3 Index: 15484 Precursor: 0 _multi_
109.72427	1472.10229492188
137.4955	1498.68103027344
150.89447	1757.34594726563
169.92101	1769.13342285156
185.16466	2935.36743164063
212.10345	4045.11108398438
301.79172	1566.36486816406
315.40085	1779.27844238281
320.7804	1581.81811523438
322.18585	2281.38598632813
354.53369	1816.19836425781
372.05539	1625.89758300781
508.91809	1657.15649414063
550.57306	1678.96069335938
583.11163	1699.57763671875
780.39429	2566.5595703125
808.82703	2261.47534179688
999.73206	2127.91479492188
1970.3334	2423.21484375
2090.844	2483.96850585938
2431.2781	2188.859375
2986.8184	2686.30419921875
3947.1387	2316.68286132813
4411.2847	2490.36401367188
4836.1768	2532.68188476563
peaklist end

peaklist start
mz=1044.48296463016
fragmentation=HCD
charge=5
header=RawFile: QE929_MSQ1321_20180329_Heba_ub_s4_10_1 Index: 15453 Precursor: 0 _multi_
109.58794	1454.04528808594
109.95945	1654.70715332031
113.72735	1801.76086425781
146.19238	1730.78662109375
185.16507	2595.158203125
211.43076	1799.27770996094
212.10242	11713.9462890625
213.15962	1851.30822753906
266.29617	1900.22802734375
275.55612	1768.88842773438
322.18665	2676.25903320313
533.85999	1661.69323730469
601.6875	1798.83325195313
730.31439	1930.822265625
780.38647	3521.98071289063
957.22174	2068.18579101563
1008.4872	2719.875
1113.3328	2013.00207519531
1200.0415	2496.61376953125
1871.6462	2323.1787109375
3602.4009	2205.33178710938
3828.7615	2277.16430664063
4674.8809	2734.63598632813
4678.8633	2725.43579101563
5236.2388	2605.30859375
peaklist end

peaklist start
mz=1044.48304258932
fragmentation=HCD
charge=5
header=RawFile: QE929_MSQ1321_20180329_Heba_ub_s8_30_2 Index: 15330 Precursor: 0 _multi_
104.80532	1598.14868164063
125.7671	1676.43579101563
159.63399	1739.81005859375
185.16507	2278.44555664063
189.32069	1548.86499023438
212.10242	4085.41918945313
259.72083	1679.92016601563
308.40225	1803.27709960938
322.189	2448.39526367188
379.23245	1991.81872558594
780.38763	2835.10522460938
796.41522	1814.76647949219
879.48688	2163.56518554688
1040.4706	2475.01391601563
1419.6707	2092.61791992188
1552.689	2131.51782226563
peaklist end

peaklist start
mz=1044.48326012168
fragmentation=HCD
charge=5
header=RawFile: QE929_MSQ1321_20180329_Heba_ub_s7_30_1 Index: 14988 Precursor: 0 _multi_
116.2752	1518.98449707031
137.92159	1407.27294921875
140.63084	1438.58020019531
156.0675	1464.74047851563
185.16472	1785.64575195313
212.10194	2490.478515625
213.24567	1632.46325683594
314.60617	1800.796875
491.27435	2058.10180664063
611.6203	1727.81079101563
648.52155	1651.56042480469
851.37122	1654.24011230469
1088.1615	1727.88757324219
1772.8413	3233.236328125
2560.5115	2471.63940429688
3680.019	2441.43432617188
4960.5308	2657.17358398438
5013.8882	2733.66235351563
peaklist end

peaklist start
mz=1044.48331270627
fragmentation=HCD
charge=5
header=RawFile: QE929_MSQ1321_20180329_Heba_ub_s9_30_3 Index: 15205 Precursor: 0 _multi_
185.16457	2396.60864257813
208.14366	1733.30126953125
212.10251	3525.18383789063
220.59918	1773.24243164063
246.01569	1580.91296386719
271.64157	2099.63452148438
572.7959	1833.63134765625
587.20355	1907.81762695313
782.24182	2235.3642578125
1008.4924	1941.00158691406
1252.7898	2346.53637695313
1497.8367	1984.5263671875
1750.5447	2223.6591796875
1997.652	2455.70654296875
2563.5608	2132.2666015625
3124.9536	2420.43310546875
3410.7842	2700.95385742188
3490.4536	2407.783203125
peaklist end

peaklist start
mz=1740.16417027463
fragmentation=HCD
charge=3
header=RawFile: QE929_MSQ1321_20180329_Heba_ub_s9_30_3 Index: 21316 Precursor: 0 _peak_
125.47294	2382.92260742188
138.05499	4212.48583984375
364.39807	2837.19653320313
393.63019	2725.48486328125
663.28796	3174.43090820313
985.71136	3011.16333007813
1003.4642	3107.14111328125
1136.3595	3165.666015625
2731.5454	3027.85083007813
4151.8481	3695.9736328125
5481.0034	4210.34814453125
5501.0498	3891.01953125
peaklist end

peaklist start
mz=1740.23066352517
fragmentation=HCD
charge=3
header=RawFile: QE929_MSQ1321_20180329_Heba_ub_s4_10_1 Index: 23431 Precursor: 0 _peak_
104.57887	2199.03735351563
114.63117	2413.7900390625
115.19931	2472.26318359375
134.69504	2628.83081054688
137.61617	2761.67407226563
223.60184	2504.72436523438
377.59521	2967.81176757813
386.8013	3885.98999023438
422.8869	2635.56982421875
446.44519	2674.91552734375
492.36456	2761.86279296875
815.58057	3170.64990234375
2675.917	3836.46630859375
3589.6926	4249.66943359375
peaklist end

peaklist start
mz=1740.42426306243
fragmentation=HCD
charge=3
header=RawFile: QE929_MSQ1321_20180329_Heba_ub_s4_10_1 Index: 23092 Precursor: 0 _peak_
129.1033	2307.20751953125
157.5298	2777.43505859375
292.46112	2707.85473632813
390.71774	2683.48681640625
405.95248	2785.00610351563
431.76517	3125.16186523438
854.70068	2911.4677734375
867.74371	3368.9541015625
896.36072	2802.29663085938
1228.277	4219.86279296875
1516.4807	3290.58471679688
1549.7112	3405.11987304688
1722.1724	3196.37817382813
1831.9644	3536.07739257813
2056.429	3868.22998046875
2811.7261	4220.80126953125
peaklist end

peaklist start
mz=1740.51965873661
fragmentation=HCD
charge=3
header=RawFile: QE929_MSQ1321_20180329_Heba_ub_s6_10_3 Index: 23427 Precursor: 0 _peak_
102.06456	2587.19458007813
129.10277	3251.40307617188
152.69037	2428.14526367188
161.04866	2859.9287109375
163.03169	2513.70263671875
256.87943	3371.46923828125
324.80017	2585.92236328125
421.16803	3250.38330078125
642.19232	3287.3095703125
688.14655	3405.01684570313
898.96301	3099.29858398438
1067.793	2847.86767578125
1171.6769	3530.50024414063
2610.7021	3494.88745117188
peaklist end

peaklist start
mz=1740.65301313465
fragmentation=HCD
charge=3
header=RawFile: QE929_MSQ1321_20180329_Heba_ub_s6_10_3 Index: 23359 Precursor: 0 _peak_
106.71706	2321.20385742188
133.98453	2741.52514648438
159.52016	2572.22973632813
161.30057	2532.01904296875
177.73775	2307.07446289063
250.02415	2455.88208007813
353.18735	2580.7255859375
428.71564	2653.50048828125
498.8353	2704.47680664063
862.71759	3095.19848632813
982.89435	3105.84155273438
1458.6934	3400.75805664063
2016.4585	3257.18969726563
2498.3489	3488.25268554688
2872.5574	4535.00439453125
peaklist end

peaklist start
mz=1740.87820607424
fragmentation=HCD
charge=3
header=RawFile: QE929_MSQ1321_20180329_Heba_ub_s9_30_3 Index: 23551 Precursor: 0 _peak_
110.95152	2510.67407226563
147.5058	2753.02807617188
168.28647	2647.20947265625
285.57584	2678.91333007813
329.45462	2692.9052734375
384.22256	2618.14672851563
552.68274	2744.45849609375
556.31122	3323.0478515625
1478.7129	3646.15649414063
1550.8105	3379.14086914063
1626.1501	3146.43823242188
1680.1733	3760.76147460938
2144.1743	3789.087890625
2159.6062	3331.76977539063
2160.4058	3449.84204101563
2833.9976	3497.60815429688
4436.7021	4057.52612304688
4852.6611	4060.95825195313
peaklist end

peaklist start
mz=1741.02288837687
fragmentation=HCD
charge=3
header=RawFile: QE929_MSQ1321_20180329_Heba_ub_s6_10_3 Index: 23600 Precursor: 0 _peak_
109.6714	2374.32666015625
112.69758	2317.42944335938
135.32462	2665.5673828125
170.75473	2612.54956054688
180.42688	2727.79565429688
235.69449	2643.06274414063
416.55966	3731.56079101563
521.24719	2930.9296875
541.6908	3440.833984375
1066.8937	3107.07446289063
2389.2087	3405.65600585938
peaklist end

peaklist start
mz=1741.09615457592
fragmentation=HCD
charge=3
header=RawFile: QE929_MSQ1321_20180329_Heba_ub_s6_10_3 Index: 23319 Precursor: 0 _peak_
114.19317	2502.36889648438
127.84698	2391.16577148438
137.62334	2516.69311523438
152.6772	3074.57275390625
182.03754	2646.8291015625
222.84761	2793.89135742188
266.38116	2613.22241210938
303.4761	2620.13745117188
345.73605	2644.98266601563
448.65564	2841.4375
646.16632	3337.01953125
878.30255	3482.71313476563
881.43994	2984.34716796875
922.20386	2935.27075195313
1303.5481	4879.80126953125
1426.1462	4884.6962890625
1521.6617	3437.75073242188
1767.1805	3437.46850585938
2681.0718	3737.48461914063
5244.8125	3942.79467773438
5263.9482	4360.98974609375
peaklist end

peaklist start
mz=1741.16098289882
fragmentation=HCD
charge=3
header=RawFile: QE929_MSQ1321_20180329_Heba_ub_s4_10_1 Index: 23406 Precursor: 0 _peak_
151.74194	2253.86547851563
682.3822	3154.62353515625
1380.574	9612.6650390625
2136.741	3682.0517578125
2629.4922	3649.50805664063
3245.5352	4182.9033203125
5370.2598	4089.7236328125
peaklist end

peaklist start
mz=1306.357421469
fragmentation=HCD
charge=4
header=RawFile: QE929_MSQ1321_20180329_Heba_ub_s6_10_3 Index: 17381 Precursor: 0 _multi_
126.05488	12301.458984375
130.54858	1816.39807128906
138.05458	7805.28271484375
144.06464	2547.70703125
179.53809	2022.05126953125
186.076	8769.6025390625
204.08633	27919.5546875
222.09445	2625.53784179688
274.09003	3355.87036132813
295.85971	1975.70666503906
296.02286	1954.24987792969
315.80612	2308.4853515625
419.3306	2346.7109375
784.25366	2090.16430664063
1012.8704	2469.50439453125
4424.9219	2713.83959960938
peaklist end

peaklist start
mz=1306.3587393664
fragmentation=HCD
charge=4
header=RawFile: QE929_MSQ1321_20180329_Heba_ub_s3_ctrl_3 Index: 15961 Precursor: 0 _multi_
102.8891	2055.86059570313
109.68925	1998.39978027344
126.92022	2102.32592773438
153.98123	1960.52160644531
180.25101	2064.81103515625
181.93417	2195.3603515625
219.82059	1933.46557617188
500.80667	1965.35180664063
533.81879	2320.029296875
655.49127	2284.76123046875
690.76001	2199.94750976563
1560.0649	2246.37548828125
1891.1483	2843.42065429688
2320.9163	2659.41821289063
4236.873	3065.91772460938
4261.9062	3285.93774414063
peaklist end

peaklist start
mz=1306.35877396793
fragmentation=HCD
charge=4
header=RawFile: QE929_MSQ1321_20180329_Heba_ub_s7_30_1 Index: 16804 Precursor: 0 _multi_
126.05534	11814.76953125
138.05504	4337.12158203125
144.06564	3400.28515625
168.06531	2650.24975585938
186.07625	4946.65673828125
195.97101	1921.513671875
204.08646	25173.9921875
274.09265	3429.29736328125
552.61298	1994.57336425781
650.19861	2155.18994140625
747.08936	2801.09155273438
1609.4312	2598.58618164063
1782.5917	2644.5029296875
2744.5774	3072.8173828125
5212.1416	3042.68994140625
peaklist end

peaklist start
mz=1306.35899264925
fragmentation=HCD
charge=4
header=RawFile: QE929_MSQ1321_20180329_Heba_ub_s4_10_1 Index: 17310 Precursor: 0 _multi_
107.99931	2064.84521484375
126.0551	7794.791015625
168.06625	3438.92553710938
204.08711	14064.0517578125
205.09096	2403.25732421875
693.77185	2382.75903320313
1751.6969	2646.3505859375
2095.7224	2912.78662109375
3115.356	2786.46704101563
3990.8203	3305.06762695313
peaklist end

peaklist start
mz=1306.35899264925
fragmentation=HCD
charge=4
header=RawFile: QE929_MSQ1321_20180329_Heba_ub_s4_10_1 Index: 17340 Precursor: 0 _multi_
103.61247	1760.92358398438
108.01123	1788.50952148438
113.60758	2232.06372070313
121.54941	1795.04504394531
126.05537	7685.990234375
130.15028	2054.66528320313
138.05492	3264.24658203125
168.06683	2022.84460449219
195.23225	2217.73681640625
204.08647	17503.837890625
238.43892	1866.1904296875
257.59219	2136.48608398438
441.67926	2196.01831054688
492.01697	2396.95751953125
546.67395	2434.12768554688
1395.6544	2512.17651367188
1537.3905	2541.40356445313
1643.3019	2780.9970703125
2618.4834	2954.45263671875
2638.7913	2894.60229492188
2787.3171	2991.869140625
4260.7061	3034.32348632813
4524.8022	3686.68481445313
5251.7231	3162.01245117188
peaklist end

peaklist start
mz=1306.35923653751
fragmentation=HCD
charge=4
header=RawFile: QE929_MSQ1321_20180329_Heba_ub_s2_ctrl_2 Index: 16835 Precursor: 0 _multi_
204.08621	3254.87280273438
381.17618	2517.15673828125
616.44769	2292.62573242188
967.93372	2553.00024414063
975.50952	2673.9599609375
1471.73	2311.57470703125
1868.274	2497.54565429688
3366.2383	3730.76440429688
5096.0991	3007.6708984375
5279.2056	3230.67724609375
peaklist end

peaklist start
mz=1306.60874388128
fragmentation=HCD
charge=4
header=RawFile: QE929_MSQ1321_20180329_Heba_ub_s8_30_2 Index: 17224 Precursor: 0 _multi_
104.43723	1794.72985839844
126.05534	4890.58447265625
138.05544	3351.87963867188
186.07634	3503.8759765625
194.51172	2698.17407226563
197.16872	1963.14501953125
204.08676	19083.765625
274.09225	3148.56079101563
1738.7592	2846.13232421875
2190.0146	2652.59838867188
peaklist end

peaklist start
mz=1306.61355345765
fragmentation=HCD
charge=4
header=RawFile: QE929_MSQ1321_20180329_Heba_ub_s7_30_1 Index: 15422 Precursor: 0 _multi_
104.37516	1898.1142578125
126.0547	11038.4150390625
128.00381	2032.21142578125
134.69513	1959.11083984375
144.06563	2443.74462890625
168.06659	2350.82446289063
186.07556	3065.52172851563
204.08571	20337.22265625
220.88388	1921.89904785156
224.80864	1938.06958007813
279.0477	1991.8935546875
422.76175	2523.44140625
464.27097	2512.5498046875
712.37207	2339.84301757813
881.32874	2092.98754882813
1394.8539	2764.64501953125
3919.2678	2997.3876953125
peaklist end

peaklist start
mz=1306.61360798027
fragmentation=HCD
charge=4
header=RawFile: QE929_MSQ1321_20180329_Heba_ub_s6_10_3 Index: 15945 Precursor: 0 _multi_
126.055	21651.0703125
138.04549	2459.48071289063
138.05464	17840.361328125
144.06563	4494.4638671875
168.06509	7864.86767578125
186.07613	17316.32421875
204.08655	54847.3359375
205.09137	2957.36669921875
212.97127	1850.97961425781
235.03354	1821.21154785156
407.16714	2933.61083984375
645.53857	2573.86987304688
705.20465	2270.46728515625
916.33252	2333.4345703125
972.74548	2297.86474609375
1001.3019	2343.73510742188
peaklist end

peaklist start
mz=1306.61395690317
fragmentation=HCD
charge=4
header=RawFile: QE929_MSQ1321_20180329_Heba_ub_s8_30_2 Index: 15761 Precursor: 0 _multi_
126.05502	28194.78125
128.88535	2022.70764160156
138.05484	18320.79296875
144.06557	4613.30615234375
168.06534	10487.326171875
185.50546	1777.60778808594
186.07605	20223.3125
204.08667	62572.4453125
205.08981	4503.328125
221.0186	1927.37463378906
254.09348	2176.66918945313
351.46994	1929.01818847656
407.16513	3299.78369140625
2371.5798	2675.05029296875
3883.4192	3199.61474609375
peaklist end

peaklist start
mz=1306.61411280416
fragmentation=HCD
charge=4
header=RawFile: QE929_MSQ1321_20180329_Heba_ub_s5_10_2 Index: 14496 Precursor: 0 _multi_
126.0551	7846.00927734375
138.05528	2138.68212890625
184.04106	2056.5400390625
186.07652	3435.75634765625
203.59862	1910.64099121094
204.08603	14009.1884765625
233.68044	2385.84619140625
372.01483	2599.07397460938
835.77582	2237.81567382813
889.85333	2199.68017578125
1103.7388	2840.01611328125
2409.6819	2923.97973632813
peaklist end

peaklist start
mz=1306.61421511523
fragmentation=HCD
charge=4
header=RawFile: QE929_MSQ1321_20180329_Heba_ub_s4_10_1 Index: 15895 Precursor: 0 _multi_
123.77509	1923.32531738281
126.05489	21867.6484375
138.05495	10165.11328125
139.83479	2208.48486328125
144.06558	2194.67333984375
168.06499	2698.35595703125
186.0755	12259.2568359375
204.08655	41327.6171875
205.09071	2501.61206054688
293.78403	2385.330078125
375.37936	1988.7421875
377.00262	2026.59851074219
377.31485	2236.59375
461.59689	2056.99584960938
878.87769	2036.44140625
885.33673	2207.2705078125
1269.2676	2425.11108398438
3435.7305	3035.37036132813
peaklist end

peaklist start
mz=1306.61499228681
fragmentation=HCD
charge=4
header=RawFile: QE929_MSQ1321_20180329_Heba_ub_s2_ctrl_2 Index: 15622 Precursor: 0 _multi_
117.8792	1891.77001953125
126.05476	3907.14184570313
138.05545	2180.40405273438
186.07555	3036.87060546875
204.08595	13248.1474609375
221.59071	2184.51513671875
226.7048	2047.52099609375
262.12582	1848.05590820313
348.89648	2091.509765625
360.0224	2006.14086914063
626.34515	2254.38354492188
1773.4193	2791.34765625
1821.4739	3102.39965820313
3377.5872	3052.39892578125
peaklist end

peaklist start
mz=1306.61527377561
fragmentation=HCD
charge=4
header=RawFile: QE929_MSQ1321_20180329_Heba_ub_s9_30_3 Index: 15674 Precursor: 0 _multi_
107.61691	2234.75122070313
126.05499	32260.099609375
138.0544	13416.505859375
138.66562	1898.12963867188
144.06485	4406.68212890625
168.06442	8245.66015625
186.07593	16162.2626953125
204.0862	63190.89453125
407.16428	3757.12670898438
457.20035	2588.02978515625
712.42291	2429.49780273438
765.49512	2249.11987304688
800.64026	2452.37280273438
847.57019	2163.8310546875
1134.4172	2419.19799804688
1265.041	2414.60546875
1311.0587	2444.0908203125
1418.0604	2863.08935546875
1488.7688	2529.75
1976.025	2610.33666992188
1993.17	2816.41796875
2985.7361	2946.70239257813
3001.9375	2681.44580078125
3854.6309	2909.33837890625
3894.4226	3268.61840820313
3910.062	3122.87646484375
4176.5327	2989.33642578125
peaklist end

peaklist start
mz=1306.62485876428
fragmentation=HCD
charge=4
header=RawFile: QE929_MSQ1321_20180329_Heba_ub_s9_30_3 Index: 21515 Precursor: 0 _multi_
101.61795	2228.5517578125
103.68353	1848.01538085938
123.87959	2224.4599609375
243.82391	2095.56176757813
341.0166	2014.30004882813
408.64539	2069.43701171875
411.04028	2341.22290039063
426.8757	1980.16882324219
590.72131	2294.00610351563
712.53723	2138.7236328125
1406.7039	2517.0791015625
1592.531	2826.21557617188
3142.4629	3256.47290039063
peaklist end

peaklist start
mz=1741.83340036047
fragmentation=HCD
charge=3
header=RawFile: QE929_MSQ1321_20180329_Heba_ub_s6_10_3 Index: 23422 Precursor: 0 _multi_
124.44904	2581.89697265625
158.24339	2814.71508789063
161.49399	3192.43701171875
223.21988	2784.609375
336.70856	2752.86083984375
698.76959	2882.5849609375
710.71014	2940.31665039063
1237.7802	3303.06591796875
1380.9224	3367.43994140625
1470.7169	3644.03881835938
1724.2712	3730.7236328125
1798.021	3303.50024414063
3924.7424	4438.41357421875
4667.6084	4048.74145507813
5872.0815	5473.11572265625
peaklist end

peaklist start
mz=1742.09387207031
fragmentation=HCD
charge=3
header=RawFile: QE929_MSQ1321_20180329_Heba_ub_s8_30_2 Index: 21324 Precursor: 0 _peak_
137.02492	2757.06494140625
137.91492	2836.13452148438
173.17015	2784.67993164063
246.98059	2847.56225585938
306.77158	2732.5673828125
338.18646	2716.10473632813
471.07501	2961.09741210938
479.33017	2929.80712890625
3914.355	3838.20361328125
peaklist end

peaklist start
mz=1306.86111601668
fragmentation=HCD
charge=4
header=RawFile: QE929_MSQ1321_20180329_Heba_ub_s9_30_3 Index: 17114 Precursor: 0 _multi_
103.78851	1832.18640136719
126.05575	10785.2529296875
130.59674	1804.78063964844
138.0553	4428.087890625
182.53705	1856.58154296875
186.07663	2924.03491210938
204.08688	21025.9140625
274.09262	4285.15576171875
335.5061	1974.19177246094
407.16534	3182.15380859375
488.46448	2241.54028320313
498.67752	2092.30932617188
761.55823	2747.73266601563
1020.4379	2285.00927734375
1023.313	2505.19262695313
1587.2939	2565.52807617188
1684.4706	2443.19409179688
2095.8391	2671.8486328125
2400.7627	2729.83935546875
2425.353	2548.67114257813
3021.574	3092.77221679688
peaklist end

peaklist start
mz=1306.87489917577
fragmentation=HCD
charge=4
header=RawFile: QE929_MSQ1321_20180329_Heba_ub_s5_10_2 Index: 19105 Precursor: 0 _multi_
107.09939	2034.185546875
136.07475	2332.43872070313
177.24271	1952.38000488281
179.99872	1916.1396484375
213.46902	2494.07543945313
470.80243	2190.04028320313
599.89984	2192.70361328125
1288.4357	2528.833984375
1741.5437	2692.6494140625
2991.3188	2662.78125
4698.3438	3462.8603515625
peaklist end

peaklist start
mz=1306.87508435514
fragmentation=HCD
charge=4
header=RawFile: QE929_MSQ1321_20180329_Heba_ub_s7_30_1 Index: 21069 Precursor: 0 _multi_
437.13211	2720.41870117188
504.04486	2216.73974609375
883.12585	2364.009765625
1777.3883	2496.08447265625
2088.0115	2970.2001953125
2262.8059	2681.01123046875
2305.8452	3042.4248046875
3315.3477	2947.02612304688
3328.1755	2497.21166992188
3711.1196	3354.15185546875
peaklist end

peaklist start
mz=1306.87548861662
fragmentation=HCD
charge=4
header=RawFile: QE929_MSQ1321_20180329_Heba_ub_s8_30_2 Index: 21347 Precursor: 0 _multi_
112.49926	2030.60620117188
122.96093	1940.87060546875
143.6799	1996.97595214844
188.75507	2411.18090820313
311.50946	2438.2666015625
487.40982	2266.2744140625
615.39435	2566.48681640625
617.01025	2127.84912109375
884.9483	2354.09985351563
1109.2023	2484.94799804688
1376.585	2290.59838867188
1511.8976	2495.90454101563
1784.2378	3290.23315429688
1989.3588	2791.74438476563
3503.1975	3058.83642578125
peaklist end

peaklist start
mz=1306.8757577844
fragmentation=HCD
charge=4
header=RawFile: QE929_MSQ1321_20180329_Heba_ub_s6_10_3 Index: 21507 Precursor: 0 _multi_
108.10728	1980.95385742188
113.54028	1917.65393066406
168.55852	2273.2294921875
501.22894	1949.80541992188
735.68652	2108.44653320313
814.88702	2293.89526367188
1069.6078	2179.17749023438
1110.2107	2109.02856445313
1277.0594	2367.46704101563
1323.9369	2399.84741210938
1617.1185	2639.59375
3140.5205	2864.78759765625
4258.3979	3439.0009765625
peaklist end

peaklist start
mz=1306.87586497396
fragmentation=HCD
charge=4
header=RawFile: QE929_MSQ1321_20180329_Heba_ub_s3_ctrl_3 Index: 19250 Precursor: 0 _multi_
103.97771	1786.90319824219
104.62769	2004.8662109375
122.12034	1970.40856933594
136.07625	2121.99047851563
225.70963	2009.50305175781
526.35236	2760.05712890625
667.89075	2271.26196289063
969.60846	2286.31689453125
1009.0278	2453.931640625
1205.3435	2846.29760742188
1297.3654	2669.03540039063
1331.6353	2707.5224609375
2391.1055	2710.17041015625
3687.813	2938.38061523438
peaklist end

peaklist start
mz=1306.87629651558
fragmentation=HCD
charge=4
header=RawFile: QE929_MSQ1321_20180329_Heba_ub_s4_10_1 Index: 21227 Precursor: 0 _multi_
105.25176	2136.0400390625
109.25411	1790.68029785156
208.79694	1845.03210449219
410.15744	1904.43713378906
421.18198	2265.935546875
554.1839	2252.9599609375
876.06378	2719.38012695313
1261.3209	2245.46923828125
1521.788	2863.79931640625
1522.2411	2717.4384765625
1615.8789	2438.16162109375
1665.2745	2530.02416992188
1672.8528	2535.65502929688
3375.5095	3021.2236328125
3449.8162	3336.38525390625
3868.2683	2928.58422851563
3912.4512	2847.88891601563
peaklist end

peaklist start
mz=1306.87650771543
fragmentation=HCD
charge=4
header=RawFile: QE929_MSQ1321_20180329_Heba_ub_s1_ctrl_1 Index: 16881 Precursor: 0 _multi_
103.47179	2018.34826660156
109.91053	1767.34313964844
112.26664	1823.4541015625
125.35394	2358.40795898438
192.2832	2155.52685546875
213.78336	1886.79870605469
562.17352	1908.38354492188
878.40338	2234.60302734375
1040.2368	2648.0078125
2308.9761	2792.97265625
2441.2881	2737.900390625
2480.7688	2734.71435546875
3317.1301	2936.5107421875
5260.3633	3270.90795898438
peaklist end

peaklist start
mz=1306.87679469479
fragmentation=HCD
charge=4
header=RawFile: QE929_MSQ1321_20180329_Heba_ub_s2_ctrl_2 Index: 20134 Precursor: 0 _multi_
133.74329	1827.45275878906
261.78085	2160.50219726563
335.43454	2071.1552734375
338.62216	2100.44506835938
371.45178	2315.64013671875
376.75311	2184.6748046875
384.36646	2219.7216796875
460.20908	2090.4326171875
860.17456	2230.86254882813
1405.6813	2856.69921875
1855.3148	2281.78369140625
2606.9089	2727.49609375
3345.5486	2962.0859375
3664.074	2825.92553710938
3845.427	2440.21142578125
4456.3696	3418.8779296875
4930.0518	2908.54467773438
peaklist end

peaklist start
mz=1742.44031825715
fragmentation=HCD
charge=3
header=RawFile: QE929_MSQ1321_20180329_Heba_ub_s9_30_3 Index: 23598 Precursor: 0 _peak_
1379.7867	3223.68115234375
1662.2782	4129.6162109375
2931.8889	3586.44409179688
4927.9395	5254.0556640625
5220.8037	5006.60302734375
peaklist end

peaklist start
mz=1742.4989273416
fragmentation=HCD
charge=3
header=RawFile: QE929_MSQ1321_20180329_Heba_ub_s9_30_3 Index: 21332 Precursor: 0 _peak_
117.4885	2283.36962890625
120.15623	2467.2138671875
161.4366	2362.2880859375
170.94867	2770.00561523438
254.53876	2565.09619140625
303.62256	2790.65966796875
504.47067	2889.05517578125
581.51526	2789.88159179688
605.10669	2943.89379882813
1020.2361	3710.56396484375
1285.7161	3887.64453125
1417.1017	3436.4931640625
1445.8907	3067.81176757813
1720.6335	3881.6328125
1810.5999	3100.70043945313
2286.2207	3683.14306640625
2456.9097	3919.40771484375
2721.1267	3336.361328125
4651.5615	4373.80859375
peaklist end

peaklist start
mz=1743.31596141282
fragmentation=HCD
charge=3
header=RawFile: QE929_MSQ1321_20180329_Heba_ub_s9_30_3 Index: 23660 Precursor: 0 _peak_
111.27734	2589.85522460938
251.04385	2236.95288085938
270.07135	2841.90893554688
379.7269	2955.15942382813
555.7019	3131.19506835938
3119.6599	3577.84521484375
4855.7832	4688.68603515625
peaklist end

peaklist start
mz=1743.69340162586
fragmentation=HCD
charge=3
header=RawFile: QE929_MSQ1321_20180329_Heba_ub_s4_10_1 Index: 23286 Precursor: 0 _peak_
103.49352	2574.7802734375
237.92938	2983.97436523438
712.25739	2897.82885742188
739.86414	2834.77563476563
961.1214	3554.96435546875
1928.5671	3536.76831054688
3061.2832	3653.51513671875
3516.2834	4121.736328125
3523.8154	3716.16845703125
3967.6133	4200.37841796875
5280.5908	4200.50634765625
peaklist end

peaklist start
mz=1743.928583798
fragmentation=HCD
charge=3
header=RawFile: QE929_MSQ1321_20180329_Heba_ub_s8_30_2 Index: 21221 Precursor: 0 _peak_
109.34115	2383.71313476563
156.73784	2496.1416015625
224.70111	2506.15576171875
595.49866	2749.76953125
907.59106	2711.541015625
1069.8353	3178.5654296875
3642.3347	4010.66821289063
4934.4868	4179.36865234375
peaklist end

peaklist start
mz=1743.96069867882
fragmentation=HCD
charge=3
header=RawFile: QE929_MSQ1321_20180329_Heba_ub_s8_30_2 Index: 23369 Precursor: 0 _peak_
150.17378	2578.0966796875
195.92549	2576.88159179688
210.82549	3073.87524414063
421.03003	3119.54809570313
1002.9246	3016.28369140625
1460.8752	3727.44555664063
1740.5159	3258.86596679688
4692.7734	4021.49755859375
5458.7788	4184.82470703125
peaklist end

peaklist start
mz=1744.03070618451
fragmentation=HCD
charge=3
header=RawFile: QE929_MSQ1321_20180329_Heba_ub_s7_30_1 Index: 23251 Precursor: 0 _peak_
114.67812	2344.93798828125
211.45331	3453.20239257813
221.32498	2419.01440429688
296.81909	2668.1513671875
398.69891	3106.28979492188
466.6622	2779.05688476563
746.93909	3063.59619140625
803.51843	2890.98291015625
982.85126	3500.95678710938
1015.9783	3015.2822265625
1486.8375	3035.66528320313
2990.9292	4386.9140625
peaklist end

peaklist start
mz=1744.32588515794
fragmentation=HCD
charge=3
header=RawFile: QE929_MSQ1321_20180329_Heba_ub_s7_30_1 Index: 23259 Precursor: 0 _peak_
103.68202	2355.08325195313
106.75044	2323.36547851563
180.10999	2454.10107421875
203.84645	2614.76489257813
301.20688	2628.078125
1130.7324	3410.044921875
1167.7079	3074.57153320313
2620.2737	3729.52099609375
2844.5605	4271.1806640625
3202.0845	3810.64233398438
peaklist end

peaklist start
mz=1744.60037064444
fragmentation=HCD
charge=3
header=RawFile: QE929_MSQ1321_20180329_Heba_ub_s6_10_3 Index: 23665 Precursor: 0 _peak_
100.78804	2759.15673828125
110.27524	2596.05932617188
118.39455	2685.92602539063
126.96569	2754.8837890625
184.31541	2315.66040039063
230.98071	2735.77954101563
598.00061	2625.3115234375
776.89478	2957.24584960938
1044.2697	3005.21875
1171.2356	3014.85302734375
1238.7926	4383.49853515625
1970.7062	3238.28344726563
2529.8088	3602.39868164063
3024.3762	3722.33471679688
3147.1936	3652.38110351563
3560.3005	4436.8623046875
3689.8088	4197.12939453125
3991.6147	4346.19384765625
peaklist end

peaklist start
mz=1744.68860949173
fragmentation=HCD
charge=3
header=RawFile: QE929_MSQ1321_20180329_Heba_ub_s8_30_2 Index: 23436 Precursor: 0 _peak_
141.55231	3134.28393554688
195.18846	2753.84814453125
253.84204	3184.3779296875
430.15234	3199.966796875
496.60257	2381.4091796875
598.79224	2693.42919921875
651.94055	2942.56762695313
671.06805	2927.9599609375
695.07941	3261.45776367188
2479.1709	3619.45751953125
3073.3989	3903.28735351563
3511.1279	3582.9462890625
peaklist end

peaklist start
mz=1744.72815167592
fragmentation=HCD
charge=3
header=RawFile: QE929_MSQ1321_20180329_Heba_ub_s7_30_1 Index: 23383 Precursor: 0 _peak_
131.27039	2406.24731445313
267.54623	2764.701171875
288.10001	2548.69702148438
312.54498	2641.7529296875
408.69919	2489.16040039063
426.45892	2638.97973632813
1722.0653	3760.0458984375
2616.8972	4243.2666015625
peaklist end

peaklist start
mz=1744.85996347408
fragmentation=HCD
charge=3
header=RawFile: QE929_MSQ1321_20180329_Heba_ub_s6_10_3 Index: 23706 Precursor: 0 _peak_
107.13421	2779.43530273438
176.39885	2809.76928710938
263.77649	3003.82055664063
327.57697	3270.31884765625
336.77289	3098.13037109375
493.90402	3019.408203125
828.16058	3556.71533203125
1282.3956	3180.43286132813
1743.6803	3319.271484375
3390.6189	3672.33959960938
3857.375	4364.91015625
4404.1284	3862.45288085938
peaklist end

peaklist start
mz=1744.97695719966
fragmentation=HCD
charge=3
header=RawFile: QE929_MSQ1321_20180329_Heba_ub_s9_30_3 Index: 23522 Precursor: 0 _peak_
101.44592	2594.94775390625
118.07607	2741.77758789063
132.26247	2852.95874023438
139.10681	2568.44067382813
144.70016	2752.35229492188
157.16327	3510.38330078125
170.73518	2963.3408203125
194.11488	2802.53955078125
277.46777	2743.662109375
1073.223	3433.4541015625
1612.8175	3021.33959960938
1830.2706	3480.53173828125
2246.1008	3499.01293945313
peaklist end

peaklist start
mz=1745.12994376248
fragmentation=HCD
charge=3
header=RawFile: QE929_MSQ1321_20180329_Heba_ub_s9_30_3 Index: 21301 Precursor: 0 _peak_
105.40173	2496.71240234375
112.40533	2352.61694335938
121.24638	2669.169921875
158.87766	2559.71044921875
160.09599	3066.90649414063
206.55023	2655.85278320313
250.99181	3303.64672851563
251.42502	2534.86108398438
352.69855	2278.47900390625
690.56299	2780.52734375
894.27356	3106.72509765625
1799.9067	3072.79028320313
1973.4933	4054.05517578125
5367.7109	4750.794921875
5857.5312	4098.58349609375
peaklist end

peaklist start
mz=1745.70240826184
fragmentation=HCD
charge=3
header=RawFile: QE929_MSQ1321_20180329_Heba_ub_s9_30_3 Index: 23408 Precursor: 0 _peak_
100.10851	2378.89721679688
103.52809	2371.48706054688
105.31423	2501.36572265625
162.57573	2413.51391601563
251.93602	2625.28564453125
310.92667	2376.74243164063
354.26035	3027.77221679688
377.61746	2639.43627929688
411.38754	2997.76000976563
729.3465	3357.2470703125
1154.5079	2992.89599609375
1493.1034	3410.95654296875
2015.806	3557.79418945313
2414.8765	3247.6337890625
2693.3335	3210.48754882813
3828.2163	3822.02709960938
4243.0283	4279.55419921875
4255.605	3773.45922851563
5399.8892	5795.9228515625
peaklist end

peaklist start
mz=1745.76086425781
fragmentation=HCD
charge=3
header=RawFile: QE929_MSQ1321_20180329_Heba_ub_s6_10_3 Index: 23463 Precursor: 0 _peak_
112.25319	2692.9111328125
133.04253	2604.4208984375
165.942	3323.14916992188
184.75571	2488.94848632813
235.56186	2646.283203125
241.5685	2300.15991210938
258.36072	2715.07885742188
360.4494	2604.35107421875
442.43744	2872.26782226563
464.85336	2818.39721679688
1047.2712	3089.92724609375
1089.8335	2688.68383789063
1144.927	3505.06103515625
1770.312	3580.73681640625
1772.7458	3545.794921875
2140.3655	3606.89038085938
2187.1211	3337.65502929688
2838.5955	3812.18481445313
2889.6482	4508.048828125
3021.6692	4233.53466796875
3752.5623	4666.10693359375
5102.0088	4942.2763671875
5312.75	4017.1337890625
5329.0039	3925.77807617188
peaklist end

peaklist start
mz=1746.07418296012
fragmentation=HCD
charge=3
header=RawFile: QE929_MSQ1321_20180329_Heba_ub_s9_30_3 Index: 23641 Precursor: 0 _peak_
126.35044	2845.369140625
228.05806	2498.91943359375
313.14822	2679.701171875
329.72388	2926.18334960938
395.38663	3334.07421875
449.57886	2932.68115234375
660.30316	3616.66064453125
2550.2744	3521.76635742188
2572.0481	3794.09936523438
peaklist end

peaklist start
mz=1746.54089355469
fragmentation=HCD
charge=3
header=RawFile: QE929_MSQ1321_20180329_Heba_ub_s3_ctrl_3 Index: 9969 Precursor: 0 _peak_
105.25346	2209.06298828125
148.70334	2570.55981445313
164.48003	2604.416015625
230.88864	3029.2490234375
324.49207	2685.87866210938
776.48151	3268.77490234375
954.50439	2993.8330078125
972.92017	3566.21826171875
1314.0092	3334.13037109375
1387.7245	3068.27856445313
3009.8462	3700.83813476563
3930.3982	4217.27685546875
peaklist end

peaklist start
mz=1746.58334018325
fragmentation=HCD
charge=3
header=RawFile: QE929_MSQ1321_20180329_Heba_ub_s9_30_3 Index: 23754 Precursor: 0 _peak_
141.59962	2454.97314453125
204.90446	2285.341796875
254.78491	2950.02490234375
325.38968	2967.3779296875
456.14328	2992.81225585938
686.65167	2724.00317382813
992.4704	2977.86279296875
1484.8792	3025.47290039063
1540.9553	3133.48681640625
1819.6187	3122.60668945313
2513.6301	3827.63500976563
5217.1118	4632.46826171875
peaklist end

peaklist start
mz=1747.01952239007
fragmentation=HCD
charge=3
header=RawFile: QE929_MSQ1321_20180329_Heba_ub_s7_30_1 Index: 22885 Precursor: 0 _peak_
141.18507	2398.26635742188
299.92267	2389.61938476563
323.23419	2485.49975585938
419.659	2530.46630859375
634.89508	2809.37133789063
827.02631	3378.41064453125
1746.6342	3797.87915039063
1760.7871	3049.72314453125
2010.1508	4231.134765625
2859.9602	3823.25
3448.4954	4305.6220703125
3833.0239	4051.107421875
4241.3037	3606.57568359375
4999.4976	3811.4248046875
peaklist end

peaklist start
mz=1747.12701437745
fragmentation=HCD
charge=3
header=RawFile: QE929_MSQ1321_20180329_Heba_ub_s9_30_3 Index: 23494 Precursor: 0 _peak_
108.35519	2620.611328125
108.73103	2428.30224609375
112.69522	2447.8955078125
116.42527	2536.462890625
125.14646	2967.63354492188
325.47922	2899.21752929688
596.36688	2630.74926757813
830.88477	3070.62963867188
1378.324	3986.4970703125
2229.365	3546.39038085938
3113.4856	4090.34252929688
3292.8398	4657.775390625
5870.0371	4556.98779296875
peaklist end

peaklist start
mz=1310.61211941307
fragmentation=HCD
charge=4
header=RawFile: QE929_MSQ1321_20180329_Heba_ub_s6_10_3 Index: 16012 Precursor: 0 _multi_
105.53481	1896.76110839844
122.68401	2263.1318359375
126.0545	14677.837890625
134.42873	1844.80712890625
138.05467	11861.8955078125
144.06578	3229.8525390625
168.06493	3441.8447265625
186.07669	13527.1142578125
204.08647	50367.7109375
204.44824	1979.96020507813
205.09119	3412.41528320313
368.06284	1986.99169921875
407.16574	3621.03002929688
1046.7941	2284.81494140625
1480.0558	2387.69970703125
1760.2252	2273.14892578125
2311.3997	2497.19018554688
2830.8105	2858.56494140625
3255.2068	2725.49877929688
3286.4734	2898.30493164063
3446.3975	3036.80102539063
3664.7776	2588.05590820313
5345.2476	3493.35083007813
peaklist end

peaklist start
mz=1310.61219964814
fragmentation=HCD
charge=4
header=RawFile: QE929_MSQ1321_20180329_Heba_ub_s7_30_1 Index: 15453 Precursor: 0 _multi_
100.17001	1694.89526367188
126.0554	2861.55908203125
138.05499	2952.35522460938
156.73192	1811.24816894531
168.24695	1886.30773925781
168.50565	1789.23278808594
175.11932	1754.29406738281
186.07675	2664.59716796875
204.08662	20283.888671875
241.68921	2218.95141601563
475.62048	2693.0517578125
483.9144	2635.896484375
532.46112	1968.85327148438
566.94507	2119.19897460938
619.35278	2557.60766601563
777.39557	2388.85791015625
992.07397	2304.50732421875
1032.5482	2317.43725585938
1600.2321	2680.79663085938
1679.22	2311.20825195313
1679.6908	2815.17993164063
1750.5387	2335.92944335938
1919.2913	2742.4453125
3106.4521	2808.52905273438
3236.9707	3039.1162109375
3398.3103	3079.34741210938
3512.7534	2985.46215820313
4652.8394	2825.30541992188
peaklist end

peaklist start
mz=1310.61287998779
fragmentation=HCD
charge=4
header=RawFile: QE929_MSQ1321_20180329_Heba_ub_s8_30_2 Index: 15800 Precursor: 0 _multi_
100.50259	1797.12414550781
126.0548	10658.66796875
138.05487	4251.14501953125
142.8058	2437.62084960938
144.06467	3208.45043945313
186.07616	8153.9267578125
204.08676	18622.37890625
241.52193	2112.6484375
407.16757	1941.63903808594
511.7677	2230.92163085938
1958.6595	2933.27734375
3926.1938	3069.23071289063
3954.0981	4002.64916992188
5158.3252	3429.35400390625
peaklist end

peaklist start
mz=1310.61303698565
fragmentation=HCD
charge=4
header=RawFile: QE929_MSQ1321_20180329_Heba_ub_s4_10_1 Index: 15922 Precursor: 0 _multi_
100.07311	2128.72729492188
126.05472	3588.47094726563
138.05486	3959.10668945313
138.41554	1744.25769042969
138.88004	1905.96716308594
139.76306	2019.89147949219
144.06522	2570.43481445313
146.67236	2220.1474609375
184.78018	2017.04467773438
186.07591	2795.17602539063
197.63037	2277.615234375
204.08626	26675
221.22917	2053.95947265625
582.93231	2277.24658203125
1657.5139	2382.8330078125
2785.3779	2680.82397460938
2805.6733	2794.34692382813
3885.8516	3375.98413085938
4550.062	3055.84130859375
peaklist end

peaklist start
mz=1747.36708620633
fragmentation=HCD
charge=3
header=RawFile: QE929_MSQ1321_20180329_Heba_ub_s7_30_1 Index: 12448 Precursor: 0 _peak_
161.49728	2664.50634765625
207.00671	2654.41015625
207.86108	2753.4443359375
233.89078	3029.86767578125
391.33395	2431.822265625
495.24026	2848.75830078125
687.31628	3155.369140625
905.27869	3091.38012695313
1347.0831	3198.29711914063
2214.3154	3786.47900390625
3475.3577	5422.86328125
3484.3459	4203.88916015625
4807.0269	4060.91870117188
peaklist end

peaklist start
mz=1747.36878722403
fragmentation=HCD
charge=3
header=RawFile: QE929_MSQ1321_20180329_Heba_ub_s6_10_3 Index: 13044 Precursor: 0 _peak_
101.55541	2258.806640625
116.81126	2685.31494140625
116.97302	2566.9619140625
121.59664	2594.04760742188
128.03618	2366.42602539063
131.81551	2456.25073242188
134.39781	2335.50537109375
159.38518	2605.79077148438
161.42799	2469.01782226563
204.63231	2731.36962890625
210.50543	2600.10375976563
603.72717	2847.1884765625
676.64447	3669.5595703125
1163.1442	3127.544921875
1588.0306	2827.99755859375
4852.8794	4433.875
peaklist end

peaklist start
mz=1747.37051259971
fragmentation=HCD
charge=3
header=RawFile: QE929_MSQ1321_20180329_Heba_ub_s8_30_2 Index: 12730 Precursor: 0 _peak_
107.99298	2802.05908203125
173.57948	2814.16284179688
188.79337	2396.61254882813
290.58337	2630.8671875
305.62277	2501.7861328125
410.59808	2977.31469726563
443.81683	2972.29956054688
595.74341	3057.60791015625
858.78961	3843.48608398438
1115.2792	2759.1796875
1344.2104	3766.00244140625
1424.8555	2885.36645507813
1843.8176	3904.12329101563
2137.9219	3441.55322265625
4576.1182	3948.44506835938
peaklist end

peaklist start
mz=1747.37061722431
fragmentation=HCD
charge=3
header=RawFile: QE929_MSQ1321_20180329_Heba_ub_s9_30_3 Index: 12919 Precursor: 0 _peak_
112.00007	2742.36450195313
355.61966	2937.82543945313
364.82455	2594.55200195313
808.92328	2923.35034179688
1908.7474	3596.6748046875
2016.1975	3676.3818359375
2283.5317	3501.47265625
2847.8062	3308.61694335938
2993.0564	3130.4033203125
3808.6523	3506.06323242188
3889.6333	3349.24633789063
peaklist end

peaklist start
mz=1747.37424090681
fragmentation=HCD
charge=3
header=RawFile: QE929_MSQ1321_20180329_Heba_ub_s6_10_3 Index: 12634 Precursor: 0 _peak_
116.74622	2390.12866210938
127.63811	2662.54956054688
305.12326	3082.52490234375
709.49469	2720.49072265625
2384.0071	3677.90258789063
4441.1431	4452.97216796875
4658.6636	4925.4931640625
4661.4248	4494.2529296875
4765.2588	4099.2734375
peaklist end

peaklist start
mz=1747.37491988594
fragmentation=HCD
charge=3
header=RawFile: QE929_MSQ1321_20180329_Heba_ub_s8_30_2 Index: 12372 Precursor: 0 _peak_
100.92867	2242.76293945313
102.65839	2994.5517578125
115.05066	2436.08032226563
227.3472	2415.73706054688
263.90546	2624.66625976563
563.91492	2685.00463867188
769.34509	3097.3076171875
787.263	2973.26953125
843.95178	2864.18188476563
862.65326	2747.82788085938
885.38812	3573.39599609375
1356.9167	3512.02319335938
1374.5436	2727.1083984375
2072.8452	3962.66870117188
2651.4443	4110.40966796875
3747.3696	3852.42431640625
peaklist end

peaklist start
mz=1747.37585046593
fragmentation=HCD
charge=3
header=RawFile: QE929_MSQ1321_20180329_Heba_ub_s9_30_3 Index: 12293 Precursor: 0 _peak_
199.26483	3091.6171875
296.99319	2575.01098632813
420.40909	2734.97338867188
576.25238	3298.42895507813
1641.7629	3284.236328125
1949.2534	4098.5517578125
2204.3589	3721.3388671875
2462.2754	3745.75830078125
3336.4929	4101.75927734375
3975.3804	5031.10107421875
4605.0825	5068.48974609375
peaklist end

peaklist start
mz=1748.03775455259
fragmentation=HCD
charge=3
header=RawFile: QE929_MSQ1321_20180329_Heba_ub_s9_30_3 Index: 12651 Precursor: 0 _peak_
106.11608	2377.32470703125
142.17137	2524.08862304688
158.18407	2444.81005859375
167.15677	2719.41284179688
342.11136	2640.16284179688
380.51358	2755.07958984375
706.59613	3100.12939453125
1002.4821	2958.27685546875
1156.5518	3402.380859375
1256.4937	3312.31616210938
1412.3405	3265.20532226563
1422.1018	3896.970703125
3272.071	3926.43188476563
3570.8667	3583.62426757813
3790.7927	3576.63720703125
4375.1289	3764.76416015625
5295.5986	3643.67163085938
peaklist end

peaklist start
mz=1748.16638770075
fragmentation=HCD
charge=3
header=RawFile: QE929_MSQ1321_20180329_Heba_ub_s4_10_1 Index: 23071 Precursor: 0 _peak_
140.64903	2777.73022460938
331.09521	2450.22265625
499.64886	3145.92944335938
1210.022	3642.0068359375
1313.3406	3237.994140625
1450.485	3047.00512695313
2548.7341	4144.7060546875
3173.0222	3710.82958984375
3461.9136	4165.236328125
4089.3831	3945.6318359375
5432.6826	4063.71557617188
5911.7529	4842.50048828125
peaklist end

peaklist start
mz=1748.2462023615
fragmentation=HCD
charge=3
header=RawFile: QE929_MSQ1321_20180329_Heba_ub_s6_10_3 Index: 23616 Precursor: 0 _peak_
151.44629	2644.41186523438
189.82297	2676.41748046875
205.85611	2330.8291015625
460.48038	2911.14331054688
1449.5856	3546.08618164063
1594.651	3378.44604492188
2512.8347	4475.1201171875
4218.8594	3774.95874023438
peaklist end

peaklist start
mz=1748.9492752868
fragmentation=HCD
charge=3
header=RawFile: QE929_MSQ1321_20180329_Heba_ub_s9_30_3 Index: 23349 Precursor: 0 _peak_
109.16227	2626.43383789063
122.24774	2683.6005859375
122.97327	2610.181640625
149.42111	2755.61254882813
156.06261	2949.8349609375
395.51459	3108.0400390625
414.03229	2565.25073242188
515.54694	2888.66186523438
967.56427	3011.63330078125
1162.976	3339.43041992188
1208.1511	5592.470703125
1357.7549	6084.84521484375
1367.3636	3484.24609375
1552.507	3896.07202148438
2295.6968	3330.66137695313
3756.6958	3730.39965820313
5062.4023	3897.70922851563
peaklist end

peaklist start
mz=1749.05947956424
fragmentation=HCD
charge=3
header=RawFile: QE929_MSQ1321_20180329_Heba_ub_s6_10_3 Index: 23504 Precursor: 0 _peak_
122.92681	2846.47192382813
138.05396	2997.65795898438
173.33118	2502.92504882813
203.34444	2913.34521484375
229.37946	2749.986328125
408.94171	2553.32006835938
419.83939	2631.80737304688
482.12701	2618.93334960938
544.98425	2690.62060546875
547.95825	3355.32348632813
697.47668	2970.107421875
1131.272	3061.8740234375
1557.1404	4130.916015625
2179.7507	3452.29052734375
2809.1377	3704.89916992188
3557.0649	4222.1396484375
4158.9668	3747.87939453125
4454.9487	3920.21362304688
4700.8169	4255.1689453125
peaklist end

peaklist start
mz=1749.1922239788
fragmentation=HCD
charge=3
header=RawFile: QE929_MSQ1321_20180329_Heba_ub_s7_30_1 Index: 23430 Precursor: 0 _peak_
128.71242	2475.24780273438
330.37323	2994.5078125
751.41583	2930.53173828125
1248.1573	3487.28784179688
1913.0983	3262.48022460938
3192.3157	4466.19091796875
3697.6433	3547.43359375
3921.8862	4015.78002929688
5634.5239	3915.3408203125
peaklist end

peaklist start
mz=1749.30635770048
fragmentation=HCD
charge=3
header=RawFile: QE929_MSQ1321_20180329_Heba_ub_s9_30_3 Index: 21241 Precursor: 0 _peak_
129.01767	2665.94775390625
151.90039	2859.75561523438
225.07265	2480.24560546875
263.77679	2682.2197265625
613.71075	2689.11865234375
1580.1323	3330.787109375
1615.5386	4358.630859375
1685.2434	3516.22290039063
1947.5663	3572.23754882813
2097.7935	10733.396484375
3923.6389	4379.93017578125
5430.1006	4062.798828125
5505.7202	4095.18676757813
peaklist end

peaklist start
mz=1749.43003808225
fragmentation=HCD
charge=3
header=RawFile: QE929_MSQ1321_20180329_Heba_ub_s7_30_1 Index: 23000 Precursor: 0 _peak_
141.06447	2402.57275390625
158.34444	3006.07543945313
196.93854	2828.88940429688
231.55751	2544.20581054688
238.57077	2904.73266601563
271.28506	3262.77465820313
279.81281	3053.81494140625
309.28522	2592.92065429688
335.90927	2602.45239257813
808.28931	3322.94116210938
1680.1237	4227.79833984375
1680.7537	3770.17407226563
2173.6948	3834.736328125
2490.9453	3970.19360351563
2503.4375	4100.99072265625
peaklist end

peaklist start
mz=1749.72106903076
fragmentation=HCD
charge=3
header=RawFile: QE929_MSQ1321_20180329_Heba_ub_s7_30_1 Index: 23390 Precursor: 0 _peak_
100.03989	2369.96118164063
179.45641	2598.03955078125
240.20822	3110.32763671875
252.25917	2753.06518554688
314.66556	2574.51025390625
515.65887	3276.42919921875
517.66229	3072.56689453125
790.20239	3102.33911132813
833.20068	3257.98291015625
1753.2142	3640.03515625
1963.285	3160.01904296875
2621.127	3377.68701171875
2798.52	3877.736328125
3660.833	4056.79345703125
4276.6675	4263.8017578125
peaklist end

peaklist start
mz=1749.77283421051
fragmentation=HCD
charge=3
header=RawFile: QE929_MSQ1321_20180329_Heba_ub_s9_30_3 Index: 23509 Precursor: 0 _peak_
111.51136	2582.43994140625
189.51387	2635.78588867188
487.81174	2845.26733398438
669.06232	2608.84448242188
921.88574	3159.61303710938
1188.5864	3044.15161132813
1223.902	2957.65551757813
1434.6882	3434.31665039063
1793.8484	3318.384765625
2063.1699	3709.37353515625
2295.2729	3491.02001953125
2453.9705	3851.04272460938
3174.8306	3841.02954101563
4117.9209	4588.9912109375
4214.4922	3656.51953125
4261.2397	3847.88696289063
peaklist end

peaklist start
mz=1749.99879042036
fragmentation=HCD
charge=3
header=RawFile: QE929_MSQ1321_20180329_Heba_ub_s6_10_3 Index: 23300 Precursor: 0 _peak_
133.64825	3211.79736328125
183.248	2879.7744140625
211.55563	3264.9775390625
216.56903	2729.20385742188
479.08032	2596.86962890625
902.6311	3738.28784179688
934.12109	3236.72534179688
1696.4391	3558.24169921875
1834.1847	4157.15966796875
1878.3528	3535.98388671875
2369.1582	3316.07080078125
2981.3582	4419.3544921875
3539.2817	3642.46362304688
peaklist end

peaklist start
mz=1750.35743657195
fragmentation=HCD
charge=3
header=RawFile: QE929_MSQ1321_20180329_Heba_ub_s9_30_3 Index: 23833 Precursor: 0 _peak_
105.74007	2678.88891601563
121.62228	2884.36987304688
207.51331	2383.81420898438
207.75468	2880.75756835938
714.39789	3232.57568359375
798.85236	3033.64404296875
850.54559	2848.48583984375
1303.0483	3541.73583984375
1350.0775	3355.0966796875
1503.5607	3581.30859375
1922.1029	3513.06274414063
1932.4663	3270.91650390625
2688.178	3445.91674804688
2844.6189	4028.31298828125
3126.386	4042.55786132813
3198.9866	4738.333984375
3438.0413	3653.82397460938
peaklist end

peaklist start
mz=1313.10615746446
fragmentation=HCD
charge=4
header=RawFile: QE929_MSQ1321_20180329_Heba_ub_s6_10_3 Index: 17477 Precursor: 0 _multi_
115.1276	1966.58984375
146.01848	2083.85302734375
162.35623	1835.79846191406
174.73317	2051.5546875
204.08661	4462.3916015625
213.55032	1826.01928710938
581.24188	2185.52587890625
686.30865	2159.46435546875
787.83105	2167.1318359375
827.28888	2544.69604492188
978.24213	2208.02490234375
1289.6	3021.92602539063
3437.5637	2834.12890625
3524.377	2701.02807617188
3536.5042	2672.80249023438
3786.7393	3048.49877929688
4894.96	3067.85278320313
5260.2969	3014.962890625
peaklist end

peaklist start
mz=1313.10718584715
fragmentation=HCD
charge=4
header=RawFile: QE929_MSQ1321_20180329_Heba_ub_s8_30_2 Index: 17285 Precursor: 0 _multi_
115.77503	1978.28198242188
116.35626	1896.05712890625
126.05464	1980.81823730469
126.22865	2363.10327148438
152.19582	2099.02172851563
173.87971	1979.77465820313
182.58565	2339.03784179688
204.08665	9793.955078125
253.31424	2048.7626953125
490.10391	2219.689453125
542.22064	2346.1845703125
720.56061	2515.228515625
929.74695	2277.35620117188
1248.3174	3146.98510742188
1372.8621	2379.28491210938
1394.5299	2419.55249023438
5308.7866	3418.14501953125
peaklist end

peaklist start
mz=1750.69435922447
fragmentation=HCD
charge=3
header=RawFile: QE929_MSQ1321_20180329_Heba_ub_s9_30_3 Index: 23859 Precursor: 0 _peak_
167.75974	2319.6884765625
218.69942	2520.736328125
340.32986	3064.134765625
557.18671	3454.27978515625
719.55475	3168.10375976563
1467.7467	3610.75805664063
4196.8096	3643.89379882813
4562.6797	4313.82861328125
5443.7495	4129.8837890625
peaklist end

peaklist start
mz=1313.35831540601
fragmentation=HCD
charge=4
header=RawFile: QE929_MSQ1321_20180329_Heba_ub_s9_30_3 Index: 17208 Precursor: 0 _multi_
117.72624	1940.94299316406
118.61285	2409.404296875
126.05491	2180.16015625
180.67705	1841.61401367188
204.08664	9599.103515625
237.7399	1969.27001953125
287.87851	2379.6201171875
303.24338	2417.86474609375
605.95831	2633.83056640625
638.28955	2133.85424804688
903.78284	2491.64038085938
961.06299	2296.04321289063
1796.5715	2613.37573242188
3577.9602	2870.21264648438
peaklist end

peaklist start
mz=1750.86511230469
fragmentation=HCD
charge=3
header=RawFile: QE929_MSQ1321_20180329_Heba_ub_s9_30_3 Index: 23478 Precursor: 0 _peak_
126.16622	2639.11328125
136.24437	2803.4990234375
220.62962	2528.84545898438
348.90805	2568.75854492188
359.43863	2998.154296875
416.47314	2975.86376953125
513.33691	3108.0009765625
1017.9484	2989.40600585938
1172.0811	3220.59936523438
3408.1897	4103.7978515625
3872.3291	4467.56591796875
4832.7681	3878.56860351563
peaklist end

peaklist start
mz=1751.10190681459
fragmentation=HCD
charge=3
header=RawFile: QE929_MSQ1321_20180329_Heba_ub_s8_30_2 Index: 21185 Precursor: 0 _peak_
118.6406	2386.29174804688
127.84147	2228.93383789063
148.82661	2515.43188476563
180.11797	3008.07470703125
210.98781	2671.15991210938
262.60193	2225.0859375
310.18472	2762.53466796875
494.79007	2614.14794921875
497.48773	2814.01342773438
550.84644	3142.91943359375
1372.7661	4842.62158203125
1462.5474	3734.98120117188
2990.1113	3681.1689453125
5704.2324	3855.39697265625
peaklist end

peaklist start
mz=1751.11555543113
fragmentation=HCD
charge=3
header=RawFile: QE929_MSQ1321_20180329_Heba_ub_s4_10_1 Index: 23070 Precursor: 0 _peak_
104.56853	2354.64770507813
120.90392	2604.54736328125
219.28047	2488.00830078125
311.54462	3145.46313476563
1052.4642	2884.240234375
2010.7258	3984.12744140625
2676.9678	3846.29370117188
3240.906	3929.84130859375
3813.0764	5010.67578125
peaklist end

peaklist start
mz=1313.61264000753
fragmentation=HCD
charge=4
header=RawFile: QE929_MSQ1321_20180329_Heba_ub_s7_30_1 Index: 15500 Precursor: 0 _multi_
126.05508	8355.294921875
126.60933	1838.37121582031
132.11014	2018.36157226563
138.05467	3732.00048828125
204.08597	16266.201171875
214.08934	1922.31286621094
391.54565	2100.15454101563
471.81952	2483.84008789063
564.72162	2452.7822265625
1368.194	2660.138671875
1678.3284	2586.41918945313
1727.5936	3025.95483398438
3137.6021	3611.5068359375
peaklist end

peaklist start
mz=1313.6128219663
fragmentation=HCD
charge=4
header=RawFile: QE929_MSQ1321_20180329_Heba_ub_s8_30_2 Index: 15875 Precursor: 0 _multi_
101.75266	1655.8095703125
115.34594	2195.79272460938
119.37408	1805.88464355469
122.6189	2223.11401367188
126.05518	7868.65771484375
138.05452	3644.35278320313
186.07578	2998.064453125
204.08691	14695.07421875
307.64474	2124.13256835938
357.02032	2433.609375
607.58734	2250.13037109375
2329.9121	3353.08837890625
2766.4968	2915.14013671875
3747.2996	3432.40087890625
peaklist end

peaklist start
mz=1751.28358804365
fragmentation=HCD
charge=3
header=RawFile: QE929_MSQ1321_20180329_Heba_ub_s7_30_1 Index: 22920 Precursor: 0 _peak_
104.0196	2383.81958007813
109.50267	2318.7236328125
109.67042	2750.44213867188
112.70075	2615.27856445313
113.26744	2498.7177734375
116.19499	2414.921875
117.5559	2316.97290039063
122.50741	2548.27001953125
145.739	2788.67407226563
282.04269	2748.06518554688
352.83212	3113.84497070313
499.10748	2804.998046875
555.67468	2744.279296875
1087.1371	3156.42626953125
3872.4187	3558.77661132813
4594.0405	4207.935546875
peaklist end

peaklist start
mz=1751.60251328573
fragmentation=HCD
charge=3
header=RawFile: QE929_MSQ1321_20180329_Heba_ub_s8_30_2 Index: 23090 Precursor: 0 _peak_
174.41928	2557.48046875
195.38945	2978.05737304688
207.99139	2683.0869140625
210.70308	2548.94946289063
214.56125	2734.22094726563
319.75568	2890.65063476563
332.61688	2640.12133789063
512.5965	2716.0498046875
1623.2383	3755.99658203125
1638.991	3878.4140625
1783.8853	3439.0791015625
2183.0613	3657.43432617188
2573.5332	3756.51196289063
4392.1943	3940.29028320313
peaklist end

peaklist start
mz=1751.65526670449
fragmentation=HCD
charge=3
header=RawFile: QE929_MSQ1321_20180329_Heba_ub_s3_ctrl_3 Index: 21134 Precursor: 0 _peak_
162.54068	2373.083984375
285.51102	2593.04907226563
475.62546	2919.13745117188
745.20038	2718.67749023438
761.87177	2690.9541015625
1261.0359	3442.27978515625
1359.1366	3263.01733398438
1394.4014	3357.01416015625
1427.4883	3005.02563476563
1804.7003	3392.28198242188
3410.5144	3684.40649414063
3583.8838	4056.89428710938
4215.6729	4396.90087890625
peaklist end

peaklist start
mz=1751.67126515566
fragmentation=HCD
charge=3
header=RawFile: QE929_MSQ1321_20180329_Heba_ub_s7_30_1 Index: 23411 Precursor: 0 _peak_
105.98386	2630.08178710938
133.99486	2466.60229492188
149.66521	2756.13208007813
156.97662	2784.45239257813
170.96584	2982.67358398438
179.25618	2640.3427734375
223.73344	2600.78515625
290.71872	2914.66088867188
319.32263	2558.67626953125
1274.2454	3637.68188476563
1812.7682	3669.63598632813
1921.7758	3817.00317382813
3487.8145	3866.46655273438
4667.9141	4263.1416015625
5364.9521	4405.685546875
5949.6128	4049.61499023438
peaklist end

peaklist start
mz=1751.74310297984
fragmentation=HCD
charge=3
header=RawFile: QE929_MSQ1321_20180329_Heba_ub_s8_30_2 Index: 21174 Precursor: 0 _peak_
214.66133	2419.96850585938
236.47636	3053.05444335938
472.95224	2487.85278320313
511.89322	2576.4091796875
515.02747	2915.65478515625
723.64575	2748.16284179688
891.34705	2984.51147460938
1506.7172	3228.50537109375
2603.3784	3431.18969726563
peaklist end

peaklist start
mz=1751.95747344978
fragmentation=HCD
charge=3
header=RawFile: QE929_MSQ1321_20180329_Heba_ub_s6_10_3 Index: 23472 Precursor: 0 _peak_
101.35496	2356.01684570313
108.62206	2269.64770507813
149.65991	2899.08349609375
233.48302	2637.98071289063
250.46349	2693.87744140625
412.51062	2788.26000976563
1347.4279	3893.85473632813
1675.7566	3359.16528320313
1717.2565	3088.87133789063
1718.8221	3322.48950195313
1814.7045	3529.328125
2013.0413	3055.14672851563
2476.9043	3828.53759765625
2705.99	3294.56323242188
peaklist end

peaklist start
mz=1752.27131288791
fragmentation=HCD
charge=3
header=RawFile: QE929_MSQ1321_20180329_Heba_ub_s4_10_1 Index: 23311 Precursor: 0 _peak_
111.46741	2813.05126953125
125.15348	2349.3056640625
148.32318	2742.44067382813
165.18797	3013.27197265625
170.39093	2612.57934570313
176.0506	2675.88623046875
223.37654	2976.9140625
227.55225	2626.12353515625
233.05162	2986.0341796875
380.74597	2690.4150390625
628.44708	3925.87744140625
650.54968	3179.97241210938
997.3858	3230.50244140625
1831.4417	3329.89282226563
2058.8298	3979.78564453125
3844.3496	4330.7333984375
peaklist end

peaklist start
mz=1752.37035095733
fragmentation=HCD
charge=3
header=RawFile: QE929_MSQ1321_20180329_Heba_ub_s7_30_1 Index: 11559 Precursor: 0 _peak_
102.55742	2809.71362304688
104.42989	2331.3447265625
113.79819	2780.82641601563
231.08488	3012.22778320313
1045.2489	3206.23486328125
1907.459	3755.30639648438
2324.7324	3679.05151367188
3539.9202	4401.40869140625
3627.4517	4175.69189453125
peaklist end

peaklist start
mz=1752.37217413615
fragmentation=HCD
charge=3
header=RawFile: QE929_MSQ1321_20180329_Heba_ub_s8_30_2 Index: 11819 Precursor: 0 _peak_
191.50156	2512.17260742188
204.54613	2427.822265625
276.44183	3037.9892578125
392.62238	2975.66357421875
448.37711	2507.123046875
869.92792	3132.69189453125
2180.6313	3672.42114257813
2559.5955	3824.43579101563
3631.3093	3767.89624023438
3738.4189	3689.62377929688
peaklist end

peaklist start
mz=1752.40778319276
fragmentation=HCD
charge=3
header=RawFile: QE929_MSQ1321_20180329_Heba_ub_s7_30_1 Index: 22823 Precursor: 0 _peak_
127.3711	2881.7578125
154.06631	2392.748046875
161.09628	2429.9375
295.14252	3028.86694335938
317.58093	2988.36352539063
327.92078	2942.02954101563
553.24353	2879.65576171875
599.45392	2953.50732421875
618.13696	3328.59204101563
1164.2423	3033.65747070313
1756.1652	3241.47045898438
2274.5601	3601.24658203125
2558.0889	4060.85571289063
2648.7317	3369.20166015625
2779.3955	3654.66723632813
2960.7485	3788.92431640625
5829.9321	4487.6240234375
peaklist end

peaklist start
mz=1752.46693748717
fragmentation=HCD
charge=3
header=RawFile: QE929_MSQ1321_20180329_Heba_ub_s7_30_1 Index: 13399 Precursor: 0 _multi_
100.93418	2836.48999023438
125.8334	2871.00439453125
311.17157	3772.080078125
666.35748	3833.671875
709.37451	3223.58618164063
818.45203	3083.07202148438
1131.554	17388.4965820313
1234.599	3807.564453125
1242.6233	54765.78515625
1374.6382	10486.5400390625
1578.8533	4346.81884765625
1710.3878	3500.23217773438
1743.6531	3692.70336914063
1818.8597	4197.1650390625
2485.2172	210574.647460938
peaklist end

peaklist start
mz=1752.46705080071
fragmentation=HCD
charge=3
header=RawFile: QE929_MSQ1321_20180329_Heba_ub_s4_10_1 Index: 13790 Precursor: 0 _multi_
134.89062	2368.65991210938
175.82452	2585.751953125
818.43256	3575.53564453125
1039.9795	2918.85229492188
1109.257	2946.53784179688
1131.5662	8591.77001953125
1150.5688	3812.81103515625
1243.6063	45219.328125
1244.0975	19490.0390625
1374.6599	4244.9541015625
1832.9937	3735.03784179688
1922.2426	3779.224609375
2022.3091	3415.96264648438
2483.2224	121174.96484375
2960.8301	3485.90087890625
4697.0142	3755.48876953125
4897.2866	4477.8330078125
5199.3364	4166.54345703125
peaklist end

peaklist start
mz=1752.4676309541
fragmentation=HCD
charge=3
header=RawFile: QE929_MSQ1321_20180329_Heba_ub_s8_30_2 Index: 13684 Precursor: 0 _multi_
119.39691	2775.46044921875
125.37446	2418.31005859375
128.54643	2624.94262695313
147.70677	2913.16796875
161.84746	2479.203125
163.8199	2773.32739257813
189.74693	2916.25024414063
233.47998	2916.49243164063
447.57733	2863.0048828125
567.28619	3267.525390625
666.35645	5099.8896484375
818.4245	4491.18896484375
851.01917	3264.55053710938
1131.5586	10493.0185546875
1150.551	3990.78833007813
1242.6251	55853.875
1244.6038	5726.99072265625
1374.6694	5651.3876953125
1490.6809	3488.95336914063
1678.4546	3038.33178710938
2297.7356	3957.72802734375
2485.2224	145711.634765625
2740.616	3680.38818359375
3212.1763	4887.029296875
4121.3062	3628.2568359375
4285.3384	4172.43505859375
peaklist end

peaklist start
mz=1752.4676853742
fragmentation=HCD
charge=3
header=RawFile: QE929_MSQ1321_20180329_Heba_ub_s3_ctrl_3 Index: 12892 Precursor: 0 _multi_
204.26767	2858.73657226563
210.80348	2833.84936523438
257.93796	2803.490234375
263.87833	2554.73657226563
510.03979	2642.20947265625
589.96436	3266.80688476563
728.43176	3113.48974609375
959.96033	3036.73803710938
1016.8954	2903.2509765625
1242.6191	24198.94140625
1243.1113	15920.71875
1317.7039	3707.81079101563
1657.7881	4063.26977539063
2485.1927	10159.1162109375
2705.9817	3492.91552734375
peaklist end

peaklist start
mz=1752.46985850723
fragmentation=HCD
charge=3
header=RawFile: QE929_MSQ1321_20180329_Heba_ub_s2_ctrl_2 Index: 13671 Precursor: 0 _multi_
130.12219	2431.50805664063
131.79378	2515.5302734375
166.44009	2689.60424804688
726.04791	3277.96484375
1374.6425	11149.1796875
1489.6744	3903.47802734375
1721.771	3291.23217773438
1966.9792	3821.63452148438
2463.2849	3727.05639648438
2484.2205	93648.70703125
2485.1868	28760.45703125
3847.2441	3764.73681640625
4060.7793	4068.59008789063
peaklist end

peaklist start
mz=1752.46985850723
fragmentation=HCD
charge=3
header=RawFile: QE929_MSQ1321_20180329_Heba_ub_s2_ctrl_2 Index: 13666 Precursor: 0 _multi_
153.48238	2545.1875
175.60419	2623.87915039063
276.81296	2936.64453125
351.60757	2479.1474609375
439.741	2482.46875
455.9534	2717.43530273438
527.94336	2942.49633789063
547.95734	4051.19458007813
561.63708	3181.60766601563
588.41827	2884.57080078125
610.13422	2855.01245117188
698.71661	3421.1630859375
885.81885	2878.62036132813
1131.5602	3927.8115234375
1479.7947	3547.17504882813
1651.839	3357.28784179688
2096.5132	3992.49584960938
2484.2245	103471.75390625
3911.0107	4545.3095703125
peaklist end

peaklist start
mz=1752.52023660088
fragmentation=HCD
charge=3
header=RawFile: QE929_MSQ1321_20180329_Heba_ub_s5_10_2 Index: 19214 Precursor: 0 _multi_
123.67257	2588.62646484375
136.44774	2260.40161132813
146.68764	2409.63793945313
148.58299	2566.09301757813
192.4993	2721.69384765625
214.91209	2777.89770507813
297.33661	2765.87646484375
556.93982	2877.73852539063
666.55359	2780.556640625
673.40997	2865.86499023438
686.47998	2873.9638671875
693.53949	2711.08520507813
708.66595	3002.45263671875
716.00952	2872.05395507813
1086.7495	3301.60498046875
1654.2993	3203.49438476563
2330.3645	3456.72045898438
2391.9639	3457.63256835938
2515.0171	3622.30834960938
2981.0884	3872.13525390625
peaklist end

peaklist start
mz=1051.91986862138
fragmentation=HCD
charge=5
header=RawFile: QE929_MSQ1321_20180329_Heba_ub_s7_30_1 Index: 13759 Precursor: 0 _multi_
257.79031	1868.03649902344
320.01724	1803.80480957031
505.50247	2273.79125976563
627.89343	1959.39611816406
713.40582	2054.28955078125
753.45642	2152.41162109375
1380.7137	2044.81860351563
1775.2771	3066.80126953125
2579.658	2270.23974609375
3444.7498	2575.34130859375
5025.4097	2596.35302734375
peaklist end

peaklist start
mz=1752.63689961679
fragmentation=HCD
charge=3
header=RawFile: QE929_MSQ1321_20180329_Heba_ub_s7_30_1 Index: 23150 Precursor: 0 _peak_
108.60585	2467.61401367188
136.07611	2927.6962890625
175.73186	3069.6123046875
277.74432	2847.3779296875
284.70801	2443.26635742188
369.19208	2907.58520507813
477.06555	2646.69384765625
545.60077	2760.49340820313
599.62555	2716.54541015625
1423.6693	3397.74975585938
peaklist end

peaklist start
mz=1752.7990437345
fragmentation=HCD
charge=3
header=RawFile: QE929_MSQ1321_20180329_Heba_ub_s9_30_3 Index: 13610 Precursor: 0 _multi_
104.7274	2622.11401367188
120.96326	2847.42846679688
157.20998	2494.35571289063
226.2133	2762.759765625
263.46271	3040.37084960938
480.53326	2699.0166015625
666.35181	4591.21142578125
718.26721	3681.9482421875
1131.5601	10197.025390625
1242.6216	45288.19140625
1375.6631	5626.28271484375
1869.7113	3492.14916992188
2485.2098	154810.510742188
3504.6726	3589.49194335938
peaklist end

peaklist start
mz=1752.80133948369
fragmentation=HCD
charge=3
header=RawFile: QE929_MSQ1321_20180329_Heba_ub_s5_10_2 Index: 12567 Precursor: 0 _multi_
131.45699	2489.21508789063
132.24141	2476.96752929688
146.77814	2593.87768554688
193.15582	3357.34375
290.37262	2578.43798828125
318.95648	2589.96655273438
322.66522	2620.2841796875
392.1073	3018.57543945313
522.67853	3114.63842773438
661.57629	2695.04248046875
765.4201	2997.5830078125
818.43768	3206.87060546875
1089.7704	3006.66455078125
1110.5356	3633.59838867188
1150.0668	3831.376953125
1242.623	40227.8203125
1243.1143	67550.8984375
1374.6514	3328.13159179688
1375.6659	4657.49267578125
2485.1962	54825.3735351563
3347.9009	4192.3916015625
3839.0881	3664.16357421875
4580.188	3816.82275390625
peaklist end

peaklist start
mz=1752.80315961029
fragmentation=HCD
charge=3
header=RawFile: QE929_MSQ1321_20180329_Heba_ub_s6_10_3 Index: 13958 Precursor: 0 _multi_
128.15152	2589.79565429688
143.46823	2430.576171875
203.48071	2576.10424804688
204.799	2352.32250976563
231.73331	2408.17626953125
306.56146	2830.91186523438
311.1691	4407.74951171875
332.70163	2600.01196289063
333.93701	2777.4033203125
358.00873	2817.68896484375
375.33636	3397.7138671875
382.20813	3741.21215820313
419.01468	3193.33959960938
479.21906	3034.12670898438
567.28217	3175.662109375
649.32544	3713.35668945313
666.3576	3276.47119140625
764.37695	3363.32543945313
765.42444	4424.37158203125
818.43951	5190.63330078125
896.45953	3918.38330078125
943.11487	2997.7529296875
995.50836	4776.6298828125
1093.5905	3328.10205078125
1110.5536	4440.77001953125
1131.5574	12079.2900390625
1154.6206	3048.65795898438
1234.6038	4281.59130859375
1244.1012	16245.62109375
1317.6421	4031.87744140625
1374.6478	28131.59375
2154.1938	3756.50268554688
2484.2181	247900.69921875
2595.9753	3735.58154296875
5360.5586	4938.904296875
peaklist end

peaklist start
mz=1752.80495000548
fragmentation=HCD
charge=3
header=RawFile: QE929_MSQ1321_20180329_Heba_ub_s1_ctrl_1 Index: 11849 Precursor: 0 _multi_
152.44676	2550.62182617188
170.80916	2463.50244140625
208.9294	2482.35546875
324.15445	2804.96801757813
363.49493	2605.595703125
398.00571	2578.39672851563
416.18942	2511.5546875
452.2796	2756.93310546875
466.21167	3374.7783203125
578.65338	3217.44262695313
593.23022	2799.36499023438
877.112	3612.99243164063
892.70325	3342.275390625
1097.1509	3434.21435546875
1297.5048	3300.81909179688
2224.3604	3853.7978515625
2484.2042	51177.228515625
2486.2503	8838.6455078125
3584.3049	4181.19384765625
3630.8455	3814.27734375
3804.5662	3154.64721679688
3912.0496	3765.52661132813
peaklist end

peaklist start
mz=1753.11900230609
fragmentation=HCD
charge=3
header=RawFile: QE929_MSQ1321_20180329_Heba_ub_s8_30_2 Index: 21167 Precursor: 0 _peak_
103.17751	2580.0078125
110.67466	2493.51586914063
159.92918	2567.32177734375
577.33179	2817.24291992188
622.09924	3077.93725585938
639.55988	2698.20947265625
740.22699	2967.8046875
778.34906	2924.05200195313
1172.3315	3425.36865234375
2068.04	3959.86669921875
2611.2188	3845.40551757813
2729.9431	3520.86840820313
5052.2563	4292.5087890625
5443.29	4190.4091796875
peaklist end

peaklist start
mz=1753.22775971992
fragmentation=HCD
charge=3
header=RawFile: QE929_MSQ1321_20180329_Heba_ub_s9_30_3 Index: 23493 Precursor: 0 _peak_
157.08902	3151.28295898438
319.58945	2649.65356445313
824.11951	3429.5673828125
2645.2104	3359.65698242188
2944.2966	3608.84741210938
2992.8127	4581.05712890625
3711.4788	3591.8828125
4155.7642	4585.02001953125
4668.9404	4307.36865234375
5136.2324	4360.0205078125
5337.3066	4187.46484375
peaklist end

peaklist start
mz=1753.33878273416
fragmentation=HCD
charge=3
header=RawFile: QE929_MSQ1321_20180329_Heba_ub_s9_30_3 Index: 21654 Precursor: 0 _peak_
101.256	2728.85424804688
111.80699	2434.20654296875
351.55032	2703.7880859375
405.05481	2514.82177734375
461.95877	3253.57250976563
572.28406	2992.46801757813
762.77405	2726.31298828125
3862.6489	3791.849609375
peaklist end

peaklist start
mz=1753.34683024765
fragmentation=HCD
charge=3
header=RawFile: QE929_MSQ1321_20180329_Heba_ub_s8_30_2 Index: 23611 Precursor: 0 _peak_
100.21318	2333.13330078125
112.53668	2628.3369140625
114.292	2688.44384765625
160.36383	2714.7568359375
169.45915	2565.46655273438
213.13437	2538.47021484375
217.70146	2543.29516601563
218.15065	2992.66821289063
226.27815	2727.03759765625
237.36797	2672.01416015625
598.69611	3324.19409179688
786.60205	2982.15698242188
1335.3888	2917.51342773438
1428.3944	3496.7568359375
2062.5259	3269.5458984375
2345.8333	3826.64526367188
2363.2935	4038.98681640625
2395.8831	3975.88720703125
2533.259	3731.84692382813
3108.2776	3447.69677734375
5204.8442	3980.23803710938
peaklist end

peaklist start
mz=1753.39324817321
fragmentation=HCD
charge=3
header=RawFile: QE929_MSQ1321_20180329_Heba_ub_s9_30_3 Index: 23419 Precursor: 0 _peak_
100.22472	2461.3134765625
108.9546	2374.341796875
127.88319	2559.25952148438
138.05522	4739.5263671875
146.26343	2449.34936523438
1315.2889	3572.38891601563
1440.2256	3243.88061523438
2493.3542	4468.28515625
2568.0806	4476.73486328125
2871.2566	3223.76342773438
peaklist end

peaklist start
mz=1753.47113491583
fragmentation=HCD
charge=3
header=RawFile: QE929_MSQ1321_20180329_Heba_ub_s6_10_3 Index: 23270 Precursor: 0 _peak_
103.62019	2234.23217773438
107.41064	2650.79833984375
115.64479	2748.58203125
186.82361	2519.49951171875
307.43863	2896.39501953125
745.60571	2930.51245117188
1114.3677	2936.61059570313
1117.1582	2785.63061523438
1148.1194	4453.13720703125
1436.7058	3220.64282226563
2540.2136	3364.3115234375
peaklist end

peaklist start
mz=1753.49533223639
fragmentation=HCD
charge=3
header=RawFile: QE929_MSQ1321_20180329_Heba_ub_s9_30_3 Index: 21253 Precursor: 0 _peak_
112.23761	2452.4697265625
119.70634	2409.38720703125
163.74426	2957.14013671875
288.96588	2637.12451171875
313.48956	2605.8349609375
375.0491	2857.83471679688
492.52405	2711.80908203125
715.66821	2819.958984375
724.46228	2792.82250976563
934.82635	3100.81787109375
1236.0437	3380.63745117188
1321.4214	4012.32958984375
1397.9547	5589.0615234375
1444.2203	4691.77880859375
1597.7909	4019.96020507813
1899.6008	3384.1005859375
2141.8574	5104.18359375
2582.2412	3585.14624023438
2996.5767	4796.18505859375
peaklist end

peaklist start
mz=1753.50740389377
fragmentation=HCD
charge=3
header=RawFile: QE929_MSQ1321_20180329_Heba_ub_s9_30_3 Index: 23899 Precursor: 0 _peak_
102.63549	2309.84448242188
112.07027	2825.0234375
116.93359	2909.20751953125
120.66259	2428.33520507813
239.71844	2950.083984375
266.88211	2783.02392578125
517.11823	2719.79443359375
538.36298	3771.71655273438
811.30219	2996.06372070313
1210.125	3467.28857421875
1619.8896	3352.30200195313
1936.5505	4271.798828125
4059.281	3524.66870117188
peaklist end

peaklist start
mz=1753.53068799398
fragmentation=HCD
charge=3
header=RawFile: QE929_MSQ1321_20180329_Heba_ub_s8_30_2 Index: 21491 Precursor: 0 _peak_
131.81752	2726.55200195313
147.74036	2297.10473632813
179.46504	2655.60961914063
198.80132	2472.1103515625
476.84076	3036.67993164063
528.26917	2710.04931640625
1072.6652	3160.29858398438
1376.4697	3223.99194335938
2635.4233	3590.99536132813
3785.2454	3732.97827148438
peaklist end

peaklist start
mz=1753.7277012166
fragmentation=HCD
charge=3
header=RawFile: QE929_MSQ1321_20180329_Heba_ub_s6_10_3 Index: 23307 Precursor: 0 _peak_
106.60523	2809.60693359375
182.4689	2425.3505859375
188.37794	2553.59423828125
240.32263	2495.51196289063
692.36584	3310.82470703125
895.27899	3042.79077148438
1255.5247	4739.29638671875
1476.2925	3155.54052734375
1707.1119	3537.7939453125
1939.8428	3570.74951171875
2594.2681	4378.41943359375
2676.2964	4144.33251953125
3542.0664	3621.8115234375
3979.5833	4415.35791015625
4193.7695	4496.62060546875
4262.1099	3992.02099609375
4769.1748	4284.0302734375
5632.9414	3592.55346679688
5652.3359	5137.46240234375
5930.6113	3678.62719726563
peaklist end

peaklist start
mz=1753.9246846445
fragmentation=HCD
charge=3
header=RawFile: QE929_MSQ1321_20180329_Heba_ub_s9_30_3 Index: 23687 Precursor: 0 _peak_
102.18836	2601.30737304688
104.49707	2370.84130859375
115.53966	2821.11450195313
160.99879	2635.86474609375
206.74825	3168.5166015625
271.01266	3225.16845703125
392.26874	3164.32958984375
480.66742	3226.01049804688
490.24976	2587.08251953125
576.85553	3011.3603515625
705.37506	3186.52514648438
1047.5692	3371.32641601563
1283.5309	3302.59155273438
1347.174	3301.951171875
1405.1544	3179.72827148438
1425.5724	3329.1240234375
1483.9592	4530.89208984375
1503.8591	3434.57861328125
1798.4067	3511.1806640625
3374.5969	3834.50341796875
3816.9124	3751.15380859375
5501.2461	4522.439453125
peaklist end

peaklist start
mz=1753.95893994681
fragmentation=HCD
charge=3
header=RawFile: QE929_MSQ1321_20180329_Heba_ub_s8_30_2 Index: 21216 Precursor: 0 _peak_
106.38539	2403.92724609375
106.41083	2969.23217773438
144.75645	3020.93530273438
166.63635	2613.85522460938
210.74002	2580.720703125
636.29364	2874.37817382813
704.24146	3209.291015625
1140.1603	3320.16577148438
1681.8188	4667.2802734375
4337.6797	4401.30419921875
5525.4341	3855.47998046875
5528.3828	4538.05810546875
peaklist end

peaklist start
mz=1753.96939076431
fragmentation=HCD
charge=3
header=RawFile: QE929_MSQ1321_20180329_Heba_ub_s8_30_2 Index: 23112 Precursor: 0 _peak_
101.31264	2810.02783203125
102.43	2400.43603515625
113.48032	2297.28515625
119.44732	2552.64453125
277.75558	2867.53735351563
292.13214	2633.35229492188
331.16013	2630.00268554688
342.13745	2934.89599609375
434.37943	2670.8671875
439.29764	2799.84985351563
457.36008	2881.26977539063
1003.7466	3049.29028320313
1151.3995	3338.07153320313
1320.2954	3819.49243164063
1411.0477	5522.7822265625
1486.1451	3826.30786132813
1777.5499	4301.33349609375
2162.9719	3431.9755859375
peaklist end

peaklist start
mz=1754.05282195672
fragmentation=HCD
charge=3
header=RawFile: QE929_MSQ1321_20180329_Heba_ub_s8_30_2 Index: 21195 Precursor: 0 _peak_
228.03394	2658.45092773438
298.07962	2655.69750976563
347.53378	2802.07006835938
353.79416	2801.08227539063
452.92703	3230.98901367188
772.08783	3039.3857421875
1070.2413	2862.18115234375
peaklist end

peaklist start
mz=1754.46162255542
fragmentation=HCD
charge=3
header=RawFile: QE929_MSQ1321_20180329_Heba_ub_s6_10_3 Index: 23278 Precursor: 0 _peak_
100.53815	2449.89208984375
110.25725	2637.03759765625
629.48389	2830.08325195313
1016.0763	3057.1923828125
1082.3038	3123.26782226563
1223.1689	2882.2666015625
1577.3273	3495.28564453125
1680.5208	3157.076171875
2630.4404	3147.00756835938
4573.7388	3912.22338867188
peaklist end

peaklist start
mz=1754.5067679572
fragmentation=HCD
charge=3
header=RawFile: QE929_MSQ1321_20180329_Heba_ub_s6_10_3 Index: 23476 Precursor: 0 _peak_
176.09572	2661.31201171875
300.23965	3285.4990234375
300.48492	2718.69921875
398.63049	3082.81518554688
934.62903	3172.95874023438
1349.3378	3286.65454101563
2736.8179	3890.59814453125
2931.719	3804.65795898438
3167.7568	4166.11376953125
peaklist end

peaklist start
mz=1754.57592311278
fragmentation=HCD
charge=3
header=RawFile: QE929_MSQ1321_20180329_Heba_ub_s9_30_3 Index: 21537 Precursor: 0 _peak_
239.88927	2586.66748046875
310.84561	3098.98828125
334.45621	3312.03955078125
526.22125	3057.66235351563
1513.1685	3350.69799804688
peaklist end

peaklist start
mz=1754.58685134146
fragmentation=HCD
charge=3
header=RawFile: QE929_MSQ1321_20180329_Heba_ub_s6_10_3 Index: 23361 Precursor: 0 _peak_
235.95596	2707.87158203125
794.01111	2850.79028320313
1005.265	4048.21850585938
1727.4719	3807.06127929688
2078.5779	3860.70092773438
2162.3801	3461.90673828125
peaklist end

peaklist start
mz=1754.65859801869
fragmentation=HCD
charge=3
header=RawFile: QE929_MSQ1321_20180329_Heba_ub_s6_10_3 Index: 23515 Precursor: 0 _peak_
107.56832	2685.06225585938
119.83485	2638.22509765625
125.978	2849.31323242188
127.60062	2588.92236328125
228.18842	2478.7607421875
241.50139	3016.2265625
243.97388	2860.1728515625
250.90907	3054.91674804688
311.73682	3129.07885742188
908.44678	2825.53393554688
1068.0573	4075.314453125
1290.4539	2957.32641601563
1430.3755	3309.328125
2140.2556	3444.11181640625
2218.3213	3550.14868164063
2314.449	3467.4580078125
3302.478	3984.45361328125
peaklist end

peaklist start
mz=1754.67945366051
fragmentation=HCD
charge=3
header=RawFile: QE929_MSQ1321_20180329_Heba_ub_s7_30_1 Index: 23339 Precursor: 0 _peak_
134.562	2621.30419921875
173.39609	2424.1865234375
815.84558	2991.13134765625
1008.5517	2875.681640625
1235.7972	3296.88647460938
1265.4636	3280.96508789063
1624.3555	3382.26977539063
1783.3431	3327.43432617188
1786.6735	4003.53662109375
2215.3044	3722.81518554688
peaklist end

peaklist start
mz=1754.72695254907
fragmentation=HCD
charge=3
header=RawFile: QE929_MSQ1321_20180329_Heba_ub_s8_30_2 Index: 23448 Precursor: 0 _peak_
152.1163	2606.71875
185.99333	2548.474609375
192.10889	3009.86596679688
206.65773	2398.96630859375
1326.4763	4235.19140625
1981.8715	3643.43237304688
2356.2461	4125.3251953125
2534.6179	3277.62548828125
3827.5474	4004.8544921875
4500.4663	3811.29321289063
4993.7065	4305.4208984375
peaklist end

peaklist start
mz=1754.73604440897
fragmentation=HCD
charge=3
header=RawFile: QE929_MSQ1321_20180329_Heba_ub_s9_30_3 Index: 23314 Precursor: 0 _peak_
123.34095	2662.06079101563
166.10454	2861.58984375
206.4407	2685.75366210938
210.47127	2578.92041015625
282.53915	2691.93627929688
292.90097	2748.93823242188
360.82138	2830.33227539063
576.24335	3167.24633789063
717.69812	3000.13842773438
1281.0101	6202.68310546875
1597.7206	3833.14282226563
4975.2876	4789.9033203125
peaklist end

peaklist start
mz=1754.95870884804
fragmentation=HCD
charge=3
header=RawFile: QE929_MSQ1321_20180329_Heba_ub_s4_10_1 Index: 23114 Precursor: 0 _peak_
129.81863	3238.37890625
151.29573	2596.94604492188
171.79572	2673.580078125
236.54396	3277.35083007813
400.83484	2523.265625
413.46219	2936.24145507813
433.04065	2617.98706054688
622.51422	2864.8076171875
1366.361	3841.54223632813
3315.6233	3517.609375
4052.7136	4194.9873046875
peaklist end

peaklist start
mz=1755.18389319617
fragmentation=HCD
charge=3
header=RawFile: QE929_MSQ1321_20180329_Heba_ub_s8_30_2 Index: 21242 Precursor: 0 _peak_
226.14238	3285.08178710938
330.50238	2852.00219726563
682.4093	3021.5556640625
826.64282	2773.72900390625
930.76892	2920.39526367188
2781.4983	3222.486328125
2802.7056	4674.9453125
2964.7119	3751.2822265625
3408.0315	3837.43725585938
peaklist end

peaklist start
mz=1755.26733599621
fragmentation=HCD
charge=3
header=RawFile: QE929_MSQ1321_20180329_Heba_ub_s7_30_1 Index: 23353 Precursor: 0 _peak_
119.24752	2951.27587890625
125.45683	2620.70288085938
141.78644	2573.00610351563
153.07076	2724.17016601563
179.92934	2693.22583007813
207.66931	2644.96166992188
224.37234	2787.857421875
246.51126	2941.87084960938
476.20737	2755.61499023438
508.76074	3218.80029296875
597.48944	3163.5478515625
808.63934	3736.45458984375
996.9563	3082.85864257813
1116.3748	3152.30688476563
1390.8922	3308.12182617188
1681.0225	4742.7919921875
3430.5815	3992.42358398438
4211.8574	3598.8564453125
peaklist end

peaklist start
mz=1755.27604728546
fragmentation=HCD
charge=3
header=RawFile: QE929_MSQ1321_20180329_Heba_ub_s9_30_3 Index: 23556 Precursor: 0 _peak_
135.7408	2251.10546875
177.46411	2280.52734375
331.41162	2615.2021484375
556.75751	3099.14233398438
851.91998	3086.67749023438
921.81293	2904.87524414063
1065.9019	3276.75756835938
1260.0972	2977.90893554688
1545.8195	3504.34887695313
2169.1221	4584.50732421875
2550.9402	4206.890625
2574.5759	3909.13061523438
4713.5386	4360.8115234375
peaklist end

peaklist start
mz=1755.32711566948
fragmentation=HCD
charge=3
header=RawFile: QE929_MSQ1321_20180329_Heba_ub_s8_30_2 Index: 23336 Precursor: 0 _peak_
102.63614	2461.06079101563
102.99789	2464.10131835938
141.07838	2763.6640625
148.47954	2574.107421875
346.65683	2848.65942382813
1174.6337	4556.55078125
1510.8542	4177.8623046875
2765.0378	3909.642578125
2772.9907	3869.38696289063
4916.7729	4729.349609375
peaklist end

peaklist start
mz=1755.42809541263
fragmentation=HCD
charge=3
header=RawFile: QE929_MSQ1321_20180329_Heba_ub_s9_30_3 Index: 23708 Precursor: 0 _peak_
107.49944	2416.06005859375
134.10608	2387.88012695313
134.12451	2629.923828125
137.35246	2482.23803710938
141.44498	2524.27172851563
157.17799	2396.34594726563
159.94804	2782.60888671875
169.30815	2601.2314453125
179.83513	2474.5859375
198.45641	2737.90063476563
436.21124	2861.9326171875
522.50403	3698.14672851563
989.65051	3302.93115234375
1304.9192	3723.3916015625
1684.4786	3774.25512695313
peaklist end

peaklist start
mz=1755.5440101837
fragmentation=HCD
charge=3
header=RawFile: QE929_MSQ1321_20180329_Heba_ub_s8_30_2 Index: 23413 Precursor: 0 _peak_
275.76282	2544.49072265625
283.01312	2858.22802734375
337.94537	2844.01708984375
634.95129	2965.80346679688
894.56116	2806.37329101563
1241.6761	3014.98681640625
4696.8125	4377.63720703125
5052.1157	4543.38134765625
peaklist end

peaklist start
mz=1755.65768269133
fragmentation=HCD
charge=3
header=RawFile: QE929_MSQ1321_20180329_Heba_ub_s8_30_2 Index: 23344 Precursor: 0 _peak_
175.68655	3094.86889648438
340.34396	2786.25170898438
359.12415	2697.78979492188
541.49274	3004.8037109375
690.81317	3179.85522460938
1307.2666	3525.64916992188
1453.1742	5142.1201171875
1595.517	3225.78979492188
1702.3645	3248.27734375
1815.0575	3596.28491210938
2248.5217	5237.48193359375
3765.0828	3452.00122070313
3766.4993	4552.38916015625
3880.748	3627.28686523438
4615.582	4894.21337890625
peaklist end

peaklist start
mz=1755.89036004843
fragmentation=HCD
charge=3
header=RawFile: QE929_MSQ1321_20180329_Heba_ub_s6_10_3 Index: 23257 Precursor: 0 _peak_
108.88758	2673.2802734375
122.68757	2332.9892578125
140.30438	2575.96630859375
154.02122	2427.740234375
159.7318	2522.38452148438
227.75955	2679.11547851563
847.96844	2906.31591796875
850.65497	3662.60302734375
903.21454	2975.31005859375
1691.031	3226.69360351563
1892.8489	3570.162109375
1943.9191	3681.70532226563
2092.7747	3548.376953125
2189.4285	3282.16088867188
3974.0264	4030.54150390625
5706.5186	4258.97705078125
peaklist end

peaklist start
mz=1755.90051269531
fragmentation=HCD
charge=3
header=RawFile: QE929_MSQ1321_20180329_Heba_ub_s8_30_2 Index: 23495 Precursor: 0 _peak_
100.78601	2735.22924804688
115.45972	2928.49145507813
122.8024	2581.06689453125
136.09865	2353.18139648438
169.97656	2525.07446289063
320.04239	3231.451171875
369.30081	2620.19506835938
495.53424	3518.76953125
671.05615	3107.19873046875
1264.5621	5137.88134765625
1925.1594	3364.92749023438
1985.8162	3788.14965820313
2316.9866	3206.2119140625
2463.5378	3289.97973632813
3099.4355	3759.89111328125
3718.8374	3977.06811523438
4128.7681	4040.5927734375
4726.4712	4605.5224609375
5982.8306	3887.2431640625
peaklist end

peaklist start
mz=1755.9801869159
fragmentation=HCD
charge=3
header=RawFile: QE929_MSQ1321_20180329_Heba_ub_s9_30_3 Index: 21178 Precursor: 0 _peak_
101.83183	2484.6552734375
194.06026	2575.13061523438
207.74533	2793.83959960938
430.5567	3316.81762695313
442.12061	2895.3603515625
895.42505	2962.388671875
1380.2969	3846.07763671875
2248.1238	3672.85595703125
2441.1733	3515.1083984375
3169.1758	4256.48193359375
3297.4609	4299.66064453125
3947.1584	3716.8466796875
4056.156	3731.92553710938
4975.8159	4131.46826171875
peaklist end

peaklist start
mz=1756.11219717615
fragmentation=HCD
charge=3
header=RawFile: QE929_MSQ1321_20180329_Heba_ub_s7_30_1 Index: 23224 Precursor: 0 _peak_
164.21855	2553.17260742188
188.0083	2558.49951171875
480.71198	3047.81469726563
718.51562	3051.68383789063
729.77771	2900.25830078125
765.53778	2593.09692382813
824.55682	3190.1513671875
1053.5948	3064.9521484375
1217.5579	3358.39965820313
peaklist end

peaklist start
mz=1756.13027078874
fragmentation=HCD
charge=3
header=RawFile: QE929_MSQ1321_20180329_Heba_ub_s4_10_1 Index: 23174 Precursor: 0 _peak_
117.41503	2720.60815429688
147.06943	2295.55200195313
214.47723	2904.89965820313
375.99811	3284.2509765625
562.03827	3440.62451171875
806.2204	2882.69018554688
820.37073	4159.4111328125
895.51257	3028.73071289063
1114.5703	3106.89892578125
1190.4667	4176.59033203125
2198.6836	3551.37841796875
3108.2222	3792.31298828125
4694.4043	4530.248046875
5202.1948	4113.630859375
5501.6636	4217.12939453125
peaklist end

peaklist start
mz=1756.23328627281
fragmentation=HCD
charge=3
header=RawFile: QE929_MSQ1321_20180329_Heba_ub_s4_10_1 Index: 23446 Precursor: 0 _peak_
185.45679	2791.31494140625
190.28835	3260.02416992188
353.40979	3001.283203125
627.13098	2983.86889648438
749.47626	3375.4423828125
1792.8235	3187.27954101563
2405.7339	4166.22412109375
2521.4355	3754.01733398438
5148.3848	4754.58447265625
5405.3564	5223.6806640625
peaklist end

peaklist start
mz=1756.36865525882
fragmentation=HCD
charge=3
header=RawFile: QE929_MSQ1321_20180329_Heba_ub_s7_30_1 Index: 12308 Precursor: 0 _peak_
132.35512	2593.56787109375
140.94664	2807.55883789063
245.99609	2691.17333984375
334.6348	3003.47119140625
603.43433	3242.49951171875
1482.167	2956.5537109375
1806.1802	3939.0205078125
1944.9336	3516.55004882813
2195.3093	3925.19995117188
2984.2166	3524.6181640625
3153.6372	3305.72607421875
3456.8464	3906.30395507813
4623.7148	4221.265625
5242.2471	4236.521484375
peaklist end

peaklist start
mz=1756.36886762032
fragmentation=HCD
charge=3
header=RawFile: QE929_MSQ1321_20180329_Heba_ub_s3_ctrl_3 Index: 11901 Precursor: 0 _peak_
242.88367	2934.15991210938
321.33911	2915.56469726563
579.50397	3079.611328125
642.81006	2867.59887695313
1602.8273	3284.76806640625
1669.1973	3524.68701171875
1730.8837	3355.3076171875
1763.3304	3370.32153320313
2339.0598	3421.73022460938
2506.9814	3803.06323242188
3126.9048	5001.06591796875
3791.8838	4070.67529296875
peaklist end

peaklist start
mz=1756.37047168916
fragmentation=HCD
charge=3
header=RawFile: QE929_MSQ1321_20180329_Heba_ub_s4_10_1 Index: 12742 Precursor: 0 _peak_
136.15468	2710.73095703125
179.84993	2522.3154296875
267.5087	2861.951171875
420.17703	3219.5341796875
577.71082	3142.544921875
1299.197	2932.68798828125
1318.4867	3519.36303710938
1394.3232	3181.87060546875
1629.8141	3257.23583984375
1800.8356	3183.9697265625
4802.8687	4266.33642578125
peaklist end

peaklist start
mz=1756.37118505936
fragmentation=HCD
charge=3
header=RawFile: QE929_MSQ1321_20180329_Heba_ub_s8_30_2 Index: 12571 Precursor: 0 _peak_
112.25318	3039.51245117188
119.73997	2365.73364257813
120.00877	2651.05029296875
137.64597	2478.01171875
154.16939	2632.13696289063
279.20233	2733.60986328125
303.14047	2516.18090820313
412.27115	2441.29345703125
1079.5557	4101.78466796875
1269.7775	3149.33349609375
2758.7368	4200.89794921875
3409.8857	4140.22802734375
4232.1689	3906.36206054688
peaklist end

peaklist start
mz=1756.37295664489
fragmentation=HCD
charge=3
header=RawFile: QE929_MSQ1321_20180329_Heba_ub_s9_30_3 Index: 12507 Precursor: 0 _peak_
1174.7446	3308.634765625
1904.5559	3508.85717773438
2292.8452	3812.5390625
3465.426	4602.86279296875
3476.9763	4336.2705078125
peaklist end

peaklist start
mz=1756.58111064048
fragmentation=HCD
charge=3
header=RawFile: QE929_MSQ1321_20180329_Heba_ub_s6_10_3 Index: 23606 Precursor: 0 _peak_
138.05383	3019.31079101563
158.8819	3023.45385742188
178.53149	2474.5517578125
190.93729	2441.05834960938
222.73238	3302.2734375
233.78471	2985.19897460938
259.66321	2835.94018554688
313.04346	2656.62573242188
561.05054	2883.4423828125
603.09204	3098.6767578125
1198.6702	3069.79541015625
1513.1233	2951.70874023438
peaklist end

peaklist start
mz=1756.66404162737
fragmentation=HCD
charge=3
header=RawFile: QE929_MSQ1321_20180329_Heba_ub_s9_30_3 Index: 23808 Precursor: 0 _peak_
105.2414	2325.23071289063
106.40524	2369.34985351563
109.90363	2373.22412109375
170.97513	2782.92626953125
186.92236	2782.10571289063
245.35912	2744.61083984375
391.55856	2870.50048828125
698.32312	3213.14526367188
873.66949	3200.36450195313
1410.3591	3569.66528320313
1962.9688	3445.59765625
2816.3655	3800.54809570313
3870.5798	4560.63232421875
4170.6841	3479.5234375
5235.4448	4688.67724609375
peaklist end

peaklist start
mz=1756.79296875
fragmentation=HCD
charge=3
header=RawFile: QE929_MSQ1321_20180329_Heba_ub_s8_30_2 Index: 21312 Precursor: 0 _peak_
106.56163	2472.419921875
130.42586	2317.71069335938
208.83562	3100.71020507813
398.25992	2708.64599609375
690.13348	3663.15258789063
997.0307	3318.8115234375
2022.1781	3895.98828125
3405.9878	3826.18041992188
4318.3643	4028.32592773438
peaklist end

peaklist start
mz=1054.48662608675
fragmentation=HCD
charge=5
header=RawFile: QE929_MSQ1321_20180329_Heba_ub_s8_30_2 Index: 15081 Precursor: 0 _multi_
120.08113	1719.71606445313
129.10257	3260.23974609375
141.80275	1531.01611328125
151.77338	2030.99572753906
156.1088	1621.05053710938
167.08156	9457.01171875
168.7408	1494.54150390625
177.64247	1805.79028320313
184.10774	7344.88232421875
185.16458	23758.91015625
186.16763	2088.62963867188
211.58658	1618.01513671875
212.10246	42952.02734375
213.16013	6595.33740234375
322.18661	22198.00390625
412.18011	2412.54443359375
511.23016	1966.34143066406
538.25891	3802.66357421875
651.34546	3833.08984375
696.3399	6475.6025390625
752.39258	18256.919921875
753.38391	3791.15209960938
776.35175	3172.90966796875
851.46111	18267.2387695313
874.40674	2169.943359375
877.38074	2097.34912109375
922.42017	2263.32006835938
954.62549	2291.51904296875
980.50445	15020.0427246094
996.65094	2282.89526367188
996.83789	2818.314453125
1000.672	2102.87573242188
1051.5342	10924.4802246094
1126.5037	2932.32421875
1143.5297	2812.42260742188
1165.5659	10141.818359375
1177.4557	2082.96215820313
1193.2786	8159.763671875
1193.5415	6251.12158203125
1224.5212	2613.42431640625
1245.5537	3385.49438476563
1391.6701	22384.3842773438
1393.6509	6820.509765625
1552.6855	3955.08862304688
2324.0005	2289.64501953125
2702.6489	2244.37109375
3980.7454	2637.779296875
4073.2537	2699.6455078125
4766.147	9021.44311523438
peaklist end

peaklist start
mz=1054.48714649624
fragmentation=HCD
charge=5
header=RawFile: QE929_MSQ1321_20180329_Heba_ub_s4_10_1 Index: 15207 Precursor: 0 _multi_
120.08051	1995.25952148438
125.0709	2074.2607421875
129.03313	1677.77734375
129.10205	2926.42016601563
129.86479	1667.33801269531
133.04326	3060.87719726563
142.29649	2064.92114257813
167.08148	16216.3486328125
184.10797	20858.236328125
185.16486	40809.73828125
186.16757	3929.55322265625
187.10698	1955.42114257813
195.07523	1879.52526855469
199.10619	1717.39306640625
212.10265	77181.0390625
213.10512	7354.71484375
213.15903	13044.19140625
220.06375	1987.79089355469
255.16684	1899.08422851563
268.65396	2264.76733398438
283.13995	3316.84228515625
322.18701	57102.78515625
341.14407	2973.77490234375
366.17685	2215.47583007813
387.13062	2088.45336914063
538.2616	12614.1259765625
538.33203	1887.37512207031
651.34397	12055.4167480469
670.79401	2735.28930664063
696.33319	13315.1494140625
696.84436	10418.8720703125
731.3396	2582.08154296875
752.39033	40897.9189453125
776.34125	8035.13671875
776.85895	3240.13745117188
818.88617	2527.14428710938
850.3446	3142.46044921875
851.45939	38219.345703125
917.17535	2460.306640625
936.38647	3891.94677734375
948.15088	2860.65380859375
951.03467	2202.13256835938
953.42181	3434.70629882813
954.64417	2042.77941894531
966.45978	3060.32739257813
980.5071	34203.2880859375
996.65247	7530.5654296875
996.85724	4799.7509765625
997.05103	8463.1630859375
997.2486	6708.673828125
1012.4211	2221.6630859375
1042.4158	3302.4462890625
1051.5472	15561.24609375
1052.5288	10511.3203125
1109.46	2081.62182617188
1110.488	2188.333984375
1111.527	8022.26806640625
1126.4843	2485.12158203125
1143.511	4289.12890625
1144.1495	2405.984375
1165.5857	13355.912109375
1166.5757	9619.65625
1188.537	2386.31616210938
1192.5481	3950.2783203125
1196.8634	3164.98583984375
1245.5454	8837.6796875
1246.5609	3964.24438476563
1274.5392	3381.00708007813
1294.6249	3762.9296875
1318.6512	2862.94189453125
1340.5498	3245.46313476563
1375.6567	2367.91967773438
1391.6869	37120.546875
1392.6781	21879.73828125
1393.6484	9881.76953125
1551.681	12297.7583007813
3105.3606	3224.38623046875
3187.8264	2694.23217773438
3442.3428	2994.6484375
4767.1011	43237.5463867188
4884.6528	2919.02392578125
peaklist end

peaklist start
mz=1756.8451244115
fragmentation=HCD
charge=3
header=RawFile: QE929_MSQ1321_20180329_Heba_ub_s7_30_1 Index: 23147 Precursor: 0 _peak_
102.30408	2793.49877929688
426.00897	3295.67749023438
831.10205	3171.30639648438
1026.3746	3137.50390625
1304.156	3283.0595703125
1335.53	3109.23608398438
1354.0056	3666.57861328125
1769.3912	3758.55615234375
1800.5713	3759.65014648438
1878.1204	3132.25830078125
2076.458	3492.02172851563
2569.603	4136.4267578125
4578.2114	4142.3486328125
peaklist end

peaklist start
mz=1757.04711907182
fragmentation=HCD
charge=3
header=RawFile: QE929_MSQ1321_20180329_Heba_ub_s9_30_3 Index: 23334 Precursor: 0 _peak_
101.65298	2927.96337890625
105.1332	2409.79565429688
129.10236	2797.07592773438
138.05547	2891.765625
184.94443	2606.24755859375
186.14726	2556.3798828125
190.83763	3164.509765625
204.08716	3305.90478515625
301.28729	2795.23071289063
366.703	2830.701171875
1065.8948	3266.81323242188
1287.39	3291.53295898438
1597.4333	3044.1142578125
1737.2028	3202.35180664063
1741.3926	3272.64013671875
2192.4182	3360.10083007813
2603.3906	3834.4814453125
peaklist end

peaklist start
mz=1757.11283516478
fragmentation=HCD
charge=3
header=RawFile: QE929_MSQ1321_20180329_Heba_ub_s4_10_1 Index: 22981 Precursor: 0 _peak_
219.38541	2718.43701171875
362.54175	2534.81323242188
419.76358	3159.23413085938
480.90335	2692.2802734375
514.20532	2758.50244140625
564.25281	3176.50170898438
669.25909	3323.85815429688
1030.3079	2914.99780273438
1161.7559	3219.99194335938
1523.0796	3624.64916992188
4267.3096	5042.54736328125
peaklist end

peaklist start
mz=1757.14333396896
fragmentation=HCD
charge=3
header=RawFile: QE929_MSQ1321_20180329_Heba_ub_s9_30_3 Index: 23594 Precursor: 0 _peak_
117.13609	2478.11474609375
141.49136	3628.60424804688
199.41209	2452.1787109375
559.84406	3324.79956054688
624.71423	3151.69091796875
1459.7491	3398.9541015625
1478.7167	3296.18188476563
1775.593	3340.25
2376.8184	3346.63720703125
2435.8481	3395.8994140625
4358.1821	4278.69580078125
4407.48	4093.09765625
peaklist end

peaklist start
mz=1757.18430507825
fragmentation=HCD
charge=3
header=RawFile: QE929_MSQ1321_20180329_Heba_ub_s3_ctrl_3 Index: 21221 Precursor: 0 _peak_
101.51337	2515.62353515625
163.3992	2694.51123046875
168.16638	2416.931640625
263.92563	2747.7021484375
368.97662	3138.76806640625
372.82672	2972.50024414063
608.36188	3147.21533203125
917.21802	3143.02026367188
1641.126	3778.71630859375
1917.4319	3811.408203125
2757.0281	3336.93310546875
5188.1812	4599.9677734375
peaklist end

peaklist start
mz=1757.35855440943
fragmentation=HCD
charge=3
header=RawFile: QE929_MSQ1321_20180329_Heba_ub_s8_30_2 Index: 23289 Precursor: 0 _peak_
121.54736	2544.7255859375
169.51343	2768.07641601563
189.1288	2478.69189453125
218.06998	2377.6728515625
220.666	3044.82055664063
587.83923	3216.19311523438
588.13959	3228.21069335938
639.45789	3780.30078125
648.37506	3566.50073242188
1445.2252	3037.30834960938
1639.1022	4019.20141601563
2289.9233	3087.86181640625
2532.4695	4291.2451171875
2747.4875	3994.60083007813
2822.8794	3672.95239257813
peaklist end

peaklist start
mz=1757.51220703125
fragmentation=HCD
charge=3
header=RawFile: QE929_MSQ1321_20180329_Heba_ub_s6_10_3 Index: 23465 Precursor: 0 _peak_
104.52556	2418.09741210938
119.07568	2439.1767578125
159.58131	2477.74145507813
379.59491	2555.31958007813
559.80377	3030.18359375
914.42041	2935.35717773438
1101.6127	3688.31787109375
1402.6709	3081.46533203125
1506.8761	3593.65649414063
1672.5377	3483.63061523438
1900.6368	3252.44897460938
2367.2969	3364.79467773438
2567.0073	3607.68774414063
3275.793	3974.96020507813
3780.615	3680.037109375
3997.0342	4579.41845703125
peaklist end

peaklist start
mz=1054.92082436831
fragmentation=HCD
charge=5
header=RawFile: QE929_MSQ1321_20180329_Heba_ub_s7_30_1 Index: 13528 Precursor: 0 _multi_
119.04704	1725.23071289063
119.10462	1742.84973144531
135.14798	1759.16760253906
148.03752	1633.87731933594
151.88437	2185.87817382813
197.3947	1770.78271484375
481.39963	1916.35375976563
494.55807	2271.32421875
646.17688	1952.93298339844
795.38715	1945.78735351563
2017.8058	2616.5146484375
2986.0994	2967.15698242188
3315.8057	2262.49487304688
4125.105	2506.357421875
4434.7832	2485.39501953125
peaklist end

peaklist start
mz=1757.81774902344
fragmentation=HCD
charge=3
header=RawFile: QE929_MSQ1321_20180329_Heba_ub_s9_30_3 Index: 23743 Precursor: 0 _peak_
120.33895	2872.68530273438
148.9939	2324.35717773438
210.19489	3112.57397460938
465.16006	2736.966796875
917.76025	3054.1640625
2413.1316	3884.29272460938
3439.7959	3770.2265625
peaklist end

peaklist start
mz=1757.83625447882
fragmentation=HCD
charge=3
header=RawFile: QE929_MSQ1321_20180329_Heba_ub_s5_10_2 Index: 19171 Precursor: 0 _multi_
131.43346	2353.85815429688
139.42798	2392.72998046875
162.36714	2468.93603515625
262.26907	2787.74560546875
280.39926	2637.21118164063
369.22501	6119.5205078125
553.06952	2693.7900390625
579.47919	2808.10498046875
634.51099	3492.55932617188
634.82983	2718.46435546875
1015.0188	2997.77880859375
1102.8464	3909.40307617188
1198.697	3275.7900390625
1648.262	3018.2041015625
1648.7061	3335.65258789063
4532.9463	3955.09375
5308.6353	4270.01416015625
peaklist end

peaklist start
mz=1757.8687820431
fragmentation=HCD
charge=3
header=RawFile: QE929_MSQ1321_20180329_Heba_ub_s8_30_2 Index: 21256 Precursor: 0 _multi_
154.05077	2672.95092773438
189.01613	2837.41967773438
355.19949	2851.771484375
467.40366	2745.14428710938
715.80182	3481.98706054688
882.30688	3226.546875
1047.6029	3118.68139648438
1132.726	2928.62524414063
peaklist end

peaklist start
mz=1757.98107910156
fragmentation=HCD
charge=3
header=RawFile: QE929_MSQ1321_20180329_Heba_ub_s6_10_3 Index: 23367 Precursor: 0 _peak_
126.62182	2737.10888671875
259.63644	2461.41455078125
275.77875	2653.76806640625
276.94754	2934.13891601563
312.38675	2693.193359375
343.46317	3275.0166015625
399.53876	2688.96362304688
463.82913	2738.142578125
699.17938	3135.21948242188
1325.5389	3788.94287109375
2288.4062	3770.27758789063
2702.498	3620.53833007813
3337.6826	3735.49926757813
3568.8127	3877.05517578125
4170.3804	3715.82983398438
peaklist end

peaklist start
mz=1758.05712346896
fragmentation=HCD
charge=3
header=RawFile: QE929_MSQ1321_20180329_Heba_ub_s6_10_3 Index: 23339 Precursor: 0 _peak_
146.96918	2899.3984375
388.24194	2632.06640625
520.95197	2992.5537109375
659.0835	3198.66357421875
839.17047	3541.13427734375
1182.1646	3163.39135742188
1293.7662	3421.58837890625
1467.1604	3936.86938476563
2131.6411	3387.51586914063
2449.334	3520.25317382813
3296.3923	4419.5673828125
3490.4832	3875.212890625
4003.481	4087.39697265625
5034.1772	4806.59423828125
peaklist end

peaklist start
mz=1758.17207809711
fragmentation=HCD
charge=3
header=RawFile: QE929_MSQ1321_20180329_Heba_ub_s8_30_2 Index: 21435 Precursor: 0 _multi_
173.18552	2440.4951171875
183.55994	2563.20043945313
331.90405	2610.62646484375
369.22656	4313.3779296875
391.27609	2736.07055664063
472.21851	3117.34814453125
937.10034	2566.43627929688
1006.5208	2911.03833007813
peaklist end

peaklist start
mz=1758.84400284402
fragmentation=HCD
charge=3
header=RawFile: QE929_MSQ1321_20180329_Heba_ub_s8_30_2 Index: 21350 Precursor: 0 _peak_
108.45725	2839.84936523438
223.08455	2811.896484375
256.75894	2708.41845703125
274.73224	3022.47998046875
280.89639	2648.35913085938
353.59384	3021.36547851563
532.6955	2602.42309570313
623.9184	2924.36450195313
2370.3235	3843.66528320313
2693.5781	4178.517578125
3203.9016	3659.38232421875
3267.8572	3736.14233398438
3894.3042	3708.8525390625
peaklist end

peaklist start
mz=1758.88337751948
fragmentation=HCD
charge=3
header=RawFile: QE929_MSQ1321_20180329_Heba_ub_s8_30_2 Index: 23084 Precursor: 0 _peak_
165.1563	2513.41552734375
226.45256	2771.37915039063
238.53574	2538.72778320313
249.84077	2501.66235351563
315.90427	2874.9306640625
443.70175	2938.01416015625
499.40726	2953.37744140625
607.28021	3408.06079101563
2031.5914	3420.98120117188
4105.3706	4028.08862304688
peaklist end

peaklist start
mz=1758.98798683793
fragmentation=HCD
charge=3
header=RawFile: QE929_MSQ1321_20180329_Heba_ub_s9_30_3 Index: 23618 Precursor: 0 _peak_
165.90169	2631.48095703125
165.9165	2519.02661132813
315.56412	2612.60400390625
424.77869	3145.52075195313
994.21466	3389.54052734375
1059.8224	2987.25341796875
1392.8682	3247.80322265625
2846.7305	3934.65698242188
3322.7449	3722.89453125
3388.8735	3830.57055664063
peaklist end

peaklist start
mz=1759.08843202661
fragmentation=HCD
charge=3
header=RawFile: QE929_MSQ1321_20180329_Heba_ub_s6_10_3 Index: 23398 Precursor: 0 _peak_
176.89844	2642.86865234375
227.09621	2782.28637695313
279.33655	2667.7236328125
517.71826	2891.27563476563
551.59521	3081.00073242188
657.11475	2996.35131835938
1014.7524	3127.30419921875
1414.1412	3197.20874023438
2272.4868	3288.72436523438
3265.5381	3707.068359375
3653.0613	3863.9931640625
4906.2329	3976.04663085938
5763.4229	4812.98046875
peaklist end

peaklist start
mz=1759.47336312043
fragmentation=HCD
charge=3
header=RawFile: QE929_MSQ1321_20180329_Heba_ub_s7_30_1 Index: 22977 Precursor: 0 _peak_
106.4511	2057.6884765625
135.91037	3591.9169921875
138.05502	3055.13159179688
218.69991	2929.88110351563
242.02644	2726.14990234375
316.76953	2514.07250976563
318.45563	2824.86840820313
475.98529	2794.3935546875
483.01385	2801.27319335938
491.51157	2691.650390625
3671.6755	4411.3935546875
peaklist end

peaklist start
mz=1759.79826193854
fragmentation=HCD
charge=3
header=RawFile: QE929_MSQ1321_20180329_Heba_ub_s9_30_3 Index: 23358 Precursor: 0 _peak_
101.75581	2850.83959960938
174.54286	2880.13793945313
339.47641	2594.619140625
544.02069	3291.63720703125
1008.619	3184.90698242188
2542.4097	3233.11181640625
3505.6497	3837.69409179688
3705.6868	4597.68310546875
peaklist end

peaklist start
mz=1759.89161635208
fragmentation=HCD
charge=3
header=RawFile: QE929_MSQ1321_20180329_Heba_ub_s7_30_1 Index: 21219 Precursor: 0 _multi_
104.75529	2392.54077148438
117.37867	2619.65405273438
133.05035	2489.65454101563
149.42056	2729.24047851563
283.44955	2996.15625
295.40561	2571.12231445313
309.00784	2775.50830078125
641.64624	3500.7314453125
2061.6704	3958.408203125
2469.6865	3566.51220703125
3755.8828	3828.18969726563
5213.2935	4320.75537109375
peaklist end

peaklist start
mz=1760.14374693852
fragmentation=HCD
charge=3
header=RawFile: QE929_MSQ1321_20180329_Heba_ub_s6_10_3 Index: 23752 Precursor: 0 _peak_
101.98418	2490.18334960938
103.85979	2581.73315429688
108.41626	2699.24389648438
170.05672	3087.27319335938
311.64877	2610.451171875
495.87738	2770.33325195313
1205.7841	2980.25805664063
2811.5566	3816.83227539063
peaklist end

peaklist start
mz=1760.22448064876
fragmentation=HCD
charge=3
header=RawFile: QE929_MSQ1321_20180329_Heba_ub_s5_10_2 Index: 19226 Precursor: 0 _multi_
103.6787	2395.44580078125
107.41649	2458.66918945313
111.7737	2764.87622070313
120.78893	2506.58447265625
135.09573	2421.95458984375
135.47342	2786.6513671875
201.72183	2579.08911132813
288.88956	3353.86572265625
347.92093	2816.29516601563
423.10068	2866.67260742188
452.79053	2514.14111328125
706.77673	3291.09423828125
736.0437	3575.10009765625
1071.4662	3332.83178710938
2585.9048	4700.68212890625
3299.739	3828.48071289063
3469.9553	4185.35791015625
4691.144	4923.62744140625
5141.8188	4274.0625
peaklist end

peaklist start
mz=1760.2253098213
fragmentation=HCD
charge=3
header=RawFile: QE929_MSQ1321_20180329_Heba_ub_s1_ctrl_1 Index: 16989 Precursor: 0 _multi_
100.45045	2758.548828125
115.33918	3500.33154296875
136.10493	2885.18359375
162.49828	2537.45629882813
198.97537	2450.05249023438
249.87538	2713.78125
271.60416	2821.21606445313
291.89648	2685.86645507813
479.55368	2854.73461914063
806.23383	3303.109375
1032.9757	3566.9951171875
1035.3728	3230.0888671875
1036.7999	2873.02758789063
1893.2578	3230.60107421875
2325.428	3858.71630859375
2793.9111	3846.27612304688
2823.8484	3788.3046875
3647.4866	3955.22241210938
3718.3735	3716.81811523438
5296.0347	4103.962890625
peaklist end

peaklist start
mz=1760.22556859566
fragmentation=HCD
charge=3
header=RawFile: QE929_MSQ1321_20180329_Heba_ub_s6_10_3 Index: 21636 Precursor: 0 _multi_
134.99709	3466.08251953125
144.47681	2560.01953125
156.7816	2518.19213867188
174.72075	2863.78198242188
252.53804	3026.77416992188
388.66183	3171.0390625
434.57355	2863.88671875
563.66797	2809.53295898438
1263.231	3069.2470703125
1385.7716	2942.71069335938
1673.6555	3959.20190429688
4279.4102	4610.88525390625
peaklist end

peaklist start
mz=1760.22578486011
fragmentation=HCD
charge=3
header=RawFile: QE929_MSQ1321_20180329_Heba_ub_s4_10_1 Index: 21348 Precursor: 0 _multi_
136.97144	2865.70874023438
184.10757	2646.57153320313
662.81989	3195.41748046875
1229.3781	3284.53393554688
1577.3815	3021.595703125
1802.1788	3779.07495117188
1932.6709	3824.54443359375
2228.4219	3195.5791015625
2270.2612	3639.0205078125
2317.4995	3197.94458007813
2485.7837	3533.14624023438
2546.488	3253.89575195313
peaklist end

peaklist start
mz=1760.4394370822
fragmentation=HCD
charge=3
header=RawFile: QE929_MSQ1321_20180329_Heba_ub_s8_30_2 Index: 23241 Precursor: 0 _peak_
238.27647	3665.89892578125
557.06635	3391.79125976563
580.70154	2972.14086914063
1700.0984	3521.27514648438
1939.8307	3234.55883789063
peaklist end

peaklist start
mz=1320.61136691947
fragmentation=HCD
charge=4
header=RawFile: QE929_MSQ1321_20180329_Heba_ub_s7_30_1 Index: 15558 Precursor: 0 _multi_
107.39857	1885.84069824219
126.05497	2874.22387695313
135.73112	2067.51489257813
138.05525	6897.10302734375
145.26958	1908.71459960938
204.08652	8220.61328125
232.08217	2203.76684570313
287.77115	1976.88562011719
635.54059	2331.10620117188
2602.1477	3628.7744140625
3744.2949	2841.4638671875
3882.7407	2655.70874023438
4736.7666	4061.0927734375
5078.5317	3515.51245117188
peaklist end

peaklist start
mz=1320.61243492448
fragmentation=HCD
charge=4
header=RawFile: QE929_MSQ1321_20180329_Heba_ub_s8_30_2 Index: 15888 Precursor: 0 _multi_
116.07226	1901.79602050781
126.05494	3254.61474609375
138.05513	5912.22216796875
168.06468	3156.15795898438
204.0862	11393.1416015625
232.08284	2882.58251953125
407.16846	2386.51611328125
448.25604	2240.66381835938
1491.8635	2549.69482421875
2098.3484	2597.11010742188
3164.0164	2982.30541992188
3764.78	3347.08911132813
peaklist end

peaklist start
mz=1760.52551269531
fragmentation=HCD
charge=3
header=RawFile: QE929_MSQ1321_20180329_Heba_ub_s7_30_1 Index: 23263 Precursor: 0 _peak_
111.26027	2430.71728515625
118.65028	2218.3828125
123.69399	2552.91796875
141.27325	3146.88720703125
228.60121	2564.470703125
431.67157	2948.19067382813
984.40161	3073.68383789063
1032.9922	3294.8388671875
1061.905	3510.1279296875
1129.4246	3193.89038085938
1316.1508	3113.427734375
2580.2935	4174.58251953125
2778.9792	3555.04614257813
2838.0039	3912.27075195313
5323.8818	4197.16015625
5995.6997	4065.443359375
peaklist end

peaklist start
mz=1760.55926960303
fragmentation=HCD
charge=3
header=RawFile: QE929_MSQ1321_20180329_Heba_ub_s8_30_2 Index: 21497 Precursor: 0 _multi_
110.86642	2732.89526367188
114.88225	2604.01635742188
115.32233	2387.87890625
266.37781	2520.78076171875
427.86362	2750.37866210938
461.97409	3064.24194335938
506.67978	2753.5634765625
1772.4829	4195.63671875
2486.187	3899.68408203125
3349.803	4428.45361328125
5141.0469	4617.03369140625
peaklist end

peaklist start
mz=1760.56207690639
fragmentation=HCD
charge=3
header=RawFile: QE929_MSQ1321_20180329_Heba_ub_s2_ctrl_2 Index: 20231 Precursor: 0 _multi_
108.8913	2450.5087890625
153.87318	2399.20947265625
173.31529	2673.86962890625
312.54712	3074.7314453125
435.92206	3472.66137695313
581.78711	2720.01586914063
614.32709	3193.208984375
720.87738	3007.388671875
1144.3411	3186.96484375
1444.0117	3241.228515625
1628.8501	3761.01928710938
1996.7517	3874.0859375
2699.0591	3939.0439453125
2901.2168	4193.66943359375
2906.5793	3795.53369140625
3400.9048	3815.75659179688
3907.1438	3816.63256835938
peaklist end

peaklist start
mz=1760.62338852232
fragmentation=HCD
charge=3
header=RawFile: QE929_MSQ1321_20180329_Heba_ub_s9_30_3 Index: 21361 Precursor: 0 _peak_
253.09045	3489.61645507813
1133.2261	2976.93481445313
1323.2124	3203.88012695313
1362.5563	3275.80590820313
1405.2587	3571.36157226563
1586.3022	3229.95629882813
1956.3191	3698.8505859375
2004.1353	10725.5654296875
3411.8472	3998.71508789063
peaklist end

peaklist start
mz=1760.72643135039
fragmentation=HCD
charge=3
header=RawFile: QE929_MSQ1321_20180329_Heba_ub_s9_30_3 Index: 21494 Precursor: 0 _peak_
146.7494	2781.54443359375
164.35417	2685.8955078125
164.57635	2650.81884765625
168.47449	2697.82421875
297.15396	2718.67041015625
559.43445	3128.2314453125
813.85889	2941.66186523438
901.52936	2985.28051757813
1338.4703	3989.33422851563
3691.3135	4542.05078125
3753.2512	4415.64404296875
4005.8386	3564.50219726563
5889.3633	4817.88232421875
peaklist end

peaklist start
mz=1760.81516567437
fragmentation=HCD
charge=3
header=RawFile: QE929_MSQ1321_20180329_Heba_ub_s7_30_1 Index: 23063 Precursor: 0 _peak_
107.99229	2512.900390625
116.0984	2191.00610351563
334.58102	3237.62573242188
614.61407	3627.74633789063
657.31781	2944.74951171875
1134.4642	4696.650390625
1405.0159	3032.02783203125
4852.563	4485.2548828125
5993.1851	5151.6064453125
peaklist end

peaklist start
mz=1760.84356009823
fragmentation=HCD
charge=3
header=RawFile: QE929_MSQ1321_20180329_Heba_ub_s7_30_1 Index: 22869 Precursor: 0 _peak_
103.49327	2433.025390625
142.93074	2285.06079101563
164.71397	3154.8115234375
323.991	2632.22045898438
376.58453	2710.4873046875
890.78632	3035.03491210938
1135.3978	3351.5859375
1196.5526	3051.29296875
1416.7291	3137.05834960938
1467.391	4129.66748046875
2051.4666	3653.20947265625
3611.5723	4129.138671875
4365.4648	5788.35400390625
5699.7573	4157.50244140625
peaklist end

peaklist start
mz=1760.89581014003
fragmentation=HCD
charge=3
header=RawFile: QE929_MSQ1321_20180329_Heba_ub_s9_30_3 Index: 21666 Precursor: 0 _peak_
112.39154	2377.0517578125
118.85372	2707.38647460938
154.73366	2730.2041015625
171.71851	2637.81030273438
204.1962	2559.73706054688
1298.3665	3103.77221679688
1333.3464	3790.38037109375
2530.9858	3523.20239257813
3792.6521	4616.6708984375
3853.1375	4200.52880859375
4524.5156	5371.5322265625
4728.9106	4627.0400390625
peaklist end

peaklist start
mz=1761.21325683594
fragmentation=HCD
charge=3
header=RawFile: QE929_MSQ1321_20180329_Heba_ub_s9_30_3 Index: 21503 Precursor: 0 _peak_
105.6886	2292.60107421875
105.72976	2428.39916992188
114.56301	2790.166015625
129.47318	2883.234375
132.09799	2491.37915039063
140.18044	2349.1865234375
153.011	2681.52563476563
210.22264	2959.11108398438
1260.6532	3397.31494140625
1326.2552	3394.43823242188
1685.3645	3674.62817382813
1834.2987	3558.28271484375
1919.8848	3460.814453125
2141.4585	3686.453125
peaklist end

peaklist start
mz=1761.28846133942
fragmentation=HCD
charge=3
header=RawFile: QE929_MSQ1321_20180329_Heba_ub_s4_10_1 Index: 23245 Precursor: 0 _peak_
123.84544	2696.712890625
151.06566	2732.43603515625
175.2473	2302.10571289063
190.88087	2819.76318359375
215.01099	2426.09155273438
318.36752	2716.56494140625
440.84558	3141.57568359375
598.11969	2830.42260742188
1514.9738	3791.15405273438
2229.3132	3231.740234375
2729.7524	3431.71069335938
3036.3738	4732.296875
4038.8733	4160.12255859375
peaklist end

peaklist start
mz=1761.80715838866
fragmentation=HCD
charge=3
header=RawFile: QE929_MSQ1321_20180329_Heba_ub_s7_30_1 Index: 22922 Precursor: 0 _peak_
102.85297	2660.68139648438
110.94489	2450.23754882813
115.6422	2411.44213867188
136.29468	2605.20288085938
172.29321	2621.38916015625
205.13289	2936.91821289063
342.73044	2698.70874023438
846.92163	2949.97485351563
913.77075	2864.8232421875
941.00092	2992.60424804688
958.70581	3588.74951171875
1102.2893	3245.17407226563
1822.0757	3385.39916992188
2651.8918	4651.2470703125
2875.3499	3781.46533203125
2928.7568	3706.23217773438
3846.7832	4981.58349609375
4200.4639	3514.96923828125
peaklist end

peaklist start
mz=1321.87192388252
fragmentation=HCD
charge=4
header=RawFile: QE929_MSQ1321_20180329_Heba_ub_s7_30_1 Index: 11721 Precursor: 0 _multi_
163.31839	2100.5166015625
209.5013	2104.65991210938
219.49411	2126.333984375
230.81693	2102.2587890625
236.33221	2338.95239257813
383.06708	2399.9365234375
660.0285	2165.91723632813
688.04266	2628.61840820313
1244.6443	2956.45947265625
1728.3666	2627.25439453125
2521.1123	2731.28759765625
4046.4329	3542.56591796875
4647.063	3034.09521484375
peaklist end

peaklist start
mz=1321.87192388252
fragmentation=HCD
charge=4
header=RawFile: QE929_MSQ1321_20180329_Heba_ub_s7_30_1 Index: 12032 Precursor: 0 _multi_
215.5663	2185.95043945313
301.5592	1849.95642089844
312.4848	2099.01416015625
345.22003	2242.060546875
558.87512	2308.56176757813
599.22418	2717.4951171875
717.09161	2821.85205078125
779.44958	2373.22094726563
1659.1656	2479.52954101563
1778.2488	2776.70825195313
2786.0618	2781.26977539063
3505.4858	2940.8564453125
peaklist end

peaklist start
mz=1321.8725543752
fragmentation=HCD
charge=4
header=RawFile: QE929_MSQ1321_20180329_Heba_ub_s3_ctrl_3 Index: 11451 Precursor: 0 _multi_
115.55429	1974.15515136719
116.90861	2178.15307617188
141.92911	1764.14282226563
166.25287	1786.24206542969
187.61426	2259.15234375
226.00238	2199.3857421875
255.35669	1966.77038574219
543.51324	2281.45532226563
2393.0681	2873.005859375
2409.5071	2872.32568359375
2587.3828	2769.68188476563
3446.3528	2951.2421875
3704.6313	3229.58471679688
4284.4062	3735.5517578125
5395.7651	3465.76879882813
peaklist end

peaklist start
mz=1321.8725543752
fragmentation=HCD
charge=4
header=RawFile: QE929_MSQ1321_20180329_Heba_ub_s3_ctrl_3 Index: 11295 Precursor: 0 _multi_
113.80706	1922.86096191406
123.97062	1912.10046386719
158.7977	1976.91833496094
187.56824	2125.93139648438
188.68791	1951.88061523438
197.56039	2072.49755859375
424.03705	1884.82580566406
709.72198	2408.2177734375
1076.2046	2179.98803710938
1234.7301	2696.07836914063
1340.5376	2259.62377929688
1417.8303	2427.96899414063
1555.6277	2914.0166015625
1706.8357	2625.84350585938
3070.1812	3018.05615234375
5175.4829	3659.93212890625
peaklist end

peaklist start
mz=1321.87260884859
fragmentation=HCD
charge=4
header=RawFile: QE929_MSQ1321_20180329_Heba_ub_s6_10_3 Index: 12275 Precursor: 0 _multi_
102.24709	1907.20849609375
120.27216	1660.11096191406
125.16429	1971.69470214844
129.19624	2247.5107421875
183.03127	2104.53125
233.96405	1988.15673828125
278.65259	2376.99169921875
574.81219	1990.90454101563
860.39478	2269.41015625
969.51605	2578.72875976563
1548.9015	2532.45141601563
1862.6086	2583.134765625
peaklist end

peaklist start
mz=1321.87260884859
fragmentation=HCD
charge=4
header=RawFile: QE929_MSQ1321_20180329_Heba_ub_s6_10_3 Index: 12432 Precursor: 0 _multi_
139.23003	2017.82385253906
172.93692	2007.80615234375
190.95712	1947.60778808594
205.7981	2018.31787109375
282.83041	1977.35888671875
377.81525	2286.62915039063
467.99527	2823.44506835938
482.83279	2381.32104492188
881.38208	3490.37377929688
1066.1667	2540.74853515625
1464.147	2531.49975585938
1807.6862	2580.20239257813
1849.2147	2880.8359375
2874.5989	2730.0751953125
3321.6519	2667.62060546875
3457.0166	2732.00439453125
3787.7805	2589.81494140625
peaklist end

peaklist start
mz=1321.87330362207
fragmentation=HCD
charge=4
header=RawFile: QE929_MSQ1321_20180329_Heba_ub_s9_30_3 Index: 12025 Precursor: 0 _multi_
131.37163	2108.15161132813
175.74776	1822.81848144531
199.56578	2247.62182617188
252.26222	2073.58935546875
627.7323	2138.5478515625
2385.7363	3573.10546875
3435.3909	2798.9228515625
5130.833	3463.525390625
peaklist end

peaklist start
mz=1321.87370245112
fragmentation=HCD
charge=4
header=RawFile: QE929_MSQ1321_20180329_Heba_ub_s2_ctrl_2 Index: 12169 Precursor: 0 _multi_
116.7664	1953.98779296875
152.85435	2080.72045898438
167.50346	2163.07177734375
182.39165	2050.26806640625
859.97186	2246.048828125
1526.1676	3224.37060546875
3848.7964	2989.25952148438
4682.188	2917.93969726563
5025.292	3372.32080078125
peaklist end

peaklist start
mz=1762.27672481323
fragmentation=HCD
charge=3
header=RawFile: QE929_MSQ1321_20180329_Heba_ub_s7_30_1 Index: 23329 Precursor: 0 _peak_
187.61446	3160.48266601563
326.61819	2972.31884765625
485.23227	3761.4150390625
772.1261	3369.51293945313
904.97064	3743.63549804688
1761.6394	3434.5
3366.1831	3828.9453125
peaklist end

peaklist start
mz=1762.81460205936
fragmentation=HCD
charge=3
header=RawFile: QE929_MSQ1321_20180329_Heba_ub_s8_30_2 Index: 23541 Precursor: 0 _peak_
110.29257	2610.96923828125
119.88955	2419.38256835938
132.09801	2642.37133789063
166.82097	3067.06225585938
180.53809	2855.7001953125
206.47752	2638.09594726563
250.58434	2618.69018554688
310.59348	2669.73999023438
402.02856	2624.2548828125
488.0466	2926.02807617188
604.37372	3110.7822265625
633.25568	3095.03198242188
922.43878	3445.00610351563
1625.589	3210.52856445313
3448.2708	3924.55981445313
4096.6182	3570.51538085938
4721.2627	4115.94970703125
4962.978	5116.5390625
5722.2212	4391.8779296875
peaklist end

peaklist start
mz=1762.95287070007
fragmentation=HCD
charge=3
header=RawFile: QE929_MSQ1321_20180329_Heba_ub_s7_30_1 Index: 22873 Precursor: 0 _peak_
118.89097	2348.99584960938
129.96111	2500.810546875
132.59109	2977.91577148438
183.13817	2884.36059570313
214.27533	2616.87182617188
284.05273	2655.64282226563
432.26627	3407.58325195313
515.84747	2683.36254882813
915.94623	2931.63500976563
1223.0116	3242.74487304688
1366.6636	3634.54711914063
1604.4696	4200.775390625
1987.1609	3899.48120117188
2424.1086	2982.53759765625
2819.4587	3944.14599609375
2837.887	3780.5908203125
peaklist end

peaklist start
mz=1763.02380136251
fragmentation=HCD
charge=3
header=RawFile: QE929_MSQ1321_20180329_Heba_ub_s4_10_1 Index: 23383 Precursor: 0 _peak_
106.26937	2569.78686523438
133.57211	2429.89697265625
147.04488	2659.9853515625
196.57315	2599.2578125
206.86598	2817.3583984375
209.48213	2757.41015625
209.91295	2590.576171875
230.6976	3152.77954101563
236.85201	2564.76293945313
349.12589	2993.46655273438
352.83694	2953.77221679688
458.91959	2862.65551757813
782.61005	3422.42211914063
901.60938	3772.40283203125
1074.2291	3496.36206054688
2315.0627	3858.68359375
4061.2698	3921.4765625
peaklist end

peaklist start
mz=1058.33428757605
fragmentation=HCD
charge=5
header=RawFile: QE929_MSQ1321_20180329_Heba_ub_s9_30_3 Index: 16310 Precursor: 0 _multi_
133.68774	1777.17980957031
173.15813	1912.62683105469
201.12263	1862.3935546875
229.11816	2180.42016601563
457.96213	1779.29455566406
694.20068	2036.69311523438
1046.5276	8698.87670898438
1095.9633	1748.05017089844
1131.5618	1947.94030761719
1196.6022	2570.48950195313
1196.8977	2039.68798828125
2063.8267	2483.662109375
2263.4136	2268.2412109375
2433.7578	2761.009765625
3838.2339	2654.38818359375
3966.8884	2723.56713867188
peaklist end

peaklist start
mz=1058.53390103598
fragmentation=HCD
charge=5
header=RawFile: QE929_MSQ1321_20180329_Heba_ub_s6_10_3 Index: 16578 Precursor: 0 _multi_
101.43285	1671.201171875
107.28166	1840.56860351563
114.79314	1543.64819335938
129.21875	1693.5146484375
138.78601	1463.93041992188
154.30336	1714.29724121094
165.57965	1729.33776855469
201.12209	1947.23547363281
207.04037	1727.22033691406
316.4288	1825.74401855469
352.88455	1718.32019042969
410.23785	1638.30932617188
513.30682	1889.87243652344
722.35632	1945.81848144531
927.16766	1929.97119140625
1046.5192	4932.27856445313
4145.9819	2784.94506835938
4695.2993	2772.53857421875
peaklist end

peaklist start
mz=1764.26383024318
fragmentation=HCD
charge=3
header=RawFile: QE929_MSQ1321_20180329_Heba_ub_s9_30_3 Index: 23369 Precursor: 0 _peak_
168.06619	2956.34521484375
168.09262	2620.126953125
171.86021	2769.35424804688
209.76405	2778.29956054688
232.9678	2893.72143554688
296.99493	3060.95751953125
482.4151	2551.13012695313
533.77319	2956.65844726563
1171.8864	3286.08056640625
1381.0948	3107.251953125
1744.5074	3265.16381835938
2495.885	3342.322265625
2981.7705	3592.4384765625
3214.9148	4244.177734375
5037.8477	4485.6103515625
peaklist end

peaklist start
mz=1764.56979675552
fragmentation=HCD
charge=3
header=RawFile: QE929_MSQ1321_20180329_Heba_ub_s9_30_3 Index: 23309 Precursor: 0 _peak_
122.81001	2628.30590820313
124.3284	2618.32739257813
166.18805	2370.0849609375
284.49005	2922.85375976563
288.92798	2865.5068359375
292.37735	2759.24291992188
400.67041	2869.34521484375
492.50983	2886.6640625
575.1958	3286.73364257813
610.15704	3046.69067382813
665.81976	3027.85913085938
770.22906	3044.40258789063
843.14258	2669.06396484375
1100.8961	3407.57373046875
1320.4708	3079.28930664063
4702.7275	4472.51611328125
peaklist end

peaklist start
mz=1764.59833414872
fragmentation=HCD
charge=3
header=RawFile: QE929_MSQ1321_20180329_Heba_ub_s9_30_3 Index: 23642 Precursor: 0 _peak_
130.75322	2727.17236328125
481.50974	2994.21411132813
523.1167	2965.341796875
541.26294	2793.82568359375
643.64618	3628.3291015625
743.48645	3139.11791992188
1807.025	3110.619140625
1829.6078	3483.0947265625
3077.0474	3947.50903320313
3550.7563	4021.48461914063
3611.6726	3558.71435546875
3759.1582	3801.60522460938
peaklist end

peaklist start
mz=1764.81171246424
fragmentation=HCD
charge=3
header=RawFile: QE929_MSQ1321_20180329_Heba_ub_s4_10_1 Index: 23224 Precursor: 0 _peak_
104.54207	2420.22534179688
113.97911	2877.48901367188
121.89153	3181.2685546875
135.28528	2389.72045898438
162.77412	2568.99145507813
196.42027	2967.03076171875
209.74422	2745.87841796875
259.10522	2647.0361328125
267.573	2784.54541015625
278.93228	2524.20971679688
335.99237	3037.61279296875
946.19781	3172.36059570313
2745.561	3679.73413085938
peaklist end

peaklist start
mz=1764.88184783443
fragmentation=HCD
charge=3
header=RawFile: QE929_MSQ1321_20180329_Heba_ub_s6_10_3 Index: 23262 Precursor: 0 _peak_
188.19194	2752.03881835938
206.20984	2400.76684570313
254.05438	2905.20727539063
408.36456	2980.94775390625
558.75153	3003.22509765625
1078.1458	5234.326171875
1179.0826	3335.28857421875
3136.3376	4017.32006835938
3951.7942	3939.24072265625
peaklist end

peaklist start
mz=1764.95038171126
fragmentation=HCD
charge=3
header=RawFile: QE929_MSQ1321_20180329_Heba_ub_s7_30_1 Index: 23423 Precursor: 0 _peak_
112.85673	2687.22534179688
211.002	3010.32202148438
218.6657	2633.978515625
232.5831	3014.53881835938
279.82318	3291.71337890625
393.84155	3107.05615234375
538.89124	2801.83544921875
967.26868	3355.041015625
973.74902	3398.33837890625
1262.3571	3214.009765625
1299.6625	3330.94165039063
1362.3098	2956.49560546875
1684.0531	3796.62109375
1703.094	3144.12109375
1881.7024	3640.21655273438
2324.3022	3972.40405273438
3216.8516	3760.28125
5883.3184	4848.02685546875
peaklist end

peaklist start
mz=1765.06443722594
fragmentation=HCD
charge=3
header=RawFile: QE929_MSQ1321_20180329_Heba_ub_s7_30_1 Index: 23399 Precursor: 0 _peak_
103.33732	2615.47875976563
127.2297	2607.39892578125
175.95096	2262.32934570313
181.60182	2380.78198242188
298.09555	2984.93530273438
302.86063	2575.05688476563
308.03299	2719.03662109375
321.0582	2982.73071289063
563.73511	3773.49487304688
1749.2977	3494.17163085938
3143.9255	3511.50830078125
3905.5769	3141.70434570313
5069.2441	3974.0048828125
peaklist end

peaklist start
mz=1765.084658449
fragmentation=HCD
charge=3
header=RawFile: QE929_MSQ1321_20180329_Heba_ub_s9_30_3 Index: 23396 Precursor: 0 _peak_
119.92266	2718.97534179688
137.25308	2867.3388671875
145.89304	3282.587890625
713.16571	3267.42993164063
897.07343	3167.62255859375
1229.6019	3579.80224609375
3929.9658	3953.17065429688
peaklist end

peaklist start
mz=1765.29113679294
fragmentation=HCD
charge=3
header=RawFile: QE929_MSQ1321_20180329_Heba_ub_s9_30_3 Index: 23387 Precursor: 0 _peak_
131.44162	2805.81176757813
138.05577	3775.47192382813
169.12587	2597.05639648438
185.00829	2466.68481445313
230.94678	3048.751953125
296.06845	2511.18774414063
318.35126	3293.02392578125
1192.9404	3915.9296875
1296.1029	3884.53271484375
1582.76	3322.76025390625
1717.2732	3680.50830078125
1800.1941	3308.8662109375
2211.2412	4441.22216796875
4120.5376	3600.64892578125
5477.0347	4298.9072265625
5892.1606	3712.11694335938
peaklist end

peaklist start
mz=1765.35125102855
fragmentation=HCD
charge=3
header=RawFile: QE929_MSQ1321_20180329_Heba_ub_s4_10_1 Index: 23168 Precursor: 0 _peak_
110.70964	2653.19067382813
185.0977	2917.3828125
198.24091	2579.87231445313
342.35678	2313.85791015625
476.74268	2625.87622070313
504.40442	2721.82421875
512.8667	2821.03588867188
536.25775	2697.49365234375
560.85938	3217.84692382813
1330.8774	3829.26611328125
1332.8938	3620.18920898438
1816.3964	3484.24560546875
2069.3804	3111.9365234375
2266.9543	3928.99877929688
2990.5427	3439.06958007813
4349.9434	4928.4638671875
4513.4575	4978.1005859375
4926.4595	4701.3486328125
4972.4126	4503.263671875
peaklist end

peaklist start
mz=1765.46216847582
fragmentation=HCD
charge=3
header=RawFile: QE929_MSQ1321_20180329_Heba_ub_s8_30_2 Index: 23521 Precursor: 0 _peak_
124.75027	2539.923828125
216.42041	3074.287109375
320.22363	2944.2734375
332.58096	2600.36865234375
473.35419	2721.3212890625
511.54022	2793.71997070313
754.68811	3237.9951171875
1135.1898	3230.955078125
1242.5525	3329.05053710938
2484.9287	3590.38647460938
2819.0381	3473.51879882813
peaklist end

peaklist start
mz=1765.73166399102
fragmentation=HCD
charge=3
header=RawFile: QE929_MSQ1321_20180329_Heba_ub_s6_10_3 Index: 23845 Precursor: 0 _peak_
116.84325	2334.63793945313
321.27881	2774.28100585938
618.1712	3243.626953125
619.61591	3147.48266601563
805.11627	3054.75073242188
1055.4572	3684.60888671875
1274.3431	3383.48657226563
1314.7883	3339.25659179688
3944.6697	4217.92919921875
4342.9199	3936.03564453125
peaklist end

peaklist start
mz=1765.86300758068
fragmentation=HCD
charge=3
header=RawFile: QE929_MSQ1321_20180329_Heba_ub_s6_10_3 Index: 23496 Precursor: 0 _peak_
316.41022	2856.53125
336.32257	2981.87646484375
581.00909	3217.96411132813
791.15833	3219.69848632813
1298.2328	3068.38818359375
1401.1067	3656.97534179688
1644.5784	3607.56811523438
1943.5004	3604.49169921875
2192.2566	3559.15454101563
2691.6521	3575.93090820313
peaklist end

peaklist start
mz=1060.31911050758
fragmentation=HCD
charge=5
header=RawFile: QE929_MSQ1321_20180329_Heba_ub_s7_30_1 Index: 13790 Precursor: 0 _multi_
129.05872	1572.29431152344
151.54726	1748.51965332031
154.38539	1556.63488769531
235.24329	1826.36364746094
304.71786	1635.4375
493.91278	2087.12915039063
927.96405	2099.45971679688
1058.9072	1901.94775390625
1086.9174	2264.51196289063
1559.6674	1956.72692871094
1579.2296	2136.00732421875
1885.1641	2147.31616210938
2966.2551	2785.89794921875
3483.8193	2509.71801757813
peaklist end

peaklist start
mz=1766.62956277649
fragmentation=HCD
charge=3
header=RawFile: QE929_MSQ1321_20180329_Heba_ub_s8_30_2 Index: 21214 Precursor: 0 _peak_
104.16856	2961.65087890625
109.12284	2894.59765625
112.61959	2309.10229492188
115.10213	2510.99145507813
129.91165	2735.19897460938
299.58948	3047.01733398438
453.13577	3000.92700195313
1287.3723	3524.07885742188
1764.1366	4231.87109375
1876.1907	3525.71313476563
2486.158	4450.83740234375
2644.0339	3546.60327148438
2679.6497	3359.27612304688
3726.6426	4707.68212890625
5370.5981	3728.56494140625
peaklist end

peaklist start
mz=1060.71919592626
fragmentation=HCD
charge=5
header=RawFile: QE929_MSQ1321_20180329_Heba_ub_s7_30_1 Index: 13527 Precursor: 0 _multi_
247.72198	1678.59729003906
325.79898	1714.76696777344
430.11426	1569.74987792969
446.78043	2532.49389648438
927.46466	2260.47216796875
954.46075	3196.6669921875
1060.5516	2605.14990234375
2973.115	2248.03295898438
3543.7166	2268.69360351563
3817.5244	2302.61279296875
peaklist end

peaklist start
mz=1767.31488642927
fragmentation=HCD
charge=3
header=RawFile: QE929_MSQ1321_20180329_Heba_ub_s6_10_3 Index: 23704 Precursor: 0 _peak_
107.06194	2368.65307617188
111.27583	2217.22680664063
112.58302	2360.36181640625
118.85751	3095.50415039063
236.76959	2659.96166992188
296.82318	2660.42504882813
342.39038	2823.6015625
366.43066	2956.24536132813
953.14264	3248.64770507813
1829.1389	4015.93676757813
3928.2317	3707.923828125
peaklist end

peaklist start
mz=1767.39854540308
fragmentation=HCD
charge=3
header=RawFile: QE929_MSQ1321_20180329_Heba_ub_s9_30_3 Index: 23335 Precursor: 0 _peak_
113.89275	2867.97778320313
127.82672	2810.80810546875
129.103	4016.12280273438
137.61842	2459.10205078125
142.14983	2659.7578125
148.6647	2416.3427734375
181.70218	2328.05615234375
284.56311	2523.58081054688
284.70831	2427.56811523438
351.79568	2682.943359375
407.04974	2790.3232421875
414.42148	2809.77587890625
458.17416	3142.81909179688
625.01605	2953.05908203125
713.95874	3483.31030273438
1065.4194	3657.669921875
1427.4675	3812.42700195313
peaklist end

peaklist start
mz=1767.81047778532
fragmentation=HCD
charge=3
header=RawFile: QE929_MSQ1321_20180329_Heba_ub_s8_30_2 Index: 21266 Precursor: 0 _peak_
225.94415	2738.96557617188
328.21423	2614.96240234375
397.25955	2897.0458984375
400.81302	2760.11889648438
797.73248	3396.001953125
841.64966	3338.48461914063
3160.5264	3792.01928710938
4546.292	4096.7666015625
peaklist end

peaklist start
mz=1768.00135063189
fragmentation=HCD
charge=3
header=RawFile: QE929_MSQ1321_20180329_Heba_ub_s9_30_3 Index: 23579 Precursor: 0 _peak_
100.32195	2264.4833984375
108.42796	3308.52490234375
223.04182	3006.47534179688
230.31932	2681.26538085938
274.16232	2557.09252929688
297.61462	2538.4697265625
365.93073	2969.68139648438
540.409	3172.69189453125
651.71545	2960.67700195313
688.31451	3382.04052734375
1948.0786	3506.16455078125
2492.4656	3726.4326171875
2687.5801	3742.5146484375
4218.9023	4002.46142578125
5943.6094	5603.763671875
peaklist end

peaklist start
mz=1768.04052734375
fragmentation=HCD
charge=3
header=RawFile: QE929_MSQ1321_20180329_Heba_ub_s3_ctrl_3 Index: 21184 Precursor: 0 _peak_
111.08592	2829.01879882813
133.40265	2944.41748046875
176.17926	2630.67993164063
194.80592	2584.54345703125
195.05704	3312.06225585938
260.16458	2729.61010742188
297.65408	2666.81274414063
328.34079	2792.39599609375
346.90863	3158.62622070313
422.27234	3202.31225585938
687.81464	3001.81909179688
1133.443	3577.86474609375
1296.7507	3597.11499023438
peaklist end

peaklist start
mz=1768.21168049912
fragmentation=HCD
charge=3
header=RawFile: QE929_MSQ1321_20180329_Heba_ub_s9_30_3 Index: 23786 Precursor: 0 _peak_
127.6713	3133.2958984375
269.58002	2964.68310546875
1928.4408	3463.64428710938
1962.4468	3126.17456054688
2525.262	4088.08862304688
2703.8335	3429.97631835938
2826.5784	3390.19409179688
3508.5315	4241.26708984375
4260.7642	3849.49609375
peaklist end

peaklist start
mz=1768.32606122218
fragmentation=HCD
charge=3
header=RawFile: QE929_MSQ1321_20180329_Heba_ub_s7_30_1 Index: 23031 Precursor: 0 _peak_
111.37177	2565.64013671875
111.5075	2372.46240234375
132.05281	2441.27319335938
177.63187	2814.74072265625
199.3401	2643.3974609375
237.573	2710.294921875
677.64929	3058.52001953125
756.43231	3299.83544921875
863.01477	3466.71044921875
1598.2245	3284.43310546875
2052.5242	3626.60034179688
5924.3647	4779.61865234375
peaklist end

peaklist start
mz=1768.75886801802
fragmentation=HCD
charge=3
header=RawFile: QE929_MSQ1321_20180329_Heba_ub_s8_30_2 Index: 21255 Precursor: 0 _peak_
105.54114	2797.99780273438
105.66829	2571.09838867188
127.31138	2559.14794921875
141.38141	2560.51000976563
179.8999	2684.5947265625
180.02036	2918.58715820313
261.14285	2747.10595703125
295.50916	2877.20483398438
588.95154	2740.27709960938
970.62622	2777.6982421875
1006.46	2721.15063476563
1115.2386	3241.72192382813
2190.689	3840.23559570313
4429.7173	4730.345703125
peaklist end

peaklist start
mz=1768.94204965672
fragmentation=HCD
charge=3
header=RawFile: QE929_MSQ1321_20180329_Heba_ub_s9_30_3 Index: 23665 Precursor: 0 _peak_
134.58382	3065.18774414063
141.70186	2918.39672851563
196.27406	2726.03173828125
1132.9141	3494.41259765625
4177.6289	3971.92919921875
peaklist end

peaklist start
mz=1769.14666419115
fragmentation=HCD
charge=3
header=RawFile: QE929_MSQ1321_20180329_Heba_ub_s6_10_3 Index: 23551 Precursor: 0 _peak_
163.58722	3177.93139648438
220.72386	2720.21240234375
390.11801	2911.22387695313
511.46503	2766.30224609375
1645.2222	3420.39453125
1763.8678	3568.916015625
1895.1241	3424.45654296875
2063.3528	5579.85595703125
2064.4763	3457.81640625
2477.3479	4430.34814453125
3989.4712	3962.5009765625
peaklist end

peaklist start
mz=1769.19628670903
fragmentation=HCD
charge=3
header=RawFile: QE929_MSQ1321_20180329_Heba_ub_s8_30_2 Index: 23443 Precursor: 0 _peak_
101.185	2330.20458984375
159.75484	2891.57104492188
193.14075	2767.37475585938
333.14484	3280.33032226563
361.03061	2783.86694335938
372.32037	3496.35205078125
416.3266	2754.89526367188
498.3139	3529.99072265625
710.21442	2991.19091796875
1087.0493	3837.0576171875
1106.9937	3305.21362304688
1310.0784	5008.37158203125
2571.7878	4295.60595703125
2633.3267	3987.40698242188
2733.1616	3490.9482421875
3564.8726	3902.02954101563
3633.3806	3926.93041992188
5451.1919	5860.712890625
peaklist end

peaklist start
mz=1769.2203709905
fragmentation=HCD
charge=3
header=RawFile: QE929_MSQ1321_20180329_Heba_ub_s7_30_1 Index: 22872 Precursor: 0 _peak_
105.89673	2901.27978515625
125.10259	2888.15673828125
194.6358	2445.88989257813
269.23895	2670.37548828125
289.90897	2714.51245117188
817.50299	2991.20751953125
1030.632	2976.77587890625
1173.1077	2990.93237304688
1762.0731	3855.24365234375
3630.0527	4056.658203125
5036.207	3753.37915039063
peaklist end

peaklist start
mz=1769.37996901432
fragmentation=HCD
charge=3
header=RawFile: QE929_MSQ1321_20180329_Heba_ub_s8_30_2 Index: 23201 Precursor: 0 _peak_
101.76909	2676.34716796875
129.6926	2853.31567382813
144.29858	2827.63037109375
158.383	2730.66235351563
182.0701	2754.58325195313
385.75476	3116.37744140625
393.58636	2858.2822265625
727.95593	3248.63940429688
910.76093	3033.81787109375
985.30402	2983.82885742188
1003.7094	3459.32543945313
1345.8579	3286.19018554688
1363.8459	3230.87963867188
3368.5781	4015.98779296875
5208.6841	4248.4453125
peaklist end

peaklist start
mz=1769.39070625407
fragmentation=HCD
charge=3
header=RawFile: QE929_MSQ1321_20180329_Heba_ub_s7_30_1 Index: 22972 Precursor: 0 _peak_
104.41325	2299.0673828125
106.20364	2687.15893554688
126.9294	2259.3203125
153.00395	2500.46020507813
158.42992	2573.49609375
167.71255	2790.7333984375
268.94693	2967.97216796875
726.71991	2852.92504882813
1433.8265	3552.8759765625
2928.7761	4062.31860351563
3783.541	4035.53442382813
4839.4478	3888.9677734375
peaklist end

peaklist start
mz=1769.595703125
fragmentation=HCD
charge=3
header=RawFile: QE929_MSQ1321_20180329_Heba_ub_s7_30_1 Index: 23151 Precursor: 0 _peak_
131.73688	2345.77197265625
153.49335	2358.10400390625
246.98	2864.72924804688
529.05603	3473.11010742188
578.77942	2991.62670898438
591.99756	2854.74731445313
1298.8796	4355.24267578125
1474.0533	3445.47119140625
1694.4752	3108.15307617188
2013.3058	3051.65747070313
2610.7158	3674.40649414063
2739.9973	4203.53173828125
3334.5273	4207.361328125
3622.1956	4627.037109375
peaklist end

peaklist start
mz=1769.6904531657
fragmentation=HCD
charge=3
header=RawFile: QE929_MSQ1321_20180329_Heba_ub_s9_30_3 Index: 21446 Precursor: 0 _peak_
163.25197	3200.22509765625
390.33096	3031.63647460938
393.4874	3166.51220703125
615.159	2718.35961914063
851.86212	3501.95825195313
1690.9805	3261.46923828125
2167.0964	3592.23266601563
2551.6086	3933.13500976563
3715.127	4127.75537109375
3891.0093	4203.2744140625
peaklist end

peaklist start
mz=1327.6102886238
fragmentation=HCD
charge=4
header=RawFile: QE929_MSQ1321_20180329_Heba_ub_s8_30_2 Index: 16054 Precursor: 0 _multi_
126.0554	2336.72778320313
138.05472	2362.61254882813
143.83876	2021.80310058594
186.07567	3996.22998046875
204.08603	4654.92529296875
324.25595	2076.60229492188
556.58136	2190.06127929688
664.43958	2155.4951171875
1179.2014	2911.72021484375
1356.5936	2615.99340820313
1361.5258	2860.58520507813
1671.7117	3311.16674804688
3262.1052	3008.7080078125
3965.6287	3055.31225585938
peaklist end

peaklist start
mz=1327.61103407344
fragmentation=HCD
charge=4
header=RawFile: QE929_MSQ1321_20180329_Heba_ub_s9_30_3 Index: 15817 Precursor: 0 _multi_
126.05486	8494.337890625
138.0545	4728.830078125
138.77711	1931.86987304688
150.56635	2026.60583496094
186.07523	3016.02026367188
204.08627	9649.482421875
461.44769	2331.75170898438
523.41626	2315.07568359375
566.97321	2430.00854492188
2768.4521	2832.19873046875
3394.3943	3183.97485351563
4400.0566	4080.39868164063
peaklist end

peaklist start
mz=1769.87820154317
fragmentation=HCD
charge=3
header=RawFile: QE929_MSQ1321_20180329_Heba_ub_s8_30_2 Index: 21144 Precursor: 0 _peak_
102.45193	3021.93041992188
123.17465	2322.5107421875
131.19812	2718.23901367188
145.5643	2445.40454101563
204.36185	2805.07055664063
234.18266	2777.09106445313
251.0816	2768.86401367188
631.90125	3059.07250976563
1285.5999	4811.8154296875
1443.386	3167.689453125
1819.3074	3959.88134765625
2609.3435	3497.8662109375
3842.208	3537.138671875
4333.6626	4812.5927734375
5095.7998	5888.58349609375
5868.21	3847.4111328125
peaklist end

peaklist start
mz=1770.16913040913
fragmentation=HCD
charge=3
header=RawFile: QE929_MSQ1321_20180329_Heba_ub_s6_10_3 Index: 23664 Precursor: 0 _peak_
184.87164	2876.51635742188
214.24251	2476.63354492188
358.89023	2794.46313476563
1080.0049	3071.57177734375
1455.6108	3764.79052734375
1992.2007	3539.24682617188
1992.8208	3404.10620117188
2734.7534	4180.19482421875
3263.9126	3991.32006835938
3997.7102	3715.38891601563
peaklist end

peaklist start
mz=1770.62052347574
fragmentation=HCD
charge=3
header=RawFile: QE929_MSQ1321_20180329_Heba_ub_s9_30_3 Index: 21235 Precursor: 0 _peak_
111.51748	3023.2626953125
169.40608	2739.76391601563
375.34125	3241.84716796875
1276.5167	3762.2578125
1839.3417	3890.60791015625
3297.6172	4007.63134765625
4028.2915	3647.744140625
4314.3193	4111.2119140625
5495.1748	4580.791015625
peaklist end

peaklist start
mz=1770.64970405864
fragmentation=HCD
charge=3
header=RawFile: QE929_MSQ1321_20180329_Heba_ub_s7_30_1 Index: 23085 Precursor: 0 _peak_
105.90031	2475.3486328125
108.84203	2550.03393554688
138.05476	3095.98315429688
608.72382	2616.54174804688
656.87628	2803.6962890625
762.01776	2993.19848632813
1442.355	3142.486328125
1614.776	3567.55932617188
2505.3418	3735.45971679688
3582.676	3746.53051757813
4691.9165	4692.51513671875
peaklist end

peaklist start
mz=1770.69699781551
fragmentation=HCD
charge=3
header=RawFile: QE929_MSQ1321_20180329_Heba_ub_s6_10_3 Index: 23617 Precursor: 0 _peak_
100.99286	2594.98608398438
133.28456	2300.47119140625
164.00273	2535.1005859375
281.16315	2966.35131835938
503.06668	2772.1708984375
603.51349	3522.39379882813
852.90247	2865.21118164063
862.94373	3013.26293945313
1600.3536	4304.548828125
2089.0879	4906.21826171875
2388.1938	3849.92895507813
peaklist end

peaklist start
mz=1770.77539879422
fragmentation=HCD
charge=3
header=RawFile: QE929_MSQ1321_20180329_Heba_ub_s9_30_3 Index: 23894 Precursor: 0 _peak_
240.71603	2722.69946289063
250.6284	2590.45336914063
311.68167	2991.49951171875
372.48007	2969.43408203125
416.88245	2644.43774414063
423.10428	2674.84448242188
434.5575	2571.8935546875
659.83368	3140.85668945313
691.54388	3048.16455078125
1114.4712	2924.55322265625
1419.6954	5615.43017578125
2558.6223	3648.7421875
3203.2712	3838.2314453125
3428.8806	4189.271484375
3623.2876	4143.97509765625
5756.5151	4055.43701171875
5986.0928	4608.4384765625
peaklist end

peaklist start
mz=1770.7877350761
fragmentation=HCD
charge=3
header=RawFile: QE929_MSQ1321_20180329_Heba_ub_s9_30_3 Index: 23793 Precursor: 0 _peak_
100.06292	2446.70947265625
100.24349	2425.51611328125
103.45445	3176.19262695313
105.86039	2919.12670898438
119.48178	2662.22680664063
146.51308	2649.56372070313
158.32574	2731.71264648438
263.71088	2598.74560546875
276.72858	2543.69970703125
298.25961	2667.87768554688
309.54028	2990.8623046875
448.22269	2535.17407226563
507.15891	2556.19750976563
604.82581	2873.98510742188
723.42719	3275.24853515625
915.23981	3201.427734375
2674.0325	3794.18676757813
3533.5115	4044.60961914063
3916.3499	4165.3056640625
5696.4312	3962.48095703125
5971.9551	3840.77026367188
peaklist end

peaklist start
mz=1770.79896224245
fragmentation=HCD
charge=3
header=RawFile: QE929_MSQ1321_20180329_Heba_ub_s8_30_2 Index: 14098 Precursor: 0 _multi_
103.97934	2539.27734375
105.75143	2563.14794921875
114.27184	2207.32299804688
124.67053	2309.265625
126.87788	2468.62329101563
130.28081	2841.46264648438
133.85434	2461.96435546875
217.45076	3118.24438476563
336.80817	2816.30224609375
405.83704	2769.82202148438
847.28418	3274.20727539063
1052.0016	3616.46020507813
1257.5944	11572.396484375
1258.1057	10273.1689453125
2018.2754	3883.38403320313
2512.2107	58183.609375
3481.1174	4708.287109375
3860.3594	4066.17529296875
4184.2344	5106.07421875
4491.2505	4282.359375
4818.9214	4967.53369140625
5414.1074	4461.44091796875
peaklist end

peaklist start
mz=1770.82526881211
fragmentation=HCD
charge=3
header=RawFile: QE929_MSQ1321_20180329_Heba_ub_s6_10_3 Index: 23806 Precursor: 0 _peak_
126.46764	2613.21997070313
130.88408	2605.97973632813
158.97798	2341.73608398438
190.47438	2472.2001953125
294.95831	2793.35424804688
341.05087	2863.88500976563
413.66309	2704.75512695313
416.81281	3039.22998046875
492.73257	3001.19970703125
798.14056	2987.90747070313
1041.1688	3258.3486328125
1446.421	3368.91357421875
2468.3777	3590.31689453125
2767.9912	3755.212890625
2955.8269	3665.94653320313
4922.6841	4399.4599609375
5997.1294	4718.4775390625
peaklist end

peaklist start
mz=1770.98485579386
fragmentation=HCD
charge=3
header=RawFile: QE929_MSQ1321_20180329_Heba_ub_s9_30_3 Index: 23837 Precursor: 0 _peak_
153.82045	2816.76928710938
168.60472	2885.06518554688
171.13161	2422.64477539063
185.09158	2490.02758789063
219.19188	2627.05981445313
219.48824	2832.37329101563
368.27975	2751.578125
515.12622	3459.26708984375
867.72314	2922.83056640625
998.58118	3233.0009765625
2225.0198	4084.0146484375
2328.5752	3426.19311523438
3504.0095	4193.17578125
peaklist end

peaklist start
mz=1771.09399243012
fragmentation=HCD
charge=3
header=RawFile: QE929_MSQ1321_20180329_Heba_ub_s4_10_1 Index: 23379 Precursor: 0 _peak_
140.52477	2467.498046875
608.6369	2658.15405273438
693.13104	3797.33154296875
1099.402	3205.119140625
1732.0754	3449.50317382813
3415.5657	4079.64965820313
peaklist end

peaklist start
mz=1771.12781735607
fragmentation=HCD
charge=3
header=RawFile: QE929_MSQ1321_20180329_Heba_ub_s7_30_1 Index: 13805 Precursor: 0 _multi_
110.82272	2299.56713867188
176.11696	2580.66137695313
678.44574	3159.8388671875
1190.3698	3149.04931640625
1257.583	12103.4794921875
1258.1118	4547.73291015625
1874.3441	2899.03002929688
2354.1467	3857.58935546875
2400.6335	3440.9169921875
2509.5276	3128.01635742188
2511.1828	25532.7685546875
2866.1384	3931.54638671875
5442.873	4646.3779296875
peaklist end

peaklist start
mz=1771.12979084594
fragmentation=HCD
charge=3
header=RawFile: QE929_MSQ1321_20180329_Heba_ub_s9_30_3 Index: 14015 Precursor: 0 _multi_
121.93307	2557.75244140625
182.77328	2474.642578125
220.49406	2397.23901367188
249.61195	2439.01782226563
455.47961	3115.12451171875
1159.5334	3947.28393554688
1160.5942	3062.45190429688
1256.6133	20500.12890625
1487.5852	3686.30151367188
1671.499	3141.3994140625
1766.1372	3416.5029296875
1898.8275	3703.51342773438
2513.193	46629.3725585938
3343.4292	4400.67578125
3455.3379	3834.1259765625
3551.9963	4233.99365234375
peaklist end

peaklist start
mz=1771.13030448361
fragmentation=HCD
charge=3
header=RawFile: QE929_MSQ1321_20180329_Heba_ub_s6_10_3 Index: 14338 Precursor: 0 _multi_
182.78444	2991.50830078125
769.211	3382.32836914063
1086.3983	3018.36791992188
1099.5797	3434.23803710938
1115.7466	2980.78198242188
1256.6003	31446.5380859375
1257.0916	16876.31640625
peaklist end

peaklist start
mz=1771.13193918448
fragmentation=HCD
charge=3
header=RawFile: QE929_MSQ1321_20180329_Heba_ub_s4_10_1 Index: 14192 Precursor: 0 _multi_
190.90831	2662.54931640625
284.63434	3061.1923828125
765.42444	3504.30810546875
1256.606	17434.76171875
1257.1163	21579.28515625
1257.5964	17013.759765625
1664.0011	3889.9677734375
2172.9429	3897.33032226563
peaklist end

peaklist start
mz=1771.4701287551
fragmentation=HCD
charge=3
header=RawFile: QE929_MSQ1321_20180329_Heba_ub_s4_10_1 Index: 22958 Precursor: 0 _peak_
106.86701	2486.87377929688
154.54059	2475.0576171875
177.29529	2474.38208007813
303.95895	2989.06762695313
447.25656	3100.73095703125
645.94482	3572.8134765625
3539.5293	4274.38525390625
3689.2781	5056.021484375
4778.9639	5069.3447265625
peaklist end

peaklist start
mz=1771.49043083884
fragmentation=HCD
charge=3
header=RawFile: QE929_MSQ1321_20180329_Heba_ub_s8_30_2 Index: 23609 Precursor: 0 _peak_
103.82669	2236.3818359375
109.17757	2426.86376953125
161.27103	2533.53515625
161.48334	2443.78125
189.49509	2744.06323242188
199.77669	2814.21313476563
219.94864	2752.38208007813
426.01572	3096.62377929688
694.26282	3339.4189453125
1177.6742	3511.06567382813
peaklist end

peaklist start
mz=1771.69431328754
fragmentation=HCD
charge=3
header=RawFile: QE929_MSQ1321_20180329_Heba_ub_s9_30_3 Index: 21542 Precursor: 0 _peak_
128.29196	2614.29736328125
202.20168	2741.2177734375
476.82681	2880.17602539063
476.99878	2694.82788085938
1096.5085	3309.90942382813
1124.2184	3421.748046875
1414.5874	3378.421875
1685.1973	4264.64501953125
2365.8491	3443
2910.5972	3967.99487304688
3175.4207	4507.85205078125
3270.4075	5279.13037109375
4130.5938	4851.255859375
5004.7197	4569.02685546875
5938.7573	3840.962890625
peaklist end

peaklist start
mz=1771.82548471542
fragmentation=HCD
charge=3
header=RawFile: QE929_MSQ1321_20180329_Heba_ub_s9_30_3 Index: 23457 Precursor: 0 _peak_
135.90002	2759.2646484375
145.49994	2563.5615234375
184.93057	2881.52197265625
345.70566	3109.83569335938
424.32425	3058.02099609375
667.58179	3572.20727539063
712.96521	2893.36450195313
777.82397	3223.87939453125
939.06903	3013.59326171875
1150.1344	3112.494140625
2952.9272	3307.51049804688
3586.7075	4748.01953125
peaklist end

peaklist start
mz=1771.87765681246
fragmentation=HCD
charge=3
header=RawFile: QE929_MSQ1321_20180329_Heba_ub_s6_10_3 Index: 23789 Precursor: 0 _peak_
117.91792	2291.6748046875
477.45285	2722.11352539063
507.93811	2753.93090820313
995.13605	2939.51147460938
2352.1033	3713.41650390625
3728.9148	3680.642578125
3897.1382	4618.5517578125
peaklist end

peaklist start
mz=1771.96778947093
fragmentation=HCD
charge=3
header=RawFile: QE929_MSQ1321_20180329_Heba_ub_s9_30_3 Index: 23468 Precursor: 0 _peak_
115.283	2588.46899414063
170.40007	2831.11401367188
1295.0496	3485.9501953125
2571.3184	3683.1015625
2639.6643	3503.197265625
3191.4592	4272.8310546875
peaklist end

peaklist start
mz=1771.97688623677
fragmentation=HCD
charge=3
header=RawFile: QE929_MSQ1321_20180329_Heba_ub_s9_30_3 Index: 21346 Precursor: 0 _peak_
108.03605	2497.87475585938
115.08959	2474.74487304688
120.48814	2331.28393554688
180.56868	3329.89477539063
187.214	2544.49829101563
400.11002	3105.638671875
568.32245	2951.17822265625
572.3399	2913.44653320313
806.42719	3728.87939453125
1010.5009	4476.408203125
1275.3989	4748.77783203125
1435.7295	3266.97631835938
2108.5144	3942.705078125
2804.9036	3684.5732421875
4359.4834	4470.9658203125
peaklist end

peaklist start
mz=1772.13972179543
fragmentation=HCD
charge=3
header=RawFile: QE929_MSQ1321_20180329_Heba_ub_s7_30_1 Index: 23441 Precursor: 0 _peak_
159.25182	2764.80688476563
280.67407	3463.57861328125
283.43613	2589.57055664063
340.83527	2744.33935546875
351.51901	2865.27416992188
381.90613	2624.45678710938
455.51913	2962.359375
1979.7737	3740.31909179688
peaklist end

peaklist start
mz=1772.15275740416
fragmentation=HCD
charge=3
header=RawFile: QE929_MSQ1321_20180329_Heba_ub_s9_30_3 Index: 23584 Precursor: 0 _peak_
111.59161	2292.9091796875
137.83485	2551.66430664063
255.14903	2732.0029296875
580.23706	2757.99145507813
620.82025	3026.72412109375
841.54193	3119.57055664063
1043.4894	3488.44848632813
1085.5062	3073.10205078125
1445.8483	3182.48046875
1860.9365	3477.11157226563
2004.1986	3635.26171875
3421.1223	3643.08740234375
peaklist end

peaklist start
mz=1063.72586074445
fragmentation=HCD
charge=5
header=RawFile: QE929_MSQ1321_20180329_Heba_ub_s7_30_1 Index: 13793 Precursor: 0 _multi_
109.70247	1795.41821289063
128.002	1601.63159179688
150.48572	1605.43762207031
200.15096	1648.0615234375
277.64209	1782.15600585938
334.03458	1724.89392089844
339.20093	1873.9052734375
403.67279	1745.7451171875
576.67078	1886.89270019531
623.617	1847.07385253906
785.86481	2406.6337890625
837.45123	2423.61669921875
950.54272	2109.0244140625
968.40265	2754.45825195313
1020.503	2384.17797851563
1155.8145	1952.56628417969
1176.0782	3846.59936523438
1249.3091	3049.97900390625
1249.6216	2692.43017578125
1249.9346	1966.306640625
1342.6133	3957.04931640625
3721.1143	3046.5029296875
3848.2964	2653.412109375
4433.8066	2798.18969726563
peaklist end

peaklist start
mz=1063.72586074445
fragmentation=HCD
charge=5
header=RawFile: QE929_MSQ1321_20180329_Heba_ub_s7_30_1 Index: 13625 Precursor: 0 _multi_
101.07121	2876.04370117188
116.02935	1536.6787109375
123.5239	1711.96398925781
125.61414	1458.71984863281
136.07571	3447.06323242188
169.13208	1747.17565917969
183.14973	2551.63330078125
199.36	1813.92333984375
212.10159	3338.90673828125
230.11183	1858.09240722656
237.12196	2226.48071289063
256.1297	1950.28210449219
285.02548	2116.44311523438
325.18497	2553.49584960938
339.20248	6480.31103515625
436.40002	1834.53662109375
473.23233	2164.9560546875
582.32458	2254.8310546875
589.77893	2370.96557617188
668.36764	9180.31665039063
695.32837	3813.64892578125
695.8186	8444.1650390625
705.32367	2972.29370117188
738.37659	2968.8427734375
748.33496	1961.87573242188
763.85815	2100.42333984375
776.85248	2008.56042480469
786.36261	2082.21728515625
798.29065	2155.03662109375
837.43982	8176.26904296875
894.45852	17241.6088867188
930.70825	2047.75573730469
932.52502	2409.41918945313
950.53223	3268.73071289063
968.39802	10371.5502929688
983.95276	2436.80078125
1020.5023	2293.0546875
1063.6034	2373.07299804688
1079.5427	3252.82275390625
1177.5747	3726.23486328125
1178.5331	8370.7421875
1226.5997	2899.330078125
1237.9574	2363.09106445313
1243.6238	2901.30249023438
1248.9746	3709.25659179688
1265.6051	2878.412109375
1282.6117	6433.29931640625
1306.588	5856.498046875
1394.6923	2645.52294921875
1398.163	3573.26025390625
1398.676	8664.3134765625
1399.1874	2402.50219726563
1456.2368	3356.68505859375
1570.6794	6611.89013671875
1572.7231	2319.62670898438
1603.8184	7066.875
1604.8076	5471.67919921875
2351.1497	39391.416015625
2682.2627	24534.1252441406
3744.8607	30403.80859375
5436.5728	2646.46850585938
peaklist end

peaklist start
mz=1063.72586074445
fragmentation=HCD
charge=5
header=RawFile: QE929_MSQ1321_20180329_Heba_ub_s7_30_1 Index: 13455 Precursor: 0 _multi_
101.07178	6871.5888671875
104.86673	1529.6806640625
111.76262	1703.93420410156
126.80595	1686.91284179688
136.07593	3978.205078125
143.11777	3569.9619140625
156.85736	1689.82666015625
173.04601	2173.1171875
178.01588	2047.00415039063
183.15013	3083.25634765625
211.1438	2259.61694335938
212.10423	8103.181640625
221.52217	1641.75634765625
228.13542	2602.12036132813
234.14381	2229.50561523438
310.21616	2500.68188476563
313.15125	2629.14379882813
321.15305	2253.34497070313
325.18784	3275.9375
339.20319	8043.93212890625
419.22687	1904.26916503906
422.24142	7262.3486328125
440.25156	2010.65173339844
482.21948	2062.44921875
501.25702	2178.48193359375
533.23682	3328.75537109375
603.31879	2090.16870117188
624.1366	2334.15673828125
653.80188	2845.93090820313
654.31146	3215.37866210938
668.37219	11410.94140625
720.37714	2005.59057617188
730.33716	2029.14855957031
738.37488	11107.6337890625
748.33887	2310.39282226563
757.37036	2046.78674316406
763.354	3211.76293945313
798.29437	2196.41625976563
837.43732	17294.7670898438
894.47181	22832.2846679688
950.52661	9785.6884765625
968.40205	22899.2875976563
995.97498	1990.06433105469
1063.6019	3395.69848632813
1150.5464	5129.50146484375
1177.5697	3388.31811523438
1178.5269	6836.94921875
1179.5471	3142.9091796875
1227.6141	2702.39892578125
1243.6156	6552.443359375
1343.1055	2291.6279296875
1389.6165	2763.02783203125
1389.6299	5667.98120117188
1390.6493	2418.34741210938
1394.7246	2422.27197265625
1398.1878	8980.78564453125
1398.6771	8189.69873046875
1407.6531	4940.294921875
1454.7313	3433.19604492188
1455.1736	2636.859375
1552.6933	8111.81274414063
1570.7147	8568.19555664063
1571.6979	4076.95654296875
1603.8053	3214.03833007813
1604.7939	8054.70166015625
1605.8135	3114.01171875
2038.9984	14642.2744140625
2351.1484	43002.4365234375
2451.1868	15659.1401367188
2581.2144	11751.87890625
2682.2745	24951.9643554688
2828.8511	2513.15966796875
3744.867	58414.1748046875
peaklist end

peaklist start
mz=1329.40558923377
fragmentation=HCD
charge=4
header=RawFile: QE929_MSQ1321_20180329_Heba_ub_s7_30_1 Index: 13478 Precursor: 0 _multi_
557.11719	2358.19775390625
2504.7676	2499.67846679688
2902.4626	2537.19677734375
4001.2771	3800.02661132813
peaklist end

peaklist start
mz=1063.72611469087
fragmentation=HCD
charge=5
header=RawFile: QE929_MSQ1321_20180329_Heba_ub_s5_10_2 Index: 12641 Precursor: 0 _multi_
286.48743	1682.19946289063
312.13065	1871.86108398438
375.32388	2081.76391601563
695.32184	2174.58471679688
698.47504	2163.306640625
861.08691	1862.54174804688
1167.1595	2616.20629882813
1176.0807	2287.76538085938
1176.5917	2083.63134765625
1191.6573	1898.32690429688
1342.157	2242.79565429688
1613.422	2159.34106445313
1865.4445	2242.82470703125
1873.8606	2244.041015625
4427.1221	2577.19775390625
5398.3208	2610.29443359375
peaklist end

peaklist start
mz=1063.72619856564
fragmentation=HCD
charge=5
header=RawFile: QE929_MSQ1321_20180329_Heba_ub_s4_10_1 Index: 14066 Precursor: 0 _multi_
139.60693	1551.12072753906
197.37332	1509.40661621094
208.36586	1539.37097167969
412.91479	1595.86486816406
444.44315	2025.75341796875
446.83652	1800.74780273438
552.73987	1927.90258789063
696.82489	1945.70886230469
1063.4676	53530.5673828125
1176.6027	2502.17407226563
1668.9587	2046.01013183594
2394.4907	2577.86010742188
2817.4685	2190.61450195313
3627.126	2392.02514648438
5022.3564	2550.27319335938
peaklist end

peaklist start
mz=1063.72619856564
fragmentation=HCD
charge=5
header=RawFile: QE929_MSQ1321_20180329_Heba_ub_s4_10_1 Index: 13875 Precursor: 0 _multi_
101.07132	11366.6396484375
110.07196	7687.32763671875
136.07579	17891.8984375
143.11798	6494.85693359375
147.5473	1743.55224609375
155.08086	4398.2255859375
159.09219	2338.38012695313
167.082	2190.06640625
169.13374	7623.2802734375
171.11285	2956.119140625
172.75635	1748.35144042969
183.14966	8979.060546875
185.09175	3207.52954101563
197.12814	3355.64965820313
211.14476	2650.3408203125
212.10324	14154.453125
213.08745	3296.22265625
228.13397	2118.384765625
231.09694	2900.22387695313
237.12216	2647.63818359375
256.12943	2550.02807617188
295.14053	7637.9638671875
313.15079	7260.50634765625
315.20486	1928.26647949219
325.18787	8126.40673828125
332.14581	2452.49243164063
334.39444	2322.46337890625
339.16647	3547.13525390625
339.20122	15462.5144042969
357.17764	3066.16723632813
396.18237	2549.07421875
419.22955	3660.93310546875
422.23926	7894.8525390625
483.25406	2890.6298828125
533.23346	4170.22216796875
537.33704	2436.88500976563
575.77539	8709.361328125
582.32385	4496.25634765625
594.36865	2578.18432617188
610.32141	3500.47607421875
627.35852	2187.84814453125
640.30786	2519.43627929688
640.81793	2103.1943359375
654.79413	2847.21923828125
668.37225	28028.58203125
680.31586	2495.72875976563
682.31195	2149.0087890625
686.81372	2619.70166015625
695.31945	18359.0200195313
695.82843	17084.046875
720.35223	3694.2587890625
721.35242	4099.5927734375
738.37974	18882.5122070313
748.33759	9166.38671875
784.38629	2767.8232421875
785.05817	2851.47192382813
798.30243	4124.47607421875
819.4231	2810.29150390625
837.44477	36164.8872070313
840.34467	3189.44750976563
850.35925	2529.28588867188
857.38074	2430.09594726563
894.4632	35361.908203125
914.47534	2231.28759765625
950.53761	27411.96875
955.42871	2649.75537109375
965.49934	11425.1784667969
968.39894	40502.02734375
992.44043	2713.55859375
992.96552	3205.34887695313
1002.9715	3588.14306640625
1021.001	7051.97021484375
1050.5079	2705.01708984375
1063.6025	10885.0498046875
1064.5768	2888.66430664063
1072.5378	2850.12109375
1079.5327	2848.04907226563
1086.49	2136.29052734375
1128.0559	3014.74926757813
1131.46	2961.47192382813
1145.5465	3888.435546875
1146.6294	3808.27026367188
1155.5439	3047.97875976563
1164.6566	2419.89501953125
1178.5467	20681.3891601563
1179.5297	8912.337890625
1195.566	3910.08374023438
1227.6033	8894.0029296875
1228.0806	2738.4248046875
1265.6133	7718.744140625
1282.1167	3477.7431640625
1297.6122	2954.84985351563
1306.5933	10622.8762207031
1306.6025	12323.3234863281
1333.1383	3277.1435546875
1341.6678	16225.23828125
1389.6594	4200.68505859375
1390.6476	3281.34838867188
1394.7189	3118.82373046875
1407.6441	28737.6940917969
1455.2115	10634.5908203125
1552.6754	2815.294921875
1552.6937	27806.1435546875
1570.7036	14617.0073242188
1570.7146	17851.052734375
1571.6841	10576.9462890625
1603.8402	15997.6240234375
1604.799	18567.6259765625
2039.0153	35185.7568359375
2351.1526	101468.546875
2353.1347	11590.0192871094
2451.2164	30131.71875
2581.2072	18623.814453125
2682.2836	42594.3759765625
2795.3523	37625.7307128906
3127.0576	2796.52099609375
3726.8323	14863.1411132813
3728.8935	7217.162109375
3744.8624	106659.578125
4052.1235	2892.72802734375
4301.0376	2981.25048828125
peaklist end

peaklist start
mz=1063.72620427502
fragmentation=HCD
charge=5
header=RawFile: QE929_MSQ1321_20180329_Heba_ub_s3_ctrl_3 Index: 13118 Precursor: 0 _multi_
104.12672	1455.42651367188
128.0714	1451.3466796875
128.45006	1524.99206542969
136.039	1539.45495605469
170.41507	1795.30249023438
206.32454	1647.71508789063
228.06474	2291.5625
229.99231	1666.89099121094
309.51416	1776.12976074219
321.7074	1875.61254882813
388.57867	1814.17443847656
1176.5579	2606.55688476563
1289.5809	2108.154296875
3260.3201	2313.84301757813
peaklist end

peaklist start
mz=1063.72620427502
fragmentation=HCD
charge=5
header=RawFile: QE929_MSQ1321_20180329_Heba_ub_s3_ctrl_3 Index: 12973 Precursor: 0 _multi_
101.07127	3210.14404296875
102.47612	1740.3369140625
110.07183	2370.19702148438
122.59428	1851.32080078125
132.40913	1607.5703125
136.07545	3773.56762695313
173.08908	1991.49145507813
183.15019	2558.0166015625
184.455	1977.38708496094
185.09258	2185.439453125
211.14397	2796.57446289063
211.38252	1513.70190429688
212.10251	3077.92114257813
212.42935	1601.11938476563
213.91792	1882.12170410156
297.22433	1829.76037597656
314.79333	1761.24694824219
325.18631	2230.81958007813
339.20279	7508.79052734375
356.82843	1856.85144042969
357.17346	1839.73352050781
575.77386	3539.95703125
582.32312	1981.06127929688
590.26849	1924.05554199219
610.31964	2954.06323242188
653.80377	2130.984375
668.37	8075.2529296875
704.32312	2007.74157714844
738.37783	9890.05932617188
771.86987	2265.0458984375
776.85352	4100.90673828125
785.85681	3098.33911132813
837.44116	9846.1328125
894.46027	8008.5615234375
950.52386	3600.32690429688
968.39687	14352.8752441406
1028.4723	2180.95922851563
1064.5974	3191.654296875
1178.5264	2596.46875
1179.5402	3014.91333007813
1227.1085	3211.04077148438
1243.6276	3836.59301757813
1243.9412	3185.80688476563
1248.9832	2889.88916015625
1249.3286	13372.416015625
1283.105	2330.94604492188
1291.1176	2610.93530273438
1291.6096	3452.1865234375
1342.6254	8173.40771484375
1343.1421	2216.61889648438
1389.6323	11112.0444335938
1398.186	2930.87133789063
1399.1771	3277.39721679688
1457.592	2138.40112304688
1570.6981	7822.9755859375
1603.8001	10702.0395507813
1668.7616	2203.43212890625
2039.002	10550.8989257813
2351.1426	41431.2690429688
2493.3323	2326.4228515625
2681.2648	12807.5463867188
2964.6262	2727.88745117188
3518.5979	2364.37915039063
3577.1785	2894.90795898438
3745.8516	20362.537109375
peaklist end

peaklist start
mz=1063.72649123773
fragmentation=HCD
charge=5
header=RawFile: QE929_MSQ1321_20180329_Heba_ub_s6_10_3 Index: 14165 Precursor: 0 _multi_
123.24344	1758.72729492188
204.03011	2059.79833984375
371.80688	1993.63293457031
378.42856	2101.35034179688
417.21454	1747.54345703125
610.31689	2863.29833984375
657.12775	1989.04309082031
668.36762	7225.80615234375
777.35693	2525.81225585938
837.4433	2482.28955078125
842.30682	2179.30200195313
894.45123	2813.6748046875
950.52374	2263.95141601563
968.39642	3233.79711914063
1020.4952	2728.43823242188
1058.3826	2145.89916992188
1176.0822	5638.90576171875
1227.6011	2711.85205078125
1243.6313	2208.93359375
1249.3165	2708.69702148438
1250.2804	2872.75024414063
1291.5911	2755.14111328125
1341.6345	2859.52709960938
1399.1923	3718.61669921875
1604.801	3152.3623046875
2122.2825	2346.62963867188
2262.2329	2346.8125
2351.1264	15516.4760742188
2462.3589	2468.5205078125
3046.2258	2476.73559570313
3745.8664	11045.9907226563
peaklist end

peaklist start
mz=1063.72649123773
fragmentation=HCD
charge=5
header=RawFile: QE929_MSQ1321_20180329_Heba_ub_s6_10_3 Index: 13992 Precursor: 0 _multi_
101.07155	7501.1689453125
110.07178	2471.01635742188
136.0755	6775.0732421875
143.11835	2931.408203125
159.09273	2049.08129882813
164.87411	2017.96398925781
169.13332	2435.86059570313
172.52634	1690.08911132813
183.14992	3029.34594726563
197.12856	2971.33837890625
212.1037	8033.80615234375
230.11223	2201.43359375
238.12115	2100.25537109375
275.95764	1737.5595703125
295.13882	2272.83959960938
313.14569	1956.04895019531
325.18649	3427.49047851563
326.24268	1672.42639160156
330.41119	1715.81115722656
339.20309	7565.20361328125
357.17593	2827.26000976563
396.18912	2429.45166015625
419.229	3432.76806640625
422.24057	3768.51025390625
569.70917	1998.44555664063
589.77655	6944.56494140625
610.31964	2553.33422851563
668.3725	12966.9521484375
696.31995	2455.1005859375
704.32849	9382.8818359375
704.83563	3015.349609375
721.3476	1928.06677246094
738.37575	14664.1533203125
748.33984	2609.07763671875
798.29547	3988.25415039063
819.43536	3395.58642578125
837.44719	22269.3666992188
890.37756	2408.37817382813
894.47514	20249.7878417969
950.52647	16348.0180664063
965.50513	3888.95825195313
966.48615	2475.4453125
968.39902	25150.7197265625
1020.005	13652.1538085938
1020.4951	9652.5380859375
1063.5906	9165.6650390625
1064.6266	2334.4248046875
1079.5118	2376.55126953125
1082.4966	1954.89001464844
1086.4559	2449.37768554688
1113.5581	2239.43798828125
1155.0358	2840.04345703125
1168.0681	2903.693359375
1178.5321	9709.3662109375
1179.5507	4247.89111328125
1204.5532	2456.62963867188
1214.4816	2400.17626953125
1227.6188	8213.3349609375
1243.2911	3497.22875976563
1243.6151	7646.76025390625
1250.2577	2683.31372070313
1265.6304	2580.50048828125
1282.0962	2730.59301757813
1283.6243	2500.32543945313
1306.572	3221.10205078125
1306.592	5965.6630859375
1307.5922	7633.728515625
1333.6477	2952.66015625
1389.6411	22528.6142578125
1454.7325	7240.98315429688
1455.2133	3547.5009765625
1552.6873	5411.87646484375
1570.6988	14811.4069824219
1571.7135	3768.64208984375
1603.8045	18363.3916015625
2007.0775	2957.26391601563
2272.6785	2251.98486328125
2351.1396	66269.5166015625
2452.1736	18836.1000976563
2563.8906	2553.513671875
2580.2095	6970.34838867188
2682.2688	30675.740234375
2795.3486	18256.2468261719
2826.27	2440.72290039063
3583.8979	2891.96313476563
3744.8609	45029.3520507813
4639.3232	2938.05932617188
4740.9966	2883.39770507813
peaklist end

peaklist start
mz=1063.72649123773
fragmentation=HCD
charge=5
header=RawFile: QE929_MSQ1321_20180329_Heba_ub_s6_10_3 Index: 14329 Precursor: 0 _multi_
136.07603	1705.7353515625
163.46709	2224.86645507813
209.0583	1603.44934082031
221.89203	1814.64624023438
311.77975	1691.2958984375
695.82727	2442.13159179688
1020.4976	2444.05590820313
1176.0762	2896.76928710938
2597.7095	2494.42431640625
3421.6846	2265.150390625
4740.0811	2816.03393554688
peaklist end

peaklist start
mz=1063.72662684627
fragmentation=HCD
charge=5
header=RawFile: QE929_MSQ1321_20180329_Heba_ub_s8_30_2 Index: 13783 Precursor: 0 _multi_
101.07138	2415.02905273438
121.75514	1559.17846679688
136.07585	3790.31127929688
143.11789	2192.70727539063
159.09142	2020.3251953125
169.13412	2799.14794921875
175.06551	1957.60302734375
183.14867	1768.43139648438
211.14461	1934.82946777344
212.10345	2850.7724609375
217.32671	1663.21350097656
249.01082	1619.87377929688
268.72824	1762.45556640625
295.14349	1730.98913574219
325.18439	2033.8984375
339.20264	6144.546875
396.18378	2026.85070800781
422.24075	3355.4423828125
533.23199	2609.93994140625
582.32794	2884.78198242188
582.83832	2179.49145507813
633.28564	1736.9677734375
668.37125	11665.1220703125
696.30811	2799.73803710938
704.33087	3835.1796875
704.82544	2188.89721679688
722.81897	1744.00915527344
732.37354	2351.44409179688
738.37787	9095.3203125
754.33881	1954.39770507813
777.35492	2542.9208984375
785.85577	2576.20703125
837.43939	13611.7780761719
894.45917	3970.2763671875
895.47925	2703.54760742188
904.40533	2071.37524414063
950.53046	2995.00732421875
968.40182	14988.7629394531
1063.598	2613.9248046875
1155.0181	2899.35522460938
1176.0964	12496.8642578125
1176.5872	15078.6357421875
1178.5372	4026.2587890625
1179.5269	2960.72338867188
1226.5885	9401.6298828125
1227.6046	3758.23168945313
1243.6455	3557.13403320313
1243.9539	3286.0869140625
1249.9399	3194.80737304688
1250.3009	3980.05688476563
1291.1069	3018.966796875
1291.6251	2930.35986328125
1306.6054	6502.45874023438
1330.7972	2456.8154296875
1333.6456	2561.03930664063
1371.1383	2282.85034179688
1389.6366	7147.43286132813
1454.6913	2430.70239257813
1570.6985	7176.505859375
1571.6627	2708.12475585938
1603.802	7735.1396484375
2038.9996	6440.64282226563
2352.1237	14292.0400390625
2682.2879	19480.1743164063
2794.3513	13485.6142578125
3721.0337	2570.38793945313
3744.8827	24048.947265625
4246.292	2631.03515625
peaklist end

peaklist start
mz=1063.72676789708
fragmentation=HCD
charge=5
header=RawFile: QE929_MSQ1321_20180329_Heba_ub_s2_ctrl_2 Index: 13790 Precursor: 0 _multi_
119.0502	1595.86950683594
134.10109	1548.8525390625
143.11795	2853.58935546875
169.13319	1974.80737304688
212.10341	2275.29125976563
339.20392	2284.2841796875
422.23859	1851.26733398438
474.71301	1946.19104003906
639.80481	1778.35632324219
654.30157	2089.9736328125
668.36761	3417.34814453125
695.31604	2239.62622070313
695.82782	3028.29541015625
704.31964	3114.32421875
738.37921	2384.392578125
739.3717	2743.5048828125
786.3606	3194.873046875
837.44733	3553.19311523438
894.46069	10088.162109375
895.47821	2395.66015625
914.85541	2205.73071289063
950.51978	3419.51293945313
965.50214	2285.55981445313
968.39904	9951.59204101563
1063.6066	3319.1787109375
1176.0692	15823.0361328125
1176.5496	12672.525390625
1291.6024	2534.15405273438
1341.6399	6556.33422851563
1398.1793	2837.955078125
1399.1941	2616.69580078125
1570.6855	2912.0888671875
1603.7887	6658.6162109375
1905.5239	2510.4404296875
2452.1693	8737.11108398438
2465.3945	2818.04663085938
2996.6509	2730.5078125
3297.9685	2268.43139648438
3743.7889	4778.72729492188
3745.8481	6764.31005859375
peaklist end

peaklist start
mz=1063.72677338196
fragmentation=HCD
charge=5
header=RawFile: QE929_MSQ1321_20180329_Heba_ub_s1_ctrl_1 Index: 11949 Precursor: 0 _multi_
109.62924	1565.92443847656
131.01859	1916.72021484375
187.02844	1563.40185546875
210.48618	1792.61108398438
226.80746	1601.33044433594
240.89581	1588.0576171875
355.74692	2104.05932617188
361.19165	1833.11669921875
415.08026	1634.31384277344
1796.1495	2162.765625
1897.4099	2137.03149414063
3462.167	2632.02416992188
peaklist end

peaklist start
mz=1063.7271067575
fragmentation=HCD
charge=5
header=RawFile: QE929_MSQ1321_20180329_Heba_ub_s9_30_3 Index: 14020 Precursor: 0 _multi_
141.38536	1568.34448242188
156.76553	1613.07751464844
193.13266	1934.07666015625
319.78992	1716.53332519531
629.56696	2001.71862792969
656.33105	1876.99462890625
776.71667	2231.12817382813
1064.5597	3826.5068359375
2061.1868	2059.6748046875
2212.4438	2025.86938476563
2798.0027	2660.21362304688
3219.3547	3091.29663085938
3424.499	2561.17114257813
3871.0837	2434.85864257813
peaklist end

peaklist start
mz=1063.7271067575
fragmentation=HCD
charge=5
header=RawFile: QE929_MSQ1321_20180329_Heba_ub_s9_30_3 Index: 13845 Precursor: 0 _multi_
101.07092	1602.70227050781
163.26683	1683.61401367188
213.88997	1614.82238769531
219.42534	1613.03332519531
248.88492	1890.60717773438
254.15021	1511.65124511719
339.2027	2033.79406738281
422.23947	3139.49536132813
572.9472	2078.61743164063
619.82574	1768.25354003906
693.18158	1745.96643066406
738.37976	2830.29321289063
777.3476	2191.41967773438
837.4486	6197.00366210938
968.388	1903.02685546875
969.40479	2566.96020507813
1002.9553	1894.92822265625
1020.5063	3243.998046875
1064.4703	2294.17700195313
1176.088	2624.498046875
1249.2863	2584.48168945313
1342.1381	3045.09155273438
1398.6727	2815.29956054688
1885.2676	2359.89135742188
2042.7531	2154.55737304688
2135.8994	2836.47045898438
3477.2744	3155.94506835938
5188.3979	2320.19897460938
peaklist end

peaklist start
mz=1063.7271067575
fragmentation=HCD
charge=5
header=RawFile: QE929_MSQ1321_20180329_Heba_ub_s9_30_3 Index: 13672 Precursor: 0 _multi_
101.07172	2883.58276367188
110.07199	2081.55029296875
136.07585	6665.43212890625
143.11826	2284.67138671875
184.76477	1894.23571777344
211.14505	2368.03735351563
212.10298	3982.642578125
213.08826	2083.2861328125
231.09749	2207.96069335938
325.1875	3979.88403320313
332.14487	2108.99487304688
339.16788	2496.01586914063
339.20444	9535.5556640625
369.69351	1969.89123535156
396.18896	1920.68640136719
422.24359	6540.26635742188
427.09201	1933.89892578125
582.32812	3432.76879882813
610.32001	3195.50122070313
653.79871	2700.57592773438
668.37171	15758.8732910156
738.37863	5763.18701171875
748.3327	2314.60546875
785.8551	4168.11083984375
837.44592	15358.7021484375
894.46576	9476.111328125
950.52979	7463.50341796875
965.51331	3021.0107421875
968.40619	24376.5087890625
1020.0027	3518.30712890625
1020.4895	2959.19750976563
1046.5872	2260.5146484375
1063.5964	2440.39624023438
1178.5399	6565.5517578125
1226.6171	3831.08837890625
1243.6367	6203.04296875
1243.9316	3480.6591796875
1248.9745	6717.11328125
1250.2567	3562.62963867188
1306.5927	3276.06958007813
1333.619	2712.97509765625
1389.6372	12879.0144042969
1390.644	2806.95776367188
1407.6553	6319.70922851563
1455.7197	3727.71044921875
1552.6965	13210.71484375
1570.6927	12066.8134765625
1603.8071	5831.29809570313
2351.1566	60662.8576660156
2452.1934	11069.546875
2682.2621	25703.1982421875
2795.3615	12343.2741699219
3189.7151	2507.57739257813
3744.8785	32654.251953125
peaklist end

peaklist start
mz=1329.40707211755
fragmentation=HCD
charge=4
header=RawFile: QE929_MSQ1321_20180329_Heba_ub_s6_10_3 Index: 14019 Precursor: 0 _multi_
779.53021	2079.77294921875
797.09949	2372.72216796875
864.72064	2085.14453125
866.49951	2761.94165039063
910.63989	2602.82763671875
958.24396	2471.181640625
1040.8417	2414.79248046875
1459.1783	2522.80517578125
1571.7214	2482.87573242188
1598.1965	3035.29345703125
1829.751	2358.58178710938
2428.6943	3121.75732421875
4232.6636	2850.9423828125
peaklist end

peaklist start
mz=1329.40707211755
fragmentation=HCD
charge=4
header=RawFile: QE929_MSQ1321_20180329_Heba_ub_s6_10_3 Index: 14032 Precursor: 0 _multi_
116.89989	1939.96594238281
163.51648	2106.14404296875
236.74443	2068.50146484375
290.86142	2167.16088867188
383.20355	1993.39331054688
484.41257	2163.22485351563
735.03699	2578.41845703125
1070.7136	2496.84912109375
2056.9507	2844.89428710938
2668.2122	2935.72534179688
3139.8491	3092.0009765625
5108.8721	3148.33813476563
peaklist end

peaklist start
mz=1329.40714790582
fragmentation=HCD
charge=4
header=RawFile: QE929_MSQ1321_20180329_Heba_ub_s3_ctrl_3 Index: 13010 Precursor: 0 _multi_
102.50947	1898.44396972656
121.26047	2083.51782226563
122.85531	1885.23449707031
131.54262	2317.8310546875
141.62672	1823.349609375
162.6992	2230.30249023438
202.5269	1859.30432128906
217.13208	1932.76672363281
248.01123	1919.09790039063
305.53735	1962.06335449219
531.97803	2445.44750976563
670.88721	1996.21362304688
810.12115	2399.5234375
1151.6055	2342.62548828125
1312.1771	2347.32739257813
1413.03	2512.95703125
2272.283	2263.32788085938
3572.7693	3070.662109375
3743.0134	3166.59008789063
peaklist end

peaklist start
mz=1329.40827561924
fragmentation=HCD
charge=4
header=RawFile: QE929_MSQ1321_20180329_Heba_ub_s9_30_3 Index: 13729 Precursor: 0 _multi_
100.48536	2266.05932617188
149.25253	1625.98400878906
154.08598	2112.22045898438
608.75055	2186.076171875
677.4314	1988.52563476563
838.54071	2078.66528320313
5374.6631	3334.25415039063
peaklist end

peaklist start
mz=1772.31953164313
fragmentation=HCD
charge=3
header=RawFile: QE929_MSQ1321_20180329_Heba_ub_s8_30_2 Index: 23405 Precursor: 0 _peak_
108.99801	2428.27099609375
119.71892	2668.4404296875
458.77811	3256.0537109375
492.25964	3848.8671875
657.32153	2747.81323242188
885.74664	3124.67895507813
1145.5901	3707.099609375
1368.7212	3273.90649414063
1496.2035	3314.88330078125
1895.7218	3951.34838867188
1920.8882	3838.63427734375
3584.8357	3767.65161132813
5572.8301	4048.25415039063
peaklist end

peaklist start
mz=1772.46030163604
fragmentation=HCD
charge=3
header=RawFile: QE929_MSQ1321_20180329_Heba_ub_s4_10_1 Index: 23314 Precursor: 0 _peak_
120.43003	2717.23046875
163.82924	3100.38598632813
210.21236	2624.09594726563
452.71518	3394.05981445313
462.82309	2839.02026367188
762.18805	3071.7626953125
5506.772	4432.8359375
5602.2314	4282.45458984375
peaklist end

peaklist start
mz=1772.52457646623
fragmentation=HCD
charge=3
header=RawFile: QE929_MSQ1321_20180329_Heba_ub_s4_10_1 Index: 23420 Precursor: 0 _peak_
179.77002	2427.5810546875
186.99202	2573.47094726563
203.47163	2842.84985351563
246.46101	2987.5556640625
690.92596	3121.03076171875
771.73419	3377.27587890625
5244.8057	4342.365234375
peaklist end

peaklist start
mz=1063.92351717785
fragmentation=HCD
charge=5
header=RawFile: QE929_MSQ1321_20180329_Heba_ub_s4_10_1 Index: 14366 Precursor: 0 _multi_
104.648	1659.04052734375
160.77565	1572.25158691406
196.32263	1615.35913085938
277.40427	1835.28405761719
822.82721	2178.23901367188
968.41449	2035.24987792969
998.26801	2286.79028320313
1130.3955	2079.13842773438
1291.593	2189.81469726563
3806.0854	2618.712890625
4889.9395	2607.61328125
5260.2427	3919.76098632813
5432.7944	2816.3046875
peaklist end

peaklist start
mz=1063.92387799108
fragmentation=HCD
charge=5
header=RawFile: QE929_MSQ1321_20180329_Heba_ub_s6_10_3 Index: 14505 Precursor: 0 _multi_
106.76677	1530.57568359375
141.99825	1726.20104980469
155.63867	1761.13708496094
162.58012	1745.54479980469
162.59467	2054.30859375
172.03868	1646.03100585938
183.98621	1643.59875488281
199.38184	1619.45983886719
301.93134	1646.84008789063
597.98004	1859.16821289063
668.37195	2081.2451171875
837.42352	2829.36889648438
914.9411	2392.06689453125
1155.0409	2526.13354492188
1250.2926	2554.5078125
2353.1405	4359.24633789063
4505.3955	2716.76342773438
peaklist end

peaklist start
mz=1063.92393704083
fragmentation=HCD
charge=5
header=RawFile: QE929_MSQ1321_20180329_Heba_ub_s7_30_1 Index: 13960 Precursor: 0 _multi_
103.46602	1700.78833007813
104.55878	1837.20373535156
112.58237	1555.85864257813
116.72437	1572.26403808594
136.07526	1857.6630859375
148.68834	1565.97973632813
158.87466	1635.03466796875
174.26158	1666.51196289063
206.29172	1744.71069335938
264.99057	1801.23913574219
268.15268	1567.00793457031
270.43393	1868.67993164063
467.37234	1759.02954101563
668.37115	2109.01440429688
894.46564	2268.91455078125
968.39093	3155.240234375
972.02069	2109.54150390625
1020.502	5201.19482421875
1177.5765	3130.9326171875
1228.0662	2518.20629882813
1561.5837	2232.0107421875
1695.2501	2423.32788085938
2352.1079	7756.8583984375
3364.2798	3145.65087890625
5251.3442	2468.94067382813
peaklist end

peaklist start
mz=1063.92416199622
fragmentation=HCD
charge=5
header=RawFile: QE929_MSQ1321_20180329_Heba_ub_s3_ctrl_3 Index: 13384 Precursor: 0 _multi_
101.22192	1760.64416503906
113.06448	1449.69958496094
155.74429	1553.74536132813
466.8649	1850.57312011719
536.41412	2303.822265625
1152.6428	2640.83618164063
1949.8276	2202.47875976563
2959.1265	3007.787109375
4508.6611	2437.30395507813
peaklist end

peaklist start
mz=1772.87002582524
fragmentation=HCD
charge=3
header=RawFile: QE929_MSQ1321_20180329_Heba_ub_s6_10_3 Index: 23717 Precursor: 0 _peak_
112.85554	2743.85668945313
190.81267	2734.25024414063
192.98227	2634.37890625
497.62711	2959.73217773438
774.6889	3520.1513671875
875.57477	3276.2060546875
958.28815	3216.5498046875
1443.3036	4230.99462890625
1542.6746	3591.2578125
1833.6182	3363.09399414063
1992.3751	3712.3466796875
2803.1804	3194.75268554688
4993.6216	4736.76513671875
5113.48	4519.27099609375
peaklist end

peaklist start
mz=1773.02087402344
fragmentation=HCD
charge=3
header=RawFile: QE929_MSQ1321_20180329_Heba_ub_s9_30_3 Index: 23348 Precursor: 0 _peak_
127.88731	2827.51171875
132.50217	2721.93383789063
204.73244	2644.966796875
273.55212	2579.41625976563
329.03815	3392.81689453125
453.8653	3375.23559570313
980.97968	3532.62817382813
1003.5891	3125.5576171875
1123.4268	3320.482421875
1947.5983	15499.0146484375
3931.3872	4019.24047851563
5836.0903	5560.80615234375
5869.5732	4297.93701171875
peaklist end

peaklist start
mz=1773.04779948104
fragmentation=HCD
charge=3
header=RawFile: QE929_MSQ1321_20180329_Heba_ub_s8_30_2 Index: 21198 Precursor: 0 _peak_
103.11172	2338.4091796875
144.12309	2449.6953125
324.95554	2617.99951171875
366.89731	2861.51806640625
497.18381	3179.96704101563
584.27197	3275.42846679688
603.18414	3177.87084960938
1331.6111	3185.42749023438
1379.1359	3317.12353515625
1439.9169	4364.73828125
1793.8967	3931.296875
2303.1287	3699.62329101563
2531.5959	3416.80322265625
2555.4336	3444.65112304688
3498.3787	3695.69580078125
4070.5676	3871.40893554688
4519.6758	4127.29736328125
peaklist end

peaklist start
mz=1773.09948843194
fragmentation=HCD
charge=3
header=RawFile: QE929_MSQ1321_20180329_Heba_ub_s9_30_3 Index: 23399 Precursor: 0 _peak_
138.05621	2695.65087890625
176.92789	3122.04711914063
357.36096	2667.64038085938
1035.1348	2962.61474609375
2272.9878	3455.06030273438
2977.1289	4214.787109375
3077.7593	3807.54956054688
5321.7227	3910.73315429688
5783.5063	3939.33178710938
peaklist end

peaklist start
mz=1064.5252387037
fragmentation=HCD
charge=5
header=RawFile: QE929_MSQ1321_20180329_Heba_ub_s7_30_1 Index: 13319 Precursor: 0 _multi_
102.05585	1910.56652832031
294.78204	1704.15771484375
455.55542	1726.66967773438
474.28421	1821.98034667969
482.02759	1835.72985839844
687.52271	1731.76770019531
788.09473	2062.33081054688
1092.3566	1995.14379882813
1628.0768	2117.37377929688
1764.0089	2355.03686523438
2226.5173	2242.31396484375
3266.7366	2459.90283203125
5229.0361	2557.96533203125
peaklist end

peaklist start
mz=1064.5259232914
fragmentation=HCD
charge=5
header=RawFile: QE929_MSQ1321_20180329_Heba_ub_s6_10_3 Index: 13837 Precursor: 0 _multi_
122.55572	1517.83581542969
179.55766	1725.93151855469
239.45921	1601.94836425781
493.50812	1872.63989257813
600.93561	1821.61547851563
734.17572	2167.30346679688
1636.33	2240.2255859375
1984.2229	2321.8369140625
2470.1318	2750.3671875
3454.157	3081.76245117188
3880.0667	2588.5849609375
4035.2834	3220.83374023438
4587.7529	2782.65283203125
5240.1646	2497.6708984375
peaklist end

peaklist start
mz=1773.53981556513
fragmentation=HCD
charge=3
header=RawFile: QE929_MSQ1321_20180329_Heba_ub_s8_30_2 Index: 21321 Precursor: 0 _peak_
102.70233	2663.34008789063
113.55914	2441.12670898438
114.00345	2401.80322265625
136.70938	2943.62866210938
141.77455	2385.24658203125
161.36478	3097.107421875
163.86824	2774.23681640625
382.42471	3346.5546875
463.93405	2789.77758789063
464.00058	2967.2470703125
561.01746	2961.67919921875
701.27094	2674.03198242188
717.42883	3083.90283203125
3069.0437	3997.58935546875
3929.8262	4021.39282226563
5332.4888	4371.462890625
peaklist end

peaklist start
mz=1773.81885529009
fragmentation=HCD
charge=3
header=RawFile: QE929_MSQ1321_20180329_Heba_ub_s4_10_1 Index: 23409 Precursor: 0 _peak_
116.12534	2636.49560546875
408.41299	3220.0791015625
1260.9244	3548.8310546875
1514.2795	3524.47119140625
1577.3835	3418.09716796875
1671.8799	3525.48022460938
1850.5439	3326.92822265625
3105.0054	5131.5205078125
5074.228	4419.58447265625
peaklist end

peaklist start
mz=1773.98725214051
fragmentation=HCD
charge=3
header=RawFile: QE929_MSQ1321_20180329_Heba_ub_s7_30_1 Index: 23231 Precursor: 0 _peak_
105.35103	2538.24438476563
106.783	2330.57592773438
159.93744	2558.70825195313
192.78897	3152.0390625
263.26019	2847.078125
911.38898	3022.80004882813
1852.813	3486.98828125
2706.9265	3714.54833984375
4086.1331	3902.4140625
5893.6484	4694.82958984375
peaklist end

peaklist start
mz=1774.2631597502
fragmentation=HCD
charge=3
header=RawFile: QE929_MSQ1321_20180329_Heba_ub_s6_10_3 Index: 23374 Precursor: 0 _peak_
121.42403	2639.94970703125
178.04689	3074.79174804688
480.74704	3265.70727539063
496.17523	3080.12084960938
670.90344	3051.46142578125
1002.3795	3064.7333984375
1493.7307	3958.39208984375
3879.1462	3682.64404296875
3880.7458	3882.8603515625
5238.3452	4111.75390625
peaklist end

peaklist start
mz=1774.32021643026
fragmentation=HCD
charge=3
header=RawFile: QE929_MSQ1321_20180329_Heba_ub_s9_30_3 Index: 23546 Precursor: 0 _peak_
110.61549	2880.16723632813
112.94381	2614.4951171875
144.76314	2441.59521484375
149.26855	2528.32885742188
150.41655	2475.55126953125
223.78836	2779.8505859375
229.61124	2577.84545898438
260.30978	2642.6376953125
265.34006	2405.67919921875
806.33783	3474.16259765625
1740.3021	3356.08227539063
1961.6309	3796.1552734375
peaklist end

peaklist start
mz=1774.5035764667
fragmentation=HCD
charge=3
header=RawFile: QE929_MSQ1321_20180329_Heba_ub_s6_10_3 Index: 23267 Precursor: 0 _peak_
109.01527	2352.55883789063
111.12662	2405.96655273438
167.17245	2930.330078125
187.6687	2679.65893554688
194.28923	4114.185546875
222.79752	2958.4541015625
269.70132	2487.71533203125
861.81177	2700.94311523438
862.00574	3394.23095703125
1212.2181	3952.44848632813
1299.4949	4360.59423828125
2058.0388	4852.9150390625
2491.0371	3624.16455078125
3833.1541	5032.07958984375
peaklist end

peaklist start
mz=1774.58374821847
fragmentation=HCD
charge=3
header=RawFile: QE929_MSQ1321_20180329_Heba_ub_s6_10_3 Index: 23710 Precursor: 0 _peak_
227.29478	2636.73950195313
629.19788	2939.62841796875
3443.835	3537.58154296875
3822.2625	3754.19775390625
3887.115	4942.51806640625
peaklist end

peaklist start
mz=1774.63100371213
fragmentation=HCD
charge=3
header=RawFile: QE929_MSQ1321_20180329_Heba_ub_s9_30_3 Index: 23404 Precursor: 0 _peak_
100.95683	2485.23706054688
101.84058	2408.50170898438
208.24307	3390.4638671875
244.74339	2690.82104492188
274.77512	2742.00317382813
415.8833	2826.20971679688
724.2774	2830.80883789063
808.98615	3307.65380859375
1153.7321	3675.00366210938
1451.8113	3304.37817382813
2729.3518	3895.74096679688
2874.4675	3435.34887695313
3562.9604	3975.35205078125
peaklist end

peaklist start
mz=1774.84156455933
fragmentation=HCD
charge=3
header=RawFile: QE929_MSQ1321_20180329_Heba_ub_s6_10_3 Index: 23670 Precursor: 0 _peak_
105.27765	2544.33813476563
107.07793	2619.02685546875
141.86658	2655.26953125
206.56638	2490.67431640625
235.29327	3132.8046875
257.62366	3019.01171875
336.82227	2788.76147460938
378.33606	2691.56787109375
565.44012	2719.25610351563
610.72552	3275.47973632813
1063.9232	3201.87719726563
1300.3538	3287.92822265625
2568.9409	3716.41479492188
2688.562	4052.47900390625
5768.4058	4187.3408203125
peaklist end

peaklist start
mz=1774.89169369711
fragmentation=HCD
charge=3
header=RawFile: QE929_MSQ1321_20180329_Heba_ub_s9_30_3 Index: 23802 Precursor: 0 _peak_
119.61987	2363.89282226563
139.98978	2694.91552734375
151.78857	2390.96020507813
184.81218	2904.87182617188
428.32455	3181.41259765625
554.77283	3669.25732421875
616.61707	3538.20678710938
1001.6958	3125.86328125
1375.486	3968.6015625
1460.121	3326.60180664063
1480.3862	4115.3310546875
1807.6274	3637.16357421875
1914.8789	3973.72314453125
2002.0939	3881.76733398438
2377.7441	3794.5419921875
2502.1814	4773.9267578125
peaklist end

peaklist start
mz=1775.09468014867
fragmentation=HCD
charge=3
header=RawFile: QE929_MSQ1321_20180329_Heba_ub_s7_30_1 Index: 22812 Precursor: 0 _peak_
126.67187	2323.38623046875
131.21342	2484.16259765625
138.05582	2673.28930664063
162.75893	2856.71240234375
188.097	2706.19946289063
197.47871	2436.89501953125
445.66089	3083.4970703125
617.6535	2680.16015625
781.11414	4054.24682617188
789.78564	3168.68994140625
1522.5519	3580.66870117188
1552.6317	3495.09423828125
2598.5332	3827.56762695313
3823.7217	4334.88330078125
3914.6426	3720.65209960938
4689.4238	4993.70947265625
5928.0986	3898.63549804688
peaklist end

peaklist start
mz=1775.21550824433
fragmentation=HCD
charge=3
header=RawFile: QE929_MSQ1321_20180329_Heba_ub_s7_30_1 Index: 22946 Precursor: 0 _peak_
105.01883	2425.96948242188
225.19731	2592.25366210938
469.61646	3019.79736328125
602.534	2689.2724609375
900.32898	3614.90576171875
904.59161	2872.91967773438
1257.5588	3512.12963867188
1484.2844	4117.56982421875
2590.0647	3980.16528320313
2621.4756	3911.05224609375
3592.6943	4090.76782226563
peaklist end

peaklist start
mz=1775.27342228816
fragmentation=HCD
charge=3
header=RawFile: QE929_MSQ1321_20180329_Heba_ub_s4_10_1 Index: 23135 Precursor: 0 _peak_
109.0106	2403.9736328125
112.00351	2516.716796875
156.44386	2539.904296875
211.23357	2733.185546875
216.44789	2722.36376953125
331.94992	2698.77099609375
638.73541	3087.59375
737.29272	3277.89794921875
841.69763	3113.4560546875
1233.8943	4983.3447265625
1627.5145	3093.9658203125
1667.7408	5545.0537109375
1939.3182	3214.92431640625
2593.2036	3660.51806640625
2807.7078	3801.90795898438
3363.6304	4539.8916015625
3838.8572	4024.86743164063
3886.9031	4045.26953125
5101.7886	4411.279296875
peaklist end

peaklist start
mz=1775.45942372005
fragmentation=HCD
charge=3
header=RawFile: QE929_MSQ1321_20180329_Heba_ub_s8_30_2 Index: 21295 Precursor: 0 _peak_
109.83041	2528.21166992188
116.06444	2573.87573242188
146.99074	2465.98950195313
204.74593	2636.51098632813
243.60001	2671.00561523438
255.19508	2504.03369140625
480.70395	2809.783203125
619.30426	2885.53564453125
1238.3236	3861.87573242188
1523.6155	3154.29443359375
1880.6855	3674.35986328125
1915.2218	4445.98046875
3028.8325	4066.3251953125
5571.2822	3889.73803710938
peaklist end

peaklist start
mz=1775.47168306233
fragmentation=HCD
charge=3
header=RawFile: QE929_MSQ1321_20180329_Heba_ub_s3_ctrl_3 Index: 21183 Precursor: 0 _peak_
110.11539	2403.93115234375
151.82886	2578.29614257813
246.36304	2599.43872070313
257.47891	2637.54296875
327.59305	2694.97729492188
349.35269	2654.26782226563
509.30118	3008.48266601563
883.02509	3120.00024414063
1088.2657	2894.11547851563
1127.0037	3264.58178710938
1671.8602	3569.76416015625
2009.0123	3599.42944335938
2178.96	4479.20361328125
2639.209	4026.64770507813
3112.2188	3644.84326171875
peaklist end

peaklist start
mz=1776.10665591338
fragmentation=HCD
charge=3
header=RawFile: QE929_MSQ1321_20180329_Heba_ub_s7_30_1 Index: 13243 Precursor: 0 _multi_
101.98959	2293.6279296875
115.75711	2547.11157226563
124.17371	2227.62939453125
125.81617	2703.51342773438
126.05495	3133.52758789063
138.05438	4027.82861328125
165.30154	2418.22045898438
204.08667	13809.2294921875
274.09128	4492.46533203125
438.88916	3394.13916015625
558.81403	3165.17431640625
1337.2858	3065.26977539063
1455.2809	3927.96630859375
1775.7971	3472.9892578125
2096.3938	3931.79907226563
3742.1675	4024.77880859375
4828.6416	3786.43798828125
5447.9531	3813.59497070313
peaklist end

peaklist start
mz=1776.10682874979
fragmentation=HCD
charge=3
header=RawFile: QE929_MSQ1321_20180329_Heba_ub_s5_10_2 Index: 12460 Precursor: 0 _multi_
100.22344	2608.38793945313
106.48879	2773.552734375
108.05675	2593.2314453125
145.52351	2502.80541992188
160.81914	2666.77563476563
169.22305	2651.4521484375
204.0867	5378.19921875
262.68503	2883.59228515625
273.95264	3092.154296875
325.16956	2497.96484375
593.33789	3039.43603515625
622.64899	3362.1123046875
770.48883	3194.91430664063
1324.6053	3455.44653320313
1451.8354	4124.91455078125
1584.5443	3333.15161132813
2007.2147	3637.8525390625
3568.6138	4981.275390625
5379.5957	4012.06225585938
peaklist end

peaklist start
mz=1776.10834069237
fragmentation=HCD
charge=3
header=RawFile: QE929_MSQ1321_20180329_Heba_ub_s6_10_3 Index: 13832 Precursor: 0 _multi_
111.65488	2438.79248046875
115.28841	2362.84692382813
126.05489	5048.70849609375
158.46793	2632.44384765625
182.33821	3183.95263671875
186.07579	2934.22607421875
204.08681	15092.5888671875
274.09	3269.97412109375
309.59854	2697.166015625
604.47131	2674.66137695313
789.08673	3084.99584960938
958.90479	3107.99829101563
3206.573	4539.76611328125
peaklist end

peaklist start
mz=1776.10926672285
fragmentation=HCD
charge=3
header=RawFile: QE929_MSQ1321_20180329_Heba_ub_s4_10_1 Index: 13648 Precursor: 0 _multi_
126.05523	5049.408203125
179.53996	2823.85498046875
186.07532	4082.50170898438
202.54121	3040.22534179688
204.08673	19723.490234375
233.83289	2779.255859375
236.52916	2454.53100585938
259.84506	2870.0712890625
407.16559	3067.0712890625
429.1395	2988.5205078125
2555.2908	3603.60961914063
2670.1309	4037.91748046875
2727.4241	3942.1298828125
2986.8276	3966.03369140625
5208.0039	5860.16455078125
peaklist end

peaklist start
mz=1776.10998288961
fragmentation=HCD
charge=3
header=RawFile: QE929_MSQ1321_20180329_Heba_ub_s8_30_2 Index: 13612 Precursor: 0 _multi_
101.00745	2537.39282226563
172.87756	2834.67236328125
222.27335	2717.71215820313
239.05307	2619.58666992188
305.71475	2775.06787109375
389.97931	2635.82006835938
480.58344	2865.27124023438
1766.4219	3387.19897460938
2897.6755	4013.00805664063
3119.9033	4064.806640625
3512.7354	3734.75830078125
4879.2197	4531.81201171875
peaklist end

peaklist start
mz=1776.11067887752
fragmentation=HCD
charge=3
header=RawFile: QE929_MSQ1321_20180329_Heba_ub_s9_30_3 Index: 13488 Precursor: 0 _multi_
111.63245	2578.892578125
126.05495	4815.42431640625
148.52553	2427.07568359375
156.00299	2871.51953125
157.93761	2370.94653320313
186.07542	3437.4013671875
204.08618	15993.8193359375
358.80606	2729.85888671875
383.5842	3166.97875976563
561.5116	2930.42041015625
569.841	2719.59057617188
588.69342	2839.162109375
661.76782	2728.03881835938
784.05878	2959.85131835938
1259.1113	3396.16333007813
1409.2233	3228.13354492188
2405.2083	3492.25170898438
3045.2776	3891.7333984375
3163.7307	4335.837890625
3337.4529	4099.130859375
4595.251	3721.96459960938
peaklist end

peaklist start
mz=1776.13525390625
fragmentation=HCD
charge=3
header=RawFile: QE929_MSQ1321_20180329_Heba_ub_s8_30_2 Index: 23281 Precursor: 0 _peak_
126.06639	2757.27490234375
165.04877	2702.783203125
212.35791	2821.05078125
338.59485	2977.87524414063
460.07904	3343.8173828125
594.24548	3491.07202148438
870.43945	3476.92602539063
1048.2766	2879.509765625
1191.1528	3554.61206054688
1891.876	3641.63134765625
2580.3452	4254.8212890625
2734.8127	3430.17041015625
2805.8625	3621.62280273438
2883.8328	3674.52856445313
peaklist end

peaklist start
mz=1776.26805983772
fragmentation=HCD
charge=3
header=RawFile: QE929_MSQ1321_20180329_Heba_ub_s7_30_1 Index: 22999 Precursor: 0 _peak_
103.1589	2838.45043945313
111.69373	2750.982421875
157.53442	2682.52368164063
168.06964	2575.9921875
176.74646	2603.22583007813
205.19504	2775.568359375
737.72565	4142.7841796875
779.0152	3419.50512695313
1273.5757	5090.1572265625
1613.4237	3064.33447265625
2172.1196	3851.74658203125
2402.6274	4088.8388671875
2911.5654	4422.8115234375
3164.26	4111.6796875
4009.6321	4712.66015625
4189.9897	4429.06005859375
4756.248	4203.892578125
peaklist end

peaklist start
mz=1776.38269783846
fragmentation=HCD
charge=3
header=RawFile: QE929_MSQ1321_20180329_Heba_ub_s8_30_2 Index: 21229 Precursor: 0 _peak_
191.06729	2669.22729492188
339.63666	2923.77416992188
1164.0487	3511.06176757813
1232.1943	3113.69677734375
peaklist end

peaklist start
mz=1776.73706054688
fragmentation=HCD
charge=3
header=RawFile: QE929_MSQ1321_20180329_Heba_ub_s8_30_2 Index: 21335 Precursor: 0 _peak_
102.25645	2656.6953125
148.40678	2644.01293945313
159.03169	2693.55078125
235.84578	2691.728515625
390.40848	3379.3037109375
549.2948	3160.66772460938
1581.7004	4110.8134765625
peaklist end

peaklist start
mz=1776.86944404394
fragmentation=HCD
charge=3
header=RawFile: QE929_MSQ1321_20180329_Heba_ub_s9_30_3 Index: 21336 Precursor: 0 _peak_
128.97375	2771.28857421875
369.67178	2813.681640625
389.93192	2829.5478515625
636.88464	2830.93701171875
1044.934	3225.279296875
1279.7168	3280.74829101563
1348.3903	3305.23999023438
1766.8406	3295.369140625
2255.1335	3643.00610351563
3615.3738	3660.83203125
4090.4495	4346.533203125
peaklist end

peaklist start
mz=1776.898037193
fragmentation=HCD
charge=3
header=RawFile: QE929_MSQ1321_20180329_Heba_ub_s4_10_1 Index: 23047 Precursor: 0 _peak_
132.91714	2591.33154296875
181.39053	2656.02709960938
192.55576	2679.73974609375
1073.807	3399.79028320313
1322.0244	3715.92309570313
1481.3225	3479.46826171875
1620.8134	3271.08764648438
2031.403	3498.99145507813
2267.7551	4419.8984375
2748.4089	4130.97509765625
5886.1143	4509.33154296875
peaklist end

peaklist start
mz=1776.90699604352
fragmentation=HCD
charge=3
header=RawFile: QE929_MSQ1321_20180329_Heba_ub_s8_30_2 Index: 23337 Precursor: 0 _peak_
121.62766	2396.61499023438
146.39571	2337.75927734375
200.81862	2796.53051757813
206.3533	2579.40600585938
902.08594	3118.9697265625
983.71405	3386.76782226563
1067.8345	4618.42431640625
1204.1261	3120.91918945313
1366.8422	4273.10302734375
2475.3892	4044.12255859375
peaklist end

peaklist start
mz=1776.91390806178
fragmentation=HCD
charge=3
header=RawFile: QE929_MSQ1321_20180329_Heba_ub_s8_30_2 Index: 23582 Precursor: 0 _peak_
135.60007	2305.78100585938
183.8114	2838.91455078125
189.97594	2630.19116210938
198.87622	2481.2177734375
215.19246	2991.67895507813
330.59561	2596.32373046875
336.12531	2716.30444335938
489.3768	2705.6552734375
493.59442	2597.044921875
725.75256	3297.72802734375
743.98462	3354.31811523438
1327.7379	3078.38330078125
1426.0919	3430.30981445313
1454.8608	3763.49243164063
2983.0078	4490.90234375
5141.9468	3972.32080078125
peaklist end

peaklist start
mz=1066.72655862183
fragmentation=HCD
charge=5
header=RawFile: QE929_MSQ1321_20180329_Heba_ub_s6_10_3 Index: 13318 Precursor: 0 _multi_
107.64564	1748.98461914063
204.08752	1832.5478515625
335.96548	1614.12377929688
360.38956	1848.71411132813
643.20001	2096.79296875
2155.5339	2346.87573242188
2461.5286	2415.48803710938
2487.3201	2757.865234375
3546.0952	2331.96557617188
peaklist end

peaklist start
mz=1777.3747306415
fragmentation=HCD
charge=3
header=RawFile: QE929_MSQ1321_20180329_Heba_ub_s8_30_2 Index: 21211 Precursor: 0 _peak_
285.50717	2638.36352539063
296.46146	2868.78637695313
340.5441	2881.32641601563
402.09723	2907.54638671875
427.56458	3256.73510742188
483.3158	3040.36669921875
517.4787	3198.19116210938
1484.3066	3537.46362304688
1521.6504	3315.46337890625
peaklist end

peaklist start
mz=1777.38596756078
fragmentation=HCD
charge=3
header=RawFile: QE929_MSQ1321_20180329_Heba_ub_s4_10_1 Index: 23452 Precursor: 0 _peak_
120.29717	2742.95043945313
123.45112	2251.56274414063
124.91962	2568.890625
130.5228	2731.171875
189.7605	2730.39624023438
385.66122	2668.0712890625
638.30316	2910.9599609375
1389.2617	3030.95263671875
1468.5525	3670.216796875
1480.8108	4004.66650390625
1499.9962	3860.453125
1668.9497	3643.93872070313
peaklist end

peaklist start
mz=1777.41768164985
fragmentation=HCD
charge=3
header=RawFile: QE929_MSQ1321_20180329_Heba_ub_s7_30_1 Index: 22842 Precursor: 0 _peak_
136.87437	2359.92016601563
190.71384	2731.98193359375
248.70915	2527.48754882813
298.97803	2832.568359375
540.0976	3083.953125
599.94757	2724.86694335938
876.8786	3258.603515625
901.88593	3025.70703125
1269.3333	5407.7216796875
1361.0164	3998.02172851563
1383.719	5302.0068359375
1951.6021	3384.64721679688
2056.6101	5171.12744140625
2634.1006	4097.71630859375
5422.2178	4169.0966796875
5683.7686	4019.259765625
peaklist end

peaklist start
mz=1777.42795059207
fragmentation=HCD
charge=3
header=RawFile: QE929_MSQ1321_20180329_Heba_ub_s6_10_3 Index: 23471 Precursor: 0 _peak_
108.96769	2312.68627929688
127.29224	2455.94458007813
217.99316	2856.779296875
259.02527	2723.19482421875
565.16113	3133.587890625
2580.2048	3461.85302734375
2697.3098	3557.92041015625
peaklist end

peaklist start
mz=1066.92456726764
fragmentation=HCD
charge=5
header=RawFile: QE929_MSQ1321_20180329_Heba_ub_s7_30_1 Index: 12769 Precursor: 0 _multi_
126.2465	1566.53332519531
135.15581	1642.96655273438
183.32275	1612.89587402344
866.09351	2023.5810546875
984.4035	2463.64013671875
1176.0605	3179.72973632813
1479.4487	2482.76440429688
2470.2529	2050.79907226563
2899.4412	2305.52661132813
3037.644	2342.77954101563
3388.0381	2656.49096679688
3721.354	2655.0234375
3873.3755	2157.37280273438
4169.4194	2639.408203125
5227.52	2719.66772460938
peaklist end

peaklist start
mz=1066.92543302261
fragmentation=HCD
charge=5
header=RawFile: QE929_MSQ1321_20180329_Heba_ub_s7_30_1 Index: 13028 Precursor: 0 _multi_
128.6572	1911.54333496094
178.24922	1730.802734375
580.79712	1951.06567382813
628.00104	2120.017578125
668.36816	2478.33569335938
695.31348	2304.57568359375
789.72241	1989.30517578125
838.43781	2201.00244140625
894.46954	2273.1484375
947.49524	2459.95825195313
1185.0718	2528.87377929688
1248.6161	2356.66918945313
1254.6428	2520.39575195313
1255.2916	2652.431640625
1351.1777	2054.50708007813
peaklist end

peaklist start
mz=1066.92543302261
fragmentation=HCD
charge=5
header=RawFile: QE929_MSQ1321_20180329_Heba_ub_s7_30_1 Index: 13220 Precursor: 0 _multi_
136.0753	1960.28063964844
152.40903	1613.78454589844
183.14908	2082.04223632813
193.76115	1780.15014648438
231.64328	1597.0830078125
325.186	2832.60205078125
422.23972	1996.08972167969
668.3728	8758.7958984375
695.82501	2297.15307617188
738.38025	2976.92749023438
776.85358	1822.48974609375
831.10846	1954.52294921875
846.62158	2061.90478515625
894.46387	3202.41430664063
968.41028	2434.201171875
1020.4952	2424.1728515625
1081.5129	2572.6484375
1176.0575	9821.88159179688
1176.5724	11105.6640625
1177.5569	2936.53369140625
1221.3749	2315.47094726563
1227.5981	3605.80981445313
1243.2917	2098.00756835938
1249.2831	2820.34814453125
1249.9332	2364.55224609375
1254.3079	3340.14892578125
1254.9636	3624.6689453125
1291.6304	2911.76538085938
1342.1503	3377.8515625
1342.6201	3468.33642578125
1398.196	2731.37939453125
1398.6577	3782.91015625
1649.5261	2379.42944335938
1753.8853	2046.05187988281
2451.167	10474.2475585938
3160.6443	2699.04321289063
3717.0149	2850.82153320313
peaklist end

peaklist start
mz=1066.92547336668
fragmentation=HCD
charge=5
header=RawFile: QE929_MSQ1321_20180329_Heba_ub_s9_30_3 Index: 13295 Precursor: 0 _multi_
110.7066	1596.84533691406
120.14458	1484.82556152344
128.8423	1452.98107910156
134.66243	1564.3798828125
138.05449	1902.09484863281
204.08585	1546.15563964844
213.93196	1704.89306640625
458.9408	1802.60302734375
1106.129	2179.30639648438
1134.1752	2251.03955078125
1184.0684	2458.50927734375
2663.0969	2508.09033203125
3613.5605	2614.91064453125
4961.0664	2692.1064453125
peaklist end

peaklist start
mz=1066.92556605829
fragmentation=HCD
charge=5
header=RawFile: QE929_MSQ1321_20180329_Heba_ub_s6_10_3 Index: 13784 Precursor: 0 _multi_
102.2458	1528.08874511719
113.95052	2043.49853515625
128.19177	1621.86730957031
137.75169	1665.04418945313
198.11723	1606.86999511719
249.00958	1816.38208007813
515.60822	2000.00061035156
800.94299	1958.21533203125
965.51129	2188.40502929688
1120.9431	2319.09912109375
1176.0493	6103.0146484375
1254.2996	2701.19067382813
2341.8574	2307.36303710938
2352.1316	6677.32202148438
2528.9229	2806.98095703125
3335.4456	2336.1142578125
peaklist end

peaklist start
mz=1066.92556605829
fragmentation=HCD
charge=5
header=RawFile: QE929_MSQ1321_20180329_Heba_ub_s6_10_3 Index: 13602 Precursor: 0 _multi_
100.98244	1558.55139160156
108.40096	1499.85412597656
177.00793	1849.57678222656
360.31503	1798.93884277344
619.02679	1982.26708984375
708.85071	1871.3837890625
950.52771	3292.70703125
996.35272	2152.47680664063
1077.7529	2248.81665039063
1184.5828	1993.55895996094
1885.6882	2607.97607421875
2443.3374	2338.25610351563
2521.3474	2049.06127929688
2575.3669	2629.95727539063
3052.9536	2781.95678710938
3558.3684	2443.03344726563
5296.3623	2445.36962890625
5358.0156	2674.93603515625
peaklist end

peaklist start
mz=1066.92573031208
fragmentation=HCD
charge=5
header=RawFile: QE929_MSQ1321_20180329_Heba_ub_s4_10_1 Index: 13523 Precursor: 0 _multi_
101.43798	1728.47009277344
113.4725	1541.88305664063
165.94344	1564.69787597656
168.94987	1692.82531738281
176.58504	1722.02978515625
221.8519	1622.93420410156
313.64008	1689.6142578125
1070.6378	2228.46069335938
2126.3396	2168.15625
2392.3691	2082.28686523438
2916.2664	2366.572265625
4003.8608	2516.97314453125
4607.9644	3189.59692382813
4954.6865	2703.31469726563
peaklist end

peaklist start
mz=1066.92616537376
fragmentation=HCD
charge=5
header=RawFile: QE929_MSQ1321_20180329_Heba_ub_s3_ctrl_3 Index: 12686 Precursor: 0 _multi_
116.65507	1440.8076171875
188.72893	1577.51770019531
190.14653	1778.87097167969
279.21127	1926.76196289063
324.74194	1665.26171875
338.18732	1890.283203125
390.19696	1704.51879882813
412.72202	1900.85180664063
417.2757	1816.23120117188
417.92563	1659.53137207031
422.41568	1832.35302734375
446.76407	1879.12658691406
530.32904	1982.88708496094
1176.5759	2091.9658203125
2106.0256	2284.60107421875
3127.772	2650.736328125
peaklist end

peaklist start
mz=1777.8773319787
fragmentation=HCD
charge=3
header=RawFile: QE929_MSQ1321_20180329_Heba_ub_s8_30_2 Index: 23567 Precursor: 0 _peak_
101.25463	2400.75317382813
122.89788	2366.14721679688
130.3719	2799.3740234375
259.87839	2771.25268554688
329.71082	2799.39892578125
355.34552	3120.81884765625
404.92477	2665.4404296875
659.07135	3193.99267578125
684.79425	3302.59985351563
1412.0642	3248.18530273438
1623.1233	3215.89916992188
3945.4297	3985.35375976563
peaklist end

peaklist start
mz=1778.02778451168
fragmentation=HCD
charge=3
header=RawFile: QE929_MSQ1321_20180329_Heba_ub_s9_30_3 Index: 23730 Precursor: 0 _peak_
182.16154	3080.18676757813
380.55118	2697.20678710938
391.27863	2611.96020507813
401.02802	2808.1669921875
609.93585	3285.20141601563
1501.6274	3298.91088867188
1577.3444	3130.22021484375
1763.7478	3639.412109375
3098.2659	4013.4970703125
3877.2241	3843.54956054688
5294.1953	3771.81469726563
5296.7627	4122.65966796875
peaklist end

peaklist start
mz=1778.24853868545
fragmentation=HCD
charge=3
header=RawFile: QE929_MSQ1321_20180329_Heba_ub_s9_30_3 Index: 21201 Precursor: 0 _peak_
120.08163	3029.25708007813
129.10258	3796.98095703125
187.81097	3184.32641601563
200.75731	2764.806640625
380.97214	2904.58520507813
540.95984	3228.26318359375
1062.7006	3377.67163085938
2280.9392	3979.5888671875
2467.5837	3644.5673828125
2696.406	3644.47290039063
3911.4006	3775.61889648438
peaklist end

peaklist start
mz=1778.26635742188
fragmentation=HCD
charge=3
header=RawFile: QE929_MSQ1321_20180329_Heba_ub_s8_30_2 Index: 23272 Precursor: 0 _peak_
201.21951	2643.63061523438
261.32315	2826.16455078125
291.53067	2713.92749023438
359.68134	2639.88427734375
567.73602	3152.16870117188
1398.4576	3750.95458984375
1855.7769	3145.48950195313
2773.7388	3598.53466796875
3943.1379	3408.41455078125
5035.6431	4479.9267578125
5894.3247	4643.42626953125
peaklist end

peaklist start
mz=1778.38678254373
fragmentation=HCD
charge=3
header=RawFile: QE929_MSQ1321_20180329_Heba_ub_s8_30_2 Index: 23523 Precursor: 0 _peak_
183.8141	2676.84741210938
190.32414	3497.47705078125
240.53261	2654.6279296875
261.29181	2519.70532226563
290.82947	2784.91479492188
373.84723	2709.3876953125
471.96863	2599.99243164063
564.05139	3245
1468.5441	3603.07690429688
1984.0103	3604.86987304688
2741.3413	4385.57177734375
2882.114	4153.63232421875
peaklist end

peaklist start
mz=1778.39881440531
fragmentation=HCD
charge=3
header=RawFile: QE929_MSQ1321_20180329_Heba_ub_s9_30_3 Index: 23663 Precursor: 0 _peak_
111.44971	2881.02221679688
119.62385	2748.3388671875
121.3514	2567.38989257813
129.28357	2567.76489257813
130.98988	3070.75219726563
147.86632	2736.05493164063
159.91226	2677.54565429688
167.57014	2477.04736328125
188.21959	2828.14208984375
200.98355	2849.52734375
298.32288	2724.43920898438
315.67053	3216.1953125
432.21097	3018.52612304688
571.18378	2772.55834960938
1650.696	3524.10546875
1706.9308	3275.29516601563
3339.8274	3893.48291015625
3346.6714	3591.58715820313
peaklist end

peaklist start
mz=1778.4805759921
fragmentation=HCD
charge=3
header=RawFile: QE929_MSQ1321_20180329_Heba_ub_s9_30_3 Index: 21415 Precursor: 0 _peak_
161.3008	2933.06665039063
527.55658	2954.2666015625
1295.4801	3083.3876953125
2021.7142	3464.52734375
4611.5205	5026.41796875
peaklist end

peaklist start
mz=1778.52005909733
fragmentation=HCD
charge=3
header=RawFile: QE929_MSQ1321_20180329_Heba_ub_s4_10_1 Index: 23008 Precursor: 0 _peak_
102.47288	2469.78051757813
111.55271	2562.67211914063
113.81528	2488.642578125
119.11783	2380.08349609375
134.42152	2587.876953125
137.73289	2544.17016601563
335.0033	2849.91674804688
370.92758	2511.44262695313
400.8335	2826.205078125
407.45798	3023.60815429688
1293.7167	3211.01953125
1688.9829	3209.67211914063
2384.9353	3766.5126953125
3873.4443	4266.37353515625
4003.8958	3867.05615234375
4961.0186	4018.203125
5430.25	4564.27880859375
peaklist end

peaklist start
mz=1778.6567866942
fragmentation=HCD
charge=3
header=RawFile: QE929_MSQ1321_20180329_Heba_ub_s9_30_3 Index: 23605 Precursor: 0 _peak_
108.58383	3210.68139648438
110.60947	2888.1533203125
127.29183	2464.25268554688
186.97052	2858.35498046875
197.68246	2543.43286132813
321.48456	2896.60888671875
364.39774	3007.66162109375
605.05353	3067.58422851563
891.62683	3226.45971679688
1295.129	3388.17163085938
1346.8524	3014.08764648438
1479.8982	2972.89086914063
3228.2881	4059.98950195313
peaklist end

peaklist start
mz=1778.78210449219
fragmentation=HCD
charge=3
header=RawFile: QE929_MSQ1321_20180329_Heba_ub_s4_10_1 Index: 23282 Precursor: 0 _peak_
125.15201	2573.3095703125
340.56158	2887.95239257813
997.58856	4681.99267578125
1133.4285	3388.28515625
1155.8838	3063.29370117188
1471.564	2926.78881835938
2547.4087	3590.24365234375
3382.7585	4697.63134765625
peaklist end

peaklist start
mz=1778.81359464508
fragmentation=HCD
charge=3
header=RawFile: QE929_MSQ1321_20180329_Heba_ub_s7_30_1 Index: 23403 Precursor: 0 _peak_
120.33134	2478.62353515625
127.49673	2576.17797851563
158.55058	3130.04345703125
311.52628	3082.779296875
977.10913	2916.94165039063
1435.0931	4016.53173828125
1608.6943	3085.72705078125
1789.0228	3050.64794921875
1842.5264	4109.57275390625
1995.1687	3255.5625
2156.9556	3073.58520507813
peaklist end

peaklist start
mz=1778.95206169996
fragmentation=HCD
charge=3
header=RawFile: QE929_MSQ1321_20180329_Heba_ub_s6_10_3 Index: 23288 Precursor: 0 _peak_
130.91063	2801.12524414063
1122.9796	3342.35522460938
3008.9707	4299.0849609375
3431.9497	4084.86889648438
3986.2253	3875.99633789063
peaklist end

peaklist start
mz=1334.6094354041
fragmentation=HCD
charge=4
header=RawFile: QE929_MSQ1321_20180329_Heba_ub_s8_30_2 Index: 16051 Precursor: 0 _multi_
105.44857	1948.11218261719
110.57808	2218.18920898438
116.86979	1895.85473632813
120.42259	1872.88391113281
126.05471	3860.72827148438
138.05429	2353.77026367188
186.07608	3387.31372070313
204.08656	7730.611328125
232.08174	2952.99829101563
408.87607	2314.86254882813
1554.6123	2731.17211914063
1743.2621	2418.00048828125
2329.6196	2763.03100585938
2363.5188	2748.0556640625
2868.7708	2872.25903320313
3199.6433	2842.24829101563
peaklist end

peaklist start
[truncated: 105,579 more chars]
