# Supplementary material for: The Mechano-Ubiquitinome of Articular Cartilage: Differential Ubiquitination and Activation of a Group of ER-Associated DUBs and ER Stress Regulators
Source: Mol Cell Proteomics. 2022 Sep 28;21(12):100419. doi: 10.1016/j.mcpro.2022.100419 (PMC9708921; doi:10.1016/j.mcpro.2022.100419)
Supplement: Supplementary Files [file mmc13.zip › allSpectra.HCD.FTMS.iso_9.apl]

peaklist start
mz=1078.12279387786
fragmentation=HCD
charge=5
header=RawFile: QE929_MSQ1321_20180329_Heba_ub_s6_10_3 Index: 14132 Precursor: 0 _multi_
115.01298	1624.58837890625
117.69495	1587.10729980469
118.81828	1870.87097167969
124.70182	1847.06640625
140.28564	1711.30078125
163.48044	1466.32373046875
263.26865	1772.65710449219
335.38229	1631.232421875
460.65103	1807.22998046875
525.22827	1889.21044921875
554.25067	2117.2265625
1097.3823	2091.59814453125
4609.2021	2790.55053710938
peaklist end

peaklist start
mz=1078.12297122139
fragmentation=HCD
charge=5
header=RawFile: QE929_MSQ1321_20180329_Heba_ub_s7_30_1 Index: 13558 Precursor: 0 _multi_
103.67425	1674.83544921875
109.95977	1625.24694824219
116.89911	1817.84887695313
139.15265	1500.10900878906
251.82899	1786.52600097656
391.69623	1975.59155273438
866.72888	1852.36169433594
968.39252	2123.67797851563
1533.0289	2585.08862304688
2432.7231	2421.39306640625
5467.0605	2604.5087890625
peaklist end

peaklist start
mz=1078.12297122139
fragmentation=HCD
charge=5
header=RawFile: QE929_MSQ1321_20180329_Heba_ub_s7_30_1 Index: 13729 Precursor: 0 _multi_
310.21521	1786.57897949219
671.73126	1818.61535644531
860.51562	2165.38403320313
1078.2841	1913.17468261719
1941.1191	2145.68237304688
2180.345	2820.28540039063
3554.5354	2321.9599609375
peaklist end

peaklist start
mz=1078.12361229346
fragmentation=HCD
charge=5
header=RawFile: QE929_MSQ1321_20180329_Heba_ub_s9_30_3 Index: 13857 Precursor: 0 _multi_
106.6532	1518.3134765625
146.74878	1673.505859375
146.85115	1699.99572753906
154.55917	1667.80053710938
605.19397	1772.734375
804.30194	2095.7998046875
832.86072	1825.29504394531
991.90198	1926.18103027344
1018.0306	2479.45703125
1349.795	2140.376953125
1424.3743	2328.32397460938
1542.6102	2536.9951171875
peaklist end

peaklist start
mz=1078.12361229346
fragmentation=HCD
charge=5
header=RawFile: QE929_MSQ1321_20180329_Heba_ub_s9_30_3 Index: 13681 Precursor: 0 _multi_
114.22909	1657.29223632813
136.07617	6468.0625
262.14966	2412.19702148438
272.0705	2108.45092773438
290.07889	2892.4306640625
456.11093	1796.14624023438
498.80023	1776.59851074219
524.21606	1717.79235839844
654.09009	2354.90942382813
654.21295	2189.54174804688
769.49463	1990.60302734375
1068.4633	5866.37451171875
1190.022	1789.89953613281
1216.5497	2764.185546875
1421.9407	2289.98168945313
1761.2648	2800.9365234375
1774.7712	2270.82739257813
peaklist end

peaklist start
mz=1796.52816407355
fragmentation=HCD
charge=3
header=RawFile: QE929_MSQ1321_20180329_Heba_ub_s8_30_2 Index: 23352 Precursor: 0 _peak_
712.40448	3573.20166015625
796.67889	3244.69653320313
916.27008	3414.12963867188
1056.0488	3564.78466796875
1114.9227	3687.17358398438
2053.1233	3595.65673828125
2485.5247	4194.68017578125
peaklist end

peaklist start
mz=1796.84437409804
fragmentation=HCD
charge=3
header=RawFile: QE929_MSQ1321_20180329_Heba_ub_s8_30_2 Index: 23316 Precursor: 0 _peak_
237.24733	2544.84252929688
273.55612	2983.96899414063
401.47214	2926.01196289063
422.43814	3032.75463867188
589.25055	2742.13549804688
719.71704	3642.4296875
847.34973	3552.3681640625
1083.472	3453.1904296875
1428.1433	5101.13427734375
1967.4446	4536.24365234375
peaklist end

peaklist start
mz=1796.86950683594
fragmentation=HCD
charge=3
header=RawFile: QE929_MSQ1321_20180329_Heba_ub_s9_30_3 Index: 23512 Precursor: 0 _peak_
244.19373	2712.35571289063
376.78918	3221.6826171875
869.91949	3297.17260742188
1089.0527	3151.68603515625
1430.7808	2722.29052734375
1439.8751	3654.59912109375
2284.208	4108.9404296875
2592.4644	3957.41284179688
3107.8408	4450.33544921875
4121.2534	3755.25219726563
5907.1338	4731.2236328125
peaklist end

peaklist start
mz=1796.9087199674
fragmentation=HCD
charge=3
header=RawFile: QE929_MSQ1321_20180329_Heba_ub_s9_30_3 Index: 23332 Precursor: 0 _peak_
180.42378	2848.13012695313
286.98666	2598.6162109375
404.29178	2722.49755859375
564.37952	2992.00390625
866.11969	3044.216796875
883.09967	3162.41577148438
1210.7185	3962.36303710938
1662.5563	3793.73120117188
1816.7552	3393.2529296875
peaklist end

peaklist start
mz=1797.09675533246
fragmentation=HCD
charge=3
header=RawFile: QE929_MSQ1321_20180329_Heba_ub_s8_30_2 Index: 23434 Precursor: 0 _peak_
100.52438	2449.70288085938
120.17447	3189.2861328125
127.27482	2513.95532226563
137.89645	2462.27685546875
154.62914	2592.7353515625
190.25435	2690.27563476563
212.94502	2856.02880859375
226.74458	2909.03881835938
311.15601	2788.53930664063
409.35419	2961.63330078125
523.61243	2887.48681640625
581.41846	3478.60791015625
748.43829	3275.84301757813
928.27673	3221.66870117188
1618.4738	3174.34350585938
1630.1882	3631.72436523438
2197.3215	4042.6416015625
2617.8652	4035.88208007813
3007.1521	4511.25244140625
3008.2429	4119.74609375
3190.9812	4859.20458984375
3373.2253	4168.310546875
3667.78	4173.60595703125
3772.2549	3731.81860351563
peaklist end

peaklist start
mz=1797.36730957031
fragmentation=HCD
charge=3
header=RawFile: QE929_MSQ1321_20180329_Heba_ub_s6_10_3 Index: 23449 Precursor: 0 _peak_
115.43795	2658.3046875
116.34229	2604.30810546875
213.86165	2838.662109375
422.6506	2822.62768554688
480.79138	3357.6416015625
524.48303	3044.77172851563
774.38348	3226.3173828125
831.62482	2958.04516601563
841.44055	3034.18017578125
861.47302	2950.91943359375
1087.4166	3030.91430664063
1462.9474	3862.32080078125
1490.8755	3130.78442382813
2026.1595	3886.67529296875
2991.1653	3796.85961914063
3244.512	3990.72265625
5002.8931	4702.77734375
peaklist end

peaklist start
mz=1797.49960518505
fragmentation=HCD
charge=3
header=RawFile: QE929_MSQ1321_20180329_Heba_ub_s7_30_1 Index: 23327 Precursor: 0 _peak_
160.10184	2449.37719726563
173.46561	2433.93920898438
376.60251	2687.19775390625
476.38205	2857.42602539063
502.36313	2765.41967773438
525.26184	3203.63427734375
622.60138	3028.748046875
1172.1156	3358.85034179688
1450.7618	3479.71899414063
1685.447	3501.93481445313
2780.6594	4020.24462890625
3887.5898	4107.806640625
peaklist end

peaklist start
mz=1797.63256835938
fragmentation=HCD
charge=3
header=RawFile: QE929_MSQ1321_20180329_Heba_ub_s6_10_3 Index: 23329 Precursor: 0 _peak_
125.45159	2935.61206054688
174.08037	2670.94921875
179.50819	2542.75073242188
183.17836	2867.49975585938
255.08302	3192.23046875
351.13477	2886.33544921875
391.8519	2912.99926757813
453.95169	3074.36596679688
689.32007	3025.28588867188
865.85541	3010.8583984375
984.22046	3376.40747070313
1849.439	3554.86962890625
3674.9336	4002.076171875
peaklist end

peaklist start
mz=1797.84228515625
fragmentation=HCD
charge=3
header=RawFile: QE929_MSQ1321_20180329_Heba_ub_s6_10_3 Index: 23233 Precursor: 0 _peak_
306.82581	2905.04028320313
579.58606	3595.62133789063
594.6582	2896.89721679688
723.40924	3418.38427734375
1020.6537	4224.751953125
1176.3853	3601.4443359375
1380.1976	4366.2490234375
1898.3486	3347.07690429688
3684.0923	4595.7978515625
3735.6848	4446.28076171875
3813.292	4497.51171875
4380.0234	4954.61083984375
peaklist end

peaklist start
mz=1080.33550246903
fragmentation=HCD
charge=5
header=RawFile: QE929_MSQ1321_20180329_Heba_ub_s4_10_1 Index: 13466 Precursor: 0 _multi_
100.88604	1657.96911621094
101.07121	3021.93994140625
110.07101	2983.39599609375
111.69453	1772.25903320313
120.67533	1650.71765136719
136.07607	2129.51098632813
141.06534	2385.21508789063
141.10237	1965.55041503906
158.1593	1668.43603515625
186.08781	2633.79272460938
195.19809	1837.02746582031
200.10214	2020.02502441406
213.08661	2737.15576171875
226.11641	2178.94799804688
300.1181	2896.11694335938
331.2197	7460.2275390625
340.15961	2498.67358398438
354.00702	1713.55749511719
368.15417	3147.34130859375
386.41077	1767.63024902344
481.20093	2022.28540039063
513.0412	2062.84008789063
583.22748	1874.43054199219
641.29114	2341.39453125
783.32941	2379.59448242188
939.35376	2490.19848632813
1203.6132	2347.90869140625
1273.6547	2237.01416015625
1273.9581	2456.86767578125
1345.0342	3227.8603515625
2158.0837	59899.4663085938
peaklist end

peaklist start
mz=1080.33550246903
fragmentation=HCD
charge=5
header=RawFile: QE929_MSQ1321_20180329_Heba_ub_s4_10_1 Index: 13462 Precursor: 0 _multi_
142.364	1552.41418457031
186.08665	3104.4345703125
200.10297	7108.46044921875
203.11305	2729.38842773438
247.6545	1543.75512695313
257.12457	1862.5673828125
300.11703	2255.50512695313
314.1452	2723.60913085938
331.22195	3695.66967773438
340.16345	2321.5380859375
368.15704	6743.15234375
411.19446	2444.22290039063
456.22205	4182.88134765625
1080.2587	2298.33911132813
1080.5236	17144.1484375
1112.8452	2289.99096679688
1151.3132	3854.34155273438
1236.876	2367.8916015625
1296.3457	6844.89721679688
1296.6519	11698.9780273438
1296.9591	2960.23999023438
1313.752	2016.87329101563
1320.016	3197.20239257813
1320.9963	3381.00537109375
1344.3407	10066.884765625
1344.6592	2723.45263671875
1386.6863	3757.63061523438
1387.3678	3038.9619140625
1510.7457	3740.68090820313
2158.0858	46235.865234375
2526.2788	2494.87182617188
3815.9034	63430.7744140625
3958.0023	10777.5444335938
4525.216	7188.26049804688
peaklist end

peaklist start
mz=1080.33559164646
fragmentation=HCD
charge=5
header=RawFile: QE929_MSQ1321_20180329_Heba_ub_s8_30_2 Index: 13359 Precursor: 0 _multi_
115.83904	1892.84143066406
124.50413	1666.98645019531
141.24739	2069.46704101563
166.40887	2095.08959960938
178.52606	1752.93676757813
200.10207	3878.34033203125
297.11694	2567.23803710938
314.14581	2098.91381835938
331.22015	2287.96875
368.15549	4045.82666015625
371.15109	2012.78857421875
385.18332	3234.37890625
456.22394	2763.64575195313
499.21716	3255.5732421875
570.25024	2577.88793945313
642.39331	1958.11218261719
800.3537	2323.82836914063
871.38763	2405.25122070313
1079.5437	24140.490234375
1080.0549	18195.716796875
1232.3624	2267.07788085938
1273.9341	2375.88891601563
1296.6417	4122.88671875
1296.9917	3906.92529296875
1320.9742	2523.43237304688
1344.9987	3461.1171875
1386.3381	2449.62329101563
1387.0461	2589.40966796875
1387.6957	3394.16967773438
1395.3236	2081.1904296875
2159.0768	17658.2216796875
3815.9051	56265.587890625
3888.939	7374.0048828125
3957.9707	17349.7973632813
4029.0281	6269.24389648438
peaklist end

peaklist start
mz=1080.33600464247
fragmentation=HCD
charge=5
header=RawFile: QE929_MSQ1321_20180329_Heba_ub_s7_30_1 Index: 13030 Precursor: 0 _multi_
101.07119	3557.63159179688
121.06449	1475.45593261719
154.89523	1739.0302734375
166.11404	2636.76049804688
175.1196	1681.17797851563
186.08672	3637.83740234375
200.10272	10030.5888671875
203.11401	3892.89965820313
213.08691	2736.77319335938
257.12372	2903.16748046875
269.12494	2083.18725585938
271.13995	3162.775390625
274.1503	2363.0263671875
297.1192	7627.291015625
314.14667	7616.00341796875
331.21939	11453.1181640625
340.16074	7723.49267578125
353.14572	2699.06762695313
368.1561	12314.6748046875
371.15732	3395.83227539063
385.18295	11076.427734375
416.18103	1837.58728027344
439.19754	3145.51196289063
456.21811	3683.08227539063
464.69086	2025.11511230469
499.21472	7861.68994140625
570.24915	7347.97802734375
584.28003	2570.2001953125
641.28589	2834.6083984375
699.31055	3018.47412109375
712.32312	7878.84814453125
721.31836	2949.71875
800.3562	2567.61254882813
853.36188	3313.21655273438
854.37921	2514.33984375
871.38342	8666.3349609375
1039.6628	2317.37329101563
1079.3409	2149.68359375
1128.5522	2979.05346679688
1133.3217	3216.79614257813
1133.563	7325.86572265625
1205.0914	2522.6708984375
1259.1056	2335.94360351563
1274.2926	3204.953125
1297.9873	3970.75024414063
1343.6882	3602.55493164063
1345.3361	6454.6533203125
1386.6863	11801.6862792969
1410.7103	2570.34765625
1658.8342	6977.48974609375
1659.8245	4078.73193359375
1801.9235	2884.4658203125
1975.3173	2618.32763671875
2158.0822	144896.793701172
2300.6311	11237.1174316406
2987.2202	2950.61352539063
3250.6833	2805.6318359375
3815.9043	126027.528320313
3816.9271	7566.87036132813
3886.9535	46106.8972167969
3899.4062	2516.14697265625
3957.9868	76113.681640625
4029.0196	27224.2197265625
4157.115	10073.5344238281
4526.2152	30712.3779296875
peaklist end

peaklist start
mz=1080.33612738924
fragmentation=HCD
charge=5
header=RawFile: QE929_MSQ1321_20180329_Heba_ub_s9_30_3 Index: 13264 Precursor: 0 _multi_
101.07159	2842.59814453125
129.0658	1691.54504394531
132.52573	1721.4912109375
155.08202	1821.31469726563
166.11493	2653.5048828125
173.1496	1650.171875
175.11984	2214.2275390625
179.90146	1798.04797363281
186.08771	7543.55078125
197.44159	1802.10778808594
200.10262	13685.90234375
203.11436	3985.84106445313
213.08789	8428.0322265625
229.13036	2070.26635742188
257.12506	8178.681640625
269.12375	2490.24658203125
271.1395	4048.01977539063
297.11914	8271.3251953125
300.11917	6919.8671875
314.147	8276.73828125
327.12967	2406.875
328.16193	1846.74377441406
331.21692	13884.3935546875
340.16241	3005.03076171875
353.14474	3097.89794921875
368.15671	17728.255859375
371.15726	7413.83154296875
385.1843	10625.166015625
388.18604	2159.99438476563
398.16653	2628.93823242188
411.19971	2263.2275390625
424.18405	2203.73559570313
442.19348	2778.51831054688
451.19464	2271.673828125
456.22112	12661.1413574219
487.21344	2751.994140625
496.21393	2541.62744140625
499.21582	10527.1826171875
567.25165	2303.86157226563
570.25073	9798.2744140625
584.27777	2475.74194335938
641.29011	11481.6745605469
699.30957	2430.59399414063
712.3226	6146.24853515625
830.44061	2733.35546875
853.37345	10910.1384277344
857.36707	2560.0234375
871.38824	11805.908203125
886.43982	2066.05395507813
954.9931	2955.23559570313
1080.2795	3571.31762695313
1080.3254	2421.69018554688
1132.8119	11090.8046875
1150.5686	4273.50537109375
1202.5762	2945.46533203125
1203.0676	2567.42626953125
1206.9365	7815.92724609375
1232.8473	2495.18481445313
1259.5885	3304.64819335938
1268.6532	2597.73486328125
1343.6973	4061.30493164063
1345.3488	8687.0986328125
1345.6627	3605.19018554688
1386.3929	3542.40698242188
1411.0459	3286.06323242188
1439.7156	2851.0439453125
1510.3854	3677.66015625
1658.8208	8412.6064453125
1659.8722	3405.22875976563
2158.0794	191950.3515625
2405.1525	6163.99731445313
3815.9184	199993.821289063
3886.9575	74280.5078125
3957.9875	98430.826171875
4029.0236	49373.0556640625
4157.079	37024.8720703125
4528.2276	50566.3061523438
4768.1499	2903.3828125
peaklist end

peaklist start
mz=1080.33614795941
fragmentation=HCD
charge=5
header=RawFile: QE929_MSQ1321_20180329_Heba_ub_s6_10_3 Index: 13599 Precursor: 0 _multi_
101.0715	4182.80810546875
101.42633	1704.77917480469
110.07146	2344.22729492188
129.06601	2082.54833984375
136.7507	1981.79663085938
137.93231	1689.65625
141.06561	4075.01928710938
166.11412	2582.46411132813
183.07614	2781.17065429688
183.39558	1821.15625
186.08748	15879.0244140625
200.10246	19988.646484375
203.11372	4503.7109375
213.08679	9452.859375
226.11998	2322.15014648438
229.12939	1971.54309082031
254.11217	2288.50024414063
257.12387	9274.9443359375
264.96054	2217.48046875
269.12213	2281.86962890625
271.14044	8471.837890625
274.15094	3346.20190429688
282.10822	4485.142578125
297.11923	14278.90234375
300.11886	13132.6059570313
311.13504	3175.07983398438
314.14563	12175.9228515625
328.16	3450.20092773438
331.21875	15168.6796875
340.16013	12157.224609375
368.15662	25109.009765625
371.15479	8416.15234375
381.13794	2623.17041015625
385.18201	14792.7578125
388.18314	3266.09814453125
398.16605	2977.30541992188
411.19977	10246.1435546875
416.17377	3203.470703125
438.20743	3128.10961914063
439.19754	7864.39892578125
442.19589	2876.47778320313
456.22048	24838.5166015625
487.2175	3667.20166015625
496.21582	4080.59008789063
499.21559	19998.4790039063
567.25134	2986.568359375
570.25167	18565.7197265625
572.83435	2451.34765625
584.27637	9639.8017578125
613.2804	2136.64965820313
641.28845	9957.3076171875
699.31122	4311.70166015625
712.32078	13220.8872070313
720.8194	2721.27294921875
746.96497	2430.07177734375
800.35382	3267.58813476563
853.37316	12173.0883789063
855.36108	2448.77905273438
865.94244	2560.775390625
871.38764	21743.5947265625
886.43793	2215.65673828125
955.4856	7649.24072265625
973.22626	3311.99194335938
1008.7538	3053.01684570313
1132.5776	3579.47509765625
1133.7863	4921.62841796875
1150.8369	3396.86889648438
1151.0715	4947.62890625
1151.5812	4480.37353515625
1151.8574	3449.3466796875
1185.5685	3375.79077148438
1186.1111	2987.73974609375
1206.9414	2421.70581054688
1207.2985	4105.8544921875
1207.6023	3076.5556640625
1259.6056	4458.21240234375
1266.9761	3159.12353515625
1306.0325	2336.9521484375
1343.6997	5339.38720703125
1410.7141	3853.02612304688
1439.3679	4206.109375
1511.0863	8103.08544921875
1568.4052	2575.12719726563
1591.2777	2691.609375
1658.8376	8861.0439453125
1659.8673	13386.76953125
1660.8524	3815.306640625
1800.897	4213.09326171875
2158.0856	249725.13671875
2160.0664	22758.2521972656
2404.1488	24973.6708984375
3814.9196	12209.4020996094
3815.9113	287846.91796875
3886.9498	109938.204101563
3957.9794	143022.228515625
3965.7517	2741.18115234375
4029.0118	86851.7744140625
4157.0884	42021.8359375
4510.2345	15684.5043945313
4526.1996	10847.736328125
4527.2283	57396.986328125
peaklist end

peaklist start
mz=1080.33617009988
fragmentation=HCD
charge=5
header=RawFile: QE929_MSQ1321_20180329_Heba_ub_s3_ctrl_3 Index: 12558 Precursor: 0 _multi_
103.9666	1879.93188476563
121.25879	1479.39501953125
161.72821	2029.66430664063
253.8275	2413.263671875
305.67383	1982.9267578125
351.84503	1922.86413574219
456.22015	2577.68969726563
1133.3114	3383.04174804688
1272.651	5540.3203125
1278.0093	1901.02502441406
1296.3527	2178.67651367188
1297.3302	2173.98706054688
1320.3294	10214.3918457031
1320.6483	2569.76684570313
1344.0143	2687.6240234375
1381.3789	2663.22875976563
1510.7435	3314.40307617188
1564.8083	2233.88842773438
1667.87	1973.69470214844
2158.0682	16900.5627441406
3135.0947	2770.19946289063
3816.9005	21667.09765625
4576.6777	2528.759765625
peaklist end

peaklist start
mz=1080.33625938569
fragmentation=HCD
charge=5
header=RawFile: QE929_MSQ1321_20180329_Heba_ub_s2_ctrl_2 Index: 13346 Precursor: 0 _multi_
163.54753	2231.9521484375
164.6454	2597.4248046875
174.78578	1722.00988769531
236.35208	1793.47241210938
293.13657	1892.04272460938
404.63602	1797.33325195313
427.04605	1917.61730957031
453.24136	1880.2490234375
486.19727	1707.04260253906
580.10663	2272.34497070313
667.60406	1981.49365234375
822.19989	2029.27575683594
878.44037	1922.18957519531
1080.5415	2884.267578125
1463.6245	2211.19555664063
2158.0935	5623.29565429688
2397.095	2502.966796875
2692.3003	2347.92529296875
4251.8003	2636.86840820313
peaklist end

peaklist start
mz=1350.17058977977
fragmentation=HCD
charge=4
header=RawFile: QE929_MSQ1321_20180329_Heba_ub_s6_10_3 Index: 13624 Precursor: 0 _multi_
109.80408	1730.7626953125
116.03363	2334.95166015625
117.37276	2736.39135742188
160.99713	2316.2939453125
222.39062	2226.4384765625
246.44844	2037.68603515625
390.71188	2119.76391601563
411.96143	2296.77392578125
534.29572	2137.56567382813
699.7027	2311.294921875
1080.0409	4491.0869140625
1089.4789	2649.220703125
1111.7507	2576.09692382813
2513.2063	2925.47631835938
2547.251	2952.75634765625
3862.0537	2771.43041992188
peaklist end

peaklist start
mz=1799.90441894531
fragmentation=HCD
charge=3
header=RawFile: QE929_MSQ1321_20180329_Heba_ub_s8_30_2 Index: 23221 Precursor: 0 _peak_
104.79139	2541.78564453125
112.42436	2844.47119140625
130.40782	2340.86596679688
171.84322	3090.919921875
217.48926	2696.16479492188
277.4303	3086.78759765625
297.39346	2735.181640625
556.99268	2826.84545898438
564.20782	2832.24975585938
614.76538	3205.26513671875
643.18982	3316.02514648438
1040.2986	2936.61108398438
1084.1176	3683.51196289063
1150.8492	3664.20654296875
2235.019	3509.34301757813
3156.7805	4489.78759765625
3317.1406	4150.89599609375
peaklist end

peaklist start
mz=1080.52271111243
fragmentation=HCD
charge=5
header=RawFile: QE929_MSQ1321_20180329_Heba_ub_s4_10_1 Index: 14530 Precursor: 0 _multi_
159.12444	1675.62963867188
185.30638	1645.79431152344
406.72107	2087.11694335938
1240.1846	2254.36376953125
1272.6035	2127.40966796875
1794.949	2403.5615234375
3187.3743	3323.48950195313
3652.6572	2752.6982421875
4791.916	3259.56713867188
peaklist end

peaklist start
mz=1080.52271111243
fragmentation=HCD
charge=5
header=RawFile: QE929_MSQ1321_20180329_Heba_ub_s4_10_1 Index: 14708 Precursor: 0 _multi_
129.77827	1744.46520996094
139.36934	1585.45703125
204.08838	1877.52856445313
439.78934	1999.49353027344
776.83771	2132.51489257813
968.40076	2346.93212890625
1017.5128	3132.65502929688
1204.5626	2197.41333007813
1549.3835	2238.70727539063
3042.425	2655.32739257813
3836.7964	2118.08081054688
peaklist end

peaklist start
mz=1080.52308978854
fragmentation=HCD
charge=5
header=RawFile: QE929_MSQ1321_20180329_Heba_ub_s7_30_1 Index: 14001 Precursor: 0 _multi_
124.50916	1586.30615234375
137.55684	1571.16333007813
154.1769	1600.29150390625
201.46973	1877.177734375
416.92343	1698.23767089844
421.20325	1923.43371582031
435.75488	1791.66516113281
474.60794	1865.95788574219
609.26685	1761.12426757813
706.16925	1940.82104492188
715.37921	1897.01196289063
1355.3263	1987.17138671875
1380.8032	1925.70471191406
1471.9528	2038.73645019531
1582.0299	2267.52685546875
1736.1124	2169.34790039063
2208.2327	2306.18237304688
2395.3767	2701.39282226563
2481.9871	2316.17944335938
4469.9971	2490.03247070313
5367.2661	2768.7021484375
5531.2593	2613.77978515625
peaklist end

peaklist start
mz=1080.52308978854
fragmentation=HCD
charge=5
header=RawFile: QE929_MSQ1321_20180329_Heba_ub_s7_30_1 Index: 14360 Precursor: 0 _multi_
112.79032	1502.27014160156
132.24582	1663.49853515625
1255.1033	1970.01647949219
1594.123	2216.75268554688
4683.604	2797.58471679688
5470.9224	2538.92895507813
peaklist end

peaklist start
mz=1080.52308978854
fragmentation=HCD
charge=5
header=RawFile: QE929_MSQ1321_20180329_Heba_ub_s7_30_1 Index: 14178 Precursor: 0 _multi_
101.07155	2914.72583007813
119.73606	1475.39880371094
124.07795	1600.57641601563
127.02157	1737.16198730469
136.07607	2001.33581542969
201.25865	1792.84545898438
213.16164	2481.484375
264.79471	1557.2470703125
545.91284	1735.47448730469
575.77429	2419.72631835938
589.77496	2767.52416992188
610.31293	2140.28588867188
695.31671	2664.70141601563
695.82538	2563.40478515625
696.36438	2053.43041992188
779.44354	2561.86669921875
837.43823	2063.935546875
950.52423	2449.84887695313
968.40509	3028.80078125
1178.526	2518.8046875
1187.5732	2308.84619140625
1218.5583	2628.13525390625
1219.0775	2539.43237304688
1277.2991	3287.53564453125
1277.6193	3087.81982421875
1277.9266	6099.39453125
1426.1866	3089.71020507813
2344.1831	2216.53125
2500.0044	2180.15112304688
2893.8352	2799.96118164063
2906.155	2184.1064453125
3826.9666	2671.28759765625
4270.8408	2526.98852539063
5407.6812	2824.4990234375
peaklist end

peaklist start
mz=1080.52311101915
fragmentation=HCD
charge=5
header=RawFile: QE929_MSQ1321_20180329_Heba_ub_s6_10_3 Index: 14613 Precursor: 0 _multi_
138.37677	2106.50659179688
185.13007	1862.05822753906
223.69975	2077.52368164063
403.46463	1854.80065917969
655.4007	1953.02563476563
1204.562	2276.60620117188
1205.0424	2526.03979492188
1259.5708	2067.951171875
1277.6259	1999.95715332031
1570.6968	2204.21826171875
2634.7507	2414.18920898438
3269.2859	2593.65161132813
4771.4585	2596.5478515625
5120.4019	2762.94702148438
5415.3218	2739.80932617188
peaklist end

peaklist start
mz=1080.52311101915
fragmentation=HCD
charge=5
header=RawFile: QE929_MSQ1321_20180329_Heba_ub_s6_10_3 Index: 14789 Precursor: 0 _multi_
112.71951	1763.9990234375
118.45247	1680.9755859375
189.39186	1641.19982910156
232.69333	1586.85986328125
326.54904	1732.49609375
342.54428	1603.12634277344
373.27817	1648.46911621094
410.34775	1629.53369140625
424.89157	1724.900390625
499.29321	2174.72485351563
1251.5365	2557.73559570313
1254.5736	2529.29711914063
1770.2946	2472.837890625
2249.1772	2575.13720703125
2425.2644	2233.6767578125
3970.9316	2483.94067382813
5070.8652	2768.10107421875
5335.019	2449.27001953125
peaklist end

peaklist start
mz=1080.52426522344
fragmentation=HCD
charge=5
header=RawFile: QE929_MSQ1321_20180329_Heba_ub_s9_30_3 Index: 14314 Precursor: 0 _multi_
132.17812	1609.99475097656
163.32623	1911.98022460938
185.9612	1730.75354003906
246.04803	1685.50183105469
281.48285	1824.61352539063
301.95184	1605.09704589844
381.76981	1779.91101074219
399.94174	1783.92907714844
446.05908	1796.5771484375
738.37256	2575.11010742188
803.04126	1886.2294921875
1527.3683	2342.4658203125
1817.7063	2184.17016601563
2045.4635	2090.53491210938
4417.3853	2739.30517578125
5238.4126	2635.40893554688
peaklist end

peaklist start
mz=1080.52426522344
fragmentation=HCD
charge=5
header=RawFile: QE929_MSQ1321_20180329_Heba_ub_s9_30_3 Index: 14486 Precursor: 0 _multi_
101.74111	1519.98706054688
157.12157	1626.53100585938
221.43338	1693.17175292969
232.16249	1736.72094726563
258.29089	2069.35595703125
284.91367	1711.3935546875
342.74121	1727.51574707031
934.33252	1952.19787597656
1017.8417	2173.18432617188
1254.5876	2319.13061523438
1426.6411	1940.42004394531
1848.7021	2494.56958007813
2085.428	2461.37377929688
2251.2749	2297.2412109375
2318.895	2222.98461914063
2510.3667	2146.51391601563
2552.2463	2112.09619140625
3163.3833	2384.68701171875
3825.5845	2256.83544921875
4897.8052	2323.53759765625
peaklist end

peaklist start
mz=1080.72371068911
fragmentation=HCD
charge=5
header=RawFile: QE929_MSQ1321_20180329_Heba_ub_s3_ctrl_3 Index: 13608 Precursor: 0 _multi_
100.214	1620.16271972656
171.94308	1672.60375976563
178.49023	1572.51391601563
359.22781	1816.13330078125
475.6467	1830.87341308594
509.10001	2078.44213867188
685.52277	1990.5146484375
1032.4205	2155.79931640625
1067.5502	1939.57238769531
1396.5673	2082.7412109375
1763.9495	2206.57763671875
3712.7729	2352.42016601563
4971.4326	2537.60766601563
peaklist end

peaklist start
mz=1351.12581887906
fragmentation=HCD
charge=4
header=RawFile: QE929_MSQ1321_20180329_Heba_ub_s7_30_1 Index: 15451 Precursor: 0 _multi_
111.95979	1954.72644042969
120.27055	2045.40771484375
120.96687	2092.22412109375
126.05479	8654.0234375
138.05487	7647.72900390625
162.65816	1881.52807617188
167.14453	1898.02502441406
178.49541	1910.36413574219
200.14667	2264.79833984375
204.08707	20600.08984375
225.57838	1904.18530273438
407.16266	2653.21948242188
412.44437	2205.22583007813
1220.8167	2527.70849609375
1407.7511	2452.68115234375
1418.3481	2785.482421875
1665.2081	2729.46435546875
1755.04	3346.13745117188
4647.748	3310.51782226563
peaklist end

peaklist start
mz=1351.12631776253
fragmentation=HCD
charge=4
header=RawFile: QE929_MSQ1321_20180329_Heba_ub_s8_30_2 Index: 15813 Precursor: 0 _multi_
126.0549	9031.9951171875
138.05461	7991.78125
168.06512	2828.0849609375
168.68059	2123.31030273438
186.07613	3454.66015625
204.08649	19427.9375
249.26872	2480.396484375
319.58875	2054.70556640625
352.3465	2126.921875
488.96628	2001.35681152344
567.33905	2407.05981445313
994.84735	2323.42114257813
1004.0711	2321.87915039063
1154.7141	2862.22998046875
1873.809	2531.05297851563
4540.8804	3516.1884765625
5259.6733	3327.67724609375
peaklist end

peaklist start
mz=1351.12736735777
fragmentation=HCD
charge=4
header=RawFile: QE929_MSQ1321_20180329_Heba_ub_s9_30_3 Index: 15675 Precursor: 0 _multi_
106.0987	1972.54321289063
126.05459	19184.203125
138.0546	10518.451171875
144.065	3898.3115234375
168.06467	2022.43090820313
186.07581	11208.0986328125
204.08566	37362.8125
247.52582	2374.69946289063
329.34753	2252.30102539063
333.52106	2179.2900390625
372.51801	2033.76794433594
407.16501	2717.92578125
443.9769	2650.32836914063
447.46463	2202.39282226563
833.54083	2239.56274414063
854.68427	2257.09912109375
1308.1577	2759.02734375
2087.3025	2944.4873046875
4896.4819	3079.64892578125
4912.0815	3047.51733398438
peaklist end

peaklist start
mz=1081.31619037495
fragmentation=HCD
charge=5
header=RawFile: QE929_MSQ1321_20180329_Heba_ub_s9_30_3 Index: 5952 Precursor: 0 _multi_
108.42681	1550.17919921875
115.6888	1452.8251953125
121.0942	1816.44689941406
122.2173	1621.47253417969
300.41476	1876.22875976563
618.33386	1910.38488769531
626.89563	1937.16320800781
986.50848	2423.595703125
1141.428	2321.12719726563
1868.7809	2487.02856445313
2521.2322	2214.041015625
2718.5955	2978.6396484375
2914.9822	2523.30859375
3089.2712	2322.357421875
3114.0247	2391.10888671875
3414.3223	2365.9169921875
4009.0183	2503.72436523438
peaklist end

peaklist start
mz=1083.07588493943
fragmentation=HCD
charge=5
header=RawFile: QE929_MSQ1321_20180329_Heba_ub_s3_ctrl_3 Index: 9703 Precursor: 0 _multi_
129.08904	1608.54138183594
218.70476	1762.4501953125
219.3654	1917.14306640625
319.46399	1777.07495117188
626.30408	2002.72106933594
673.29987	1939.58898925781
1051.4421	2437.5537109375
1403.656	1963.09997558594
2596.3562	2353.12060546875
2651.4421	2583.66723632813
3516.4895	3152.4814453125
4537.6499	3344.39526367188
5498.7266	2828.38037109375
peaklist end

peaklist start
mz=1083.07635089423
fragmentation=HCD
charge=5
header=RawFile: QE929_MSQ1321_20180329_Heba_ub_s2_ctrl_2 Index: 10299 Precursor: 0 _multi_
104.83604	1937.6904296875
227.40602	2047.34680175781
303.1767	2513.11157226563
315.84772	2018.34826660156
669.34009	1865.01452636719
984.9704	2024.61450195313
1063.0297	2556.54565429688
1135.2125	2301.51977539063
1206.5236	2695.73315429688
1374.6311	2099.80883789063
1415.3904	2217.7646484375
1440.068	1865.86682128906
1465.8462	2331.14208984375
1524.0251	2156.4326171875
1918.0165	2036.51843261719
2477.2708	2211.02319335938
3392.2549	2473.46997070313
3705.2939	2535.51147460938
5051.7661	2963.19799804688
peaklist end

peaklist start
mz=1353.65257961893
fragmentation=HCD
charge=4
header=RawFile: QE929_MSQ1321_20180329_Heba_ub_s7_30_1 Index: 13540 Precursor: 0 _multi_
143.47098	2050.84619140625
232.92285	2115.6572265625
241.64604	1867.27758789063
253.95256	2465.1552734375
380.3157	2081.1416015625
512.44824	2123.07177734375
737.11871	2681.75756835938
797.63403	2332.49536132813
1118.8104	2467.833984375
1505.2744	2530.83422851563
1559.1848	2502.35766601563
1819.2629	2547.11840820313
2031.0887	2820.31494140625
2156.4949	2852.1494140625
2287.0273	2789.90600585938
2553.0095	2804.75732421875
3669.5574	2738.279296875
5372.0264	3501.99584960938
peaklist end

peaklist start
mz=1083.53498572437
fragmentation=HCD
charge=5
header=RawFile: QE929_MSQ1321_20180329_Heba_ub_s6_10_3 Index: 12528 Precursor: 0 _multi_
103.67291	1505.7548828125
104.74757	1512.19848632813
167.59021	1575.80651855469
267.4119	1854.48852539063
333.36484	1906.3349609375
791.45819	2308.23876953125
791.95245	3085.21435546875
900.1441	1839.08679199219
1667.3544	2560.90551757813
3319.8533	2790.54638671875
3345.5789	2590.98510742188
4266.6211	2602.3212890625
4832.7734	2799.95288085938
peaklist end

peaklist start
mz=1083.53528386125
fragmentation=HCD
charge=5
header=RawFile: QE929_MSQ1321_20180329_Heba_ub_s3_ctrl_3 Index: 11527 Precursor: 0 _multi_
107.76481	1446.07690429688
163.53746	2050.693359375
186.22501	1848.92541503906
193.99713	1863.2080078125
199.94421	1789.08337402344
442.9653	1547.22131347656
576.52979	2238.40966796875
739.36096	2060.6826171875
1079.5535	2729.61669921875
1080.0332	2792.22265625
1278.6519	2264.55590820313
2233.769	2897.27612304688
4703.8481	2642.169921875
5281.0205	2311.15112304688
peaklist end

peaklist start
mz=1085.93456070893
fragmentation=HCD
charge=5
header=RawFile: QE929_MSQ1321_20180329_Heba_ub_s7_30_1 Index: 13179 Precursor: 0 _multi_
114.24388	1589.5869140625
120.08202	1616.94897460938
130.88899	1709.82153320313
140.30916	1585.11364746094
143.0824	1609.58471679688
164.68658	1675.02429199219
258.12537	1683.67614746094
434.76251	1607.57019042969
657.39459	1931.72607421875
851.96674	1980.26232910156
1079.5436	7136.90283203125
1272.6675	2297.03759765625
1272.9725	10701.84375
1273.2932	2388.43725585938
1273.6497	3465.90478515625
1296.9767	2839.79345703125
1320.6716	2716.1064453125
1344.3472	6812.52197265625
1345.0137	2219.86474609375
1411.782	1999.30078125
1820.4618	2486.26123046875
2159.0543	14274.05859375
3053.2629	2310.3876953125
3238.9548	2367.81811523438
3499.5269	2308.826171875
5234.0278	2773.61865234375
peaklist end

peaklist start
mz=1085.93456178184
fragmentation=HCD
charge=5
header=RawFile: QE929_MSQ1321_20180329_Heba_ub_s7_30_1 Index: 13358 Precursor: 0 _multi_
104.93888	1628.46569824219
107.09827	1658.02563476563
107.22567	1716.38891601563
126.0555	1909.32531738281
142.85185	2079.87255859375
147.13416	1832.67053222656
147.86937	1751.34094238281
154.49136	1710.12890625
215.57184	1682.69921875
310.04294	1731.85424804688
405.68796	1973.74133300781
517.00433	1638.37585449219
577.49976	1767.50036621094
1080.0614	2517.04174804688
1280.8326	1811.43969726563
1396.3623	2138.53735351563
1948.3348	2232.18139648438
2025.9591	2728.36352539063
3808.9841	2336.85986328125
3924.8188	2527.51635742188
5019.3237	2893.11376953125
5389.3848	2472.623046875
peaklist end

peaklist start
mz=1085.93480949173
fragmentation=HCD
charge=5
header=RawFile: QE929_MSQ1321_20180329_Heba_ub_s3_ctrl_3 Index: 12689 Precursor: 0 _multi_
154.41402	1869.31469726563
193.48094	1793.98620605469
242.88673	1497.63391113281
249.88121	2134.08813476563
260.07666	1475.97387695313
670.53821	1855.7841796875
871.42236	2135.927734375
1080.0361	2896.0322265625
1320.332	2409.64990234375
1892.1564	2111.24682617188
2964.5886	2808.42504882813
3816.913	6269.4287109375
5276.5552	2929.19287109375
peaklist end

peaklist start
mz=1085.93488053031
fragmentation=HCD
charge=5
header=RawFile: QE929_MSQ1321_20180329_Heba_ub_s6_10_3 Index: 13949 Precursor: 0 _multi_
111.9196	1481.11535644531
203.43489	2117.2978515625
204.08636	2314.47924804688
271.98755	1583.71813964844
431.91928	2020.916015625
1160.3036	2107.04223632813
1282.343	4599.7021484375
1282.6294	2293.02197265625
1354.0182	3147.71533203125
1462.2015	2130.2275390625
2158.0712	6131.67065429688
2444.3496	2558.06201171875
3486.021	2395.150390625
3699.0364	2811.45288085938
4309.2021	2616.92456054688
peaklist end

peaklist start
mz=1085.93494724674
fragmentation=HCD
charge=5
header=RawFile: QE929_MSQ1321_20180329_Heba_ub_s6_10_3 Index: 13777 Precursor: 0 _multi_
106.42337	1516.21252441406
106.47898	1662.95227050781
200.10365	2037.81408691406
245.4371	1899.27807617188
258.97418	1595.52001953125
287.06421	1715.1591796875
393.7919	1829.02368164063
399.62766	1668.54357910156
442.63068	2106.07641601563
444.73242	1762.7060546875
760.49805	1939.89367675781
1085.4985	10146.6845703125
1212.4279	2241.67041015625
1272.9899	2910.58178710938
1273.3058	8270.2724609375
1381.8035	2671.42163085938
1741.8375	13173.4572753906
2159.0636	5907.81884765625
3154.3669	2960.49853515625
3888.9177	2297.681640625
peaklist end

peaklist start
mz=1086.1218100578
fragmentation=HCD
charge=5
header=RawFile: QE929_MSQ1321_20180329_Heba_ub_s4_10_1 Index: 14928 Precursor: 0 _multi_
100.40966	1696.13208007813
198.81857	1746.86962890625
295.8858	2136.06176757813
308.95206	1635.85949707031
500.28934	1886.15502929688
622.72858	1861.71765136719
1071.5356	2011.60083007813
1391.9497	2103.43188476563
1663.7623	3737.6357421875
5351.5322	2676.32568359375
peaklist end

peaklist start
mz=1086.12289603405
fragmentation=HCD
charge=5
header=RawFile: QE929_MSQ1321_20180329_Heba_ub_s7_30_1 Index: 14517 Precursor: 0 _multi_
107.1078	1493.34936523438
129.58649	1728.92651367188
252.34627	1899.40307617188
255.14047	1693.20849609375
269.06235	1826.07971191406
391.96695	1955.43627929688
398.30042	2048.09790039063
480.69238	1997.37927246094
936.87347	2925.3916015625
1116.4119	2192.13134765625
1281.5332	1965.46984863281
1845.7389	1883.50720214844
2384.7456	2042.37561035156
2698.8083	2563.58129882813
2747.7859	2783.87377929688
2987.3022	2168.9921875
2992.7876	2547.9619140625
3047.1873	2397.75463867188
3717.8889	2246.0537109375
4354.9351	2999.62084960938
4882.5669	2607.83251953125
4958.2085	2640.08984375
peaklist end

peaklist start
mz=1086.12289603405
fragmentation=HCD
charge=5
header=RawFile: QE929_MSQ1321_20180329_Heba_ub_s7_30_1 Index: 14353 Precursor: 0 _multi_
107.96941	1691.08618164063
114.97075	1477.87915039063
165.6203	1537.65930175781
193.05287	1909.04077148438
235.75531	2009.38952636719
266.48874	2290.65625
382.88895	1677.00219726563
455.95529	2035.99841308594
487.30746	1759.61022949219
528.8642	2002.7998046875
642.68701	1851.6484375
850.4809	1950.35034179688
1050.3621	2100.04223632813
1094.0135	2185.94091796875
1410.4686	2004.50598144531
2397.4985	2316.1796875
2556.2947	2118.93286132813
5279.9727	2745.98364257813
5467.5557	2852.75805664063
peaklist end

peaklist start
mz=1086.1231447023
fragmentation=HCD
charge=5
header=RawFile: QE929_MSQ1321_20180329_Heba_ub_s9_30_3 Index: 14679 Precursor: 0 _multi_
119.15641	1753.84020996094
139.45143	2022.83386230469
513.60974	1851.23791503906
957.87036	1913.78625488281
1303.0864	2459.62817382813
2116.77	2139.22045898438
peaklist end

peaklist start
mz=1093.32841672162
fragmentation=HCD
charge=5
header=RawFile: QE929_MSQ1321_20180329_Heba_ub_s2_ctrl_2 Index: 15832 Precursor: 0 _multi_
102.44811	1504.8955078125
114.41234	2005.28735351563
117.8982	1427.11071777344
130.74911	1640.79382324219
150.06627	1507.88586425781
204.03513	1523.77368164063
258.17581	1919.79040527344
379.77219	1844.09106445313
1493.3798	2186.46484375
1741.2511	2009.67883300781
1763.6371	2623.43872070313
2552.8748	2310.69897460938
3614.6123	3546.30419921875
4793.709	2995.06372070313
5064.6138	3578.33325195313
peaklist end

peaklist start
mz=1093.32841845052
fragmentation=HCD
charge=5
header=RawFile: QE929_MSQ1321_20180329_Heba_ub_s7_30_1 Index: 15732 Precursor: 0 _multi_
131.36301	1768.56567382813
142.51648	1870.39575195313
177.48981	1719.822265625
265.08118	2016.91748046875
662.36212	2355.2265625
1302.5758	2089.70971679688
1347.4573	2218.126953125
1839.8475	2263.27416992188
2599.2192	2640.29931640625
2793.8501	3007.1943359375
3134.8442	2483.67602539063
peaklist end

peaklist start
mz=1371.38966818974
fragmentation=HCD
charge=4
header=RawFile: QE929_MSQ1321_20180329_Heba_ub_s9_30_3 Index: 15678 Precursor: 0 _multi_
122.33362	1930.1982421875
126.05504	10516.0087890625
138.0547	4813.13916015625
144.0649	2599.28588867188
168.06601	4187.4443359375
186.07547	11842.134765625
204.08678	34186.47265625
217.59171	2418.7587890625
313.21231	2952.45239257813
328.69626	2245.1298828125
407.16254	3320.52734375
411.8902	2091.71704101563
540.14954	2516.69262695313
1385.9979	2890.07739257813
1539.8286	2439.97583007813
3343.0146	3098.1298828125
peaklist end

peaklist start
mz=1371.63806441394
fragmentation=HCD
charge=4
header=RawFile: QE929_MSQ1321_20180329_Heba_ub_s7_30_1 Index: 15438 Precursor: 0 _multi_
100.0962	1943.19274902344
101.12864	1823.33935546875
126.05504	7989.85400390625
138.05464	4710.228515625
142.07945	2086.51879882813
158.1954	2073.33740234375
204.08708	15701.05078125
292.09222	1944.38098144531
475.09299	2436.35034179688
476.56082	2132.17529296875
800.73828	2375.380859375
1756.6082	2727.806640625
1760.8772	2593.08764648438
2080.6653	2656.62109375
2654.9099	2683.1201171875
2949.9292	3177.0478515625
4726.0581	3685.65771484375
peaklist end

peaklist start
mz=1102.34090463446
fragmentation=HCD
charge=5
header=RawFile: QE929_MSQ1321_20180329_Heba_ub_s7_30_1 Index: 16816 Precursor: 0 _multi_
159.2137	1863.71520996094
183.2357	1635.30651855469
198.2151	1617.41931152344
232.68015	1608.53735351563
246.69324	1582.27941894531
376.24014	2259.89331054688
599.70874	1994.4482421875
1484.2239	2429.83081054688
2111.6797	2544.21020507813
3971.1892	2480.84326171875
peaklist end

peaklist start
mz=1102.34217485227
fragmentation=HCD
charge=5
header=RawFile: QE929_MSQ1321_20180329_Heba_ub_s6_10_3 Index: 17391 Precursor: 0 _multi_
119.55007	1738.04248046875
122.33894	1798.45483398438
138.75687	1641.08569335938
140.58658	1718.125
248.77098	1679.12084960938
278.16986	1613.31323242188
343.72607	1754.59326171875
397.32263	2207.9638671875
406.47937	1779.69494628906
421.13181	2127.90942382813
782.02399	2284.23413085938
2231.157	2670.6298828125
peaklist end

peaklist start
mz=1379.13364539938
fragmentation=HCD
charge=4
header=RawFile: QE929_MSQ1321_20180329_Heba_ub_s7_30_1 Index: 18264 Precursor: 0 _multi_
104.28113	2000.20788574219
126.05499	2211.56176757813
187.05875	2183.453125
191.04852	2132.41430664063
195.73041	2390.53784179688
204.08673	9590.72265625
257.04865	1921.02368164063
274.09143	3884.19702148438
529.67584	2110.58349609375
567.99902	2428.166015625
878.73553	2294.42236328125
968.90961	3325.06396484375
1215.8505	2455.78369140625
1437.5337	2245.650390625
1666.5718	2323.52661132813
peaklist end

peaklist start
mz=1387.63979782825
fragmentation=HCD
charge=4
header=RawFile: QE929_MSQ1321_20180329_Heba_ub_s7_30_1 Index: 15448 Precursor: 0 _multi_
126.05509	3413.83471679688
138.05482	2824.1708984375
138.80978	2187.298828125
204.08661	8881.0419921875
403.63828	2456.7421875
487.3067	2265.33911132813
658.61047	2403.58911132813
1092.0453	2518.69311523438
1360.4302	2865.38549804688
1980.8651	3208.43041992188
3789.9739	3238.43676757813
4686.7734	3522.13330078125
peaklist end

peaklist start
mz=1387.64046379012
fragmentation=HCD
charge=4
header=RawFile: QE929_MSQ1321_20180329_Heba_ub_s6_10_3 Index: 15961 Precursor: 0 _multi_
138.05531	2295.92358398438
186.07669	2777.54052734375
204.08592	9676.763671875
495.3808	2377.25390625
849.55353	2695.88061523438
3150.283	3380.53344726563
3287.1589	3294.77685546875
peaklist end

peaklist start
mz=1113.72794107257
fragmentation=HCD
charge=5
header=RawFile: QE929_MSQ1321_20180329_Heba_ub_s7_30_1 Index: 6034 Precursor: 0 _multi_
107.55664	1880.9443359375
118.49554	1889.13513183594
139.60535	1735.19177246094
203.63359	1599.81860351563
205.55734	1597.61315917969
240.16463	1856.61437988281
719.78479	2129.69775390625
2825.0371	2682.66162109375
3466.5811	2487.21484375
peaklist end

peaklist start
mz=1115.13379091698
fragmentation=HCD
charge=5
header=RawFile: QE929_MSQ1321_20180329_Heba_ub_s3_ctrl_3 Index: 5800 Precursor: 0 _multi_
134.20401	1783.58056640625
188.79758	1809.37744140625
209.59337	2014.66577148438
209.61333	1723.61486816406
265.90854	1932.20227050781
375.08218	1774.06530761719
493.79288	2034.93859863281
1692.2452	2199.39111328125
2076.1631	2313.21630859375
peaklist end

peaklist start
mz=1397.21279998975
fragmentation=HCD
charge=4
header=RawFile: QE929_MSQ1321_20180329_Heba_ub_s5_10_2 Index: 18401 Precursor: 0 _multi_
109.50091	2263.56616210938
126.09119	2510.82006835938
129.73674	2141.06274414063
150.00169	2062.7509765625
167.36003	2330.36499023438
193.75525	2320.98461914063
196.84766	2108.97802734375
223.74712	2215.8525390625
730.84521	2936.71508789063
758.42023	2384.83251953125
1188.3804	2390.16796875
1215.6462	2546.50512695313
1735.3488	2529.28149414063
1824.1886	3469.05615234375
2233.7798	2987.07202148438
2309.5127	2846.43041992188
3392.2771	3314.80688476563
3449.125	3152.62182617188
3713.4109	3186.9375
4993.5122	3250.69311523438
5406.5249	3824.4599609375
5699.9312	3461.1689453125
peaklist end

peaklist start
mz=1397.21376166009
fragmentation=HCD
charge=4
header=RawFile: QE929_MSQ1321_20180329_Heba_ub_s3_ctrl_3 Index: 18525 Precursor: 0 _multi_
126.09155	3207.9541015625
174.33003	2154.64575195313
305.7327	2111.84423828125
397.24344	2100.19604492188
878.97314	2559.22338867188
1024.4816	2416.26538085938
2638.8003	3433.513671875
2700.5808	3230.1181640625
2796.1272	3311.8017578125
3147.876	3522.04370117188
3651.0984	3518.470703125
peaklist end

peaklist start
mz=1397.2139827551
fragmentation=HCD
charge=4
header=RawFile: QE929_MSQ1321_20180329_Heba_ub_s6_10_3 Index: 20747 Precursor: 0 _multi_
175.45128	2285.6494140625
184.9474	2471.08349609375
235.69702	2487.88305664063
426.94827	2682.41430664063
758.40741	4169.00146484375
845.44788	3198.12280273438
972.58118	2697.05639648438
2789.9646	3636.28051757813
peaklist end

peaklist start
mz=1397.21412149714
fragmentation=HCD
charge=4
header=RawFile: QE929_MSQ1321_20180329_Heba_ub_s8_30_2 Index: 20534 Precursor: 0 _multi_
127.42152	2129.84497070313
149.76744	1980.51892089844
150.11183	1928.82507324219
158.42043	1944.27233886719
170.78397	2232.1689453125
246.08495	2244.37841796875
246.16188	2110.24243164063
275.83212	2395.03784179688
367.25934	2535.11010742188
631.58154	2147.48999023438
754.56378	2488.93920898438
766.66229	2500.978515625
1296.5741	2811.18237304688
2129.605	3189.0322265625
2396.7502	2979.98876953125
2418.886	2751.94140625
2476.9578	2839.19116210938
3497.1895	2943.8125
peaklist end

peaklist start
mz=1397.21450519446
fragmentation=HCD
charge=4
header=RawFile: QE929_MSQ1321_20180329_Heba_ub_s9_30_3 Index: 20541 Precursor: 0 _multi_
100.57546	2055.91479492188
130.07693	1890.25439453125
152.72441	2414.01220703125
1685.2515	2900.5029296875
1710.1023	2960.36010742188
2039.0858	2686.96533203125
peaklist end

peaklist start
mz=1397.21475502566
fragmentation=HCD
charge=4
header=RawFile: QE929_MSQ1321_20180329_Heba_ub_s2_ctrl_2 Index: 19419 Precursor: 0 _multi_
148.40611	2055.28540039063
176.2943	2309.34033203125
252.96567	1871.04895019531
258.58997	1997.19677734375
319.65573	2179.40209960938
381.92511	2069.5244140625
485.68878	2167.97998046875
932.45941	2708.083984375
1672.2582	2756.61376953125
2021.3507	2957.38427734375
2141.6572	2713.134765625
3715.9482	2956.01025390625
peaklist end

peaklist start
mz=1118.13205583414
fragmentation=HCD
charge=5
header=RawFile: QE929_MSQ1321_20180329_Heba_ub_s3_ctrl_3 Index: 5799 Precursor: 0 _multi_
126.31128	1727.03576660156
169.0502	2089.86157226563
194.56429	2010.25061035156
256.85394	1805.85607910156
340.54208	1979.52648925781
480.89746	1977.86291503906
1119.1261	2455.7451171875
1860.6536	2308.72412109375
2517.0708	2347.19360351563
2872.3074	2414.63623046875
peaklist end

peaklist start
mz=1407.96067658658
fragmentation=HCD
charge=4
header=RawFile: QE929_MSQ1321_20180329_Heba_ub_s7_30_1 Index: 12196 Precursor: 0 _multi_
153.31027	2477.07202148438
159.11153	2096.26538085938
169.097	2543.15942382813
367.82288	2516.18505859375
381.11221	2205.97705078125
441.19833	7345.27001953125
989.48309	2847.28002929688
1199.6326	3313.9365234375
1256.6292	3207.28881835938
1515.7382	3292.47607421875
1782.8552	2637.19165039063
2626.3401	3857.08154296875
2979.3513	3386.35302734375
3199.0129	3547.2958984375
3216.9958	3419.03833007813
3595.8633	3107.53491210938
5036.748	3811.93969726563
5390.0483	3597.31860351563
peaklist end

peaklist start
mz=1407.96119165009
fragmentation=HCD
charge=4
header=RawFile: QE929_MSQ1321_20180329_Heba_ub_s6_10_3 Index: 12714 Precursor: 0 _multi_
124.07294	2012.7646484375
169.95699	2087.21508789063
177.42142	2070.49682617188
181.17122	1995.0966796875
226.11836	3413.80029296875
227.10277	2466.1787109375
259.66803	2311.62109375
326.17282	2314.04418945313
366.78903	2121.77880859375
441.19687	3233.80981445313
496.4541	2141.5166015625
593.46307	2233.39233398438
817.42249	3336.05029296875
888.43536	3103.0888671875
989.48584	2798.50219726563
1110.4934	2730.39453125
1139.1086	2712.66796875
1200.6344	4912.15771484375
1256.6551	8053.87036132813
1358.7097	3264.46850585938
1516.757	2715.44458007813
1943.1704	3009.31127929688
1978.026	2935.8017578125
2478.4189	2877.01928710938
2770.4473	3706.36791992188
3399.0991	3229.60400390625
3980.9866	3220.0107421875
5259.6582	3037.65991210938
5658.8359	3580.39526367188
peaklist end

peaklist start
mz=1407.96183635924
fragmentation=HCD
charge=4
header=RawFile: QE929_MSQ1321_20180329_Heba_ub_s5_10_2 Index: 11440 Precursor: 0 _multi_
113.79301	2327.41748046875
143.56874	2014.67822265625
157.87946	1880.60656738281
158.05595	2192.26123046875
212.79123	2043.5615234375
264.01138	1824.57080078125
301.63257	2061.84204101563
310.59271	1931.62976074219
697.04633	2515.94140625
1217.1345	2658.29125976563
1621.365	2474.13208007813
1653.5399	3120.66552734375
1808.5636	2824.47265625
2441.7874	3182.14428710938
2617.5894	2673.81396484375
3070.4658	2696.18994140625
peaklist end

peaklist start
mz=1407.96186876198
fragmentation=HCD
charge=4
header=RawFile: QE929_MSQ1321_20180329_Heba_ub_s3_ctrl_3 Index: 11747 Precursor: 0 _multi_
102.42115	1774.59362792969
109.65923	1964.22607421875
117.52762	1875.48083496094
171.42911	2232.00805664063
194.97285	2080.0361328125
395.02481	2317.54956054688
455.84045	2226.44091796875
484.9682	2227.29467773438
997.75494	2740.1796875
1354.0597	2837.10498046875
1502.184	2516.244140625
2215.0361	3091.00708007813
2254.2644	2949.99609375
2490.6802	3076.31274414063
peaklist end

peaklist start
mz=1407.96269407845
fragmentation=HCD
charge=4
header=RawFile: QE929_MSQ1321_20180329_Heba_ub_s4_10_1 Index: 12612 Precursor: 0 _multi_
108.0548	1942.41345214844
112.16938	2232.12329101563
136.34641	1990.01806640625
223.91759	2430.02978515625
226.11879	3448.14111328125
252.79097	2177.14135742188
298.41583	2236.08911132813
404.94952	2504.96142578125
441.19675	2859.859375
539.03241	3188.53393554688
989.50592	3732.83935546875
1199.6344	6762.84521484375
1256.645	3022.583984375
1357.6974	3541.79565429688
1515.7407	2574.44775390625
3071.2122	3630.10668945313
5465.1206	3092.60986328125
peaklist end

peaklist start
mz=1407.96274787201
fragmentation=HCD
charge=4
header=RawFile: QE929_MSQ1321_20180329_Heba_ub_s8_30_2 Index: 12473 Precursor: 0 _multi_
229.87241	2058.9208984375
272.06094	2129.55297851563
280.04205	2144.17163085938
290.38324	2340.92333984375
321.46652	2260.34106445313
340.13284	2400.63061523438
441.20316	2398.22143554688
511.4216	2056.66137695313
522.06921	2021.90734863281
560.4693	2702.62744140625
1014.8128	2319.52319335938
1199.6409	3138.44311523438
1251.1364	2949.72265625
1256.6468	7295.80297851563
1294.6995	2571.61279296875
2998.5735	3244.14672851563
3559.7458	2829.22387695313
peaklist end

peaklist start
mz=1407.96346578098
fragmentation=HCD
charge=4
header=RawFile: QE929_MSQ1321_20180329_Heba_ub_s9_30_3 Index: 12409 Precursor: 0 _multi_
115.12429	2206.1328125
226.118	2712.18481445313
227.10324	2591.99462890625
297.1586	3688.23095703125
299.11737	2128.75244140625
329.80759	2343.41088867188
423.77359	2197.0087890625
441.20026	9011.0869140625
480.63605	2130.35473632813
616.43597	2503.98999023438
989.50232	3776.33422851563
1024.8873	2560.86791992188
1098.9048	2439.04077148438
1199.6326	11833.6318359375
1201.6013	2963.36010742188
1256.6606	2987.43920898438
1515.7579	3243.35424804688
1697.7024	2492.1650390625
2355.6458	3317.01245117188
4040.9919	3082.30224609375
peaklist end

peaklist start
mz=1408.15337396112
fragmentation=HCD
charge=4
header=RawFile: QE929_MSQ1321_20180329_Heba_ub_s7_30_1 Index: 15404 Precursor: 0 _multi_
110.8008	1871.74011230469
124.47914	1938.28747558594
126.05511	4622.19921875
138.05466	4462.76513671875
168.06592	2223.50341796875
169.71919	1983.29150390625
175.24571	2297.07470703125
180.17346	2075.619140625
185.77617	1944.232421875
186.07613	3721.00732421875
204.08662	23276.720703125
222.38641	1973.01330566406
241.06671	2011.14782714844
255.27168	2098.76831054688
360.133	2254.27978515625
507.41196	2708.375
603.94946	2067.7451171875
681.21466	3318.03344726563
695.82007	2164.0859375
736.12067	2176.19482421875
786.36432	2424.0810546875
858.27045	2599.9990234375
859.67395	2225.05126953125
859.87048	2307.49926757813
1230.8658	2640.33837890625
1295.9354	2680.4189453125
3189.5273	3253.3232421875
3264.9512	3179.47387695313
4014.25	3107.39477539063
5741.1172	3019.61962890625
peaklist end

peaklist start
mz=1408.15353993414
fragmentation=HCD
charge=4
header=RawFile: QE929_MSQ1321_20180329_Heba_ub_s6_10_3 Index: 15912 Precursor: 0 _multi_
119.5752	1932.43823242188
126.05454	7505.166015625
138.05536	2961.27368164063
147.47467	2023.93310546875
186.0755	3791.28344726563
201.72931	2470.31713867188
204.08638	14515.4267578125
248.7709	2146.01123046875
276.04868	2192.50415039063
407.16364	2371.349609375
409.40164	2154.17138671875
436.7399	2091.05859375
1802.7456	3265.7685546875
2545.3025	3088.80126953125
5496.2847	3612.1328125
peaklist end

peaklist start
mz=1408.15555511384
fragmentation=HCD
charge=4
header=RawFile: QE929_MSQ1321_20180329_Heba_ub_s9_30_3 Index: 15659 Precursor: 0 _multi_
126.0547	9866.279296875
126.69408	2614.49291992188
138.05428	3707.85888671875
156.81413	1974.56982421875
204.08591	33499.27734375
241.16647	2313.08642578125
267.43286	2369.81567382813
282.11435	2050.77099609375
303.87155	2104.40478515625
313.00549	2141.17529296875
320.30469	2277.45263671875
351.79004	2155.40771484375
423.96857	2253.43774414063
545.60052	2261.4345703125
576.89453	2293.22802734375
727.07086	2612.21240234375
2646.1589	2864.60498046875
peaklist end

peaklist start
mz=1408.21359135496
fragmentation=HCD
charge=4
header=RawFile: QE929_MSQ1321_20180329_Heba_ub_s2_ctrl_2 Index: 12485 Precursor: 0 _multi_
143.23276	2003.11755371094
184.49525	2216.26220703125
217.34802	2101.884765625
233.60626	2371.630859375
303.19058	2363.3974609375
357.84555	2518.38793945313
714.51971	2351.478515625
2118.8132	2787.58862304688
3278.5051	2949.19311523438
3489.9802	3475.09448242188
peaklist end

peaklist start
mz=1414.95834481704
fragmentation=HCD
charge=4
header=RawFile: QE929_MSQ1321_20180329_Heba_ub_s7_30_1 Index: 12336 Precursor: 0 _multi_
100.75367	1864.88977050781
105.7557	2036.47448730469
108.01253	2028.77526855469
133.75851	2265.84545898438
139.47739	1989.14965820313
146.56247	2206.34814453125
164.21878	2305.11352539063
227.82979	2796.0888671875
245.44527	2050.7373046875
308.00867	2043.42529296875
347.75644	2178.30224609375
478.02295	2657.08129882813
532.25244	2274.412109375
2007.9905	2747.75708007813
2381.0273	2899.81127929688
2783.1482	3094.31176757813
3264.6301	2976.95727539063
3631.1362	3135.83959960938
4417.9976	3650.3798828125
5417.2432	3461.60522460938
peaklist end

peaklist start
mz=1414.95974933702
fragmentation=HCD
charge=4
header=RawFile: QE929_MSQ1321_20180329_Heba_ub_s3_ctrl_3 Index: 11890 Precursor: 0 _multi_
112.04539	1921.66613769531
136.20311	2060.61840820313
206.12999	2634.79296875
722.52209	2279.84204101563
1350.6552	2940.80834960938
1667.9459	3947.86206054688
2462.5945	2603.18090820313
3809.7722	3367.0166015625
3821.0713	2829.46337890625
peaklist end

peaklist start
mz=1414.96028011245
fragmentation=HCD
charge=4
header=RawFile: QE929_MSQ1321_20180329_Heba_ub_s6_10_3 Index: 12910 Precursor: 0 _multi_
127.88615	2123.21630859375
135.81061	2210.03515625
151.33069	2318.64282226563
154.43898	2261.09448242188
196.55482	2244.53466796875
233.44997	2256.29321289063
235.01271	2040.03967285156
268.35349	2339.92456054688
297.15585	2601.36181640625
345.26019	1873.27185058594
381.82999	2517.5361328125
441.19589	3092.48315429688
444.93481	2271.15991210938
536.16016	2253.48828125
891.68689	2793.52880859375
2313.5896	2902.91625976563
2621.1333	3317.56030273438
3177.5308	3086.08935546875
3651.9114	3336.99047851563
peaklist end

peaklist start
mz=1414.96252877776
fragmentation=HCD
charge=4
header=RawFile: QE929_MSQ1321_20180329_Heba_ub_s9_30_3 Index: 12667 Precursor: 0 _multi_
167.37651	2320.07495117188
228.14558	1857.20910644531
236.23512	1937.35559082031
254.2643	2120.76171875
469.98157	2439.86938476563
886.54419	2442.63256835938
1326.8746	3076.58666992188
1430.4133	2794.92578125
2119.1755	2691.07104492188
2305.1951	2720.8486328125
3438.9202	3586.89526367188
peaklist end

peaklist start
mz=1422.7200158213
fragmentation=HCD
charge=4
header=RawFile: QE929_MSQ1321_20180329_Heba_ub_s9_30_3 Index: 23812 Precursor: 0 _multi_
108.35725	1806.29516601563
135.75163	2127.42138671875
167.30501	1988.25915527344
186.55183	2438.30590820313
241.56078	2232.26220703125
296.86777	2080.2451171875
319.39951	2278.28002929688
505.39816	2206.97119140625
589.32825	2530.8837890625
1004.1882	2608.66235351563
1181.4082	2998.68725585938
1200.8348	2699.52001953125
1349.5236	2573.65649414063
1350.3773	2928.28955078125
2512.0632	3752.19555664063
peaklist end

peaklist start
mz=1431.22092097052
fragmentation=HCD
charge=4
header=RawFile: QE929_MSQ1321_20180329_Heba_ub_s7_30_1 Index: 23409 Precursor: 0 _multi_
109.87181	1888.2998046875
135.63594	2366.80102539063
214.04198	2089.00756835938
760.34082	2360.76513671875
986.92291	2627.48120117188
1292.0259	3199.23803710938
2561.2	2832.94555664063
3844.0598	3151.18701171875
peaklist end

peaklist start
mz=1146.13783414513
fragmentation=HCD
charge=5
header=RawFile: QE929_MSQ1321_20180329_Heba_ub_s7_30_1 Index: 5916 Precursor: 0 _multi_
101.9719	1762.38671875
146.56573	1682.33312988281
181.55502	1712.03088378906
183.94347	1606.22509765625
238.06029	1623.4072265625
363.84909	2144.6357421875
414.18356	2087.77172851563
623.49695	2047.82385253906
1002.8154	2559.1953125
1031.5697	2026.04321289063
1311.6422	2072.58862304688
1824.0576	2556.88208007813
1896.9564	2864.22412109375
2202.3267	2281.01196289063
3944.501	2344.501953125
4152.0488	2531.68334960938
5079.5874	2976.53051757813
peaklist end

peaklist start
mz=1444.66709877174
fragmentation=HCD
charge=4
header=RawFile: QE929_MSQ1321_20180329_Heba_ub_s7_30_1 Index: 15409 Precursor: 0 _multi_
126.05479	4248.13623046875
132.25873	2301.87109375
133.35703	2092.68310546875
147.91565	1926.67687988281
155.19806	1885.73669433594
204.08583	8390.5
225.59698	2174.50122070313
228.87643	2330.67431640625
238.19423	2045.86352539063
257.68994	2169.65502929688
297.54565	2469.0078125
440.44797	2313.21533203125
1686.3029	3179.9345703125
1863.6653	2781.28198242188
2040.7189	2984.06567382813
2222.1423	3077.9169921875
2710.3977	2714.7275390625
2726.9729	3272.76708984375
3420.1804	3111.439453125
3703.5823	3057.123046875
5859.4819	3100.57861328125
peaklist end

peaklist start
mz=1168.78410985938
fragmentation=HCD
charge=5
header=RawFile: QE929_MSQ1321_20180329_Heba_ub_s7_30_1 Index: 21001 Precursor: 0 _multi_
106.32852	2078.73974609375
108.16064	1609.50170898438
132.08221	1883.83276367188
236.10809	2118.61450195313
670.16272	2341.47973632813
878.40295	2058.6357421875
1093.9407	2591.1416015625
1121.2356	1983.31713867188
1134.7761	2094.80981445313
1154.7302	2045.59521484375
1661.7294	2287.50366210938
1799.9755	2137.607421875
1957.0215	2335.43408203125
2742.0891	2597.96142578125
2773.7258	2449.4697265625
4685.1411	2897.8369140625
peaklist end

peaklist start
mz=1184.54130105722
fragmentation=HCD
charge=5
header=RawFile: QE929_MSQ1321_20180329_Heba_ub_s9_30_3 Index: 10696 Precursor: 0 _multi_
126.24837	1752.15490722656
130.85768	1621.33728027344
186.07562	2824.35986328125
204.08667	9378.52734375
258.15857	1752.66003417969
274.09171	2582.57348632813
274.91653	1800.083984375
301.18591	3017.29907226563
338.16568	1959.98364257813
430.48669	1800.73071289063
687.37115	1880.6904296875
835.50378	2115.96728515625
871.89465	4194.14404296875
932.94531	2544.21264648438
1042.6989	2416.06958007813
1057.9636	2299.1484375
1145.5582	2206.69580078125
1174.7434	2562.4990234375
1185.5526	6039.74267578125
1524.6744	2736.31127929688
2444.7659	2884.12573242188
3434.417	2951.22143554688
4065.9424	2599.15014648438
4603.4805	3119.65795898438
4984.3638	2801.58203125
5585.0732	2742.8779296875
peaklist end

peaklist start
mz=1184.74074268239
fragmentation=HCD
charge=5
header=RawFile: QE929_MSQ1321_20180329_Heba_ub_s7_30_1 Index: 10674 Precursor: 0 _multi_
141.91486	1841.82434082031
171.58882	1833.12145996094
183.28482	1653.14611816406
336.81015	1979.12512207031
1009.3766	1951.29138183594
1185.5337	2608.22216796875
1323.1526	2100.90258789063
1444.4829	2011.4267578125
1827.162	2356.81787109375
1946.2937	3382.26171875
3067.582	2840.65356445313
4728.522	2844.62670898438
peaklist end

peaklist start
mz=1184.74088473684
fragmentation=HCD
charge=5
header=RawFile: QE929_MSQ1321_20180329_Heba_ub_s6_10_3 Index: 11237 Precursor: 0 _multi_
103.10342	1730.63928222656
107.01244	1654.640625
108.58649	1675.31494140625
123.49543	1735.84399414063
135.82948	1665.66455078125
141.00636	1768.83032226563
168.93248	1818.33618164063
182.26796	1847.6103515625
189.99345	1941.25708007813
210.32059	1803.35327148438
297.36649	1680.30627441406
351.17221	2294.17602539063
367.61481	2212.85180664063
684.62817	2049.74438476563
1894.741	2372.9052734375
1919.8861	2463.63012695313
1968.0802	2372.61352539063
2113.0747	2454.6396484375
2344.647	2556.83056640625
4158.5405	3464.12133789063
5109.8813	2658.47607421875
peaklist end

peaklist start
mz=1184.74126797351
fragmentation=HCD
charge=5
header=RawFile: QE929_MSQ1321_20180329_Heba_ub_s3_ctrl_3 Index: 10459 Precursor: 0 _multi_
188.5484	1818.064453125
205.45517	1878.61315917969
245.41133	1957.71166992188
688.20795	1848.28344726563
738.23535	2248.76440429688
822.47021	2015.29821777344
1109.885	2172.83178710938
1251.6017	2353.09887695313
4197.5034	3047.70629882813
4600.3286	2793.52368164063
peaklist end

peaklist start
mz=1184.74126797351
fragmentation=HCD
charge=5
header=RawFile: QE929_MSQ1321_20180329_Heba_ub_s3_ctrl_3 Index: 10291 Precursor: 0 _multi_
106.01239	1623.38012695313
125.69074	1936.35388183594
218.92455	2176.61499023438
218.99146	1617.85791015625
220.53154	2052.07177734375
441.37061	1854.58728027344
546.1073	1841.55249023438
697.79352	2179.61376953125
862.79187	2437.96655273438
2432.0471	2293.67211914063
2572.7893	2485.00415039063
2738.8455	2501.9140625
2828.1602	2864.498046875
4822.2046	2916.34106445313
5719.3203	2423.65478515625
peaklist end

peaklist start
mz=850.957986098506
fragmentation=HCD
charge=7
header=RawFile: QE929_MSQ1321_20180329_Heba_ub_s4_10_1 Index: 10581 Precursor: 0 _multi_
120.08103	7976.99169921875
129.1022	3376.06176757813
136.07585	1715.11572265625
149.14973	1454.02111816406
153.44888	1368.18566894531
159.09163	1893.27563476563
204.13431	2590.58374023438
212.1035	1541.59997558594
247.10849	2721.38061523438
265.11755	6457.1533203125
269.70447	1377.13525390625
293.1116	5280.82177734375
322.66956	1608.36462402344
339.16983	1473.14733886719
500.23999	1815.35632324219
649.79169	1702.05676269531
693.24182	2207.08520507813
859.43585	1878.68603515625
860.43768	1931.23974609375
960.51801	1685.42309570313
1030.5234	1887.95812988281
1132.5457	2270.4716796875
1421.9841	1935.49829101563
peaklist end

peaklist start
mz=1494.90262769913
fragmentation=HCD
charge=4
header=RawFile: QE929_MSQ1321_20180329_Heba_ub_s7_30_1 Index: 18496 Precursor: 0 _multi_
114.25411	2373.9716796875
126.16497	2168.3564453125
138.05414	3214.68286132813
160.75829	2683.72314453125
204.08571	8300.2080078125
350.32376	2491.08935546875
406.46677	2425.95654296875
654.84332	2427.06518554688
704.84717	2629.78955078125
1998.8291	2915.2236328125
2548.7756	3456.10424804688
3204.5735	3526.4951171875
3922.0962	3356.5458984375
peaklist end

peaklist start
mz=1494.90410147027
fragmentation=HCD
charge=4
header=RawFile: QE929_MSQ1321_20180329_Heba_ub_s4_10_1 Index: 18914 Precursor: 0 _multi_
102.54159	1951.45373535156
110.1885	2120.86694335938
138.05458	2443.3203125
168.06584	3048.6923828125
204.08707	2527.94067382813
217.0542	2131.65209960938
319.26288	2341.86352539063
366.13876	3943.99487304688
990.73792	2721.56665039063
1667.1584	3025.02856445313
2000.6029	3441.13623046875
2232.1082	2986.80810546875
3289.8611	3391.58984375
3833.0166	3210.13452148438
5333.8062	3118.29150390625
peaklist end

peaklist start
mz=1494.90432764578
fragmentation=HCD
charge=4
header=RawFile: QE929_MSQ1321_20180329_Heba_ub_s6_10_3 Index: 19026 Precursor: 0 _multi_
114.49778	2112.18090820313
127.35448	2090.83740234375
128.85873	2334.19555664063
133.82755	2668.71484375
137.67883	2201.40747070313
138.05475	4921.896484375
168.06509	2983.28833007813
190.04597	2196.97143554688
237.31638	2219.31225585938
271.40808	2159.16381835938
366.1384	3793.55224609375
758.29565	3125.19506835938
1277.5905	2931.50830078125
1612.8541	2726.06494140625
1772.1171	2638.8408203125
2368.7068	2913.8505859375
peaklist end

peaklist start
mz=1494.90624664086
fragmentation=HCD
charge=4
header=RawFile: QE929_MSQ1321_20180329_Heba_ub_s9_30_3 Index: 18799 Precursor: 0 _multi_
138.05478	4378.05712890625
153.65736	2261.7578125
168.06435	3429.24462890625
171.17053	2498.126953125
204.08609	9447.4248046875
301.38736	2862.5244140625
410.07446	2296.64819335938
422.8075	2821.71459960938
442.1008	2557.439453125
659.36523	2715.76782226563
1376.0084	3457.52490234375
1685.168	3132.5947265625
1858.5852	2985.2392578125
peaklist end

peaklist start
mz=1533.97589590995
fragmentation=HCD
charge=4
header=RawFile: QE929_MSQ1321_20180329_Heba_ub_s5_10_2 Index: 19145 Precursor: 0 _multi_
131.61786	2529.45166015625
142.17279	2103.08203125
174.57068	2169.8740234375
230.43843	2612.49267578125
311.35648	2382.45629882813
775.33704	2881.8994140625
1675.8441	3264.04174804688
3805.6775	3258.04321289063
4206.9126	2973.1005859375
peaklist end

peaklist start
mz=1533.97694411403
fragmentation=HCD
charge=4
header=RawFile: QE929_MSQ1321_20180329_Heba_ub_s7_30_1 Index: 21124 Precursor: 0 _multi_
122.52215	2260.02856445313
154.61308	2747.79833984375
239.17142	2098.07739257813
290.88696	2590.0966796875
359.80533	2774.513671875
655.14783	2578.3876953125
1957.2155	3019.81860351563
2296.1785	2921.17895507813
2505.1001	3184.78979492188
5431.2798	3931.04565429688
peaklist end

peaklist start
mz=1533.97808678392
fragmentation=HCD
charge=4
header=RawFile: QE929_MSQ1321_20180329_Heba_ub_s4_10_1 Index: 21268 Precursor: 0 _multi_
128.87051	2091.98876953125
136.83231	2237.65991210938
148.21265	2395.65405273438
165.57651	2276.435546875
179.42525	2385.78295898438
198.84297	2367.705078125
290.15088	2121.80737304688
376.84753	2329.80615234375
426.07852	2551.76000976563
460.64673	2462.03564453125
538.5932	2326.3837890625
557.96246	2972.42065429688
574.00964	2604.08544921875
1667.2704	3055.93603515625
3622.5989	3077.48291015625
peaklist end

peaklist start
mz=1533.9785138612
fragmentation=HCD
charge=4
header=RawFile: QE929_MSQ1321_20180329_Heba_ub_s1_ctrl_1 Index: 16918 Precursor: 0 _multi_
154.25223	2110.57641601563
159.75157	2036.37023925781
172.66934	2283.12084960938
201.22797	2186.64306640625
212.32817	2149.03149414063
244.58568	2081.65185546875
248.77214	2337.56420898438
275.21915	2556.5908203125
301.75732	2727.4609375
389.92679	2164.6923828125
479.70551	2818.95922851563
651.68823	2559.1748046875
1073.6691	3294.69873046875
1100.5883	3056.85400390625
1256.951	2654.94311523438
1278.7026	2803.396484375
1433.0208	3092.90014648438
1662.1345	3053.12841796875
1846.3582	3379.73681640625
2259.6775	2881.95141601563
3392.0793	3441.42016601563
5413.0117	3868.6904296875
5523.0015	3693.359375
peaklist end

peaklist start
mz=1533.97852189975
fragmentation=HCD
charge=4
header=RawFile: QE929_MSQ1321_20180329_Heba_ub_s3_ctrl_3 Index: 19281 Precursor: 0 _multi_
105.87547	1870.57934570313
126.57027	2557.48583984375
140.37279	2081.08618164063
147.63771	2406.14672851563
166.86719	2027.27111816406
183.45552	2798.29565429688
191.78468	2081.77026367188
246.27385	2596.27978515625
254.48334	2332.9638671875
294.91254	2488.85717773438
351.77808	3933.3681640625
1401.5774	2896.66015625
1531.4574	3130.51391601563
3330.5298	2957.65795898438
3363.5833	3884.5595703125
3693.8599	3900.35693359375
peaklist end

peaklist start
mz=1533.97852761674
fragmentation=HCD
charge=4
header=RawFile: QE929_MSQ1321_20180329_Heba_ub_s2_ctrl_2 Index: 20163 Precursor: 0 _multi_
132.46829	2320.46655273438
169.2662	2234.36791992188
214.9856	2322.91357421875
370.94174	2544.4697265625
2015.3567	2966.34399414063
3730.0203	3562.9931640625
5498.6533	3395.55126953125
peaklist end

peaklist start
mz=1230.76410849917
fragmentation=HCD
charge=5
header=RawFile: QE929_MSQ1321_20180329_Heba_ub_s6_10_3 Index: 6429 Precursor: 0 _multi_
149.32812	1678.72082519531
215.99265	2474.4130859375
219.55803	2056.22216796875
1418.0515	2601.3017578125
2536.3037	2782.72924804688
2745.8118	2441.8330078125
2966.9729	2562.19213867188
3238.6167	2800.04418945313
4937.6367	3274.07470703125
peaklist end

peaklist start
mz=1248.79718290647
fragmentation=HCD
charge=5
header=RawFile: QE929_MSQ1321_20180329_Heba_ub_s7_30_1 Index: 9075 Precursor: 0 _multi_
336.72641	2430.91821289063
375.28806	1952.05712890625
1156.7034	2037.59851074219
1722.2334	2796.31494140625
1770.5703	2533.12182617188
peaklist end

peaklist start
mz=1248.7975927588
fragmentation=HCD
charge=5
header=RawFile: QE929_MSQ1321_20180329_Heba_ub_s6_10_3 Index: 9502 Precursor: 0 _multi_
104.44128	1698.07946777344
106.58835	1697.44396972656
110.75186	1661.42102050781
115.95066	1984.93188476563
123.28147	1894.13439941406
150.78032	1816.81115722656
153.19328	2286.61279296875
191.03195	1940.64526367188
263.07474	1873.84985351563
408.55048	2371.79028320313
467.58075	2296.54663085938
502.70425	1940.21337890625
1155.5513	2090.10131835938
1407.1685	2337.69165039063
1600.8168	2333.552734375
2037.5323	2685.90844726563
2633.52	2516.07177734375
2973.3308	2921.70825195313
3719.012	2923.95849609375
peaklist end

peaklist start
mz=1562.20755330228
fragmentation=HCD
charge=4
header=RawFile: QE929_MSQ1321_20180329_Heba_ub_s8_30_2 Index: 23350 Precursor: 0 _multi_
129.103	2758.9716796875
181.78699	2537.54028320313
185.61891	2520.79150390625
460.19357	2828.25463867188
682.28168	3153.326171875
755.91223	2585.45556640625
1035.6643	2762.52880859375
3293.5317	3241.81567382813
3388.7437	3372.548828125
3458.8625	3233.09155273438
4180.6362	3239.04516601563
4704.8389	4214.59716796875
5224.7695	3416.89428710938
peaklist end

peaklist start
mz=1251.99742794173
fragmentation=HCD
charge=5
header=RawFile: QE929_MSQ1321_20180329_Heba_ub_s6_10_3 Index: 9173 Precursor: 0 _multi_
124.99088	2034.86596679688
197.70041	2107.23266601563
312.75717	1958.20031738281
339.77103	1922.81457519531
473.21661	2148.53149414063
556.2439	2042.17419433594
673.36511	2235.205078125
843.57983	2530.96240234375
887.07727	2366.71215820313
1355.5905	2401.80688476563
1415.6542	2605.50244140625
2120.4993	2702.39477539063
2697.7109	2499.630859375
3094.1897	2727.56323242188
3733.7185	2815.0400390625
4005.9009	2826.7216796875
4013.582	2701.27758789063
4044.1958	3059.7890625
4070.1218	2731.8427734375
peaklist end

peaklist start
mz=1257.59502262764
fragmentation=HCD
charge=5
header=RawFile: QE929_MSQ1321_20180329_Heba_ub_s6_10_3 Index: 9439 Precursor: 0 _multi_
159.68614	1905.44287109375
187.75638	1820.89428710938
343.79184	1891.65393066406
359.78717	2163.5234375
391.95822	1935.26770019531
453.73734	2357.20043945313
1300.046	2840.02709960938
1740.605	2708.12915039063
2594.4473	2545.45629882813
2765.051	3007.42431640625
3984.2537	2836.91918945313
5890.4688	2924.04223632813
peaklist end

peaklist start
mz=1575.22260201064
fragmentation=HCD
charge=4
header=RawFile: QE929_MSQ1321_20180329_Heba_ub_s4_10_1 Index: 23134 Precursor: 0 _multi_
119.87781	2071.25439453125
123.22383	2007.36572265625
135.35172	2331.62670898438
138.05507	2342.35522460938
159.93088	2085.78637695313
163.41229	2330.11791992188
163.95123	2482.412109375
178.27573	2064.15478515625
192.83952	2552.05224609375
453.03909	2750.86279296875
795.29907	2576.2294921875
974.30133	2530.98559570313
1413.3474	3311.65209960938
2874.02	3101.2607421875
4536.7676	3715.99926757813
peaklist end

peaklist start
mz=1263.17452201997
fragmentation=HCD
charge=5
header=RawFile: QE929_MSQ1321_20180329_Heba_ub_s6_10_3 Index: 6360 Precursor: 0 _multi_
115.84968	1699.96423339844
154.34756	1740.67700195313
182.94157	2059.60620117188
263.90646	1814.70556640625
412.67551	1969.65222167969
755.05176	2535.51391601563
2128.8926	2907.62573242188
2218.6943	2551.70703125
2599.7317	2569.25244140625
2651.9338	2797.84252929688
3551.1274	2568.02685546875
peaklist end

peaklist start
mz=1263.17494153716
fragmentation=HCD
charge=5
header=RawFile: QE929_MSQ1321_20180329_Heba_ub_s4_10_1 Index: 6210 Precursor: 0 _multi_
102.29656	1989.52746582031
104.39188	1817.15478515625
147.95798	1713.73791503906
171.28175	1784.65466308594
216.42514	1977.66906738281
226.26993	1895.05871582031
233.72266	1872.998046875
755.88434	2145.81860351563
1326.8411	2655.67236328125
1732.421	2604.66674804688
2792.9116	3326.38354492188
3860.6104	3039.27392578125
peaklist end

peaklist start
mz=1263.17551456805
fragmentation=HCD
charge=5
header=RawFile: QE929_MSQ1321_20180329_Heba_ub_s8_30_2 Index: 6097 Precursor: 0 _multi_
175.83496	2096.50366210938
176.38422	1833.87377929688
249.83463	2364.42260742188
328.08133	2403.25952148438
354.18469	2196.69116210938
716.14111	2449.96801757813
775.0672	2053.87524414063
868.26318	2063.3076171875
883.62378	2008.76013183594
1059.733	2183.0625
1127.921	2393.009765625
1791.6902	2438.822265625
1903.7848	2323.70288085938
3850.3511	2907.48193359375
3949.2671	3029.4365234375
5941.7983	3438.08227539063
peaklist end

peaklist start
mz=1609.68988240209
fragmentation=HCD
charge=4
header=RawFile: QE929_MSQ1321_20180329_Heba_ub_s6_10_3 Index: 23499 Precursor: 0 _multi_
366.69388	2770.93090820313
642.34821	2507.59252929688
772.20697	3851.54321289063
806.72943	2688.25146484375
1221.9252	3021.013671875
2631.0991	3453.7646484375
3926.0188	3274.26879882813
4043.6882	3422.45532226563
5674.4624	3452.58203125
peaklist end

peaklist start
mz=1623.02392581636
fragmentation=HCD
charge=4
header=RawFile: QE929_MSQ1321_20180329_Heba_ub_s6_10_3 Index: 23399 Precursor: 0 _multi_
106.70891	2222.56787109375
111.21774	2454.38061523438
120.85544	2531.5849609375
181.35933	2354.32983398438
250.08656	2897.4140625
338.86078	3313.85766601563
533.53467	2666.07836914063
806.03748	2901.56274414063
2456.5684	3222.68212890625
2786.5322	3260.17016601563
3506.6553	3809.65283203125
peaklist end

peaklist start
mz=1642.95507576471
fragmentation=HCD
charge=4
header=RawFile: QE929_MSQ1321_20180329_Heba_ub_s5_10_2 Index: 19238 Precursor: 0 _multi_
120.15765	2801.37475585938
138.05428	27751.4296875
152.57597	2672.041015625
168.06509	13920.103515625
175.25673	2534.04272460938
186.07501	3852.03588867188
204.08673	9389.4580078125
235.39223	2500.94750976563
274.09134	4390.5537109375
366.13901	9571.318359375
509.47009	2557.36987304688
670.73529	2789.6171875
1092.4579	3280.298828125
1399.0859	2864.109375
1466.8168	3515.92602539063
3993.3162	3648.5205078125
4182.1255	3935.84252929688
5645.4487	4099.35498046875
5904.0972	4102.9453125
peaklist end

peaklist start
mz=1642.95690345892
fragmentation=HCD
charge=4
header=RawFile: QE929_MSQ1321_20180329_Heba_ub_s1_ctrl_1 Index: 17001 Precursor: 0 _multi_
104.88787	2592.3095703125
126.05495	2531.6640625
138.05418	14595.8330078125
168.06404	5271.99267578125
204.08577	3318.0947265625
232.68364	3225.37670898438
246.59233	2141.81689453125
366.13586	11794.6123046875
2565.03	3756.6982421875
3336.5713	3754.30688476563
3885.6318	3984.87963867188
3963.8572	3547.55126953125
4173.6958	3677.48120117188
5169.2124	4935.93701171875
peaklist end

peaklist start
mz=1319.42675454499
fragmentation=HCD
charge=5
header=RawFile: QE929_MSQ1321_20180329_Heba_ub_s7_30_1 Index: 17987 Precursor: 0 _multi_
126.0546	2800.37622070313
133.13693	1903.47485351563
186.07477	3438.5166015625
204.08612	15917.5625
224.43085	2414.68017578125
272.5556	2596.00854492188
278.15994	2087.52197265625
524.70709	2459.23095703125
1302.7903	3251.4658203125
3050.1345	3779.5751953125
4196.8149	2838.54028320313
4556.5166	3354.26733398438
peaklist end

peaklist start
mz=1319.42760743586
fragmentation=HCD
charge=5
header=RawFile: QE929_MSQ1321_20180329_Heba_ub_s6_10_3 Index: 18542 Precursor: 0 _multi_
126.05483	4521.9853515625
134.56219	2080.26977539063
138.05412	2252.35571289063
186.01683	2190.00366210938
186.07489	3207.79931640625
190.15598	2195.87280273438
204.08588	14656.0419921875
254.53651	2184.64453125
276.82681	2531.30712890625
349.3533	2174.185546875
1017.7197	2341.515625
1034.4042	2663.18212890625
1114.8589	2361.22631835938
2313.9941	2554.86059570313
2516.5242	3101.41845703125
3705.833	2965.66064453125
5384.1035	3042.0966796875
peaklist end

peaklist start
mz=1665.06530532684
fragmentation=HCD
charge=4
header=RawFile: QE929_MSQ1321_20180329_Heba_ub_s9_30_3 Index: 23302 Precursor: 0 _multi_
135.97325	2542.04931640625
142.80818	2347.96142578125
145.51537	2375.720703125
150.13049	2340.66259765625
150.88718	2820.62524414063
189.62219	2298.85571289063
262.35172	2518.32421875
368.54364	2617.93872070313
1214.2488	3000.64477539063
3680.8462	3240.26953125
peaklist end

peaklist start
mz=1674.74086789002
fragmentation=HCD
charge=4
header=RawFile: QE929_MSQ1321_20180329_Heba_ub_s3_ctrl_3 Index: 21155 Precursor: 0 _multi_
118.92915	2516.8779296875
221.47075	2680.40649414063
364.08963	3134.95922851563
411.2998	3411.41967773438
489.99399	2693.23999023438
644.96362	2786.58447265625
4518.502	3798.60327148438
4903.1851	4465.8505859375
5819.187	4122.3037109375
peaklist end

peaklist start
mz=1348.43405732903
fragmentation=HCD
charge=5
header=RawFile: QE929_MSQ1321_20180329_Heba_ub_s7_30_1 Index: 18984 Precursor: 0 _multi_
104.14127	2210.93237304688
122.91792	2062.50048828125
126.05496	3056.24072265625
138.05479	2361.02294921875
140.44478	2217.52416992188
141.94359	1889.18090820313
186.6796	1923.34924316406
204.08612	11971.3876953125
219.94812	2208.61206054688
222.03227	1909.04858398438
261.40326	2834.15258789063
268.35223	1992.55212402344
325.86017	2251.0791015625
533.85059	2078.11694335938
595.8736	2713.14208984375
707.98633	2067.576171875
1012.6595	2501.41552734375
2295.2522	2893.98828125
3304.5903	2853.86596679688
3770.3403	3022.95239257813
4188.3452	2855.17626953125
4898.6074	3631.1865234375
5340.0742	3244.14794921875
5997.3516	2968.806640625
peaklist end

peaklist start
mz=1348.63819281558
fragmentation=HCD
charge=5
header=RawFile: QE929_MSQ1321_20180329_Heba_ub_s7_30_1 Index: 17960 Precursor: 0 _multi_
126.05485	4051.583984375
135.8898	1988.72778320313
168.16713	2113.46826171875
186.07657	2623.24829101563
204.08574	12754.1962890625
278.25201	2641.97241210938
345.83286	2052.8466796875
405.79767	1949.95690917969
422.22696	2091.04711914063
458.98438	2649.64453125
676.1413	2251.99853515625
1372.6432	2652.15283203125
1680.0797	2456.84985351563
1774.6562	2601.77099609375
3909.4541	3321.79418945313
peaklist end

peaklist start
mz=1348.63901246328
fragmentation=HCD
charge=5
header=RawFile: QE929_MSQ1321_20180329_Heba_ub_s6_10_3 Index: 18513 Precursor: 0 _multi_
121.65712	1735.75549316406
126.05494	4295.97216796875
127.75069	1966.76477050781
137.91789	2085.83056640625
138.0547	3055.7998046875
186.07581	3457.18920898438
204.08592	12444.4541015625
293.88199	1973.01403808594
318.0275	2329.8203125
351.34412	2329.80908203125
403.52826	2034.38195800781
485.57361	2146.24145507813
504.01938	1994.47302246094
887.06805	2079.22607421875
967.01556	2222.33032226563
981.49731	2239.671875
1033.278	2416.2236328125
1110.8859	2516.93334960938
1528.4078	2522.60986328125
2689.9153	2788.15283203125
peaklist end

peaklist start
mz=1695.28114935769
fragmentation=HCD
charge=4
header=RawFile: QE929_MSQ1321_20180329_Heba_ub_s4_10_1 Index: 23374 Precursor: 0 _multi_
103.65267	2559.22241210938
213.48718	2755.9697265625
218.18054	2881.43725585938
279.9975	2843.95922851563
677.74445	3019.0537109375
788.35376	3318.8876953125
1389.2543	3152.3212890625
1405.6482	2931.3291015625
2686.3179	3606.05200195313
4268.5601	4357.80615234375
peaklist end

peaklist start
mz=1708.53313679907
fragmentation=HCD
charge=4
header=RawFile: QE929_MSQ1321_20180329_Heba_ub_s8_30_2 Index: 21351 Precursor: 0 _multi_
144.36911	2334.76733398438
203.55159	2789.48022460938
237.98387	3013.923828125
385.02661	2660.79345703125
490.11618	3392.63623046875
669.26111	3166.88940429688
744.03119	3235.49951171875
1074.6412	3250.2265625
1314.9849	3622.56567382813
2063.5576	3290.3232421875
4316.9106	3967.09130859375
4914.6978	5145.23583984375
peaklist end

peaklist start
mz=1752.58256366437
fragmentation=HCD
charge=4
header=RawFile: QE929_MSQ1321_20180329_Heba_ub_s9_30_3 Index: 23317 Precursor: 0 _multi_
121.02224	2288.70751953125
138.05434	2645.728515625
139.32115	2491.35424804688
149.64738	2671.61010742188
170.82216	2375.34155273438
225.14513	3020.7265625
237.7229	2611.08740234375
269.46298	2630.5927734375
279.16019	3003.88818359375
330.03265	2690.951171875
354.1347	2547.68432617188
362.8605	3238.99853515625
477.38376	2564.705078125
995.01697	3304.49267578125
1134.1268	3283.4326171875
1913.8563	3612.13134765625
2308.8811	3789.1650390625
2614.5134	4008.39282226563
3418.7432	4320.9580078125
3819.7734	3951.97924804688
4545.4614	4227.5712890625
5085.4331	4036.96044921875
peaklist end

peaklist start
mz=1770.84328296119
fragmentation=HCD
charge=4
header=RawFile: QE929_MSQ1321_20180329_Heba_ub_s9_30_3 Index: 21299 Precursor: 0 _multi_
106.39274	2335.50927734375
136.97961	2825.12329101563
157.65614	2574.74169921875
173.95818	2588.06005859375
180.24152	2878.83764648438
280.53229	2905.67602539063
650.30969	3081.80786132813
836.03033	3283.45458984375
2678.8474	3552.70263671875
3053.1069	4311.7587890625
peaklist end

peaklist start
mz=1775.79267032121
fragmentation=HCD
charge=4
header=RawFile: QE929_MSQ1321_20180329_Heba_ub_s9_30_3 Index: 21184 Precursor: 0 _multi_
118.64491	2754.32739257813
187.87427	2633.07983398438
414.1033	2795.728515625
480.11734	3209.27221679688
500.05179	2868.21557617188
755.13666	3479.9873046875
1101.0072	3090.39672851563
1339.4961	4283.142578125
1508.6617	4019.76196289063
2798.5559	4123.16748046875
3726.8064	3728.90161132813
5020.3271	4176.798828125
peaklist end

peaklist start
mz=1783.85184626941
fragmentation=HCD
charge=4
header=RawFile: QE929_MSQ1321_20180329_Heba_ub_s9_30_3 Index: 21305 Precursor: 0 _multi_
116.60559	2519.44702148438
128.5025	2622.90991210938
299.02914	2908.49267578125
400.77686	2729.3125
514.44067	2758.74389648438
780.33698	3186.18627929688
893.39758	3065.90600585938
991.9682	3158.93701171875
1165.3435	3937.17602539063
1363.6707	3806.75048828125
2465.8455	3748.005859375
2617.5557	4580.99609375
3462.9158	3491.58471679688
4090.2209	4763.5849609375
4188.3687	4662.14892578125
5264.3652	4579.15869140625
peaklist end

peaklist start
mz=1470.2925844812
fragmentation=HCD
charge=5
header=RawFile: QE929_MSQ1321_20180329_Heba_ub_s7_30_1 Index: 23106 Precursor: 0 _multi_
101.58551	2398.18896484375
138.05583	2041.43127441406
186.96704	2501.94506835938
249.98178	2412.94360351563
305.70316	2298.75073242188
323.79529	2414.28125
406.99973	2659.27001953125
501.92392	2387.31469726563
1069.2582	2979.52368164063
1520.8035	2922.96875
1880.8385	2934.54272460938
peaklist end

peaklist start
mz=1504.54224440026
fragmentation=HCD
charge=5
header=RawFile: QE929_MSQ1321_20180329_Heba_ub_s9_30_3 Index: 23849 Precursor: 0 _multi_
106.53314	2020.57507324219
106.60208	1891.79382324219
106.8976	2614.23486328125
113.649	2099.68310546875
154.75792	2304.47973632813
273.50092	2421.85107421875
476.44473	2425.56762695313
510.17139	2177.30786132813
558.14325	2828.15063476563
611.63855	2556.96704101563
1004.0133	2466.83349609375
1251.4067	2859.734375
1478.7567	3094.36108398438
1954.8429	3550.89501953125
4148.3359	3250.23999023438
peaklist end

peaklist start
mz=1529.52909091076
fragmentation=HCD
charge=5
header=RawFile: QE929_MSQ1321_20180329_Heba_ub_s7_30_1 Index: 13433 Precursor: 0 _multi_
133.88245	2220.42724609375
237.58388	2264.35327148438
346.21201	2499.748046875
365.67462	2446.00170898438
451.78693	3052.9384765625
622.62946	2737.0576171875
1150.5765	2627.13793945313
1242.6217	64268.21875
1964.9187	2660.30322265625
2484.2081	174476.506835938
2511.7991	2981.11743164063
4726.5898	3537.900390625
4731.3833	3669.39965820313
5452.6499	3767.236328125
peaklist end

peaklist start
mz=1530.72641152372
fragmentation=HCD
charge=5
header=RawFile: QE929_MSQ1321_20180329_Heba_ub_s9_30_3 Index: 23706 Precursor: 0 _multi_
125.65031	2165.62060546875
129.21976	2308.0927734375
235.41116	2270.73461914063
339.88922	2499.44555664063
480.67126	2864.96704101563
896.18085	2846.03833007813
934.17065	2417.40185546875
956.82593	3050.32006835938
1016.7868	4693.7255859375
1039.7153	3088.40698242188
1044.3856	2561.66333007813
1292.303	3797.93432617188
1394.429	4736.6611328125
1773.4768	2901.08911132813
1789.9268	3530.77221679688
1827.8073	3013.43823242188
2897.7485	3430.84033203125
3092.3948	3335.712890625
4069.377	3294.72900390625
5530.478	3847.72875976563
peaklist end

peaklist start
mz=1768.02788419693
fragmentation=HCD
charge=5
header=RawFile: QE929_MSQ1321_20180329_Heba_ub_s7_30_1 Index: 23115 Precursor: 0 _multi_
104.19159	2381.70263671875
108.9804	2498.59155273438
110.43963	2755.34790039063
116.51382	2648.44946289063
136.65005	2684.71142578125
181.3616	2587.75512695313
200.65756	2571.29565429688
1826.5543	3229.12768554688
1862.543	3160.02490234375
1903.0795	3160.06860351563
1903.7002	4569.5244140625
2145.6177	3393.48120117188
5875.8135	4132.88525390625
peaklist end

peaklist start
mz=1345.75180479409
fragmentation=HCD
charge=7
header=RawFile: QE929_MSQ1321_20180329_Heba_ub_s9_30_3 Index: 23540 Precursor: 0 _multi_
110.86829	1951.40051269531
138.05466	1992.40954589844
658.44611	2454.22436523438
1782.9202	3060.99633789063
2587.9727	2744.67700195313
2763.0693	3080.97241210938
peaklist end

peaklist start
mz=1574.07497691167
fragmentation=HCD
charge=6
header=RawFile: QE929_MSQ1321_20180329_Heba_ub_s8_30_2 Index: 21276 Precursor: 0 _multi_
201.74454	2381.51025390625
202.93733	2365.64428710938
205.3027	2540.2236328125
228.78259	2619.89990234375
368.82251	2703.13891601563
439.44269	2625.11743164063
585.69769	2614.32885742188
1400.3792	3079.95288085938
1498.5664	3703.90234375
1516.0564	3533.14721679688
1641.6228	3167.6591796875
2023.4652	3587.41333007813
2089.5259	3173.93115234375
peaklist end

peaklist start
mz=1673.08880463297
fragmentation=HCD
charge=6
header=RawFile: QE929_MSQ1321_20180329_Heba_ub_s8_30_2 Index: 23169 Precursor: 0 _multi_
129.10283	3747.77954101563
136.07649	2620.84448242188
138.05513	3620.73852539063
156.18265	2910.25390625
159.09293	2784.90380859375
224.24338	2508.43041992188
463.78879	2733.34155273438
1429.7808	3435.83447265625
1528.4355	3215.32983398438
1932.2327	4132.46435546875
2012.3358	3362.76635742188
2036.5653	2874.05688476563
2493.2253	3888.84326171875
3093.4507	4244.490234375
peaklist end

peaklist start
mz=1434.36737998856
fragmentation=HCD
charge=7
header=RawFile: QE929_MSQ1321_20180329_Heba_ub_s6_10_3 Index: 23590 Precursor: 0 _multi_
100.06565	2091.1552734375
117.93528	1933.18994140625
124.60727	2155.32006835938
130.09158	1969.81713867188
151.75531	2413.634765625
157.8835	2285.5732421875
258.75116	2918.63403320313
353.1763	2145.44580078125
380.67081	2680.17602539063
420.53357	2308.30004882813
480.76447	2202.00317382813
1096.1737	2417.79516601563
1241.887	3282.400390625
1359.0175	2561.02294921875
1383.8165	3807.27124023438
3380.2964	2935.42529296875
peaklist end

peaklist start
mz=1677.1221193046
fragmentation=HCD
charge=6
header=RawFile: QE929_MSQ1321_20180329_Heba_ub_s8_30_2 Index: 21210 Precursor: 0 _multi_
110.62289	2400.029296875
132.97589	2332.22119140625
153.21616	2363.15063476563
161.78264	2531.84985351563
176.88519	2410.27172851563
187.78181	2308.25146484375
212.04266	2452.13037109375
433.95587	2694.66674804688
874.30414	2895.1826171875
1099.8994	2885.69897460938
1288.4031	3185.513671875
2299.8469	3084.94018554688
3523.9741	3469.0458984375
peaklist end

peaklist start
mz=1681.8038846323
fragmentation=HCD
charge=6
header=RawFile: QE929_MSQ1321_20180329_Heba_ub_s9_30_3 Index: 21367 Precursor: 0 _multi_
138.05551	3103.03857421875
199.64397	2551.81274414063
254.61212	2468.2431640625
332.03043	2454.66870117188
333.20386	2411.33520507813
565.01587	2921.38647460938
702.78662	2895.53344726563
885.8269	3571.81665039063
931.11237	3033.01635742188
1217.7152	3549.57885742188
1253.2067	2858.4072265625
1975.8053	3559.51123046875
2144.1926	3712.60083007813
2534.2776	3134.11840820313
3054.3027	4099.8388671875
3811.6919	3291.2373046875
4046.1912	3838.31787109375
5188.271	4308.9892578125
5889.5547	4004.25732421875
peaklist end

peaklist start
mz=1740.95873620474
fragmentation=HCD
charge=6
header=RawFile: QE929_MSQ1321_20180329_Heba_ub_s6_10_3 Index: 23516 Precursor: 0 _multi_
106.53252	2430.212890625
108.44508	2483.74389648438
111.82792	2496.08471679688
122.99354	2367.01049804688
138.05611	2542.62573242188
371.76483	2724.84350585938
1176.5555	3274.74462890625
1309.7743	4343.87890625
2023.8932	3395.08813476563
2437.0342	4021.31591796875
peaklist end

peaklist start
mz=1581.15513160272
fragmentation=HCD
charge=7
header=RawFile: QE929_MSQ1321_20180329_Heba_ub_s7_30_1 Index: 23163 Precursor: 0 _multi_
122.91994	2281.95043945313
138.05585	2256.06591796875
203.27489	2349.796875
745.36139	3097.01977539063
1131.5995	2660.51586914063
1157.1172	2953.44653320313
1758.9175	3688.96240234375
2666.0618	3408.04907226563
4262.0688	3379.32885742188
peaklist end

peaklist start
mz=1683.04784632292
fragmentation=HCD
charge=7
header=RawFile: QE929_MSQ1321_20180329_Heba_ub_s8_30_2 Index: 23331 Precursor: 0 _multi_
163.31885	2640.72412109375
277.53015	2793.33056640625
562.68433	2631.48608398438
636.42975	2678.67700195313
705.4762	2941.67797851563
2257.9917	3571.76025390625
2491.2559	3314.30151367188
2740.2529	2951.54296875
2856.0076	3163.23120117188
peaklist end

peaklist start
mz=1745.10257752901
fragmentation=HCD
charge=7
header=RawFile: QE929_MSQ1321_20180329_Heba_ub_s8_30_2 Index: 23641 Precursor: 0 _multi_
110.49178	2534.54272460938
134.44502	2736.76782226563
150.36845	3193.00244140625
159.7433	2482.318359375
171.27933	2756.20751953125
173.3203	2554.103515625
186.75021	2592.12963867188
196.31912	2741.34814453125
250.72031	2680.85693359375
375.22736	2791.31274414063
564.30786	2664.25268554688
803.66937	2740.30615234375
860.58612	3014.32763671875
1743.6721	3145.74951171875
1906.051	3693.94409179688
peaklist end

peaklist start
mz=1775.6604033492
fragmentation=HCD
charge=7
header=RawFile: QE929_MSQ1321_20180329_Heba_ub_s9_30_3 Index: 21426 Precursor: 0 _multi_
155.06754	2171.7880859375
160.42815	2614.64331054688
171.56972	2894.54858398438
194.33293	2359.32202148438
223.92773	2439.54321289063
231.02328	2723.17309570313
263.00513	2810.39794921875
2455.2317	3566.85595703125
2726.988	3885.92602539063
peaklist end
