# Supplementary material for: The Mechano-Ubiquitinome of Articular Cartilage: Differential Ubiquitination and Activation of a Group of ER-Associated DUBs and ER Stress Regulators
Source: Mol Cell Proteomics. 2022 Sep 28;21(12):100419. doi: 10.1016/j.mcpro.2022.100419 (PMC9708921; doi:10.1016/j.mcpro.2022.100419)
Supplement: Supplementary Files [file mmc13.zip › allSpectra.HCD.FTMS.secpep.sil0_0.apl]

peaklist start
mz=380.209327801876
fragmentation=HCD
charge=1
header=RawFile: QE929_MSQ1321_20180329_Heba_ub_s6_10_3 Index: 5171 Silind: 74
100.8633	1003.77911376953
101.07169	1468.36474609375
110.07174	1402.78552246094
115.08654	1087.24145507813
116.07061	1150.73254394531
120.0809	1786.37744140625
129.06596	1248.54541015625
129.1024	2260.37329101563
136.07596	7078.54638671875
139.09995	1135.9189453125
143.11787	1797.75793457031
150.95097	1186.3447265625
173.12854	5514.662109375
183.11169	1049.56762695313
187.14433	9307.708984375
188.14752	1222.3564453125
201.12428	1193.53491210938
212.6189	1765.00732421875
219.90144	1007.69836425781
221.63432	1394.26330566406
235.12889	1144.81982421875
254.12434	1335.11596679688
267.10629	1033.70422363281
269.65948	2193.26293945313
271.91986	1014.15057373047
288.20264	3489.41259765625
303.14636	3854.748046875
359.23877	4410.2568359375
380.28262	1297.46313476563
381.24033	1384.3173828125
396.20038	5686.7890625
443.34048	1033.38745117188
474.24872	1375.3310546875
520.29944	1554.26867675781
520.80634	1175.76733398438
545.30133	4567.87548828125
770.45776	2014.78015136719
1168.4292	1173.45227050781
peaklist end
peaklist start
mz=380.279377499228
fragmentation=HCD
charge=1
header=RawFile: QE929_MSQ1321_20180329_Heba_ub_s5_10_2 Index: 3640 Silind: 65
101.07121	1315.36987304688
110.07173	15723.2236328125
111.07549	1464.17333984375
112.08742	3972.03393554688
115.08745	1383.90270996094
116.07108	4091.021484375
129.10266	2272.06176757813
136.61607	909.463684082031
141.10236	1218.22509765625
143.11829	10104.388671875
150.95116	8998.0322265625
152.42006	914.234436035156
157.06157	1336.96081542969
157.10817	1249.06909179688
166.06186	1176.69995117188
167.04408	1050.92016601563
167.08217	2198.9287109375
168.96255	1195.13354492188
171.11201	1492.71154785156
173.12868	12190.962890625
173.52335	1076.65380859375
178.91803	1119.19506835938
183.1123	2430.2763671875
186.1236	6067.28564453125
187.14365	10385.6796875
200.13927	1092.57275390625
201.1237	5892.6240234375
202.0825	15814.607421875
203.08453	1273.47705078125
210.12334	1083.99926757813
213.08693	2185.8466796875
214.11813	1226.5009765625
222.93512	1226.23718261719
228.96559	4342.4619140625
229.93738	8182.5478515625
235.11877	1642.91674804688
273.64337	1413.41882324219
281.08771	2123.99194335938
283.14209	1247.25817871094
296.66528	1243.04919433594
301.14993	5101.5
309.15421	1018.6494140625
313.16394	1220.884765625
327.1698	7754.19921875
361.66632	1060.326171875
393.18835	1272.93286132813
409.21928	13596.8786621094
432.22849	1266.27795410156
542.26935	5917.22900390625
543.26025	1777.21350097656
545.30402	4668.2353515625
546.28029	11004.7026367188
559.36011	1801.40783691406
peaklist end
peaklist start
mz=381.162046964315
fragmentation=HCD
charge=1
header=RawFile: QE929_MSQ1321_20180329_Heba_ub_s1_ctrl_1 Index: 3512 Silind: 40
107.80737	911.060974121094
110.0718	46586.71875
120.08121	8559.361328125
129.10262	38678.5078125
130.08653	17464.5703125
141.06593	6422.3037109375
144.53711	1001.50695800781
147.11281	17131.587890625
150.95073	4727.2724609375
159.07672	5067.85009765625
164.11807	1743.13403320313
169.06155	3896.76513671875
171.14825	1179.41943359375
183.11249	4380.07373046875
185.16451	11290.3017578125
186.08717	1472.43127441406
186.12393	4451.03466796875
187.07172	4115.0029296875
194.51633	1103.86120605469
201.12408	1680.05541992188
204.13536	12969.05078125
209.14008	32809.609375
213.16061	1376.8984375
219.14723	1140.36572265625
227.39679	1054.22717285156
237.13474	27452.708984375
240.09857	1344.65417480469
246.18098	1129.60046386719
254.14948	1320.54858398438
263.64301	1074.17944335938
318.19135	8724.6708984375
336.20282	8599.8603515625
343.70355	43389.51953125
351.20322	13546.0498046875
360.2258	1479.2783203125
428.70746	4134.08251953125
431.26181	4912.54541015625
450.27106	15433.318359375
457.24054	5663.7841796875
524.26465	1576.82141113281
540.29272	1799.80102539063
549.34424	11016.1240234375
558.30548	1594.20422363281
559.35666	5427.52062988281
620.40833	1211.15283203125
674.3844	4527.1650390625
728.30829	2214.23364257813
745.42322	2258.32934570313
799.61597	1302.71960449219
816.46393	2094.48364257813
843.56116	1166.3974609375
931.48126	2423.34252929688
peaklist end
peaklist start
mz=381.274602920934
fragmentation=HCD
charge=1
header=RawFile: QE929_MSQ1321_20180329_Heba_ub_s9_30_3 Index: 19263 Silind: 400
114.56996	937.301574707031
122.70312	905.838562011719
132.55905	932.810668945313
133.08537	1314.93811035156
143.09314	1065.54602050781
166.58943	1124.46166992188
170.11711	2170.98315429688
291.08362	1784.8447265625
381.23291	5044.85107421875
381.272	12838.6669921875
382.21091	16835.349609375
569.31793	1447.30859375
717.35981	3015.09716796875
761.38271	69204.548828125
peaklist end
peaklist start
mz=382.175992250924
fragmentation=HCD
charge=1
header=RawFile: QE929_MSQ1321_20180329_Heba_ub_s3_ctrl_3 Index: 14699 Silind: 523
101.35957	886.155944824219
107.18074	1085.55004882813
114.09161	20190.814453125
182.15396	12204.9580078125
199.18042	7050.7900390625
209.16388	3472.49877929688
225.11267	1032.55627441406
245.94063	1153.90185546875
295.23755	3825.13793945313
303.00858	941.069274902344
315.25861	987.324401855469
322.24777	3720.953125
341.24329	1036.24853515625
361.41833	955.622253417969
382.34085	4009.36987304688
383.20468	1717.40588378906
383.30539	2081.82788085938
406.61462	1012.14276123047
435.33314	5391.67199707031
452.35812	4878.92138671875
453.34579	4586.896484375
548.41681	1528.65478515625
565.44061	4981.35302734375
566.43013	11516.2236328125
584.4389	1807.46826171875
678.5199	1316.14306640625
763.58908	3182.34997558594
peaklist end
peaklist start
mz=382.200865224259
fragmentation=HCD
charge=1
header=RawFile: QE929_MSQ1321_20180329_Heba_ub_s8_30_2 Index: 2918 Silind: 23
101.07147	3538.46606445313
101.10777	8132.0771484375
102.05572	8173.83544921875
105.06639	45226.85546875
106.06952	1802.1201171875
110.07186	21681.16015625
112.08733	16224.64453125
115.08688	3796.19262695313
116.07101	9740.296875
117.06614	4281.4619140625
120.08118	58889.81640625
121.08481	7097.9462890625
126.05525	4227.7802734375
127.05044	3607.9169921875
129.06615	1770.47839355469
129.10258	79311.28125
130.08646	17948.255859375
130.10582	6711.79638671875
136.07576	32462.515625
140.08234	2521.45727539063
141.1021	2649.22241210938
145.06113	4121.43017578125
146.06007	2132.36474609375
147.11305	33221.27734375
152.55061	1685.90991210938
153.0657	2335.00341796875
154.04979	2496.744140625
157.10866	10250.521484375
158.09277	3464.8330078125
164.03419	3719.267578125
171.07643	3579.90161132813
173.12839	2089.77661132813
175.11908	37295.71484375
176.12222	2043.65954589844
181.06119	9905.6240234375
185.09201	7883.28271484375
186.60361	23538.33984375
189.08661	3454.12646484375
197.12811	2934.84814453125
198.08852	2129.12377929688
199.07133	3748.2314453125
200.10455	2128.7548828125
203.10277	7110.8349609375
207.11382	2415.794921875
210.08696	7085.1064453125
213.08723	8347.548828125
216.09814	24777.623046875
217.08197	2418.43627929688
217.13446	2077.23974609375
221.12997	2353.06030273438
226.00697	1745.36328125
226.1554	33782.484375
227.13861	4292.0048828125
227.15977	3433.0908203125
228.62053	3381.80834960938
229.12019	3406.88330078125
231.09811	3900.291015625
235.12793	3114.71264648438
237.62698	14598.0029296875
243.1456	2452.228515625
244.16563	60968.46484375
245.1678	3395.26245117188
246.14003	109374.46875
246.26245	2012.98718261719
246.64178	32899.28125
259.15849	6259.64770507813
268.13901	14289.958984375
276.16797	19560.79296875
287.14987	3782.51318359375
294.66757	9697.123046875
329.19156	6039.1015625
335.67935	9438.5908203125
338.20215	3828.43041992188
344.2012	8571.994140625
345.16995	2931.97509765625
354.18912	8786.5966796875
355.1723	8548.814453125
359.20331	3779.4365234375
372.19884	167899.08203125
387.21658	3984.13525390625
389.25071	45908.5842285156
391.23465	7630.55859375
404.24149	9743.0458984375
415.20734	6879.18701171875
419.24069	2897.10522460938
432.23743	6943.2685546875
436.19711	2634.98559570313
460.23364	2682.47583007813
466.22116	12459.462890625
474.24747	10224.794921875
491.27376	76032.65234375
500.28391	12093.880859375
501.26111	2771.9677734375
502.24042	14096.8857421875
518.29279	34452.421875
519.26815	147927.497314453
526.31269	4415.81958007813
529.31651	38499.7790527344
537.27692	4218.85595703125
545.30505	2318.58520507813
547.33625	54493.2783203125
557.29926	2522.60498046875
581.28949	2289.59106445313
616.32191	8922.46923828125
619.34167	21359.255859375
633.34717	11165.611328125
634.33177	55751.9638671875
640.35791	7016.9482421875
641.34338	10225.50390625
642.3349	2400.22290039063
657.38275	7907.984375
658.36742	33112.9702148438
675.39706	19135.29296875
692.37109	7946.67724609375
697.3764	6367.13305664063
709.3799	10753.9458007813
762.42641	86287.6491699219
793.41925	2432.50024414063
peaklist end

peaklist start
mz=382.201027293834
fragmentation=HCD
charge=1
header=RawFile: QE929_MSQ1321_20180329_Heba_ub_s1_ctrl_1 Index: 2852 Silind: 605
105.05846	1031.10791015625
110.07172	18721.365234375
112.08788	1295.53869628906
112.41068	1214.11437988281
116.01713	1632.39819335938
120.08103	1262.11242675781
129.06595	1533.18725585938
129.10262	13357.9560546875
130.08646	1779.54455566406
136.07593	7754.97216796875
147.11307	2285.61865234375
150.95122	3836.72387695313
152.94644	1134.48461914063
160.09789	994.565734863281
169.13412	3821.65185546875
171.11288	1598.34643554688
183.15074	1274.76379394531
185.12991	1095.15539550781
197.12886	1348.80749511719
206.61987	1057.24975585938
221.11221	9737.6396484375
229.93524	1846.91711425781
230.96313	1387.79675292969
231.93176	1260.44226074219
232.14038	1690.24841308594
237.1241	4731.79443359375
246.12764	1670.01696777344
248.16124	1393.95983886719
252.10561	1559.31762695313
255.12766	2275.427734375
261.10873	13178.3681640625
278.13452	2186.70288085938
294.65085	5525.64892578125
297.67053	2022.18811035156
309.61719	5915.57958984375
318.13074	2200.86181640625
323.65619	7820.29931640625
326.64319	2374.49072265625
335.15723	1335.81286621094
355.41336	1298.40588378906
369.19965	1744.96923828125
370.67612	4286.25
378.69437	7053.05224609375
392.6947	1284.78735351563
395.73761	1954.91760253906
441.52917	1151.61181640625
447.53491	1826.13146972656
449.7139	2524.76147460938
503.20217	10118.0778808594
507.74432	1242.27551269531
509.24988	1629.56372070313
514.3103	1983.68273925781
521.2132	1284.74060058594
572.26108	7105.78369140625
588.29327	2018.16467285156
600.25603	12613.0565185547
616.28789	6144.76953125
633.33423	1691.84729003906
680.27649	2450.2392578125
685.34419	36403.5344238281
687.32404	4249.5205078125
691.39502	2544.80493164063
704.3606	1269.4501953125
713.34034	5884.70422363281
801.37036	2510.67138671875
887.52043	21300.2784423828
898.41669	1870.48388671875
899.39093	1532.4072265625
1436.6466	3172.50268554688
peaklist end

peaklist start
mz=382.201027293834
fragmentation=HCD
charge=1
header=RawFile: QE929_MSQ1321_20180329_Heba_ub_s1_ctrl_1 Index: 2906 Silind: 605
101.07169	1082.6083984375
110.07178	18797.1015625
115.08706	1761.13146972656
116.07086	955.95556640625
119.04932	1491.95288085938
120.08121	1679.43786621094
129.10242	17671.658203125
130.0865	6184.20654296875
136.07587	55066.4921875
137.07951	4978.19775390625
141.10178	1323.6279296875
144.07774	1195.91027832031
146.06049	3850.017578125
147.11276	4983.11474609375
150.95137	2430.82250976563
157.15675	1078.11828613281
157.29295	1078.50646972656
169.13492	1266.06188964844
175.11913	14543.0234375
187.14482	6741.35302734375
197.1286	1089.73034667969
200.14038	1063.42700195313
207.11308	1594.42736816406
215.13919	969.06298828125
221.12775	1023.60968017578
222.93768	909.039123535156
223.15482	1284.20373535156
224.8941	1217.66589355469
224.97063	1366.56640625
228.96521	1888.99499511719
229.93689	2034.83178710938
240.134	1146.25085449219
244.16487	1245.22583007813
251.15233	4286.13818359375
259.1402	1767.76513671875
273.13699	1295.78625488281
276.16672	1813.55981445313
284.10248	1405.79431152344
299.13803	2491.70703125
301.13058	3790.25854492188
306.92514	1220.54064941406
336.15936	3442.59350585938
357.21411	1164.36633300781
389.25214	2369.26318359375
406.18109	1260.16931152344
436.1962	7295.97607421875
518.29108	2397.171875
520.2861	6324.35705566406
599.2626	14766.1643066406
627.31873	5836.09033203125
691.39594	2051.75952148438
peaklist end
peaklist start
mz=382.201108795681
fragmentation=HCD
charge=1
header=RawFile: QE929_MSQ1321_20180329_Heba_ub_s4_10_1 Index: 2861 Silind: 233
101.07171	4113.04248046875
101.10802	11371.072265625
102.05573	2971.84008789063
105.06639	93909.890625
110.07166	17914.86328125
112.08756	27065.044921875
113.07117	2866.75756835938
115.0873	14262.2373046875
115.09405	2068.41235351563
116.07084	14215.787109375
117.06623	11893.169921875
120.0812	102613.546875
121.08435	8420.1689453125
125.07137	3152.32080078125
126.05534	3943.751953125
127.05058	4822.34326171875
129.06639	4924.78173828125
129.10252	117436.8984375
130.08659	22816.09765625
136.07602	4895.951171875
140.07106	2515.67797851563
140.08202	4111.52392578125
143.08186	2652.44677734375
144.07669	2773.974609375
145.06108	12093.0712890625
147.11302	57282.45703125
153.06642	8662.9482421875
157.1088	20080.70703125
158.09271	7315.24169921875
161.09227	2273.50244140625
164.03458	7688.9033203125
168.06589	2328.3896484375
171.07623	3071.02172851563
175.11932	54303.58984375
176.12303	2543.07202148438
181.06102	21174.751953125
183.14943	2584.318359375
184.35498	2121.50732421875
185.09261	13026.3291015625
186.60362	35563.328125
187.10547	2036.78564453125
188.10248	2412.408203125
189.08725	4116.27685546875
199.0708	7701.4404296875
200.10368	3075.60717773438
203.10349	15295.9833984375
209.1273	2114.92456054688
210.08723	9754.3896484375
213.08673	11436.595703125
214.10907	4621.0849609375
214.6256	2961.91455078125
215.13942	2575.82568359375
216.09807	43158.44921875
217.10114	2687.302734375
217.13434	9230.7080078125
226.12056	3027.62524414063
226.15515	53811.41796875
227.1391	15111.5615234375
227.15938	4316.7724609375
228.09843	8191.91650390625
228.62231	3696.5107421875
231.09818	13424.859375
232.14201	2619.40942382813
235.129	4023.39233398438
237.13435	9095.8759765625
237.62668	39328.5078125
238.12923	9683.3681640625
244.14171	4730.2431640625
244.16594	108165.7578125
245.16905	10279.310546875
246.14012	190035.625
246.64153	48138.2109375
247.14301	4003.552734375
259.15533	16307.412109375
268.1412	26196.451171875
276.1637	27256.025390625
287.15039	12709.12890625
304.17737	7597.94140625
319.15149	10597.4482421875
320.68253	3934.03198242188
329.19449	13275.6103515625
338.14615	3931.76391601563
344.20557	20838.005859375
354.18909	8905.7685546875
355.17395	30679.6328125
355.69431	14486.38671875
359.20392	9308.4775390625
372.19922	268185.71875
387.2139	11510.96875
389.25109	77043.4184570313
391.23358	16897.7578125
404.24042	13481.3359375
415.20838	21793.8635253906
419.24348	22721.5185546875
432.23508	12185.6162109375
460.2319	2387.94653320313
466.22314	17814.78125
467.21259	4270.58203125
474.24719	14206.41796875
485.21762	2671.63598632813
491.2734	135553.13671875
500.28226	13425.505859375
501.26105	9204.734375
502.2418	25799.9731445313
518.29401	64316.87890625
519.26784	266643.856933594
529.32776	25591.173828125
530.31625	30639.7995605469
537.27789	4162.45849609375
547.33706	104666.142578125
557.28292	12289.9077148438
581.28851	4523.83154296875
588.32633	27315.7866210938
619.34094	31421.8908691406
633.34869	21995.859375
634.33216	104799.556640625
640.35529	10818.2216796875
641.34319	35824.125
651.33676	5810.27661132813
657.38599	10723.060546875
658.36246	31502.892578125
658.36938	40037.0205078125
670.35275	24906.6208496094
675.39442	59461.748046875
686.36688	4753.8388671875
698.35034	2380.1865234375
713.388	2967.65087890625
745.39606	52163.40234375
762.42688	159669.270019531
peaklist end

peaklist start
mz=382.208899019161
fragmentation=HCD
charge=1
header=RawFile: QE929_MSQ1321_20180329_Heba_ub_s3_ctrl_3 Index: 6489 Silind: 147
110.07182	20617.478515625
120.08171	1225.25048828125
136.07587	1065.08288574219
143.11815	16551.734375
144.12158	1226.26647949219
157.13365	1339.20947265625
158.09129	1069.87084960938
171.11272	1421.63427734375
175.11862	1296.86108398438
209.10327	1174.45654296875
255.14563	2084.8037109375
273.13342	1256.2958984375
280.14136	1966.31115722656
383.17987	2214.1201171875
383.25159	1243.86450195313
534.26617	4675.32177734375
651.32061	8505.4423828125
697.33192	7433.66589355469
834.39238	7539.65600585938
peaklist end
peaklist start
mz=382.211851686827
fragmentation=HCD
charge=1
header=RawFile: QE929_MSQ1321_20180329_Heba_ub_s7_30_1 Index: 2682 Silind: 130
110.07168	15947.44921875
117.15677	886.661437988281
129.1032	932.22314453125
133.04327	1106.37268066406
133.36186	1054.18859863281
150.95164	4845.04931640625
155.09317	1175.73791503906
179.04909	7066.30810546875
186.32286	891.855529785156
208.84647	1028.54956054688
225.94229	1642.81982421875
226.97243	1830.3798828125
228.96722	1031.87634277344
229.93733	1065.72839355469
230.96269	1250.19592285156
231.93324	1558.67321777344
244.98224	1662.07971191406
255.63829	1112.0087890625
275.125	1295.42065429688
276.10132	6884.77880859375
321.95044	2112.45727539063
344.69656	1117.68884277344
349.4534	1196.09545898438
421.7406	1363.85974121094
579.32227	1501.29516601563
733.41156	1652.24548339844
peaklist end

peaklist start
mz=382.213493809068
fragmentation=HCD
charge=1
header=RawFile: QE929_MSQ1321_20180329_Heba_ub_s8_30_2 Index: 7166 Silind: 620
105.06622	2081.240234375
107.62904	920.070739746094
120.08067	1513.66064453125
129.05664	1188.27917480469
129.06587	24451.4765625
129.10204	13894.7841796875
130.06465	11619.84375
130.0865	7477.73193359375
130.10567	985.271484375
132.08069	17312.984375
136.07539	1861.4443359375
139.89362	981.680908203125
147.11243	10684.76171875
154.89655	1094.49658203125
159.09128	13956.2724609375
169.07608	1222.44702148438
170.05954	1898.25952148438
187.08629	15718.767578125
188.09036	1623.09973144531
190.50003	1083.93713378906
214.09634	1529.81494140625
216.11465	1227.62170410156
216.13411	4424.2890625
234.14432	16756.142578125
244.10823	5174.30419921875
260.13863	27602.5637207031
273.15518	1229.04846191406
283.12228	1135.91760253906
288.13391	4330.54833984375
291.16574	16985.0546875
331.13895	1590.87426757813
341.21734	5598.28369140625
345.17163	1504.91967773438
376.91452	987.473327636719
382.23212	1416.89392089844
414.80035	1125.93737792969
432.22366	1818.41943359375
443.21225	1210.28002929688
453.08313	1155.79138183594
460.22308	1565.15295410156
477.24313	30672.4545898438
515.37103	1485.47424316406
663.32745	1637.88098144531
peaklist end

peaklist start
mz=382.217357955786
fragmentation=HCD
charge=1
header=RawFile: QE929_MSQ1321_20180329_Heba_ub_s6_10_3 Index: 4128 Silind: 206
109.9679	1014.79913330078
110.07179	10491.6767578125
111.74226	992.952209472656
120.08086	23506.005859375
121.08427	2211.353515625
129.10233	66958.421875
130.10582	1931.55261230469
136.07562	5079.119140625
143.11783	4090.87451171875
168.99466	1034.28796386719
171.11212	1314.23706054688
171.43095	995.097473144531
173.1286	4560.70458984375
173.65895	1052.19885253906
175.11861	2201.89111328125
188.1178	1811.25463867188
195.14897	6198.7392578125
199.18042	47990.50390625
200.18404	7194.0771484375
201.12234	1533.73815917969
208.10747	1195.64245605469
209.09177	5935.10546875
216.14969	1362.81750488281
217.09622	1263.80834960938
223.10512	1011.20098876953
223.15541	5628.99072265625
225.13423	2130.14135742188
226.1183	22735.3203125
227.12199	1334.47424316406
227.17451	8788.7353515625
234.12534	1372.72912597656
243.14507	20756.8984375
244.14926	1845.60327148438
245.09129	1947.76428222656
257.19669	4820.5791015625
262.11841	8529.9736328125
286.81366	1248.95178222656
301.18781	1216.85021972656
325.20288	1970.27502441406
371.23788	1149.11962890625
373.18774	7971.75
375.20401	1899.19067382813
382.22299	1374.0751953125
390.21213	6609.42041015625
486.26416	1381.82421875
501.2825	1798.82971191406
513.31439	2428.23583984375
518.30811	1202.11242675781
519.29437	6648.5849609375
536.23596	1827.50915527344
536.31835	63378.830078125
551.72241	1306.01867675781
peaklist end

peaklist start
mz=382.217357955786
fragmentation=HCD
charge=1
header=RawFile: QE929_MSQ1321_20180329_Heba_ub_s6_10_3 Index: 4161 Silind: 206
101.07153	1644.62036132813
110.07139	4685.15234375
120.08079	5393.68701171875
129.10242	10065.0888671875
130.08646	1715.990234375
136.07582	2318.03076171875
143.11758	4974.46875
147.11266	6475.81005859375
159.09007	1075.02197265625
171.11276	1220.93603515625
173.12895	1950.18896484375
175.11856	1665.78576660156
183.76788	1003.10278320313
185.16402	977.955993652344
187.14435	17634.583984375
187.55118	1089.65991210938
188.14758	1504.88989257813
195.14949	1493.4736328125
199.18019	2395.71826171875
215.13992	2143.74560546875
216.97755	1038.99353027344
217.15279	1757.67956542969
218.15013	2075.85083007813
223.15475	1939.46044921875
231.45865	995.857299804688
262.11511	1024.52014160156
275.20749	1505.2001953125
284.12375	3590.93994140625
314.18655	1406.57006835938
389.25192	1703.68884277344
394.94156	1007.90704345703
432.2464	1055.23205566406
501.26913	1221.95031738281
536.31647	3620.09790039063
547.2746	1526.58374023438
646.35028	1203.39404296875
649.4035	1300.83374023438
peaklist end

peaklist start
mz=382.342711188275
fragmentation=HCD
charge=1
header=RawFile: QE929_MSQ1321_20180329_Heba_ub_s3_ctrl_3 Index: 14699 Silind: 518
101.35957	886.155944824219
107.18074	1085.55004882813
114.09161	20190.814453125
182.15396	12204.9580078125
199.18042	7050.7900390625
209.16388	3472.49877929688
225.11267	1032.55627441406
245.94063	1153.90185546875
295.23755	3825.13793945313
303.00858	941.069274902344
315.25861	987.324401855469
322.24777	3720.953125
341.24329	1036.24853515625
361.41833	955.622253417969
382.34085	4009.36987304688
383.20468	1717.40588378906
383.30539	2081.82788085938
406.61462	1012.14276123047
435.33314	5391.67199707031
452.35812	4878.92138671875
453.34579	4586.896484375
548.41681	1528.65478515625
565.44061	4981.35302734375
566.43013	11516.2236328125
584.4389	1807.46826171875
678.5199	1316.14306640625
763.58908	3182.34997558594
peaklist end

peaklist start
mz=383.170621769355
fragmentation=HCD
charge=1
header=RawFile: QE929_MSQ1321_20180329_Heba_ub_s9_30_3 Index: 4679 Silind: 188
110.0719	1329.6572265625
116.07104	921.561767578125
119.69682	907.989501953125
120.08151	1183.51770019531
129.10216	1995.74487304688
136.07582	9704.7099609375
141.10243	5538.3759765625
158.09282	1348.70617675781
169.09688	957.909912109375
171.08115	1059.24487304688
171.14917	1218.19750976563
173.27559	1100.48364257813
175.11942	12009.078125
199.18042	5019.94921875
207.67216	997.887268066406
217.78348	1126.31506347656
237.12383	7565.74267578125
244.94333	1054.26940917969
245.94136	2007.47045898438
249.16086	1852.98229980469
260.19592	1171.67602539063
262.66931	1285.15234375
271.18301	9989.00390625
384.26517	4672.0068359375
385.25674	1172.65795898438
410.27023	1141.07421875
463.25443	1219.94226074219
470.30661	4293.828125
503.29062	8670.2763671875
524.33234	1393.40344238281
541.35468	4453.95751953125
666.35461	1323.55822753906
711.41827	1090.390625
835.85724	1197.69409179688
980.60164	6957.22509765625
1051.6358	9569.66271972656
peaklist end

peaklist start
mz=383.171317420826
fragmentation=HCD
charge=1
header=RawFile: QE929_MSQ1321_20180329_Heba_ub_s9_30_3 Index: 6281 Silind: 244
101.07144	21061.802734375
104.05372	5437.412109375
107.05035	1201.9755859375
110.07197	1009.01446533203
112.62397	960.620910644531
113.07109	1521.19445800781
114.98313	1068.30053710938
120.0814	4435.12841796875
127.08691	1193.48474121094
129.10243	23589.1015625
130.08653	8399.314453125
130.10562	962.644897460938
131.11771	8021.25634765625
136.07585	46197.1953125
136.08601	1765.1728515625
136.74986	1106.77917480469
137.07936	2208.25854492188
143.11784	1758.4365234375
147.11293	14763.9853515625
154.08641	1536.09790039063
155.08221	2239.8369140625
157.13474	1169.49182128906
171.1132	4351.68408203125
174.09213	7041.736328125
175.11987	2475.65209960938
176.1071	2493.96923828125
180.10271	1638.83715820313
181.09747	1764.40026855469
185.16556	1396.62341308594
187.14526	1135.79675292969
192.10161	13945.28125
193.0963	10789.7333984375
196.14447	2018.03039550781
197.12869	4306.44775390625
199.18074	8203.697265625
200.18492	1708.74084472656
214.15601	5150.6630859375
219.11304	4445.3984375
224.14062	3911.47509765625
225.12415	5666.9755859375
237.12341	114865.0625
238.12694	13870.6435546875
241.65846	2337.65234375
242.14984	40050.625
242.18762	6055.73291015625
243.15263	4153.60302734375
249.16019	10429.330078125
260.19705	45027.5620117188
265.11807	8789.7548828125
272.17285	4102.640625
277.15598	5810.29931640625
317.66815	1251.04260253906
318.69592	5507.32568359375
355.23682	4751.84765625
359.20468	2063.2392578125
360.20718	2379.8681640625
370.24475	13757.2744140625
371.22894	25135.1088867188
378.23557	1533.888671875
383.17273	8496.369140625
388.25487	13651.046875
405.21277	10987.859375
466.29865	1654.85778808594
482.31122	7053.3603515625
486.3013	1134.505859375
487.29962	1537.36242675781
501.33969	54072.3671875
506.42444	1273.26098632813
539.32996	15221.8564453125
570.33731	3567.00854492188
634.33093	1192.15930175781
636.38324	13610.845703125
664.3999	12298.9685058594
684.42188	1162.26293945313
755.45795	1258.82873535156
peaklist end

peaklist start
mz=383.171613552744
fragmentation=HCD
charge=1
header=RawFile: QE929_MSQ1321_20180329_Heba_ub_s8_30_2 Index: 6348 Silind: 569
101.07145	17660.294921875
104.05338	9723.0048828125
120.08101	2237.27172851563
127.08646	1575.78686523438
129.10249	14448.7763671875
130.08623	5982.7216796875
131.11778	6054.99951171875
136.07573	35490.765625
137.07848	1299.76843261719
143.11813	1494.78393554688
143.21379	1171.81958007813
147.11243	15522.869140625
155.08145	2282.06103515625
157.13354	1435.63073730469
171.11293	1578.17785644531
174.09151	6103.4189453125
175.1187	4566.16943359375
176.10661	1519.79089355469
185.16502	2403.39819335938
192.10199	11324.8310546875
193.09772	4814.89501953125
196.14429	1218.93347167969
197.12834	2048.97680664063
199.1803	6466.2861328125
200.18277	1130.04235839844
212.1382	1332.79028320313
214.15569	2304.06396484375
219.1127	5021.158203125
224.14058	2262.38427734375
225.12395	4803.19287109375
226.9333	1766.64794921875
237.12325	89029.40625
238.12733	10359.7119140625
241.65834	1985.72814941406
242.14977	36939.96875
242.18655	1539.77490234375
243.15298	1556.34594726563
244.94405	1492.72290039063
249.15938	10082.6279296875
260.19705	29197.0102539063
265.11835	4996.9765625
277.15289	1855.47155761719
318.69714	7368.40625
339.8006	1105.42858886719
355.2355	6008.10009765625
359.20585	5102.95544433594
370.24509	13505.8251953125
371.22755	15903.8564453125
383.17343	6744.9365234375
383.25668	1637.05090332031
388.2539	10602.1610107422
405.21353	6983.4775390625
406.94183	1027.12475585938
464.93671	1180.55395507813
482.30798	6008.9697265625
487.29468	1402.42004394531
501.33922	38805.7568359375
539.33002	19216.55078125
570.33528	3030.13244628906
574.78607	1199.39367675781
636.3819	12203.8466796875
664.40638	10906.6518554688
743.19641	1253.88952636719
peaklist end

peaklist start
mz=383.172512916209
fragmentation=HCD
charge=1
header=RawFile: QE929_MSQ1321_20180329_Heba_ub_s6_10_3 Index: 6583 Silind: 279
101.07135	18342.88671875
103.47529	1055.54211425781
104.05339	6364.7919921875
110.07181	1457.51733398438
113.07156	1156.76245117188
120.08088	7804.95703125
129.10217	18277.904296875
130.0867	6564.65625
131.11821	8055.2724609375
131.27303	875.854248046875
136.07553	38889.03125
137.07907	2275.66284179688
143.11835	1551.46850585938
147.11238	12906.9052734375
148.07571	1383.3525390625
171.11246	1073.27319335938
174.09177	4957.5888671875
175.11911	2127.87060546875
183.68083	1010.85919189453
192.1022	8603.5380859375
193.09666	6964.814453125
196.14459	4040.0625
197.12799	1621.73608398438
199.18065	4351.33984375
214.15533	4757.18701171875
219.11296	1278.98107910156
224.13899	2143.28002929688
225.12413	5383.59521484375
227.1756	1355.69409179688
237.12288	92069.078125
238.12596	12211.8681640625
241.6588	1491.20922851563
242.14938	35128.31640625
242.17575	1142.99279785156
242.18686	3767.36279296875
243.15271	3903.5546875
249.15881	9702.6181640625
260.19649	29728.1228027344
265.11874	6179.3271484375
277.15271	3540.333984375
292.14471	1081.07409667969
318.69647	5805.45166015625
355.23392	5770.72412109375
359.20386	2180.94165039063
370.24463	11731.48828125
371.22591	17278.4934082031
383.17129	25277.125
383.21506	2207.74877929688
388.25558	7737.3701171875
405.21179	7141.51416015625
466.30188	1665.82189941406
479.29745	1244.35668945313
482.30945	4583.8828125
487.30002	1757.7666015625
501.33911	37712.7021484375
539.32751	11883.919921875
570.33673	2387.35620117188
636.38416	7637.427734375
664.40106	7155.73046875
peaklist end

peaklist start
mz=383.208427843318
fragmentation=HCD
charge=1
header=RawFile: QE929_MSQ1321_20180329_Heba_ub_s8_30_2 Index: 8790 Silind: 733
119.4198	949.186706542969
120.08086	5789.6923828125
129.10243	4604.86474609375
143.11752	20161.349609375
147.1124	2304.494140625
169.27832	940.336181640625
171.11214	5409.6826171875
204.13387	9587.1533203125
233.16393	2394.5703125
244.94241	1146.67370605469
261.15897	4843.751953125
280.08957	978.030029296875
300.70605	1190.19213867188
335.17316	7179.36767578125
383.25494	1381.05993652344
482.24106	5691.31396484375
595.32449	8497.73742675781
645.65942	1120.20617675781
725.34778	1026.7373046875
peaklist end

peaklist start
mz=383.21510196692
fragmentation=HCD
charge=1
header=RawFile: QE929_MSQ1321_20180329_Heba_ub_s6_10_3 Index: 3378 Silind: 182
107.11543	1026.76171875
110.07148	11232.7666015625
115.11702	1007.74987792969
120.0809	3939.66259765625
129.10228	8451.3916015625
136.07591	1480.78662109375
141.10219	1794.98291015625
168.69025	936.179321289063
169.09776	1406.96105957031
175.11929	7672.28173828125
199.18097	3707.51025390625
202.79472	1017.72003173828
226.93369	1064.14782714844
237.13559	1196.15844726563
244.94365	1237.07116699219
245.0089	880.180847167969
267.10892	1309.71813964844
272.1702	9832.802734375
319.85837	1205.29724121094
326.17929	1420.88623046875
382.22504	1642.61547851563
383.22284	2176.96264648438
383.31381	1143.15441894531
401.2121	1411.73083496094
486.34256	3604.5224609375
538.27263	18970.146484375
557.37677	4034.14404296875
654.4292	4466.90283203125
940.15442	1066.72094726563
peaklist end

peaklist start
mz=383.225903499412
fragmentation=HCD
charge=1
header=RawFile: QE929_MSQ1321_20180329_Heba_ub_s6_10_3 Index: 5846 Silind: 252
101.07107	2086.15185546875
110.07159	28907.173828125
110.58939	858.729736328125
118.6474	1009.68927001953
120.08085	5128.927734375
129.0658	2065.51733398438
129.10234	30408.611328125
136.07578	1899.17797851563
141.06616	1572.94519042969
143.11781	11496.1923828125
152.19189	947.099975585938
154.16623	1061.74133300781
155.08142	1780.19152832031
156.07654	4010.15649414063
157.09724	9163.0166015625
158.59895	999.773010253906
161.00259	7047.4228515625
171.11281	11373.65234375
172.15318	9032.8203125
181.10844	3641.72680664063
183.11273	6537.220703125
185.1297	989.995361328125
186.08711	5018.73828125
192.07626	1890.18896484375
200.14552	1633.91955566406
209.10323	13154.486328125
212.98048	5239.63330078125
228.13423	29558.494140625
228.92844	1229.25952148438
229.1378	1866.84814453125
233.16496	1150.04797363281
244.94391	1565.32800292969
246.93762	1547.54113769531
257.12415	5807.7666015625
266.16074	16797.5170898438
271.17755	2480.6123046875
288.99954	12318.478515625
299.17062	5247.97607421875
299.20688	5241.69189453125
320.17361	1786.81555175781
322.18732	4133.96923828125
331.1969	5074.703125
337.19769	1953.16760253906
362.70831	5490.353515625
370.2067	2433.02197265625
384.23972	1318.05334472656
393.2207	1595.75769042969
396.18454	1375.07995605469
410.6532	1300.11267089844
440.75427	1846.87805175781
441.24521	1410.43005371094
456.25726	1148.29760742188
479.27505	1356.171875
507.26355	1846.09936523438
550.31061	2439.19970703125
578.30389	4609.0576171875
596.31049	2027.169921875
635.35962	1536.22106933594
706.40656	3532.380859375
726.40601	2149.68188476563
736.84973	1474.04943847656
peaklist end

peaklist start
mz=384.01544996753
fragmentation=HCD
charge=1
header=RawFile: QE929_MSQ1321_20180329_Heba_ub_s8_30_2 Index: 6020 Silind: 538
104.05319	295754.8125
104.44316	1082.87878417969
105.05695	11216.4375
106.04886	3156.20751953125
110.07159	6565.4140625
112.08715	8844.0048828125
113.07121	1879.15881347656
115.02121	1550.83154296875
115.08722	10505.79296875
116.071	1514.88049316406
120.08093	194464.421875
121.08438	5086.93603515625
125.07128	1408.71569824219
127.08665	72157.71875
128.0898	2958.25756835938
129.10236	2070.37646484375
130.8049	1271.6142578125
139.08611	1683.37609863281
140.08183	8148.28759765625
153.1019	5162.0703125
155.08138	126349.8203125
156.08467	8377.4658203125
157.09717	3037.06689453125
157.10898	1514.15209960938
161.00227	12141.9951171875
165.06543	2393.4013671875
167.08151	2149.15209960938
169.1335	1518.88903808594
171.14908	2893.39331054688
176.12251	2495.84912109375
181.09674	41156.8359375
182.10049	2218.56811523438
183.07724	1423.84265136719
183.14935	36062.8515625
184.15236	2062.771484375
185.09164	6612.07421875
185.1086	2142.63159179688
187.14444	1344.99194335938
191.11774	136077.171875
192.12164	8391.19921875
193.13142	15368.9365234375
195.07582	1472.28356933594
199.05354	1725.72595214844
199.18039	2493.45922851563
199.95377	1561.64001464844
202.10832	2358.74755859375
207.11272	8358.51171875
211.14372	16312.3515625
212.13863	20082.6953125
212.98099	4879.6708984375
219.11261	35256.6875
226.93243	1778.21557617188
227.64192	8447.5537109375
227.93216	2038.79113769531
228.92842	2509.0498046875
230.14967	2540.64184570313
235.10768	2558.38500976563
236.64696	1677.33703613281
238.11848	18836.646484375
239.12111	2065.22875976563
240.1701	5811.51806640625
241.65764	91684.546875
242.15918	26183.576171875
245.94301	2423.798828125
246.93892	5992.2119140625
252.13332	18491.509765625
288.20331	12270.4873046875
288.99805	16349.58203125
301.1756	4963.27587890625
312.16614	5558.3564453125
337.22319	45241.951171875
352.19827	5401.90966796875
360.21185	12823.1533203125
365.21831	29637.41796875
367.24655	2964.82666015625
383.24109	6070.0419921875
429.24753	2691.83984375
434.27722	4853.75146484375
442.27585	6264.5537109375
448.25247	1569.44873046875
454.27725	7395.814453125
455.26105	9319.6611328125
462.26932	7179.21533203125
472.28751	205283.4296875
479.2951	2052.15673828125
521.00208	1697.66528320313
521.3183	5481.470703125
549.31305	8425.6689453125
576.34949	7470.01110839844
601.34552	12642.02734375
602.33598	8037.4599609375
606.42108	1417.16174316406
646.36746	32173.978515625
690.39099	5781.9755859375
peaklist end

peaklist start
mz=384.198212729484
fragmentation=HCD
charge=1
header=RawFile: QE929_MSQ1321_20180329_Heba_ub_s8_30_2 Index: 4138 Silind: 107
104.05344	1769.27551269531
110.07179	4241.833984375
120.08083	6702.37841796875
123.11806	976.473022460938
129.1026	5927.16845703125
129.72276	890.361267089844
130.08687	1190.13159179688
136.07623	1780.01013183594
142.9678	936.216979980469
159.00739	1687.90905761719
161.0025	11559.046875
169.1339	1296.12292480469
170.73006	1052.61437988281
173.12878	1939.09460449219
175.11931	2107.90795898438
179.58173	1137.48901367188
199.18037	4173.04150390625
211.9617	1540.86157226563
212.98083	8621.080078125
219.00983	1445.2041015625
226.93207	3295.08081054688
228.92815	7952.140625
244.94455	4447.16015625
245.9429	4548.47021484375
246.93982	12978.4365234375
270.98941	1590.49377441406
288.99899	27695.53125
328.17331	1088.15539550781
375.58005	1070.02404785156
384.24091	1652.84875488281
389.25003	1407.45495605469
472.84299	1151.34655761719
507.30582	1880.20361328125
718.37152	1333.74914550781
peaklist end

peaklist start
mz=384.198471512914
fragmentation=HCD
charge=1
header=RawFile: QE929_MSQ1321_20180329_Heba_ub_s6_10_3 Index: 3654 Silind: 485
110.07168	14966.509765625
112.08775	4802.7626953125
115.08741	1770.59008789063
116.07117	1044.80541992188
120.08112	31560.3671875
121.08455	1223.568359375
122.07147	1051.63012695313
124.03973	1575.86364746094
127.0872	6515.40283203125
129.06624	13023.716796875
129.10249	21055.98046875
130.08701	6350.8349609375
141.06668	6150.69580078125
147.11346	7030.9560546875
152.03447	13148.28515625
155.08195	5878.220703125
157.01146	1143.95764160156
157.07639	1208.81237792969
158.09265	5264.0146484375
159.00763	2226.2822265625
159.07562	959.676696777344
159.09206	1287.25952148438
161.00247	20348.375
161.59184	1001.83013916016
167.0932	2465.89575195313
169.06085	22996.220703125
170.0649	1319.0146484375
175.119	14117.3623046875
177.10245	20869.30859375
178.10634	1629.55407714844
183.11371	1199.71337890625
183.14966	16845.064453125
185.07208	2019.67504882813
186.08784	17794.9140625
195.08981	1697.12878417969
197.10355	1659.02392578125
209.09273	1531.32434082031
211.14424	18650.21484375
212.98074	7881.43505859375
214.13223	1380.61010742188
219.01135	2287.595703125
222.08543	1097.64709472656
226.1553	9827.6708984375
226.93221	1700.82055664063
228.9294	6252.6435546875
228.97801	1337.88012695313
229.13037	1306.71667480469
229.64101	2025.12878417969
230.99236	1718.11755371094
239.11386	1345.25122070313
240.13647	1106.15930175781
242.12828	1164.34265136719
243.13501	1717.90490722656
243.63741	1579.69104003906
244.1656	46150.82421875
244.94501	1727.79528808594
245.1689	4509.90283203125
245.94353	2000.60339355469
246.94086	6536.61181640625
270.12506	5568.25927734375
270.98825	2246.65625
276.16803	4250.5478515625
287.15167	4133.83837890625
288.99921	34395.0078125
303.21457	5703.9755859375
304.14539	2196.798828125
304.17776	5758.6162109375
333.70499	4185.2236328125
340.18777	15974.0251464844
346.21701	10657.5390625
355.19813	17534.9294433594
359.20901	2027.853515625
373.2077	2135.7333984375
375.19189	1493.40893554688
375.23635	7108.44970703125
384.74756	4186.177734375
385.21942	14273.8460693359
417.26093	1451.77563476563
441.24529	16115.6352539063
444.22046	1888.291015625
447.16864	1344.95629882813
458.2774	1790.82873535156
460.89792	1189.34216308594
486.28193	8447.45629882813
499.26236	6444.833984375
529.34811	8450.61437988281
545.31702	2416.365234375
555.362	1955.32971191406
563.33417	1362.0341796875
566.38208	1314.0986328125
583.34624	30930.5821533203
605.34118	8402.76147460938
613.34747	1546.82922363281
644.35028	3470.92614746094
662.36325	11684.498046875
peaklist end

peaklist start
mz=384.198471512914
fragmentation=HCD
charge=1
header=RawFile: QE929_MSQ1321_20180329_Heba_ub_s6_10_3 Index: 3720 Silind: 485
101.0712	1513.83203125
102.216	895.297302246094
104.05374	1347.06457519531
107.51203	1133.01318359375
110.07169	41787.83984375
111.07534	7273.98583984375
112.08701	1409.20336914063
115.05059	3998.97436523438
115.08678	1504.51159667969
116.0712	1669.32080078125
120.08109	24838.255859375
121.08452	2370.92944335938
129.10252	36605.3828125
129.56221	977.0947265625
130.08638	6444.4619140625
130.10611	1953.72839355469
131.09042	1142.31494140625
136.07605	11121.16015625
138.0661	1926.62365722656
141.06636	1447.85168457031
141.10254	1792.80773925781
147.11256	6945.78857421875
148.05984	1214.50769042969
157.01169	1038.85827636719
157.10846	1127.59033203125
157.13377	1850.18566894531
158.0918	1635.89318847656
159.00667	2069.84765625
161.00232	21016.5546875
164.11848	1358.24389648438
173.12889	1323.51550292969
175.11902	22700.20703125
175.13232	1260.93383789063
177.10255	12677.759765625
183.1125	2261.8486328125
186.12411	1383.82275390625
187.14426	2105.26391601563
204.13478	6721.21875
205.41681	1042.94921875
209.1402	15313.8359375
210.14331	7800.767578125
211.14453	2257.1953125
212.98106	11006.7236328125
219.01103	1910.77880859375
223.15533	1516.84509277344
228.9292	4656.54248046875
228.97861	1227.48803710938
229.63954	2082.01342773438
230.99176	1357.4169921875
235.14499	2507.82495117188
237.13451	12859.228515625
238.13722	4777.63525390625
240.13434	4242.0537109375
244.16589	1536.79321289063
244.94254	4064.75170898438
246.93961	6864.7177734375
288.99918	39110.40625
289.202	2373.2080078125
303.17569	6803.31201171875
312.99689	2053.82080078125
318.19385	4306.54345703125
322.67728	2146.99780273438
331.68457	6702.15673828125
337.20758	3763.544921875
351.20253	7567.5185546875
359.16785	1908.88073730469
375.23367	4569.1435546875
376.19162	7469.4716796875
384.23984	1451.41748046875
385.25793	33833.1328125
425.2608	1725.29431152344
438.24756	1146.96154785156
440.24023	1104.18615722656
441.243	8055.22314453125
450.27023	5412.31237792969
455.58145	1216.25439453125
467.90063	1233.74047851563
486.26678	2175.45629882813
521.27899	1357.7314453125
549.34161	1245.67053222656
551.35034	2099.30810546875
603.3042	1890.55590820313
647.34668	1755.84008789063
686.39705	13853.1953125
688.40508	15524.7504882813
716.38654	1525.54907226563
747.37006	1124.98364257813
806.33545	1199.46008300781
834.40894	1491.83325195313
peaklist end

peaklist start
mz=384.205897822237
fragmentation=HCD
charge=1
header=RawFile: QE929_MSQ1321_20180329_Heba_ub_s1_ctrl_1 Index: 4573 Silind: 642
106.99974	935.855041503906
110.07159	1761.41076660156
120.08041	1131.46960449219
129.10205	1565.68286132813
136.07571	4550.26513671875
152.93109	881.730651855469
158.09608	2067.08862304688
175.11899	2327.74853515625
211.95897	1448.74340820313
226.93362	4371.4091796875
237.12311	1928.11743164063
244.94363	5450.98095703125
245.94225	6260.38525390625
256.02396	961.277038574219
271.18268	1840.43322753906
304.94794	1678.11791992188
308.33203	1047.87731933594
470.30698	1366.68237304688
490.80295	2038.6640625
503.2919	1625.92651367188
526.81982	3483.92431640625
541.43933	1280.85522460938
695.78839	1095.22155761719
1022.6099	1168.56201171875
peaklist end

peaklist start
mz=384.227921221469
fragmentation=HCD
charge=1
header=RawFile: QE929_MSQ1321_20180329_Heba_ub_s3_ctrl_3 Index: 19356 Silind: 1093
100.66391	860.328002929688
114.09106	59890.60546875
115.09448	1648.98291015625
130.84554	877.700805664063
132.10126	1149.89868164063
153.89633	1029.56811523438
170.93585	1030.7646484375
179.16803	910.7724609375
209.16417	1276.5703125
209.79036	956.207763671875
228.15872	9311.63671875
229.16275	1430.56884765625
245.18463	1521.29626464844
340.2579	1306.71118164063
341.24119	10071.1765136719
383.2879	6483.544921875
384.21896	18099.0859375
384.27051	12940.8173828125
384.30927	1883.740234375
384.32736	1973.15014648438
435.32974	1808.107421875
436.31744	1504.9833984375
454.32837	3807.94091796875
567.41498	1103.77282714844
654.54077	987.124328613281
peaklist end

peaklist start
mz=384.250254875121
fragmentation=HCD
charge=1
header=RawFile: QE929_MSQ1321_20180329_Heba_ub_s8_30_2 Index: 2985 Silind: 32
108.87376	852.182067871094
110.07153	6702.81298828125
115.05071	11075.2685546875
120.08098	2259.6923828125
127.05037	1419.51184082031
129.10236	9129.9482421875
130.0864	1066.06958007813
131.0468	998.293884277344
136.07625	1697.57312011719
138.95708	1039.5751953125
143.15572	966.649841308594
147.11317	1238.2900390625
173.12825	1234.39270019531
175.11938	7520.52001953125
185.16458	1168.38696289063
189.7518	927.353393554688
197.1288	2028.79431152344
218.79579	949.182678222656
225.09724	1108.42443847656
226.93291	4581.57373046875
226.9509	2295.9853515625
226.97112	1378.59094238281
244.94073	8448.2509765625
245.9424	6526.8564453125
274.93988	1134.9638671875
283.06537	1066.17126464844
295.16281	3812.14184570313
304.94595	1965.08862304688
305.94434	2018.3349609375
311.16037	1936.49865722656
314.17093	2119.67431640625
314.69711	3962.81005859375
332.21716	1430.23559570313
333.18515	2052.80419921875
342.17841	988.497863769531
359.20386	4996.94970703125
422.73694	2318.39575195313
440.73425	1269.18725585938
451.24451	12318.8544921875
472.29178	1595.75952148438
511.53775	1118.79064941406
536.77899	4899.71044921875
620.33569	1380.29345703125
666.59039	1349.27014160156
687.38727	1157.80676269531
700.83221	1146.78125
958.50815	19004.1323242188
peaklist end

peaklist start
mz=384.264861438966
fragmentation=HCD
charge=1
header=RawFile: QE929_MSQ1321_20180329_Heba_ub_s3_ctrl_3 Index: 19356 Silind: 9149
100.66391	860.328002929688
114.09106	59890.60546875
115.09448	1648.98291015625
130.84554	877.700805664063
132.10126	1149.89868164063
153.89633	1029.56811523438
170.93585	1030.7646484375
179.16803	910.7724609375
209.16417	1276.5703125
209.79036	956.207763671875
228.15872	9311.63671875
229.16275	1430.56884765625
245.18463	1521.29626464844
340.2579	1306.71118164063
341.24119	10071.1765136719
383.2879	6483.544921875
384.21896	18099.0859375
384.27051	12940.8173828125
384.30927	1883.740234375
384.32736	1973.15014648438
435.32974	1808.107421875
436.31744	1504.9833984375
454.32837	3807.94091796875
567.41498	1103.77282714844
654.54077	987.124328613281
peaklist end

peaklist start
mz=384.285725129328
fragmentation=HCD
charge=1
header=RawFile: QE929_MSQ1321_20180329_Heba_ub_s8_30_2 Index: 4345 Silind: 118
102.0918	110310.6953125
102.11823	1077.638671875
103.09499	6054.7626953125
110.07175	2115.0126953125
111.63168	1156.72106933594
120.08124	2146.95654296875
123.11707	19668.849609375
125.88322	848.220581054688
126.01614	879.352905273438
128.10721	4144.341796875
128.38998	901.149108886719
128.84418	906.214965820313
129.10226	1033.86450195313
130.08633	2097.95068359375
139.67317	930.47705078125
141.76579	1010.44903564453
147.11331	1722.18896484375
159.00647	2020.64318847656
161.0023	13994.9970703125
166.15923	1112.29528808594
175.11963	1780.31384277344
184.16917	4132.373046875
193.13881	1672.52282714844
200.13875	2321.669921875
202.10756	12384.0263671875
212.98013	9060.2529296875
219.00949	1296.41906738281
226.93263	4076.82348632813
228.9283	7092.93798828125
234.1776	6398.30224609375
244.94347	5724.60205078125
245.94228	4940.53662109375
246.93895	15398.9970703125
284.18665	8632.6142578125
288.99927	23547.8984375
302.19623	2213.193359375
312.99536	1504.22314453125
357.2485	3929.06103515625
386.27551	1077.01599121094
402.21103	4383.12841796875
467.34772	4263.9013671875
485.35464	1557.31726074219
562.73822	1313.35205078125
585.37497	73051.21484375
707.48242	1863.6220703125
768.53552	46308.80859375
peaklist end

peaklist start
mz=384.328868259515
fragmentation=HCD
charge=1
header=RawFile: QE929_MSQ1321_20180329_Heba_ub_s3_ctrl_3 Index: 19356 Silind: 1114
100.66391	860.328002929688
114.09106	59890.60546875
115.09448	1648.98291015625
130.84554	877.700805664063
132.10126	1149.89868164063
153.89633	1029.56811523438
170.93585	1030.7646484375
179.16803	910.7724609375
209.16417	1276.5703125
209.79036	956.207763671875
228.15872	9311.63671875
229.16275	1430.56884765625
245.18463	1521.29626464844
340.2579	1306.71118164063
341.24119	10071.1765136719
383.2879	6483.544921875
384.21896	18099.0859375
384.27051	12940.8173828125
384.30927	1883.740234375
384.32736	1973.15014648438
435.32974	1808.107421875
436.31744	1504.9833984375
454.32837	3807.94091796875
567.41498	1103.77282714844
654.54077	987.124328613281
peaklist end

peaklist start
mz=384.466905527946
fragmentation=HCD
charge=1
header=RawFile: QE929_MSQ1321_20180329_Heba_ub_s3_ctrl_3 Index: 4951 Silind: 333
100.07623	9145.9482421875
101.0714	30755.7734375
101.10773	14162.5615234375
110.06053	3175.376953125
110.07152	4612.4326171875
111.05544	13170.310546875
113.07122	2861.2783203125
115.05476	2944.638671875
118.06504	18226.080078125
119.04942	8673.119140625
120.08087	4783.48876953125
127.08647	2925.61962890625
129.06606	329691.8125
129.10243	214666
129.10976	4036.31030273438
129.11694	3314.85864257813
130.06508	88067.984375
130.08633	132247.25
130.10606	15869.15625
131.06874	5026.68212890625
131.09004	4816.8505859375
132.08093	292036.5625
133.08452	22886.123046875
136.07582	363296.84375
137.07944	23675.841796875
142.06511	2539.2783203125
143.08116	20312.44140625
144.0806	15212.943359375
145.09685	24407.07421875
146.86549	2076.92041015625
147.11287	264654.15625
148.11668	14813.015625
155.08159	11597.81640625
158.08386	26211.6640625
158.09669	9929.458984375
159.07794	4973.95068359375
159.09163	135358.15625
160.07524	3110.40283203125
160.09509	10782.798828125
161.00204	15700.935546875
169.07593	13166.54296875
170.06021	83194.203125
171.06346	9452.3134765625
171.07687	4773.646484375
171.09105	4623.77587890625
173.09235	24265.2734375
174.09561	2755.93090820313
175.11862	2456.06762695313
179.2393	2683.18212890625
181.09747	2824.26879882813
185.07071	9198.525390625
185.1066	3781.93920898438
187.08672	196992.390625
188.09045	22646.470703125
193.09714	2482.775390625
197.10677	24498.4765625
198.08975	2506.03491210938
199.08653	10507.1787109375
202.08713	3001.54956054688
212.98094	9615.8115234375
213.10255	8625.912109375
215.1179	13978.962890625
216.11308	19661.103515625
219.01001	2475.6396484375
219.1133	5069.8818359375
225.10248	11375.0068359375
228.92892	43280.1015625
229.09872	2444.42578125
230.12921	16504.41015625
237.1232	63518.06640625
238.12637	11117.2998046875
241.09785	3855.79443359375
242.1286	14221.1826171875
243.11316	18502.076171875
244.11061	4702.376953125
246.93941	56467.3828125
247.10869	9121.59765625
247.14349	8408.673828125
258.12384	35171.9438476563
260.13944	478684.1015625
270.12299	18847.080078125
288.13431	100311.239257813
288.9995	29685.6513671875
290.14963	20285.71875
292.1659	58236.4738769531
310.17615	369528.3671875
318.14506	62387.1240234375
324.13354	9240.0322265625
336.15536	7514.80859375
341.16141	19368.439453125
359.17166	52649.376953125
359.21313	3405.40625
385.18701	2873.84521484375
393.21454	19589.4853515625
403.19681	11613.859375
411.22424	161784.96875
421.20709	23253.13671875
438.23742	11674.9536132813
446.23914	4942.23486328125
447.224	8781.29296875
464.25108	137002.275390625
476.22766	2502.75024414063
482.2613	406613.681152344
510.61432	2952.63427734375
520.24005	3538.43579101563
650.32468	9443.0087890625
651.3135	78192.71484375
668.33981	95753.7768554688
700.19153	2304.79150390625
peaklist end

peaklist start
mz=385.229667165481
fragmentation=HCD
charge=1
header=RawFile: QE929_MSQ1321_20180329_Heba_ub_s8_30_2 Index: 4345 Silind: 402
102.0918	110310.6953125
102.11823	1077.638671875
103.09499	6054.7626953125
110.07175	2115.0126953125
111.63168	1156.72106933594
120.08124	2146.95654296875
123.11707	19668.849609375
125.88322	848.220581054688
126.01614	879.352905273438
128.10721	4144.341796875
128.38998	901.149108886719
128.84418	906.214965820313
129.10226	1033.86450195313
130.08633	2097.95068359375
139.67317	930.47705078125
141.76579	1010.44903564453
147.11331	1722.18896484375
159.00647	2020.64318847656
161.0023	13994.9970703125
166.15923	1112.29528808594
175.11963	1780.31384277344
184.16917	4132.373046875
193.13881	1672.52282714844
200.13875	2321.669921875
202.10756	12384.0263671875
212.98013	9060.2529296875
219.00949	1296.41906738281
226.93263	4076.82348632813
228.9283	7092.93798828125
234.1776	6398.30224609375
244.94347	5724.60205078125
245.94228	4940.53662109375
246.93895	15398.9970703125
284.18665	8632.6142578125
288.99927	23547.8984375
302.19623	2213.193359375
312.99536	1504.22314453125
357.2485	3929.06103515625
386.27551	1077.01599121094
402.21103	4383.12841796875
467.34772	4263.9013671875
485.35464	1557.31726074219
562.73822	1313.35205078125
585.37497	73051.21484375
707.48242	1863.6220703125
768.53552	46308.80859375
peaklist end

peaklist start
mz=385.25562103128
fragmentation=HCD
charge=1
header=RawFile: QE929_MSQ1321_20180329_Heba_ub_s9_30_3 Index: 5220 Silind: 883
101.0713	21923.82421875
110.69397	3155.07934570313
112.08736	39104.48828125
112.11257	43951.125
113.07117	58981.00390625
114.10283	6701.93359375
115.08673	45915.20703125
116.07078	18184.3125
121.71634	2594.77563476563
124.1123	28413.400390625
124.11993	3208.51025390625
126.09121	21462.701171875
126.12798	15630.07421875
129.0659	6997.9912109375
129.10271	4472.8408203125
130.0976	6390.7099609375
131.08134	7463.06494140625
132.08073	6476.14306640625
136.07597	5266.7919921875
140.08157	54573.0234375
141.06599	46629.69921875
141.13892	42484.046875
142.12265	12433.3125
143.08257	4505.599609375
143.11775	46388.03125
147.11278	7068.16552734375
152.08118	5659.1025390625
152.10696	13374.955078125
154.06136	13386.0166015625
155.04524	16537.083984375
155.11783	3829.90209960938
157.10812	14391.177734375
157.13377	82453.0390625
158.13676	3609.23168945313
159.07652	36346.06640625
159.37813	3424.01684570313
161.00227	6064.92822265625
165.10248	12426.7607421875
169.13353	299946.90625
170.09239	281412.65625
170.13734	21548.4921875
171.06273	5136.21728515625
171.07544	22568.1484375
171.09505	17090.009765625
171.11272	19488.333984375
172.07167	18531.3828125
176.12207	16769.91015625
183.11292	19196.228515625
183.149	5542.021484375
185.10362	5803.87255859375
185.12839	82913.1015625
187.08713	3823.39184570313
187.1441	299382.15625
188.103	78726.796875
188.14728	27966.498046875
193.09686	3651.09619140625
194.12984	5080.18359375
197.11179	4819.9443359375
197.12848	149167.78125
198.1302	11946.734375
199.08978	30959.08203125
210.12424	6228.0234375
211.14342	11700.2578125
211.17863	4980.587890625
212.13937	49724.49609375
212.98099	4021.70581054688
215.11691	6862.0068359375
215.13892	49374.01953125
217.10126	21584.068359375
224.10268	5763.38623046875
224.13988	3253.28344726563
225.12259	5862.39453125
226.15475	153888.453125
227.15788	14789.3115234375
228.92796	20061.3046875
230.14998	32699.669921875
239.15094	10829.7490234375
239.17496	6910.412109375
240.17113	4874.806640625
242.1136	17441.54296875
242.14961	3453.72290039063
246.9388	20617.330078125
254.15135	35426.1015625
267.14566	23305.859375
268.16572	55369.41015625
269.12341	35636.2109375
283.17638	709750.140625
287.13446	19994.193359375
301.18658	42923.7124023438
309.19232	28200.5859375
325.18695	17182.63671875
335.21844	16095.6708984375
337.18774	24754.4487304688
353.2276	19626.96875
355.21686	24266.669921875
374.21375	5759.97705078125
376.72263	5398.8876953125
424.26166	12531.9443359375
452.26667	25709.7109375
482.26352	6138.87890625
565.34354	24010.5805664063
581.34131	30298.6806640625
581.37453	54546.5419921875
586.36719	14116.66796875
694.02533	5296.70458984375
707.41765	81589.7807617188
peaklist end

peaklist start
mz=385.25590661284
fragmentation=HCD
charge=1
header=RawFile: QE929_MSQ1321_20180329_Heba_ub_s4_10_1 Index: 5290 Silind: 749
101.07156	51971.9609375
104.33331	6075.7841796875
112.08731	55998.81640625
112.11242	84061.2109375
113.07149	129018.6875
114.10296	12362.9921875
115.08714	85874.2421875
116.07111	43335.140625
124.11227	47521.6328125
126.09138	47873.72265625
126.12788	28018.8828125
129.06584	14128.5888671875
131.08073	7787.33056640625
136.07619	7801.90234375
140.08205	113760.2265625
141.06587	70258.3671875
141.13895	69846.875
142.12271	29412.771484375
143.08156	10250.1640625
143.11813	108091.578125
152.10721	14884.302734375
154.06096	14037.2236328125
155.04547	31725.978515625
155.1183	9800.4404296875
157.10858	35515.65625
157.13376	155649.484375
159.077	73587.1171875
159.09267	6887.6845703125
165.10226	15358.265625
169.1337	478547.53125
170.09258	500710.03125
170.13728	49770.69921875
171.07617	47139.7890625
171.09677	21344.021484375
171.11313	49717.42578125
172.07191	27283.947265625
176.12178	30663.6640625
181.05957	8482.783203125
181.13559	6618.00732421875
183.11314	43738.16015625
183.149	12216.703125
185.10347	25124.40234375
185.12881	155339.609375
186.08772	12136.6630859375
187.14435	520411.6875
188.10309	113898.3671875
188.14859	50057.07421875
189.10564	7952.0087890625
193.09811	9856.947265625
194.12906	11843.966796875
197.1286	250399.375
198.13155	28512.529296875
199.09041	31203.58984375
211.14519	11470.4482421875
211.18013	8860.6015625
212.13965	90962.3046875
212.15887	9746.603515625
213.12355	12563.7568359375
213.15973	7406.57470703125
215.11705	13632.2724609375
215.13872	108396.046875
217.10094	41481.890625
224.10428	6313.98291015625
225.12395	9721.2353515625
226.15524	293859.59375
227.16014	21406.0078125
228.92867	30410.939453125
230.14969	59528.09765625
239.15083	16177.84375
239.17542	9180.376953125
242.11366	15229.7841796875
242.15521	6730.65283203125
246.93958	42664.18359375
254.14975	74724.546875
266.14509	90937.6484375
268.16635	86272.0234375
269.12503	72030.171875
283.17673	1270857.5
287.13537	49114.72265625
301.18713	76300.8046875
309.19269	34098.10546875
325.18796	15886.0234375
335.21921	37690.765625
337.18909	66738.8203125
355.21451	38771.73046875
365.21603	9077.3408203125
374.21521	10318.86328125
376.7251	8592.7216796875
424.26709	8444.3076171875
436.25955	6275.99462890625
452.26254	55630.15234375
453.28165	30546.3671875
473.28259	29700.494140625
565.34528	32506.30859375
581.33771	45561.75390625
581.37724	150426.90625
586.36572	37606.9453125
706.49176	9397.515625
707.41947	185336.498046875
797.07361	6936.35595703125
peaklist end

peaklist start
mz=385.255942003759
fragmentation=HCD
charge=1
header=RawFile: QE929_MSQ1321_20180329_Heba_ub_s6_10_3 Index: 3720 Silind: 493
101.0712	1513.83203125
102.216	895.297302246094
104.05374	1347.06457519531
107.51203	1133.01318359375
110.07169	41787.83984375
111.07534	7273.98583984375
112.08701	1409.20336914063
115.05059	3998.97436523438
115.08678	1504.51159667969
116.0712	1669.32080078125
120.08109	24838.255859375
121.08452	2370.92944335938
129.10252	36605.3828125
129.56221	977.0947265625
130.08638	6444.4619140625
130.10611	1953.72839355469
131.09042	1142.31494140625
136.07605	11121.16015625
138.0661	1926.62365722656
141.06636	1447.85168457031
141.10254	1792.80773925781
147.11256	6945.78857421875
148.05984	1214.50769042969
157.01169	1038.85827636719
157.10846	1127.59033203125
157.13377	1850.18566894531
158.0918	1635.89318847656
159.00667	2069.84765625
161.00232	21016.5546875
164.11848	1358.24389648438
173.12889	1323.51550292969
175.11902	22700.20703125
175.13232	1260.93383789063
177.10255	12677.759765625
183.1125	2261.8486328125
186.12411	1383.82275390625
187.14426	2105.26391601563
204.13478	6721.21875
205.41681	1042.94921875
209.1402	15313.8359375
210.14331	7800.767578125
211.14453	2257.1953125
212.98106	11006.7236328125
219.01103	1910.77880859375
223.15533	1516.84509277344
228.9292	4656.54248046875
228.97861	1227.48803710938
229.63954	2082.01342773438
230.99176	1357.4169921875
235.14499	2507.82495117188
237.13451	12859.228515625
238.13722	4777.63525390625
240.13434	4242.0537109375
244.16589	1536.79321289063
244.94254	4064.75170898438
246.93961	6864.7177734375
288.99918	39110.40625
289.202	2373.2080078125
303.17569	6803.31201171875
312.99689	2053.82080078125
318.19385	4306.54345703125
322.67728	2146.99780273438
331.68457	6702.15673828125
337.20758	3763.544921875
351.20253	7567.5185546875
359.16785	1908.88073730469
375.23367	4569.1435546875
376.19162	7469.4716796875
384.23984	1451.41748046875
385.25793	33833.1328125
425.2608	1725.29431152344
438.24756	1146.96154785156
440.24023	1104.18615722656
441.243	8055.22314453125
450.27023	5412.31237792969
455.58145	1216.25439453125
467.90063	1233.74047851563
486.26678	2175.45629882813
521.27899	1357.7314453125
549.34161	1245.67053222656
551.35034	2099.30810546875
603.3042	1890.55590820313
647.34668	1755.84008789063
686.39705	13853.1953125
688.40508	15524.7504882813
716.38654	1525.54907226563
747.37006	1124.98364257813
806.33545	1199.46008300781
834.40894	1491.83325195313
peaklist end

peaklist start
mz=386.203806755738
fragmentation=HCD
charge=1
header=RawFile: QE929_MSQ1321_20180329_Heba_ub_s8_30_2 Index: 11702 Silind: 816
103.0547	6935.1044921875
110.0714	9785.9677734375
110.13567	976.243713378906
114.09121	1651.79943847656
120.08086	129194.921875
121.08414	8668.8232421875
137.00827	1234.80065917969
139.00444	1266.01513671875
159.09253	1142.67956542969
159.11253	30624.34375
161.0025	4109.7724609375
162.09097	7938.40283203125
169.09625	1238.03918457031
185.16406	7334.4423828125
187.10727	14921.537109375
187.64627	1157.16882324219
199.18039	7873.6455078125
212.98003	1515.87866210938
213.15869	7002.9873046875
227.17439	4648.71337890625
228.92868	7425.8662109375
241.64488	14389.375
242.14679	1873.10791015625
246.93886	15061.7998046875
251.15002	4045.87670898438
288.99829	8829.1669921875
298.1871	4015.30151367188
300.19071	9728.74206542969
306.94174	4957.583984375
307.91199	1180.64416503906
308.16965	1670.74743652344
325.20004	1501.28442382813
326.24332	1406.24841308594
354.72858	5061.61669921875
385.22775	1473.185546875
845.62585	1132.18444824219
891.59814	1179.41821289063
1017.038	1746.6015625
peaklist end

peaklist start
mz=386.240882332482
fragmentation=HCD
charge=1
header=RawFile: QE929_MSQ1321_20180329_Heba_ub_s8_30_2 Index: 20021 Silind: 1214
116.54852	1013.48706054688
120.08103	11574.482421875
147.4274	985.0810546875
152.16924	1005.41644287109
175.94493	946.469116210938
228.9276	4094.96435546875
246.93887	4933.2734375
276.65622	4353.990234375
289.17502	1139.34838867188
289.67416	1570.84655761719
367.25977	5098.39758300781
385.18057	1128.8740234375
385.26492	2295.80297851563
386.28131	3078.6298828125
462.31958	1076.64086914063
552.30969	1758.09814453125
623.34417	27473.634765625
770.40871	10031.8959960938
peaklist end

peaklist start
mz=386.244099225549
fragmentation=HCD
charge=1
header=RawFile: QE929_MSQ1321_20180329_Heba_ub_s9_30_3 Index: 19985 Silind: 4098
100.04764	1037.93115234375
117.0257	855.014953613281
120.08114	12051.4853515625
140.10689	2218.4853515625
154.12178	1057.47912597656
157.13347	5253.7080078125
170.11832	1347.88696289063
171.14954	5331.6875
246.94023	1989.3525390625
257.56201	1038.27966308594
276.65616	2225.24389648438
288.99982	1241.37976074219
331.49603	1077.84143066406
385.22256	2099.98876953125
385.26773	1095.00036621094
385.70801	8311.6943359375
386.28589	8027.63671875
511.54327	1095.34008789063
516.22247	1110.80871582031
552.3056	4288.8349609375
623.34385	27088.7673339844
689.1178	1156.58972167969
peaklist end

peaklist start
mz=386.262247047026
fragmentation=HCD
charge=1
header=RawFile: QE929_MSQ1321_20180329_Heba_ub_s9_30_3 Index: 19985 Silind: 1624
100.04764	1037.93115234375
117.0257	855.014953613281
120.08114	12051.4853515625
140.10689	2218.4853515625
154.12178	1057.47912597656
157.13347	5253.7080078125
170.11832	1347.88696289063
171.14954	5331.6875
246.94023	1989.3525390625
257.56201	1038.27966308594
276.65616	2225.24389648438
288.99982	1241.37976074219
331.49603	1077.84143066406
385.22256	2099.98876953125
385.26773	1095.00036621094
385.70801	8311.6943359375
386.28589	8027.63671875
511.54327	1095.34008789063
516.22247	1110.80871582031
552.3056	4288.8349609375
623.34385	27088.7673339844
689.1178	1156.58972167969
peaklist end

peaklist start
mz=387.198692450142
fragmentation=HCD
charge=1
header=RawFile: QE929_MSQ1321_20180329_Heba_ub_s4_10_1 Index: 4986 Silind: 680
101.07166	70983.6015625
102.05544	150254.390625
110.24145	11902.1875
112.08747	69262.3125
112.11283	16632.791015625
113.10802	26720.9296875
113.71835	11014.8447265625
115.05099	27476.166015625
115.08711	63434.54296875
116.07117	92212.171875
118.55237	13505.154296875
126.09315	11380.4931640625
126.76572	13116.125
129.06642	91622.4921875
130.0984	15191.3662109375
130.31374	10935.9052734375
136.97458	473847.46875
138.09154	151577.40625
141.09219	23236.27734375
141.1024	345603.75
142.10611	14937.3134765625
147.07684	21361.681640625
154.98515	191621.5
155.1181	582802.875
156.11357	75046.7734375
156.12367	20726.615234375
158.09276	265663.65625
166.08652	70352.4453125
169.09743	82942.5703125
175.11923	947008.75
176.12325	24434.123046875
182.12903	25360.474609375
183.0968	23100.28125
183.11311	706863.375
184.11644	68621.96875
196.14496	14765.0537109375
197.12851	72992.8984375
200.13959	1900987.375
201.12352	159052.03125
201.14282	148429.046875
211.10794	143686.015625
213.62587	62807.3984375
214.15405	28212.5234375
214.98851	684984.6875
215.13921	113091.078125
223.0706	17765.9140625
224.1389	16060.1044921875
225.12361	72894.484375
228.13493	177887.109375
228.17056	23473.080078125
228.92964	19887.26171875
230.96077	151007.859375
232.99911	75563.2890625
240.09776	170225.90625
241.08163	18899.888671875
242.15044	30006.162109375
243.13452	53542.70703125
244.09135	15658.205078125
246.93896	31074.58984375
248.97165	471717.03125
248.99751	15831.802734375
253.11861	93085.671875
258.10786	120442.671875
266.98236	144809.21875
271.17657	280603.78125
288.20362	295877.142578125
298.1405	68746.9140625
305.11316	80980.390625
308.16251	50870.09765625
308.97495	138671.125
323.12408	445757.2265625
326.17609	27916.84375
346.68777	48270.35546875
353.18188	81627.359375
360.68668	30315.548828125
371.19327	48382.3203125
381.17612	85089.59375
381.22528	115922.4765625
382.21167	28645.638671875
398.25296	113415.21875
399.23536	475589.4921875
416.26206	1395271.96875
510.26749	87230.2265625
511.25412	24306.34375
527.29198	776865.169921875
540.62976	15112.9052734375
545.305	2712003.4453125
546.39099	15050.87890625
555.28607	50439.2890625
622.48407	13147.1015625
623.35858	18812.55859375
641.37079	15204.37109375
650.36099	36994.15234375
658.38895	402879.0625
668.3734	1807328.06640625
738.37928	93022.796875
peaklist end

peaklist start
mz=387.271072224698
fragmentation=HCD
charge=1
header=RawFile: QE929_MSQ1321_20180329_Heba_ub_s4_10_1 Index: 4986 Silind: 681
101.07166	70983.6015625
102.05544	150254.390625
110.24145	11902.1875
112.08747	69262.3125
112.11283	16632.791015625
113.10802	26720.9296875
113.71835	11014.8447265625
115.05099	27476.166015625
115.08711	63434.54296875
116.07117	92212.171875
118.55237	13505.154296875
126.09315	11380.4931640625
126.76572	13116.125
129.06642	91622.4921875
130.0984	15191.3662109375
130.31374	10935.9052734375
136.97458	473847.46875
138.09154	151577.40625
141.09219	23236.27734375
141.1024	345603.75
142.10611	14937.3134765625
147.07684	21361.681640625
154.98515	191621.5
155.1181	582802.875
156.11357	75046.7734375
156.12367	20726.615234375
158.09276	265663.65625
166.08652	70352.4453125
169.09743	82942.5703125
175.11923	947008.75
176.12325	24434.123046875
182.12903	25360.474609375
183.0968	23100.28125
183.11311	706863.375
184.11644	68621.96875
196.14496	14765.0537109375
197.12851	72992.8984375
200.13959	1900987.375
201.12352	159052.03125
201.14282	148429.046875
211.10794	143686.015625
213.62587	62807.3984375
214.15405	28212.5234375
214.98851	684984.6875
215.13921	113091.078125
223.0706	17765.9140625
224.1389	16060.1044921875
225.12361	72894.484375
228.13493	177887.109375
228.17056	23473.080078125
228.92964	19887.26171875
230.96077	151007.859375
232.99911	75563.2890625
240.09776	170225.90625
241.08163	18899.888671875
242.15044	30006.162109375
243.13452	53542.70703125
244.09135	15658.205078125
246.93896	31074.58984375
248.97165	471717.03125
248.99751	15831.802734375
253.11861	93085.671875
258.10786	120442.671875
266.98236	144809.21875
271.17657	280603.78125
288.20362	295877.142578125
298.1405	68746.9140625
305.11316	80980.390625
308.16251	50870.09765625
308.97495	138671.125
323.12408	445757.2265625
326.17609	27916.84375
346.68777	48270.35546875
353.18188	81627.359375
360.68668	30315.548828125
371.19327	48382.3203125
381.17612	85089.59375
381.22528	115922.4765625
382.21167	28645.638671875
398.25296	113415.21875
399.23536	475589.4921875
416.26206	1395271.96875
510.26749	87230.2265625
511.25412	24306.34375
527.29198	776865.169921875
540.62976	15112.9052734375
545.305	2712003.4453125
546.39099	15050.87890625
555.28607	50439.2890625
622.48407	13147.1015625
623.35858	18812.55859375
641.37079	15204.37109375
650.36099	36994.15234375
658.38895	402879.0625
668.3734	1807328.06640625
738.37928	93022.796875
peaklist end

peaklist start
mz=387.986748732413
fragmentation=HCD
charge=1
header=RawFile: QE929_MSQ1321_20180329_Heba_ub_s9_30_3 Index: 10333 Silind: 1427
100.07584	1626.74401855469
101.06033	1073.82373046875
102.05559	1618.51245117188
102.67491	1204.03881835938
103.05441	27283.810546875
104.0582	1305.033203125
112.08707	10574.765625
113.07072	2944.82397460938
115.08668	12960.0771484375
116.07057	18556.158203125
120.08073	1182063.875
121.08417	82327.2265625
129.05493	1583.46813964844
130.09732	2253.11938476563
133.09718	5416.40380859375
136.97424	13278.23046875
138.96979	2648.1201171875
147.06511	1873.85009765625
154.9846	17302.90625
155.98843	1490.08349609375
156.10056	1399.17395019531
156.11287	37578.80859375
156.98033	2160.36303710938
157.10709	1789.73510742188
158.09212	60920.66015625
159.07657	2433.57470703125
159.09531	1509.28283691406
169.22141	1588.37353515625
174.12735	1878.35009765625
175.11858	184624.59375
176.12161	6738.142578125
185.16441	30505.435546875
186.16777	1703.02526855469
197.12772	12162.5283203125
198.22784	1708.53527832031
201.94255	1422.63854980469
211.1441	1610.99084472656
213.15877	17347.30078125
214.98769	15541.2099609375
215.13872	46762.14453125
215.99045	3245.57568359375
216.14212	5114.5400390625
216.98328	13809.9326171875
219.1487	483058.53125
220.15204	61789.5
221.91888	1427.85778808594
225.12318	4983.390625
228.16949	5233.2119140625
229.15419	2390.93359375
243.1333	77875.9296875
244.13669	9080.470703125
246.18048	2958.84228515625
247.11777	2684.4501953125
247.1433	68658.8203125
248.14626	9544.369140625
248.97029	20619.587890625
249.97438	7311.34814453125
271.17549	119134.53515625
288.20229	485372.761230469
309.97571	1829.14514160156
310.97046	2651.01416015625
311.20627	1914.431640625
339.20078	5625.29248046875
342.20044	11318.28515625
356.21548	8771.84008789063
375.22577	1463.7294921875
382.20586	37695.4326171875
389.17337	5652.12353515625
389.25125	5289.3740234375
398.2525	1432.751953125
399.23401	19344.79296875
400.21716	24657.7065429688
417.24417	155509.357421875
437.09799	1943.06311035156
488.30695	1614.62438964844
495.2894	4731.939453125
496.2789	2930.3037109375
512.32001	3005.853515625
513.30116	32631.5615234375
530.32854	753057.958984375
540.31073	1644.02661132813
612.37439	2007.99621582031
629.39632	200999.515136719
630.48761	1614.01745605469
639.37891	2382.05078125
752.52844	1449.3583984375
peaklist end

peaklist start
mz=387.986748732413
fragmentation=HCD
charge=1
header=RawFile: QE929_MSQ1321_20180329_Heba_ub_s9_30_3 Index: 10506 Silind: 1427
103.05463	17435.693359375
106.55824	1537.76928710938
112.08725	2531.74169921875
113.0711	2551.462890625
115.08681	10973.615234375
116.0708	12551.140625
120.08087	906302.6875
121.07594	2647.72802734375
121.08423	64583.921875
126.86374	1511.0361328125
130.09787	2785.98510742188
136.97377	14727.669921875
147.06499	2881.4697265625
154.98506	18478.544921875
156.11314	25132.8984375
156.98053	6842.5654296875
157.10832	2654.10302734375
157.13428	2370.08325195313
158.09218	42802.171875
159.09489	2381.06420898438
175.11874	132002.984375
176.12097	8054.7802734375
181.30595	1872.70251464844
185.1647	25834.70703125
197.12831	7210.1669921875
213.15919	11328.431640625
214.98834	15254.6279296875
215.13866	33502.46484375
215.99052	3832.27026367188
216.1422	2858.10913085938
216.98373	16400.087890625
219.14894	365811.84375
220.15233	50706.8828125
228.16988	3547.96044921875
229.15373	2717.08203125
243.13371	59484.65625
244.13618	3986.84741210938
246.18021	2243.39331054688
247.14355	48480.01953125
248.14604	7317.56640625
248.9709	16610.640625
249.97374	2203.2265625
271.17609	81479.384765625
288.20266	354775.76953125
310.96829	1903.1015625
311.20499	1663.04797363281
339.20078	4036.865234375
342.20209	9740.1943359375
356.21704	2079.97387695313
357.21295	2200.6142578125
382.20801	22190.248046875
383.1976	2359.61962890625
389.25269	3226.63256835938
399.2348	13074.1474609375
400.21848	15745.9951171875
417.24474	110960.923828125
418.198	2869.56762695313
437.09546	3585.92333984375
453.32153	1761.06896972656
493.72601	1951.81103515625
495.29285	2051.06079101563
512.31659	3884.91918945313
513.05865	1801.25439453125
513.3045	14622.9736328125
530.32898	580825.211914063
629.39689	148566.920166016
639.37878	2102.36303710938
peaklist end

peaklist start
mz=387.986748732413
fragmentation=HCD
charge=1
header=RawFile: QE929_MSQ1321_20180329_Heba_ub_s9_30_3 Index: 10670 Silind: 1427
103.05473	2641.69262695313
109.04546	1119.27648925781
112.08718	1659.55847167969
115.08673	1940.87768554688
116.07085	3578.111328125
120.08092	238469.265625
121.08414	16409.205078125
129.10173	1398.06030273438
136.97435	11531.767578125
138.97043	2568.48046875
154.98489	16109.76171875
156.11317	6613.15771484375
156.98062	1474.50634765625
158.09219	13242.7373046875
159.0764	1312.11437988281
172.99471	1694.71020507813
175.11897	35751.78515625
176.11894	4811.77490234375
185.16457	6574.16796875
213.15927	2170.86865234375
214.98767	12643.9560546875
215.13948	8139.76708984375
215.99089	5522.322265625
216.98344	14313.421875
219.149	103384.78125
220.15256	11822.0810546875
225.12354	1459.6904296875
230.96384	1431.30883789063
233.00008	1748.650390625
234.99384	1226.65734863281
243.13319	13325.943359375
244.13696	1847.04345703125
247.14377	14550.1474609375
248.9713	14904.4169921875
249.97491	5358.115234375
250.96735	6231.88134765625
266.98203	6735.482421875
271.17603	21176.900390625
288.20277	94584.24609375
301.51849	1018.30432128906
304.89972	989.233825683594
310.97095	1824.35144042969
329.23257	5805.1904296875
342.20239	1469.42724609375
370.26947	1336.69775390625
382.20721	4602.1298828125
389.25262	8489.849609375
399.23642	1388.30773925781
400.21924	4517.20654296875
417.24465	29254.2873535156
513.30359	4051.5419921875
530.32926	143992.579833984
629.39636	38073.6796875
773.0979	1383.40405273438
peaklist end

peaklist start
mz=387.986748732413
fragmentation=HCD
charge=1
header=RawFile: QE929_MSQ1321_20180329_Heba_ub_s9_30_3 Index: 11446 Silind: 1427
120.08087	25996.720703125
131.07013	2174.34375
133.08594	135400.796875
134.08937	3731.46264648438
136.07564	9608.87890625
136.97366	7335.271484375
147.06541	1499.83703613281
154.98456	8400.6357421875
155.98657	1277.36669921875
158.09294	1696.22668457031
168.69244	1200.28894042969
172.99478	1566.92687988281
175.1189	8847.9912109375
177.11203	37000.17578125
178.11555	1253.08032226563
195.123	1289.12573242188
199.1803	30610.109375
202.10619	1335.50927734375
214.98834	11539.6201171875
215.99161	6347.54345703125
216.98396	6757.0439453125
219.14891	12710.0166015625
221.13812	4990.826171875
227.17467	4599.9755859375
229.15581	1060.79248046875
235.14427	6442.68115234375
239.14915	2323.3408203125
247.14348	1592.2919921875
248.97162	13509.890625
249.9747	2489.09252929688
250.96823	5860.1982421875
266.98117	5066.9267578125
271.17685	7319.58056640625
277.15417	2503.84423828125
283.17465	2092.169921875
288.20288	14086.318359375
310.97406	1418.67163085938
370.24588	1757.82495117188
371.22768	23290.4051513672
387.27328	9402.8310546875
389.25198	2442.23876953125
391.24811	1236.31140136719
402.2124	1480.29382324219
417.24799	4118.55859375
419.23734	1432.43615722656
437.24977	23051.3433837891
530.3288	14984.9375
533.3125	1154.16882324219
550.05469	1316.82568359375
550.33454	80541.2265625
629.39978	2085.2060546875
663.41708	27540.1567382813
peaklist end

peaklist start
mz=387.986748732413
fragmentation=HCD
charge=1
header=RawFile: QE929_MSQ1321_20180329_Heba_ub_s9_30_3 Index: 12047 Silind: 1427
111.04441	1382.44421386719
111.11716	1690.89855957031
120.0809	78101.578125
121.0845	3884.60278320313
129.05511	1582.11828613281
133.0858	10923.802734375
136.97429	5690.69775390625
137.38998	1196.13647460938
143.09377	1241.04357910156
154.98489	7935.98388671875
155.58595	1087.84509277344
156.11288	1577.23400878906
156.98087	1197.38720703125
158.09204	2242.49267578125
175.11882	18443.890625
177.11252	3756.060546875
199.18115	1429.876953125
214.98836	7123.546875
215.98967	1974.4482421875
216.98416	4136.8388671875
219.14832	6338.287109375
222.71674	967.947509765625
228.13397	7186.12353515625
233.16426	27729.390625
234.1675	1670.49584960938
243.13478	1336.05786132813
247.14322	1271.38232421875
248.9706	7833.21435546875
249.97443	1232.76916503906
262.1196	1420.93566894531
266.98282	1982.31018066406
271.17669	8415.50451660156
288.20239	6243.9267578125
313.22229	1548.79272460938
341.21814	1779.15649414063
347.20529	1607.42944335938
388.22672	1327.09033203125
389.25092	1384.26745605469
458.30733	3203.5888671875
498.30289	1907.09655761719
515.32896	79414.0732421875
530.33069	10007.501953125
552.86462	1212.15612792969
662.39803	37417.189453125
peaklist end

peaklist start
mz=387.991976956362
fragmentation=HCD
charge=1
header=RawFile: QE929_MSQ1321_20180329_Heba_ub_s3_ctrl_3 Index: 9880 Silind: 475
101.82355	1141.4267578125
103.05448	31828.29296875
104.05779	1478.83117675781
112.08688	11528.0751953125
113.07129	2922.08715820313
115.08675	12824.884765625
116.07073	20220.921875
120.08081	1176944.125
121.07572	2910.54858398438
121.08419	83731.734375
129.05486	2839.83569335938
129.70599	1235.12060546875
130.09743	5490.92529296875
133.09758	1709.23120117188
136.97409	11282.42578125
138.96991	2574.73852539063
147.06575	1636.97302246094
154.98474	16057.8994140625
156.11296	30451.205078125
156.12468	2104.50512695313
156.98065	2888.84423828125
157.10786	2352.55834960938
158.09222	61678.4296875
159.07562	2177.81762695313
159.09541	2128.23046875
172.99602	1681.04345703125
174.99112	1365.13061523438
175.11862	179911.40625
176.12268	11856.7763671875
185.16467	27806.248046875
186.16728	2188.16064453125
197.12898	12372.9970703125
213.15979	12046.4384765625
214.98796	19306.33984375
215.13873	53339.82421875
215.99144	4862.56005859375
216.14227	4993.05224609375
216.98341	21844.927734375
219.14879	505581.21875
220.15225	70993.96875
220.17464	1529.78869628906
225.12355	6104.27392578125
226.15375	1517.38110351563
227.30438	1435.20629882813
228.17056	5945.7861328125
229.15341	2135.263671875
230.96152	2246.48583984375
232.99921	1256.30407714844
243.13332	82511.953125
244.13666	9521.888671875
246.18126	1900.86047363281
247.02838	1374.48974609375
247.14366	71410.046875
248.14618	10310.865234375
248.9713	20651.90625
249.97388	2813.44799804688
266.98132	6342.2421875
271.17602	108598.7734375
288.20243	501846.04296875
308.97375	2106.15649414063
310.97192	2592.21435546875
311.20505	1614.32055664063
339.20261	5690.8798828125
342.20509	10448.765625
356.21625	9343.00634765625
382.20792	30570.36328125
383.19986	3050.87353515625
388.19443	1411.64282226563
389.2504	6958.25146484375
399.23453	16653.845703125
400.21763	18705.2900390625
417.24461	139621.478515625
480.98129	1518.01965332031
488.30719	2150.53076171875
495.293	7230.12451171875
496.27896	2631.8193359375
512.31689	9546.955078125
513.30307	28048.5971679688
530.3287	813395.276123047
611.39105	1493.73291015625
612.37793	2382.27075195313
629.39663	196222.656005859
630.29425	1951.69494628906
639.38409	1928.88256835938
peaklist end

peaklist start
mz=387.992078039448
fragmentation=HCD
charge=1
header=RawFile: QE929_MSQ1321_20180329_Heba_ub_s9_30_3 Index: 9849 Silind: 1407
111.04435	1152.21423339844
112.08676	1701.34765625
115.08675	4403.1845703125
116.07083	5512.7490234375
119.04873	2276.94067382813
120.00111	982.005432128906
120.08086	6475.123046875
125.84025	924.630004882813
129.05525	1443.84387207031
135.81503	1178.20568847656
136.07559	173527.734375
136.97403	15678.5625
137.0793	10786.25
137.97693	1052.24621582031
138.97009	4353.81787109375
140.99771	1324.24877929688
154.98447	22897.345703125
155.98714	1264.46276855469
156.11298	11615.21875
156.98009	4147.77490234375
157.10785	1636.55322265625
158.09198	11089.5537109375
172.99582	2161.88208007813
175.11876	70324.8984375
176.12169	1961.4326171875
185.16478	12450.2763671875
190.12277	1274.70068359375
192.07675	4495.08935546875
199.17986	11008.0810546875
200.18321	1233.08715820313
211.00151	1104.46643066406
213.15935	19568.3671875
214.98798	16999.19140625
215.99112	8185.57080078125
216.98384	23275.15234375
227.17557	9145.962890625
228.17177	1383.59240722656
230.96132	1518.94946289063
233.16396	1363.17272949219
234.99335	2132.09692382813
235.14365	14389.8974609375
236.14798	1850.22351074219
248.9709	23145.478515625
249.15932	84421.578125
249.97372	5267.34765625
250.16293	10140.642578125
250.96729	10788.9833984375
263.13869	19782.4709472656
266.98055	9093.05078125
271.17604	38108.4514160156
277.15436	17839.0373535156
288.20245	17313.9866943359
308.97421	1910.45751953125
310.97308	1913.00793457031
326.24484	1510.52001953125
366.24945	1794.27453613281
375.41556	1200.73315429688
376.22291	10663.0701904297
376.26413	1135.86682128906
384.26055	20353.2329101563
389.24924	6491.2177734375
401.28673	48137.2153320313
443.92422	1160.37426757813
444.72165	1179.42309570313
483.32799	10238.7518310547
500.35469	208161.501708984
515.33105	4157.896484375
646.39661	4701.51708984375
663.41754	157851.098876953
664.31281	2212.31103515625
peaklist end

peaklist start
mz=387.995266183185
fragmentation=HCD
charge=1
header=RawFile: QE929_MSQ1321_20180329_Heba_ub_s6_10_3 Index: 24170 Silind: 25135
101.25748	1045.16650390625
117.54398	1202.35205078125
120.0805	39650.375
121.08434	1434.19946289063
147.06494	1487.56140136719
158.09125	1126.2314453125
175.11847	4078.38745117188
219.13126	1023.24639892578
219.14867	13169.396484375
220.15163	1486.9560546875
243.1324	1315.82751464844
246.93813	1812.50305175781
271.17535	2389.24072265625
286.71704	1055.0703125
288.20175	14348.130859375
302.01999	937.835876464844
389.25082	3880.2216796875
417.24539	2325.15014648438
447.30292	1058.78796386719
505.76224	1050.62548828125
518.17554	1044.90234375
530.32758	20299.8728027344
629.39264	4097.9306640625
peaklist end

peaklist start
mz=388.219753361568
fragmentation=HCD
charge=1
header=RawFile: QE929_MSQ1321_20180329_Heba_ub_s5_10_2 Index: 10562 Silind: 854
103.05457	1210.06079101563
112.0872	1656.1884765625
115.08674	1594.53295898438
120.08095	97785.6015625
121.08418	6916.099609375
129.05434	1363.11657714844
133.08591	15165.806640625
134.08818	1155.68347167969
135.3858	1062.59313964844
136.07571	12189.958984375
136.97427	7290.708984375
139.41599	1000.48980712891
154.97403	1232.72741699219
154.98453	10913.619140625
156.11295	1952.95300292969
156.98064	1813.70861816406
158.09213	4419.51318359375
172.99635	1095.94250488281
175.11885	20527.1171875
177.11208	5690.81787109375
179.74533	949.703735351563
185.1638	1868.04663085938
199.18051	37411.4765625
200.18393	1813.90576171875
210.15428	1075.96716308594
214.98882	7704.25830078125
215.13873	4291.60107421875
215.99039	6027.9814453125
216.9836	13030.69921875
219.14906	39493.875
220.1517	4699.45068359375
227.17538	4804.7216796875
228.17213	1308.75634765625
230.96086	1390.95263671875
235.14401	9383.203125
236.14563	1449.39477539063
239.15054	1674.90686035156
243.13318	8839.15625
247.14377	4847.41455078125
248.93718	1051.10595703125
248.94867	1241.4580078125
248.97043	11052.9169921875
249.15919	1860.94641113281
249.89928	1042.69421386719
249.97417	2473.72875976563
266.98129	2267.03393554688
271.17638	16869.1188964844
288.20272	45622.3969726563
335.59644	1221.76770019531
338.94687	1239.67224121094
371.22876	1403.30993652344
382.2066	1296.16625976563
387.27016	11730.0087890625
389.25021	4197.869140625
402.21439	2386.314453125
417.24336	13383.4521484375
419.23935	4137.40576171875
427.23318	1232.00842285156
437.2507	35603.4809570313
461.73834	1210.63232421875
513.3045	1654.39184570313
530.32953	56308.9084472656
533.31274	1803.91906738281
550.33447	104404.348632813
629.39306	11535.2607421875
663.41816	35372.783203125
peaklist end

peaklist start
mz=388.219753361568
fragmentation=HCD
charge=1
header=RawFile: QE929_MSQ1321_20180329_Heba_ub_s5_10_2 Index: 10599 Silind: 854
103.05433	1301.12670898438
111.04465	1475.01513671875
116.07098	1342.98352050781
116.30975	1045.75817871094
120.08099	98635.328125
121.08419	8677.20703125
133.086	13610.6376953125
136.07556	5815.1796875
136.97453	6249.2001953125
147.06517	1044.44396972656
151.95004	979.778137207031
154.98494	10317.5771484375
156.11351	1971.84594726563
156.98079	1821.8251953125
158.09227	4855.779296875
175.11879	12047.7236328125
177.11201	1280.6259765625
185.16411	1530.72534179688
199.18042	13341.4482421875
200.18362	1718.71435546875
213.15967	1442.73059082031
214.98828	10365.748046875
215.13876	5165.80419921875
215.99048	4386.24755859375
216.98389	8526.1455078125
217.92818	985.1962890625
219.14894	34402.484375
220.1521	4440.7822265625
230.96184	1567.83129882813
234.99385	1866.06481933594
235.1436	4108.30419921875
241.96292	977.107299804688
243.1338	6792.2734375
247.14308	4227.49658203125
248.93893	1268.17126464844
248.97124	11414.33984375
249.97408	1968.36218261719
250.96889	5017.9658203125
266.98251	4331.8759765625
271.17579	16313.5642089844
288.20272	31909.33203125
310.97018	2357.19409179688
387.27028	3121.79650878906
389.254	8051.8955078125
417.24539	8811.2861328125
437.25044	11931.6944580078
452.29895	1339.19018554688
513.30743	1962.49475097656
530.32971	57047.833984375
550.33478	33588.1948242188
629.39522	11535.3590087891
663.42022	12934.046875
peaklist end

peaklist start
mz=388.220643655937
fragmentation=HCD
charge=1
header=RawFile: QE929_MSQ1321_20180329_Heba_ub_s5_10_2 Index: 10418 Silind: 849
101.05999	1323.81823730469
103.05447	1587.80407714844
108.07767	1116.61779785156
111.04449	1550.94897460938
119.85638	983.052429199219
120.08105	117216.5078125
121.08462	8595.5966796875
129.05473	4787.18896484375
133.08603	66931.28125
133.09427	1333.12109375
134.08937	1849.20300292969
136.97417	7469.83056640625
138.97073	1770.15209960938
140.21696	1084.1103515625
140.58786	1261.62219238281
147.06461	1065.91455078125
154.98476	9524.88671875
156.1131	2208.18920898438
156.9808	3838.15258789063
158.09213	7052.9443359375
172.99631	1381.24780273438
175.11884	17579.95703125
177.11211	17417.46875
178.11575	1260.06848144531
185.16492	2417.0419921875
213.87589	1019.77154541016
214.98859	9442.603515625
215.13896	1675.14123535156
215.99013	4358.93212890625
216.98384	11937.134765625
219.14925	53278.40234375
220.15201	5956.98388671875
221.1378	1595.82421875
225.12668	1024.06970214844
239.14769	1155.80126953125
243.13391	7785.1533203125
244.13643	1076.767578125
247.14381	6374.181640625
248.97168	14829.6005859375
249.97444	2163.62670898438
250.96741	6160.314453125
266.98154	4350.70263671875
271.17584	10882.41796875
288.20274	43071.6884765625
308.97385	1508.1787109375
327.20471	1256.71264648438
371.23048	8535.80346679688
382.20862	1950.06140136719
389.25085	13253.54296875
400.22238	1437.95495605469
417.24487	12722.0478515625
460.87787	1293.73254394531
470.69632	1028.93041992188
530.32999	73072.201171875
629.39828	17569.1694335938
peaklist end

peaklist start
mz=388.25130037861
fragmentation=HCD
charge=1
header=RawFile: QE929_MSQ1321_20180329_Heba_ub_s1_ctrl_1 Index: 11075 Silind: 1413
101.06017	1183.40673828125
104.28108	910.367126464844
105.28716	904.837768554688
120.08105	42103.84375
121.08471	4211.435546875
128.12091	964.13232421875
129.05464	3795.3984375
133.08615	2410.59545898438
136.97435	4294.3935546875
147.06564	1059.7177734375
149.02196	1030.81579589844
154.9847	5725.146484375
155.98676	1056.37744140625
158.092	922.104370117188
161.44017	1154.00451660156
175.11859	7293.03515625
194.27301	951.066650390625
214.98866	5576.80078125
215.13806	1658.78442382813
215.9908	1339.62902832031
216.9837	4376.44873046875
219.14912	17778.466796875
220.15195	1685.9619140625
243.13414	2248.46533203125
247.14384	2405.6064453125
248.97116	6704.5439453125
250.96742	4491.40380859375
271.17664	3955.23876953125
288.20303	17843.5234375
389.2514	5946.9892578125
400.22101	1241.50256347656
417.24542	5174.65380859375
465.30609	1188.60070800781
514.08887	1072.30065917969
517.93024	1052.93713378906
530.32923	26504.5595703125
629.39709	4280.7275390625
peaklist end

peaklist start
mz=388.251376282548
fragmentation=HCD
charge=1
header=RawFile: QE929_MSQ1321_20180329_Heba_ub_s3_ctrl_3 Index: 12516 Silind: 1627
101.0603	938.2451171875
107.50224	859.252868652344
111.0443	2107.0078125
120.08091	45392.65234375
121.08417	1988.5673828125
129.05441	4465.8388671875
133.08546	1824.65856933594
136.97429	4250.88671875
144.16336	918.492492675781
147.06566	1908.99011230469
154.98479	4462.52392578125
156.11409	1163.50598144531
156.98053	1768.56774902344
158.09259	2443.17724609375
172.99536	1175.67712402344
173.96667	965.138793945313
175.1181	6888.17138671875
195.80934	1027.52770996094
214.98804	5375.87841796875
215.1387	2007.44860839844
216.98419	5249.11474609375
219.14894	19809.013671875
220.15099	1742.43347167969
230.96596	1058.90295410156
243.13361	3645.97729492188
247.14418	1705.57421875
248.97105	5835.79638671875
250.10356	1965.73095703125
250.96648	1730.86560058594
266.98175	1628.2275390625
288.2028	16793.2965087891
389.2507	7122.74365234375
417.2439	2395.08837890625
530.32992	32214.1640625
629.39478	6306.5419921875
666.56012	1256.65637207031
peaklist end
peaklist start
mz=388.251423470063
fragmentation=HCD
charge=1
header=RawFile: QE929_MSQ1321_20180329_Heba_ub_s2_ctrl_2 Index: 12974 Silind: 2462
111.04445	1934.02465820313
120.08097	31972.90234375
120.33382	948.1650390625
121.08453	2125.54858398438
129.05437	5303.02880859375
133.08595	5203.76171875
147.06535	2332.474609375
175.11873	4305.82421875
177.11264	1646.95849609375
214.98856	5509.98583984375
215.13872	1180.91918945313
215.99159	1284.59020996094
216.98404	7766.87548828125
219.14931	22293.451171875
230.96303	1247.33166503906
231.11856	982.609252929688
234.99301	1051.13842773438
243.13338	1208.0986328125
247.74112	932.324401855469
248.97134	6609.748046875
250.96907	1411.45947265625
266.98206	1387.1240234375
271.17599	1422.95031738281
279.77374	1021.76525878906
283.42599	1032.13940429688
288.20278	11435.3426513672
389.25061	7845.08935546875
417.24719	5026.630859375
453.78815	1061.45068359375
530.32994	36698.8090820313
629.3999	4578.3115234375
1360.1289	1440.234375
peaklist end

peaklist start
mz=388.251940392334
fragmentation=HCD
charge=1
header=RawFile: QE929_MSQ1321_20180329_Heba_ub_s1_ctrl_1 Index: 10766 Silind: 1382
103.05407	998.1953125
117.93455	867.355773925781
120.08101	70197.5078125
121.0841	5268.3427734375
129.05492	1126.97448730469
133.08597	3672.52368164063
136.9745	3920.29223632813
138.96983	1640.86560058594
147.06454	1390.88745117188
154.98512	6237.70947265625
156.11314	1774.80834960938
156.98056	1412.68713378906
158.09183	4292.04736328125
175.11909	14570.927734375
185.16437	1075.36376953125
199.17961	8732.1396484375
214.98846	6089.8671875
215.13876	2145.62719726563
215.99031	4501.24462890625
216.98415	7891.4814453125
218.9408	1320.24182128906
219.14925	27342.23046875
220.15315	3964.5224609375
227.1739	1076.68017578125
230.92514	1245.17199707031
233.16557	1222.91577148438
243.13364	2335.59545898438
247.144	4711.45361328125
248.97153	9532.5341796875
249.97516	1379.31628417969
250.96786	1619.26037597656
271.17679	7078.88330078125
288.20278	26905.5753173828
389.25232	7049.69921875
417.24631	9125.33081054688
435.27209	5509.39599609375
530.32941	44679.6064453125
550.29783	13924.7287597656
629.39613	12881.2416992188
663.38135	5872.59716796875
peaklist end

peaklist start
mz=388.251968326783
fragmentation=HCD
charge=1
header=RawFile: QE929_MSQ1321_20180329_Heba_ub_s1_ctrl_1 Index: 10634 Silind: 1370
101.81682	903.042175292969
111.11696	7121.19091796875
120.08093	68359.9609375
121.08448	5217.99853515625
129.05482	3582.513671875
133.07707	940.024108886719
133.08629	6635.1201171875
136.9747	4657.95654296875
147.06479	2313.81958007813
149.10721	1003.80950927734
154.98485	4026.4501953125
158.09172	989.421020507813
175.11919	6783.22607421875
185.16483	1764.69250488281
214.98784	6803.60205078125
215.99162	3483.8466796875
216.98308	9726.1181640625
219.14912	42624.11328125
220.1516	3697.95922851563
230.96306	1066.63208007813
243.13406	5730.66748046875
247.14363	6731.18994140625
248.92876	1039.70104980469
248.97032	11481.951171875
249.97528	3999.91870117188
250.96729	3933.0908203125
266.98227	4021.25659179688
271.17639	2058.09106445313
288.20323	27021.759765625
294.00412	1134.31604003906
308.9755	5676.21276855469
310.97006	2401.9609375
337.46576	948.097778320313
342.18774	1221.60876464844
382.20709	1211.16943359375
389.25095	5250.6005859375
417.24451	8836.1796875
489.27966	1089.11767578125
525.61798	1057.03308105469
530.32919	72897.3786621094
576.64459	1095.93310546875
629.3955	15185.0153808594
841.72058	1087.10021972656
858.26508	1121.84252929688
peaklist end

peaklist start
mz=388.252086306232
fragmentation=HCD
charge=1
header=RawFile: QE929_MSQ1321_20180329_Heba_ub_s3_ctrl_3 Index: 11210 Silind: 1621
103.05456	1526.08081054688
109.33417	904.313659667969
111.04501	1615.11010742188
112.03181	972.9755859375
114.09154	1763.60119628906
120.0812	122629.25
121.08456	7979.29833984375
129.05475	2157.68359375
131.25874	965.539611816406
133.08583	7459.9921875
136.97453	6313.75048828125
144.96831	1065.30932617188
147.06526	2339.03393554688
154.98523	9798.826171875
156.11343	1867.37048339844
156.98083	1681.88977050781
158.09279	4712.88330078125
175.1192	17217.109375
183.96288	1112.48657226563
185.16565	1969.21276855469
213.16064	1033.1005859375
214.98819	8045.92919921875
215.13924	5289.39697265625
215.99086	1457.556640625
216.98412	9841.6923828125
219.1494	46091.8671875
220.15283	4980.220703125
243.13405	9433.6201171875
247.1438	7391.5517578125
248.97165	11198.2607421875
250.96753	3877.8037109375
266.98279	1569.08544921875
271.17615	10479.13671875
288.20345	47890.6533203125
310.96808	1326.68395996094
382.20984	2020.89343261719
389.25162	4126.7568359375
399.237	1387.13659667969
417.24677	12665.0825195313
530.33026	66172.0458984375
629.40032	18742.7485351563
peaklist end

peaklist start
mz=388.252139962696
fragmentation=HCD
charge=1
header=RawFile: QE929_MSQ1321_20180329_Heba_ub_s2_ctrl_2 Index: 13309 Silind: 2481
101.06008	1066.66662597656
120.08115	34011.7734375
121.08464	1450.0791015625
129.05455	2392.67016601563
133.08597	1369.60620117188
134.19579	1026.6806640625
136.97409	2191.70239257813
147.06506	2069.70751953125
154.98451	4758.35791015625
156.98187	1232.52624511719
158.09209	1525.73828125
175.1189	5913.1943359375
176.27402	969.149658203125
191.36964	1059.95690917969
214.98761	6704.01025390625
216.98384	3860.05688476563
219.14969	13382.3154296875
243.13484	1295.23840332031
247.14252	1062.44921875
248.97131	5506.0029296875
271.17767	1914.98681640625
288.20395	13200.8447265625
388.22632	1552.89978027344
389.2489	5246.5478515625
417.24719	2286.22436523438
530.33138	19303.5397949219
629.39734	4041.61352539063
801.0238	1169.86193847656
peaklist end

peaklist start
mz=388.252139962696
fragmentation=HCD
charge=1
header=RawFile: QE929_MSQ1321_20180329_Heba_ub_s2_ctrl_2 Index: 13479 Silind: 2481
101.06031	1073.73498535156
108.74158	1093.58764648438
111.04398	1680.42663574219
120.08085	27349.30078125
121.08402	1868.63940429688
129.05453	4659.26416015625
133.08601	1419.4306640625
136.97394	1306.50598144531
141.30911	1060.8583984375
147.06552	4297.3515625
154.98489	2409.04614257813
175.11934	5242.48388671875
214.98886	1614.42639160156
215.99127	1244.09167480469
216.98341	2181.16381835938
219.1492	11895.736328125
245.37576	967.919250488281
247.1443	1335.06323242188
248.97156	6285.95703125
271.17725	1467.76452636719
288.20225	11710.7681884766
356.79138	1042.67602539063
389.24841	5843.93896484375
400.22061	1174.6826171875
417.24738	1250.6982421875
430.75409	1229.26843261719
530.32948	17593.8793945313
629.39441	1119.34741210938
630.40381	1440.75012207031
peaklist end

peaklist start
mz=388.252412289347
fragmentation=HCD
charge=1
header=RawFile: QE929_MSQ1321_20180329_Heba_ub_s2_ctrl_2 Index: 11912 Silind: 2446
102.10432	960.372985839844
103.05473	1755.13562011719
108.54286	1085.29284667969
111.11747	1490.12182617188
112.08685	996.981079101563
115.0868	1147.8525390625
120.08115	87911.328125
121.08426	5660.94091796875
123.74054	901.251098632813
128.68452	994.023498535156
132.79134	930.280822753906
133.08646	4566.01220703125
133.99101	1045.70715332031
136.97432	5528.71630859375
138.97054	1573.236328125
147.065	1476.09777832031
154.98528	10725.2822265625
156.98051	2022.14978027344
158.09288	4127.00390625
172.99567	1167.79736328125
175.11906	13748.0537109375
177.11305	1352.89685058594
185.16446	1335.841796875
214.98822	6768.24267578125
215.13924	1952.21215820313
215.99182	3651.79833984375
216.98447	8644.626953125
219.14926	33365.9765625
220.15207	3592.73168945313
243.13443	4451.38916015625
247.14381	6010.94189453125
248.9722	7922.470703125
249.97302	1429.96435546875
266.98163	4131.4248046875
271.17688	6724.34423828125
288.20322	30460.5600585938
382.20752	1509.76147460938
389.25076	4183.43603515625
399.23444	1224.81616210938
400.22049	1186.36047363281
403.53021	1105.85131835938
417.24606	8901.1083984375
530.3309	46312.79296875
629.39762	8971.07495117188
peaklist end

peaklist start
mz=388.252481092355
fragmentation=HCD
charge=1
header=RawFile: QE929_MSQ1321_20180329_Heba_ub_s2_ctrl_2 Index: 12450 Silind: 2452
101.06028	1403.95227050781
103.05479	1376.23828125
111.04454	1404.79150390625
120.08118	51360.14453125
121.08446	1658.57067871094
129.05458	2031.91833496094
133.08578	3670.39111328125
136.97452	4549.49365234375
154.98528	5680.58837890625
156.11288	1239.42150878906
175.11913	8321.7685546875
177.11227	1115.32849121094
214.98856	6303.85302734375
215.99185	2276.97705078125
216.98407	7038.9658203125
219.1498	15754.63671875
220.15324	1330.64685058594
243.13414	3842.01586914063
247.14404	1573.98937988281
248.97125	6161.1904296875
249.97458	1670.25036621094
250.9688	1589.70837402344
271.17603	4825.76611328125
283.10995	1033.05102539063
288.20348	20102.9871826172
308.97406	933.826477050781
378.384	1032.28137207031
388.2225	2089.49975585938
389.25302	9262.63671875
412.35916	1236.90478515625
417.24506	2328.91918945313
494.67297	1051.46704101563
530.33108	28158.2329101563
629.39813	5322.81494140625
peaklist end

peaklist start
mz=388.253535134768
fragmentation=HCD
charge=1
header=RawFile: QE929_MSQ1321_20180329_Heba_ub_s4_10_1 Index: 11077 Silind: 1192
103.05486	2274.16040039063
111.04498	1609.65051269531
112.08743	2092.04125976563
115.08664	1992.01403808594
116.0714	1717.81079101563
120.08115	223120.90625
121.0845	15362.84375
129.05464	4833.1357421875
133.08629	16182.712890625
136.9743	7554.5927734375
147.06564	1365.82092285156
154.98474	12963.001953125
155.98811	1375.1640625
156.11356	5164.001953125
156.98155	1478.77319335938
158.09267	10169.8408203125
175.11909	31216.4921875
176.12201	1269.00439453125
177.11218	4818.26953125
185.16519	4853.591796875
213.16034	1900.18212890625
214.98822	9947.2607421875
215.13887	9251.875
215.99039	4838.166015625
216.98425	10840.333984375
219.14943	91322.578125
220.15306	10360.26953125
225.12488	1280.43078613281
243.13393	17821.34375
247.14403	10503.560546875
248.14845	1917.91198730469
248.97202	13137.71484375
249.97502	2421.82470703125
266.98056	4054.75903320313
271.17613	18715.9177246094
288.17123	2578.45556640625
288.20331	86463.59375
308.97415	1542.45959472656
310.96964	2374.720703125
342.20407	1216.58056640625
371.22549	1660.66003417969
382.20746	2213.61889648438
388.13202	1097.005859375
389.24988	6377.22216796875
399.23737	2431.53125
400.21884	2522.73559570313
417.24617	31057.7255859375
444.22446	1136.34228515625
513.30469	4025.99609375
530.33033	138048.063964844
592.42261	1130.73059082031
629.398	31333.748046875
702.22211	1251.51477050781
peaklist end

peaklist start
mz=388.253807053467
fragmentation=HCD
charge=1
header=RawFile: QE929_MSQ1321_20180329_Heba_ub_s6_10_3 Index: 11055 Silind: 896
103.05439	6563.9345703125
112.0872	1854.7197265625
115.08641	2625.04248046875
116.07073	5446.42138671875
119.02184	1054.9853515625
120.0808	299720.46875
121.08412	23469.04296875
129.05551	1482.81579589844
136.97389	10093.2646484375
138.97009	2251.1328125
141.87383	1083.45739746094
154.9847	13084.201171875
155.98907	1354.95788574219
156.11273	9831.810546875
156.98087	4441.02294921875
158.09207	13850.34765625
158.19734	1097.58081054688
159.9597	996.643310546875
172.99554	3759.77880859375
174.99103	1235.04431152344
175.11862	49566.10546875
176.12202	1223.14123535156
185.16478	6738.34765625
197.12894	1846.00207519531
214.98769	14852.5859375
215.13898	11502.18359375
215.99046	5627.21533203125
216.98367	15907.3017578125
219.14876	121091.1015625
220.15195	16134.951171875
225.12292	1058.64709472656
230.96217	1409.10327148438
243.13341	19977.607421875
244.13574	1679.53662109375
247.14336	17905.294921875
248.14645	1863.82934570313
248.57326	1331.68151855469
248.97089	18013.818359375
249.97479	5625.09912109375
250.96794	6423.68408203125
266.98194	7574.99353027344
271.17572	23343.0026855469
288.20248	110108.40625
308.9758	1448.77624511719
310.97198	2608.61767578125
342.20325	2184.60424804688
356.21643	1263.86279296875
382.20822	7691.06884765625
389.2507	8471.44921875
399.23282	2286.40966796875
400.22128	5223.21044921875
417.24507	38150.896484375
513.30347	6665.66748046875
530.32914	172064.797851563
533.14844	1040.90600585938
582.0993	1381.46142578125
629.39714	48435.9990234375
peaklist end

peaklist start
mz=388.253951222542
fragmentation=HCD
charge=1
header=RawFile: QE929_MSQ1321_20180329_Heba_ub_s1_ctrl_1 Index: 10100 Silind: 1353
101.06022	1027.86828613281
103.05502	5704.2216796875
115.08653	1741.20861816406
116.07106	1086.13525390625
120.08105	187858.921875
121.08462	11728.30078125
129.05478	2329.37426757813
131.07028	1755.68786621094
133.08607	106423.0859375
134.08969	8226.345703125
136.97433	7712.3408203125
138.78749	967.006103515625
138.97015	1429.80883789063
147.06567	1454.62341308594
154.98495	12449.8720703125
156.11345	2459.19482421875
156.98108	1635.6572265625
158.09229	8996.6318359375
172.99596	1755.74389648438
175.09645	1352.22546386719
175.11908	22648.9140625
176.12209	1367.728515625
177.11217	29029.154296875
185.16499	5545.41455078125
206.60344	1031.04638671875
213.15926	1215.50793457031
214.98766	12906.9306640625
215.13945	8155.048828125
215.99089	4745.11328125
216.98407	11947.8466796875
219.14928	76045.953125
220.15158	9176.7099609375
221.13901	1743.63684082031
230.96402	1291.01306152344
234.99702	1395.45239257813
237.91953	1069.42468261719
243.13394	11284.15234375
244.13782	1622.86865234375
247.14343	11149.8525390625
248.97128	11811.1357421875
249.97565	2527.52221679688
250.96881	5323.88671875
266.98251	4823.033203125
271.17575	13910.38671875
283.17459	2309.3388671875
288.20338	72556.0424804688
308.97363	1090.75219726563
310.9725	1619.0673828125
342.2048	2300.89916992188
353.15509	1141.79174804688
371.22689	15998.9436035156
382.20776	1887.80651855469
389.20493	1405.0859375
389.25113	6406.5380859375
399.23404	1330.13208007813
417.24503	18966.6770019531
513.30487	2154.35327148438
530.33001	115481.05456543
577.71063	1129.44921875
629.39868	31735.8330078125
796.80688	1370.99938964844
peaklist end

peaklist start
mz=388.253951222542
fragmentation=HCD
charge=1
header=RawFile: QE929_MSQ1321_20180329_Heba_ub_s1_ctrl_1 Index: 10224 Silind: 1353
100.17193	1004.8583984375
103.05432	2247.74609375
112.08694	1044.96887207031
114.97665	1332.38940429688
115.0863	1643.97985839844
116.07114	1318.29211425781
120.08081	137556.25
121.08435	12251.09765625
129.05476	2115.8779296875
133.0858	29331.828125
134.08926	1985.58544921875
136.97424	8973.6171875
138.97003	1112.85766601563
147.06473	1929.87414550781
154.98465	10527.8134765625
156.1129	2536.29370117188
156.98058	1998.697265625
158.09229	6639.5419921875
165.33897	926.445556640625
175.11882	21480.6484375
177.11168	10257.2548828125
185.16438	1548.57983398438
199.18016	1571.65588378906
214.98732	11244.98046875
215.13853	4744.013671875
215.99005	4846.91943359375
216.98427	10494.9423828125
219.14877	54118.734375
220.15167	5029.95166015625
234.99446	1337.69592285156
235.14421	1259.06042480469
243.13333	9378.0986328125
247.14354	7153.30224609375
248.97148	12439.1259765625
249.97314	4309.99755859375
266.98135	4311.046875
271.17572	14018.888671875
288.20223	57139.8110351563
310.97076	1573.57165527344
342.40009	980.431762695313
371.2269	4387.45361328125
382.20886	1948.65307617188
387.26654	1355.75854492188
389.25174	8504.6904296875
399.23462	1097.02624511719
417.24432	15677.0209960938
423.22501	1063.70837402344
437.25046	1647.46691894531
530.32866	82327.529296875
550.33275	8102.4453125
629.39707	22435.4814453125
peaklist end

peaklist start
mz=388.253978386744
fragmentation=HCD
charge=1
header=RawFile: QE929_MSQ1321_20180329_Heba_ub_s5_10_2 Index: 10190 Silind: 847
103.05469	4856.90966796875
111.04377	1141.14147949219
112.08696	1046.36279296875
115.08677	1180.09436035156
120.08099	174218.40625
121.0844	11523.126953125
129.0549	2317.28076171875
133.08601	33788.04296875
134.08945	4281.2880859375
136.1749	994.921691894531
136.97423	9137.2392578125
147.06537	1324.55651855469
154.98512	13336.392578125
155.98656	1084.64477539063
156.1133	4469.8330078125
156.98065	1817.2001953125
157.0126	1058.92919921875
158.09259	9291.5595703125
165.19771	1116.30029296875
174.2641	1219.35998535156
175.11902	21743.74609375
176.12262	1475.62744140625
177.11172	8801.49609375
185.16499	2516.3828125
213.16026	1432.111328125
214.67944	1034.77307128906
214.98825	11261.8955078125
215.13867	6147.2783203125
215.99095	6280.37890625
216.98354	15087.880859375
219.14908	67577.03125
220.15173	8806.4453125
230.96053	2058.84692382813
243.13356	11288.93359375
247.14301	7497.4775390625
248.14752	1311.49768066406
248.97102	11204.3916015625
249.97485	3958.27856445313
266.98218	5781.1279296875
271.17593	11035.06640625
288.20271	65015.0073242188
309.9743	1198.9638671875
310.96936	2122.85229492188
342.20346	2095.92993164063
371.09857	1232.47985839844
371.22101	1610.46130371094
372.23004	1677.52319335938
382.2074	1563.58178710938
389.2522	4182.22998046875
417.24567	22370.1513671875
513.29901	2279.17504882813
530.32942	105867.4140625
629.39645	25347.9750976563
peaklist end

peaklist start
mz=388.253978386744
fragmentation=HCD
charge=1
header=RawFile: QE929_MSQ1321_20180329_Heba_ub_s5_10_2 Index: 10418 Silind: 847
101.05999	1323.81823730469
103.05447	1587.80407714844
108.07767	1116.61779785156
111.04449	1550.94897460938
119.85638	983.052429199219
120.08105	117216.5078125
121.08462	8595.5966796875
129.05473	4787.18896484375
133.08603	66931.28125
133.09427	1333.12109375
134.08937	1849.20300292969
136.97417	7469.83056640625
138.97073	1770.15209960938
140.21696	1084.1103515625
140.58786	1261.62219238281
147.06461	1065.91455078125
154.98476	9524.88671875
156.1131	2208.18920898438
156.9808	3838.15258789063
158.09213	7052.9443359375
172.99631	1381.24780273438
175.11884	17579.95703125
177.11211	17417.46875
178.11575	1260.06848144531
185.16492	2417.0419921875
213.87589	1019.77154541016
214.98859	9442.603515625
215.13896	1675.14123535156
215.99013	4358.93212890625
216.98384	11937.134765625
219.14925	53278.40234375
220.15201	5956.98388671875
221.1378	1595.82421875
225.12668	1024.06970214844
239.14769	1155.80126953125
243.13391	7785.1533203125
244.13643	1076.767578125
247.14381	6374.181640625
248.97168	14829.6005859375
249.97444	2163.62670898438
250.96741	6160.314453125
266.98154	4350.70263671875
271.17584	10882.41796875
288.20274	43071.6884765625
308.97385	1508.1787109375
327.20471	1256.71264648438
371.23048	8535.80346679688
382.20862	1950.06140136719
389.25085	13253.54296875
400.22238	1437.95495605469
417.24487	12722.0478515625
460.87787	1293.73254394531
470.69632	1028.93041992188
530.32999	73072.201171875
629.39828	17569.1694335938
peaklist end

peaklist start
mz=388.253978386744
fragmentation=HCD
charge=1
header=RawFile: QE929_MSQ1321_20180329_Heba_ub_s5_10_2 Index: 10562 Silind: 847
103.05457	1210.06079101563
112.0872	1656.1884765625
115.08674	1594.53295898438
120.08095	97785.6015625
121.08418	6916.099609375
129.05434	1363.11657714844
133.08591	15165.806640625
134.08818	1155.68347167969
135.3858	1062.59313964844
136.07571	12189.958984375
136.97427	7290.708984375
139.41599	1000.48980712891
154.97403	1232.72741699219
154.98453	10913.619140625
156.11295	1952.95300292969
156.98064	1813.70861816406
158.09213	4419.51318359375
172.99635	1095.94250488281
175.11885	20527.1171875
177.11208	5690.81787109375
179.74533	949.703735351563
185.1638	1868.04663085938
199.18051	37411.4765625
200.18393	1813.90576171875
210.15428	1075.96716308594
214.98882	7704.25830078125
215.13873	4291.60107421875
215.99039	6027.9814453125
216.9836	13030.69921875
219.14906	39493.875
220.1517	4699.45068359375
227.17538	4804.7216796875
228.17213	1308.75634765625
230.96086	1390.95263671875
235.14401	9383.203125
236.14563	1449.39477539063
239.15054	1674.90686035156
243.13318	8839.15625
247.14377	4847.41455078125
248.93718	1051.10595703125
248.94867	1241.4580078125
248.97043	11052.9169921875
249.15919	1860.94641113281
249.89928	1042.69421386719
249.97417	2473.72875976563
266.98129	2267.03393554688
271.17638	16869.1188964844
288.20272	45622.3969726563
335.59644	1221.76770019531
338.94687	1239.67224121094
371.22876	1403.30993652344
382.2066	1296.16625976563
387.27016	11730.0087890625
389.25021	4197.869140625
402.21439	2386.314453125
417.24336	13383.4521484375
419.23935	4137.40576171875
427.23318	1232.00842285156
437.2507	35603.4809570313
461.73834	1210.63232421875
513.3045	1654.39184570313
530.32953	56308.9084472656
533.31274	1803.91906738281
550.33447	104404.348632813
629.39306	11535.2607421875
663.41816	35372.783203125
peaklist end

peaklist start
mz=388.253978386744
fragmentation=HCD
charge=1
header=RawFile: QE929_MSQ1321_20180329_Heba_ub_s5_10_2 Index: 10599 Silind: 847
103.05433	1301.12670898438
111.04465	1475.01513671875
116.07098	1342.98352050781
116.30975	1045.75817871094
120.08099	98635.328125
121.08419	8677.20703125
133.086	13610.6376953125
136.07556	5815.1796875
136.97453	6249.2001953125
147.06517	1044.44396972656
151.95004	979.778137207031
154.98494	10317.5771484375
156.11351	1971.84594726563
156.98079	1821.8251953125
158.09227	4855.779296875
175.11879	12047.7236328125
177.11201	1280.6259765625
185.16411	1530.72534179688
199.18042	13341.4482421875
200.18362	1718.71435546875
213.15967	1442.73059082031
214.98828	10365.748046875
215.13876	5165.80419921875
215.99048	4386.24755859375
216.98389	8526.1455078125
217.92818	985.1962890625
219.14894	34402.484375
220.1521	4440.7822265625
230.96184	1567.83129882813
234.99385	1866.06481933594
235.1436	4108.30419921875
241.96292	977.107299804688
243.1338	6792.2734375
247.14308	4227.49658203125
248.93893	1268.17126464844
248.97124	11414.33984375
249.97408	1968.36218261719
250.96889	5017.9658203125
266.98251	4331.8759765625
271.17579	16313.5642089844
288.20272	31909.33203125
310.97018	2357.19409179688
387.27028	3121.79650878906
389.254	8051.8955078125
417.24539	8811.2861328125
437.25044	11931.6944580078
452.29895	1339.19018554688
513.30743	1962.49475097656
530.32971	57047.833984375
550.33478	33588.1948242188
629.39522	11535.3590087891
663.42022	12934.046875
peaklist end

peaklist start
mz=388.254054020198
fragmentation=HCD
charge=1
header=RawFile: QE929_MSQ1321_20180329_Heba_ub_s2_ctrl_2 Index: 11334 Silind: 2432
103.05462	1737.21960449219
107.07003	1141.3046875
108.47706	833.582824707031
112.20648	937.155212402344
115.08614	1186.953125
116.07085	2143.0126953125
120.08087	165441.125
121.08413	13328.65234375
126.1968	977.015563964844
129.05452	4994.06787109375
129.89317	986.427612304688
133.08583	111627.4453125
134.0892	6851.6298828125
134.44048	1075.49731445313
136.9745	5652.66552734375
138.96989	1481.95153808594
147.0649	1063.59143066406
154.98473	10667.7763671875
156.11293	2529.21752929688
158.09209	6704.0986328125
172.99635	1663.0322265625
175.11902	23041.041015625
177.11195	30824.4765625
178.11551	1758.65124511719
185.16513	1360.63928222656
213.15892	1341.85131835938
214.98769	8449.814453125
215.13863	2457.30004882813
215.99068	2427.96655273438
216.98335	9747.8125
219.14891	62649.546875
220.15269	8406.4912109375
221.13788	2602.82006835938
223.35783	1124.6796875
228.16861	1173.0869140625
239.14815	1965.31616210938
243.13324	9384.83984375
247.14404	8807.5166015625
248.97148	11809.7646484375
249.97501	1710.37463378906
250.96815	6362.36279296875
266.98239	4071.8935546875
271.1756	13074.9423828125
278.69342	1145.76306152344
283.17648	1457.40002441406
288.20247	62190.9228515625
316.52014	1080.73461914063
327.20059	4502.4755859375
342.20276	1630.50317382813
371.22746	16152.1506347656
382.20786	1895.00756835938
388.22522	1274.20251464844
389.25101	6408.3798828125
399.23343	1413.61584472656
400.22247	1784.54309082031
417.24375	15776.6442871094
513.30347	1447.0380859375
530.32914	100219.614013672
542.59967	1189.74792480469
629.39691	25055.6176757813
peaklist end

peaklist start
mz=388.254054020198
fragmentation=HCD
charge=1
header=RawFile: QE929_MSQ1321_20180329_Heba_ub_s2_ctrl_2 Index: 11490 Silind: 2432
103.05437	2527.814453125
115.08688	1795.01611328125
116.07092	1471.12670898438
118.86382	1233.82214355469
120.08099	123662.8203125
121.08436	7468.29052734375
129.05449	4656.7685546875
133.08626	28800.373046875
136.97462	6374.75341796875
138.96989	1777.40710449219
147.06554	1447.01989746094
154.98476	9208.2392578125
156.11349	2159.53564453125
156.98137	1188.63671875
158.09259	7271.42333984375
175.11877	16325.115234375
177.11235	6431.08251953125
185.16527	1661.57458496094
214.98842	8172.0927734375
215.13846	4841.36083984375
215.99004	2413.86987304688
216.14607	1293.05603027344
216.9841	8897.326171875
219.14915	51812.11328125
220.15225	5662.4814453125
241.52921	1065.14794921875
243.13431	6068.6953125
246.94398	969.138732910156
247.14427	5772.5439453125
248.97226	8802.291015625
249.97479	1034.42358398438
250.96704	3753.89184570313
266.98303	2202.14965820313
268.97949	1475.59814453125
271.17563	12435.7744140625
283.17447	1417.79833984375
288.20254	45629.1420898438
310.96906	1514.97082519531
371.22711	2492.65454101563
382.2099	1646.73950195313
389.24869	6793.1494140625
399.23398	1359.43151855469
400.2186	1145.20324707031
417.24635	14727.7673339844
433.11417	1163.6337890625
530.32969	79059.041015625
536.23712	1211.15612792969
629.39783	19562.2651367188
peaklist end

peaklist start
mz=388.254054020198
fragmentation=HCD
charge=1
header=RawFile: QE929_MSQ1321_20180329_Heba_ub_s2_ctrl_2 Index: 11651 Silind: 2432
101.05984	1686.54565429688
103.0545	3955.67456054688
115.08684	1355.73974609375
120.08077	103550.6484375
121.08404	7277.38671875
129.05441	5091.373046875
133.0856	13482.154296875
136.97438	2412.3427734375
138.96959	1081.66394042969
147.06433	1824.62536621094
154.98442	8084.1669921875
155.98816	958.553833007813
156.11301	2382.61645507813
156.98051	1349.65808105469
158.09209	5329.1845703125
175.11862	15704.5595703125
177.11168	5144.154296875
185.16432	2433.62573242188
213.15913	1654.86730957031
214.98761	6644.984375
215.13826	4082.43603515625
215.99068	2368.88549804688
216.98364	9168.2841796875
219.1487	38398.78125
220.15092	5194.2548828125
243.13312	5534.38720703125
247.14357	7073.76953125
248.97118	11181.3681640625
249.97383	1453.68273925781
250.96599	2403.55590820313
266.98105	1638.60034179688
271.1745	9344.35668945313
288.20289	40568.7934570313
382.21036	1537.85827636719
389.24686	4641.345703125
399.23703	1179.8173828125
400.22101	1320.08276367188
417.24316	12926.5771484375
513.3042	1353.90490722656
528.2334	1125.09790039063
530.32845	58525.515625
560.32104	1140.40710449219
629.39627	14003.5227050781
peaklist end

peaklist start
mz=388.254056428215
fragmentation=HCD
charge=1
header=RawFile: QE929_MSQ1321_20180329_Heba_ub_s5_10_2 Index: 9844 Silind: 839
102.05537	2087.70141601563
103.05451	16755.775390625
112.0872	2758.87548828125
113.07108	2574.90551757813
115.08677	6215.04638671875
116.07076	6540.8125
120.08089	649303.625
121.08429	46927.765625
129.05508	2224.83935546875
130.09828	1686.47412109375
133.08635	1349.96533203125
133.09662	2593.86743164063
136.97432	13260.232421875
137.97791	1307.40625
138.96988	2305.5966796875
147.0647	1481.34350585938
154.98482	15580.9853515625
155.98798	1190.87097167969
156.11322	15260.01171875
156.34132	1466.67211914063
156.9814	2500.33056640625
157.10847	2051.6533203125
158.09236	26236.23828125
175.11879	96346.6171875
176.12199	7744.2666015625
182.63899	1242.599609375
185.16522	15451.64453125
191.38448	1461.81481933594
197.12863	4808.3671875
202.12163	1656.70483398438
213.15935	8632.8349609375
214.98785	14169.6689453125
215.1391	24410.470703125
215.99088	5590.416015625
216.98376	14185.7900390625
219.14896	266514.3125
220.15216	34287.046875
228.17003	5147.2763671875
234.99484	1786.95568847656
243.13354	49081.21875
244.13695	2492.44799804688
244.37294	1238.24194335938
247.14337	38407.3671875
248.14604	3005.33349609375
248.97144	18954.9296875
248.99524	1849.55834960938
249.97458	4874.72216796875
250.96758	8353.1435546875
266.9827	7677.81298828125
271.17592	61759.0766601563
288.20273	279516.138671875
309.97723	1572.07641601563
310.97263	2946.828125
311.20599	1537.45629882813
342.20221	3011.87890625
356.21863	2008.96032714844
357.44366	1313.28796386719
382.20819	14633.1259765625
389.25134	10297.189453125
399.2355	9516.7724609375
400.21722	9895.478515625
417.24452	76480.7890625
437.0972	1702.36608886719
496.27487	2157.97924804688
512.31897	2873.0126953125
513.30385	14573.7791748047
530.32907	420938.499023438
629.39688	109337.912109375
peaklist end

peaklist start
mz=388.254056428215
fragmentation=HCD
charge=1
header=RawFile: QE929_MSQ1321_20180329_Heba_ub_s5_10_2 Index: 10005 Silind: 839
102.05585	1258.865234375
103.05482	9988.80078125
112.08736	1714.71691894531
115.08705	2433.63134765625
116.07137	4203.83642578125
120.08113	315509.71875
121.08453	20350.09765625
129.0554	2067.41259765625
133.0863	15916.328125
136.97452	8331.029296875
138.9702	1927.64794921875
147.06567	2258.44555664063
154.98509	15997.041015625
156.11325	9890.6826171875
156.98088	5173.55859375
158.09267	16091.3017578125
172.99574	1527.95568847656
175.11911	47547.15234375
176.12254	2013.744140625
177.11224	1817.88146972656
185.14961	1010.72955322266
185.16454	8791.3349609375
197.36517	1055.65393066406
213.15948	2564.95385742188
214.98848	15753.1884765625
215.12181	1094.87426757813
215.1394	11606.642578125
215.99063	6623.15087890625
216.98418	13594.2880859375
219.14938	133291.03125
220.15285	16819.001953125
228.17104	1358.48107910156
233.00079	1127.23217773438
234.99593	1418.64636230469
243.13435	21788.171875
247.14354	15418.55078125
248.14713	2253.61206054688
248.97197	15746.771484375
249.9752	2299.71923828125
266.98024	9569.94006347656
271.17654	26148.4891357422
288.2032	132886.689453125
309.97662	1178.34790039063
342.20105	2322.71606445313
356.21826	1286.47692871094
382.20938	6803.1298828125
389.25143	5318.18212890625
399.23395	4981.306640625
400.21906	4195.6201171875
417.24624	38570.2797851563
513.30475	5610.4296875
526.31335	1243.4453125
530.3304	190794.5234375
629.39808	53071.6640625
peaklist end

peaklist start
mz=388.254065480455
fragmentation=HCD
charge=1
header=RawFile: QE929_MSQ1321_20180329_Heba_ub_s3_ctrl_3 Index: 10689 Silind: 1614
103.05456	5194.2939453125
111.04466	1735.47277832031
115.08722	1581.13684082031
116.07103	4899.8427734375
120.08101	235171.4375
121.08459	16189.28515625
124.9002	1047.02893066406
129.05447	1993.59155273438
131.07028	1202.40075683594
133.08601	141417
134.08943	12158.123046875
136.97433	9037.755859375
138.96976	1510.07751464844
147.06554	2125.29052734375
154.98511	13316.8134765625
155.98798	1763.88989257813
156.11324	5479.64794921875
156.98067	1749.19201660156
158.09224	11509.97265625
172.99486	1460.42504882813
175.11894	35165.80078125
176.12221	1347.05017089844
177.11226	42533.8359375
185.16452	2422.69702148438
197.12892	1487.57580566406
213.16	2322.81616210938
214.98819	12595.4140625
215.00754	1558.82312011719
215.13841	8509.3828125
215.99083	4436.14892578125
216.98378	12666.732421875
219.14915	105208.8984375
220.15291	14377.8671875
221.13817	4482.1591796875
230.96127	1568.01245117188
234.99684	1286.89477539063
243.13428	13236.166015625
247.14363	12985.998046875
248.9346	1482.69396972656
248.94533	1415.40979003906
248.97089	16497.025390625
249.97418	1867.27978515625
250.96758	5314.01708984375
266.98251	5950.93212890625
271.17599	23706.59375
283.17398	4871.2890625
288.20291	91895.8505859375
309.97858	1538.64001464844
310.97141	2099.63720703125
327.20068	4840.7724609375
339.20273	1578.63708496094
342.20889	1199.82763671875
371.22739	23277.3012695313
382.2085	4313.3798828125
389.24918	5336.486328125
399.2341	4324.033203125
400.21988	2587.98608398438
417.24548	33210.6669921875
513.3031	6212.12109375
530.32978	146249.037353516
629.39963	40572.3896484375
peaklist end

peaklist start
mz=388.254065480455
fragmentation=HCD
charge=1
header=RawFile: QE929_MSQ1321_20180329_Heba_ub_s3_ctrl_3 Index: 10848 Silind: 1614
103.05457	4634.04052734375
111.04446	1348.03295898438
115.08689	1928.591796875
120.08095	175377.5
121.08454	11963.1708984375
129.05446	4201.19287109375
133.08598	34636.64453125
134.08971	1399.58679199219
136.97456	8815.1494140625
138.97012	2354.09130859375
147.06519	4609.13623046875
154.98451	11786.8115234375
156.11336	5965.1357421875
156.98039	2055.36474609375
158.09251	6643.16796875
172.99506	1510.16845703125
175.11896	27917.2265625
177.11189	9561.8173828125
185.16533	1570.86096191406
195.93127	1182.20544433594
208.11186	1145.60681152344
214.98849	11291.943359375
215.13805	9033.0283203125
215.99084	2290.28002929688
216.98363	16370.677734375
219.14905	71605.9609375
220.15266	7405.50732421875
230.96414	1758.44946289063
232.99919	1217.3134765625
234.00853	1037.45959472656
234.99379	1580.44421386719
236.68507	1058.51098632813
243.13438	9177.2705078125
247.14322	7341.9833984375
248.97145	12993.216796875
249.97537	1768.56005859375
250.9687	2329.79028320313
266.98199	6333.00244140625
271.17569	19785.4781494141
288.17017	2203.69653320313
288.2026	75151.7314453125
310.97052	1262.76867675781
323.37021	1185.55163574219
335.93796	1208.59521484375
371.22821	2057.66333007813
382.20856	4175.35986328125
389.25116	6274.90673828125
399.2355	1969.39306640625
400.21841	2672.89379882813
417.24434	19990.6936035156
513.30249	4612.02587890625
530.32935	107808.365234375
629.39732	29765.8154296875
640.35461	1156.31286621094
peaklist end

peaklist start
mz=388.254065480455
fragmentation=HCD
charge=1
header=RawFile: QE929_MSQ1321_20180329_Heba_ub_s3_ctrl_3 Index: 11037 Silind: 1614
103.05495	1559.17297363281
111.04371	1660.40637207031
115.0863	1048.72875976563
116.07056	1528.7197265625
120.08094	155443.75
121.08443	7920.4912109375
129.05486	4399.94140625
130.69672	1049.33239746094
133.08598	13596.404296875
136.97414	6981.68017578125
138.97035	1816.16369628906
140.57419	961.053283691406
147.06517	1417.45471191406
154.98485	10446.029296875
155.98705	1259.35241699219
156.11273	4779.93505859375
156.98024	1968.49755859375
158.09262	6492.6015625
172.99559	1361.72900390625
175.11884	24270.845703125
175.63054	1327.10852050781
177.11176	3858.39428710938
185.16475	1643.10241699219
214.98787	10565.8515625
215.1386	5750.38818359375
215.99193	3973.68041992188
216.98392	8661.068359375
219.14903	61835.33984375
220.15187	7457.41943359375
243.13361	9761.7060546875
247.14348	6420.6982421875
248.1488	1220.90246582031
248.97141	11229.302734375
249.97244	1522.65197753906
250.96803	6044.0908203125
266.98215	3884.43334960938
271.17511	11300.509765625
288.20255	60444.974609375
310.96921	1853.08898925781
348.16003	1097.55456542969
382.20905	1528.41455078125
383.19632	1325.00305175781
389.24954	4610.9482421875
399.2359	1430.29943847656
417.24387	14871.8553466797
417.55222	1167.64172363281
513.30518	4903.03662109375
530.32948	93714.95703125
550.3327	1287.7470703125
629.39772	25029.2724609375
670.82172	1198.06591796875
peaklist end

peaklist start
mz=388.254107653324
fragmentation=HCD
charge=1
header=RawFile: QE929_MSQ1321_20180329_Heba_ub_s8_30_2 Index: 11556 Silind: 810
103.05437	1211.19873046875
112.08745	1618.66186523438
115.08662	1780.64965820313
116.04949	984.432922363281
119.71659	1088.91979980469
119.72797	1048.97277832031
120.08092	47436
121.08421	1889.06848144531
129.05504	1506.51635742188
133.08603	29882.912109375
133.0961	1561.81628417969
134.08904	1378.42163085938
136.07555	15504.08203125
136.97433	6287.951171875
138.96962	1923.06567382813
147.06493	3837.61108398438
154.98497	9920.177734375
156.1123	1395.80615234375
156.98083	2325.40844726563
158.09161	1630.52502441406
165.74786	995.442321777344
175.11891	11734.8515625
177.11209	6691.24951171875
185.16547	1107.27209472656
199.18054	45134.0390625
200.18359	5230.09375
214.98856	10998.763671875
215.13837	1435.57873535156
215.99086	6216.7001953125
216.9839	9527.8271484375
219.14906	19572.189453125
220.15269	1318.576171875
227.17548	4646.0478515625
235.14307	9356.578125
239.15015	2433.95581054688
240.15659	1101.46594238281
243.13374	2088.97875976563
247.14467	2193.40161132813
248.96989	10356.2333984375
249.15916	2224.15747070313
249.97424	1215.08557128906
250.96732	5466.6611328125
263.13953	4732.10400390625
266.98145	2424.1904296875
271.17596	14893.7744140625
274.18738	2468.47241210938
288.20291	21954.669921875
308.97556	1832.58630371094
310.9711	2339.94091796875
370.24496	4054.9521484375
371.23096	2406.06127929688
387.27074	12040.6555175781
388.2287	1872.23010253906
389.24875	5057.97509765625
402.21454	2419.28198242188
417.24408	5445.7470703125
419.2388	2352.10693359375
437.25055	38814.4814453125
445.88312	1139.35913085938
515.30035	1525.14196777344
530.32845	32333.16796875
533.30731	4289.2880859375
550.33455	109458.998046875
629.39246	2330.94750976563
663.41857	36040.2265625
peaklist end

peaklist start
mz=388.254126147735
fragmentation=HCD
charge=1
header=RawFile: QE929_MSQ1321_20180329_Heba_ub_s4_10_1 Index: 11290 Silind: 1197
103.05488	2038.61071777344
103.70253	922.722045898438
116.07108	1831.67993164063
120.08112	118915.7109375
121.0847	9140.1025390625
124.56702	1074.84729003906
125.31694	1105.75756835938
129.05585	1346.88745117188
133.08609	65624.890625
134.09	5594.69384765625
136.97525	4255.28662109375
138.9704	1265.0556640625
147.06541	1544.70056152344
154.98505	8634.4560546875
156.11401	1823.96179199219
158.09286	6837.271484375
175.09674	1243.982421875
175.11913	16071.29296875
177.11212	15323.4091796875
177.1246	1116.07690429688
178.11768	1048.40979003906
186.28052	1128.81518554688
214.98822	7231.89697265625
215.1396	4564.91015625
215.99078	2260.84106445313
216.9845	9628.666015625
219.14937	47361
220.15353	5016.93701171875
230.21379	1024.85241699219
243.13333	7750.197265625
247.14507	6189.384765625
248.94843	1442.87719726563
248.97133	11815.9736328125
249.97493	2221.75732421875
250.96881	4273.0966796875
266.98331	2468.99536132813
271.17664	10115.4716796875
288.20356	42822.3962402344
288.23288	1843.02673339844
327.19916	1571.84716796875
371.22781	6904.578125
382.20609	1926.62194824219
389.25119	6904.7998046875
400.22412	1601.6064453125
417.24698	11478.0986328125
510.99295	1146.75183105469
513.30444	3840.51782226563
530.32981	69704.8720703125
629.39831	14417.6223144531
peaklist end

peaklist start
mz=388.254126147735
fragmentation=HCD
charge=1
header=RawFile: QE929_MSQ1321_20180329_Heba_ub_s4_10_1 Index: 11536 Silind: 1197
103.05432	1197.51733398438
111.04465	1241.2158203125
112.08661	968.70166015625
115.08675	1130.49963378906
116.07101	1368.93420410156
120.08115	93582.3828125
121.08451	5707.6630859375
129.05469	1822.91333007813
133.07607	2163.37768554688
133.08606	45385.55859375
134.08926	2334.7333984375
136.97461	7590.78173828125
137.99394	923.425842285156
138.9702	3905.30590820313
147.06558	1346.76159667969
154.9852	8808.2177734375
156.11354	2043.55676269531
156.98109	1100.98693847656
158.09273	5751.94482421875
175.11922	13100.6552734375
177.11269	10799.3193359375
185.1644	1980.48425292969
213.16118	1162.04443359375
214.98755	7955.1044921875
215.13914	2246.62353515625
215.99124	2144.78735351563
216.98441	9886.2880859375
219.14928	39736.16796875
220.15341	2169.32153320313
230.9624	1671.86120605469
239.14882	1113.7421875
243.13393	4889.76806640625
247.14481	5066.6044921875
248.97183	11277.529296875
249.97444	1602.52014160156
250.96785	4496.10693359375
266.98212	2054.94677734375
271.17636	6654.38525390625
288.20311	35766.9479980469
319.29144	1301.2333984375
345.47379	1150.03515625
371.22815	6321.048828125
389.25153	7627.9072265625
417.24509	9287.39233398438
513.30695	1762.44091796875
530.3302	56082.884765625
629.3993	13550.4172363281
669.52039	1130.98583984375
peaklist end

peaklist start
mz=388.254143368543
fragmentation=HCD
charge=1
header=RawFile: QE929_MSQ1321_20180329_Heba_ub_s6_10_3 Index: 11822 Silind: 901
100.56251	1029.32250976563
112.08692	2210.12255859375
113.1782	1010.67395019531
115.08667	2359.50537109375
116.07026	1299.07287597656
119.73459	1142.3203125
120.08081	41294.18359375
121.08371	1832.93395996094
123.117	1634.6650390625
129.05492	2488.70166015625
133.0379	1194.35375976563
133.08585	18032.587890625
134.08931	1398.91223144531
136.0755	16907.66015625
136.97429	6410.36962890625
138.97018	2151.45874023438
143.09427	1922.20068359375
147.06526	1792.75048828125
154.98508	12597.4111328125
156.9805	1473.90246582031
158.09241	1772.9208984375
172.99503	2558.00122070313
175.11935	11842.1201171875
177.11197	6110.31494140625
189.83994	961.829528808594
199.18039	57423.3203125
200.18353	4941.830078125
202.10767	1257.22094726563
214.98798	9478.06640625
215.13884	1043.50830078125
215.9915	4466.9365234375
216.98415	11484.4814453125
219.14871	15819.8173828125
220.15297	1216.435546875
227.17516	5832.40771484375
229.15552	1335.76416015625
230.96385	1688.27893066406
234.99608	1113.38659667969
235.14363	10460.6884765625
239.14954	4255.59716796875
248.97093	8283.38671875
249.15891	1922.67309570313
249.97353	2046.28088378906
250.96791	5912.47021484375
263.13821	4942.28173828125
266.9826	4433.64501953125
271.1759	16667.201171875
274.18741	5543.42333984375
277.15359	4047.93823242188
288.20258	18610.0419921875
346.01093	1155.94165039063
370.24478	4859.90478515625
387.27008	16054.8251953125
388.22342	1514.5166015625
389.24652	5791.20654296875
402.21124	5843.3193359375
417.24725	2080.46484375
419.23837	4419.97314453125
437.25014	48233.7646484375
463.44958	1104.30810546875
530.32846	21423.2734375
533.3114	3721.94445800781
550.33426	144091.35546875
629.39508	4083.47778320313
663.41691	42717.84765625
peaklist end

peaklist start
mz=388.254230801973
fragmentation=HCD
charge=1
header=RawFile: QE929_MSQ1321_20180329_Heba_ub_s7_30_1 Index: 11287 Silind: 872
111.04358	1327.517578125
112.08756	1636.078125
114.89923	983.217102050781
115.08664	2279.98315429688
119.04919	1087.28430175781
120.07237	2106.970703125
120.08084	48461.8828125
121.08378	1600.60974121094
123.1172	1735.97717285156
129.05452	1742.72314453125
133.08594	21885.142578125
134.08946	1317.53991699219
136.07556	18414.55078125
136.97429	6600.8583984375
137.07964	1126.97692871094
138.96967	1489.71362304688
143.0934	1286.201171875
154.98499	9451.8759765625
156.98055	4457.42431640625
158.09218	2474.92163085938
170.67308	1029.26818847656
171.45454	927.823059082031
172.99557	1162.90502929688
175.11893	12072.01171875
177.11263	8415.4248046875
185.16566	1077.103515625
199.18028	55610.3671875
200.18286	5319.197265625
202.10684	1651.24670410156
214.98788	9367.3505859375
215.13902	1374.34130859375
215.99055	2234.69384765625
216.98389	11302.2060546875
219.14893	21156.998046875
220.15291	1477.59094238281
227.17546	6062.38134765625
235.14363	10190.52734375
239.14949	6419.833984375
243.13385	2039.35278320313
247.14339	1497.40856933594
248.97046	11163.4833984375
249.15839	2060.36694335938
249.97408	2112.626953125
263.13947	2517.99584960938
271.17586	20261.5770263672
274.18622	4005.93872070313
277.15491	4108.97900390625
288.20273	23386.55859375
363.81757	1422.51977539063
370.24481	1539.4375
371.22516	2067.5390625
387.27084	11304.2451171875
389.25015	2303.5869140625
402.21255	1694.5849609375
417.24326	4855.6943359375
419.23843	5269.7119140625
437.25082	51546.87890625
471.25937	1109.27893066406
515.29297	1464.12060546875
530.32903	34162.5992431641
533.31097	1643.28784179688
550.33443	134540.497924805
629.39317	7104.03881835938
650.8161	1131.87683105469
663.41782	43718.236328125
peaklist end

peaklist start
mz=388.341444236986
fragmentation=HCD
charge=1
header=RawFile: QE929_MSQ1321_20180329_Heba_ub_s4_10_1 Index: 23846 Silind: 16742
109.12319	1037.89904785156
111.04383	1274.99072265625
111.15281	1042.5458984375
116.35142	1105.08361816406
120.08073	66835.9765625
121.08415	6122.146484375
129.05424	1490.20458984375
131.68005	913.48193359375
156.11244	1190.607421875
158.09206	2125.66577148438
175.11894	8982.7548828125
181.24162	960.518798828125
194.41127	970.437072753906
213.17662	953.510437011719
215.13887	1729.10021972656
219.14856	26725.92578125
220.15196	1890.95202636719
228.92851	1799.39453125
243.13339	2357.91943359375
246.93762	2143.1015625
247.14351	2081.11840820313
248.9355	1307.46716308594
271.17612	4510.8935546875
288.20224	31366.72265625
385.07248	986.094909667969
389.25	6874.546875
417.24312	8534.28149414063
513.30811	1146.15551757813
530.32877	43060.3115234375
629.39409	7984.8271484375
643.14197	1165.62451171875
peaklist end

peaklist start
mz=388.984112230576
fragmentation=HCD
charge=1
header=RawFile: QE929_MSQ1321_20180329_Heba_ub_s4_10_1 Index: 10060 Silind: 1160
110.07254	1009.84710693359
112.08761	1473.80798339844
115.08653	1481.162109375
116.07122	1635.32580566406
119.04894	1320.00866699219
120.08094	11091.3349609375
129.05464	1048.62268066406
130.08574	1173.37170410156
130.60327	1160.208984375
135.12546	972.409973144531
136.07561	103839.3515625
136.97423	12996.4306640625
137.07898	5436.7666015625
138.97026	2460.35546875
148.00381	989.587951660156
150.04546	1055.11352539063
154.98509	14310.00390625
155.98709	1179.32385253906
156.11327	7193.58935546875
156.98056	4463.55126953125
158.09227	6425.01708984375
175.1188	41721.92578125
183.03662	1035.11767578125
185.16422	6554.6845703125
199.18022	7036.67529296875
208.42958	1210.81494140625
213.15939	7158.47412109375
214.98776	12874.5029296875
215.99066	5665.70849609375
216.98337	14713.2294921875
227.17506	4655.84619140625
228.17064	1376.26135253906
230.96165	1859.6162109375
232.0757	1261.3095703125
232.99789	1270.50524902344
235.14406	8482.0126953125
248.97112	15459.4755859375
249.15945	45535.49609375
249.94702	919.318054199219
249.97423	4685.71826171875
250.16243	6867.25830078125
263.13838	10999.0374755859
266.98157	8753.38647460938
271.17622	22815.2830810547
277.15459	11791.6204833984
288.20309	9940.546875
308.97409	1538.3701171875
309.97736	1640.16003417969
310.96841	1782.46728515625
326.24118	1489.00744628906
349.77377	1168.45495605469
376.22339	2467.54956054688
384.25914	12173.0612792969
386.40475	1432.5771484375
389.25159	8095.4365234375
401.28607	30103.9262695313
403.23465	1158.64697265625
483.32843	2483.99096679688
500.355	124634.4375
515.33167	1409.33081054688
529.19049	1238.68579101563
663.30554	2155.638671875
663.41691	87692.8366699219
peaklist end

peaklist start
mz=388.984289828631
fragmentation=HCD
charge=1
header=RawFile: QE929_MSQ1321_20180329_Heba_ub_s4_10_1 Index: 6308 Silind: 884
101.07144	7188.13037109375
102.05555	17606.73046875
103.05487	13491.306640625
110.07161	1953.71484375
110.38354	1147.4541015625
112.08714	2305.90966796875
113.07067	1923.90026855469
115.08735	1724.62609863281
116.07111	4545.029296875
117.10274	4283.994140625
118.06589	1306.20568847656
120.08109	421124.40625
121.07665	2004.68347167969
121.08456	29488.197265625
131.04901	2134.19262695313
136.07661	1178.32458496094
136.97433	23142.009765625
138.97015	9524.619140625
142.09756	7933.783203125
144.38655	1051.55249023438
145.3754	1143.59033203125
153.79442	1137.36511230469
154.98505	31476.25
156.98064	16031.21484375
156.99007	1029.42041015625
158.09265	17084.951171875
172.99556	5364.22314453125
174.99091	2091.73461914063
175.11914	57450.33984375
176.12233	1721.44799804688
183.11308	15577.6044921875
183.14902	1836.86633300781
185.16505	4952.3818359375
186.09143	23287.11328125
187.09518	2204.94580078125
200.13948	4495.0771484375
201.123	2444.32885742188
204.10208	6660.52685546875
210.12439	1765.66784667969
211.10762	8447.3388671875
214.98854	25519.490234375
215.99049	2528.0634765625
216.98393	44135.48046875
217.98387	1375.66235351563
228.13438	25750.546875
229.11781	1612.40295410156
229.13812	2061.55810546875
230.9619	1853.91284179688
231.11421	1308.99560546875
232.16557	1300.34191894531
232.95956	1492.96301269531
232.99773	1423.57421875
234.99553	2353.91845703125
248.97168	36289.44140625
249.12338	103523.421875
249.83804	1349.30981445313
249.97533	4402.87548828125
250.12683	14310.376953125
250.96742	19412.853515625
257.16114	28789.3208007813
266.98227	12659.8330078125
268.97891	5301.03076171875
272.17193	7836.3828125
274.18745	21914.0587158203
277.11848	37421.3410644531
310.96988	10350.34765625
325.18689	1327.16870117188
327.20349	5601.029296875
339.16768	10506.1154785156
350.19019	1475.48657226563
357.17761	6025.34814453125
367.20776	8771.994140625
368.19151	10554.8272705078
384.23465	4782.2578125
385.21957	13722.64453125
389.25214	6295.63525390625
402.24578	51250.3857421875
410.61383	1217.29138183594
440.31775	1290.64782714844
460.64819	1511.53503417969
467.2673	1972.36389160156
469.78503	1172.90258789063
478.51199	1185.06213378906
484.28741	4951.83740234375
501.31479	210864.919799805
585.29401	7553.02819824219
612.34335	28112.365234375
630.35707	124302.677734375
peaklist end

peaklist start
mz=388.984295633726
fragmentation=HCD
charge=1
header=RawFile: QE929_MSQ1321_20180329_Heba_ub_s4_10_1 Index: 5114 Silind: 745
101.1075	1466.54223632813
102.05543	1967.23291015625
110.09643	1467.00207519531
111.04476	1471.6552734375
113.36378	1125.74694824219
115.42337	1106.60461425781
120.08099	37180.453125
120.08904	1435.80090332031
121.08443	1337.72387695313
129.05487	2280.70825195313
129.06586	1329.92053222656
129.10243	76113.3046875
130.10593	4928.27294921875
132.08047	1167.81848144531
136.07605	2421.3671875
136.9745	22894.81640625
138.97038	11317.3203125
139.7708	1110.38049316406
140.07047	9409.630859375
142.1227	9879.7109375
148.11702	1237.19812011719
152.10661	1734.96752929688
154.98506	29095.9453125
155.98846	1218.64001464844
156.98091	15999.4931640625
166.14874	1059.04064941406
168.06586	2507.70776367188
170.04538	1177.00671386719
172.99551	2599.728515625
174.99107	1893.55871582031
176.1071	1321.90197753906
185.092	4970.787109375
199.10474	1240.12048339844
201.82214	1222.80712890625
203.10272	38617.19140625
204.10606	1769.54992675781
214.9883	36185.6640625
215.99052	5352.59912109375
216.14082	1339.14196777344
216.98404	64819.76171875
217.98662	2380.6669921875
221.12889	5500.07861328125
230.96107	6765.8310546875
231.09738	35715.18359375
231.14911	1487.57763671875
232.101	1596.88793945313
232.95535	4074.51391601563
232.99867	1485.10070800781
234.99509	6435.40625
242.18578	6430.2373046875
244.12944	1708.64111328125
248.97162	49633.7109375
249.97446	4583.4609375
250.96751	25584.244140625
266.98206	16828.119140625
268.97894	6751.7109375
288.08246	5787.37744140625
308.97516	7022.90771484375
310.97134	15582.05859375
370.16794	1856.60241699219
375.23627	2400.439453125
380.15411	1154.22839355469
389.14896	1251.97302246094
389.25064	5907.35498046875
398.16742	2724.7451171875
399.15872	1315.79797363281
411.72339	2109.23217773438
416.17722	17750.4064941406
435.15558	1327.08142089844
476.28287	5760.69189453125
521.25043	1380.99780273438
529.26263	8400.0810546875
531.64343	1142.43322753906
640.28558	2632.95849609375
658.3028	1547.15795898438
694.34613	1477.33911132813
759.35425	8463.7265625
829.66901	1207.37585449219
peaklist end

peaklist start
mz=388.984297312061
fragmentation=HCD
charge=1
header=RawFile: QE929_MSQ1321_20180329_Heba_ub_s6_10_3 Index: 5625 Silind: 632
110.07148	1917.60034179688
112.60787	932.286315917969
115.05039	1919.36853027344
120.08102	54984.09765625
121.0841	2452.7685546875
129.10242	11520.1884765625
130.08632	5241.93798828125
132.07678	4026.98779296875
136.97421	25781.373046875
138.97015	15827.783203125
147.11273	12104.4619140625
154.98492	37051.32421875
155.98784	1266.56420898438
156.98067	20092.0234375
172.99556	6569.166015625
175.11929	1141.82727050781
191.11792	17884.94921875
192.1216	1617.91577148438
214.98831	39149.58984375
215.99054	3836.85522460938
216.98401	62703.93359375
217.09554	1338.41979980469
217.98642	5871.8984375
219.112	1788.89587402344
224.62027	1089.00170898438
226.08096	1717.17822265625
230.96046	8477.1865234375
232.95993	1950.8681640625
232.99846	2141.87866210938
234.99438	6920.314453125
246.12401	1568.55053710938
248.97144	52061.875
249.97319	7445.69384765625
250.96706	32460.32421875
266.98199	18903.5906982422
268.97803	8266.32421875
294.18097	9379.123046875
300.93451	1039.9775390625
308.97589	7903.3984375
310.96955	13491.4019775391
336.15878	1018.56732177734
350.19254	1043.20166015625
389.25305	8798.587890625
407.26385	5005.57470703125
650.41187	1569.69763183594
706.42084	2496.4140625
870.05438	1199.14685058594
peaklist end

peaklist start
mz=389.171916814635
fragmentation=HCD
charge=1
header=RawFile: QE929_MSQ1321_20180329_Heba_ub_s9_30_3 Index: 10333 Silind: 1413
100.07584	1626.74401855469
101.06033	1073.82373046875
102.05559	1618.51245117188
102.67491	1204.03881835938
103.05441	27283.810546875
104.0582	1305.033203125
112.08707	10574.765625
113.07072	2944.82397460938
115.08668	12960.0771484375
116.07057	18556.158203125
120.08073	1182063.875
121.08417	82327.2265625
129.05493	1583.46813964844
130.09732	2253.11938476563
133.09718	5416.40380859375
136.97424	13278.23046875
138.96979	2648.1201171875
147.06511	1873.85009765625
154.9846	17302.90625
155.98843	1490.08349609375
156.10056	1399.17395019531
156.11287	37578.80859375
156.98033	2160.36303710938
157.10709	1789.73510742188
158.09212	60920.66015625
159.07657	2433.57470703125
159.09531	1509.28283691406
169.22141	1588.37353515625
174.12735	1878.35009765625
175.11858	184624.59375
176.12161	6738.142578125
185.16441	30505.435546875
186.16777	1703.02526855469
197.12772	12162.5283203125
198.22784	1708.53527832031
201.94255	1422.63854980469
211.1441	1610.99084472656
213.15877	17347.30078125
214.98769	15541.2099609375
215.13872	46762.14453125
215.99045	3245.57568359375
216.14212	5114.5400390625
216.98328	13809.9326171875
219.1487	483058.53125
220.15204	61789.5
221.91888	1427.85778808594
225.12318	4983.390625
228.16949	5233.2119140625
229.15419	2390.93359375
243.1333	77875.9296875
244.13669	9080.470703125
246.18048	2958.84228515625
247.11777	2684.4501953125
247.1433	68658.8203125
248.14626	9544.369140625
248.97029	20619.587890625
249.97438	7311.34814453125
271.17549	119134.53515625
288.20229	485372.761230469
309.97571	1829.14514160156
310.97046	2651.01416015625
311.20627	1914.431640625
339.20078	5625.29248046875
342.20044	11318.28515625
356.21548	8771.84008789063
375.22577	1463.7294921875
382.20586	37695.4326171875
389.17337	5652.12353515625
389.25125	5289.3740234375
398.2525	1432.751953125
399.23401	19344.79296875
400.21716	24657.7065429688
417.24417	155509.357421875
437.09799	1943.06311035156
488.30695	1614.62438964844
495.2894	4731.939453125
496.2789	2930.3037109375
512.32001	3005.853515625
513.30116	32631.5615234375
530.32854	753057.958984375
540.31073	1644.02661132813
612.37439	2007.99621582031
629.39632	200999.515136719
630.48761	1614.01745605469
639.37891	2382.05078125
752.52844	1449.3583984375
peaklist end

peaklist start
mz=389.240501123076
fragmentation=HCD
charge=1
header=RawFile: QE929_MSQ1321_20180329_Heba_ub_s6_10_3 Index: 3981 Silind: 519
101.07169	1339.52587890625
102.05547	1557.5458984375
110.07161	187430.765625
111.06828	1261.35217285156
111.07502	9976.5556640625
112.08737	9592.806640625
115.08693	4619.17236328125
116.07077	6702.1728515625
120.08141	1376.64624023438
122.07126	1474.02136230469
128.45784	1098.02087402344
129.05463	6155.82177734375
129.10262	8145.64453125
132.07735	2841.59790039063
133.04286	7738.80078125
136.07549	10026.90625
136.9742	70539.4921875
136.98465	2441.56420898438
137.97771	10350.931640625
138.97015	22191.7421875
140.08154	1647.31579589844
141.10179	2171.91552734375
143.11819	2284.24975585938
147.06516	2802.34521484375
154.98489	104747.4765625
155.09265	1500.89672851563
155.98868	12886.6865234375
156.98056	30067.943359375
157.10841	4476.41064453125
157.31413	1454.69958496094
158.09262	11175.720703125
161.03824	1350.11437988281
167.09253	6720.3076171875
172.99562	18444.119140625
174.13297	1338.31164550781
174.99098	2270.40478515625
175.11897	43011.44921875
176.12228	2540.58203125
178.06084	2761.724609375
181.10822	2154.09130859375
183.14954	6157.31201171875
187.08908	1504.73059082031
195.08786	4504.40478515625
196.14464	1760.06079101563
197.12843	1446.32116699219
214.10078	1567.62744140625
214.98822	124863.765625
215.08463	8846.1826171875
215.99075	57529.234375
216.98384	133995.671875
223.10771	5360.56884765625
224.11049	2741.35717773438
225.17068	6779.53271484375
226.08122	1787.18103027344
230.9257	1793.88391113281
230.96114	18596.607421875
231.96436	6057.18994140625
232.11116	24152.61328125
232.95685	9486.85546875
232.99872	12999.33203125
233.11424	2368.64916992188
234.00143	7267.06689453125
234.99423	16510.861328125
235.11821	1727.72814941406
235.14394	4362.5322265625
243.10815	8409.833984375
248.97134	157889.484375
249.97424	41727.44921875
250.96695	59015.71875
266.98191	66453.9365234375
268.97748	25235.392578125
288.20268	9578.7041015625
308.97462	53232.822265625
310.97089	42329.171875
325.67157	1832.55908203125
326.20712	1568.14892578125
326.98535	4349.7421875
327.21439	17654.46875
328.98151	5960.3017578125
345.17664	2273.30932617188
360.71912	2114.5234375
362.69666	2011.7744140625
377.21185	1959.04541015625
389.23999	7194.833984375
395.2756	4721.14013671875
399.2348	5820.4892578125
412.3022	19542.3120117188
416.26251	18306.9279785156
419.24109	7189.5302734375
430.23013	1989.72338867188
437.25063	40020.8374023438
440.29724	12730.7294921875
452.29803	4506.6875
469.32474	36772.6909179688
480.29381	9625.20715332031
496.24719	3564.08984375
497.31902	114067.525390625
513.2774	18700.2844238281
523.31562	15601.3930664063
530.3047	81884.7155761719
536.31978	8776.2060546875
541.27393	4896.22216796875
569.37665	1988.02770996094
606.38322	32235.8212890625
634.37775	12621.6634521484
640.40955	1622.32287597656
667.36135	22994.73046875
724.38776	2512.29174804688
748.41884	11034.1748046875
1146.6532	20987.25
1163.6748	14126.8818359375
peaklist end

peaklist start
mz=389.241285165761
fragmentation=HCD
charge=1
header=RawFile: QE929_MSQ1321_20180329_Heba_ub_s9_30_3 Index: 2754 Silind: 2784
100.99621	2625.43701171875
108.04494	5619.025390625
109.02885	10664.4345703125
110.0718	33940.36328125
110.09695	4226.1240234375
112.0874	11264.7958984375
115.08703	5985.1064453125
116.07117	6107.990234375
118.08672	5331.2568359375
126.05528	110995.1953125
127.03938	13360.96484375
127.0584	3988.42163085938
129.10236	13036.2958984375
130.08636	5819.626953125
135.93864	2991.876953125
136.07603	4380.14404296875
136.97447	51401.453125
138.0551	149805.65625
138.97003	26270.337890625
139.05853	10829.919921875
140.14346	6724.64208984375
143.11806	6023.73193359375
144.05429	5075.58447265625
144.06578	154029.3125
145.06906	4600.56884765625
147.11298	3956.77661132813
154.0864	116222.984375
154.98488	32919.125
155.08995	5464.51513671875
156.52266	2518.69677734375
156.98056	12679.908203125
157.10867	26945.451171875
168.06599	18433.71875
171.11319	37566.546875
172.09695	29448.376953125
172.11017	2691.81298828125
172.99562	3137.36303710938
173.10146	4304.50439453125
175.11879	18979.28515625
181.09767	2829.83740234375
186.07643	50196.7890625
196.14441	5326.7900390625
197.12859	55366.31640625
198.13162	5186.70947265625
204.08688	15242.1884765625
212.13896	3756.56860351563
213.12337	40409.25
214.98843	72366.96875
215.99115	20603.423828125
216.98438	85057.0078125
226.15549	4457.6435546875
227.13918	3430.9443359375
229.11874	17484.39453125
230.96082	5733.26806640625
234.99573	5397.37060546875
242.65979	20543.603515625
243.16121	3666.55078125
245.14999	4305.19384765625
247.16418	5077.2353515625
248.97186	86488.3828125
249.97383	18527.3984375
250.96777	27553.65625
266.98202	33252.6008300781
268.97888	16529.048828125
270.18134	10830.353515625
288.1915	41139.4765625
304.18732	5729.3193359375
308.97567	39445.6259765625
310.9712	44618.0908203125
315.20281	25111.5693359375
320.21307	3513.5673828125
324.69608	3863.06494140625
328.9812	3402.19995117188
365.22095	11486.61328125
376.88889	73593.5234375
379.25485	5373.66357421875
379.74277	13410.38671875
389.23651	17662.923828125
389.36441	104484.9140625
389.75394	18960.185546875
409.23111	11033.34375
430.57617	25171.6015625
438.26425	5482.75537109375
438.90649	5127.451171875
439.23236	4482.54345703125
444.58176	18595.05859375
446.77148	7700.9501953125
458.29678	3608.013671875
473.64731	2806.84521484375
483.29721	5194.63720703125
484.31705	4335.16796875
487.27454	14766.7470703125
511.32635	31327.341796875
525.32971	4326.400390625
530.8186	5278.4345703125
532.33716	3828.98022460938
533.32324	2987.6669921875
536.29877	10242.587890625
543.81622	14620.2255859375
549.35718	4330.30517578125
550.34497	2694.07421875
575.37482	6342.50732421875
588.81555	5058.98974609375
607.36584	4621.59130859375
906.56082	7057.603515625
951.66827	3631.19409179688
993.59993	17448.3564453125
1044.6097	10250.4731445313
1069.5987	35927.64453125
1087.6107	45773.5483398438
1104.6394	26520.0158691406
1112.6111	86105.8349609375
1129.6353	81538.03125
1146.6652	32179.7880859375
1193.6359	10846.044921875
peaklist end

peaklist start
mz=389.265693735867
fragmentation=HCD
charge=1
header=RawFile: QE929_MSQ1321_20180329_Heba_ub_s9_30_3 Index: 9255 Silind: 1394
101.07124	2542.185546875
101.10738	1194.1279296875
102.05537	13692.048828125
103.05418	1698.89782714844
110.07174	5092.140625
116.07043	1147.98522949219
120.08088	48494.40234375
121.08424	4213.62890625
129.06587	25433.130859375
129.10216	24872.35546875
130.0862	30727.958984375
136.07556	36613.32421875
136.96524	1068.91943359375
136.97418	9129.51171875
137.07896	1227.81372070313
138.96999	2431.64672851563
147.10083	1697.43090820313
147.11259	48350.26953125
148.11574	1349.83776855469
154.98505	11698.857421875
156.98056	5648.14697265625
165.10201	1643.96069335938
169.13303	2396.27856445313
170.118	4256.99853515625
172.99539	1331.2041015625
175.11911	11614.1171875
176.11713	1444.89953613281
186.09084	1508.92419433594
197.12827	82187.8828125
198.13205	6794.375
199.1803	14635.755859375
203.118	4477.7578125
214.98825	8535.3564453125
215.13893	13254.3037109375
215.99074	1525.45764160156
216.98418	13679.13671875
217.98686	1376.28210449219
225.12312	8886.1650390625
227.17392	1268.04809570313
231.11266	19390.2265625
232.11646	1276.05871582031
233.16502	2246.38305664063
242.18553	4767.22802734375
248.9709	12029.56640625
249.12402	1614.43603515625
249.15903	2221.65673828125
250.96556	7933.6416015625
259.10727	16959.005859375
260.19673	30434.8686523438
268.65192	2395.49682617188
283.14383	13765.7946777344
295.15164	2496.05346679688
308.16089	5485.61376953125
310.97156	2279.99829101563
312.17783	5702.7275390625
329.23245	2306.046875
344.19653	5493.76220703125
389.25137	5937.85021972656
407.26572	11952.5809326172
425.2598	8691.87109375
427.23294	7999.14306640625
442.09286	1043.74987792969
490.30212	3840.88720703125
518.29735	38250.9931640625
535.31232	2425.77075195313
536.2995	7782.63623046875
553.32011	15213.9067382813
700.38838	20483.3930664063
776.03424	1224.67687988281
peaklist end

peaklist start
mz=389.291126235624
fragmentation=HCD
charge=1
header=RawFile: QE929_MSQ1321_20180329_Heba_ub_s8_30_2 Index: 6529 Silind: 572
106.89794	1071.62817382813
110.07153	20138.359375
120.08101	39175.73046875
121.08474	2357.76538085938
129.10263	1943.38122558594
136.08667	1762.814453125
136.97414	11557.697265625
138.97008	6751.54541015625
144.92989	1003.46740722656
154.98499	18285.306640625
156.98053	8193.7646484375
161.00195	1650.45092773438
166.061	2049.05639648438
172.99574	2428.51928710938
174.99165	1161.32116699219
181.10838	5363.9052734375
192.0771	4465.326171875
192.12076	1202.99780273438
201.11113	3827.37915039063
209.10345	18054.849609375
210.10655	1321.41711425781
214.98874	15268.8740234375
215.99222	1020.83355712891
216.98372	30577.734375
217.98598	1555.60852050781
218.98029	1138.58056640625
223.15598	4428.76416015625
230.95988	1365.56262207031
232.95604	2343.5166015625
232.99843	1379.99816894531
234.99472	4450.52001953125
248.97173	22317.857421875
249.9744	2332.1396484375
250.96683	15338.8994140625
251.1498	6705.67822265625
266.9823	6285.8173828125
268.97879	6288.0625
308.97351	1794.71667480469
310.97046	9749.244140625
322.18646	6677.677734375
339.21188	1474.2041015625
356.17221	4797.16845703125
361.19843	1931.34838867188
389.25336	2429.61547851563
389.29257	1462.28356933594
399.21143	1832.55749511719
431.73264	1231.86694335938
444.73846	1732.21643066406
557.31964	1297.92199707031
597.30835	1163.92895507813
612.32001	1365.35791015625
731.45892	1179.36535644531
1209.968	1208.68981933594
peaklist end

peaklist start
mz=389.291142937697
fragmentation=HCD
charge=1
header=RawFile: QE929_MSQ1321_20180329_Heba_ub_s9_30_3 Index: 6462 Silind: 1349
104.46369	955.350280761719
110.07149	20161.2421875
111.07522	1062.6923828125
111.51102	880.717712402344
116.07078	1045.09814453125
120.08102	40260.94921875
121.08462	4669.1806640625
129.10294	1690.73608398438
134.66689	1033.71057128906
136.08653	1357.56982421875
136.97453	12482.8251953125
138.97032	6362.70068359375
154.98482	20894.1953125
155.98825	1018.40588378906
156.98044	8643.96484375
157.09581	1143.69055175781
161.00221	1962.39733886719
166.06133	1450.43920898438
172.99533	2219.884765625
174.99071	1252.10107421875
181.10815	4445.302734375
192.07654	4181.51025390625
192.1216	1465.62451171875
201.11055	2070.591796875
201.61189	974.961486816406
209.10332	16768.07421875
210.10646	1337.34228515625
214.98804	16840.046875
215.99147	1186.14807128906
216.98398	31279.060546875
223.15532	2068.57763671875
227.10164	4084.17700195313
230.96089	1593.03125
234.99503	2075.34301757813
244.13048	1242.15393066406
248.5378	1052.83911132813
248.97176	25119.919921875
249.97531	1777.10217285156
250.96704	13431.2255859375
251.15016	2413.59521484375
266.98227	9310.490234375
268.9783	5085.15771484375
308.97427	2383.68408203125
310.97101	10018.7927246094
322.18661	6300.55419921875
340.16684	1718.5927734375
344.23041	1212.02990722656
356.17148	4768.37158203125
376.71198	1298.57153320313
389.2493	5270.41455078125
389.29034	2812.673828125
390.20718	1059.89916992188
399.21375	1645.92236328125
422.24545	1239.10266113281
450.24442	1623.31127929688
547.29816	2080.17431640625
549.30536	1314.63024902344
597.31995	1501.82666015625
706.39862	1228.44067382813
1158.1953	1225.85546875
peaklist end

peaklist start
mz=389.9844316816
fragmentation=HCD
charge=1
header=RawFile: QE929_MSQ1321_20180329_Heba_ub_s8_30_2 Index: 6529 Silind: 592
106.89794	1071.62817382813
110.07153	20138.359375
120.08101	39175.73046875
121.08474	2357.76538085938
129.10263	1943.38122558594
136.08667	1762.814453125
136.97414	11557.697265625
138.97008	6751.54541015625
144.92989	1003.46740722656
154.98499	18285.306640625
156.98053	8193.7646484375
161.00195	1650.45092773438
166.061	2049.05639648438
172.99574	2428.51928710938
174.99165	1161.32116699219
181.10838	5363.9052734375
192.0771	4465.326171875
192.12076	1202.99780273438
201.11113	3827.37915039063
209.10345	18054.849609375
210.10655	1321.41711425781
214.98874	15268.8740234375
215.99222	1020.83355712891
216.98372	30577.734375
217.98598	1555.60852050781
218.98029	1138.58056640625
223.15598	4428.76416015625
230.95988	1365.56262207031
232.95604	2343.5166015625
232.99843	1379.99816894531
234.99472	4450.52001953125
248.97173	22317.857421875
249.9744	2332.1396484375
250.96683	15338.8994140625
251.1498	6705.67822265625
266.9823	6285.8173828125
268.97879	6288.0625
308.97351	1794.71667480469
310.97046	9749.244140625
322.18646	6677.677734375
339.21188	1474.2041015625
356.17221	4797.16845703125
361.19843	1931.34838867188
389.25336	2429.61547851563
389.29257	1462.28356933594
399.21143	1832.55749511719
431.73264	1231.86694335938
444.73846	1732.21643066406
557.31964	1297.92199707031
597.30835	1163.92895507813
612.32001	1365.35791015625
731.45892	1179.36535644531
1209.968	1208.68981933594
peaklist end

peaklist start
mz=389.985182347132
fragmentation=HCD
charge=1
header=RawFile: QE929_MSQ1321_20180329_Heba_ub_s7_30_1 Index: 5838 Silind: 788
106.86558	1100.4560546875
110.07157	77343.8359375
111.07487	2311.1943359375
112.08742	2594.7099609375
115.08659	1586.51574707031
116.07076	2459.21362304688
120.08102	1093.28833007813
127.08694	1233.99304199219
134.61935	873.274719238281
138.06641	4486.421875
138.97021	1698.40100097656
140.96666	8223.767578125
149.02333	151620.234375
154.98448	1680.05847167969
156.11351	1997.58081054688
158.09244	6612.4423828125
158.97798	7413.15283203125
160.98984	1818.38049316406
161.00229	39521.125
166.06113	37335.23828125
167.03366	11482.0146484375
175.11874	21586.361328125
178.13341	9830.1962890625
181.78256	1162.10559082031
206.12787	1319.26428222656
207.11215	5045.71533203125
215.13892	1436.17272949219
216.9828	4498.96923828125
217.98537	4384.83984375
218.98018	19969.74609375
222.61305	1457.34802246094
223.15535	24200.177734375
224.1581	2123.76611328125
232.14038	5478.6162109375
234.12367	15745.3505859375
235.12764	1491.23046875
236.98409	17560.865234375
237.13405	4312.87060546875
238.97899	1818.49438476563
243.13382	7578.9140625
248.97089	2104.40551757813
249.97577	1141.10754394531
251.15002	40778.7119140625
252.96399	12540.0126953125
270.97479	2489.8994140625
271.17584	10506
288.20277	51176.2680664063
294.95532	1257.61669921875
312.96439	4173.51318359375
347.16858	1327.75061035156
350.21777	1278.7314453125
362.18118	4663.88818359375
364.23282	1695.46215820313
380.18958	4127.40625
399.23416	1817.55346679688
417.24574	28391.1274414063
444.22205	1272.98791503906
479.25754	1541.69836425781
513.30957	3419.1875
530.3295	97801.412109375
667.38865	84206.3714599609
799.12854	1352.56457519531
peaklist end

peaklist start
mz=389.985255621777
fragmentation=HCD
charge=1
header=RawFile: QE929_MSQ1321_20180329_Heba_ub_s9_30_3 Index: 3950 Silind: 1266
101.1078	43797.66796875
102.09184	26709.640625
111.09212	6657.1416015625
112.07613	12474.4580078125
112.0871	16587.509765625
115.08681	13231.0595703125
116.07085	24830.974609375
129.1024	718403.875
130.08704	3609.03369140625
130.09714	5142.11328125
130.10626	43771.16796875
136.07573	86071.296875
137.07895	4401.3359375
140.96739	6298.5888671875
149.02351	50104.80078125
152.14319	15723.0595703125
154.08557	3413.74438476563
156.11354	31786.98828125
157.10809	3759.46557617188
158.09248	50122.48828125
158.97716	6271.56494140625
161.00232	38484.80859375
173.12907	5964.10986328125
175.11899	281472.0625
176.12234	6182.7001953125
179.15436	6785.75
181.17001	11377.73828125
197.16484	171761.96875
198.16812	16200.3876953125
201.12341	13063.66015625
214.19151	18974.916015625
215.99057	3511.51440429688
216.98413	5616.65869140625
217.98563	4065.41455078125
218.60771	2761.51245117188
218.97949	19758.04296875
223.10759	52941.7265625
224.11195	3863.39794921875
224.17601	48155.15234375
225.15997	31644.240234375
236.98415	22962.017578125
242.18631	28227.322265625
243.18832	3670.46704101563
248.9702	5459.02490234375
249.15988	39174.18359375
249.97444	3080.4775390625
251.10284	70036.6196289063
271.17626	162495.990234375
271.20557	5553.89111328125
277.15486	21602.0883789063
288.20197	37547.9453125
311.64859	3150.27856445313
311.72293	2659.439453125
312.19272	4689.7021484375
312.96335	4971.8017578125
346.17596	64471.2651367188
364.18643	53451.7880859375
372.72443	6169.4521484375
373.22052	13910.3837890625
381.23535	3764.92016601563
434.24018	41680.3334960938
449.27628	3653.62158203125
451.26624	85948.3125
504.25894	3987.91162109375
508.28873	6463.10693359375
520.28876	19624.986328125
521.27375	42743.5849609375
538.29857	1060004.4453125
548.28522	5452.90185546875
621.36896	3216.2919921875
633.36776	106151.85546875
635.35449	4762.37451171875
651.38218	1001373.1171875
661.36431	113197.49609375
762.45185	52692.6684570313
769.47681	3350.265625
779.47781	49790.91015625
peaklist end

peaklist start
mz=389.985513207392
fragmentation=HCD
charge=1
header=RawFile: QE929_MSQ1321_20180329_Heba_ub_s2_ctrl_2 Index: 4989 Silind: 2049
101.10744	1084.05603027344
102.09147	5980.22216796875
104.05338	1456.49487304688
110.07148	21111.349609375
115.05011	1108.0673828125
120.08083	3789.55737304688
123.11716	1023.90625
129.10231	18163.345703125
133.8891	939.47021484375
136.97415	5271.23095703125
138.97012	1362.48229980469
140.96671	2396.64721679688
141.10165	5059.10107421875
149.02324	34328.80859375
154.58914	2185.63500976563
154.9846	4919.00341796875
156.98085	1608.849609375
158.97774	6029.98095703125
161.00217	35807.26953125
162.06544	1718.88403320313
166.09743	1744.74975585938
167.03368	4924.6650390625
175.1188	1755.35229492188
195.088	2476.2841796875
214.98741	2136.4267578125
215.98921	3555.95141601563
216.98398	7016.34423828125
217.13664	1257.89282226563
217.98663	3787.1181640625
218.95284	1708.17163085938
218.9771	15301.0380859375
219.00479	919.078247070313
220.89186	1143.3544921875
236.98419	11208.40625
240.11557	1365.55798339844
248.97173	7523.0849609375
249.97348	2345.74560546875
250.96674	6185.47094726563
252.96434	11806.5126953125
270.97388	1963.51501464844
275.11307	6809.8974609375
292.13895	2307.36694335938
303.52521	1016.66375732422
310.97126	3636.55688476563
312.96515	5308.13525390625
365.21054	1628.35925292969
389.00815	1141.8994140625
389.24948	1841.2001953125
390.24957	7577.10986328125
425.71234	1268.77917480469
535.29547	4522.35546875
663.38703	2659.43908691406
peaklist end

peaklist start
mz=389.985999055102
fragmentation=HCD
charge=1
header=RawFile: QE929_MSQ1321_20180329_Heba_ub_s2_ctrl_2 Index: 3389 Silind: 1788
102.05568	4376.603515625
110.07182	2388.77075195313
116.01675	1524.36071777344
120.08124	22941.515625
122.06216	979.943359375
129.10269	42321.421875
129.11188	2334.07861328125
130.08656	9553.111328125
130.10591	1777.90441894531
133.04318	5380.2685546875
136.07616	1813.16577148438
136.97467	22953.9609375
138.97043	11779.6982421875
143.30948	1155.82177734375
147.11311	6643.93017578125
152.19177	1219.00891113281
154.9725	1359.45520019531
154.98521	37612.11328125
156.98059	15489.6728515625
161.00266	10616.4677734375
172.99609	5727.82080078125
173.12859	4231.87255859375
174.99185	2484.97216796875
175.11867	2051.3486328125
186.12424	1815.61254882813
192.97511	1247.76391601563
195.11234	2080.94311523438
214.97171	1076.91455078125
214.98857	35171.3671875
215.99217	6117.64453125
216.98421	56026.21875
217.98694	6990.42822265625
218.9799	4653.89794921875
230.15045	4942.55810546875
230.65242	1397.59423828125
230.96147	7938.55517578125
231.15138	1338.56481933594
232.95656	2182.98999023438
232.99957	1103.73754882813
233.1657	4396.18408203125
234.99518	5778.2265625
236.98445	2511.130859375
248.9718	40879.80078125
249.97437	2499.87719726563
250.96754	29288.666015625
266.98303	13996.7353515625
268.97849	7601.67236328125
304.16632	1327.50573730469
307.14352	10657.0966796875
308.9745	7480.31262207031
310.97134	21129.0385742188
312.96637	1693.625
328.98242	1251.10888671875
341.22147	1270.00219726563
384.20142	2329.54467773438
389.25281	1211.44311523438
391.16312	2353.36157226563
403.26154	1085.35571289063
420.22791	4412.818359375
469.74432	1315.67736816406
517.24768	1188.29809570313
518.29736	2288.42211914063
527.22571	1179.4169921875
534.27167	1843.17932128906
577.29742	2175.05590820313
663.31592	2520.6708984375
733.39587	1164.60473632813
810.38331	16877.4619140625
1106.3215	1232.85778808594
1180.6641	1365.38525390625
peaklist end

peaklist start
mz=389.985999055102
fragmentation=HCD
charge=1
header=RawFile: QE929_MSQ1321_20180329_Heba_ub_s2_ctrl_2 Index: 3437 Silind: 1788
101.07153	18180.28125
101.10815	1462.12194824219
101.29122	1027.24340820313
102.05541	1293.83752441406
104.05337	5054.24609375
107.06068	969.5400390625
110.07185	5519.7119140625
111.55888	956.24609375
120.08112	6529.39013671875
129.06622	2145.71411132813
129.1026	59103.64453125
130.08638	17433.779296875
130.10606	1707.61145019531
131.09006	1373.22534179688
133.04314	1144.09777832031
134.24738	1003.70416259766
136.07587	13666.3310546875
136.9745	36282.33984375
137.9769	1812.98388671875
138.97025	18158.6171875
138.9798	1334.24243164063
141.1017	1272.78405761719
143.1187	974.123107910156
147.11302	19797.6328125
154.98512	52530.921875
155.9873	1821.73181152344
156.96893	2064.78588867188
156.98102	26988.61328125
159.09192	1171.52600097656
160.02399	1210.8173828125
164.07108	1008.41485595703
169.13449	1327.96936035156
172.99553	8121.4267578125
174.99133	4532.10791015625
175.11974	8957.05859375
181.09677	2312.509765625
188.11916	1283.67236328125
197.16568	10821.79296875
212.10271	1267.84497070313
214.98845	39194.40625
215.98984	5115.994140625
216.1353	2031.74279785156
216.98422	69647.3671875
217.98669	4512.93505859375
225.15987	5519.71630859375
228.13467	1659.017578125
230.96184	6289.0556640625
232.95578	1778.03564453125
232.99962	4415.09130859375
234.99541	7193.58349609375
242.18533	1574.75439453125
246.1813	12928.42578125
248.97176	58053.265625
249.15953	5426.4404296875
249.97427	7686.6845703125
250.96746	35824.6774902344
266.98238	22076.3648681641
268.97818	10912.19921875
288.20364	5284.181640625
292.12933	20366.2501220703
294.1824	8084.09912109375
308.97562	6409.8154296875
310.97118	15001.4787597656
328.98148	1745.41259765625
353.21768	1399.60620117188
356.22943	4531.556640625
357.21387	6084.33740234375
359.15967	1647.64855957031
374.23688	3970.43774414063
381.2316	4995.31591796875
389.24885	8570.51171875
390.207	2085.8974609375
391.19794	1764.99157714844
405.21284	17666.3337402344
415.19818	1424.19982910156
423.22397	1757.07165527344
452.17096	1183.35278320313
461.30792	1163.3798828125
488.28226	1601.15393066406
516.28149	4431.93408203125
534.25543	2413.73461914063
537.3046	25035.6831054688
539.2998	1331.04040527344
549.24426	1086.79736328125
551.28082	1802.53540039063
559.31873	1921.27624511719
619.28174	1315.740234375
646.29657	1785.15307617188
650.38801	27951.2138671875
652.32501	2549.44604492188
peaklist end

peaklist start
mz=389.9879639704
fragmentation=HCD
charge=1
header=RawFile: QE929_MSQ1321_20180329_Heba_ub_s7_30_1 Index: 8591 Silind: 836
102.09179	1278.65600585938
110.07153	11818.15234375
115.08658	1366.44116210938
120.08089	7171.84375
121.01728	856.232238769531
122.80368	1016.30279541016
127.08644	4321.24365234375
136.97484	1443.33483886719
140.96719	1276.60314941406
143.11722	1818.41040039063
149.02325	38883.57421875
154.98473	1293.96545410156
155.08176	1328.82006835938
158.97731	2301.63940429688
161.00201	15527.3251953125
167.03381	4733.9482421875
195.08716	1301.14794921875
209.50682	1007.36627197266
212.10251	6633.2109375
214.98793	1537.22412109375
216.98338	4509.1875
217.62885	1063.26257324219
217.98647	1278.2763671875
218.97884	9313.03515625
236.98436	7105.3359375
248.97217	1985.50134277344
251.15025	1282.05114746094
252.9646	4821.7060546875
269.12335	1899.61145019531
312.96292	2153.8349609375
325.18704	3631.09741210938
337.8544	1149.07763671875
338.19257	1484.28186035156
343.68805	8182.05126953125
375.79214	1005.49639892578
382.71234	2434.70678710938
389.24821	3159.43518066406
452.54691	1215.32849121094
519.26849	1649.8349609375
579.32086	1426.38256835938
879.46863	1184.966796875
peaklist end

peaklist start
mz=390.248488217695
fragmentation=HCD
charge=1
header=RawFile: QE929_MSQ1321_20180329_Heba_ub_s2_ctrl_2 Index: 4989 Silind: 2026
101.10744	1084.05603027344
102.09147	5980.22216796875
104.05338	1456.49487304688
110.07148	21111.349609375
115.05011	1108.0673828125
120.08083	3789.55737304688
123.11716	1023.90625
129.10231	18163.345703125
133.8891	939.47021484375
136.97415	5271.23095703125
138.97012	1362.48229980469
140.96671	2396.64721679688
141.10165	5059.10107421875
149.02324	34328.80859375
154.58914	2185.63500976563
154.9846	4919.00341796875
156.98085	1608.849609375
158.97774	6029.98095703125
161.00217	35807.26953125
162.06544	1718.88403320313
166.09743	1744.74975585938
167.03368	4924.6650390625
175.1188	1755.35229492188
195.088	2476.2841796875
214.98741	2136.4267578125
215.98921	3555.95141601563
216.98398	7016.34423828125
217.13664	1257.89282226563
217.98663	3787.1181640625
218.95284	1708.17163085938
218.9771	15301.0380859375
219.00479	919.078247070313
220.89186	1143.3544921875
236.98419	11208.40625
240.11557	1365.55798339844
248.97173	7523.0849609375
249.97348	2345.74560546875
250.96674	6185.47094726563
252.96434	11806.5126953125
270.97388	1963.51501464844
275.11307	6809.8974609375
292.13895	2307.36694335938
303.52521	1016.66375732422
310.97126	3636.55688476563
312.96515	5308.13525390625
365.21054	1628.35925292969
389.00815	1141.8994140625
389.24948	1841.2001953125
390.24957	7577.10986328125
425.71234	1268.77917480469
535.29547	4522.35546875
663.38703	2659.43908691406
peaklist end

peaklist start
mz=390.248688841121
fragmentation=HCD
charge=1
header=RawFile: QE929_MSQ1321_20180329_Heba_ub_s9_30_3 Index: 4839 Silind: 1298
102.09167	12280.7587890625
104.05365	1129.16357421875
110.07178	12833.48046875
115.04997	1316.29675292969
116.06979	1017.1484375
120.0808	5041.30029296875
123.45933	957.683471679688
129.10254	10226.3955078125
130.08632	7438.8857421875
136.07593	2285.3310546875
136.97432	2383.00146484375
138.97037	1616.9912109375
140.96733	3946.98999023438
141.10222	2265.88134765625
141.47485	954.385986328125
143.11803	4389.24658203125
147.11263	8488.1201171875
149.02332	28645.09375
154.08595	1584.05554199219
154.58936	1416.30432128906
154.9848	2200.20825195313
156.98077	2099.28930664063
158.58333	1147.37866210938
158.9778	5317.25048828125
161.00215	28462.640625
162.06557	1968.61145019531
167.03357	2390.75952148438
168.64062	929.270202636719
175.11945	1890.36926269531
176.98907	950.310729980469
187.14447	7144.287109375
188.14664	1246.73779296875
214.98865	2014.900390625
215.13832	1874.41430664063
216.98389	8411.3505859375
217.98618	4892.42724609375
218.97769	15629.5029296875
236.98395	15081.9189453125
239.11397	10468.716796875
243.65553	2410.97265625
248.97154	5529.94921875
249.97403	1876.02624511719
250.96751	6538.23706054688
252.96388	11508.9853515625
275.11368	4081.62744140625
278.15338	4605.02001953125
288.34613	958.712219238281
296.98767	1215.35205078125
310.97015	1226.30139160156
312.96387	4923.8505859375
343.19266	1194.66760253906
347.04489	1218.10034179688
355.58264	1222.05712890625
389.24884	7423.40869140625
390.25031	10816.7265625
391.23749	1979.91223144531
431.24106	1387.2353515625
449.24658	1390.857421875
486.3028	6353.05322265625
664.38391	1455.27587890625
957.17603	1250.30822753906
peaklist end

peaklist start
mz=391.120784161462
fragmentation=HCD
charge=1
header=RawFile: QE929_MSQ1321_20180329_Heba_ub_s2_ctrl_2 Index: 16843 Silind: 2616
102.05533	7158.92578125
121.02867	1570.26232910156
121.03988	892.183776855469
122.01743	973.200073242188
132.10184	5170.890625
149.0233	191914.5
150.02689	14061.4150390625
152.08813	1093.34973144531
161.00233	1152.89685058594
162.95143	6494.2841796875
163.0742	1993.41687011719
163.95934	1105.32604980469
167.03369	14044.9462890625
170.11719	1506.72094726563
179.95398	2350.16918945313
196.99756	1037.99755859375
216.97943	1047.18395996094
241.6503	1183.96948242188
241.97319	1642.59716796875
243.13518	1115.03991699219
247.64938	1921.72961425781
255.66013	1594.36181640625
256.16794	2017.95361328125
263.70273	997.023315429688
283.16806	1270.26977539063
312.16949	1247.11413574219
348.03024	1296.77185058594
391.26376	1847.55786132813
392.25357	1267.46240234375
409.20084	2143.10009765625
439.21295	1699.89770507813
480.23872	6009.28479003906
494.29141	7399.18994140625
508.23422	1872.42468261719
532.61511	1180.666015625
593.3205	4645.7666015625
605.32001	4786.115234375
621.3266	1436.80529785156
623.33008	2216.72387695313
633.31799	2161.7177734375
640.32257	1407.43444824219
803.3382	1112.83044433594
peaklist end

peaklist start
mz=391.197839819343
fragmentation=HCD
charge=1
header=RawFile: QE929_MSQ1321_20180329_Heba_ub_s1_ctrl_1 Index: 5074 Silind: 2992
109.07719	985.977783203125
129.10248	36144.9765625
129.11133	1748.4921875
130.10646	1600.05102539063
140.96764	2377.720703125
143.11798	25719.51171875
143.12804	1459.61828613281
144.12173	1833.65222167969
146.6109	1090.78918457031
147.11276	2036.41052246094
149.02348	165985.671875
150.02687	12300.6982421875
150.81602	1277.18090820313
155.11798	1761.45642089844
158.13808	1589.47277832031
158.97833	5604.95166015625
159.09175	2286.99462890625
159.11464	999.565734863281
161.00247	30851.810546875
162.95161	3863.0517578125
167.03384	12470.6015625
169.13445	1438.08837890625
171.11342	5497.8486328125
176.9881	1271.08361816406
187.10818	2289.181640625
204.13387	1285.32153320313
209.09288	6265.8876953125
215.10292	1367.67504882813
216.98465	1215.83325195313
218.97592	14281.431640625
221.00522	10212.80078125
226.11885	11314.4248046875
229.10953	1097.14038085938
236.98439	13261.1884765625
238.98116	2029.28125
241.97328	1248.39208984375
244.13002	10457.5634765625
250.9706	1513.96301269531
252.9637	8184.64111328125
270.97504	1807.70959472656
287.17355	1406.41284179688
297.15723	1823.89233398438
312.96353	3580.31811523438
314.99332	1564.64831542969
315.16763	1733.23510742188
379.70139	4247.1748046875
396.22943	1209.68298339844
414.23526	1836.0234375
437.22507	2311.59423828125
495.25955	1515.92883300781
869.22778	1284.06994628906
869.63196	1494.25451660156
peaklist end

peaklist start
mz=391.209922478752
fragmentation=HCD
charge=1
header=RawFile: QE929_MSQ1321_20180329_Heba_ub_s9_30_3 Index: 2923 Silind: 2809
101.0714	36324.078125
102.05523	23479.068359375
110.07171	227284.34375
111.07519	13869.5234375
112.08744	20338.736328125
113.59691	3475.9921875
116.0709	16909.740234375
120.08097	33272.46484375
122.07251	4702.84912109375
129.0658	14817.2666015625
129.10278	28535.48046875
130.08736	12639.1865234375
130.0974	6855.8544921875
133.04347	6310.20166015625
138.06595	4217.97802734375
140.08217	6045.18994140625
140.96733	7728.23828125
141.10298	6354.259765625
143.11821	6742.8623046875
145.09724	71124.8671875
146.10081	5978.89404296875
147.11287	17830.486328125
149.02348	140212.5625
150.02655	8088.60888671875
154.0862	19063.513671875
155.08142	7255.263671875
155.09279	55135.39453125
156.59253	20805.947265625
157.10858	15591.6142578125
158.97928	4521.2958984375
161.00201	35122.2109375
162.10277	7006.24462890625
166.06142	34438.88671875
167.0338	5899.64892578125
172.09665	5374.54931640625
173.09215	21388.5234375
176.12196	19908.423828125
180.08835	4846.6943359375
181.10866	3853.0947265625
192.09702	44284.3984375
196.11421	8413.826171875
197.12846	7535.55029296875
199.10773	23005.29296875
205.11914	197282.171875
205.13788	8056.1689453125
205.62019	36640.08984375
207.08772	16008.58984375
207.12466	30654.591796875
217.10905	6272.138671875
218.97797	7322.5107421875
221.00551	7743.2509765625
225.09911	4227.1591796875
226.11897	4501.96435546875
227.10262	61166.36328125
228.10408	3884.82934570313
228.15007	5557.09033203125
234.13568	7770.990234375
235.11908	104627.21875
236.12213	5922.0498046875
236.98444	7109.24365234375
240.63925	5687.64794921875
246.12726	43131.171875
247.12984	4278.375
252.1454	40023.36328125
277.14044	8463.0048828125
281.06979	8549.98046875
284.12521	41230.2265625
294.16708	15610.7216796875
302.16169	225299.60546875
322.16156	20548.26171875
347.65265	6046.50537109375
349.19891	17835.435546875
355.16232	7829.8251953125
364.1875	5224.6591796875
391.22141	17331.349609375
393.16932	269215.332519531
411.22556	10902.16796875
421.186	5005.8349609375
423.17761	5255.6611328125
492.22025	6829.0810546875
516.125	3868.06787109375
519.28839	15114.7744140625
581.21405	15349.4951171875
603.29108	7983.7041015625
652.24487	6177.1884765625
675.39429	4550.509765625
676.401	5740.279296875
711.95325	4216.7119140625
725.375	4629.46875
813.45398	5400.82080078125
870.43994	4369.6611328125
899.48471	40007.8837890625
peaklist end

peaklist start
mz=391.23412048286
fragmentation=HCD
charge=1
header=RawFile: QE929_MSQ1321_20180329_Heba_ub_s1_ctrl_1 Index: 2921 Silind: 1066
110.07175	9585.7353515625
112.0874	1552.2861328125
120.08108	4963.00830078125
121.02872	1941.53759765625
129.06622	1829.48693847656
129.1026	11994.1103515625
130.08617	4755.8017578125
133.04222	1002.75616455078
136.07603	9456.61328125
140.96735	7807.478515625
145.09697	1699.7587890625
147.11301	5015.80517578125
149.02345	198702.84375
150.02682	18229.91796875
150.51416	1309.20520019531
154.98529	1481.53393554688
158.97766	8639.8779296875
161.00237	42356.8671875
162.00383	1045.1123046875
162.95166	3761.75073242188
167.03389	19267.142578125
169.13428	1254.01696777344
175.11923	12313.2216796875
176.98779	1296.19519042969
177.842	1320.25341796875
179.95456	1872.60827636719
185.09145	1010.40942382813
185.16507	1518.70910644531
199.10683	1125.31298828125
205.11922	5452.87353515625
216.98436	4739.1103515625
218.23071	913.0576171875
218.97704	24834.865234375
221.00697	8000.89208984375
235.11786	1685.47412109375
236.98413	23094.306640625
238.98021	1856.18249511719
241.97188	1813.80908203125
246.12801	1177.73266601563
250.96776	2149.55688476563
252.96483	15772.4296875
259.94656	1963.38134765625
270.97559	7136.71044921875
298.09784	4982.130859375
302.16156	4023.23754882813
312.17706	5012.125
312.87134	3801.40014648438
312.96454	6444.99267578125
314.46817	1139.25012207031
314.992	1165.92687988281
349.90405	1227.72924804688
359.20502	8734.751953125
393.17139	4720.11767578125
409.22946	7838.06396484375
411.1803	6587.82861328125
478.76593	1983.49597167969
491.24765	1647.80773925781
535.78662	2169.00268554688
537.2901	1551.44189453125
613.59106	1112.38256835938
641.33649	2073.53784179688
691.69324	1090.92236328125
713.39679	1764.89990234375
759.88483	1030.29919433594
935.82343	1075.70141601563
peaklist end

peaklist start
mz=391.234320555987
fragmentation=HCD
charge=1
header=RawFile: QE929_MSQ1321_20180329_Heba_ub_s6_10_3 Index: 5489 Silind: 1612
103.11137	958.854614257813
110.07216	1170.16076660156
112.47415	1248.74096679688
120.08081	1818.02124023438
121.38467	927.772155761719
129.10237	26052.041015625
136.0759	1160.41284179688
140.96774	1891.97326660156
143.11801	13832.087890625
147.1133	1671.55676269531
149.02335	178150.96875
150.02678	16553.736328125
158.97804	6770.8115234375
161.00246	23599.529296875
162.95195	5461.908203125
167.03362	17571.626953125
168.03781	1043.78747558594
171.11302	2011.77062988281
173.13005	1340.47106933594
179.95451	1623.81799316406
204.13521	1017.63342285156
209.09225	1625.39685058594
216.98262	1184.4990234375
218.97635	12385.4931640625
219.97896	902.129028320313
221.0051	7905.3876953125
226.11932	6433.0341796875
236.98378	12136.8134765625
238.98325	1375.22192382813
241.96996	1220.58337402344
244.13	4682.02734375
248.97339	1266.17443847656
250.96805	1593.80261230469
252.96472	7071.25244140625
259.94778	1904.1142578125
270.97629	1885.20617675781
297.1579	1017.73687744141
312.96408	1815.88073730469
367.19843	1292.19873046875
379.70459	1060.60974121094
445.72836	2541.705078125
451.44476	1016.54803466797
530.77924	1326.94360351563
668.32788	1366.87463378906
946.52534	3011.32824707031
peaklist end

peaklist start
mz=391.284096823454
fragmentation=HCD
charge=1
header=RawFile: QE929_MSQ1321_20180329_Heba_ub_s1_ctrl_1 Index: 14039 Silind: 5422
102.05515	17560.76171875
114.60198	900.1650390625
121.02874	2254.5634765625
130.0497	2520.56762695313
132.10176	13440.10546875
146.18369	918.879089355469
149.02309	269514.625
150.02641	21561.06640625
151.03911	1336.81140136719
157.13332	6545.27978515625
162.95113	6953.71728515625
163.95912	2224.5693359375
167.03377	22329.404296875
168.03752	4337.150390625
170.11748	2571.994140625
179.95409	4135.90380859375
185.12924	1178.36437988281
196.90591	998.323791503906
197.12805	1168.70495605469
198.03693	1092.85559082031
236.98225	1027.39282226563
241.64992	2413.99951171875
241.97313	1437.29418945313
243.13362	1850.71423339844
246.65323	1517.75415039063
247.15559	1573.97595214844
247.64821	9853.6630859375
248.14995	2170.52416992188
255.66026	5162.45556640625
256.16107	7018.34375
259.94507	1555.9560546875
289.16699	1965.54516601563
297.16881	4480.94091796875
303.16342	1506.87438964844
325.1749	1897.06811523438
369.20868	1843.84997558594
399.21744	4078.5546875
409.20153	5832.72399902344
415.21234	1761.83923339844
421.20065	1671.64038085938
427.21231	1487.29089355469
439.2121	2428.0712890625
441.22763	2418.392578125
442.08295	1719.08117675781
466.29626	2268.27978515625
467.20941	4198.26953125
480.23784	10621.6875
492.24081	2343.1650390625
494.29047	24356.3806152344
508.23138	8735.89465332031
510.2504	5668.36376953125
520.23303	2390.06494140625
526.24445	2274.51953125
538.24152	2446.71826171875
552.29712	1770.17687988281
565.32741	7710.86853027344
575.31297	4796.18151855469
576.30127	1249.75524902344
593.32271	9407.55346679688
605.32372	9309.0576171875
621.31975	6109.03454589844
623.33392	4316.701171875
633.31743	10603.9428710938
638.34155	1601.27282714844
649.34186	1461.38696289063
651.32898	5745.79052734375
759.40601	1206.72937011719
peaklist end

peaklist start
mz=391.284151300888
fragmentation=HCD
charge=1
header=RawFile: QE929_MSQ1321_20180329_Heba_ub_s3_ctrl_3 Index: 15956 Silind: 10525
102.05543	17086.3359375
112.79907	1094.94006347656
121.0286	2115.85229492188
130.04955	1445.62902832031
132.10208	10552.1123046875
149.0233	247847.5625
150.02655	19832.53125
157.13347	6097.16748046875
161.00256	1490.099609375
162.95163	5226.96337890625
167.03387	19290.251953125
170.11719	4693.3017578125
179.95415	2212.23120117188
197.12823	5157.7763671875
224.93494	1279.33850097656
241.64948	5714.716796875
241.97267	1698.81274414063
242.15331	1065.50158691406
243.13324	1879.52624511719
246.6545	1837.111328125
247.15697	2274.48095703125
247.6489	8658.865234375
248.15172	1287.51489257813
269.65747	1653.89721679688
288.15872	1948.33569335938
289.16833	2379.57592773438
297.16595	4240.0703125
299.96173	1056.88818359375
311.50323	1076.23498535156
312.17203	1514.99426269531
334.17978	1034.52160644531
367.70508	1578.17651367188
369.2103	1684.11877441406
374.99048	1070.69873046875
381.20908	2084.05151367188
397.20508	1672.2412109375
399.21674	1561.85070800781
409.20428	4273.1923828125
421.20517	1564.80871582031
426.22995	3886.97387695313
427.21478	6690.4423828125
439.21319	6922.27954101563
441.228	1811.38732910156
449.19629	1456.59704589844
480.23856	9474.599609375
482.29431	2226.41967773438
492.24112	4891.26953125
494.29172	21322.75390625
508.23367	5776.484375
510.31152	12336.8413085938
520.2334	1916.32250976563
526.24884	1841.31433105469
538.23871	2398.583984375
552.2951	1514.01330566406
565.3301	8647.80834960938
575.30469	1644.17785644531
593.32184	10192.8499755859
605.32189	8409.41687011719
621.32423	6585.08471679688
621.34014	2450.392578125
623.33417	5682.20556640625
633.31949	11754.0189208984
649.34266	5310.71484375
651.33154	10609.0062255859
peaklist end

peaklist start
mz=391.284166576119
fragmentation=HCD
charge=1
header=RawFile: QE929_MSQ1321_20180329_Heba_ub_s8_30_2 Index: 17210 Silind: 7966
102.05536	14294.072265625
110.10271	870.415100097656
121.02773	1168.74011230469
123.11691	1158.16259765625
124.74158	876.375122070313
128.96234	963.467712402344
130.04929	1825.35607910156
130.08603	991.428039550781
131.32274	1021.00164794922
132.10194	7206.77978515625
147.92958	988.03955078125
149.02327	155929.421875
150.02649	8696.703125
157.13313	2409.61743164063
161.00186	1200.34106445313
162.95084	1950.07641601563
167.03365	12974.462890625
168.20596	1117.8291015625
179.95465	1890.63952636719
180.9612	1302.07141113281
181.06024	896.056579589844
202.10643	1286.21655273438
241.97203	1387.32934570313
246.65504	1503.26477050781
247.64923	7444.97998046875
248.15074	1875.83703613281
274.16138	1012.95080566406
283.16748	7105.08642578125
288.15936	2136.89599609375
297.16449	2190.01611328125
311.67892	1651.24291992188
312.17282	1202.29577636719
325.67374	1464.71533203125
381.20856	1533.39453125
391.2666	1476.73034667969
392.25229	1843.87182617188
399.21906	1323.14086914063
409.20224	4566.15185546875
421.20245	1552.7607421875
426.22787	1277.4033203125
427.21286	3785.81323242188
439.21448	4216.80615234375
466.29703	1449.04956054688
467.21219	1277.01745605469
476.27704	1563.50427246094
480.23819	6026.57763671875
492.2355	1864.2744140625
494.29196	15128.4223632813
508.2338	4960.62158203125
510.31609	3779.2060546875
520.22791	1480.56237792969
526.24371	2124.369140625
538.23987	1463.97241210938
538.31183	1357.83203125
541.2962	1509.96655273438
593.32565	5758.6376953125
605.32184	7127.15576171875
622.32788	1453.76330566406
623.33868	1945.07470703125
633.31921	7877.97265625
651.33081	4204.87548828125
723.55884	1179.24389648438
peaklist end

peaklist start
mz=391.284181721957
fragmentation=HCD
charge=1
header=RawFile: QE929_MSQ1321_20180329_Heba_ub_s1_ctrl_1 Index: 2876 Silind: 1330
101.07153	3532.80834960938
101.54015	2673.28784179688
102.07459	2838.15112304688
110.06093	2801.32250976563
110.07178	19665.6015625
112.08739	33980.5390625
113.03504	20339.771484375
113.07127	11997.4794921875
114.10265	2826.7841796875
115.08685	23933.029296875
116.07085	19438.583984375
119.08189	15110.435546875
120.08121	3938.44287109375
127.05033	4034.2109375
129.06616	67158.578125
129.10277	36851.71484375
130.08675	7536.099609375
130.09814	3162.59057617188
136.07603	5700.40673828125
139.08698	3699.04736328125
140.96783	12764.7861328125
144.07651	5021.51171875
147.11311	6466.61962890625
149.02362	184388.03125
150.02716	3324.33837890625
153.06616	12416.453125
157.09729	11717.267578125
158.97774	12293.771484375
161.00241	42756.73828125
162.95116	4730.49755859375
165.10043	3463.47875976563
167.03412	17686.56640625
167.08206	5752.0546875
169.13408	12460.74609375
171.07674	23843.744140625
171.11313	18712.91796875
174.08829	4066.49487304688
175.10443	6816.19189453125
176.12282	6426.5654296875
180.1058	91738.6796875
180.60703	17729.28515625
181.0609	6554.52783203125
182.44331	3127.10400390625
184.10817	5365.2021484375
185.09216	16643.435546875
199.10732	5999.70166015625
202.0825	3800.86401367188
202.11858	14509.693359375
209.10367	7309.45849609375
216.98392	7231.6796875
218.98091	39125.65234375
227.11423	64848.13671875
228.11775	5257.36083984375
232.14029	4405.10888671875
236.98497	26553.025390625
238.12257	3899.134765625
238.98235	3158.14184570313
239.62526	2873.39477539063
248.9704	3207.98559570313
252.96497	19131.595703125
256.12894	13136.962890625
270.97379	11306.1689453125
299.1712	12436.58203125
311.18256	19653.833984375
324.16746	16069.478515625
327.20163	5944.73291015625
329.19249	18091.4086914063
341.15622	12464.2421875
357.20273	7305.74755859375
358.18341	19220.068359375
386.73361	3602.28491210938
409.73706	3734.1025390625
426.73825	6742.59228515625
469.76019	7195.7490234375
474.90848	3218.6962890625
492.26642	3997.82983398438
499.26807	3806.1025390625
518.76483	12556.1064453125
526.78333	20155.044921875
528.27374	4621.70263671875
540.78296	3760.39501953125
541.27185	3482.14892578125
555.79175	4021.07470703125
570.33948	22793.740234375
596.28351	6293.8125
613.30561	24495.0708007813
626.33124	5806.57421875
652.3205	5907.873046875
653.30256	21973.0969238281
669.33679	20824.9453125
670.32998	25874.6186523438
679.31702	20637.05859375
684.3807	29792.6628417969
686.36698	30926.70703125
695.36395	18632.21484375
712.37183	19891.599609375
719.39369	18312.5390625
724.35999	4883.97607421875
768.40153	19098.8330078125
782.42542	4656.095703125
785.42202	24768.4145507813
818.46472	5901.29443359375
868.46124	4558.74951171875
897.45807	7138.04638671875
915.51745	22396.5810546875
peaklist end

peaklist start
mz=391.284181721957
fragmentation=HCD
charge=1
header=RawFile: QE929_MSQ1321_20180329_Heba_ub_s1_ctrl_1 Index: 2921 Silind: 1330
110.07175	9585.7353515625
112.0874	1552.2861328125
120.08108	4963.00830078125
121.02872	1941.53759765625
129.06622	1829.48693847656
129.1026	11994.1103515625
130.08617	4755.8017578125
133.04222	1002.75616455078
136.07603	9456.61328125
140.96735	7807.478515625
145.09697	1699.7587890625
147.11301	5015.80517578125
149.02345	198702.84375
150.02682	18229.91796875
150.51416	1309.20520019531
154.98529	1481.53393554688
158.97766	8639.8779296875
161.00237	42356.8671875
162.00383	1045.1123046875
162.95166	3761.75073242188
167.03389	19267.142578125
169.13428	1254.01696777344
175.11923	12313.2216796875
176.98779	1296.19519042969
177.842	1320.25341796875
179.95456	1872.60827636719
185.09145	1010.40942382813
185.16507	1518.70910644531
199.10683	1125.31298828125
205.11922	5452.87353515625
216.98436	4739.1103515625
218.23071	913.0576171875
218.97704	24834.865234375
221.00697	8000.89208984375
235.11786	1685.47412109375
236.98413	23094.306640625
238.98021	1856.18249511719
241.97188	1813.80908203125
246.12801	1177.73266601563
250.96776	2149.55688476563
252.96483	15772.4296875
259.94656	1963.38134765625
270.97559	7136.71044921875
298.09784	4982.130859375
302.16156	4023.23754882813
312.17706	5012.125
312.87134	3801.40014648438
312.96454	6444.99267578125
314.46817	1139.25012207031
314.992	1165.92687988281
349.90405	1227.72924804688
359.20502	8734.751953125
393.17139	4720.11767578125
409.22946	7838.06396484375
411.1803	6587.82861328125
478.76593	1983.49597167969
491.24765	1647.80773925781
535.78662	2169.00268554688
537.2901	1551.44189453125
613.59106	1112.38256835938
641.33649	2073.53784179688
691.69324	1090.92236328125
713.39679	1764.89990234375
759.88483	1030.29919433594
935.82343	1075.70141601563
peaklist end

peaklist start
mz=391.284181721957
fragmentation=HCD
charge=1
header=RawFile: QE929_MSQ1321_20180329_Heba_ub_s1_ctrl_1 Index: 5074 Silind: 1330
109.07719	985.977783203125
129.10248	36144.9765625
129.11133	1748.4921875
130.10646	1600.05102539063
140.96764	2377.720703125
143.11798	25719.51171875
143.12804	1459.61828613281
144.12173	1833.65222167969
146.6109	1090.78918457031
147.11276	2036.41052246094
149.02348	165985.671875
150.02687	12300.6982421875
150.81602	1277.18090820313
155.11798	1761.45642089844
158.13808	1589.47277832031
158.97833	5604.95166015625
159.09175	2286.99462890625
159.11464	999.565734863281
161.00247	30851.810546875
162.95161	3863.0517578125
167.03384	12470.6015625
169.13445	1438.08837890625
171.11342	5497.8486328125
176.9881	1271.08361816406
187.10818	2289.181640625
204.13387	1285.32153320313
209.09288	6265.8876953125
215.10292	1367.67504882813
216.98465	1215.83325195313
218.97592	14281.431640625
221.00522	10212.80078125
226.11885	11314.4248046875
229.10953	1097.14038085938
236.98439	13261.1884765625
238.98116	2029.28125
241.97328	1248.39208984375
244.13002	10457.5634765625
250.9706	1513.96301269531
252.9637	8184.64111328125
270.97504	1807.70959472656
287.17355	1406.41284179688
297.15723	1823.89233398438
312.96353	3580.31811523438
314.99332	1564.64831542969
315.16763	1733.23510742188
379.70139	4247.1748046875
396.22943	1209.68298339844
414.23526	1836.0234375
437.22507	2311.59423828125
495.25955	1515.92883300781
869.22778	1284.06994628906
869.63196	1494.25451660156
peaklist end

peaklist start
mz=391.284181721957
fragmentation=HCD
charge=1
header=RawFile: QE929_MSQ1321_20180329_Heba_ub_s1_ctrl_1 Index: 5631 Silind: 1330
101.08712	933.492736816406
110.07169	88464.5859375
111.07499	2306.23291015625
112.0874	1333.42297363281
113.07101	1527.95104980469
115.08695	1564.63317871094
116.07111	2340.10205078125
120.08125	1728.2578125
129.10225	1270.46667480469
138.0657	2370.29028320313
138.97049	1780.85766601563
140.96764	5273.619140625
143.11867	1415.97119140625
149.02342	187172.71875
154.98576	1771.79284667969
156.11307	2306.89868164063
156.98082	4610.3330078125
158.09259	9971.57421875
158.9781	9560.54296875
161.00238	44720.30859375
166.06122	39093.6796875
167.03409	17985.41015625
167.0641	1923.03393554688
174.20923	1296.7783203125
175.11914	21989.44140625
178.13411	10260.8681640625
205.14557	1301.51782226563
206.12886	1257.45153808594
215.13821	2072.92749023438
216.98447	6257.40478515625
217.98619	1150.56323242188
218.97733	22148.650390625
219.00169	1797.76928710938
223.15532	28981.16015625
224.15936	1859.08728027344
234.12381	22822.3671875
235.12624	2611.60815429688
236.98395	18245.474609375
238.9791	5112.51025390625
243.1339	8047.9619140625
248.97141	5442.83154296875
251.15021	51264.8505859375
252.96457	10108.4912109375
271.17645	14556.11328125
288.20306	55238.0434570313
294.95526	1135.25073242188
312.96484	6236.6337890625
362.18146	5595.330078125
364.23471	2580.23876953125
380.19168	2031.6513671875
382.20929	1510.84484863281
399.23749	1459.16418457031
417.24522	33962.2260742188
513.30475	1688.99780273438
530.32979	109501.451171875
588.33923	1187.82080078125
667.38865	111957.710327148
peaklist end

peaklist start
mz=391.284181721957
fragmentation=HCD
charge=1
header=RawFile: QE929_MSQ1321_20180329_Heba_ub_s1_ctrl_1 Index: 6225 Silind: 1330
100.05321	3750.06640625
100.059	26222.19921875
103.05485	1772.11096191406
104.71564	1756.04602050781
106.06598	5578.740234375
112.08741	27919.53125
113.07127	19616.17578125
114.06657	75135.7109375
114.07439	3212.04296875
115.05394	3156.25854492188
115.08701	31808.548828125
116.07094	33369.64453125
117.05759	6919.21240234375
118.06559	13842.2490234375
120.08106	1676.77856445313
126.09152	6919.35107421875
128.10706	2104.59594726563
129.11458	1694.90100097656
130.06523	421675.125
130.09775	10051.814453125
131.06837	33999.96875
132.08086	589795.5
133.08435	47925.75390625
133.09645	3145.91748046875
140.06787	1631.11193847656
140.96767	3300.01293945313
141.06607	9284.7607421875
141.103	5294.78515625
142.06541	2918.6318359375
143.1179	3622.74438476563
144.08075	7582.23974609375
149.02336	189470.890625
155.11787	30839.560546875
156.08064	3779.04296875
157.10835	11073.462890625
157.13374	9011.248046875
158.0829	42252.47265625
158.09274	87848.390625
158.97743	6996.91943359375
159.09167	276751.59375
160.07581	3708.5244140625
160.09575	22630.205078125
161.00209	31590.65625
167.03365	17885.140625
168.08133	6117.16357421875
169.07591	42486.921875
170.04527	3619.59375
170.06004	114657.3203125
171.06325	9803.66796875
171.11249	2556.17822265625
173.12849	158798.375
174.13165	11276.3896484375
175.11896	441321.9375
176.12334	23409.451171875
180.12424	2895.25830078125
183.07613	2117.7568359375
183.11214	12175.0634765625
184.075	1856.28161621094
185.07199	2772.61181640625
185.1073	71286.984375
185.12782	14481.0244140625
186.11006	4844.87744140625
186.1241	28088.373046875
187.08658	1032004.625
188.09004	113875.7421875
195.09126	1899.78308105469
201.12323	140387.5625
202.12645	10460.00390625
204.13412	10427.0283203125
210.08745	7054.16064453125
211.119	8755.681640625
212.10143	3284.5322265625
212.11832	13286.3212890625
213.10231	53002.8515625
213.1227	3166.583984375
214.10562	7269.8662109375
214.63437	29825.52734375
215.08293	2192.60131835938
215.13588	3971.15063476563
216.09761	2161.25830078125
218.97784	17557.087890625
227.1382	2350.34521484375
228.09671	18841.92578125
228.1456	2170.98022460938
228.63225	3564.8662109375
229.12956	278961.375
230.12883	753682.9375
231.13203	98675.4375
232.13455	1945.18310546875
235.63997	7137.416015625
236.9839	16574.37109375
237.12393	2425.80590820313
238.9787	2209.296875
239.08038	2237.81567382813
240.11325	10814.0791015625
241.09753	8578.521484375
243.14502	2640.31298828125
245.12378	2324.11303710938
246.12917	6334.87841796875
246.15601	178152.875
247.15811	11070.0302734375
249.14525	25698.4609375
249.64583	3089.65234375
258.12369	337358.19140625
272.16031	57361.923828125
274.12039	13269.412109375
312.96481	3330.6923828125
324.20328	10836.8203125
327.14548	11676.4794921875
342.17892	6853.17724609375
342.21466	29851.1657714844
345.15457	12696.615234375
359.24003	238470.9453125
369.22659	6558.7158203125
393.22357	8056.513671875
404.25076	8856.521484375
411.23505	37695.92578125
412.22229	15002.767578125
416.26092	31025.6118164063
428.26175	60542.18359375
429.24554	106852.129638672
446.27197	3173990.75
456.2564	35425.259765625
458.24231	2671.3291015625
484.24933	1944.65710449219
485.285	15644.646484375
486.26812	20206.2846679688
497.28213	42682.62109375
501.28062	20725.7734375
521.28345	2971.67651367188
526.31287	5886.51953125
527.29761	6580.787109375
535.29858	3834.03564453125
538.31006	6188.376953125
539.29481	17561.7932128906
556.32015	182794.890136719
574.32446	3131.4755859375
587.33085	41255.5517578125
597.31452	65497.41015625
598.29987	2578.9501953125
614.33607	47031.45703125
615.32469	207178.776611328
616.32501	3160.97143554688
632.3514	264892.070800781
642.33244	4793.10766601563
685.37075	5245.85888671875
703.38653	19973.3510742188
759.44678	1801.48657226563
peaklist end

peaklist start
mz=391.284268432994
fragmentation=HCD
charge=1
header=RawFile: QE929_MSQ1321_20180329_Heba_ub_s7_30_1 Index: 16848 Silind: 3783
102.05546	9259.330078125
102.29137	833.308410644531
112.55779	902.288330078125
118.03326	884.530151367188
121.02871	1068.65637207031
130.0504	1429.86657714844
132.10216	8101.46728515625
143.09448	1216.93054199219
149.02339	142827
150.02701	11296.068359375
157.13383	2013.06433105469
162.95213	4630.783203125
163.96019	1201.96801757813
167.03378	9326.0771484375
179.48232	1200.24243164063
216.97914	1222.77697753906
222.64198	1006.69470214844
238.72543	1118.95300292969
241.65042	1697.26611328125
243.1338	1061.5166015625
246.65492	1468.72827148438
247.15439	1043.66467285156
247.65146	5398.51025390625
248.15422	1185.8681640625
255.66035	1555.89575195313
256.16791	1283.02465820313
283.16885	4564.548828125
288.16295	3163.70434570313
298.17422	1137.14709472656
325.17648	2440.06225585938
356.00412	1033.32495117188
368.21835	1297.70910644531
369.20963	2138.9970703125
391.25333	1127.43115234375
394.22681	1202.72863769531
399.22058	1375.71984863281
426.23004	1742.43566894531
439.21497	2167.92504882813
441.23053	1551.16772460938
449.19873	1268.99096679688
466.29688	2261.70239257813
467.21182	1791.54187011719
480.24359	7243.51318359375
482.29254	1690.78161621094
494.29243	11618.5841064453
508.23868	3937.5869140625
510.25204	2371.09838867188
538.24652	2301.96801757813
593.31769	7171.46826171875
605.32593	6592.29541015625
621.31976	2136.10546875
623.33691	1488.50073242188
633.31903	6615.8369140625
651.3326	6446.33410644531
peaklist end

peaklist start
mz=391.284291094403
fragmentation=HCD
charge=1
header=RawFile: QE929_MSQ1321_20180329_Heba_ub_s8_30_2 Index: 6609 Silind: 1860
100.05309	1522.43737792969
100.05871	11544.8740234375
106.06564	1756.50634765625
112.08707	11733.1357421875
113.07105	9020.021484375
113.44101	1335.01257324219
114.06632	33277.421875
114.07366	2405.65356445313
115.05508	2288.24926757813
115.08648	12612.9052734375
116.07076	15511.859375
117.07391	1648.39392089844
118.06532	6654.37548828125
129.10246	1663.67358398438
130.06506	194250.71875
130.09784	3008.31689453125
131.06871	15638.8095703125
132.08066	279867.71875
133.08411	18285.11328125
133.09679	2642.341796875
140.96712	2540.4892578125
141.0657	2800.47827148438
142.06471	1682.31201171875
142.65742	1525.89892578125
143.11809	6320.705078125
144.08148	1651.51794433594
149.02318	152369.75
155.11801	16586.16015625
156.08133	1506.84790039063
157.10837	5898.2978515625
157.13326	5051.69970703125
158.08305	23540.5
158.09451	35331.13671875
158.9776	7363.3916015625
159.09145	131283.796875
160.09489	8658.84765625
161.00159	24117.173828125
162.94972	1324.79370117188
167.0336	9696.591796875
168.08125	1853.06262207031
169.07541	22456.072265625
170.05977	50961.16015625
171.06293	6382.912109375
173.12827	64822.08984375
174.13142	3096.4267578125
175.11873	220433.765625
176.12299	10325.3642578125
183.11253	5065.3642578125
185.10706	35271.39453125
185.12805	7300.08251953125
186.12364	11424.939453125
187.0863	482854.78125
188.08975	56813.234375
201.1228	59805.80859375
202.12656	3271.07177734375
204.13405	2745.52709960938
210.08746	2370.33349609375
211.11856	5674.5771484375
212.10126	2013.05859375
212.11896	2988.91357421875
213.10226	24754.3984375
214.10469	1439.34997558594
214.6347	14558.6435546875
215.13541	1667.47546386719
216.09816	2246.8173828125
218.978	16317.2373046875
227.13954	1870.84619140625
228.09705	8582.2861328125
229.12932	121878.125
230.12842	348714.90625
231.13176	39689.84765625
235.63919	6021.34375
236.98413	14717.11328125
238.9792	1720.89855957031
240.11238	6396.89599609375
241.0961	2840.57275390625
243.14357	1836.98950195313
246.12985	2501.21166992188
246.15562	79346.0078125
247.15904	7344.7216796875
248.97231	1717.72448730469
249.14418	13880.443359375
252.96545	11222.2998046875
258.12326	154023.951171875
272.16052	25159.9091796875
284.6629	2777.80541992188
312.96375	1847.04711914063
317.18204	2476.58813476563
324.20178	2624.60546875
327.14505	2636.15454101563
342.21405	13369.482421875
343.19235	5900.072265625
345.15686	2940.96508789063
359.23943	106826.4453125
369.18658	1958.38317871094
369.22687	2104.80297851563
384.22345	2105.18505859375
404.25064	5878.97705078125
411.23352	16876.8874511719
416.26187	10974.03125
428.26108	21752.796875
429.24522	44430.4067382813
446.27134	1440970.72460938
456.25723	14371.904296875
485.28149	5485.97314453125
486.26825	9174.611328125
497.28324	17313.7778320313
501.27692	8375.609375
526.30988	2047.44934082031
535.29407	4517.37451171875
538.30859	2453.6015625
539.29517	6657.986328125
556.31892	66573.30859375
587.33092	17549.9189453125
597.31209	33130.8515625
614.33458	23602.3125
615.32366	103511.58203125
616.32574	2772.9150390625
632.35032	107012.443969727
642.33386	2180.14819335938
703.38019	6854.94580078125
713.31219	1561.50183105469
peaklist end

peaklist start
mz=391.284291094403
fragmentation=HCD
charge=1
header=RawFile: QE929_MSQ1321_20180329_Heba_ub_s8_30_2 Index: 6917 Silind: 1860
120.08114	3797.9482421875
121.02839	1051.99206542969
132.08058	1435.60144042969
136.07559	2339.6015625
137.24722	886.708557128906
140.9675	1986.544921875
143.11794	1872.482421875
149.02333	146266.546875
150.02686	10704.55859375
156.9808	2017.83264160156
158.97795	4829.4033203125
161.00226	21260.544921875
162.95103	2315.76489257813
167.0338	12538.8857421875
175.11856	4269.21142578125
218.98009	11392.73046875
236.9839	10224.552734375
238.04135	1134.99084472656
252.96523	6957.54296875
259.05353	1066.88745117188
259.9494	1426.92541503906
270.97491	1281.06579589844
387.73343	1030.32495117188
446.27365	4352.86669921875
peaklist end

peaklist start
mz=391.284291094403
fragmentation=HCD
charge=1
header=RawFile: QE929_MSQ1321_20180329_Heba_ub_s8_30_2 Index: 10055 Silind: 1860
120.08076	42851.68359375
140.18622	910.662170410156
142.09763	1289.54370117188
149.0231	147017.28125
150.02673	11726.1181640625
152.56134	958.030212402344
158.0925	1413.11767578125
158.97751	1990.4111328125
159.67757	1069.99157714844
161.00186	9684.26171875
162.95152	2053.1630859375
167.0338	11766.546875
175.11897	9983.7919921875
179.95338	2393.30395507813
218.97696	5353.431640625
219.14879	15480.51171875
220.15207	1029.25
236.98482	4779.39501953125
238.97922	1658.50646972656
241.97263	1330.75537109375
252.96373	2353.53662109375
257.16034	4305.19677734375
274.18674	63108.197265625
274.21664	1867.1767578125
389.2124	1639.79309082031
391.18787	7716.14404296875
536.28448	8595.47509765625
660.77777	1319.14367675781
683.34843	8703.20373535156
peaklist end

peaklist start
mz=391.284291094403
fragmentation=HCD
charge=1
header=RawFile: QE929_MSQ1321_20180329_Heba_ub_s8_30_2 Index: 11364 Silind: 1860
100.21329	1088.11218261719
120.08087	3970.27514648438
133.08623	1729.53674316406
143.49252	1044.3525390625
149.02339	135088.140625
159.09071	978.324096679688
161.00259	7937.13330078125
161.1562	1014.66021728516
167.03409	12147.4677734375
175.1189	1600.06005859375
217.13319	6333.80224609375
218.97525	1983.44873046875
236.9848	4461.40869140625
245.12788	5641.89892578125
252.96553	2128.96264648438
312.76987	1011.38488769531
359.20377	6468.98583984375
390.24451	1330.15844726563
391.18958	1287.57690429688
458.27017	5881.4326171875
605.34254	9162.0322265625
625.91339	1472.95922851563
peaklist end

peaklist start
mz=391.284295027404
fragmentation=HCD
charge=1
header=RawFile: QE929_MSQ1321_20180329_Heba_ub_s3_ctrl_3 Index: 2880 Silind: 1960
101.07159	1977.41809082031
102.05573	1506.94482421875
110.07174	11129.951171875
111.71404	1017.22351074219
112.08738	5750.8583984375
113.03474	1541.19287109375
115.08679	4935.00048828125
116.07104	1509.56188964844
119.08224	1238.79907226563
120.08127	2708.48681640625
129.06645	10952.142578125
129.10269	12430.3427734375
130.0865	1483.404296875
136.07605	4445.65869140625
136.97485	1893.93408203125
138.97121	1927.83508300781
140.96718	9894.1787109375
142.17453	1191.0078125
143.11797	1534.43432617188
144.07677	1202.16857910156
145.9799	1173.24572753906
147.11322	2322.1396484375
149.02356	212676.453125
150.02672	2038.47399902344
154.9854	2039.25524902344
156.98077	2676.85620117188
157.09697	1770.48803710938
157.10875	1312.38305664063
158.97812	16906.568359375
160.61127	1153.55310058594
161.00249	78402.28125
162.95175	2521.3642578125
167.03392	21828.98828125
169.1335	6122.1884765625
171.07642	2383.12475585938
171.11302	1999.21594238281
171.38248	1239.30322265625
173.12799	1268.1826171875
176.12245	1281.58142089844
176.98929	1454.03881835938
180.10544	13189.6396484375
185.09172	1760.50048828125
197.12918	1249.37609863281
199.10866	1808.08996582031
202.11928	2193.501953125
216.98454	7934.0205078125
218.97873	43610.328125
227.11394	6940.3642578125
232.95755	1335.59741210938
234.95573	1656.49645996094
236.98447	39204.359375
238.97963	2146.29736328125
248.16135	1342.11157226563
248.97287	2071.849609375
250.96887	4948.421875
252.96458	25403.421875
270.97467	10142.361328125
296.99048	2014.55859375
311.18448	1688.54736328125
312.86975	4577.6025390625
312.96484	11093.4755859375
329.19415	4347.90966796875
330.97659	1605.82019042969
341.15878	1249.07934570313
357.20483	1279.40222167969
358.18585	1672.75158691406
368.51575	1102.99694824219
426.7377	2054.76123046875
435.25424	1744.10632324219
467.73944	1297.3974609375
477.26996	1561.24255371094
487.2977	1287.85595703125
527.28094	7520.306640625
527.77521	1852.26391601563
534.28827	1451.85717773438
669.34436	1683.63977050781
679.3219	1517.908203125
683.37714	1630.27185058594
684.38245	2343.9501953125
686.35915	3483.06958007813
712.37415	1892.42407226563
715.35699	1714.76721191406
719.39288	2528.64721679688
768.41949	1808.09997558594
782.40594	1231.73229980469
785.43207	2488.41357421875
818.46582	1766.896484375
915.51446	10721.1754150391
peaklist end

peaklist start
mz=391.284295027404
fragmentation=HCD
charge=1
header=RawFile: QE929_MSQ1321_20180329_Heba_ub_s3_ctrl_3 Index: 2910 Silind: 1960
101.07126	6959.19873046875
102.05542	2715.79736328125
104.31216	1169.1240234375
110.07156	39754.96875
111.07446	1213.28295898438
112.087	1744.17431640625
113.07967	1022.37567138672
120.08076	5759.4580078125
121.02772	1303.20349121094
129.06577	2421.17700195313
129.10231	8407.7412109375
130.08603	2208.24853515625
130.09695	1562.57360839844
138.97025	1548.55920410156
140.14343	1168.82043457031
140.96709	5874.5263671875
143.11763	1697.84851074219
145.09737	7410.6611328125
147.11258	2083.19213867188
149.02332	194167.53125
150.0267	16620.4765625
155.09282	8356.775390625
156.59273	2423.44995117188
156.9808	2076.0009765625
157.10738	1605.4775390625
158.97757	9938.19921875
161.0022	55854.55859375
162.00471	1412.15795898438
162.95221	1688.01782226563
163.95869	1067.05554199219
166.06136	1823.96643066406
167.03374	16834.30078125
168.36446	1015.15460205078
170.22614	1137.08215332031
173.09161	2423.27978515625
175.10417	2079.89331054688
176.12181	2120.42236328125
179.95367	1875.75537109375
180.08858	1219.73486328125
192.09685	4199.17724609375
197.12834	1119.40576171875
199.10684	2238.45922851563
201.48016	1168.22839355469
205.1188	29175.326171875
205.13705	1836.29821777344
205.6207	5782.7646484375
207.08772	1863.82775878906
207.12346	1735.97351074219
216.98346	4180.943359375
217.10834	1463.55944824219
218.97722	23022.419921875
219.97884	1491.71875
221.00589	6013.14208984375
224.16591	1167.72692871094
227.1026	8870.82421875
228.14903	2090.95727539063
235.11818	15552.0751953125
236.9843	28231.25390625
238.97897	5488.779296875
241.07918	1190.3359375
241.97298	1788.44519042969
246.12708	5518.3837890625
252.14534	5518.7490234375
252.96468	15675.341796875
270.97446	5714.82666015625
302.16137	28295.8793945313
305.13953	1527.37170410156
312.96405	7359.96728515625
322.1608	2068.93969726563
359.20154	1821.53576660156
364.1832	1896.35290527344
373.19418	1414.17297363281
382.19257	1935.36840820313
391.22308	1328.42956542969
393.16978	37477.11328125
401.70279	1268.69775390625
450.25153	2222.05786132813
519.28333	1384.35437011719
899.48322	1514.76489257813
1055.7513	1615.95874023438
1060.3215	1277.33374023438
peaklist end

peaklist start
mz=391.284295027404
fragmentation=HCD
charge=1
header=RawFile: QE929_MSQ1321_20180329_Heba_ub_s3_ctrl_3 Index: 5088 Silind: 1960
117.27918	969.721374511719
121.02914	1557.73461914063
129.10251	40314.1796875
129.11142	1946.12890625
136.07607	1926.14172363281
140.9673	3405.39965820313
142.9924	1211.279296875
143.118	26277.982421875
143.1279	1307.91345214844
144.12181	1256.11840820313
147.11349	1356.85510253906
149.02351	177772.09375
150.02678	18403.46484375
155.11847	1414.80151367188
157.14583	1593.396484375
158.13701	1692.1669921875
158.97839	6690.88916015625
159.09203	2402.30419921875
161.00244	25783.90234375
162.95239	4174.23974609375
167.03391	16986.97265625
167.24969	1206.626953125
169.09758	1402.46740722656
169.13416	1062.95654296875
171.11324	5998.912109375
173.12915	1615.26318359375
179.95346	1233.79187011719
187.10886	1905.9560546875
204.13525	2079.443359375
209.093	4259.63134765625
215.10248	1330.48791503906
216.98448	1958.96496582031
218.97607	13667.1142578125
219.98456	938.875854492188
221.00589	7899.6884765625
226.11792	11287.912109375
228.13397	1978.72607421875
236.98424	14013.4677734375
238.97923	1226.06066894531
241.97476	1078.47302246094
244.12881	10229.21484375
247.4751	1049.09155273438
252.96452	9470.2705078125
270.97662	4700.4765625
297.15414	1445.42700195313
312.96564	2512.4375
314.99374	1542.9580078125
330.9754	1317.38916015625
352.40182	1108.48461914063
379.70416	4473.78271484375
396.22766	1211.50866699219
414.23969	1241.29760742188
431.44702	1044.57568359375
437.22198	1238.57080078125
485.27585	1223.11218261719
486.26099	1583.37280273438
495.25815	1208.92846679688
668.32318	3681.09326171875
789.48737	1372.7509765625
862.74335	1177.51477050781
886.4187	1354.96740722656
peaklist end

peaklist start
mz=391.284295027404
fragmentation=HCD
charge=1
header=RawFile: QE929_MSQ1321_20180329_Heba_ub_s3_ctrl_3 Index: 5659 Silind: 1960
110.07163	78587.0625
111.07557	1938.05334472656
112.08758	2357.263671875
116.71641	1031.73876953125
136.97513	2574.05419921875
138.06641	2330.10131835938
140.96782	4430.0595703125
149.02336	182337.296875
154.98547	2321.84887695313
156.11267	3393.30102539063
156.98096	1453.20300292969
158.09297	6786.86962890625
158.97783	7565.63720703125
161.00237	43188.5625
162.53989	1080.22094726563
166.06114	42056.20703125
167.03383	17006.6875
167.06509	2048.2607421875
175.1189	18266.796875
175.1319	1176.6357421875
178.13428	8239.4501953125
205.14445	1351.76806640625
214.98897	1144.72937011719
215.13898	2387.37524414063
216.98477	7732.4248046875
217.98764	1783.64184570313
218.97757	21772.1875
223.15489	27737.70703125
234.12378	14249.859375
234.95372	1753.00622558594
235.12729	1374.16052246094
236.98407	19796.169921875
238.98146	991.022094726563
243.13469	5711.30224609375
248.97177	4344.53857421875
251.15019	43968.0438232422
252.96471	9492.1171875
270.97562	6099.27783203125
271.17636	9903.0078125
288.20316	48710.3833007813
288.23334	2191.29736328125
294.95721	1470.32458496094
312.87009	1262.8876953125
312.96478	4808.91650390625
330.42789	1143.79479980469
334.23599	2247.11865234375
362.18124	3969.94555664063
364.23193	3180.53833007813
380.19455	1344.40588378906
382.21027	1696.07275390625
417.24613	31083.2353515625
493.27634	1742.97534179688
495.2955	1429.90307617188
513.30743	1929.85290527344
530.3298	101259.427734375
578.6601	1069.68981933594
667.38783	107281.11328125
728.20349	1152.06030273438
764.22656	1236.12634277344
peaklist end

peaklist start
mz=391.284295027404
fragmentation=HCD
charge=1
header=RawFile: QE929_MSQ1321_20180329_Heba_ub_s3_ctrl_3 Index: 6337 Silind: 1960
100.05308	3061.75927734375
100.05904	22335.291015625
106.06568	2748.28271484375
112.08736	21787.22265625
113.07144	10958.5537109375
114.0667	45689.48046875
114.07449	2757.97802734375
115.05516	2086.54858398438
115.08704	19492.248046875
116.07108	24822.732421875
117.0577	6115.97265625
118.06578	12027.6435546875
126.09148	1987.65502929688
128.10736	1788.18127441406
129.10262	2135.24926757813
130.0654	281402.75
130.09778	5478.189453125
131.06877	25154.466796875
132.08099	400302.65625
133.08441	29463.10546875
133.09712	6155.71533203125
140.96747	5886.5400390625
141.06598	3578.53540039063
141.10156	1839.29858398438
142.06419	2133.58032226563
143.11792	3591.52978515625
144.08113	2088.26806640625
149.02353	190125.21875
150.02676	2113.76977539063
154.53548	1614.24426269531
155.04614	1635.11328125
155.1183	19990.841796875
156.0809	1593.21655273438
157.10866	9730.115234375
157.13399	2981.28271484375
158.06418	2057.05541992188
158.08305	26522.677734375
158.09453	60108.03515625
158.97826	10295.6611328125
159.09184	182183.96875
159.14862	1655.81030273438
160.07556	3528.06811523438
160.09586	13977.248046875
161.00253	28122.220703125
167.03407	15994.0712890625
168.08113	7602.38037109375
169.07579	27282.32421875
170.0603	77232.8203125
170.0959	1585.31091308594
171.06361	6556.4921875
173.12865	98476.6328125
174.13174	8985.3818359375
175.11919	300931.75
176.12267	16548.4296875
183.11278	7563.3125
185.10753	49558.30859375
185.12825	8380.732421875
186.11052	2236.84765625
186.12425	23749.904296875
187.08682	678656.3125
188.09024	76493.4765625
189.09268	2535.04370117188
190.92868	1406.00988769531
195.09262	2000.37133789063
201.12363	79673.8828125
202.12604	7046.5966796875
204.13451	9723.9501953125
210.08707	5423.4091796875
211.11887	3341.0859375
212.10132	2361.8212890625
212.11845	9690.8935546875
213.10225	43667.66015625
214.10533	5818.02392578125
214.63419	24180.751953125
215.13623	3181.25561523438
216.0974	5446.8447265625
216.98424	2174.6767578125
218.9792	21057.4375
223.64052	1789.50439453125
228.0976	13714.8681640625
229.0965	4239.35205078125
229.12981	183068.671875
230.12915	498757.21875
231.13223	72059.2109375
235.63992	3064.40087890625
236.98396	17246.453125
240.11356	9993.3154296875
241.09694	5968.60693359375
245.1259	2826.048828125
246.15634	100089.34375
247.15944	10824.921875
249.14584	21148.21484375
249.64708	6430.1728515625
258.12393	235921.18359375
272.16024	38275.7038574219
312.96658	2326.154296875
324.20364	3114.54248046875
327.14676	7359.09619140625
342.21509	27464.609375
343.19019	2005.62658691406
343.69321	2951.30712890625
345.15619	9864.88195800781
359.24045	164301.40234375
369.22745	3110.62719726563
381.22809	3175.01489257813
384.2244	2839.56811523438
393.22342	2729.73852539063
404.24963	10525.37109375
411.23372	32212.869140625
416.26153	20387.5388183594
428.26215	39073.86328125
429.2462	73107.431640625
446.27251	2072074.9453125
449.76578	1627.283203125
456.25644	13414.029296875
485.28027	11907.5849609375
486.26733	17673.853515625
497.28208	28947.9541015625
501.27838	15628.5012207031
526.30872	3405.63354492188
527.29816	2832.67431640625
538.3075	3089.56396484375
539.29501	12431.9399414063
556.32084	119091.15612793
568.0752	1616.21716308594
587.33176	21659.9694824219
597.31624	35042.6806640625
598.30237	2019.51232910156
611.82483	1527.92358398438
614.33748	34511.263671875
615.32555	146458.423828125
632.35242	182730.197753906
633.26111	2180.13500976563
642.33313	2661.38891601563
703.38641	11810.2841796875
716.91486	1564.52819824219
756.53546	1646.4345703125
peaklist end

peaklist start
mz=391.284302369417
fragmentation=HCD
charge=1
header=RawFile: QE929_MSQ1321_20180329_Heba_ub_s5_10_2 Index: 15692 Silind: 3330
102.05553	20497.05859375
121.02872	1394.08520507813
130.05026	4812.49169921875
131.30641	1291.05053710938
132.1024	10912.798828125
149.02353	208342.921875
150.02705	14128.09765625
157.13387	7131.73583984375
159.00642	1024.35485839844
161.00276	1211.77746582031
162.95183	6045.84228515625
163.95981	2298.44897460938
167.03391	13018.244140625
168.03732	1266.92053222656
170.11774	4555.47216796875
179.95508	4007.13012695313
184.11423	1243.66979980469
184.74507	1030.12744140625
185.12943	1163.40881347656
197.12907	2420.87060546875
203.13831	1190.5146484375
241.65012	2115.66772460938
243.13451	1202.74816894531
246.65489	1289.52587890625
247.64954	10869.919921875
248.14989	1412.279296875
255.66118	1998.419921875
256.16345	5030.1435546875
259.95053	1228.7275390625
270.16434	1298.60107421875
286.13736	1335.26489257813
288.15952	4665.03857421875
297.16653	1501.10168457031
298.67365	1175.88952636719
305.39301	1178.775390625
311.67664	1240.52307128906
312.17322	1297.99987792969
367.70874	1130.83666992188
369.21045	2190.08447265625
381.20538	1090.11267089844
391.23917	1718.62255859375
392.25726	2038.09509277344
399.22369	2280.24438476563
409.20334	5448.75830078125
415.21829	1225.02136230469
421.2038	2059.15991210938
426.23022	4153.06591796875
427.21204	3582.73950195313
439.21445	6720.5146484375
466.29419	2368.2099609375
467.20892	2328.68286132813
480.24093	13704.5714111328
482.29422	1928.58935546875
492.2338	3439.34985351563
494.29224	22648.7719726563
508.23346	6233.78125
508.29962	2273.24755859375
510.24643	4234.47412109375
520.2373	3778.54711914063
526.24432	1917.16040039063
538.2442	1414.80090332031
565.32892	7458.29541015625
575.31451	1633.13159179688
580.29496	2539.97009277344
593.3274	10123.3269042969
605.3254	10925.5268554688
611.33624	2403.41552734375
621.32214	5834.69580078125
623.33405	4411.91943359375
633.31677	10805.7646484375
634.33069	2068.39624023438
639.33478	1875.01611328125
649.33875	1341.83264160156
651.32781	9375.26513671875
802.79657	1713.74645996094
peaklist end

peaklist start
mz=391.284303299547
fragmentation=HCD
charge=1
header=RawFile: QE929_MSQ1321_20180329_Heba_ub_s2_ctrl_2 Index: 2796 Silind: 1651
101.07184	5248.93212890625
101.10776	1490.84936523438
102.05563	6656.07080078125
110.0719	40514.1875
111.07522	1751.04260253906
112.08755	7349.95703125
113.07145	2441.34448242188
115.05058	1781.38159179688
115.08729	6936.97021484375
116.0714	10629.62109375
120.08124	4848.158203125
127.08714	2269.87866210938
129.06618	1553.42956542969
129.10265	67061.2109375
130.08669	15616.6005859375
130.10631	1830.38659667969
136.0759	16091.0556640625
137.07903	1240.28576660156
140.08218	1164.59436035156
140.1443	1375.41650390625
140.96753	7546.869140625
141.06641	1689.87451171875
141.10239	2050.50219726563
143.11809	1355.19152832031
147.11314	23449.24609375
149.02368	158846.609375
150.0273	13740.8740234375
155.08179	2512.06958007813
157.10861	2392.84252929688
157.13377	1191.63562011719
158.09271	4875.3798828125
158.97856	8252.224609375
161.00273	14006.564453125
166.06119	1589.89807128906
167.03445	16759.30859375
173.12871	5081.87158203125
173.60323	1392.82421875
175.11929	21893.28515625
181.1091	1053.55895996094
186.08913	1243.3134765625
187.14503	1572.26879882813
187.60083	1477.90893554688
197.104	2241.05322265625
197.1286	1294.67980957031
211.15515	1492.54431152344
214.1286	1645.81262207031
216.98517	2105.36596679688
218.98206	15976.4296875
219.98239	1551.66174316406
221.00557	1510.28784179688
225.09894	1217.09826660156
228.18326	1783.40881347656
235.12062	1287.47045898438
236.98425	8093.64501953125
243.15073	10044.541015625
244.16589	1434.71276855469
249.15889	1367.94897460938
250.96823	1743.30163574219
252.96518	10305.3603515625
256.17706	9101.79296875
260.1966	16294.9399414063
270.9772	3318.14208984375
276.1564	2548.00146484375
288.0845	1685.97131347656
303.21594	1538.51953125
312.96713	2005.82470703125
317.17603	1796.90771484375
329.19339	5525.15869140625
340.17657	4742.19091796875
356.18362	6721.18701171875
359.20914	1785.55126953125
371.24188	1803.30920410156
374.19089	4736.125
383.69122	1623.65747070313
384.27472	2330.27758789063
392.18774	4018.466796875
392.51813	2017.78833007813
403.20581	4778.23046875
414.24521	2275.1044921875
421.72827	1940.98132324219
443.17474	1413.87182617188
449.21103	1777.31872558594
460.19766	5634.4443359375
460.25235	5316.45556640625
491.27716	1424.52648925781
513.3158	1583.06665039063
532.24951	5046.982421875
558.19623	1630.78979492188
568.29358	4409.58642578125
571.29077	1700.51196289063
575.22375	7007.736328125
597.3113	9824.46533203125
600.32162	17742.6115722656
607.02838	1321.39636230469
645.34296	1852.59118652344
668.35999	1409.66796875
781.41148	17602.7250976563
856.0816	1187.31372070313
914.43548	8968.26550292969
peaklist end

peaklist start
mz=391.284310045013
fragmentation=HCD
charge=1
header=RawFile: QE929_MSQ1321_20180329_Heba_ub_s9_30_3 Index: 17096 Silind: 6107
102.05534	8113.0439453125
113.18229	940.360900878906
121.02851	1537.54089355469
122.09652	992.241577148438
131.34975	1096.78161621094
132.10162	4711.17138671875
149.02338	159059.53125
150.02675	8237.583984375
157.133	1507.52136230469
162.95152	4664.6572265625
167.03349	11551.2587890625
170.1178	1938.68920898438
171.7252	984.237854003906
199.28876	1008.01055908203
203.13817	1271.30981445313
226.73013	998.944274902344
240.37434	1129.55151367188
241.97472	1487.04968261719
247.15562	1394.80932617188
247.6499	7685.7109375
249.1478	1122.3505859375
249.18111	1239.88317871094
255.6599	965.837707519531
283.16757	2176.00122070313
298.17078	1151.47094726563
311.16525	1163.25085449219
312.67264	1444.07055664063
325.67621	1908.38415527344
354.24908	1015.65319824219
371.28262	1523.70288085938
373.28643	39328.0085449219
391.2965	29014.5854492188
392.25363	2155.61865234375
399.21988	1560.85461425781
409.20218	1587.95910644531
427.216	1961.32275390625
480.24045	4126.67236328125
494.28955	8242.17724609375
534.28229	1181.31201171875
580.29895	1281.720703125
593.3241	4354.734375
605.32257	5727.73828125
621.31934	1735.7724609375
633.31506	5419.48486328125
651.32733	1753.96447753906
peaklist end

peaklist start
mz=391.284341299097
fragmentation=HCD
charge=1
header=RawFile: QE929_MSQ1321_20180329_Heba_ub_s7_30_1 Index: 2938 Silind: 2301
101.07158	8077.83349609375
110.07187	31893.65625
112.08742	10443.865234375
113.03493	8917.5205078125
113.07133	2041.77514648438
115.05054	2897.98901367188
115.08702	8814.427734375
116.07124	7201.46435546875
119.08187	7349.97900390625
120.08091	4371.0810546875
127.05	2533.52954101563
127.08708	2069.90307617188
129.06612	29643.275390625
129.10246	29241.642578125
130.08627	7658.95849609375
130.09732	2656.96899414063
136.07565	3886.00805664063
138.06607	2785.16479492188
140.96725	12318.9970703125
141.10269	3486.74072265625
147.11343	4473.73193359375
149.02359	172622.859375
157.09755	7526.1025390625
157.10913	3609.30737304688
158.97835	12536.3857421875
161.00259	46705.06640625
167.03398	12241.822265625
171.07669	11783.5625
171.11328	7469.998046875
175.10526	3444.99658203125
176.12314	3322.94799804688
180.10582	46448.890625
180.60699	4480.396484375
181.0601	2748.85766601563
185.09232	9274.1259765625
195.0882	1971.77697753906
199.10674	2698.30786132813
202.08168	2550.40283203125
202.11871	8362.6787109375
203.10297	3306.1181640625
209.10309	4574.73779296875
216.98395	4129.6064453125
218.9791	30783.486328125
227.11391	29502.208984375
234.95486	2299.32080078125
236.98468	19059.74609375
248.97153	2996.2705078125
252.96469	23659.01171875
270.97659	2770.15307617188
298.0965	3192.61108398438
299.17001	2732.26489257813
311.18277	7424.77294921875
312.96609	8711.2119140625
327.20123	3123.45703125
328.16327	2643.4443359375
352.20288	2184.26904296875
358.18237	7727.41796875
384.70258	2426.98266601563
391.20264	2090.08984375
393.21503	2065.8955078125
426.74124	2412.15966796875
435.25244	8431.853515625
469.76205	2205.20922851563
472.32617	2358.41528320313
484.69815	2285.5986328125
488.37292	2266.40234375
499.26395	2511.95434570313
570.33478	8463.990234375
579.36127	3411.537109375
595.29266	2128.07299804688
613.30585	3908.94116210938
653.30658	7051.51025390625
667.35102	6134.322265625
670.32966	14225.412109375
679.31653	7853.19189453125
684.37903	11110.5693359375
686.35846	11845.220703125
712.37091	8939.1923828125
768.39844	2750.8154296875
785.42586	15187.6611328125
1036.5253	7142.39111328125
1139.447	2278.5673828125
peaklist end

peaklist start
mz=391.284341299097
fragmentation=HCD
charge=1
header=RawFile: QE929_MSQ1321_20180329_Heba_ub_s7_30_1 Index: 2966 Silind: 2301
100.07599	2307.521484375
101.07143	25354.8046875
102.05527	1462.73449707031
110.07166	44598.91015625
112.08724	4962.56201171875
115.08645	2062.24389648438
116.07097	1384.44250488281
120.08105	36703.77734375
121.02872	1085.08862304688
121.08437	2389.974609375
127.08659	7035.90673828125
129.06586	2505.39624023438
129.0928	1631.16467285156
129.10237	42650.58984375
130.10631	1352.21545410156
131.09038	1507.15612792969
133.04251	1491.32153320313
136.07613	5148.107421875
136.97421	2623.53149414063
138.96941	1240.64855957031
140.08174	1549.69311523438
140.96725	8694.0380859375
141.10168	2544.35986328125
142.99133	1618.716796875
143.11789	22031.458984375
143.83109	1112.30932617188
146.10063	7728.0869140625
148.11629	2741.32250976563
149.02342	170327
149.25247	1204.69360351563
154.98471	2744.52612304688
155.09279	5942.154296875
156.07591	1354.91552734375
156.59314	2147.21215820313
156.98079	4637.26904296875
157.10837	2494.08374023438
158.09251	2774.48095703125
158.97784	11559.552734375
159.11288	10719.6376953125
161.00235	67853.84375
166.06116	2871.41259765625
167.03395	20139.3046875
171.11269	6340.611328125
174.09525	4474.55029296875
175.11909	39590.30078125
176.98871	1680.06262207031
187.10785	1626.87158203125
192.09702	2231.61840820313
197.10284	1288.44836425781
199.10759	5033.8564453125
205.11945	27767.279296875
207.08791	2213.46313476563
207.12379	1811.96618652344
208.07053	1564.60119628906
216.98383	9778.27734375
217.98682	4452.9931640625
218.98003	39378.37109375
225.09843	8515.6220703125
226.11786	7401.443359375
227.1035	6707.39697265625
227.14044	1245.94287109375
234.95462	1554.67822265625
235.11853	11950.6865234375
236.98421	34294.3125
238.9785	4426.55615234375
246.12717	6499.373046875
248.93564	1625.94091796875
248.97052	5013.640625
250.96779	10022.9381103516
252.96472	24873.080078125
270.97519	7656.48486328125
298.09711	30918.81640625
302.16089	20376.328125
312.1781	20272.5703125
312.9657	11302.228515625
319.13937	4217.162109375
345.19125	2887.49609375
353.19397	2021.94067382813
359.20517	9625.9482421875
364.17679	2741.05737304688
381.19783	14147.404296875
392.20389	8359.1728515625
393.16949	26275.517578125
398.21497	1836.82043457031
409.23065	52155.41796875
411.18109	58744.1875
426.72754	2065.36962890625
430.74365	1659.28002929688
441.24158	2241.9853515625
463.2428	2164.5400390625
474.76138	1176.59313964844
478.76605	1571.67175292969
480.26757	13755.8559570313
491.27808	1600.03979492188
508.23145	1306.67858886719
536.28766	2639.18798828125
537.28973	24685.568359375
578.31555	5917.19091796875
581.21381	2181.03149414063
606.30788	12955.7744140625
606.3125	5614.82165527344
638.35126	2412.25390625
648.31781	6423.72021484375
666.33472	12698.23046875
674.18109	1509.9560546875
677.3844	9389.61083984375
684.35309	2403.09252929688
694.29803	12377.685546875
705.37898	11162.2987060547
713.39288	4735.1728515625
715.34619	1836.88684082031
725.38027	25706.2589111328
753.37689	11986.7609863281
763.37714	2328.21264648438
771.38824	7536.775390625
776.41272	2686.04150390625
824.44878	12731.3325195313
852.44364	6542.62573242188
869.46844	1689.90209960938
883.47034	1612.955078125
peaklist end

peaklist start
mz=391.284341299097
fragmentation=HCD
charge=1
header=RawFile: QE929_MSQ1321_20180329_Heba_ub_s7_30_1 Index: 2979 Silind: 2301
101.0715	19541.755859375
102.05537	14747.7021484375
105.90825	2337.14086914063
110.07165	146964.671875
111.07521	4177.759765625
116.07078	11137.9658203125
120.08144	9680.099609375
129.06566	5110.1650390625
129.10214	11686.216796875
130.08659	4081.35473632813
130.09764	2734.95849609375
133.04282	4650.8154296875
140.08173	4629.3974609375
140.96768	4630.9765625
143.11804	4000.78271484375
145.09717	15157.8408203125
147.11261	5012.701171875
149.02344	150258.4375
150.02646	11728.2626953125
155.0927	35212.94921875
155.11766	3485.89282226563
156.07703	4088.892578125
156.59299	9736.9521484375
157.09413	3032.91259765625
157.10898	4105.6923828125
158.97768	4377.18603515625
161.00241	42865.08203125
166.06126	15705.71484375
167.03421	11555.7685546875
173.09264	2803.4208984375
176.12201	4321.24462890625
192.09625	23042.716796875
196.11432	9678.6240234375
199.10793	14470.45703125
205.11899	105374.5078125
205.62056	16094.1923828125
207.08795	12999.0771484375
207.12386	17117.546875
217.10866	5370.69970703125
218.97523	20203.85546875
221.00478	5056.5615234375
227.10199	34041.40625
234.13383	3727.90698242188
235.11888	49537.03125
236.1223	5651.3603515625
236.98514	20406.421875
242.31671	2520.17309570313
246.12656	28255.701171875
247.12906	3192.77954101563
252.14503	19432.185546875
254.62067	25006.140625
284.12302	22675.84375
302.16108	118378.018554688
305.14224	5230.64453125
319.14206	17310.53125
322.16241	12586.54296875
349.19812	3654.08959960938
355.15887	3718.30419921875
374.19269	3888.67993164063
376.14182	3327.55346679688
382.19229	5746.767578125
391.21964	15519.1376953125
393.1693	161378.817871094
411.22397	6740.9140625
450.24734	4353.88037109375
474.43976	2762.40893554688
519.28711	2894.71801757813
581.21118	5762.826171875
727.35838	5957.34033203125
1145.6774	3070.58520507813
peaklist end

peaklist start
mz=391.284341299097
fragmentation=HCD
charge=1
header=RawFile: QE929_MSQ1321_20180329_Heba_ub_s7_30_1 Index: 4523 Silind: 2301
101.07158	2270.63354492188
102.08293	920.216186523438
112.08707	1703.93090820313
112.94408	1025.41369628906
115.08718	1196.03076171875
115.53338	930.10498046875
116.07077	2300.53637695313
119.08202	2572.4560546875
119.65222	1076.19775390625
126.48564	984.760131835938
129.10254	1593.28833007813
136.07547	1780.63757324219
138.97002	1237.06896972656
140.96745	6494.36572265625
143.11745	1327.43957519531
149.0235	156769.953125
150.0265	6322.2451171875
153.43323	970.091064453125
156.98116	1135.02819824219
158.97842	9982.9462890625
158.98918	1154.87194824219
161.00246	43723.58203125
161.01596	1601.23449707031
162.95197	1710.57983398438
167.034	16738.111328125
176.98849	1620.94006347656
178.83679	1126.72875976563
179.95389	1095.08801269531
181.09721	1244.70092773438
181.61208	1074.81262207031
187.14384	1883.03393554688
191.95279	1165.23840332031
207.117	1274.00744628906
211.15637	2212.64819335938
212.10161	1361.9482421875
216.98447	4222.9091796875
218.97792	21635.5078125
219.97968	1175.19689941406
224.93375	1255.63781738281
227.60551	1755.734375
230.11363	4277.92626953125
233.45233	1275.18432617188
236.98381	21479.92578125
238.97957	1891.91467285156
248.97232	1485.84912109375
252.9641	14891.279296875
259.14392	2256.90063476563
268.13953	1996.03662109375
270.97552	5391.79296875
276.17039	14216.7719726563
312.87183	1424.30541992188
312.96597	9711.654296875
323.68686	9587.5185546875
333.19242	20805.765625
347.2294	1367.4384765625
360.21436	1887.06481933594
370.2189	2485.56713867188
373.93622	1209.3349609375
383.2045	1514.49536132813
386.2504	6188.7421875
390.21136	1484.08972167969
471.22845	1472.68212890625
482.30911	5339.77685546875
488.25824	2482.208984375
499.33573	55016.408203125
539.32788	6296.35107421875
612.41696	20558.9262695313
636.38202	2043.4599609375
peaklist end

peaklist start
mz=391.284341299097
fragmentation=HCD
charge=1
header=RawFile: QE929_MSQ1321_20180329_Heba_ub_s7_30_1 Index: 4598 Silind: 2301
101.0715	10561.2392578125
107.04945	1199.07348632813
109.65617	1043.27502441406
110.07197	1851.77844238281
111.05532	1365.99914550781
112.08736	8747.1064453125
115.0871	1906.7490234375
116.07122	11151.9765625
119.04941	2558.6708984375
125.07181	1966.50573730469
128.08182	2206.02465820313
129.06613	2464.33349609375
129.10245	4937.50634765625
130.06532	27227.2578125
130.08656	1564.53771972656
130.09727	1679.14050292969
131.06876	2298.36328125
132.08102	25116.509765625
136.07591	105977.4375
136.97466	1469.53442382813
137.07913	8039.52880859375
137.63646	1136.14367675781
138.97032	2010.91528320313
139.05052	5181.29833984375
140.96732	6599.13525390625
141.0654	1076.32995605469
142.99084	1233.89636230469
147.11255	1569.10754394531
147.34093	1041.48059082031
149.02356	147834.46875
152.08203	2508.74438476563
153.06575	8580.9638671875
154.06073	1612.90942382813
156.07642	4855.15966796875
156.98077	1966.04699707031
157.10881	2501.88208007813
158.09236	9019.990234375
158.97807	10383.4736328125
159.09201	18891.890625
161.00253	44719.96875
167.03423	12007.7021484375
168.07671	2000.30541992188
170.0603	9213.66015625
175.11922	86509.46875
176.12187	4092.08666992188
176.98776	1275.01708984375
181.0975	11243.4228515625
187.08714	16635.4296875
194.86499	1245.99963378906
208.02388	1389.45361328125
215.80627	1192.87805175781
215.98956	1119.13073730469
216.9846	6897.216796875
217.98666	2260.71850585938
218.97935	22611.572265625
225.10316	10406.0107421875
226.11942	2153.3701171875
227.10339	4313.49169921875
233.62408	2595.85375976563
236.98466	23416.228515625
238.97916	1148.52014160156
244.166	8000.451171875
248.10707	1691.48181152344
248.97119	4509.396484375
252.11615	9001.0654296875
252.9646	12124.1044921875
269.14081	61011.12109375
270.12305	70818.3510742188
280.10852	8783.625
286.15056	46609.6064453125
292.1293	9098.4228515625
297.1347	26698.30078125
303.17771	55025.4736328125
312.96567	6613.05712890625
318.15097	2457.029296875
322.15479	1728.85900878906
360.1546	1988.6357421875
373.67618	1355.9296875
378.00012	1061.873046875
381.73407	2051.19799804688
414.17706	1246.64819335938
431.20398	6265.84423828125
432.18881	8691.94799804688
448.23462	1953.24853515625
449.21394	20147.2342529297
460.19925	13558.7421875
466.24123	140832.6640625
477.22314	1814.89331054688
557.24169	9073.65368652344
560.25854	1331.57995605469
588.25378	2246.76538085938
635.2948	2001.8720703125
652.31956	19677.5288085938
762.36879	66407.6497802734
peaklist end

peaklist start
mz=391.284341299097
fragmentation=HCD
charge=1
header=RawFile: QE929_MSQ1321_20180329_Heba_ub_s7_30_1 Index: 4761 Silind: 2301
110.07163	4471.2939453125
117.06625	14212.994140625
119.04902	1469.78979492188
120.0811	1363.95983886719
127.05011	2085.56469726563
129.1024	4997.1103515625
130.06479	1035.10498046875
130.08601	1229.59997558594
136.07585	36173.37109375
137.07909	4677.841796875
140.1358	971.753662109375
140.96718	4180.794921875
142.99182	1058.35595703125
145.06129	8677.85546875
145.97835	1271.63818359375
147.11302	4764.13623046875
149.02344	159416.359375
150.02689	13302.19140625
158.09305	1621.90795898438
158.97758	8320.677734375
159.09145	10254.0576171875
161.00229	31276.630859375
162.95142	1932.57177734375
163.9585	1112.90368652344
167.03416	10927.787109375
175.11906	33181.3828125
179.95346	1173.30126953125
184.07153	2194.67260742188
191.08186	1621.21765136719
196.07129	1162.83459472656
197.53012	1199.2216796875
215.13918	1102.49182128906
216.98268	1477.80004882813
218.97737	14973.9521484375
233.09286	1551.54504394531
236.98463	17984.65625
238.9789	1631.50134277344
243.1338	1463.53198242188
246.1808	2127.02905273438
249.61249	965.437316894531
250.12044	3376.78857421875
252.96436	11914.0224609375
259.94888	1482.61022949219
261.08749	4108.794921875
265.11911	1739.12426757813
270.97522	1800.2021484375
303.12982	1233.62585449219
312.96521	1952.60693359375
323.18707	1853.99389648438
323.68799	4033.15576171875
327.1467	2291.84619140625
344.17059	8055.4033203125
361.19828	22685.3825683594
372.17749	1492.1181640625
376.16721	1207.45251464844
419.17249	1655.18103027344
450.31512	1076.13793945313
524.26255	20994.5302734375
562.23938	5271.158203125
617.34491	1152.38122558594
621.27755	25841.1220703125
624.92133	1191.24060058594
638.30469	28327.4633789063
649.2782	1202.09301757813
736.30292	1987.73852539063
peaklist end

peaklist start
mz=391.284341299097
fragmentation=HCD
charge=1
header=RawFile: QE929_MSQ1321_20180329_Heba_ub_s7_30_1 Index: 4772 Silind: 2301
102.05562	2442.09594726563
106.03712	1041.97058105469
107.61012	1100.00231933594
110.07172	2168.24926757813
117.06625	2126.34594726563
119.0493	9545.6103515625
120.08117	1677.59924316406
121.02795	1137.02722167969
127.05093	1107.27368164063
129.10242	16287.236328125
130.06499	1095.6142578125
130.08624	11952.9921875
131.20676	1300.583984375
136.07573	119427.640625
136.97401	1326.24926757813
137.07906	6572.9912109375
138.9702	1603.49096679688
140.96712	8731.32421875
145.06041	1904.16333007813
147.04453	9270.6044921875
147.11276	19515.74609375
149.02338	144375.0625
154.98491	5345.57177734375
156.9801	1877.54504394531
157.06223	1162.53149414063
158.09187	1308.12487792969
158.97803	10790.5107421875
159.09227	1190.24853515625
161.00226	44630.734375
167.03366	12703.330078125
167.08073	1652.68505859375
175.11867	11476.822265625
185.09418	1050.23449707031
185.16476	2273.57421875
200.54028	1018.90679931641
202.08563	1813.1943359375
215.13853	5436.8837890625
215.98936	1632.46276855469
216.98409	4820.623046875
217.98643	1197.21496582031
218.97772	21949.580078125
228.17058	1382.42102050781
232.95586	1032.40795898438
236.98416	23714.388671875
238.97932	1793.00305175781
241.08141	1234.80993652344
243.1339	6353.763671875
246.1814	19548.333984375
247.18303	1292.95593261719
248.97128	4751.4892578125
249.97438	1626.97692871094
250.9678	5493.07958984375
252.96492	15154.4189453125
259.09235	14226.1533203125
265.11795	17721.404296875
270.97485	4877.21142578125
293.11377	8624.5556640625
302.62811	1316.49291992188
308.16077	1203.02160644531
312.86887	1039.41125488281
312.9649	5673.86865234375
326.17154	1735.14294433594
354.16504	4448.8896484375
359.2641	3949.11889648438
361.19757	6351.0107421875
372.17484	11160.9130859375
422.15646	4220.60888671875
458.83084	1130.12353515625
470.29745	5796.57421875
488.30792	8146.6708984375
524.26141	8188.72607421875
599.34386	3968.97668457031
617.35195	15383.2917480469
621.27863	6911.1923828125
638.30157	6506.60205078125
690.29144	1492.96960449219
peaklist end

peaklist start
mz=391.284341299097
fragmentation=HCD
charge=1
header=RawFile: QE929_MSQ1321_20180329_Heba_ub_s7_30_1 Index: 5838 Silind: 2301
106.86558	1100.4560546875
110.07157	77343.8359375
111.07487	2311.1943359375
112.08742	2594.7099609375
115.08659	1586.51574707031
116.07076	2459.21362304688
120.08102	1093.28833007813
127.08694	1233.99304199219
134.61935	873.274719238281
138.06641	4486.421875
138.97021	1698.40100097656
140.96666	8223.767578125
149.02333	151620.234375
154.98448	1680.05847167969
156.11351	1997.58081054688
158.09244	6612.4423828125
158.97798	7413.15283203125
160.98984	1818.38049316406
161.00229	39521.125
166.06113	37335.23828125
167.03366	11482.0146484375
175.11874	21586.361328125
178.13341	9830.1962890625
181.78256	1162.10559082031
206.12787	1319.26428222656
207.11215	5045.71533203125
215.13892	1436.17272949219
216.9828	4498.96923828125
217.98537	4384.83984375
218.98018	19969.74609375
222.61305	1457.34802246094
223.15535	24200.177734375
224.1581	2123.76611328125
232.14038	5478.6162109375
234.12367	15745.3505859375
235.12764	1491.23046875
236.98409	17560.865234375
237.13405	4312.87060546875
238.97899	1818.49438476563
243.13382	7578.9140625
248.97089	2104.40551757813
249.97577	1141.10754394531
251.15002	40778.7119140625
252.96399	12540.0126953125
270.97479	2489.8994140625
271.17584	10506
288.20277	51176.2680664063
294.95532	1257.61669921875
312.96439	4173.51318359375
347.16858	1327.75061035156
350.21777	1278.7314453125
362.18118	4663.88818359375
364.23282	1695.46215820313
380.18958	4127.40625
399.23416	1817.55346679688
417.24574	28391.1274414063
444.22205	1272.98791503906
479.25754	1541.69836425781
513.30957	3419.1875
530.3295	97801.412109375
667.38865	84206.3714599609
799.12854	1352.56457519531
peaklist end

peaklist start
mz=391.28448916982
fragmentation=HCD
charge=1
header=RawFile: QE929_MSQ1321_20180329_Heba_ub_s2_ctrl_2 Index: 16843 Silind: 9936
102.05533	7158.92578125
121.02867	1570.26232910156
121.03988	892.183776855469
122.01743	973.200073242188
132.10184	5170.890625
149.0233	191914.5
150.02689	14061.4150390625
152.08813	1093.34973144531
161.00233	1152.89685058594
162.95143	6494.2841796875
163.0742	1993.41687011719
163.95934	1105.32604980469
167.03369	14044.9462890625
170.11719	1506.72094726563
179.95398	2350.16918945313
196.99756	1037.99755859375
216.97943	1047.18395996094
241.6503	1183.96948242188
241.97319	1642.59716796875
243.13518	1115.03991699219
247.64938	1921.72961425781
255.66013	1594.36181640625
256.16794	2017.95361328125
263.70273	997.023315429688
283.16806	1270.26977539063
312.16949	1247.11413574219
348.03024	1296.77185058594
391.26376	1847.55786132813
392.25357	1267.46240234375
409.20084	2143.10009765625
439.21295	1699.89770507813
480.23872	6009.28479003906
494.29141	7399.18994140625
508.23422	1872.42468261719
532.61511	1180.666015625
593.3205	4645.7666015625
605.32001	4786.115234375
621.3266	1436.80529785156
623.33008	2216.72387695313
633.31799	2161.7177734375
640.32257	1407.43444824219
803.3382	1112.83044433594
peaklist end

peaklist start
mz=391.973592385954
fragmentation=HCD
charge=1
header=RawFile: QE929_MSQ1321_20180329_Heba_ub_s8_30_2 Index: 6281 Silind: 1677
103.05459	5010.0791015625
110.07175	3752.7001953125
117.29914	1015.82391357422
120.08105	134312.140625
121.07693	1012.23162841797
121.08445	9792.6611328125
129.10262	10966.740234375
130.08591	8380.2294921875
136.0757	9878.9404296875
136.09258	1075.01928710938
143.11789	16070.2666015625
147.11266	16350.71484375
149.02345	100337.171875
150.02684	10410.80859375
157.13385	1513.193359375
159.09201	5023.994140625
161.00226	9241.099609375
162.95111	4859.390625
167.03386	6469.43359375
171.11307	2403.57470703125
175.11905	5156.88720703125
201.46291	974.930053710938
218.97734	1116.31555175781
220.40909	1087.6123046875
221.00565	32882.72265625
228.13403	13012.3212890625
228.17087	1318.55407714844
233.09172	1799.19750976563
233.16487	33496.875
234.16779	4274.69775390625
235.14397	2228.01635742188
238.9785	1330.15307617188
241.97325	1315.45642089844
246.18146	20233.369140625
247.18472	1212.04943847656
250.1185	21093.8677978516
261.08768	1796.48767089844
261.16025	1926.43701171875
278.11371	20290.3549804688
314.99176	7144.80615234375
356.15445	4205.02001953125
358.98706	1139.4248046875
373.18161	2314.80493164063
375.20117	4465.59423828125
377.18411	10789.220703125
391.19608	9807.1591796875
396.10434	1252.37414550781
409.24409	7782.02709960938
437.25208	1929.51098632813
506.2601	6613.73388671875
523.28822	19401.7841796875
543.28949	5883.54150390625
614.32538	10253.1494140625
623.32611	1086.74536132813
636.37428	9353.29162597656
818.40979	1206.46569824219
peaklist end

peaklist start
mz=391.975407153576
fragmentation=HCD
charge=1
header=RawFile: QE929_MSQ1321_20180329_Heba_ub_s6_10_3 Index: 5489 Silind: 1608
103.11137	958.854614257813
110.07216	1170.16076660156
112.47415	1248.74096679688
120.08081	1818.02124023438
121.38467	927.772155761719
129.10237	26052.041015625
136.0759	1160.41284179688
140.96774	1891.97326660156
143.11801	13832.087890625
147.1133	1671.55676269531
149.02335	178150.96875
150.02678	16553.736328125
158.97804	6770.8115234375
161.00246	23599.529296875
162.95195	5461.908203125
167.03362	17571.626953125
168.03781	1043.78747558594
171.11302	2011.77062988281
173.13005	1340.47106933594
179.95451	1623.81799316406
204.13521	1017.63342285156
209.09225	1625.39685058594
216.98262	1184.4990234375
218.97635	12385.4931640625
219.97896	902.129028320313
221.0051	7905.3876953125
226.11932	6433.0341796875
236.98378	12136.8134765625
238.98325	1375.22192382813
241.96996	1220.58337402344
244.13	4682.02734375
248.97339	1266.17443847656
250.96805	1593.80261230469
252.96472	7071.25244140625
259.94778	1904.1142578125
270.97629	1885.20617675781
297.1579	1017.73687744141
312.96408	1815.88073730469
367.19843	1292.19873046875
379.70459	1060.60974121094
445.72836	2541.705078125
451.44476	1016.54803466797
530.77924	1326.94360351563
668.32788	1366.87463378906
946.52534	3011.32824707031
peaklist end

peaklist start
mz=391.993119503569
fragmentation=HCD
charge=1
header=RawFile: QE929_MSQ1321_20180329_Heba_ub_s1_ctrl_1 Index: 429 Silind: 1034
140.96758	1887.59973144531
142.99171	987.779724121094
145.9785	1128.56884765625
148.53477	1143.98986816406
149.02351	185829.78125
150.02689	5503.91943359375
156.99854	1146.10083007813
158.97827	3879.73193359375
161.00246	134112.828125
162.00542	2118.26904296875
162.95201	3581.89892578125
167.03397	18124.064453125
179.01237	1191.89001464844
207.09894	1145.42541503906
216.98091	2007.28381347656
218.97357	43932.33203125
219.97514	1040.72033691406
236.98427	63713.65625
237.98689	1396.63159179688
238.98007	1673.13146972656
252.96553	8215.134765625
259.94809	5945.3603515625
270.97525	1822.03784179688
277.95752	1434.02807617188
294.95673	7155.5947265625
296.98746	1510.70471191406
312.96344	6748.11767578125
330.97226	2333.84350585938
525.6275	1040.876953125
551.92767	1046.2373046875
697.68573	1087.43359375
718.88367	1082.92883300781
922.20105	1340.91540527344
1184.3826	1267.43212890625
peaklist end

peaklist start
mz=392.236510636286
fragmentation=HCD
charge=1
header=RawFile: QE929_MSQ1321_20180329_Heba_ub_s6_10_3 Index: 2804 Silind: 1445
101.07159	2130.61572265625
102.30724	1009.60583496094
110.07185	26866.98046875
127.10423	1074.04357910156
140.96768	1454.17736816406
141.10158	1269.03210449219
142.99245	2114.21337890625
149.02361	39548.9375
150.02686	25318.84375
151.02856	1355.12536621094
158.97806	2167.099609375
161.00258	48955.1953125
162.00514	1874.9931640625
162.95186	4242.541015625
162.99861	9276.8681640625
167.0343	6284.44482421875
168.03807	1749.43420410156
175.11919	6955.54833984375
179.10278	1131.396484375
179.95357	1093.38854980469
201.0327	1303.60363769531
216.97754	1011.49847412109
218.06021	1265.92456054688
218.97838	7927.21484375
219.01004	2134.88598632813
219.98201	2050.95629882813
220.97501	7209.9345703125
221.00598	162080.3125
225.01758	1953.33142089844
236.98476	7600.00927734375
237.98701	2427.908203125
238.97958	8030.3984375
241.9743	1078.80798339844
252.9646	6477.0166015625
270.97635	4336.1708984375
288.20337	5811.6494140625
293.15057	2414.0810546875
295.46756	1625.66235351563
298.09738	2327.140625
302.12616	1906.13317871094
312.96649	2078.5810546875
314.9621	2378.31225585938
314.99237	68589.6015625
319.17429	1724.57592773438
330.18866	1764.51696777344
353.16757	1605.88635253906
358.18417	5454.27783203125
377.2352	1121.63537597656
380.55032	1064.58459472656
381.95999	5973.7685546875
388.74417	1285.95556640625
425.25894	1902.64660644531
441.6955	1391.12573242188
443.27402	4232.86962890625
456.23175	1662.03442382813
471.26837	4249.21142578125
527.26904	1331.61730957031
585.28908	5350.15710449219
655.32373	2105.06616210938
722.35511	15961.7261962891
792.38513	4461.9052734375
882.38128	7623.65966796875
927.89618	1209.10034179688
939.40369	28373.5860595703
1114.5497	1311.478515625
1481.132	1424.47412109375
peaklist end

peaklist start
mz=392.243230453765
fragmentation=HCD
charge=1
header=RawFile: QE929_MSQ1321_20180329_Heba_ub_s2_ctrl_2 Index: 5827 Silind: 2144
102.05521	2043.01818847656
109.97433	826.000610351563
110.07189	2255.36181640625
120.08103	1761.18481445313
121.68937	943.146545410156
129.10243	6563.0078125
136.07561	14942.33984375
138.79828	924.653930664063
143.11934	1262.06433105469
149.01239	1676.90270996094
149.02332	20759.193359375
150.02638	13306.06640625
151.02824	1212.89953613281
161.00233	14552.1220703125
167.03406	1388.09094238281
177.63783	1206.16430664063
191.61937	951.01416015625
218.97462	1610.68347167969
221.00546	52852.5234375
226.12015	1146.62524414063
238.97961	1769.23596191406
247.10912	1003.19934082031
260.63419	1104.52856445313
314.99182	19840.783203125
317.17633	4099.22021484375
323.68732	1338.78930664063
373.72342	1574.40734863281
393.21594	1283.25427246094
438.24271	1794.68212890625
438.883	1070.85302734375
607.24463	1075.45190429688
620.9704	1019.66534423828
746.92639	1315.21044921875
931.02081	1346.24060058594
peaklist end

peaklist start
mz=392.254266470917
fragmentation=HCD
charge=1
header=RawFile: QE929_MSQ1321_20180329_Heba_ub_s2_ctrl_2 Index: 16843 Silind: 2609
102.05533	7158.92578125
121.02867	1570.26232910156
121.03988	892.183776855469
122.01743	973.200073242188
132.10184	5170.890625
149.0233	191914.5
150.02689	14061.4150390625
152.08813	1093.34973144531
161.00233	1152.89685058594
162.95143	6494.2841796875
163.0742	1993.41687011719
163.95934	1105.32604980469
167.03369	14044.9462890625
170.11719	1506.72094726563
179.95398	2350.16918945313
196.99756	1037.99755859375
216.97943	1047.18395996094
241.6503	1183.96948242188
241.97319	1642.59716796875
243.13518	1115.03991699219
247.64938	1921.72961425781
255.66013	1594.36181640625
256.16794	2017.95361328125
263.70273	997.023315429688
283.16806	1270.26977539063
312.16949	1247.11413574219
348.03024	1296.77185058594
391.26376	1847.55786132813
392.25357	1267.46240234375
409.20084	2143.10009765625
439.21295	1699.89770507813
480.23872	6009.28479003906
494.29141	7399.18994140625
508.23422	1872.42468261719
532.61511	1180.666015625
593.3205	4645.7666015625
605.32001	4786.115234375
621.3266	1436.80529785156
623.33008	2216.72387695313
633.31799	2161.7177734375
640.32257	1407.43444824219
803.3382	1112.83044433594
peaklist end

peaklist start
mz=392.287631296867
fragmentation=HCD
charge=1
header=RawFile: QE929_MSQ1321_20180329_Heba_ub_s2_ctrl_2 Index: 4433 Silind: 1975
100.19488	1271.63891601563
104.05298	1297.02917480469
110.07129	5085.72216796875
110.29411	1085.78674316406
112.087	8075.880859375
115.0865	6877.18701171875
119.18008	1168.03247070313
120.04762	2183.03857421875
120.08051	1581.80102539063
125.01402	1143.06420898438
125.07073	6034.109375
126.31121	1211.50476074219
127.08652	11232.6943359375
129.10231	2870.49169921875
139.08632	7533.0615234375
140.08177	8396.7607421875
142.99182	1173.47680664063
149.02316	108391.421875
150.02626	15441.8974609375
153.06583	3996.02075195313
153.10194	14873.0283203125
155.08122	28488.11328125
156.08408	2411.265625
157.10876	1525.03515625
158.97815	1745.60107421875
161.00186	18271.953125
162.95193	2127.99365234375
162.9976	2512.96850585938
163.95967	1703.55981445313
164.08177	7168.37158203125
165.06557	18241.482421875
167.03331	5892.09912109375
167.08099	6984.28759765625
171.1125	2087.72094726563
180.10497	1201.83923339844
181.09697	96431.65625
182.10068	9944.58984375
183.14905	17436.201171875
184.66376	1189.57556152344
191.95326	1147.98571777344
192.07607	1454.48278808594
200.07344	17332.390625
203.38501	1136.29895019531
210.08736	9222.7138671875
210.123	2258.82104492188
211.14368	5688.48388671875
212.13803	9385.185546875
213.12308	2858.26440429688
213.14154	1485.87915039063
220.10837	11650.4482421875
221.0052	66045.1796875
227.08403	2527.3134765625
228.06833	5893.17041015625
236.14	1504.22680664063
236.98453	1720.21496582031
237.13383	2349.78955078125
238.11848	24564.9140625
239.08264	2317.52954101563
239.12106	1977.63098144531
240.17053	1548.5419921875
241.65785	22482.146484375
242.15768	2873.36572265625
245.07048	1794.96228027344
246.09761	2202.51196289063
246.15707	3874.0869140625
246.65086	1483.33142089844
247.65645	1459.53820800781
301.6911	4575.26171875
314.99112	12876.2490234375
330.10007	1537.8583984375
337.22379	10708.2880859375
347.20633	5210.86962890625
350.68976	4317.31689453125
365.21811	7320.3359375
374.69797	1882.98022460938
375.20119	19402.9453125
395.23892	2150.30737304688
420.26016	5163.1103515625
430.23987	1612.23767089844
434.2218	1450.16345214844
448.25507	17762.1982421875
472.25214	11982.0361328125
480.29247	11692.8449707031
490.26743	6071.47265625
549.31343	31170.6635742188
551.32814	10921.6009521484
555.70087	1554.68823242188
574.23328	1383.43859863281
587.34521	1720.94567871094
622.365	30462.244140625
631.28119	2877.97583007813
646.36593	480142.690429688
674.35822	10772.0446777344
701.40692	45917.3774414063
719.41849	171634.438964844
725.60468	1519.78466796875
762.30994	1361.96997070313
765.40401	17374.3310546875
peaklist end

peaklist start
mz=392.287631296867
fragmentation=HCD
charge=1
header=RawFile: QE929_MSQ1321_20180329_Heba_ub_s2_ctrl_2 Index: 4624 Silind: 1975
101.07182	923.6552734375
104.05327	4670.4755859375
110.07162	5122.1962890625
112.08691	1356.78112792969
113.07115	1185.92370605469
115.0869	3812.1162109375
120.08119	13489.83203125
121.11389	1047.81408691406
128.99356	913.52734375
129.10213	10931.1240234375
130.06522	1531.18811035156
130.08629	1375.46984863281
136.07573	11653.1328125
140.96732	1604.61169433594
147.11296	5919.86328125
149.02338	108724.6484375
150.0267	17840.28515625
153.06564	1016.57373046875
153.10207	981.072998046875
155.08195	2114.13208007813
158.09299	2529.70141601563
158.97772	1469.548828125
161.0022	19338.71484375
162.95261	1542.74755859375
167.03433	6444.068359375
171.11304	1583.67651367188
175.11879	11829.8173828125
181.09718	15233.341796875
183.14931	1463.92785644531
196.69897	1013.65325927734
217.10091	1440.14587402344
218.97449	1713.71716308594
220.10753	1243.361328125
221.00572	59153.36328125
226.15489	1980.60864257813
236.98442	1681.66772460938
237.9868	987.49072265625
238.11845	1760.43981933594
238.9808	1489.12451171875
244.16595	14869.3837890625
245.09543	6161.6826171875
245.16907	1150.95617675781
255.14493	9584.734375
270.12345	2591.265625
272.1734	7073.72705078125
283.14432	2295.03833007813
303.17648	2233.07104492188
307.13983	1081.18676757813
307.63791	1135.06774902344
314.99213	11684.01953125
318.69449	1941.49890136719
343.20212	1263.68176269531
343.68582	4344.71484375
351.21152	2996.81616210938
360.15457	6122.40283203125
382.69254	1379.08703613281
383.20831	1190.44396972656
404.19333	4324.29296875
414.24738	1216.78503417969
434.22147	1482.44445800781
448.2561	1680.54138183594
461.20178	1673.64208984375
467.24519	5869.84216308594
482.30778	21799.8012695313
490.27026	1200.91418457031
499.33868	3061.92309570313
527.33295	2199.99243164063
532.28386	3713.91174316406
539.33077	23458.8134765625
636.38322	18934.1240234375
646.36707	56071.15625
719.41988	20511.5747070313
peaklist end

peaklist start
mz=393.005844279237
fragmentation=HCD
charge=1
header=RawFile: QE929_MSQ1321_20180329_Heba_ub_s1_ctrl_1 Index: 2832 Silind: 1047
100.07625	1427.27209472656
101.10777	1246.44616699219
115.05074	8855.8525390625
119.08157	1874.90539550781
129.10268	50348.41015625
130.08658	19354.796875
136.07613	21897.43359375
140.96744	1658.03686523438
141.10251	10298.3681640625
143.11819	227380.5
144.12221	13782.478515625
147.11313	30838.369140625
149.02357	30866.322265625
150.02713	17089.771484375
155.11726	1522.55126953125
158.97865	2251.95825195313
161.00252	24320.958984375
171.07643	1229.99243164063
171.11324	52709.1640625
172.1167	2271.35961914063
173.12964	3807.63427734375
175.07043	1341.38977050781
179.9536	1096.72814941406
192.10153	1214.74365234375
196.1075	1494.49243164063
198.12398	1950.80505371094
199.10893	2181.7548828125
201.12338	2630.72973632813
211.61583	1262.62963867188
212.13931	1358.57531738281
214.11855	9095.64453125
216.1353	10263.7197265625
218.97853	2184.50537109375
221.00603	88055.8203125
225.01782	1195.99877929688
226.11818	1422.474609375
230.15025	2799.64477539063
234.1451	29378.4296875
235.14758	1446.21350097656
236.98502	2234.541015625
237.12376	1254.79870605469
238.9805	5029.92333984375
243.14534	5556.3896484375
247.10722	1316.92712402344
253.13054	4533.20458984375
265.11829	6064.5439453125
269.16098	5215.35302734375
271.1404	20550.4653320313
287.17148	7119.58569335938
303.16666	2691.62670898438
309.15625	7178.7900390625
314.95947	2294.47485351563
314.99304	28946.76171875
321.17751	53554.4877929688
326.18524	3904.46337890625
334.14105	2506.34741210938
344.19394	12952.9375
376.70135	2043.56115722656
385.70462	7956.7578125
386.2049	9187.326171875
393.28674	6761.109375
404.21336	6938.88708496094
406.20889	4958.02197265625
407.71988	7956.353515625
421.17471	1729.70910644531
422.22501	56419.1380615234
427.22678	5382.46826171875
432.21661	1870.81201171875
450.2366	2518.484375
479.26184	1878.81457519531
483.75049	1338.51489257813
489.25211	1479.28088378906
492.77057	2040.84423828125
507.25841	14888.974609375
518.2561	1384.07373046875
549.26788	4165.92138671875
567.27677	17527.8276367188
585.28888	130120.608886719
586.20618	2190.75903320313
590.29816	2324.60864257813
608.30402	4198.59765625
638.96539	1285.05871582031
695.34436	1461.68981933594
713.38428	4551.00341796875
770.40558	4373.96923828125
782.37091	1568.16357421875
814.4299	11038.2895507813
827.42793	33658.5614013672
829.41974	1418.51513671875
853.45325	1603.32946777344
871.45402	32643.7158203125
910.46363	12391.1375732422
928.4739	69704.8646240234
1022.4985	1625.61096191406
1144.0779	1416.00854492188
peaklist end

peaklist start
mz=393.005844279237
fragmentation=HCD
charge=1
header=RawFile: QE929_MSQ1321_20180329_Heba_ub_s1_ctrl_1 Index: 3024 Silind: 1047
110.07198	2486.771484375
112.81084	890.461242675781
115.05061	1428.22534179688
129.10234	4156.52978515625
130.08646	5953.28515625
140.9668	1217.74108886719
142.99203	1358.90783691406
143.11827	5988.8154296875
147.11275	6989.740234375
149.02357	142066.796875
150.02684	20887.37890625
151.96034	947.261962890625
155.11786	1051.61975097656
158.97777	2044.51062011719
161.00253	32873.37109375
162.95213	2129.0703125
162.99808	1940.37841796875
167.03416	10731.5166015625
172.14587	1143.95104980469
173.12872	1835.96044921875
175.11964	1431.50549316406
218.97716	2431.59594726563
219.98077	1051.92822265625
220.97174	3805.52294921875
221.00589	84258.2265625
236.98518	5914.5244140625
238.97951	2197.93530273438
241.97342	1438.28820800781
244.16574	6211.77001953125
252.96477	1991.79333496094
259.9451	1220.20178222656
266.2294	1146.50610351563
314.47681	1125.39965820313
314.99182	19272.5078125
339.69818	1496.70690917969
348.70273	2059.10864257813
353.6976	1333.548828125
391.23388	3753.53259277344
412.21362	1356.68884277344
430.2251	1118.87548828125
435.19083	1593.70300292969
470.2323	1142.09704589844
471.23782	1295.83215332031
476.87726	1062.13012695313
523.28351	1048.0458984375
565.30286	1799.76416015625
583.31635	1463.01611328125
593.30042	1360.51574707031
637.32263	1231.52465820313
708.3962	6160.91125488281
720.95923	1211.25415039063
753.42076	6958.86962890625
767.13141	1263.87158203125
peaklist end

peaklist start
mz=393.006002761564
fragmentation=HCD
charge=1
header=RawFile: QE929_MSQ1321_20180329_Heba_ub_s7_30_1 Index: 2654 Silind: 1802
114.2312	939.991516113281
119.18547	1106.9228515625
140.96785	1614.72497558594
149.02348	21124.998046875
150.02667	13171.634765625
151.02832	1753.07141113281
161.0023	41228.234375
162.99768	8560.87890625
167.0347	1778.52038574219
205.15685	1144.84594726563
218.97685	5093.60791015625
219.01093	2042.48876953125
220.97217	6559.13525390625
221.00571	141795.125
222.00781	8802.212890625
236.98488	4293.2900390625
238.97549	8073.45556640625
240.97047	2141.10986328125
243.93495	1227.02172851563
252.96584	4723.42236328125
254.9892	4466.6806640625
284.89008	1091.57690429688
298.98807	1051.30541992188
300.9201	1239.88220214844
314.87115	1773.31372070313
314.95767	3725.6689453125
314.99201	59964.9580078125
333.90683	4604.16162109375
353.95374	1133.44018554688
360.18985	1537.86486816406
370.46066	2477.15209960938
388.97089	1519.48608398438
393.91364	3882.30859375
441.57483	1092.47509765625
457.24512	1319.87292480469
478.93259	1356.904296875
493.92737	2389.26904296875
505.69708	1262.50659179688
548.66779	1198.09692382813
613.85791	1119.57983398438
631.74445	1219.13806152344
1332.0143	1438.28894042969
1524.8228	21983.2297363281
peaklist end

peaklist start
mz=393.006002761564
fragmentation=HCD
charge=1
header=RawFile: QE929_MSQ1321_20180329_Heba_ub_s7_30_1 Index: 2747 Silind: 1802
110.07191	12401.4306640625
138.42757	1239.43762207031
140.96794	1802.7236328125
142.99284	1270.841796875
149.02354	28353.998046875
150.02695	17550.712890625
151.02831	1998.53247070313
158.978	4002.978515625
160.0563	1077.56164550781
161.00258	43718.84375
161.01593	1417.05212402344
162.00517	1744.36328125
162.95166	1442.27587890625
162.99809	6127.35498046875
167.03419	4229.83642578125
168.03813	1762.7607421875
173.12854	1186.94287109375
174.32884	950.989868164063
175.10411	1211.79016113281
175.11885	1328.17626953125
205.98259	1031.40319824219
218.97739	5016.4052734375
219.98268	1801.87707519531
220.97296	5202.80615234375
221.00595	145992.390625
222.00743	1022.18731689453
229.93689	2256.89599609375
236.9846	4691.60498046875
237.98712	1466.373046875
238.97908	7699.28662109375
240.97125	1680.68957519531
252.96455	5126.51025390625
254.9879	1823.09143066406
270.97623	1457.30529785156
288.20392	1358.34008789063
312.87109	1269.3759765625
312.96545	1308.24255371094
314.47058	1461.30432128906
314.86911	1212.60766601563
314.96524	2782.36352539063
314.99298	54444.5859375
350.27811	1078.16052246094
358.185	2226.63427734375
381.58279	1239.1123046875
443.2681	1293.41638183594
465.22705	1245.46118164063
465.71954	1300.44641113281
471.26688	1790.38488769531
476.77017	1327.28479003906
478.5907	1356.23510742188
515.37073	1107.75146484375
527.26819	3879.06982421875
549.77319	1410.05444335938
758.65552	1060.19958496094
771.09174	1082.96240234375
792.38726	5480.82556152344
1097.5397	3179.87048339844
1362.8342	1464.4970703125
1524.8208	12023.2745361328
peaklist end

peaklist start
mz=393.006056920641
fragmentation=HCD
charge=1
header=RawFile: QE929_MSQ1321_20180329_Heba_ub_s9_30_3 Index: 2628 Silind: 2361
123.26836	934.324768066406
125.02065	1094.10437011719
142.99184	2286.25903320313
149.02344	25232.298828125
150.02708	15101.771484375
152.40062	933.775512695313
154.08647	5233.29296875
158.97775	1690.96826171875
161.00241	36181.859375
162.99799	7222.2607421875
167.03395	1699.87719726563
197.1283	2473.955078125
216.9763	1482.69494628906
218.97763	1490.85681152344
219.01102	1706.51574707031
220.97165	6330.61669921875
221.00572	136721.34375
222.00787	8474.62109375
225.01685	1445.32299804688
225.93028	1167.9130859375
236.98456	4933.6982421875
238.97916	6404.6328125
240.97063	1427.84484863281
252.96474	5475.37744140625
254.98781	1519.97192382813
270.97406	1472.92370605469
296.19308	1207.7763671875
314.95715	4277.16845703125
314.99192	54866.9008789063
333.90701	1934.47253417969
377.70959	1369.40905761719
393.34543	8363.8515625
393.47632	1731.92321777344
393.58801	1616.3212890625
393.75897	2211.01196289063
393.91269	2139.34887695313
450.91156	1328.67956542969
621.33728	1147.82531738281
670.5813	1253.59851074219
739.97552	1345.6962890625
795.38788	1128.64099121094
1368.719	3785.87268066406
1479.764	11265.3605957031
1524.8208	74003.9462890625
1583.3502	1288.32202148438
peaklist end

peaklist start
mz=393.006110696545
fragmentation=HCD
charge=1
header=RawFile: QE929_MSQ1321_20180329_Heba_ub_s6_10_3 Index: 2698 Silind: 1441
140.99722	954.478088378906
142.99216	3477.724609375
149.02351	27086.671875
150.02684	16806.119140625
151.03004	1071.033203125
158.97871	4182.4794921875
161.00237	46833.7109375
162.00578	1197.650390625
162.99826	9713.98828125
167.035	1723.43994140625
218.97737	5636.947265625
219.00995	1836.72619628906
220.9729	4726.27392578125
220.98228	5137.2177734375
221.00566	162317.96875
222.00854	8562.6005859375
236.98448	6089.9921875
238.97989	10311.58203125
240.97707	1407.06579589844
252.96548	5955.35498046875
254.94764	2850.59252929688
254.9877	2012.76538085938
256.94724	1547.02209472656
299.93704	1163.98498535156
300.91861	1159.07971191406
314.95966	2626.98999023438
314.99239	66183.56640625
316.91376	1494.66918945313
333.90656	4486.30810546875
370.46323	1343.3779296875
370.70837	2484.5908203125
382.72153	1127.31640625
393.91016	1558.47973632813
456.91275	1156.21911621094
469.74924	1065.72509765625
478.58716	1494.43420410156
493.93103	5126.1201171875
735.04468	1380.09423828125
761.10309	1173.15625
1185.0168	1180.42529296875
1185.2997	1230.99365234375
1524.8212	33241.2729492188
peaklist end

peaklist start
mz=393.006110696545
fragmentation=HCD
charge=1
header=RawFile: QE929_MSQ1321_20180329_Heba_ub_s6_10_3 Index: 2804 Silind: 1441
101.07159	2130.61572265625
102.30724	1009.60583496094
110.07185	26866.98046875
127.10423	1074.04357910156
140.96768	1454.17736816406
141.10158	1269.03210449219
142.99245	2114.21337890625
149.02361	39548.9375
150.02686	25318.84375
151.02856	1355.12536621094
158.97806	2167.099609375
161.00258	48955.1953125
162.00514	1874.9931640625
162.95186	4242.541015625
162.99861	9276.8681640625
167.0343	6284.44482421875
168.03807	1749.43420410156
175.11919	6955.54833984375
179.10278	1131.396484375
179.95357	1093.38854980469
201.0327	1303.60363769531
216.97754	1011.49847412109
218.06021	1265.92456054688
218.97838	7927.21484375
219.01004	2134.88598632813
219.98201	2050.95629882813
220.97501	7209.9345703125
221.00598	162080.3125
225.01758	1953.33142089844
236.98476	7600.00927734375
237.98701	2427.908203125
238.97958	8030.3984375
241.9743	1078.80798339844
252.9646	6477.0166015625
270.97635	4336.1708984375
288.20337	5811.6494140625
293.15057	2414.0810546875
295.46756	1625.66235351563
298.09738	2327.140625
302.12616	1906.13317871094
312.96649	2078.5810546875
314.9621	2378.31225585938
314.99237	68589.6015625
319.17429	1724.57592773438
330.18866	1764.51696777344
353.16757	1605.88635253906
358.18417	5454.27783203125
377.2352	1121.63537597656
380.55032	1064.58459472656
381.95999	5973.7685546875
388.74417	1285.95556640625
425.25894	1902.64660644531
441.6955	1391.12573242188
443.27402	4232.86962890625
456.23175	1662.03442382813
471.26837	4249.21142578125
527.26904	1331.61730957031
585.28908	5350.15710449219
655.32373	2105.06616210938
722.35511	15961.7261962891
792.38513	4461.9052734375
882.38128	7623.65966796875
927.89618	1209.10034179688
939.40369	28373.5860595703
1114.5497	1311.478515625
1481.132	1424.47412109375
peaklist end

peaklist start
mz=393.221076735929
fragmentation=HCD
charge=1
header=RawFile: QE929_MSQ1321_20180329_Heba_ub_s2_ctrl_2 Index: 4592 Silind: 1986
103.05449	7685.56982421875
110.07157	4511.25732421875
112.08736	1272.58862304688
115.08668	5597.591796875
118.87714	970.995178222656
119.04939	1859.44030761719
120.08098	192534.328125
121.0843	16803.76953125
127.08633	1239.57006835938
129.10226	8991.5205078125
130.08621	2636.0380859375
133.04289	12303.427734375
136.07568	102897.4296875
136.43034	1273.59680175781
137.07889	5395.04345703125
141.10223	14578.63671875
147.11255	5574.9296875
149.0231	17900.693359375
150.02673	9478.001953125
155.08133	1946.81518554688
158.09132	1574.95458984375
161.00246	17165.078125
162.99786	1867.2587890625
167.03378	1459.96887207031
167.08115	1188.28723144531
169.09715	7098.14501953125
175.11847	7471.6953125
181.09685	13563.6083984375
207.11273	4583.693359375
210.08705	1417.09936523438
212.14037	1274.42102050781
220.10754	4548.03076171875
221.00562	62731.546875
221.0273	2157.986328125
222.00745	1432.21923828125
227.08601	1316.6376953125
230.09486	9664.7275390625
238.11874	5513.0322265625
238.9796	1290.21020507813
241.65758	2100.328125
245.09532	4402.64453125
246.09839	1432.25573730469
255.14532	9139.8046875
258.09026	33834.447265625
272.17203	7602.2763671875
276.10126	4255.9765625
283.14422	54489.3725585938
289.13312	8268.31640625
290.11716	2540.90576171875
307.14313	36403.7561035156
311.13885	6827.83056640625
313.18713	1890.53564453125
314.99118	11349.16796875
318.69601	2402.71997070313
329.12689	11231.2855224609
347.13849	2267.9560546875
351.2067	1655.23388671875
368.22415	1383.25915527344
375.20453	1598.986328125
385.254	1481.84875488281
386.18347	4438.3916015625
404.19592	88450.056640625
448.2569	1211.86254882813
457.22256	6072.8720703125
475.23284	38705.5595703125
480.28668	1272.97021484375
482.30901	22453.2729492188
539.32906	28877.1966552734
550.30396	1711.01037597656
636.38267	16873.615234375
638.29773	6204.123046875
646.36674	66680.8334960938
719.42011	18030.1362304688
peaklist end

peaklist start
mz=393.222103561574
fragmentation=HCD
charge=1
header=RawFile: QE929_MSQ1321_20180329_Heba_ub_s6_10_3 Index: 4253 Silind: 1545
110.07164	11729.203125
115.08735	1653.47473144531
118.76328	951.795288085938
120.08113	2087.2255859375
129.10252	10013.017578125
130.08669	1850.06896972656
133.04301	1780.32592773438
136.07594	2470.51147460938
140.96751	1347.85900878906
141.10208	962.606140136719
143.0813	1011.10015869141
143.11821	12158.9462890625
147.11302	2361.93774414063
149.02362	19725.595703125
150.02655	10879.703125
158.09242	1588.01843261719
158.97661	1100.36083984375
159.11302	1661.46728515625
161.00244	24122.82421875
161.0148	1843.44458007813
162.99785	2008.68359375
171.11272	1698.26550292969
175.11926	8765.4736328125
188.58963	1060.10681152344
215.08392	2044.92578125
218.97633	1732.8935546875
220.9742	2647.94970703125
221.00569	79286.1640625
222.0083	1807.12951660156
232.11205	7725.52783203125
236.98401	1492.93408203125
238.97992	4974.85986328125
251.14984	5500.3115234375
258.1452	1495.75769042969
267.10809	4024.08471679688
276.15338	1216.9013671875
289.16061	1155.43103027344
314.95929	1486.54956054688
314.9921	15974.8544921875
324.13414	3109.30725097656
387.84689	1085.07824707031
520.94556	1225.86560058594
526.29523	1985.26538085938
537.37762	1154.51330566406
628.3442	3668.2275390625
787.45502	1294.45300292969
926.51532	11435.666015625
peaklist end

peaklist start
mz=393.224414242925
fragmentation=HCD
charge=1
header=RawFile: QE929_MSQ1321_20180329_Heba_ub_s7_30_1 Index: 5615 Silind: 2161
101.07147	11118.2236328125
110.07164	33622.49609375
110.85692	981.40478515625
112.08753	1663.36328125
113.07131	4274.841796875
115.05049	17047.80859375
115.08708	2447.51416015625
120.08082	5688.345703125
125.07114	25247.8046875
129.06589	3962.23291015625
129.10239	5170.06689453125
130.06551	1715.78894042969
137.08092	1072.17297363281
141.06584	22068.95703125
141.10217	4819.25244140625
149.02347	1283.88989257813
150.02676	1743.95959472656
158.0925	2508.9033203125
159.0919	17283.541015625
161.00262	8043.66357421875
162.99759	1261.93566894531
166.06134	1441.23327636719
169.06079	1487.06750488281
170.06038	2093.38842773438
174.05489	1745.46740722656
175.11894	11184.9765625
186.08723	6065.72119140625
187.08665	1606.21337890625
192.50563	1088.55017089844
195.08806	1890.73071289063
196.20064	1109.55590820313
197.10475	1350.45874023438
207.11246	1620.72253417969
211.10284	1385.37731933594
211.60368	1584.58288574219
221.00572	32571.42578125
221.12807	1874.24096679688
224.1176	1415.50048828125
225.09813	5901.9130859375
230.16489	1787.11975097656
231.41664	1058.53210449219
235.10791	2072.259765625
238.98012	1587.39819335938
244.16492	1825.67041015625
245.12471	2408.17626953125
256.14444	25567.2763671875
262.15081	10334.7313232422
284.13966	16854.0472412109
296.151	1588.43432617188
305.14685	1424.53771972656
307.11948	2502.53881835938
314.99211	10638.3978271484
324.14517	7164.4580078125
350.66132	2534.40673828125
356.66226	1521.03527832031
392.6795	5343.75390625
401.1937	5968.8369140625
409.22031	9615.9423828125
421.19718	7477.80334472656
446.27086	14145.0524902344
449.71948	2378.32299804688
458.27405	1761.54028320313
466.23514	1747.35534667969
478.23898	4230.681640625
496.25173	53430.642578125
547.57062	1268.4765625
615.29864	17190.8519287109
616.28638	4343.306640625
633.31011	118044.456787109
679.22186	1127.86669921875
802.36387	20553.67578125
819.38817	45990.7591552734
898.42843	16655.142578125
916.44107	51887.3734130859
917.4505	1920.69299316406
peaklist end

peaklist start
mz=393.224505379016
fragmentation=HCD
charge=1
header=RawFile: QE929_MSQ1321_20180329_Heba_ub_s4_10_1 Index: 4501 Silind: 606
103.05493	11586.0478515625
110.07159	2560.14965820313
115.08703	10764.107421875
116.01758	1294.88464355469
119.04937	2157.58520507813
120.08116	313172.375
121.07688	1489.81555175781
121.08458	23697.55078125
129.10228	12096.154296875
130.06566	1703.88928222656
130.08646	4625.71826171875
133.04315	19712.244140625
136.0759	155650.03125
137.0793	11584.0576171875
141.10262	19676.51171875
147.11298	11984.9267578125
149.02357	19059.0703125
150.02727	10507.3681640625
151.02859	1286.9326171875
153.10207	1102.0712890625
155.08089	1460.95532226563
158.978	1497.57153320313
161.00256	16158.1162109375
169.09723	17944.828125
169.1335	1983.50964355469
175.11932	4941.90869140625
181.09732	5647.470703125
201.02036	1235.92370605469
207.11333	6434.1630859375
212.1394	1371.64135742188
216.13409	1438.74084472656
220.10785	5424.44140625
220.97398	1560.02392578125
221.00597	50772.08984375
222.00879	1141.02709960938
226.11938	2172.1435546875
230.09612	21891.5390625
235.10728	1919.62145996094
238.11946	1926.77307128906
238.97824	1376.92883300781
243.93456	1508.62316894531
245.09535	2298.6142578125
255.14462	2583.79956054688
258.09115	51109.1372070313
272.17233	4277.8623046875
276.10107	8525.509765625
283.1446	80168.37109375
289.13232	8879.072265625
290.11716	5167.56591796875
307.14358	59483.7514648438
311.14221	8571.4658203125
313.18701	4838.42578125
314.9928	10314.564453125
329.12799	14985.85546875
347.13702	4273.51611328125
386.18521	7630.9697265625
404.19663	144156.63671875
410.18213	1236.38879394531
457.21952	11373.9478759766
475.23401	57176.03125
482.31147	10157.1716308594
539.32919	10094.513671875
636.38342	4662.61962890625
638.29408	9507.9765625
646.36873	30810.5400390625
719.42069	6311.123046875
807.8573	1270.48364257813
peaklist end

peaklist start
mz=393.224604352717
fragmentation=HCD
charge=1
header=RawFile: QE929_MSQ1321_20180329_Heba_ub_s5_10_2 Index: 4412 Silind: 2347
103.05515	1573.28002929688
115.08733	2081.84545898438
116.18486	840.018920898438
118.99247	923.614624023438
120.0811	75896.3828125
121.08449	5129.93896484375
121.6016	988.8154296875
129.1024	2334.68041992188
130.08685	1279.0283203125
133.04332	3984.37329101563
136.07573	36102.6171875
137.07887	2167.4052734375
141.10234	4121.29443359375
147.11337	1808.60437011719
149.02348	19987.568359375
150.02661	9792.46484375
161.00235	20410.7109375
162.99826	1160.73754882813
169.09755	2292.63427734375
181.09753	1206.85803222656
220.9726	2114.99975585938
221.00566	65803.8828125
222.00731	1913.68969726563
230.09639	4076.3818359375
238.98007	1597.86157226563
258.09088	11450.1376953125
276.10095	1981.52380371094
283.14441	19393.8444824219
307.14322	10824.8916015625
311.14059	1876.10083007813
314.99152	14403.8187255859
323.68671	4818.34619140625
329.1283	1879.73742675781
361.56876	949.298400878906
371.18402	1052.01733398438
386.18759	1335.30102539063
393.01285	995.706848144531
404.19608	29097.8991699219
457.21866	1077.10144042969
475.23488	13005.3580322266
638.29767	1891.89721679688
peaklist end

peaklist start
mz=393.224664511723
fragmentation=HCD
charge=1
header=RawFile: QE929_MSQ1321_20180329_Heba_ub_s7_30_1 Index: 4738 Silind: 2059
110.07146	3898.42407226563
119.56222	1007.75451660156
120.08089	4958.1044921875
125.64463	1143.11828613281
129.10245	4636.95263671875
136.07588	2345.74951171875
142.56824	967.742065429688
143.1179	3850.88427734375
149.02353	24655.546875
150.02681	14404.16796875
153.1017	1068.25512695313
158.09084	1017.03930664063
161.00244	15500.9462890625
167.03391	1245.5703125
170.10855	964.249877929688
175.11899	5136.603515625
179.95461	1797.17309570313
190.06493	1154.07397460938
204.47548	1343.96337890625
218.97534	1161.62072753906
221.00578	62511.078125
236.98341	1030.61096191406
238.9785	1126.13549804688
252.9623	1260.2333984375
301.12711	1022.63696289063
307.14291	1111.287109375
314.95767	1458.22302246094
314.99173	11848.91796875
393.22849	1585.78344726563
402.24762	1299.8623046875
470.9794	1279.88427734375
482.30933	1236.86999511719
499.26633	1426.12255859375
588.11951	1198.31091308594
589.54596	1022.44451904297
613.34351	1643.30090332031
646.37028	4932.33221435547
688.00098	1032.68676757813
peaklist end

peaklist start
mz=393.229188842826
fragmentation=HCD
charge=1
header=RawFile: QE929_MSQ1321_20180329_Heba_ub_s9_30_3 Index: 4477 Silind: 2976
103.05482	9836.5107421875
110.07189	4253.4658203125
112.08743	1575.37182617188
115.08732	8976.6953125
119.04964	1921.70947265625
120.0812	252450.984375
121.0845	21140.552734375
127.08725	1462.46643066406
129.10228	10394.39453125
130.06528	1923.91125488281
130.08603	2639.25805664063
131.65814	1045.154296875
133.04329	14935.48046875
136.07594	124666.46875
137.07913	7857.173828125
140.96767	1005.09552001953
141.10252	15851.5361328125
147.11307	8134.85693359375
149.02348	13527.4912109375
150.02695	6778.8115234375
151.02831	1082.44580078125
154.42854	1098.3955078125
155.08212	1784.50524902344
160.85977	976.984924316406
161.0024	11403.546875
164.0826	1419.47998046875
167.08144	1146.62121582031
169.09738	12039.5302734375
175.11938	7007.59765625
179.04932	1259.8330078125
181.09724	12077.1953125
183.15146	1355.88464355469
207.11305	4863.89404296875
210.49428	1124.94079589844
211.14519	1257.97680664063
220.10803	2622.24560546875
220.97385	1501.31762695313
221.00598	47452.14453125
230.09593	16660.474609375
235.10812	2110.35766601563
238.11963	1864.74047851563
241.65843	1551.76501464844
245.09509	1910.01330566406
255.14404	8029.466796875
258.09101	49496.6875
272.17209	7157.69482421875
276.10168	5335.19677734375
283.14469	63177.5537109375
289.13373	6100.60107421875
290.11768	2351.9638671875
307.14375	45344.4704589844
311.13971	6051.87548828125
313.186	3312.99462890625
314.99347	7340.29052734375
318.69537	1481.939453125
329.12827	13147.8435058594
339.19244	1221.79138183594
347.13928	1999.08325195313
386.1864	6806.72607421875
404.19671	107873.494262695
457.22374	10744.2211914063
475.23445	52803.05078125
482.31106	16586.5639648438
539.33333	19966.5141601563
550.3205	1246.77380371094
636.38533	12925.439453125
638.29973	7348.96936035156
646.36824	42056.2608642578
701.40715	3556.2705078125
716.37384	1129.95336914063
719.41962	17081.2075195313
peaklist end

peaklist start
mz=393.247967206338
fragmentation=HCD
charge=1
header=RawFile: QE929_MSQ1321_20180329_Heba_ub_s9_30_3 Index: 2674 Silind: 2772
142.99174	2525.88037109375
149.02335	36050.875
150.00731	1133.43090820313
150.02689	22522.4140625
151.02744	1360.43017578125
154.08621	6289.4033203125
158.97743	2282.92041015625
161.0024	47044.140625
162.0054	1304.06018066406
162.95161	3797.52563476563
162.99803	6733.89892578125
167.03383	2008.58422851563
197.12833	4754.9921875
203.1964	1004.75720214844
217.98409	1269.96008300781
218.97755	2496.0673828125
219.00983	1640.2373046875
220.97148	5886.97216796875
221.0056	162222.1875
222.00694	4242.8896484375
236.98354	4408.20166015625
238.97893	8296.34375
242.66064	1284.880859375
252.96355	4644.51708984375
254.94781	4198.486328125
254.98883	1634.35656738281
265.17581	1926.39172363281
270.97488	2484.4990234375
300.91965	1124.95422363281
314.91513	1065.17504882813
314.96469	2519.12915039063
314.99234	47484.66796875
peaklist end

peaklist start
mz=393.249214772519
fragmentation=HCD
charge=1
header=RawFile: QE929_MSQ1321_20180329_Heba_ub_s1_ctrl_1 Index: 5777 Silind: 3102
101.07166	1382.607421875
120.08114	1821.43041992188
129.1026	14481.2919921875
136.07545	1121.6142578125
149.02364	17858.017578125
150.02721	8641.435546875
161.00237	12328.7099609375
162.99847	1217.4208984375
173.12904	10276.615234375
179.37389	1052.84411621094
188.23344	1015.13629150391
201.12434	1287.84167480469
221.00587	55272.37109375
221.70673	1049.75524902344
222.00868	1299.20007324219
228.17053	1638.88513183594
238.98174	1403.77917480469
300.16464	1095.2880859375
314.99258	16461.693359375
375.23474	1976.98937988281
375.68689	1235.57727050781
379.64871	1061.54736328125
402.72415	983.717163085938
415.68063	1072.35375976563
458.27182	5600.9443359375
686.36748	7206.24975585938
750.36548	4992.2080078125
1223.8965	1120.72790527344
peaklist end

peaklist start
mz=393.24933342289
fragmentation=HCD
charge=1
header=RawFile: QE929_MSQ1321_20180329_Heba_ub_s7_30_1 Index: 5939 Silind: 2198
107.49067	893.282043457031
110.07182	2213.52099609375
120.08115	10986.81640625
121.08418	1143.19921875
131.66629	811.19677734375
149.02306	1233.08251953125
150.0585	1313.650390625
152.84384	943.179626464844
161.0022	7862.38525390625
162.99776	1077.09033203125
185.16519	1186.54638671875
186.31071	911.249877929688
193.58133	949.055236816406
205.98219	949.757202148438
207.97806	1050.20397949219
220.97469	1079.40954589844
220.98053	992.072265625
221.00584	32465.427734375
222.00772	2126.03759765625
314.99234	5567.1904296875
395.66245	1081.91821289063
494.28284	1473.66162109375
634.63391	1296.4697265625
peaklist end

peaklist start
mz=393.249429702356
fragmentation=HCD
charge=1
header=RawFile: QE929_MSQ1321_20180329_Heba_ub_s9_30_3 Index: 5911 Silind: 2483
104.0537	1706.87268066406
110.0718	2243.55078125
120.06674	964.7705078125
120.08131	8566.3876953125
122.75438	992.600769042969
136.07608	1360.93176269531
149.02356	1642.60229492188
150.05855	4201.3671875
151.02809	1424.2177734375
161.00237	7901.85498046875
175.1188	1428.16589355469
183.14972	4065.80541992188
185.16545	5694.15283203125
217.73038	983.322509765625
221.00574	32918.2578125
222.00774	1215.68444824219
223.71135	950.60009765625
235.48029	1584.69897460938
314.9924	7689.54150390625
381.20114	2176.544921875
462.54639	1123.21838378906
494.28549	4430.9814453125
570.96478	1087.57543945313
peaklist end

peaklist start
mz=393.249448906282
fragmentation=HCD
charge=1
header=RawFile: QE929_MSQ1321_20180329_Heba_ub_s8_30_2 Index: 5930 Silind: 1660
103.05495	5575.66015625
106.7726	953.545166015625
110.07194	11680.8876953125
120.08112	103275.0859375
121.08465	8505.330078125
121.75994	997.848937988281
129.10226	4320.189453125
143.11754	1189.2685546875
143.30898	972.1123046875
145.09772	1336.94421386719
149.02357	23395.482421875
150.02693	10633.669921875
156.07698	1806.52453613281
161.00261	11165.861328125
167.03421	1908.56201171875
176.10693	1430.87109375
191.11797	5131.7890625
208.75311	1023.53137207031
221.00589	48478.6171875
266.1604	2335.80419921875
272.13501	1675.21801757813
283.63901	4092.75073242188
314.99194	19805.490234375
321.66904	1558.20935058594
335.1998	1286.42199707031
336.20691	1769.83251953125
419.20589	8908.70910644531
440.1879	2409.10498046875
489.87268	1141.88757324219
494.28766	1665.44836425781
495.60538	1084.16857910156
550.26904	1721.26989746094
599.29376	1660.31787109375
644.32379	1167.73840332031
660.3429	1684.78723144531
688.33813	5012.765625
807.41754	1361.38024902344
1348.8777	1213.29699707031
peaklist end

peaklist start
mz=393.26547894768
fragmentation=HCD
charge=1
header=RawFile: QE929_MSQ1321_20180329_Heba_ub_s9_30_3 Index: 2556 Silind: 2340
105.99934	966.956420898438
114.82486	1066.07543945313
121.02805	1065.935546875
134.2825	919.067138671875
140.96687	1806.15466308594
142.99222	2151.18627929688
149.02342	36245.28515625
150.02663	19583.654296875
154.08633	4721.4013671875
158.97823	3616.3056640625
161.00229	47376.38671875
162.95175	1797.015625
162.99773	10060.8212890625
167.03404	4890.11767578125
179.9545	1652.32116699219
197.12781	2431.00952148438
218.97725	5861.45751953125
220.97476	6948.91064453125
221.00565	163510.9375
222.00844	4393.87744140625
225.01721	1457.88940429688
236.98364	4438.01708984375
238.9389	1183.00512695313
238.97844	12641.916015625
240.97194	1375.00952148438
252.9646	5683.234375
254.94696	1579.16064453125
254.98856	1932.73791503906
287.50977	1073.02587890625
312.96567	1474.13488769531
314.95911	2390.81689453125
314.99218	50150.2813720703
315.89374	1412.59790039063
333.90601	5101.416015625
393.29803	1431.07531738281
393.3454	5746.83447265625
496.07974	1079.00622558594
1101.5292	1148.91430664063
peaklist end

peaklist start
mz=393.344586662702
fragmentation=HCD
charge=1
header=RawFile: QE929_MSQ1321_20180329_Heba_ub_s9_30_3 Index: 2556 Silind: 2357
105.99934	966.956420898438
114.82486	1066.07543945313
121.02805	1065.935546875
134.2825	919.067138671875
140.96687	1806.15466308594
142.99222	2151.18627929688
149.02342	36245.28515625
150.02663	19583.654296875
154.08633	4721.4013671875
158.97823	3616.3056640625
161.00229	47376.38671875
162.95175	1797.015625
162.99773	10060.8212890625
167.03404	4890.11767578125
179.9545	1652.32116699219
197.12781	2431.00952148438
218.97725	5861.45751953125
220.97476	6948.91064453125
221.00565	163510.9375
222.00844	4393.87744140625
225.01721	1457.88940429688
236.98364	4438.01708984375
238.9389	1183.00512695313
238.97844	12641.916015625
240.97194	1375.00952148438
252.9646	5683.234375
254.94696	1579.16064453125
254.98856	1932.73791503906
287.50977	1073.02587890625
312.96567	1474.13488769531
314.95911	2390.81689453125
314.99218	50150.2813720703
315.89374	1412.59790039063
333.90601	5101.416015625
393.29803	1431.07531738281
393.3454	5746.83447265625
496.07974	1079.00622558594
1101.5292	1148.91430664063
peaklist end

peaklist start
mz=393.344856451116
fragmentation=HCD
charge=1
header=RawFile: QE929_MSQ1321_20180329_Heba_ub_s9_30_3 Index: 2628 Silind: 2358
123.26836	934.324768066406
125.02065	1094.10437011719
142.99184	2286.25903320313
149.02344	25232.298828125
150.02708	15101.771484375
152.40062	933.775512695313
154.08647	5233.29296875
158.97775	1690.96826171875
161.00241	36181.859375
162.99799	7222.2607421875
167.03395	1699.87719726563
197.1283	2473.955078125
216.9763	1482.69494628906
218.97763	1490.85681152344
219.01102	1706.51574707031
220.97165	6330.61669921875
221.00572	136721.34375
222.00787	8474.62109375
225.01685	1445.32299804688
225.93028	1167.9130859375
236.98456	4933.6982421875
238.97916	6404.6328125
240.97063	1427.84484863281
252.96474	5475.37744140625
254.98781	1519.97192382813
270.97406	1472.92370605469
296.19308	1207.7763671875
314.95715	4277.16845703125
314.99192	54866.9008789063
333.90701	1934.47253417969
377.70959	1369.40905761719
393.34543	8363.8515625
393.47632	1731.92321777344
393.58801	1616.3212890625
393.75897	2211.01196289063
393.91269	2139.34887695313
450.91156	1328.67956542969
621.33728	1147.82531738281
670.5813	1253.59851074219
739.97552	1345.6962890625
795.38788	1128.64099121094
1368.719	3785.87268066406
1479.764	11265.3605957031
1524.8208	74003.9462890625
1583.3502	1288.32202148438
peaklist end

peaklist start
mz=393.344856451116
fragmentation=HCD
charge=1
header=RawFile: QE929_MSQ1321_20180329_Heba_ub_s9_30_3 Index: 2674 Silind: 2358
142.99174	2525.88037109375
149.02335	36050.875
150.00731	1133.43090820313
150.02689	22522.4140625
151.02744	1360.43017578125
154.08621	6289.4033203125
158.97743	2282.92041015625
161.0024	47044.140625
162.0054	1304.06018066406
162.95161	3797.52563476563
162.99803	6733.89892578125
167.03383	2008.58422851563
197.12833	4754.9921875
203.1964	1004.75720214844
217.98409	1269.96008300781
218.97755	2496.0673828125
219.00983	1640.2373046875
220.97148	5886.97216796875
221.0056	162222.1875
222.00694	4242.8896484375
236.98354	4408.20166015625
238.97893	8296.34375
242.66064	1284.880859375
252.96355	4644.51708984375
254.94781	4198.486328125
254.98883	1634.35656738281
265.17581	1926.39172363281
270.97488	2484.4990234375
300.91965	1124.95422363281
314.91513	1065.17504882813
314.96469	2519.12915039063
314.99234	47484.66796875
peaklist end

peaklist start
mz=393.97208072613
fragmentation=HCD
charge=1
header=RawFile: QE929_MSQ1321_20180329_Heba_ub_s5_10_2 Index: 6547 Silind: 2500
101.07151	1177.8994140625
114.79564	873.158020019531
118.20745	909.6162109375
120.08112	4599.75341796875
125.10717	1097.77282714844
142.08464	949.664916992188
147.40881	946.600769042969
149.02295	1292.61401367188
161.00226	1001.1201171875
169.13344	3902.30688476563
175.11891	7527.0322265625
183.11284	2076.59936523438
189.59682	1013.62713623047
197.12798	9153.2724609375
215.13893	6441.70654296875
216.97701	906.987548828125
221.00679	7818.77197265625
221.12828	7313.720703125
222.00867	1023.98486328125
222.13077	1620.84680175781
223.00156	5069.53662109375
243.13542	1123.17626953125
259.14093	4296.92138671875
276.16553	1700.60815429688
372.22464	1027.42443847656
391.70639	1203.33264160156
446.27216	23942.3022460938
539.2414	6450.11779785156
545.33948	23539.0708007813
628.37817	4444.84912109375
656.37513	10720.1789550781
674.38354	5040.96240234375
683.33252	3908.6982421875
744.92157	1342.83227539063
peaklist end

peaklist start
mz=393.973048963819
fragmentation=HCD
charge=1
header=RawFile: QE929_MSQ1321_20180329_Heba_ub_s1_ctrl_1 Index: 5601 Silind: 3076
104.05268	1908.79809570313
110.07169	3980.0712890625
120.08065	10601.6015625
125.10722	1877.98352050781
129.10187	4587.8583984375
130.08641	1477.83020019531
147.11259	5553.529296875
151.02849	1516.60571289063
155.08101	1168.96728515625
155.11771	4002.0126953125
161.0023	11553.232421875
173.12859	16840.140625
174.13219	1079.525390625
175.11864	1464.31884765625
177.10207	9410.5546875
201.12347	9638.1103515625
221.00543	42740.78125
222.00847	3685.27514648438
226.15453	6117.57958984375
244.16524	15967.548828125
283.17761	1670.24536132813
284.1601	1371.759765625
301.1864	19498.3077392578
314.99014	9941.71875
372.22389	13420.6081542969
375.23358	4487.66455078125
385.71042	1121.16845703125
394.34781	1336.4169921875
412.21622	1300.87084960938
469.90149	960.198364257813
473.27113	18866.3781738281
506.27444	11696.203125
586.35399	29305.3481445313
596.25134	1041.13500976563
655.3764	2245.03173828125
663.62268	1217.42431640625
673.38663	50480.4677734375
683.36676	2438.19506835938
peaklist end

peaklist start
mz=394.198219719165
fragmentation=HCD
charge=1
header=RawFile: QE929_MSQ1321_20180329_Heba_ub_s9_30_3 Index: 6771 Silind: 3134
102.0555	1842.69885253906
110.07189	1029.02990722656
115.05045	1673.45141601563
115.08712	1441.14672851563
120.0658	8577.8359375
120.08088	5418.64990234375
120.60706	1023.33666992188
129.10213	5786.91748046875
141.10263	1501.36059570313
142.12253	5376.58984375
143.08113	1970.84155273438
145.09697	1905.15698242188
167.15984	1098.33044433594
169.1335	3948.712890625
173.1284	4309.4208984375
187.14374	13357.716796875
197.12851	5059.46435546875
199.18011	2461.58935546875
200.75938	957.505249023438
201.12325	1852.544921875
207.11302	2032.01440429688
211.5466	981.945861816406
215.13898	5186.6337890625
216.1407	1318.11242675781
221.00537	1729.91198730469
222.00903	1186.89135742188
223.00108	4028.99462890625
225.15837	1363.04467773438
243.14418	2432.521484375
271.13916	8976.0517578125
314.99094	1592.99719238281
316.98685	1159.97387695313
328.23407	4776.93994140625
342.21405	1146.28527832031
356.22995	10691.9013671875
389.38379	1146.23803710938
395.25797	1312.29614257813
427.30457	1167.04333496094
443.25772	6782.31982421875
454.29756	2991.95629882813
475.28827	5004.80810546875
523.83057	1111.15979003906
556.34521	1456.67602539063
612.30322	1379.14221191406
683.3324	3840.26123046875
peaklist end

peaklist start
mz=394.199088708722
fragmentation=HCD
charge=1
header=RawFile: QE929_MSQ1321_20180329_Heba_ub_s8_30_2 Index: 6512 Silind: 1684
101.07182	1126.00634765625
101.73444	969.106262207031
110.07178	21485.671875
111.6561	1105.68798828125
120.08141	5988.21728515625
129.10248	10986.6044921875
130.08679	4168.11767578125
136.07611	1884.11596679688
143.11852	1127.99304199219
147.11308	6212.13427734375
149.02365	1160.41296386719
150.02718	963.607666015625
167.78218	1008.27587890625
173.12877	14249.9814453125
175.11934	5190.03955078125
179.97751	1061.27685546875
187.10794	1137.18395996094
198.12895	1176.30786132813
201.123	1610.3203125
204.13499	6465.55615234375
212.11885	1299.32006835938
221.00684	4060.8056640625
222.00888	1189.82861328125
222.98036	929.767700195313
223.00252	4357.60009765625
257.14066	4226.365234375
285.1348	8256.46875
317.21835	3652.18432617188
324.14693	5895.00366210938
334.15622	1750.22155761719
453.20169	1903.63928222656
471.2135	4246.591796875
486.34195	1162.63696289063
569.65973	1170.63305664063
587.3885	10562.5559082031
peaklist end

peaklist start
mz=394.203065913658
fragmentation=HCD
charge=1
header=RawFile: QE929_MSQ1321_20180329_Heba_ub_s7_30_1 Index: 5382 Silind: 2145
109.07559	948.041381835938
110.07163	1443.35778808594
110.842	1097.90795898438
120.08118	1937.10241699219
129.10243	4084.04150390625
147.11253	1081.79614257813
161.00232	2021.95520019531
165.6554	981.257385253906
175.11917	4993.42822265625
177.98564	1013.22265625
221.00545	4478.76171875
222.00684	1563.5859375
223.00162	2230.27124023438
225.24818	1080.3046875
255.1449	2128.04541015625
272.17215	2106.01538085938
394.34412	1527.74841308594
456.93445	1110.62451171875
545.28746	9914.52770996094
547.29999	2060.6689453125
peaklist end

peaklist start
mz=394.20360023
fragmentation=HCD
charge=1
header=RawFile: QE929_MSQ1321_20180329_Heba_ub_s6_10_3 Index: 13517 Silind: 2036
110.07161	5433.751953125
123.11688	1604.35034179688
143.0945	1551.0576171875
159.0916	4050.2265625
164.16815	948.739074707031
199.18181	1216.00036621094
202.10631	1482.173828125
251.14986	1265.75805664063
265.64474	1174.29919433594
268.16754	1154.84619140625
284.68643	1619.9501953125
289.38309	1144.2392578125
364.23575	1850.65673828125
393.22258	2692.54223632813
395.21042	1858.50549316406
530.28986	1428.50024414063
558.5943	1160.20825195313
601.31757	1481.25183105469
1120.5565	1196.91101074219
peaklist end

peaklist start
mz=394.212654820441
fragmentation=HCD
charge=1
header=RawFile: QE929_MSQ1321_20180329_Heba_ub_s8_30_2 Index: 4090 Silind: 1501
101.07149	13429.919921875
102.05557	1608.51794433594
104.05371	5770.1728515625
110.07174	30245.87109375
112.0872	2054.57885742188
115.08707	1601.94897460938
120.08147	5324.8701171875
126.19209	1029.50170898438
127.05095	1291.98876953125
129.10265	8705.2763671875
130.08665	1183.076171875
133.04327	1758.017578125
136.0764	4416.033203125
147.1132	3965.35009765625
149.0229	964.901611328125
159.11356	5384.13134765625
161.00221	1740.59704589844
169.13354	2256.6337890625
174.06999	2059.39697265625
183.11395	3925.50073242188
187.10864	1561.67712402344
188.59027	11857.427734375
189.09169	1599.3095703125
201.12329	1461.91528320313
202.58736	1842.9033203125
203.08868	1194.60913085938
205.48962	1067.09252929688
211.10039	8941.7294921875
211.60262	1649.50390625
217.13788	5923.66845703125
218.0607	1509.49816894531
221.00635	12307.4091796875
221.10432	2020.25610351563
222.00949	4056.40283203125
222.98105	1151.16723632813
223.00146	3937.81201171875
230.16574	2086.95971679688
235.1189	1629.28930664063
245.13232	2323.63647460938
246.30203	1011.62701416016
252.62105	4539.17236328125
266.61664	9557.2587890625
287.63882	1421.71813964844
302.1554	2188.57006835938
314.99182	2344.57983398438
316.15207	1266.9208984375
316.91599	1796.8798828125
337.9375	1442.79125976563
359.20569	1225.16284179688
368.14758	4702.923828125
423.16479	2222.24975585938
437.21378	2412.51440429688
472.28949	4282.88818359375
571.27563	1575.49731445313
574.2757	1673.52880859375
586.27312	12621.8211669922
667.34534	1693.43859863281
849.24506	1235.13488769531
1037.3035	1313.28076171875
peaklist end

peaklist start
mz=394.215635804227
fragmentation=HCD
charge=1
header=RawFile: QE929_MSQ1321_20180329_Heba_ub_s9_30_3 Index: 9133 Silind: 3225
108.97009	901.03955078125
120.08162	5655.07861328125
129.10257	1745.71545410156
130.06543	2035.2373046875
136.07632	1285.06005859375
147.11353	1139.59716796875
159.09177	1167.13037109375
173.12866	37182.64453125
173.14262	1683.3583984375
174.13246	1369.14379882813
199.181	2389.63793945313
200.60802	928.530029296875
201.12395	5475.11767578125
217.13324	1170.46044921875
221.00722	1743.72595214844
223.0014	1834.45495605469
227.17755	1606.47021484375
244.12732	1010.87780761719
303.20352	1372.66821289063
325.15863	1064.87060546875
358.17233	1659.85595703125
360.22549	3798.3466796875
361.32181	1012.23895263672
394.28418	1062.88854980469
427.74722	1100.78845214844
471.25781	1856.28173828125
526.13165	1184.75
583.24127	1057.81872558594
599.23682	1412.93603515625
669.99377	1161.04272460938
723.76611	1266.00219726563
748.29065	1152.09533691406
795.82397	1160.49255371094
peaklist end

peaklist start
mz=394.220181572712
fragmentation=HCD
charge=1
header=RawFile: QE929_MSQ1321_20180329_Heba_ub_s7_30_1 Index: 6152 Silind: 2212
104.05305	9678.0087890625
119.04912	1446.05102539063
120.08056	1074.81481933594
127.08623	1594.59301757813
129.10214	20629.896484375
130.08646	11349.3271484375
136.07558	100972.640625
137.07896	8213.7919921875
147.11253	25454.591796875
161.00165	1808.09826660156
165.9357	1221.27307128906
173.12834	1138.04479980469
175.08965	1307.45141601563
206.90408	1015.52758789063
207.11208	7365.15966796875
221.00513	4214.484375
223.00079	3857.3896484375
235.10753	14585.3564453125
236.11169	2390.45092773438
249.15929	28356.7109375
250.16301	4603.71240234375
260.14246	4214.552734375
277.15329	2412.8759765625
278.15261	42193.1118164063
299.13757	14721.9201660156
327.1337	17251.185546875
349.18973	22271.8154296875
398.1704	23671.0512695313
512.25378	27219.6176757813
555.15253	1171.44982910156
675.31179	14877.81640625
774.88037	1248.45263671875
823.20288	1423.45825195313
peaklist end

peaklist start
mz=394.22544700047
fragmentation=HCD
charge=1
header=RawFile: QE929_MSQ1321_20180329_Heba_ub_s9_30_3 Index: 4021 Silind: 2942
101.07173	11814.7890625
104.05328	6245.4521484375
110.07181	29770.4765625
112.08737	1446.96875
115.48739	1067.275390625
116.07104	1272.85913085938
120.08125	3744.81494140625
129.10258	4839.16015625
130.08684	1479.07080078125
136.07581	5757.275390625
141.10251	992.560546875
147.11319	2385.205078125
149.02361	1071.40600585938
154.08614	1822.07507324219
155.11787	1125.57885742188
159.11307	5557.69482421875
161.00221	1815.7763671875
169.1337	1210.60095214844
173.1292	1677.697265625
174.07013	1190.93664550781
176.12154	1423.47521972656
182.12968	1404.4658203125
183.11261	4476.3818359375
187.10794	1925.22241210938
188.59019	12772.986328125
197.12852	1611.45043945313
200.13979	1032.35778808594
202.58713	4328.23779296875
211.10136	7438.484375
211.60269	1400.572265625
217.13728	6984.75390625
221.00613	9741.8359375
221.10374	3951.60327148438
222.00716	1900.83666992188
223.00133	2486.46923828125
230.16568	2375.33544921875
243.14371	1187.96667480469
245.13216	4874.4140625
252.61946	6197.548828125
266.6167	12144.9482421875
302.15482	1669.76147460938
307.64044	1476.95031738281
314.99315	5755.52770996094
316.15155	1623.974609375
368.14627	2366.89331054688
423.16162	4506.38720703125
429.66043	1189.32482910156
437.21536	1448.80505371094
440.71921	1365.94006347656
472.28778	1432.18005371094
528.27014	1503.01257324219
574.2749	1343.39282226563
586.27412	13424.7604980469
609.33575	1944.80737304688
724.35986	2262.69921875
peaklist end

peaklist start
mz=394.227631435138
fragmentation=HCD
charge=1
header=RawFile: QE929_MSQ1321_20180329_Heba_ub_s9_30_3 Index: 4665 Silind: 2995
110.06463	1842.96569824219
110.07178	35740.08984375
111.14562	1125.15417480469
120.08104	5341.4013671875
129.04037	1160.57287597656
129.10208	1566.20300292969
136.07564	3926.865234375
136.70822	1036.50756835938
146.32399	964.876586914063
147.11319	1200.48742675781
150.02776	1292.27600097656
154.08636	973.590515136719
158.0928	1131.39184570313
159.09206	1343.11572265625
161.00204	1682.17260742188
164.11832	1904.88073730469
175.11932	10669.68359375
209.14008	14883.9013671875
221.00572	9726.3251953125
222.00879	1835.73986816406
237.13432	5165.85205078125
273.13574	1182.31225585938
300.16589	1691.20141601563
327.14438	1671.00476074219
344.17117	2463.43017578125
355.7088	5292.826171875
393.22362	2563.76049804688
474.28349	17263.2642822266
572.63983	1105.85778808594
573.35082	16219.736328125
573.4325	1413.45471191406
809.93152	1134.12268066406
peaklist end

peaklist start
mz=394.229714066246
fragmentation=HCD
charge=1
header=RawFile: QE929_MSQ1321_20180329_Heba_ub_s8_30_2 Index: 6853 Silind: 1703
102.05524	931.867126464844
110.07136	1129.09765625
114.90788	917.122741699219
115.05066	900.106750488281
115.08656	1196.87072753906
117.32084	1075.93823242188
119.17741	1056.998046875
120.06546	8119.62451171875
120.08044	4522.0791015625
129.10194	6941.04150390625
130.08612	1180.81115722656
141.10176	1151.17065429688
142.12241	6266.15087890625
143.08188	1243.35864257813
155.87263	994.597534179688
165.04556	972.201965332031
169.13324	6442.39306640625
173.12836	2020.15942382813
175.11824	1313.70751953125
187.14401	9307.919921875
197.12825	6208.77685546875
199.18073	2198.57934570313
201.12306	1608.95617675781
207.11208	4305.85888671875
215.13878	5546.17041015625
215.23596	1040.14562988281
221.00523	1724.73278808594
223.002	4081.56860351563
233.14835	1258.1552734375
271.13928	8594.57421875
285.733	1069.53784179688
299.20789	1082.42504882813
307.29037	1138.65356445313
328.23352	4423.56982421875
339.20764	986.265869140625
342.21262	1398.85949707031
356.22922	8317.5263671875
370.20676	1417.10009765625
384.22324	1385.25695800781
443.26007	4341.01220703125
455.29871	1336.15612792969
457.27789	1309.56042480469
464.25916	2108.9111328125
475.28674	2466.61157226563
481.57526	1107.95544433594
500.17856	1072.80407714844
556.33954	1847.09899902344
578.28711	1303.94116210938
683.33228	4572.3095703125
peaklist end

peaklist start
mz=394.233845627094
fragmentation=HCD
charge=1
header=RawFile: QE929_MSQ1321_20180329_Heba_ub_s8_30_2 Index: 8256 Silind: 1776
103.05472	8930.685546875
107.04935	1325.63256835938
110.07169	35656.0625
119.04923	6805.650390625
120.08105	193498.34375
121.08454	16299.1572265625
129.10211	12059.400390625
136.07574	215756.828125
137.07918	18159.40234375
139.24529	1410.52966308594
166.06105	5411.748046875
171.11324	2204.115234375
199.10744	8115.087890625
199.18057	2597.02734375
211.09798	1110.11962890625
221.00591	4858.36181640625
222.00797	1143.77990722656
223.00227	1370.18005371094
223.15512	1806.81188964844
234.12291	1263.45727539063
235.11871	19748.880859375
249.15965	23465.580078125
250.16316	4827.4892578125
251.14964	8994.9189453125
274.12964	1467.72692871094
277.15521	8432.4228515625
299.13927	31636.0529785156
327.13391	9401.5419921875
364.23357	26901.8088378906
394.23746	1331.185546875
440.21368	1531.91845703125
499.30087	4084.99877929688
527.29956	2576.4453125
813.37152	1223.50170898438
peaklist end

peaklist start
mz=394.23395880759
fragmentation=HCD
charge=1
header=RawFile: QE929_MSQ1321_20180329_Heba_ub_s9_30_3 Index: 5286 Silind: 3039
110.07162	31914.837890625
120.08101	14215.28125
129.10187	1223.77270507813
130.08614	1527.55517578125
136.07561	1795.056640625
143.11758	1148.27648925781
147.11232	1224.78833007813
148.34937	1028.22509765625
149.02264	1618.82836914063
150.02689	938.744323730469
150.89557	1012.62286376953
157.13341	6650.65966796875
158.09189	2045.92919921875
161.00212	10745.7626953125
166.06122	1452.03039550781
175.11916	9225.5859375
178.13336	1215.85778808594
181.10814	4091.36669921875
185.12885	9200.60546875
185.16469	31900.63671875
185.17978	1954.54541015625
186.16882	1861.12353515625
186.84084	1098.76696777344
191.1171	2168.04931640625
192.07672	2241.7919921875
195.08759	1825.5927734375
199.18103	8375.919921875
200.18384	1294.98059082031
208.22316	1149.00048828125
209.103	5263.26171875
213.15897	6723.16796875
221.00543	42145.80078125
222.00836	2482.86279296875
227.17499	5032.34814453125
251.15178	1038.494140625
254.95021	1190.22741699219
262.12933	1027.56787109375
280.13837	1110.75402832031
288.19739	1048.03527832031
298.20782	1473.29760742188
314.99078	10347.0546875
347.1723	1169.92395019531
351.20303	1355.109375
361.16708	1355.39770507813
374.18115	5239.54931640625
377.35168	1062.71850585938
391.69833	8159.4921875
393.2233	1041.02062988281
409.69714	1861.5595703125
483.76227	2214.68432617188
517.27112	3650.2470703125
528.28712	6770.90625
566.28497	1219.41748046875
574.29467	46905.986328125
574.37909	1583.12390136719
665.35327	1664.61279296875
711.35384	55334.2497558594
782.39052	17391.9409179688
808.43604	1271.39514160156
812.53845	1248.62817382813
853.42796	21531.6270751953
854.41895	4467.24169921875
peaklist end

peaklist start
mz=395.194201609958
fragmentation=HCD
charge=1
header=RawFile: QE929_MSQ1321_20180329_Heba_ub_s1_ctrl_1 Index: 3893 Silind: 2542
102.05521	1397.23706054688
110.07154	16096.154296875
120.08057	4909.640625
129.10234	1096.04357910156
134.29802	946.759460449219
141.06592	1839.95227050781
143.46516	1179.88305664063
159.07631	4735.3388671875
161.00188	2300.34130859375
162.97441	1825.3427734375
162.99794	1227.98864746094
175.1187	6238.66650390625
178.44283	984.937255859375
187.07083	1497.13330078125
208.97006	977.368469238281
210.28696	1036.58312988281
216.97769	1739.81677246094
221.00639	7023.458984375
222.00746	4014.744140625
222.98091	1373.12097167969
223.00058	10178.7138671875
284.1716	1547.39624023438
288.20346	1386.34350585938
360.49963	1171.99560546875
365.8967	1019.20153808594
430.27411	1736.96667480469
444.29333	4260.2890625
465.77539	1126.96044921875
571.36121	1023.60272216797
595.2934	1216.86059570313
602.35964	5906.84997558594
652.32324	3692.8828125
759.00537	1096.41943359375
781.23401	1361.78588867188
peaklist end

peaklist start
mz=395.194201609958
fragmentation=HCD
charge=1
header=RawFile: QE929_MSQ1321_20180329_Heba_ub_s1_ctrl_1 Index: 3934 Silind: 2542
101.07118	1071.74133300781
106.39481	1200.41760253906
110.07187	6224.91064453125
112.08755	1859.70874023438
115.08698	1788.47607421875
119.19512	1013.58752441406
120.08128	12974.462890625
121.05318	1017.99523925781
129.10257	5334.0986328125
136.07645	7533.49462890625
147.11324	1344.10070800781
149.94331	1014.21893310547
150.9516	986.638244628906
152.7719	1104.22924804688
157.10913	1444.91418457031
158.09361	1616.85266113281
159.11314	11493.765625
162.99846	1237.85754394531
167.33972	1085.98474121094
173.12907	3784.76879882813
175.11952	11286.41796875
176.10796	1043.20153808594
177.10214	4382.640625
181.95241	1087.96801757813
187.10812	1606.9287109375
201.12349	2301.45483398438
221.00618	6185.857421875
221.12883	31026.087890625
222.13261	5109.1025390625
222.97971	2309.40649414063
223.00195	6481.1201171875
245.93199	30241.330078125
249.12395	5457.0693359375
255.14558	2236.85205078125
263.94153	9298.1796875
271.18268	2230.02514648438
272.17118	8594.66381835938
288.2034	1942.0625
344.71814	1186.73071289063
364.71396	1155.23193359375
373.22836	9182.017578125
385.2562	4380.64990234375
386.72775	1339.18237304688
389.25131	1856.11083984375
411.24673	5299.05078125
446.27386	2180.81079101563
481.32544	1798.91821289063
499.33511	1594.67358398438
499.57489	1022.45343017578
524.33178	24561.4379882813
541.35815	1918.1083984375
609.33502	1276.98974609375
610.33887	2187.3642578125
633.37665	3546.09594726563
671.39967	5254.15710449219
724.36078	1858.06921386719
725.36371	2052.08618164063
789.47622	47458.875
peaklist end

peaklist start
mz=395.195035630349
fragmentation=HCD
charge=1
header=RawFile: QE929_MSQ1321_20180329_Heba_ub_s9_30_3 Index: 3990 Silind: 2939
105.18023	961.982116699219
110.07173	12369.8095703125
112.0875	2161.2548828125
114.09171	1162.43713378906
115.0519	1512.57238769531
115.08704	1043.73425292969
116.07144	1013.18072509766
120.08113	9272.2919921875
129.10249	6578.39990234375
130.08751	1161.70935058594
136.07611	14110.203125
141.10226	1409.27172851563
147.1132	1244.87036132813
154.08722	1647.8779296875
155.11865	1320.47253417969
158.09299	1386.62817382813
159.11337	15292.4951171875
160.11652	2119.58911132813
161.00287	1157.67932128906
172.04155	1099.85632324219
173.12897	4826.833984375
174.13165	1441.96887207031
175.11925	8344.1025390625
176.12259	1160.53759765625
177.10312	1028.47705078125
183.1497	1052.73217773438
187.10832	1937.54089355469
197.12878	1337.49938964844
201.12285	1873.08483886719
221.00648	4882.662109375
221.12904	15970.37890625
223.00235	5453.04345703125
230.1667	1277.5146484375
235.14555	1232.96215820313
237.05237	1053.50061035156
245.93207	16943.5625
249.12386	1832.55224609375
249.16122	1284.56762695313
251.10312	1769.431640625
255.14485	1385.40747070313
256.65103	1870.23815917969
263.94186	5380.26904296875
272.17288	1674.03820800781
311.10837	989.585327148438
373.22855	5557.078125
375.23773	2003.04382324219
385.25507	1705.34338378906
389.25161	6583.20825195313
405.2258	1154.39233398438
411.24554	1441.01330566406
446.27402	5579.81396484375
524.33047	15368.8315429688
609.33875	2125.17138671875
610.33722	3457.51416015625
671.40466	1689.45324707031
724.36053	1769.24035644531
725.36212	1565.08972167969
726.36493	1895.29614257813
789.47609	27963.7119140625
peaklist end

peaklist start
mz=395.202275140336
fragmentation=HCD
charge=1
header=RawFile: QE929_MSQ1321_20180329_Heba_ub_s1_ctrl_1 Index: 4910 Silind: 2972
101.10846	1638.03210449219
108.39784	978.188720703125
120.08134	4036.78198242188
129.10248	43505.8984375
130.10593	1496.4306640625
136.03056	1084.24621582031
136.07602	1460.67651367188
137.62766	914.910766601563
137.63805	857.0625
143.08188	1581.15234375
161.00243	2387.43383789063
175.11877	5773.6923828125
197.16464	2175.68896484375
217.13371	1518.68176269531
221.00661	6937.76904296875
222.0083	4735.27734375
222.99968	9466.2021484375
224.17633	1098.185546875
242.18639	1454.72924804688
245.1286	1628.50817871094
256.92667	962.9931640625
286.15073	1628.90209960938
316.98758	2034.02673339844
337.55273	1124.98645019531
373.18954	1056.42053222656
389.24863	1223.37036132813
394.34753	982.826965332031
395.26517	1286.34350585938
446.27112	4011.59521484375
450.24753	5064.1318359375
452.2236	1239.86767578125
490.24658	1164.33312988281
524.14801	1068.859375
530.27319	1256.95947265625
547.29872	61417.2110595703
660.38106	5617.61608886719
peaklist end

peaklist start
mz=395.203002203382
fragmentation=HCD
charge=1
header=RawFile: QE929_MSQ1321_20180329_Heba_ub_s7_30_1 Index: 5104 Silind: 2116
101.07095	867.627685546875
101.10795	1692.21081542969
110.07182	1380.41833496094
119.50218	951.234924316406
120.08125	5050.916015625
125.06989	925.323852539063
129.10254	61665.9296875
130.10606	2451.0009765625
146.188	950.565795898438
147.11371	1690.78271484375
155.11771	1202.85693359375
165.19592	1105.19201660156
167.94972	1240.02282714844
173.1291	1298.65295410156
175.11928	10355.1328125
197.16478	7125.57275390625
210.21817	1081.35693359375
217.13425	1321.56005859375
221.00534	2430.63134765625
222.00757	1477.07202148438
222.97964	1569.37658691406
223.00107	3999.26123046875
224.17563	5042.2587890625
242.18616	1665.83178710938
249.79225	1023.72937011719
268.13928	1519.93200683594
272.17374	1231.16027832031
286.15125	4087.0439453125
298.20413	1145.86022949219
303.17722	1795.39147949219
373.18903	1524.7646484375
389.25043	1337.60009765625
446.26932	4042.18212890625
450.24503	7626.08154296875
529.28809	1262.68762207031
530.27032	4019.90112304688
547.29905	76171.1951904297
563.48035	1301.62084960938
625.70782	1294.99682617188
660.38361	8386.65625
670.37683	1071.94140625
peaklist end

peaklist start
mz=395.203200614296
fragmentation=HCD
charge=1
header=RawFile: QE929_MSQ1321_20180329_Heba_ub_s8_30_2 Index: 5104 Silind: 1586
101.10793	3979.71044921875
110.07166	1405.84008789063
120.08111	5269.07958984375
129.10246	120537.078125
130.08694	1181.14111328125
130.10614	5378.810546875
136.07558	1049.33374023438
142.30074	950.85009765625
143.08115	1119.6064453125
161.00211	1954.94775390625
173.12886	1994.64611816406
173.14687	933.453491210938
173.90114	997.195739746094
175.1194	17714.447265625
194.43805	917.573059082031
197.16489	11171.1953125
214.1908	1721.33459472656
217.13422	5863.890625
221.00562	5460.9716796875
223.00145	1826.31652832031
224.17545	5245.10595703125
225.15839	1891.24914550781
241.32245	1059.6767578125
242.18648	4085.77221679688
245.12843	2274.451171875
268.13895	2016.97192382813
269.12329	1543.84533691406
276.13495	1470.52075195313
286.15134	5439.0400390625
298.20789	1255.87951660156
303.1785	5717.6083984375
316.98965	2024.65612792969
373.18625	4128.37060546875
389.24774	1399.51916503906
415.87183	1468.55236816406
417.47516	1092.01684570313
433.22079	1593.67004394531
436.37665	1057.29089355469
445.8544	1249.01428222656
446.27179	2080.94580078125
450.24631	15533.4490966797
484.51776	1155.06860351563
513.24854	1844.78540039063
530.27307	8193.3720703125
547.29876	158483.191894531
660.38271	13516.9365234375
peaklist end

peaklist start
mz=395.203358843667
fragmentation=HCD
charge=1
header=RawFile: QE929_MSQ1321_20180329_Heba_ub_s5_10_2 Index: 4905 Silind: 2390
116.07085	962.726501464844
117.53612	917.568481445313
120.08151	2466.73168945313
129.10245	37858.93359375
129.11163	2053.98461914063
130.10596	1911.90209960938
151.72664	967.871337890625
175.11893	5823.76025390625
197.16548	4146.81201171875
221.00584	5366.80712890625
222.009	1067.41345214844
222.981	1275.98913574219
223.00165	6017.2900390625
224.17522	1512.61779785156
225.15965	1450.52221679688
256.95963	1031.873046875
266.15118	1005.86285400391
274.15323	5781.07666015625
286.15179	1165.1865234375
298.2027	4816.0400390625
303.17908	1557.31762695313
316.91599	1015.58129882813
352.26923	982.107238769531
354.2605	1036.00268554688
389.24722	1241.46618652344
395.35123	1097.02124023438
421.49832	1060.560546875
446.27173	2219.91479492188
450.24576	2102.81713867188
513.24884	1110.95776367188
530.27185	4195.93798828125
547.29918	41186.076171875
559.35632	1266.33947753906
634.3584	1213.17810058594
660.37841	6329.61352539063
698.00977	1214.00280761719
peaklist end

peaklist start
mz=396.227477084435
fragmentation=HCD
charge=1
header=RawFile: QE929_MSQ1321_20180329_Heba_ub_s8_30_2 Index: 5950 Silind: 1661
100.19851	1031.14196777344
104.05325	4237.9384765625
110.0718	25824.3515625
120.08109	4077.72973632813
129.1028	1413.66882324219
138.06612	1419.67041015625
159.11288	1659.60266113281
173.12828	10115.23828125
174.13243	990.8779296875
175.11934	8056.75
182.08034	1117.74743652344
185.16541	8781.798828125
187.14343	979.234741210938
201.12363	1168.00561523438
213.16034	1297.65441894531
223.15482	4848.6826171875
232.14349	1241.68811035156
245.93085	14885.142578125
246.93326	1036.60021972656
249.09763	1042.52612304688
251.15036	11645.3572998047
263.94183	5876.77734375
288.20435	1580.11926269531
289.1521	1124.90173339844
307.97168	992.708374023438
320.17093	2139.86767578125
323.19113	1141.14001464844
338.18286	7117.8310546875
357.17938	4714.50390625
361.19702	2214.39526367188
379.21057	1865.16918945313
416.26218	2187.51416015625
492.22324	1776.9443359375
576.29269	14629.1020507813
605.30798	1653.95776367188
617.1748	1133.47692871094
662.32678	6054.20556640625
713.35171	10012.435546875
824.38586	1996.69116210938
841.40846	14847.8452148438
954.48667	14253.3751220703
955.4986	4008.66870117188
1091.5531	24569.1705322266
1267.3763	1275.28552246094
1291.6642	12037.8308105469
1405.853	1611.18432617188
peaklist end

peaklist start
mz=396.240220430067
fragmentation=HCD
charge=1
header=RawFile: QE929_MSQ1321_20180329_Heba_ub_s7_30_1 Index: 2809 Silind: 1853
102.05527	2830.0234375
107.83031	1724.51599121094
108.04491	103988.765625
109.02246	2590.8603515625
109.02898	31375.517578125
109.04829	8176.04833984375
110.06052	3638.33374023438
110.0719	20147.05859375
112.08739	23174.04296875
113.07151	2136.7646484375
115.08704	9994.73828125
116.07127	7162.82373046875
119.0814	1682.06604003906
120.08129	3762.69311523438
122.06019	3440.9033203125
124.03945	8645.2685546875
126.05527	335271.28125
127.03922	15838.2783203125
127.05883	22779.25390625
129.10251	29530.90234375
129.13875	2824.07543945313
130.08646	2932.69677734375
136.07567	8623.9931640625
138.05513	245189.234375
139.05872	13596.9794921875
140.0817	3658.908203125
141.10248	4083.04956054688
143.11809	9732.9873046875
144.0657	169014.453125
145.06976	12596.3955078125
147.11264	3886.71997070313
150.05533	7567.82568359375
154.05005	3402.72119140625
157.10837	43273.390625
158.09213	3290.11743164063
158.11238	1906.35522460938
166.05969	1783.7939453125
168.06572	77851.2109375
169.06877	3728.85498046875
169.0976	3331.10034179688
172.06033	13692.830078125
175.11916	33809.15625
176.08224	2297.3486328125
181.09708	4023.75170898438
186.07625	92783.078125
187.07887	2984.13134765625
204.08754	18937.298828125
209.09143	3934.0244140625
212.13881	8159.6533203125
214.07193	20921.94140625
216.13609	2192.07690429688
221.00578	2471.89965820313
221.10268	9755.97265625
222.10365	2116.81567382813
223.00044	2653.15795898438
226.15489	4174.74169921875
232.08247	13900.876953125
234.14397	2869.79663085938
237.13469	1951.11242675781
244.16655	8161.9609375
245.93105	26602.40234375
249.09798	16325.7841796875
254.16249	4287.42822265625
263.94162	8299.2705078125
272.17136	11661.091796875
287.20886	4024.38500976563
301.18735	9374.443359375
301.22076	2928.28515625
315.20346	32830.0029296875
329.21988	13724.7119140625
332.70486	2891.25561523438
343.20093	6299.7138671875
357.20178	15778.4541015625
357.54239	7282.93798828125
368.2211	7329.8681640625
370.88437	3543.41015625
388.22092	3670.19360351563
396.23019	11234.1772460938
399.21823	11474.6416015625
402.23849	3345.62622070313
408.23157	3430.791015625
409.23239	11807.3583984375
431.57333	3943.49951171875
444.58167	14856.02734375
453.78687	12782.244140625
460.78952	3394.66455078125
466.23557	3665.31762695313
474.77029	7042.80322265625
483.29449	7838.52880859375
486.77817	13182.916015625
495.78601	10541.09375
504.3085	7133.931640625
508.30337	10591.7180175781
518.77948	7966.71435546875
525.32593	10189.7880859375
530.81268	7347.72119140625
537.31903	3472.08374023438
540.29254	4239.396484375
547.81152	4372.97216796875
551.81976	14728.0185546875
556.31689	17836.654296875
564.828	7965.94482421875
588.81061	13160.3193359375
589.32056	3843.43212890625
597.32599	15030.3251953125
597.8219	7973.6279296875
611.31561	3469.62939453125
633.35406	2639.64306640625
637.3407	2400.8974609375
641.34406	2233.12646484375
681.42509	5591.42114257813
816.44806	3074.7080078125
825.42629	5734.42114257813
842.4317	3535.54858398438
857.48423	7031.1884765625
875.49066	6828.94360351563
892.54634	9760.45483398438
940.9516	2092.7392578125
955.52657	6485.13427734375
973.53619	30972.58203125
1044.6033	39472.9052734375
1061.6271	6224.30834960938
1069.5974	101692.858398438
1086.625	65468.1396484375
1087.6161	113716.26171875
1095.5911	14952.2807617188
1104.64	97708.0822753906
1111.6244	65759.1125488281
1112.6096	130804.875
1128.6469	244907.923095703
1129.6354	201760.714355469
1146.6616	116159.224609375
1193.6461	18174.4450683594
1289.7041	82889.5498046875
1307.7184	114471.509765625
1317.6962	34000.1147460938
1332.7144	343692.062988281
1349.7408	402909.387939453
1360.7083	94531.1767578125
1377.7366	110727.254882813
peaklist end

peaklist start
mz=396.275432773116
fragmentation=HCD
charge=1
header=RawFile: QE929_MSQ1321_20180329_Heba_ub_s9_30_3 Index: 9548 Silind: 3233
101.07127	20457.857421875
104.05325	2256.009765625
120.08114	2035.16430664063
121.82514	986.956787109375
123.06718	992.890563964844
124.11257	1197.36315917969
126.1281	1511.70239257813
129.10222	9551.9951171875
130.06482	1297.97985839844
130.08574	7295.0361328125
132.08067	4024.92041015625
142.12254	11915.3193359375
143.11697	9910.55859375
147.11275	19437.44140625
158.06023	1562.3408203125
159.0612	1336.91296386719
159.09143	47525.3203125
159.11169	1412.58825683594
160.09477	4168.7666015625
169.13329	13660.951171875
170.05951	5356.1630859375
185.09229	1284.1650390625
187.1438	173994.4375
188.14702	12487.9189453125
199.17921	2354.99780273438
204.13316	1206.56176757813
205.09753	1412.31042480469
215.13869	13277.41796875
216.09752	1030.98474121094
216.14157	1772.35205078125
217.13652	11988.6669921875
227.17442	1598.63537597656
245.13072	7116.42578125
245.93057	7024.31298828125
263.94193	1416.74365234375
270.1593	1655.17419433594
288.1703	16117.9482421875
290.13126	14177.1856689453
298.15463	6367.41455078125
315.18137	4489.17578125
316.16309	13175.1611328125
318.12473	7849.09912109375
333.1916	66719.1650390625
358.21542	1110.60522460938
396.27472	4913.59912109375
431.2131	1520.52355957031
448.18945	1326.6171875
464.23145	26306.8256835938
497.22137	1044.25463867188
577.31564	36173.6606445313
621.93597	1186.6962890625
652.91046	1186.83044433594
peaklist end

peaklist start
mz=396.27582677367
fragmentation=HCD
charge=1
header=RawFile: QE929_MSQ1321_20180329_Heba_ub_s7_30_1 Index: 9442 Silind: 2616
101.0711	13558.955078125
119.08189	1606.70336914063
129.1021	6220.18505859375
130.08609	5809.63134765625
132.07941	1040.62707519531
142.12241	6943.7958984375
143.11752	4641.47412109375
147.11266	9337.673828125
159.09131	26544.814453125
160.09489	2345.8193359375
169.13307	6992.41015625
170.05928	1106.86193847656
185.09096	1251.57763671875
187.14374	107033.1171875
188.14742	8401.6767578125
199.18005	1887.13342285156
215.1387	8709.544921875
217.1366	7276.10302734375
227.17375	1154.86950683594
245.13159	4585.05517578125
245.93083	14766.255859375
263.94162	2064.17114257813
281.89386	1108.36730957031
288.17001	5930.501953125
290.1322	5771.80627441406
298.15308	1610.47827148438
316.16531	5721.3798828125
318.12692	4980.6474609375
333.1915	36635.0439453125
368.90353	1161.24291992188
396.27658	2053.1572265625
446.82056	981.150024414063
464.2294	14598.6821289063
505.47296	1165.28967285156
577.31455	21858.8212890625
758.16089	1041.4990234375
peaklist end

peaklist start
mz=397.204946177638
fragmentation=HCD
charge=1
header=RawFile: QE929_MSQ1321_20180329_Heba_ub_s7_30_1 Index: 6348 Silind: 2229
112.07928	976.573791503906
119.08161	979.122680664063
120.08115	1584.22265625
129.10229	2074.08544921875
136.07579	4961.82275390625
157.1337	24325.96484375
158.09212	1121.16845703125
175.11961	7148.99755859375
185.12895	4902.75
247.92732	1371.67822265625
272.17215	2143.62524414063
295.92276	949.994262695313
321.15479	2053.875
375.62131	985.345031738281
451.06943	1076.08361816406
496.2533	9830.5078125
592.3183	1470.49914550781
609.33434	22505.888671875
718.59912	1041.90673828125
peaklist end

peaklist start
mz=397.210446224176
fragmentation=HCD
charge=1
header=RawFile: QE929_MSQ1321_20180329_Heba_ub_s7_30_1 Index: 3698 Silind: 1956
101.07166	4765.708984375
104.20261	962.07958984375
106.14558	1237.45629882813
110.07174	4393.62255859375
115.84859	853.40625
120.08115	24688.82421875
129.10226	8073.11572265625
136.07623	1646.20349121094
175.11894	17134.603515625
176.10837	3581.33081054688
177.10248	5032.06396484375
187.14377	1109.59326171875
203.11861	1503.3662109375
221.12872	53385.6640625
222.13162	4901.455078125
233.16451	4995.5615234375
240.13309	1144.68176269531
245.93257	2271.2412109375
247.92836	1481.296875
249.12329	8286.40234375
258.14346	1173.18798828125
263.94241	1295.70715332031
264.94522	1310.62219238281
273.17526	2262.15942382813
291.28244	1147.52600097656
301.92725	998.537048339844
303.21449	19992.1187744141
329.19611	1086.595703125
352.9444	1085.89465332031
427.47018	1145.71411132813
432.25926	14632.5875244141
528.31537	1108.81823730469
545.34111	52147.5509033203
602.6214	1091.77941894531
605.74445	1086.40649414063
651.87115	1460.03161621094
692.40951	15220.2227783203
767.271	1090.89819335938
793.45646	3633.7373046875
peaklist end

peaklist start
mz=397.214513862805
fragmentation=HCD
charge=1
header=RawFile: QE929_MSQ1321_20180329_Heba_ub_s8_30_2 Index: 4142 Silind: 1508
101.71238	973.388916015625
110.07159	1370.54357910156
113.07143	1349.90881347656
120.08141	1875.1259765625
129.10283	10403.4501953125
136.0759	20651.4765625
147.11301	1869.77880859375
157.51331	914.182434082031
159.11275	2361.44653320313
161.07407	1231.29675292969
175.11896	2292.41333007813
217.3503	932.939697265625
218.09753	844.704956054688
244.16606	1705.16796875
245.93138	2076.4189453125
247.92789	1539.41870117188
262.15204	1179.88903808594
272.17319	1759.41552734375
299.14014	1157.37329101563
368.90768	1337.00793457031
375.23587	4437.2802734375
385.86572	1100.84033203125
397.24234	1393.23022460938
577.2948	1582.17614746094
599.80902	1075.29064941406
629.00323	1065.49829101563
646.117	1085.40905761719
939.85681	1046.12475585938
978.91357	1087.89343261719
peaklist end

peaklist start
mz=397.998580061386
fragmentation=HCD
charge=1
header=RawFile: QE929_MSQ1321_20180329_Heba_ub_s4_10_1 Index: 7140 Silind: 3240
103.05458	1644.12866210938
104.0533	43777.265625
112.08715	12262.544921875
113.07143	27605.357421875
115.08688	9739.2802734375
116.07099	10287.013671875
120.08099	49364.54296875
121.08498	1905.66088867188
125.03497	3167.556640625
125.10754	50130.33984375
125.11674	1790.06506347656
126.11121	1902.34936523438
129.10236	7174.7177734375
129.11298	2008.908203125
131.08147	8610.1005859375
133.09726	2358.50634765625
139.10159	1883.56750488281
141.0661	4134.96142578125
142.12276	168856.78125
142.96356	1754.05444335938
143.12607	9158.96875
147.11284	9075.412109375
152.10703	89247.8203125
153.11037	8857.677734375
157.10895	7260.873046875
157.13371	48004.3359375
157.19215	2111.1513671875
158.13708	3373.64184570313
159.07654	11751.4580078125
161.07469	17175.8359375
163.37643	1687.98669433594
165.10162	3436.38598632813
168.87924	1629.37524414063
169.06088	7181.95068359375
169.13361	36846.95703125
176.12183	8102.26318359375
183.11171	2314.46435546875
185.12808	3163.2939453125
188.14784	19619.296875
189.06937	33950.26953125
190.09732	27682.1796875
191.1178	29911.306640625
193.09694	8642.8583984375
198.13159	2161.421875
201.12195	3207.17456054688
203.08485	2272.15087890625
215.08403	3629.82739257813
216.14284	3831.28662109375
217.09853	2391.25732421875
219.11285	25111.3046875
220.11459	1916.39831542969
227.48022	1651.07629394531
230.15041	8414.259765625
235.10822	3288.1513671875
245.09506	9439.95703125
246.09596	1983.65356445313
248.161	22622.265625
260.10637	45648.6701660156
262.15482	7489.79248046875
263.10309	6863.6474609375
272.1069	6272.896484375
287.15027	3381.59448242188
290.11672	22350.3288574219
300.10138	8463.44140625
305.12677	3343.27661132813
343.14218	3204.79150390625
347.22711	2982.35400390625
358.18637	3290.64453125
361.15169	16820.3796386719
371.13998	2645.95874023438
379.18002	8624.55859375
407.17407	2522.14965820313
546.2475	18222.9970703125
591.31879	2526.92407226563
609.32522	10139.4216308594
638.30636	36213.4072265625
648.29432	15160.2165527344
666.30225	3213.69116210938
674.31207	2542.05639648438
692.31978	51214.1552734375
peaklist end

peaklist start
mz=398.137484037588
fragmentation=HCD
charge=1
header=RawFile: QE929_MSQ1321_20180329_Heba_ub_s2_ctrl_2 Index: 7637 Silind: 2294
110.07159	4085.5830078125
120.081	14839.6220703125
129.10263	1195.11730957031
136.07585	1492.49194335938
176.10692	2102.04443359375
184.19836	1046.275390625
199.1806	7219.865234375
215.1386	1292.89514160156
222.12979	1533.73120117188
225.83699	1033.64733886719
233.16464	3615.26440429688
243.13347	1662.44360351563
260.97836	1302.62414550781
357.129	1152.28466796875
399.22131	988.390625
605.67401	1090.42590332031
710.04285	1275.46984863281
peaklist end

peaklist start
mz=398.21847189148
fragmentation=HCD
charge=1
header=RawFile: QE929_MSQ1321_20180329_Heba_ub_s2_ctrl_2 Index: 6344 Silind: 4616
103.29748	1111.16870117188
115.08706	1343.40869140625
120.08083	7264.0712890625
143.11833	1021.41027832031
157.13217	1155.1494140625
169.69247	1021.7705078125
183.14919	3778.33325195313
186.12395	1370.73608398438
193.92769	1074.75561523438
199.17918	1400.81298828125
229.11937	849.286743164063
231.85304	1183.30151367188
251.16154	1313.95068359375
260.97614	1772.53662109375
265.93698	1235.36608886719
290.6821	1014.44146728516
333.19412	1299.11364746094
337.86469	1043.4150390625
473.28067	1659.83581542969
474.28439	1803.21936035156
698.38019	1392.89013671875
829.51013	1215.35375976563
peaklist end

peaklist start
mz=398.229118808229
fragmentation=HCD
charge=1
header=RawFile: QE929_MSQ1321_20180329_Heba_ub_s1_ctrl_1 Index: 4820 Silind: 2957
103.41959	1063.26098632813
110.07159	32630.66015625
111.07478	1694.91381835938
112.08734	1167.32922363281
120.08081	1028.56591796875
121.06515	970.871398925781
129.10242	12047.1064453125
136.07561	17774.37109375
137.0787	1364.0205078125
141.10202	4534.5234375
159.11234	6462.1533203125
166.06113	1799.18823242188
169.09705	2002.41772460938
173.12827	2422.32080078125
175.11847	8302.302734375
193.10803	1458.7275390625
199.18057	23494.98046875
227.17537	7555.73828125
232.1405	4115.11669921875
245.93108	1950.82995605469
246.93182	1153.54418945313
247.92757	1853.00732421875
248.64096	1050.01708984375
249.63698	5042.82861328125
256.65057	2394.4638671875
269.50986	1435.06115722656
284.10306	1134.2578125
285.11728	6431.541015625
301.12905	6076.79272460938
337.93793	1058.11901855469
342.16437	1035.97131347656
345.22351	2915.64697265625
371.17963	1532.63757324219
375.2341	1240.81628417969
376.16983	2424.31225585938
384.18616	1161.50866699219
395.18848	985.736083984375
397.03555	1053.78308105469
397.21637	1038.81079101563
401.21405	6507.3310546875
414.15986	7420.96765136719
435.73227	4375.80859375
450.26147	1457.18591308594
473.15695	1095.04382324219
474.92374	1196.60424804688
481.23419	1652.365234375
498.26837	14065.212890625
541.23288	7796.22937011719
552.28088	1395.87292480469
569.30491	33957.0131835938
618.37628	1301.76196289063
682.38855	5424.751953125
723.34048	6095.87719726563
peaklist end

peaklist start
mz=398.238232413474
fragmentation=HCD
charge=1
header=RawFile: QE929_MSQ1321_20180329_Heba_ub_s3_ctrl_3 Index: 3744 Silind: 2226
100.5974	895.817138671875
101.0714	2266.71948242188
116.68916	1054.24645996094
128.46411	982.500793457031
129.0661	4489.0322265625
129.10219	3486.67529296875
130.08626	1148.25085449219
136.07582	6097.51220703125
143.11807	976.482666015625
145.09662	1969.59460449219
147.11349	933.999450683594
155.08153	4782.15673828125
171.07649	7351.818359375
173.05589	1018.79693603516
174.79062	1022.67291259766
193.31416	1123.28833007813
197.12856	3384.77319335938
213.27336	1142.74987792969
226.12151	1093.240234375
242.9675	1473.23486328125
244.16504	1432.42626953125
247.92905	3666.97802734375
260.97772	1874.64624023438
326.18106	1268.64074707031
389.68842	1199.33374023438
440.24088	2149.20239257813
488.76471	1551.24731445313
630.7851	975.013549804688
977.34009	1199.40966796875
1148.7594	1130.13256835938
peaklist end

peaklist start
mz=398.239891684935
fragmentation=HCD
charge=1
header=RawFile: QE929_MSQ1321_20180329_Heba_ub_s8_30_2 Index: 17197 Silind: 3873
132.10175	947.319458007813
133.08604	1030.7978515625
172.96185	1055.45178222656
183.0955	1067.23718261719
254.64346	5016.92919921875
263.64847	4547.580078125
277.64584	2182.0888671875
288.84781	1152.73779296875
293.10007	1319.65185546875
310.15823	1376.67016601563
398.7084	7642.3046875
478.27505	1462.63610839844
487.17871	1132.46447753906
503.46075	1126.94885253906
524.27459	9924.97570800781
554.284	4214.8134765625
635.30127	1522.49353027344
637.32046	16784.2993164063
653.31636	12464.4929199219
665.31669	9343.54125976563
683.32646	36822.4011230469
peaklist end

peaklist start
mz=398.240295868472
fragmentation=HCD
charge=1
header=RawFile: QE929_MSQ1321_20180329_Heba_ub_s6_10_3 Index: 5197 Silind: 3831
102.31866	926.619506835938
102.96212	974.7939453125
110.07162	36900.31640625
111.07555	1435.23693847656
120.08118	4255.58935546875
129.10237	13532.72265625
130.08636	8003.2001953125
136.07574	21238.529296875
137.07919	1066.05541992188
138.62027	1104.44323730469
141.10255	2469.68115234375
143.11882	1412.39868164063
147.11304	6748.046875
158.09282	1514.53967285156
159.11292	5416.26220703125
166.06145	1139.62390136719
169.09738	2073.61889648438
173.12924	5028.7568359375
175.11896	10225.9619140625
199.1806	18567.12109375
200.18269	1078.12463378906
227.17543	4862.0341796875
232.14091	4771.88037109375
247.64513	1368.47424316406
249.15993	4001.47583007813
249.638	6321.1484375
253.52022	1133.48107910156
256.651	5695.6435546875
269.10648	2186.39575195313
285.11731	4322.28125
301.12982	5745.03173828125
319.6282	1583.90991210938
320.13528	1177.83361816406
341.70416	1672.91857910156
345.22507	6563.62133789063
371.17627	1270.99548339844
375.23608	5226.5830078125
398.24927	2254.83227539063
401.21442	4222.53076171875
414.15964	6473.08142089844
423.26321	1422.08239746094
432.17142	2226.05126953125
435.73358	5067.61181640625
481.2431	1278.61853027344
498.26801	8449.3662109375
512.29419	2174.95703125
538.40753	1115.43041992188
541.23514	7694.923828125
569.30436	31016.1987304688
583.77728	1070.68969726563
606.91437	1169.06591796875
618.37573	1827.44677734375
656.26369	5640.103515625
682.39067	9747.78198242188
723.34158	4925.13684082031
733.39471	1423.49987792969
peaklist end

peaklist start
mz=398.240485905535
fragmentation=HCD
charge=1
header=RawFile: QE929_MSQ1321_20180329_Heba_ub_s8_30_2 Index: 4973 Silind: 3324
110.0717	31750.935546875
116.071	1774.10070800781
120.08121	6509.42626953125
129.10225	12191.005859375
136.0759	18859.68359375
141.10236	15078.525390625
143.11807	1241.88122558594
144.80797	1036.70397949219
157.13356	2572.8623046875
158.093	1736.82580566406
169.0972	11401.4072265625
173.12851	1893.78894042969
175.11899	38229.33203125
185.1284	2229.08325195313
193.10814	2045.51586914063
195.11363	1177.97021484375
199.1806	137824.125
200.1398	1303.26513671875
200.18364	7938.7724609375
227.10255	2166.6982421875
227.17529	51251.51171875
228.13304	1363.64501953125
228.17873	2612.6904296875
247.92659	1293.09680175781
249.63742	37203.40234375
250.13736	4886.37890625
267.11435	1587.00927734375
276.13004	4252.78369140625
298.21246	2083.75
301.12943	1147.82836914063
304.16147	1683.97534179688
324.15723	1868.31201171875
330.17926	1207.11254882813
341.1821	4859.583984375
342.16495	2602.15747070313
353.13831	2172.86743164063
362.67514	1885.36938476563
371.67889	1503.03930664063
376.16934	4844.36376953125
381.18005	1860.09143066406
384.18614	9727.26672363281
401.21444	38254.5756835938
414.15869	6286.4384765625
438.2338	4777.875
455.22812	1897.65161132813
480.25427	2577.27954101563
481.24255	17659.267578125
498.26722	85066.1953125
541.23413	7389.16796875
551.29346	6116.4814453125
552.27661	8167.4775390625
569.30451	223745.9140625
682.38779	37377.455078125
peaklist end

peaklist start
mz=398.300981810194
fragmentation=HCD
charge=1
header=RawFile: QE929_MSQ1321_20180329_Heba_ub_s4_10_1 Index: 7140 Silind: 3241
103.05458	1644.12866210938
104.0533	43777.265625
112.08715	12262.544921875
113.07143	27605.357421875
115.08688	9739.2802734375
116.07099	10287.013671875
120.08099	49364.54296875
121.08498	1905.66088867188
125.03497	3167.556640625
125.10754	50130.33984375
125.11674	1790.06506347656
126.11121	1902.34936523438
129.10236	7174.7177734375
129.11298	2008.908203125
131.08147	8610.1005859375
133.09726	2358.50634765625
139.10159	1883.56750488281
141.0661	4134.96142578125
142.12276	168856.78125
142.96356	1754.05444335938
143.12607	9158.96875
147.11284	9075.412109375
152.10703	89247.8203125
153.11037	8857.677734375
157.10895	7260.873046875
157.13371	48004.3359375
157.19215	2111.1513671875
158.13708	3373.64184570313
159.07654	11751.4580078125
161.07469	17175.8359375
163.37643	1687.98669433594
165.10162	3436.38598632813
168.87924	1629.37524414063
169.06088	7181.95068359375
169.13361	36846.95703125
176.12183	8102.26318359375
183.11171	2314.46435546875
185.12808	3163.2939453125
188.14784	19619.296875
189.06937	33950.26953125
190.09732	27682.1796875
191.1178	29911.306640625
193.09694	8642.8583984375
198.13159	2161.421875
201.12195	3207.17456054688
203.08485	2272.15087890625
215.08403	3629.82739257813
216.14284	3831.28662109375
217.09853	2391.25732421875
219.11285	25111.3046875
220.11459	1916.39831542969
227.48022	1651.07629394531
230.15041	8414.259765625
235.10822	3288.1513671875
245.09506	9439.95703125
246.09596	1983.65356445313
248.161	22622.265625
260.10637	45648.6701660156
262.15482	7489.79248046875
263.10309	6863.6474609375
272.1069	6272.896484375
287.15027	3381.59448242188
290.11672	22350.3288574219
300.10138	8463.44140625
305.12677	3343.27661132813
343.14218	3204.79150390625
347.22711	2982.35400390625
358.18637	3290.64453125
361.15169	16820.3796386719
371.13998	2645.95874023438
379.18002	8624.55859375
407.17407	2522.14965820313
546.2475	18222.9970703125
591.31879	2526.92407226563
609.32522	10139.4216308594
638.30636	36213.4072265625
648.29432	15160.2165527344
666.30225	3213.69116210938
674.31207	2542.05639648438
692.31978	51214.1552734375
peaklist end

peaklist start
mz=398.312855358026
fragmentation=HCD
charge=1
header=RawFile: QE929_MSQ1321_20180329_Heba_ub_s4_10_1 Index: 3091 Silind: 2454
110.07174	36112.15234375
111.07525	1346.76879882813
112.08671	957.138671875
129.10222	1230.6181640625
133.21764	901.613891601563
136.0777	1270.45837402344
136.08688	9159.4326171875
141.20647	1122.6552734375
144.82536	979.736755371094
155.15448	2072.53881835938
157.13377	1668.07678222656
157.48993	934.460388183594
164.08191	4436.50341796875
166.06143	9884.6650390625
182.11217	1971.26721191406
183.14984	2331.2041015625
192.07683	20435.71484375
192.89011	1141.30249023438
193.08069	1177.44934082031
209.13979	6682.12109375
210.10634	5766.05224609375
210.14247	988.161315917969
214.38641	954.555725097656
229.11888	1675.46447753906
237.13492	4386.1435546875
245.93231	2069.67626953125
247.92827	1934.03918457031
259.94684	1325.96276855469
260.97552	1292.39904785156
287.63931	1276.61071777344
300.15448	7033.009765625
352.31958	1345.43518066406
398.2269	2361.18188476563
398.31107	1830.63879394531
456.34955	996.185791015625
529.39417	1160.36779785156
539.33197	1107.63073730469
581.49963	1409.74084472656
587.26031	1665.79968261719
659.36957	1195.57556152344
peaklist end

peaklist start
mz=398.313085572891
fragmentation=HCD
charge=1
header=RawFile: QE929_MSQ1321_20180329_Heba_ub_s7_30_1 Index: 3163 Silind: 1890
110.07173	19540.986328125
125.26003	966.582824707031
136.08714	6570.212890625
143.11729	2062.83544921875
147.77478	994.939514160156
155.15427	4019.673828125
158.0925	2095.80419921875
166.06129	4494.53125
175.1196	11638.1376953125
181.10837	10651.1572265625
183.14969	4469.697265625
192.07677	11315.6201171875
207.47984	1096.3349609375
209.10341	23045.84375
209.14026	5221.61474609375
210.1068	1583.63415527344
235.49622	949.770141601563
237.13631	1666.85925292969
242.96696	1007.19287109375
243.4407	1037.76452636719
247.92766	2378.9404296875
260.97787	2238.1298828125
271.17731	1098.59240722656
280.01959	1065.04345703125
296.75906	1069.4765625
297.21161	1154.1533203125
300.15549	4080.69750976563
308.17111	1455.75708007813
335.16626	7000.66552734375
352.31799	1607.15283203125
359.2403	4058.49780273438
390.20898	1820.55517578125
398.31259	3874.947265625
399.21326	2274.00708007813
488.28289	15076.5943603516
587.3536	31395.2944335938
625.2594	2211.05078125
724.4099	8062.046875
peaklist end

peaklist start
mz=399.108269592611
fragmentation=HCD
charge=1
header=RawFile: QE929_MSQ1321_20180329_Heba_ub_s9_30_3 Index: 8683 Silind: 3220
120.08071	2170.08154296875
129.10265	974.201721191406
136.07587	1004.88580322266
143.11772	8550.76171875
145.37427	987.783142089844
171.11288	3995.71313476563
187.14456	1237.60607910156
199.16136	1566.18188476563
200.18353	2287.61596679688
228.13431	7280.96240234375
260.9783	1483.88793945313
271.17465	1663.46960449219
299.17029	8150.79638671875
337.07025	1294.96606445313
381.09684	17549.4167480469
399.10886	3846.40991210938
554.33594	1146.11547851563
peaklist end

peaklist start
mz=399.200789090834
fragmentation=HCD
charge=1
header=RawFile: QE929_MSQ1321_20180329_Heba_ub_s7_30_1 Index: 8615 Silind: 2568
120.08046	1143.20458984375
136.0748	1598.72338867188
140.14336	1048.84851074219
143.11781	3879.21850585938
166.77385	1135.96496582031
175.11836	7491.341796875
178.01909	980.246948242188
189.79803	908.447448730469
199.18025	16623.482421875
200.1834	1400.47497558594
227.17474	1622.44641113281
228.13362	4176.8154296875
231.34167	879.279541015625
257.15854	1182.46813964844
299.17068	4007.07788085938
321.91248	5137.57177734375
441.2659	1227.72985839844
515.32556	1093.73974609375
536.3194	1851.33129882813
572.35012	42419.4189453125
685.43453	8701.65563964844
peaklist end

peaklist start
mz=399.23177497571
fragmentation=HCD
charge=1
header=RawFile: QE929_MSQ1321_20180329_Heba_ub_s2_ctrl_2 Index: 4888 Silind: 4171
100.05933	1016.35205078125
101.07161	20865.662109375
105.06609	4151.5693359375
110.07138	1542.53674316406
117.06637	14269.666015625
120.08155	1286.0185546875
127.0505	8810.431640625
129.06647	1041.11022949219
129.10266	2015.89880371094
130.09732	1302.16430664063
136.07594	8084.34033203125
144.07683	3498.22583007813
145.06081	8341.482421875
158.09238	1785.29919433594
159.09169	13411.9140625
172.58958	1155.93212890625
175.01604	1026.02563476563
175.11925	28246.564453125
181.06082	1501.40173339844
181.09906	1048.89038085938
191.08243	1989.09411621094
198.08743	1538.52270507813
200.03299	1008.40631103516
207.64128	1006.63629150391
216.09731	1329.06311035156
229.10831	1226.51599121094
237.51071	1047.40075683594
246.12314	1185.73229980469
247.10815	10849.7119140625
255.10809	2363.10498046875
260.97778	2160.8828125
274.11969	1697.84216308594
313.35468	1171.40576171875
322.15552	2450.27319335938
327.14511	2316.06640625
338.15131	1263.56665039063
344.17279	7241.7861328125
361.1988	26890.3959960938
381.17776	1007.90051269531
524.26212	43216.0224609375
634.31019	8478.49951171875
635.29476	27794.9790039063
637.83215	1071.48303222656
652.3208	16250.4013671875
peaklist end

peaklist start
mz=399.233385665741
fragmentation=HCD
charge=1
header=RawFile: QE929_MSQ1321_20180329_Heba_ub_s6_10_3 Index: 4846 Silind: 3778
101.06351	914.650573730469
102.09151	1406.45056152344
110.07175	2268.00341796875
120.08146	1632.83557128906
129.10249	10483.74609375
130.08623	1004.87780761719
131.61353	976.408081054688
136.076	1661.87353515625
147.11339	1505.70007324219
175.11909	2223.78515625
181.81157	953.321838378906
191.1422	930.894897460938
195.50574	1180.12365722656
197.1653	1313.56140136719
234.14577	4201.10986328125
242.96767	2216.96630859375
260.97659	1770.46740722656
331.16879	1052.22082519531
332.16168	1074.33654785156
347.16663	6719.76025390625
347.23276	1148.47509765625
347.65652	2052.0712890625
399.21378	1157.16857910156
478.26627	6794.06591796875
591.34869	1682.78784179688
1092.744	1327.53137207031
1205.2637	1295.330078125
peaklist end

peaklist start
mz=399.234333164977
fragmentation=HCD
charge=1
header=RawFile: QE929_MSQ1321_20180329_Heba_ub_s8_30_2 Index: 4329 Silind: 3233
101.07153	2518.21069335938
101.86692	939.930847167969
110.07145	9920.3662109375
112.08715	1344.13745117188
113.07139	1850.98291015625
115.08665	1940.93090820313
116.07128	1080.32446289063
117.10291	2094.92211914063
120.08097	2396.78100585938
127.0866	1861.66101074219
129.10254	47479.2109375
130.08638	5241.81591796875
130.10654	1625.23303222656
131.1185	5099.31201171875
133.04294	20543.048828125
141.34055	1150.44543457031
147.11279	4782.16845703125
158.13655	1141.29431152344
174.14558	961.240417480469
175.01631	1133.88464355469
182.58206	1076.15551757813
199.18057	1903.21655273438
213.06927	2275.95727539063
223.15514	1976.45422363281
226.11873	2152.41772460938
226.15503	8174.796875
230.0959	1488.068359375
241.06519	1754.16455078125
251.15093	5984.33386230469
257.16141	1993.95520019531
258.08795	1217.75366210938
258.14459	1403.359375
294.67737	1154.34106445313
294.9682	1188.296875
312.17139	1136.78918457031
314.67459	2032.01208496094
321.91397	7874.34765625
322.95297	1042.8916015625
340.90869	4357.64501953125
365.23398	1109.29602050781
382.21924	1443.04113769531
427.25006	2053.26416015625
499.24869	1857.36352539063
500.23865	1572.54479980469
507.26602	2075.44482421875
532.27441	1155.32067871094
597.42542	1361.34350585938
639.4007	1399.92907714844
688.41034	2392.90014648438
726.41516	1281.67028808594
751.48529	1425.98681640625
816.45947	1137.59289550781
1049.9128	1174.71533203125
peaklist end

peaklist start
mz=399.23525214689
fragmentation=HCD
charge=1
header=RawFile: QE929_MSQ1321_20180329_Heba_ub_s2_ctrl_2 Index: 2884 Silind: 3797
100.22324	1033.9228515625
104.05372	15644.525390625
107.88296	991.034057617188
108.73819	965.836608886719
110.0719	87165.265625
111.07527	5666.90576171875
112.08743	6257.62841796875
113.0717	2584.96850585938
115.08727	2116.26953125
116.07112	1393.86145019531
117.03745	4541.7109375
127.08706	1896.61608886719
129.10271	52012.65234375
130.0979	1798.23815917969
130.10648	1444.62109375
136.07605	7059.31689453125
138.06647	2531.86791992188
141.10275	1094.96752929688
143.11826	10613.2236328125
147.11331	1877.1142578125
148.08702	11989.3642578125
155.08133	1789.88623046875
155.45155	1122.57934570313
157.10924	1670.51733398438
157.13382	7840.560546875
166.0616	31871.1875
169.09723	1170.05249023438
171.11336	4433.59716796875
171.1498	19944.482421875
172.07191	1105.54211425781
172.15352	1827.45495605469
177.11469	2298.51342773438
181.10951	9407.2080078125
185.12872	4147.744140625
186.12463	2050.58447265625
193.10875	5877.9140625
195.08867	2017.2353515625
196.09113	16027.8974609375
199.14464	4986.3505859375
209.10381	17651.03515625
210.10747	1513.79504394531
221.10376	7219.15576171875
226.15561	4426.380859375
228.1328	1088.71813964844
242.11464	1781.96887207031
242.14998	1289.67956542969
244.16628	4037.01245117188
252.08016	28020.7280273438
269.13379	2132.68481445313
299.17307	2577.75341796875
304.16055	8974.25
312.13199	5023.05615234375
322.18762	2553.52880859375
339.17841	1084.81616210938
358.19052	1366.88122558594
386.70111	7253.6044921875
399.72211	1699.22338867188
419.24628	1694.61633300781
457.28942	3673.75671386719
476.53406	1352.11511230469
490.2262	5334.8662109375
495.26193	1476.01062011719
496.25757	1622.26599121094
500.28647	2353.802734375
556.36072	1910.93701171875
618.3222	1990.60180664063
627.39533	10310.0003662109
715.37079	4950.552734375
755.37274	1551.72155761719
763.36963	11836.193359375
772.398	28586.9072265625
900.49113	9803.02880859375
peaklist end

peaklist start
mz=399.2362352102
fragmentation=HCD
charge=1
header=RawFile: QE929_MSQ1321_20180329_Heba_ub_s5_10_2 Index: 2822 Silind: 3419
101.07159	1218.5595703125
110.0719	86399.6328125
111.07523	6272.03564453125
112.08783	1736.24255371094
114.39808	1228.21997070313
115.087	1054.52746582031
120.0813	1273.36059570313
129.10266	2321.87231445313
136.07623	1219.31921386719
137.21368	961.165649414063
138.06599	1464.08776855469
155.09315	17582.6484375
156.09738	1026.69750976563
196.14508	1375.80712890625
197.12729	1680.08386230469
200.8945	1158.25817871094
214.15471	2263.8603515625
217.25871	1194.81115722656
242.96733	1312.6875
248.11526	1193.50231933594
249.91592	1096.80041503906
250.10335	1680.33215332031
260.97699	1812.23059082031
303.0166	2093.14965820313
361.19965	3811.259765625
761.40794	11777.9428710938
796.44492	6030.95434570313
peaklist end

peaklist start
mz=399.238057652342
fragmentation=HCD
charge=1
header=RawFile: QE929_MSQ1321_20180329_Heba_ub_s9_30_3 Index: 4289 Silind: 3564
110.07153	4591.82763671875
113.07104	1208.69775390625
120.08107	2241.787109375
129.10242	9569.7099609375
133.04277	1894.27282714844
143.11757	1233.25769042969
145.09705	1503.97155761719
147.11263	1010.06384277344
154.08684	2108.2099609375
157.13345	6427.20166015625
175.11884	6710.12451171875
185.12811	1132.08288574219
223.56734	992.812316894531
226.15575	1573.91357421875
226.21794	1184.83837890625
242.96715	1199.79724121094
284.15732	1049.51635742188
314.67609	1021.98315429688
321.91449	1756.40637207031
340.90707	1673.228515625
400.2504	1564.4287109375
551.29614	1497.95080566406
628.33805	14436.2709960938
674.16681	1180.46594238281
692.80255	1163.76794433594
766.6037	1062.93225097656
963.22693	1176.82763671875
1075.1111	1124.69018554688
peaklist end

peaklist start
mz=399.25812323252
fragmentation=HCD
charge=1
header=RawFile: QE929_MSQ1321_20180329_Heba_ub_s8_30_2 Index: 17197 Silind: 3871
132.10175	947.319458007813
133.08604	1030.7978515625
172.96185	1055.45178222656
183.0955	1067.23718261719
254.64346	5016.92919921875
263.64847	4547.580078125
277.64584	2182.0888671875
288.84781	1152.73779296875
293.10007	1319.65185546875
310.15823	1376.67016601563
398.7084	7642.3046875
478.27505	1462.63610839844
487.17871	1132.46447753906
503.46075	1126.94885253906
524.27459	9924.97570800781
554.284	4214.8134765625
635.30127	1522.49353027344
637.32046	16784.2993164063
653.31636	12464.4929199219
665.31669	9343.54125976563
683.32646	36822.4011230469
peaklist end

peaklist start
mz=399.258696562595
fragmentation=HCD
charge=1
header=RawFile: QE929_MSQ1321_20180329_Heba_ub_s5_10_2 Index: 15673 Silind: 3845
112.81071	842.936157226563
135.60719	949.586608886719
150.09654	1002.68359375
254.64531	3295.23095703125
260.97733	1293.09680175781
263.64886	3906.5068359375
270.53271	1076.19995117188
277.64539	1310.24523925781
293.09811	1440.92028808594
299.8663	1097.65637207031
315.45621	1077.54125976563
333.16327	6897.7705078125
431.18848	1281.47229003906
524.27209	5439.64990234375
554.28381	2121.75244140625
637.324	7290.41333007813
653.317	8718.78735351563
683.32782	19772.8701171875
796.4098	6507.53881835938
peaklist end

peaklist start
mz=399.258703975305
fragmentation=HCD
charge=1
header=RawFile: QE929_MSQ1321_20180329_Heba_ub_s1_ctrl_1 Index: 14021 Silind: 4006
104.61906	966.824462890625
111.24619	909.597961425781
133.08548	5183.31494140625
133.29395	1010.46179199219
151.09746	1091.70935058594
157.01073	1499.38134765625
168.95042	905.522155761719
177.11203	1463.05517578125
187.13225	1344.49975585938
195.12279	1257.71032714844
220.61182	2082.28540039063
240.87352	980.167663574219
243.08157	1345.23693847656
254.6422	1348.06970214844
263.64804	4107.396484375
277.64511	2058.56494140625
293.09995	1251.78503417969
389.69962	1480.68994140625
478.26828	1273.89233398438
524.27124	5127.96435546875
554.28503	4070.88037109375
637.32252	14067.0954589844
653.31445	7825.67102050781
665.31042	1821.45092773438
665.3176	10307.4838867188
683.32637	29979.5805664063
707.96893	1103.00341796875
796.40724	9968.560546875
peaklist end

peaklist start
mz=399.258736729095
fragmentation=HCD
charge=1
header=RawFile: QE929_MSQ1321_20180329_Heba_ub_s3_ctrl_3 Index: 15935 Silind: 3151
114.66721	1032.37854003906
217.91631	933.760009765625
220.61198	1581.24353027344
254.64305	1514.55297851563
263.6488	5276.54052734375
277.64667	4552.21240234375
293.10059	2087.32373046875
310.1593	1925.64733886719
505.12668	1178.45434570313
506.2713	1091.46826171875
524.27234	8679.927734375
554.28662	6128.86669921875
563.51862	1091.67932128906
637.32392	15484.37109375
653.31898	9486.982421875
655.53461	1161.46032714844
665.31741	12177.6877441406
683.32931	28518.9428710938
796.41126	7030.54626464844
peaklist end

peaklist start
mz=399.25875720961
fragmentation=HCD
charge=1
header=RawFile: QE929_MSQ1321_20180329_Heba_ub_s8_30_2 Index: 17197 Silind: 3906
132.10175	947.319458007813
133.08604	1030.7978515625
172.96185	1055.45178222656
183.0955	1067.23718261719
254.64346	5016.92919921875
263.64847	4547.580078125
277.64584	2182.0888671875
288.84781	1152.73779296875
293.10007	1319.65185546875
310.15823	1376.67016601563
398.7084	7642.3046875
478.27505	1462.63610839844
487.17871	1132.46447753906
503.46075	1126.94885253906
524.27459	9924.97570800781
554.284	4214.8134765625
635.30127	1522.49353027344
637.32046	16784.2993164063
653.31636	12464.4929199219
665.31669	9343.54125976563
683.32646	36822.4011230469
peaklist end

peaklist start
mz=399.258772171912
fragmentation=HCD
charge=1
header=RawFile: QE929_MSQ1321_20180329_Heba_ub_s6_10_3 Index: 17377 Silind: 4356
133.08607	1310.44580078125
138.03546	920.1376953125
254.6441	5121.32177734375
260.97748	1312.3955078125
263.65057	2246.92163085938
277.64749	3691.27758789063
279.0127	1244.50927734375
293.09949	1414.46911621094
333.16306	4496.38232421875
390.37302	886.798095703125
398.71072	4279.69921875
399.2063	1463.74047851563
410.6268	1070.291015625
506.26489	1299.69592285156
524.2738	6565.30126953125
554.28633	3736.47814941406
637.3246	10571.3369140625
653.3197	8427.37915039063
665.3147	1417.85070800781
683.32731	27824.607421875
728.78931	1116.2158203125
peaklist end

peaklist start
mz=399.258866495804
fragmentation=HCD
charge=1
header=RawFile: QE929_MSQ1321_20180329_Heba_ub_s2_ctrl_2 Index: 16828 Silind: 6724
103.23147	887.78466796875
106.9827	1176.78869628906
133.08641	1093.51159667969
211.82617	976.696838378906
254.64462	2143.32397460938
263.64957	4697.97607421875
277.64417	1587.66662597656
293.09796	2023.79931640625
310.16055	1130.2900390625
338.91483	1110.21850585938
375.7012	1039.38098144531
398.27078	1276.14770507813
399.23276	1612.74182128906
399.28235	1707.68005371094
448.4657	1019.03405761719
506.26831	1459.27770996094
524.27504	9530.04626464844
554.28505	6144.95434570313
635.30725	1654.78015136719
637.32487	11237.4340820313
653.31926	10029.2048339844
665.31658	9211.36254882813
683.32772	36217.0030517578
796.41203	7402.58190917969
peaklist end

peaklist start
mz=399.258925257322
fragmentation=HCD
charge=1
header=RawFile: QE929_MSQ1321_20180329_Heba_ub_s5_10_2 Index: 15673 Silind: 3849
112.81071	842.936157226563
135.60719	949.586608886719
150.09654	1002.68359375
254.64531	3295.23095703125
260.97733	1293.09680175781
263.64886	3906.5068359375
270.53271	1076.19995117188
277.64539	1310.24523925781
293.09811	1440.92028808594
299.8663	1097.65637207031
315.45621	1077.54125976563
333.16327	6897.7705078125
431.18848	1281.47229003906
524.27209	5439.64990234375
554.28381	2121.75244140625
637.324	7290.41333007813
653.317	8718.78735351563
683.32782	19772.8701171875
796.4098	6507.53881835938
peaklist end

peaklist start
mz=399.258964971775
fragmentation=HCD
charge=1
header=RawFile: QE929_MSQ1321_20180329_Heba_ub_s7_30_1 Index: 16833 Silind: 2771
128.20952	946.40478515625
143.10677	1154.65002441406
150.0463	1009.84509277344
168.28825	937.864318847656
220.61305	2072.4697265625
226.61353	1062.36596679688
250.29794	1050.2099609375
254.64383	2356.45654296875
256.51718	1074.38366699219
263.64948	7425.76806640625
268.14847	998.815734863281
277.64633	5799.9931640625
293.09747	1196.47985839844
310.15192	974.820129394531
325.35452	965.338012695313
341.67511	1383.08557128906
389.70367	1614.89660644531
398.7114	4924.35205078125
412.94748	1328.26037597656
453.12451	1106.58923339844
478.27069	1276.86669921875
494.22955	1303.00573730469
506.26233	1461.09973144531
524.2751	11168.4211425781
529.25665	1060.60498046875
536.27167	1128.21240234375
547.44336	1284.40881347656
554.28528	6624.5361328125
601.29535	1128.51684570313
620.15283	1176.54968261719
635.30829	1837.73681640625
637.32371	18264.970703125
653.3181	16483.20703125
665.31881	10307.8582763672
683.32877	41774.563293457
750.01831	1177.60595703125
781.28046	1282.14697265625
peaklist end

peaklist start
mz=399.259082435935
fragmentation=HCD
charge=1
header=RawFile: QE929_MSQ1321_20180329_Heba_ub_s4_10_1 Index: 17301 Silind: 3601
132.10208	1800.861328125
133.08658	1369.5390625
193.75783	1079.60339355469
211.60786	1273.14184570313
220.61206	8797.630859375
262.62457	1652.35974121094
268.15048	3813.4892578125
268.64264	1576.09606933594
276.12979	1280.34802246094
285.62518	1421.13488769531
293.09766	1072.26220703125
304.16031	1576.69506835938
310.16196	7646.1435546875
341.67316	1195.51452636719
410.21063	1929.01525878906
411.19052	1327.41687011719
478.2717	5475.98901367188
494.23419	1715.45104980469
506.26617	4244.00732421875
508.28139	16105.27734375
522.23676	1108.11767578125
524.27665	34097.58203125
526.29134	27629.267578125
536.27649	4387.59521484375
554.28665	33187.6123046875
591.31915	2133.14819335938
607.31879	1371.31750488281
635.30768	6329.80053710938
637.32391	55885.341796875
649.60669	1407.12365722656
653.31794	47048.3134765625
665.31955	47577.5629882813
665.42194	1653.69250488281
673.16785	1149.36279296875
683.32859	129673.438476563
778.40471	8799.13745117188
796.41281	44956.8974609375
peaklist end

peaklist start
mz=399.259135584449
fragmentation=HCD
charge=1
header=RawFile: QE929_MSQ1321_20180329_Heba_ub_s9_30_3 Index: 17088 Silind: 3360
111.5181	936.1787109375
119.85818	874.88818359375
122.4661	1099.04528808594
142.43741	977.721313476563
170.96628	1007.43206787109
184.78084	1148.5146484375
207.31747	1017.60522460938
212.13933	1992.68615722656
213.11276	1801.92700195313
231.12199	5553.31494140625
242.9668	941.3544921875
262.62335	1271.80920410156
263.64899	3878.982421875
277.64633	2139.3505859375
293.09998	3936.67993164063
310.15759	1131.03210449219
310.65805	1269.12316894531
381.19412	1542.859375
398.70856	4857.47509765625
399.20395	1446.98327636719
411.19244	1335.34313964844
478.26727	1267.83288574219
504.14069	1108.16296386719
504.21103	1244.73034667969
524.27637	7551.6826171875
554.28442	5748.72998046875
599.01398	1145.55834960938
623.94757	1195.68859863281
637.32264	14235.0444335938
653.31909	12198.7395019531
665.31299	2395.10766601563
665.31868	9482.166015625
683.32761	35064.8061523438
peaklist end

peaklist start
mz=400.178828391692
fragmentation=HCD
charge=1
header=RawFile: QE929_MSQ1321_20180329_Heba_ub_s7_30_1 Index: 4071 Silind: 2410
110.07174	129176.2890625
111.07519	4414.18994140625
111.11019	1000.72717285156
112.08752	2532.09545898438
116.07093	1301.8994140625
120.08145	6146.18994140625
124.03967	1782.74694824219
125.77339	954.744079589844
129.1024	1601.24914550781
130.09711	1212.34924316406
132.19505	1169.46875
141.06374	996.670593261719
147.11308	1329.88647460938
158.09265	4255.60498046875
161.69768	1077.916015625
175.01596	1264.39880371094
175.11914	29704.6328125
176.12202	1166.08361816406
183.14948	17293.537109375
184.15257	1479.35827636719
201.93886	1102.1708984375
211.14462	6747.16650390625
217.13808	1221.71301269531
235.11928	11537.0771484375
236.75925	1086.77282714844
244.16617	2291.3671875
249.12561	1551.63012695313
260.97668	2302.33374023438
269.12439	2462.41772460938
277.11829	4619.07470703125
287.13635	1887.47631835938
304.16452	1128.09838867188
321.91064	7666.38818359375
330.19281	8804.87109375
338.79971	1159.96435546875
363.87634	1175.70373535156
387.26843	1106.31225585938
416.19266	1427.51525878906
434.20322	7074.8994140625
451.22967	21023.3269042969
477.26083	1233.86413574219
487.25458	1287.74621582031
547.29169	1985.853515625
564.31402	20720.287109375
644.3446	2336.18603515625
661.36767	72466.828125
661.37275	6676.16540527344
780.41433	17639.13671875
peaklist end

peaklist start
mz=400.189654703512
fragmentation=HCD
charge=1
header=RawFile: QE929_MSQ1321_20180329_Heba_ub_s1_ctrl_1 Index: 3959 Silind: 2813
110.07177	70148.515625
111.07515	1215.47509765625
112.08754	1157.14526367188
120.08125	3883.82934570313
129.10263	2358.46728515625
136.07581	1492.62707519531
158.09241	1394.05163574219
175.11931	13396.5849609375
176.7056	915.636108398438
183.14984	10775.4638671875
207.11272	1279.2265625
211.14436	5527.04736328125
217.11066	946.589233398438
217.13708	1139.49291992188
235.11819	4669.0888671875
242.9709	1066.9345703125
248.1273	1031.5517578125
248.15707	1071.61267089844
260.95129	1220.59997558594
260.9776	1410.84362792969
321.9115	9394.2880859375
330.1937	5072.447265625
400.74051	5039.111328125
434.20361	1664.048828125
451.23026	11902.0063476563
530.61206	1226.14135742188
564.31532	15543.9497070313
661.36779	35773.580078125
780.41689	6893.59252929688
peaklist end

peaklist start
mz=400.208480913773
fragmentation=HCD
charge=1
header=RawFile: QE929_MSQ1321_20180329_Heba_ub_s5_10_2 Index: 3398 Silind: 3473
101.07151	35515.609375
102.00097	1269.68798828125
102.0556	12254.5654296875
104.05367	1659.03662109375
105.16445	1142.60534667969
110.07179	56701.24609375
112.03954	2347.21508789063
112.08736	1239.03930664063
113.07121	1760.31884765625
115.08714	1887.49340820313
116.01702	6499.28955078125
116.07066	1355.62390136719
120.08099	1171.06274414063
127.05074	4632.703125
127.08629	1504.93225097656
128.01683	1408.50732421875
129.10258	106819.5625
130.08656	6671.44677734375
130.097	1185.22424316406
130.10628	8308.5458984375
133.04346	5509.90380859375
136.07597	19993.486328125
138.0663	6138.13330078125
138.78624	1005.79357910156
139.08708	1141.10900878906
143.11821	5932.568359375
144.01192	1667.76196289063
147.11292	5426.92138671875
153.06595	1653.6787109375
155.08192	6124.912109375
156.01176	6462.8544921875
156.11353	2135.880859375
164.11826	10939.083984375
168.96111	1267.54833984375
171.11331	7135.9169921875
173.09236	26457.23828125
176.12233	1704.70251464844
184.00673	7040.44873046875
187.05396	5561.302734375
187.14412	4587.134765625
192.11348	6426.40234375
195.11475	1209.57824707031
198.0878	6029.47802734375
199.10834	5440.53857421875
201.03305	16678.205078125
201.08772	9725.6025390625
204.08073	5215.62255859375
209.14006	99720.8984375
210.1432	1778.53564453125
212.62119	990.813049316406
213.08708	1843.33117675781
215.14149	1356.80834960938
219.06317	1435.29260253906
222.12413	4270.572265625
232.07516	1296.80114746094
237.11208	2254.89331054688
237.13513	48413.5390625
238.13844	1312.86706542969
240.13451	21651.3515625
241.13861	1281.53186035156
242.18484	2005.61962890625
245.6973	1051.39904785156
249.15971	2047.18054199219
262.95102	2960.41625976563
293.15765	2018.41064453125
294.17941	1412.18054199219
312.15482	1738.84411621094
322.95459	1377.7255859375
329.18082	1339.38854980469
338.14374	1867.38073730469
340.90894	6020.22900390625
341.22067	2675.42749023438
366.12979	2432.50048828125
381.58698	1470.73645019531
382.20883	2061.12768554688
388.29337	1495.96435546875
416.21753	1659.43310546875
423.19135	4555.14208984375
438.22321	2645.91479492188
442.27856	5822.18017578125
455.73471	1807.21557617188
460.20786	1662.78332519531
468.29462	6746.93994140625
469.27856	9501.080078125
482.24539	2023.71252441406
486.30403	148066.203125
491.25314	6711.47119140625
531.24127	1952.51306152344
568.2511	2519.5048828125
585.37524	14580.60546875
602.38257	4680.34912109375
699.43977	10237.0356445313
722.43288	18278.27734375
933.30219	1253.2080078125
peaklist end

peaklist start
mz=400.214251538982
fragmentation=HCD
charge=1
header=RawFile: QE929_MSQ1321_20180329_Heba_ub_s6_10_3 Index: 6855 Silind: 4033
101.07152	1174.15026855469
104.0536	975.455322265625
106.68966	835.902282714844
110.07162	14583.7431640625
111.07414	867.585815429688
120.08111	15557.6787109375
127.6314	1032.20739746094
129.10243	12997.841796875
130.08678	1396.65222167969
136.07533	1954.6884765625
143.11807	18078.2578125
147.11263	5397.63720703125
154.66943	1011.21569824219
167.41602	1234.95446777344
171.11263	1305.50988769531
175.11868	2416.38403320313
183.14909	1034.21862792969
187.14398	9332.1806640625
192.07349	1207.11218261719
209.10396	1206.77783203125
211.145	1238.66040039063
237.13379	1551.62231445313
255.14502	2310.236328125
256.19412	1010.35504150391
260.19556	1945.84802246094
262.9472	1375.78881835938
280.14005	1719.29345703125
285.13184	1468.94348144531
321.91574	1348.0791015625
340.90753	6752.11767578125
392.23804	1031.29919433594
400.26859	1266.88354492188
401.12637	1118.14038085938
506.26916	16016.0546875
530.31097	1037.57434082031
559.56616	1018.54626464844
652.3396	1107.25854492188
669.33301	10711.546875
671.34912	1176.02465820313
701.37531	1454.71228027344
806.39048	3618.50659179688
875.48053	1262.38024902344
942.81213	1103.08325195313
peaklist end

peaklist start
mz=400.229811583014
fragmentation=HCD
charge=1
header=RawFile: QE929_MSQ1321_20180329_Heba_ub_s3_ctrl_3 Index: 9610 Silind: 2922
104.78499	1047.12255859375
112.08674	9152.3193359375
112.11227	1166.916015625
113.07133	1251.35607910156
113.13464	996.205200195313
115.08686	2583.14599609375
116.07095	2679.779296875
120.08086	3484.1923828125
127.05058	7144.0478515625
128.5457	893.905090332031
136.19449	1076.4296875
141.06622	1754.38928222656
143.11768	29619.322265625
146.09654	1727.25988769531
154.2291	989.409851074219
156.11259	8186.09765625
157.1087	5086.18798828125
171.11259	14794.7314453125
175.13361	2084.21606445313
176.12318	1371.42614746094
185.16521	12667.0478515625
185.18037	1538.42077636719
197.61372	4399.69921875
199.1805	15116.724609375
201.14711	1270.92175292969
213.08762	5495.71240234375
213.15938	11073.9716796875
214.1629	1316.16845703125
215.1028	1932.80346679688
217.13344	5191.2646484375
227.1757	4997.77197265625
237.09779	2060.1650390625
245.11166	22422.84765625
254.1261	3874.99194335938
259.62234	17289.5859375
271.1488	11292.13671875
284.19769	1700.93200683594
289.13419	1313.49108886719
306.15884	71398.8828125
316.17056	1313.4482421875
321.91174	2323.86010742188
326.24344	2188.77856445313
340.90689	4135.59716796875
366.25165	2393.3720703125
373.23538	1569.74243164063
396.2002	2013.37536621094
401.23373	2510.875
416.30008	1458.77404785156
421.18787	7018.2548828125
487.27859	4428.2451171875
498.24393	1620.63647460938
501.2131	4167.04150390625
507.33322	2038.64770507813
518.23859	41970.015625
529.38483	1940.49182128906
558.31372	77435.34765625
626.37755	9861.79052734375
631.31897	10327.5205078125
654.37193	2461.76086425781
655.39819	1287.63549804688
671.39748	72876.5595703125
770.46747	4295.5478515625
988.47449	1366.07165527344
1164.0796	1286.04858398438
peaklist end

peaklist start
mz=400.229952116955
fragmentation=HCD
charge=1
header=RawFile: QE929_MSQ1321_20180329_Heba_ub_s3_ctrl_3 Index: 7643 Silind: 2804
101.07125	2430.45483398438
103.05466	1758.27807617188
112.08728	4075.66577148438
120.08109	61698.0703125
121.08427	5311.47607421875
143.10741	1967.87414550781
144.12128	4267.392578125
145.97906	1184.9892578125
150.95152	1230.36791992188
152.91331	1019.95379638672
157.09721	7310.06494140625
157.10884	1991.09228515625
159.09264	1669.07934570313
167.08218	2451.48828125
168.10025	1127.6337890625
168.39148	1111.86206054688
170.06044	2363.44458007813
172.11636	1018.92401123047
173.12846	2448.478515625
185.09196	8810.392578125
201.1225	1695.84545898438
217.1337	4626.8984375
242.86932	1052.64184570313
245.12837	2034.19873046875
280.16486	1752.32983398438
292.68451	1825.24047851563
295.18222	1539.61157226563
298.17578	2192.29736328125
314.14694	1142.03576660156
321.91257	1655.16748046875
331.64075	1244.88073730469
332.16122	2086.25805664063
337.92386	1427.31591796875
338.78665	1130.7802734375
340.90781	6549.78759765625
383.20532	1617.52014160156
383.73605	1434.21118164063
400.23138	6192.98962402344
428.25775	1521.26989746094
432.26395	6097.81884765625
443.91568	1124.892578125
458.21536	4463.75244140625
471.26822	1071.48217773438
513.31348	1829.94995117188
541.34375	1769.69702148438
542.34119	1865.67590332031
559.30084	1193.78149414063
565.72455	1234.04187011719
605.27976	3648.49536132813
628.37585	1307.99536132813
690.3761	1315.75634765625
725.44304	2916.31713867188
979.41241	1253.95861816406
peaklist end

peaklist start
mz=400.230661753188
fragmentation=HCD
charge=1
header=RawFile: QE929_MSQ1321_20180329_Heba_ub_s6_10_3 Index: 3946 Silind: 3555
101.07172	1108.03540039063
104.05339	1967.37377929688
110.07171	8768.234375
113.07127	6574.654296875
120.08099	2113.56225585938
129.10251	7256.90966796875
130.08684	1529.77941894531
136.07574	10089.8525390625
138.78488	1445.990234375
143.11845	1553.42407226563
145.11273	1038.12341308594
147.11317	2191.70190429688
147.62137	1079.97973632813
175.11943	9022.8447265625
187.14436	4914.74462890625
232.41382	1043.3798828125
236.09633	1197.5888671875
242.96623	1447.94421386719
244.16631	1153.44885253906
249.15984	6180.25634765625
251.15057	1266.6640625
272.17102	4252.7177734375
321.91342	1756.78210449219
369.2562	1369.9296875
409.22952	1731.93115234375
492.27512	1734.15014648438
522.31548	7916.43188476563
545.47003	1182.65100097656
559.37976	1033.48132324219
611.28577	1077.6494140625
685.37341	4291.3525390625
713.39935	1200.06481933594
peaklist end

peaklist start
mz=400.240064690892
fragmentation=HCD
charge=1
header=RawFile: QE929_MSQ1321_20180329_Heba_ub_s7_30_1 Index: 8168 Silind: 2544
110.07149	1757.56237792969
112.86502	903.432189941406
118.30299	955.020263671875
120.08089	11590.796875
125.91273	890.473388671875
129.10257	4683.78759765625
130.08588	3430.80102539063
136.07579	32208.052734375
143.11781	4128.638671875
147.11299	4896.20947265625
175.11768	1317.15869140625
187.14404	2173.23071289063
212.72025	1191.19006347656
229.1162	1275.78930664063
243.13336	1830.3818359375
249.15977	10832.921875
250.16405	1200.36315917969
294.18182	7838.8349609375
321.9136	4480.029296875
326.22839	1114.83166503906
342.20126	1260.57434082031
343.44824	1134.84509277344
393.24677	1275.17138671875
441.26913	1970.63562011719
468.1994	1356.67749023438
480.74313	1019.26989746094
504.27435	1254.80676269531
522.2954	2963.57971191406
584.31482	1821.08508300781
635.38	1866.79223632813
peaklist end

peaklist start
mz=400.281358739793
fragmentation=HCD
charge=1
header=RawFile: QE929_MSQ1321_20180329_Heba_ub_s9_30_3 Index: 7911 Silind: 3187
100.07635	1497.07556152344
103.0546	5813.3349609375
110.07169	1125.11572265625
112.08743	2498.6611328125
116.07085	1307.05310058594
120.08096	146019.046875
121.08443	8574.677734375
136.07576	4023.02319335938
144.12152	9350.0126953125
157.097	13020.517578125
157.10858	3366.99145507813
159.09221	1759.70202636719
167.08179	8994.3095703125
171.1257	2114.13134765625
173.12828	8040.94677734375
179.44492	1104.73034667969
185.09183	29928.998046875
186.09418	1340.22521972656
201.123	5684.98974609375
212.13982	1462.06201171875
217.13356	11738.419921875
219.14931	4165.84765625
228.96577	1299.86071777344
245.12811	6049.32470703125
245.16537	2048.00170898438
280.16425	8177.37939453125
292.6846	4553.44287109375
298.17562	12380.3702392578
305.14423	7693.40087890625
314.14865	3839.49194335938
321.12173	10791.2490234375
329.19281	1481.47888183594
332.15939	5641.54150390625
340.25876	9207.814453125
340.90842	2218.04248046875
369.24951	1948.2451171875
397.73334	1629.43627929688
400.27945	6786.365234375
426.27103	1918.94360351563
428.26144	1663.91687011719
432.26364	4546.056640625
513.31439	4283.72119140625
524.32672	4576.732421875
541.34808	2170.19677734375
542.33972	5658.91796875
568.89813	1197.50830078125
610.36578	4466.2626953125
628.37891	11283.1484375
655.41681	1657.39538574219
707.41992	1456.75732421875
724.44672	4207.9384765625
725.4342	6444.9375
742.45752	4148.00390625
872.50244	1925.03405761719
peaklist end

peaklist start
mz=400.414720070704
fragmentation=HCD
charge=1
header=RawFile: QE929_MSQ1321_20180329_Heba_ub_s1_ctrl_1 Index: 17356 Silind: 5310
100.3363	909.139892578125
104.98547	914.728942871094
115.07518	4672.90380859375
115.97958	2029.35278320313
122.57877	1090.84240722656
128.50002	1042.19885253906
153.13828	7683.08056640625
163.05251	4685.35107421875
165.87498	1053.22973632813
187.12621	50977
188.12825	4754.83642578125
204.02496	4190.9091796875
233.17424	971.587280273438
234.03075	1762.50427246094
252.3112	1069.78503417969
263.19934	2457.2568359375
286.10287	36784.5627441406
304.11325	2269.01513671875
311.29175	1766.83837890625
323.23315	1664.88012695313
344.08502	1305.75061035156
345.08553	56782.78125
382.40286	4133.95166015625
399.19861	1496.02795410156
401.01715	5548.111328125
401.21677	9895.515625
427.16456	11750.9152832031
470.7626	1142.15417480469
486.14688	1086.90051269531
613.28122	19399.095703125
peaklist end

peaklist start
mz=401.057687480545
fragmentation=HCD
charge=1
header=RawFile: QE929_MSQ1321_20180329_Heba_ub_s6_10_3 Index: 11393 Silind: 4269
114.17438	962.105163574219
122.35529	927.274230957031
129.10214	10247.2919921875
130.06483	4716.8046875
130.08635	5235.26513671875
132.08115	8917.9580078125
133.08524	1724.98571777344
147.11299	8791.220703125
159.09154	23210.365234375
160.09489	1540.12817382813
170.05978	28334.556640625
171.06232	1162.28869628906
193.03775	10206.81640625
198.12816	2143.9580078125
199.17986	5396.56640625
200.14316	4026.9326171875
205.02162	1948.49475097656
211.04845	1876.34313964844
211.93971	976.820922851563
215.13994	1364.41149902344
216.97815	1897.96411132813
225.15881	1263.16198730469
227.17509	9256.9453125
240.13367	3976.7353515625
243.13393	1236.2080078125
253.04117	9538.9736328125
255.14886	8433.697265625
258.14459	8123.462890625
272.17599	10020.294921875
276.15442	9190.8076171875
281.91641	1037.83911132813
283.14423	1377.31518554688
300.17102	1410.775390625
317.06155	1012.92718505859
323.07861	4328.32568359375
323.90823	21342.5703125
332.67737	1339.33666992188
340.25708	1235.34765625
340.90819	5628.80895996094
356.2168	1071.41833496094
389.23856	12440.3459472656
401.21301	4823.95654296875
502.32501	8285.49975585938
615.4068	9099.78967285156
656.4549	1079.24230957031
peaklist end

peaklist start
mz=401.234384607459
fragmentation=HCD
charge=1
header=RawFile: QE929_MSQ1321_20180329_Heba_ub_s6_10_3 Index: 5081 Silind: 3811
101.07138	7574.22314453125
102.05558	2792.69262695313
112.08727	6291.1162109375
115.05035	4359.95166015625
116.07075	6840.865234375
120.08082	9391.517578125
126.05505	6417.7626953125
128.08194	1418.81018066406
129.10217	16965.01953125
130.08698	1116.77673339844
131.118	2483.78198242188
136.07532	8513.931640625
141.10239	1200.40795898438
144.12134	20006.107421875
147.11255	5856.46484375
150.95189	1381.22985839844
151.9498	1560.0400390625
153.0656	1830.59399414063
154.04945	6468.07958984375
154.06084	3448.08032226563
155.04539	1273.1376953125
155.11754	2326.61669921875
157.10841	2360.52075195313
168.96288	1753.02355957031
169.09787	1322.86364746094
169.50351	1206.84313964844
169.96065	5067.82373046875
171.0759	8526.5615234375
171.08902	1408.58056640625
172.11638	2417.46240234375
173.12848	4588.685546875
176.12247	2740.794921875
181.06168	1744.36413574219
183.11293	2459.7353515625
184.07196	1676.818359375
185.12822	2839.55590820313
189.08687	24634.751953125
197.12827	5163.60302734375
198.0872	1722.95361328125
199.07155	6629.59326171875
201.0995	1419.20043945313
201.12318	2014.62451171875
202.08257	1474.08093261719
216.0976	2213.04321289063
217.08189	32540.373046875
218.08437	1329.50720214844
225.12259	2117.412109375
225.99646	1433.65319824219
226.11838	2364.15649414063
229.96362	8369.482421875
241.13467	1391.7666015625
242.14973	11603.9208984375
243.15321	1639.01123046875
247.1068	1663.71032714844
251.11392	2710.58911132813
262.94669	2822.16479492188
263.94699	11846.90625
268.1405	6187.109375
269.12387	6973.7919921875
288.20355	4593.6318359375
323.90909	40848.18359375
323.94901	5416.13916015625
330.16629	7516.69189453125
340.91069	7377.91088867188
346.17654	2391.357421875
347.19238	2159.83642578125
359.24018	18520.2484130859
361.2435	4913.73876953125
381.2243	2299.439453125
382.20728	2669.07568359375
383.71274	1906.77697753906
393.2196	1571.89013671875
472.32469	22751.6909179688
494.2377	1213.24487304688
583.35614	5889.75244140625
598.297	1420.35461425781
600.38245	2384.72998046875
605.36633	5196.19921875
612.30426	1475.73095703125
633.44635	1263.18103027344
642.32193	15293.8630371094
671.35278	1737.12536621094
676.40588	2204.27661132813
699.33972	1363.32043457031
peaklist end

peaklist start
mz=401.234437141351
fragmentation=HCD
charge=1
header=RawFile: QE929_MSQ1321_20180329_Heba_ub_s9_30_3 Index: 4850 Silind: 3598
101.07116	5069.904296875
102.05518	1373.71984863281
110.07157	1925.91479492188
112.08753	1704.46838378906
115.08604	1268.01306152344
116.07051	1447.26379394531
120.08096	6229.36328125
126.0546	2163.10815429688
129.10234	16589.71875
130.0862	2030.19860839844
131.11749	1033.5654296875
136.07567	4827.36865234375
144.12161	12660.7802734375
147.11272	2267.55102539063
150.55443	1011.69921875
151.94923	2245.705078125
154.05016	1750.10595703125
154.08652	1494.20239257813
155.04475	1342.48229980469
155.1178	1650.52355957031
157.10829	1680.52526855469
157.13327	1344.36657714844
168.96135	1151.28186035156
169.9601	4367.798828125
171.07617	6650.63623046875
172.11629	1570.68688964844
173.12833	2660.55883789063
183.11256	2179.65771484375
185.12877	1556.61022949219
189.08678	16848.994140625
191.06624	1311.20361328125
192.59982	1239.57739257813
197.12888	1667.4990234375
199.07179	4247.40478515625
208.6339	1311.97009277344
213.12311	1604.11840820313
217.08182	18621.9375
225.99547	1813.61560058594
226.11929	1220.78833007813
228.96608	1932.43334960938
229.96297	7757.21630859375
234.14542	1694.50280761719
242.14955	8386.0751953125
243.15399	1108.64172363281
248.66774	1251.82922363281
263.9469	11823.0654296875
268.1412	2193.59423828125
269.12354	2353.37036132813
323.87009	2043.44482421875
323.90851	43033.79296875
323.94885	4536.04833984375
330.16547	4410.02734375
340.90808	4132.17431640625
341.91757	6534.85498046875
346.17636	2062.10766601563
359.23746	2012.70739746094
361.24557	2220.32788085938
382.20834	4396.14990234375
466.7413	1147.96545410156
472.32632	4340.5517578125
564.81616	1559.85852050781
583.35022	1514.37512207031
605.36292	4744.82373046875
642.32172	9574.1474609375
676.40442	1823.43725585938
peaklist end

peaklist start
mz=401.23876400681
fragmentation=HCD
charge=1
header=RawFile: QE929_MSQ1321_20180329_Heba_ub_s5_10_2 Index: 5884 Silind: 4834
101.3875	991.228454589844
103.05479	9255.85546875
110.07189	1943.78552246094
112.08682	1235.45874023438
120.08121	226061.859375
121.08456	18321.634765625
129.10266	6197.60107421875
136.07585	33186.05078125
137.07944	1389.25390625
141.06612	8984.91015625
143.11813	1158.60168457031
146.05989	2269.44311523438
152.94751	2449.08618164063
158.09286	4851.26171875
169.06087	5869.4970703125
170.95731	3833.10375976563
175.11942	18229.6953125
186.08768	24265.541015625
187.08794	1453.16394042969
191.11821	20499.01953125
192.12213	1616.01794433594
193.08838	1249.11071777344
193.13388	1605.15942382813
204.13437	1475.75085449219
207.11314	8563.9013671875
219.11317	7473.86474609375
229.96452	5977.40185546875
230.96101	6611.822265625
233.09319	1811.09704589844
246.93329	2142.70922851563
249.15916	9999.0771484375
250.11908	22738.4226074219
251.15059	4078.88427734375
263.9472	7234.23876953125
264.94302	9000.9462890625
274.18643	9350.50677490234
278.11389	4994.40673828125
304.13074	5289.7822265625
315.70132	2453.28393554688
323.90939	28157.08984375
323.94962	3858.869140625
324.94754	6020.86376953125
333.15646	4614.21728515625
340.90756	2089.89111328125
341.91385	4827.615234375
349.15143	6073.22058105469
397.22894	7734.26025390625
397.73389	9008.119140625
402.23459	4345.6982421875
402.28166	23758.3283691406
402.72916	1352.64404296875
417.21558	4616.89697265625
445.74292	5627.43994140625
468.22369	1394.04016113281
481.26004	4391.23193359375
500.2865	2541.92919921875
517.3105	55492.201171875
527.29419	1343.11315917969
613.37451	1916.1708984375
630.39307	50274.1737060547
640.37439	1563.83996582031
793.45707	32843.4951171875
907.49935	15664.6429443359
918.45837	2420.79565429688
978.5409	16938.9453125
1016.8431	1438.60412597656
peaklist end

peaklist start
mz=401.244086955625
fragmentation=HCD
charge=1
header=RawFile: QE929_MSQ1321_20180329_Heba_ub_s9_30_3 Index: 4645 Silind: 3583
101.07158	17113.587890625
101.10807	1482.30419921875
107.04959	8461.43359375
110.07184	6099.09521484375
116.01708	8104.42919921875
119.04957	1420.54699707031
120.08117	51291.52734375
121.08418	4195.3193359375
123.14952	1102.47937011719
125.07051	1060.50402832031
129.06654	1606.58850097656
129.10262	48648.22265625
130.08664	31555.78125
130.10593	1496.64123535156
132.94965	1165.37060546875
133.04338	40169.69921875
136.07599	76016
137.07954	5545.634765625
143.082	1280.24670410156
143.11826	4272.4287109375
147.11307	32636.07421875
150.95113	1550.70703125
151.94997	4328.00146484375
153.06613	5052.90185546875
154.08626	1328.72119140625
155.08156	1519.34851074219
157.13391	41079.046875
158.13708	1952.04455566406
161.0388	1222.04675292969
165.1028	5864.57568359375
169.96086	5580.06640625
175.11926	5171.35595703125
177.10292	18038.607421875
178.10643	1254.36352539063
179.04951	1335.30615234375
185.12891	2555.66381835938
198.12428	1816.1259765625
199.10722	1647.03796386719
200.10335	1775.07299804688
202.08649	16296.919921875
205.09691	5730.1376953125
212.10439	3524.48828125
216.13365	4318.3330078125
219.11327	4463.87646484375
221.09285	1562.333984375
222.12411	5378.7001953125
225.99561	4866.67578125
226.1181	1792.38098144531
227.60887	2552.59545898438
229.96414	9566.1611328125
230.11536	1531.54943847656
246.12392	35992.66015625
247.1078	72083.515625
248.11172	10068.822265625
260.19714	8437.0751953125
263.9483	12256.6416015625
264.13486	7652.83154296875
274.11938	18378.50390625
275.10095	13043.7893066406
289.13345	13921.8173828125
290.1162	8780.39831542969
307.14396	67444.77734375
323.13702	2451.14892578125
323.90991	38672.35546875
323.9505	6108.5771484375
331.13983	14224.611328125
340.16254	4677.9072265625
341.14572	1993.90698242188
341.91898	5562.45703125
343.1976	2139.63647460938
347.17172	2397.81787109375
365.12736	7824.74548339844
418.26581	2335.70849609375
450.21363	22987.3391113281
453.24442	1600.89233398438
454.21213	9330.8388671875
476.19556	1362.42724609375
478.20941	13757.9501953125
489.30127	5448.671875
490.17776	1172.54907226563
495.23654	4401.193359375
511.23505	55329.798828125
547.2309	5680.35546875
599.35272	5605.25671386719
600.33783	10236.6640625
610.24731	1809.5361328125
617.36143	8795.09094238281
656.25488	1379.00964355469
674.29016	4458.32666015625
784.34647	18181.96875
839.46307	1301.80358886719
peaklist end

peaklist start
mz=401.274592772684
fragmentation=HCD
charge=1
header=RawFile: QE929_MSQ1321_20180329_Heba_ub_s9_30_3 Index: 19735 Silind: 4639
102.06821	5725.82861328125
104.73196	918.538452148438
124.08086	2287.13159179688
131.79849	1053.74377441406
133.08586	28040.880859375
154.12257	23214.896484375
155.09933	1333.04113769531
155.12669	6948.63232421875
170.11813	1694.07153320313
171.14888	26406.060546875
172.15268	4264.42578125
177.11263	6885.0732421875
180.0424	1254.23022460938
182.15427	12051.189453125
196.13318	3450.93310546875
199.17996	18718.994140625
201.1487	1252.47180175781
213.15939	8795.5341796875
234.70546	1070.08154296875
305.22327	1901.61181640625
323.23105	7618.14501953125
323.90808	15487.2548828125
341.9169	1942.41247558594
383.25415	1673.31518554688
400.25989	1160.98278808594
401.24948	4051.94409179688
708.34772	1087.09741210938
peaklist end

peaklist start
mz=401.283287876168
fragmentation=HCD
charge=1
header=RawFile: QE929_MSQ1321_20180329_Heba_ub_s5_10_2 Index: 3160 Silind: 3455
106.68465	937.604736328125
110.07217	1533.79431152344
129.10231	3854.51904296875
136.92845	881.935852050781
141.55614	914.230834960938
151.95032	3588.00830078125
161.24489	976.274597167969
168.9633	1684.28918457031
169.96049	1949.44616699219
225.2733	1039.60144042969
228.96626	1754.10412597656
229.96356	9814.7958984375
235.81607	1098.61010742188
245.93643	1217.3720703125
262.94934	5151.12890625
263.94766	12788.40625
281.95926	1235.39294433594
319.41055	1035.1865234375
322.95343	2195.3759765625
323.90903	35641.4375
323.95074	7978.0732421875
336.87845	1555.64270019531
340.91099	12082.0830078125
349.84772	1332.67309570313
400.92331	1515.45922851563
401.74738	1809.91638183594
496.02628	1190.90441894531
552.24567	1093.20092773438
660.49799	1284.94177246094
732.13623	1097.82006835938
932.22455	1083.5986328125
peaklist end

peaklist start
mz=401.286123904266
fragmentation=HCD
charge=1
header=RawFile: QE929_MSQ1321_20180329_Heba_ub_s2_ctrl_2 Index: 2995 Silind: 3819
101.07117	1381.92834472656
108.40315	896.584167480469
110.07164	12657.9150390625
112.08733	6197.7490234375
113.03486	1851.74584960938
113.07118	1392.43334960938
115.05079	1083.98364257813
115.08676	1717.7197265625
116.07071	2359.06689453125
119.08164	1363.11779785156
120.08144	2321.77783203125
127.05101	1049.50219726563
129.0659	8042.91064453125
129.10245	21982.013671875
130.08621	4633.89599609375
136.07593	1947.32397460938
143.08119	1145.21325683594
143.11815	4313.94287109375
145.09731	6811.02001953125
147.11284	4541.9091796875
150.95151	5451.32568359375
156.59277	1645.58776855469
157.43985	1090.66711425781
158.09221	5336.5068359375
166.06134	1727.88269042969
168.96227	6210.93310546875
170.09225	1362.07556152344
171.0764	4227.4853515625
171.11205	1095.37329101563
175.11891	33168.09765625
176.12192	1162.06860351563
180.10518	14170.9677734375
180.60606	2040.10144042969
185.09195	1862.50146484375
188.10361	1243.69226074219
198.0862	1526.70812988281
199.07141	1428.46081542969
212.10254	1730.42663574219
216.0983	1928.78430175781
223.15591	1786.14233398438
228.96559	6210.60888671875
234.12314	1248.4814453125
244.93741	1959.36071777344
245.12364	1744.36181640625
251.15028	5603.42578125
254.12413	1762.33435058594
255.10818	1603.04907226563
262.15134	7524.5458984375
262.94843	14893.9736328125
274.18814	2089.00927734375
304.16321	1338.09265136719
312.17749	5727.06640625
321.9173	1875.34545898438
322.95193	5859.98486328125
339.92114	1330.46960449219
340.90878	12325.845703125
341.19073	4571.52197265625
342.17801	6521.03857421875
357.703	1906.27368164063
358.20926	2263.44458007813
359.20352	65441.0712890625
383.21588	9307.0947265625
455.24005	1481.32446289063
458.2713	2199.00756835938
480.80481	1175.26171875
485.28244	5184.39306640625
492.27066	2100.9521484375
496.2991	1512.51257324219
505.46198	1184.68054199219
515.29474	6239.28466796875
520.27313	1204.18469238281
527.77478	1453.64123535156
540.78033	1457.91821289063
541.77618	2240.85107421875
555.27454	1533.7685546875
598.33423	1878.12536621094
616.34387	2037.93591308594
626.32739	1445.54211425781
681.29083	1766.65539550781
685.34502	5698.57629394531
698.32666	2029.44763183594
707.31604	2121.08081054688
712.37756	6037.62158203125
713.39441	12679.5849609375
714.38171	5767.1572265625
724.33752	2499.556640625
725.3209	8452.802734375
740.36256	7091.00439453125
742.34863	9012.73840332031
785.10632	1266.712890625
796.39948	1573.27453613281
800.46525	3013.84851074219
813.41754	1201.6025390625
938.51743	2796.84020996094
984.52639	18391.1541748047
1052.5642	14906.72265625
1064.5155	4073.03820800781
1098.5636	32749.3587646484
peaklist end

peaklist start
mz=401.286886950594
fragmentation=HCD
charge=1
header=RawFile: QE929_MSQ1321_20180329_Heba_ub_s6_10_3 Index: 10309 Silind: 4228
112.08604	1120.86755371094
115.08681	1283.30322265625
116.07115	1498.17761230469
120.08108	1105.69689941406
144.12064	4845.52294921875
162.41933	1124.13122558594
171.12596	1370.06591796875
174.06903	2324.88159179688
185.09244	1895.80834960938
204.19565	1061.87487792969
213.08635	4854.1630859375
216.9767	1093.24169921875
229.96265	1132.18994140625
239.17365	1952.83093261719
246.12802	1458.97143554688
247.11108	1249.94799804688
263.94058	1183.41821289063
287.12253	1190.9267578125
323.90796	22244.607421875
340.90759	1227.06811523438
341.91708	1768.72900390625
344.12531	1814.26684570313
458.20297	1351.92224121094
peaklist end

peaklist start
mz=401.286931780797
fragmentation=HCD
charge=1
header=RawFile: QE929_MSQ1321_20180329_Heba_ub_s4_10_1 Index: 10170 Silind: 3483
104.05305	2339.8505859375
112.0871	1293.62744140625
115.08643	2610.474609375
116.07101	2144.583984375
144.1221	8416.337890625
157.10869	1635.75573730469
172.1154	1242.63305664063
174.06926	8147.06005859375
174.98869	1089.29052734375
176.1226	1494.47094726563
183.14925	1660.66149902344
185.09187	6156.56982421875
199.18025	1382.43054199219
211.17955	2530.32299804688
213.08701	14770.4833984375
219.07877	1823.40844726563
225.99486	1325.82446289063
239.17503	4745.8408203125
246.12671	2159.23071289063
247.07411	1346.08825683594
323.90891	35085.03515625
323.94724	1361.12768554688
340.90948	2249.25170898438
341.91995	4248.59619140625
344.12686	2014.76904296875
384.06418	1126.66198730469
402.20978	1390.6162109375
436.59824	1125.52478027344
789.26721	1322.61889648438
peaklist end

peaklist start
mz=401.286970307522
fragmentation=HCD
charge=1
header=RawFile: QE929_MSQ1321_20180329_Heba_ub_s6_10_3 Index: 9717 Silind: 4188
101.07155	4487.10400390625
115.08801	929.600769042969
115.93579	924.401306152344
120.0812	2297.86303710938
124.73176	931.65283203125
124.74388	911.585632324219
142.12297	1764.90051269531
143.11781	1165.37670898438
152.33575	913.304870605469
169.13391	946.859252929688
173.12813	1400.44360351563
175.11876	8304.2373046875
187.14397	40805.51953125
187.15933	1770.40002441406
188.14723	4517.3896484375
201.12428	2449.87158203125
210.48134	1019.78601074219
213.16069	1190.66784667969
215.13957	1943.38586425781
216.97801	1855.66235351563
263.94684	1911.19763183594
271.17667	4984.65869140625
300.19345	2253.9560546875
313.66675	1158.89489746094
323.90826	24680.314453125
340.91077	4015.99645996094
370.24606	1384.41979980469
401.21405	1448.52490234375
587.38757	43524.6904296875
peaklist end

peaklist start
mz=401.286982038142
fragmentation=HCD
charge=1
header=RawFile: QE929_MSQ1321_20180329_Heba_ub_s9_30_3 Index: 9946 Silind: 3728
104.05334	1296.69714355469
108.7476	950.924682617188
115.08658	1459.68408203125
116.07059	1162.41125488281
128.36386	907.317993164063
136.10275	936.849365234375
144.12112	4746.09326171875
157.10793	1224.75561523438
170.01587	996.668334960938
172.11591	1988.64636230469
174.06911	5516.111328125
185.09158	2347.6455078125
211.18002	1166.56530761719
213.0864	7301.7919921875
215.17485	2542.0908203125
219.08134	1146.25622558594
229.55429	1105.32751464844
229.96233	1169.99450683594
239.17448	1750.212890625
244.1403	1017.38098144531
247.07596	1623.89538574219
253.92798	1192.89587402344
271.1225	1644.88842773438
323.90875	21996.908203125
340.91009	3326.49487304688
344.1232	1307.89147949219
458.21048	1251.86877441406
574.35553	1109.42883300781
672.40753	1236.09411621094
peaklist end

peaklist start
mz=401.286982626173
fragmentation=HCD
charge=1
header=RawFile: QE929_MSQ1321_20180329_Heba_ub_s2_ctrl_2 Index: 10089 Silind: 5030
104.05346	1563.61145019531
109.8999	1145.36047363281
112.0872	1220.27905273438
115.0864	2036.87548828125
116.0705	1329.80200195313
117.80742	1124.76086425781
120.08054	1627.26550292969
129.00868	902.594055175781
136.93333	1056.21752929688
144.12109	4032.52319335938
168.3022	991.859558105469
172.11592	1420.78662109375
174.06966	4103.80126953125
185.09247	1834.45947265625
189.81056	998.153869628906
213.08725	7480.01123046875
225.99466	1470.63977050781
239.17538	2477.62939453125
263.94568	1113.07568359375
319.4837	1194.3984375
323.90842	51590.0546875
340.90836	1850.08850097656
341.91766	7670.60693359375
393.21863	1200.47570800781
412.07864	1510.97265625
435.55341	1064.69018554688
558.31616	1981.18859863281
800.71448	1183.85693359375
peaklist end

peaklist start
mz=401.286982626173
fragmentation=HCD
charge=1
header=RawFile: QE929_MSQ1321_20180329_Heba_ub_s2_ctrl_2 Index: 10456 Silind: 5030
102.14479	973.085083007813
117.00771	1031.75744628906
129.10229	9148.267578125
152.94637	1829.49951171875
161.28265	1075.39074707031
167.9536	1075.94689941406
175.11935	1108.04309082031
197.16144	1127.12585449219
199.18007	1885.79846191406
200.13843	1483.99597167969
211.1441	1088.63549804688
216.97742	1841.88208007813
225.99542	4130.38330078125
230.95992	1620.28454589844
262.94809	1180.40905761719
264.94345	4165.8046875
279.97086	2421.2783203125
306.16034	1029.27758789063
323.90858	60640.5717773438
324.94699	1545.78833007813
340.90738	1032.00622558594
341.92151	6838.30859375
663.36598	10957.7302246094
862.49548	2208.69482421875
1178.7712	1259.71911621094
peaklist end

peaklist start
mz=401.286983037216
fragmentation=HCD
charge=1
header=RawFile: QE929_MSQ1321_20180329_Heba_ub_s8_30_2 Index: 10053 Silind: 3719
104.05321	6723.455078125
112.08684	2279.66870117188
115.08662	2604.1513671875
116.07075	2003.19909667969
144.12209	7656.1572265625
157.10841	1599.1962890625
171.07542	1375.9892578125
172.11551	5532.8330078125
174.06923	6571.3017578125
176.12135	1192.23779296875
183.14825	1969.26220703125
185.09171	4387.072265625
199.18069	2696.49194335938
213.08667	15955.4326171875
219.07951	2688.5595703125
219.92908	1018.65087890625
225.99474	2062.7744140625
229.96179	1329.23852539063
233.44614	1074.64208984375
239.17461	5054.29833984375
247.07487	2220.08715820313
247.11058	1861.78601074219
263.94611	4514.1123046875
271.12079	1687.45922851563
288.14886	1580.06677246094
316.16431	2070.59350585938
323.9082	52845.08984375
326.17245	2145.015625
340.90375	3361.60498046875
341.91992	5817.8681640625
344.12503	2656.23559570313
361.15363	1407.81823730469
458.20364	1221.36889648438
484.18945	1405.455078125
500.35306	1752.05676269531
511.74017	1177.06323242188
513.05878	1175.40783691406
673.94226	1387.73803710938
713.18048	1500.39587402344
715.30044	3448.27404785156
peaklist end

peaklist start
mz=401.287009848242
fragmentation=HCD
charge=1
header=RawFile: QE929_MSQ1321_20180329_Heba_ub_s4_10_1 Index: 10022 Silind: 3470
100.93453	921.865234375
110.0711	1045.93579101563
120.0806	1221.98901367188
129.10228	2198.44750976563
130.22287	1022.02532958984
136.07532	1950.82287597656
143.11798	1834.74780273438
186.12596	1008.09002685547
187.10854	2369.18823242188
204.1339	1922.03515625
215.10291	1556.28637695313
260.29422	1023.18280029297
286.1387	1464.43774414063
317.21747	6019.87109375
321.9136	1987.52026367188
340.90814	1918.66137695313
385.20816	1362.55139160156
537.36786	1319.73010253906
556.85284	1019.18255615234
701.4165	1508.33251953125
702.41901	1761.96936035156
720.14417	1107.83349609375
peaklist end

peaklist start
mz=401.287050709103
fragmentation=HCD
charge=1
header=RawFile: QE929_MSQ1321_20180329_Heba_ub_s1_ctrl_1 Index: 3572 Silind: 2768
101.0716	1150.06127929688
110.07189	1619.5439453125
112.08778	1411.21887207031
123.75545	970.503967285156
129.1026	12947.9599609375
137.53229	1008.68878173828
143.11816	19432.603515625
144.07878	962.821350097656
144.12224	1205.07800292969
145.4966	1248.55285644531
150.84433	993.090759277344
150.95158	7014.60693359375
158.13708	4552.64111328125
168.9624	7007.0361328125
171.11292	5241.44384765625
183.14839	1236.134765625
183.56271	1033.88720703125
186.13124	1541.60510253906
190.67366	1200.33337402344
203.53987	1066.58996582031
204.4268	1250.96459960938
215.10272	1841.81176757813
226.11862	1975.16088867188
228.96526	5869.4140625
229.00627	1398.64929199219
240.13235	1013.59307861328
243.59869	1120.20935058594
244.13005	5304.44091796875
244.93848	4401.357421875
259.15869	1925.43957519531
262.9491	10866.5087890625
321.91577	2384.82153320313
322.95325	2072.61181640625
323.90784	3988.06787109375
336.87988	1446.13452148438
340.90863	7389.79736328125
392.24643	1336.69592285156
393.23685	1184.20239257813
400.75308	2224.2060546875
401.24738	1311.25659179688
402.36246	1326.53649902344
442.26706	1231.68322753906
507.20349	1035.57165527344
518.23975	1389.58203125
559.354	1089.38269042969
582.33905	1090.64868164063
peaklist end

peaklist start
mz=401.287065109996
fragmentation=HCD
charge=1
header=RawFile: QE929_MSQ1321_20180329_Heba_ub_s1_ctrl_1 Index: 5388 Silind: 3052
101.85062	1185.71569824219
110.07151	8347.9892578125
112.09104	1039.45751953125
115.08686	1913.3505859375
128.10712	5172.529296875
129.10226	4692.0546875
130.08636	4662.751953125
136.07558	2167.59594726563
147.11269	6162.224609375
150.95102	3758.80102539063
151.95003	4567.79248046875
157.09744	1438.89270019531
159.11292	1374.95471191406
166.06154	4626.28076171875
168.96249	1731.08874511719
169.96036	4435.48046875
173.12848	60917.3046875
174.13208	4412.61279296875
182.08148	1226.65844726563
185.09158	6250.9453125
201.12318	4025.93481445313
209.13933	1923.75109863281
220.1077	6038.7109375
225.99564	5789.3037109375
228.92958	1403.96789550781
228.96703	1517.17041015625
229.96358	11078.5595703125
235.11958	1308.8388671875
237.13441	15363.61328125
245.9353	1862.25158691406
262.94934	5422.625
263.94681	18068.033203125
269.11267	2168.31884765625
279.96994	8638.259765625
281.95624	1630.02954101563
322.95169	2065.08178710938
323.90894	120295.3359375
323.94873	15774.130859375
334.18497	1164.77062988281
340.90839	5307.50390625
341.91821	15455.4892578125
366.16639	29911.3564453125
440.30026	1222.56604003906
476.26486	6478.44873046875
485.21698	1545.63464355469
523.33636	1325.80932617188
524.33405	1520.20983886719
541.34491	2427.99560546875
575.33185	2126.92041015625
602.29382	5041.63232421875
626.42982	5950.50451660156
654.42719	2331.70483398438
662.36682	4447.56396484375
800.53553	10070.1987304688
829.28748	1179.84887695313
1005.0414	1293.53698730469
peaklist end

peaklist start
mz=401.287081579868
fragmentation=HCD
charge=1
header=RawFile: QE929_MSQ1321_20180329_Heba_ub_s6_10_3 Index: 5815 Silind: 3913
105.06606	2523.95434570313
110.07157	27985.220703125
111.69877	951.635314941406
120.08106	4293.95068359375
128.10716	13105.921875
129.10219	10025.9462890625
130.08647	12645.380859375
136.07574	9431.037109375
143.08179	1144.18225097656
147.11253	7953.59765625
151.94989	2090.37768554688
155.118	1534.04650878906
157.09764	9005.5732421875
164.11769	1473.46984863281
165.05449	2257.30322265625
166.06107	19694.025390625
169.96037	4878.484375
173.12852	154346.65625
174.13159	14609.541015625
175.11862	2388.91235351563
182.08134	5685.65087890625
185.09187	24733.99609375
185.16484	4767.79296875
201.12283	8294.0556640625
202.12619	1221.47058105469
209.13895	9145.1728515625
210.90211	1030.3486328125
220.10806	19616.28515625
221.11284	1600.56884765625
225.99586	1527.10388183594
229.96399	5481.9765625
235.11852	11427.5380859375
237.13443	49741.26171875
238.13768	4696.0478515625
260.19586	1385.37487792969
263.11252	1447.25622558594
263.94781	7985.482421875
269.11317	13826.8972167969
279.97025	1526.97961425781
322.95135	1166.5927734375
323.17896	1006.17224121094
323.90915	33015.72265625
323.94772	1816.78173828125
334.18665	1157.15478515625
340.91098	9848.21142578125
348.15454	1117.94348144531
350.21655	2498.20678710938
366.16601	61438.3828125
366.20911	2129.27709960938
400.7692	1934.1962890625
401.28458	1408.26232910156
409.25507	1186.81030273438
440.29892	1922.76647949219
476.26532	2498.8349609375
485.21448	6968.0107421875
497.32227	2104.52587890625
503.22549	1896.76770019531
513.35016	4376.99267578125
516.34955	1261.09448242188
523.33317	5732.98388671875
541.34493	9648.55712890625
602.28967	5626.10595703125
626.433	12118.64453125
662.36023	1440.75170898438
peaklist end

peaklist start
mz=401.287086705297
fragmentation=HCD
charge=1
header=RawFile: QE929_MSQ1321_20180329_Heba_ub_s7_30_1 Index: 9828 Silind: 4448
104.05313	2408.18798828125
112.08706	1086.95288085938
120.53631	998.620788574219
130.51436	1079.33520507813
130.85887	926.519592285156
144.12103	6291.384765625
163.98093	979.083923339844
172.1156	1930.09985351563
174.06902	3976.90649414063
185.09169	1095.92321777344
213.08636	8819.4990234375
225.99557	2274.47875976563
229.96266	1270.54626464844
237.98413	1078.04321289063
239.17363	1378.05749511719
246.12592	1322.99035644531
255.79001	1136.41064453125
263.94748	1469.40563964844
279.97015	1139.30041503906
323.90811	53293.3125
323.93747	1360.12902832031
340.90836	3584.58520507813
341.91803	6805.70361328125
344.1254	1222.99572753906
358.15512	1119.96899414063
402.21475	1317.05017089844
458.20667	1641.6044921875
peaklist end

peaklist start
mz=401.287121377378
fragmentation=HCD
charge=1
header=RawFile: QE929_MSQ1321_20180329_Heba_ub_s3_ctrl_3 Index: 8568 Silind: 2860
120.08111	37384.76953125
121.08447	2194.32446289063
128.10744	1212.21533203125
129.10254	7946.3984375
130.08656	2478.05908203125
133.04347	9866.05859375
147.11302	8118.87890625
165.10231	9548.7783203125
168.96179	1549.67687988281
169.96123	1155.0419921875
173.12877	17081.662109375
179.0486	1301.49719238281
201.12296	4397.1005859375
207.11266	12619.306640625
208.11594	1120.45141601563
214.12654	1168.46508789063
215.72063	984.338684082031
229.9648	2366.73681640625
235.10785	13483.5234375
263.94556	2242.67651367188
267.14825	5743.7578125
272.10577	1637.771484375
280.11105	2407.5830078125
289.13361	7982.306640625
290.1167	4547.0634765625
295.14465	1686.44970703125
307.14349	54845.5541992188
308.10568	10488.5712890625
323.90927	46056.48828125
323.94647	2922.19091796875
337.15656	1558.17321777344
340.909	2262.85986328125
341.918	6295.73681640625
372.11728	1332.53247070313
382.17593	4197.89404296875
401.22125	1184.72045898438
454.21221	25897.6130371094
456.18094	1074.443359375
601.2789	9507.88757324219
688.31336	32298.013671875
peaklist end

peaklist start
mz=401.287123562263
fragmentation=HCD
charge=1
header=RawFile: QE929_MSQ1321_20180329_Heba_ub_s4_10_1 Index: 3629 Silind: 2512
101.07181	998.101257324219
110.07184	4863.87451171875
116.07063	1100.55200195313
120.08103	1097.70446777344
128.93407	982.821838378906
129.10249	9034.373046875
143.11824	6468.1943359375
147.11389	1702.31262207031
150.95152	7397.90673828125
157.13344	7027.31787109375
158.09274	1391.55078125
168.96266	5909.197265625
175.11917	7301.90283203125
183.11215	1133.57751464844
185.1292	1977.29663085938
200.14008	1164.45935058594
228.96545	4088.90014648438
244.93829	1446.22973632813
262.94931	8540.34765625
289.69675	1055.68432617188
321.91479	4220.3818359375
322.9512	1913.76049804688
323.91019	5802.08447265625
340.90884	5763.712890625
344.21091	1722.09484863281
390.65033	1072.86376953125
400.74081	1336.212890625
402.28372	5884.046875
411.42975	956.967895507813
442.27045	1079.9443359375
517.31232	8561.494140625
579.04279	1042.10632324219
614.7215	1021.41839599609
616.37695	9545.3642578125
630.30536	3814.45336914063
631.29712	1125.38671875
687.41535	6789.8759765625
peaklist end

peaklist start
mz=401.287155212155
fragmentation=HCD
charge=1
header=RawFile: QE929_MSQ1321_20180329_Heba_ub_s2_ctrl_2 Index: 9024 Silind: 4930
103.05475	1429.70886230469
120.08094	47934.7265625
121.08462	2409.8544921875
124.00314	1071.931640625
128.10762	999.957580566406
129.10229	10837.423828125
130.08652	4385.76953125
133.04303	17289.060546875
143.11812	4002.42431640625
147.11266	11709.7802734375
155.11765	1191.45141601563
165.10205	15146.8896484375
173.12843	21341.361328125
173.14198	1078.59997558594
179.04935	1387.30200195313
179.15926	1075.6796875
201.1234	7481.5478515625
207.11281	17576.353515625
212.84651	1185.38293457031
216.1339	1779.271484375
222.21718	1073.43933105469
225.99582	2101.65405273438
229.96376	1110.21630859375
235.1078	19285.05859375
236.10951	1364.04296875
263.94775	2119.37524414063
267.14883	7191.91552734375
271.12231	1856.58862304688
272.10638	2449.17797851563
280.11252	2493.30053710938
289.13132	11291.203125
290.11826	6860.01611328125
291.07983	4555.93017578125
307.14357	70679.7856445313
308.1068	14590.3397216797
323.90869	36273.44921875
323.94455	2012.92785644531
326.11819	1568.95007324219
340.91232	3978.890625
363.20602	1409.06665039063
382.17835	8728.25561523438
399.20303	1695.72509765625
427.17953	1379.36987304688
441.26797	1231.95520019531
454.21233	34066.2534179688
601.28025	17484.7436523438
688.31179	44493.3251953125
peaklist end

peaklist start
mz=401.287156559397
fragmentation=HCD
charge=1
header=RawFile: QE929_MSQ1321_20180329_Heba_ub_s1_ctrl_1 Index: 7980 Silind: 3411
101.07117	8971.748046875
112.08684	918.356506347656
128.5787	922.477416992188
143.10706	1858.88317871094
144.12131	1934.62646484375
164.86829	976.396240234375
168.96181	1494.92529296875
179.45425	1053.58532714844
187.10667	1077.48327636719
242.86884	1000.27368164063
[truncated: 37,736,721 more chars]
