# Supplementary material for: The Mechano-Ubiquitinome of Articular Cartilage: Differential Ubiquitination and Activation of a Group of ER-Associated DUBs and ER Stress Regulators
Source: Mol Cell Proteomics. 2022 Sep 28;21(12):100419. doi: 10.1016/j.mcpro.2022.100419 (PMC9708921; doi:10.1016/j.mcpro.2022.100419)
Supplement: Supplementary Files [file mmc13.zip › allSpectra.HCD.FTMS.secpep.sil0_1.apl]

peaklist start
mz=556.275028888169
fragmentation=HCD
charge=2
header=RawFile: QE929_MSQ1321_20180329_Heba_ub_s7_30_1 Index: 9746 Silind: 26071
104.67044	1091.52136230469
110.07147	1290.15673828125
111.68478	1185.49621582031
117.10239	7792.38671875
120.08104	1915.70849609375
129.10226	2579.90966796875
130.08656	2606.03540039063
136.07539	7913.43896484375
147.11235	4917.52880859375
188.56888	1063.37377929688
215.13934	4308.7333984375
216.07985	2681.60693359375
232.1107	1725.09252929688
243.07916	2652.68920898438
243.13457	1684.16271972656
260.10602	5110.9150390625
267.11743	1187.3427734375
292.07809	1815.89599609375
295.10989	4392.2470703125
308.79276	1233.37109375
310.17386	2191.9833984375
311.1402	1238.08374023438
317.21915	1780.35034179688
329.95483	1796.90930175781
332.61432	1208.03576660156
393.20499	1350.74182128906
411.22165	6498.74206542969
454.47641	1228.24914550781
455.14175	1831.42749023438
558.2926	1589.59228515625
628.13037	1361.34057617188
721.34894	3485.81494140625
852.39142	5869.36352539063
860.8219	1357.56994628906
peaklist end

peaklist start
mz=556.276005645735
fragmentation=HCD
charge=2
header=RawFile: QE929_MSQ1321_20180329_Heba_ub_s5_10_2 Index: 9546 Silind: 32155
101.88106	1075.93310546875
102.05543	1711.03015136719
105.22057	964.6806640625
110.07087	1257.65393066406
111.74915	1040.90112304688
117.58681	987.799255371094
120.08095	1083.59643554688
156.6216	1141.67321777344
159.11226	1449.16967773438
167.2753	1092.35290527344
173.12798	2678.99169921875
187.10828	1420.28515625
227.10129	2656.34130859375
248.16011	1310.40161132813
329.95386	4307.9169921875
356.14252	2389.765625
438.26523	1234.72412109375
490.29813	5321.42236328125
536.81299	1446.91943359375
566.19324	1320.74792480469
589.36658	4863.10986328125
690.41152	8723.71655273438
797.39886	1437.19226074219
884.42103	3259.14855957031
983.49109	1842.11877441406
1046.8889	1371.48376464844
1212.9911	1424.17419433594
1344.9233	1371.22827148438
1528.5201	1645.30114746094
1603.4651	1908.1650390625
peaklist end

peaklist start
mz=556.276107690615
fragmentation=HCD
charge=2
header=RawFile: QE929_MSQ1321_20180329_Heba_ub_s9_30_3 Index: 10325 Silind: 35554
102.05543	10559.068359375
110.07131	2606.484375
120.08097	5564.859375
129.10236	6797.1865234375
130.04965	2109.8466796875
141.10225	2090.79833984375
147.11266	2012.00842285156
159.11267	9533.984375
173.12828	15411.748046875
183.11298	1379.30212402344
187.10756	7982.49560546875
187.14381	1514.42041015625
187.35204	1092.71813964844
197.12825	1318.26574707031
199.10753	4826.01806640625
201.1234	4883.1298828125
208.22078	1432.57470703125
215.13847	2231.29736328125
227.10185	12842.9599609375
230.15019	1574.41369628906
248.16127	5158.2333984375
252.10986	1318.19091796875
271.14032	2087.60693359375
282.18271	1315.33581542969
316.147	1783.70166015625
328.15088	1665.21069335938
329.95593	1454.28991699219
344.19214	1759.45458984375
356.14496	13262.53125
403.85126	1177.47009277344
443.26163	5764.630859375
462.26208	1450.74536132813
469.23212	1658.61853027344
477.24139	1519.31994628906
490.29725	27474.486328125
503.77249	1280.89929199219
550.25208	1755.38439941406
570.81396	2478.05932617188
589.36443	23597.9536132813
613.27155	2228.58520507813
633.39233	1881.81066894531
684.30878	5480.58935546875
690.41312	31012.0053710938
727.33936	1377.56945800781
797.38964	7467.9365234375
803.49188	1895.37145996094
804.49957	2142.36328125
813.39526	1705.51721191406
882.13251	1436.98059082031
884.42169	10032.5024414063
895.45862	1778.27746582031
912.44863	2733.04064941406
983.49043	19575.7075195313
1152.5431	1480.80554199219
1158.6171	2127.71142578125
1239.5653	2133.84497070313
peaklist end

peaklist start
mz=556.276870601191
fragmentation=HCD
charge=2
header=RawFile: QE929_MSQ1321_20180329_Heba_ub_s4_10_1 Index: 6677 Silind: 27575
101.0714	10282.2685546875
102.05535	1373.30346679688
103.01373	1228.08703613281
115.30923	1147.72607421875
116.07104	15222.5302734375
120.08122	2214.9580078125
123.86686	1120.86218261719
129.10286	8243.3984375
130.08656	1629.57104492188
132.00752	1075.57336425781
134.79877	1222.29174804688
136.06596	1775.60632324219
136.07562	14620.43359375
142.12346	1333.22717285156
143.0822	8326.212890625
143.11838	5904.85302734375
144.32216	1209.06872558594
147.11307	5437.59765625
153.10294	2898.10205078125
169.13432	1435.71936035156
171.09001	1921.98999023438
171.11307	4947.345703125
172.08022	1681.47924804688
173.12871	1869.93505859375
181.09692	1875.93005371094
185.093	12982.6318359375
187.14417	108570.1328125
188.14828	10348.2578125
190.09085	1808.04309082031
199.10759	2035.05017089844
200.13969	1609.15051269531
201.12357	1492.126953125
202.07054	1282.43908691406
213.0869	22899.583984375
215.13934	9957.47265625
226.11862	14919.373046875
227.10313	5499.08251953125
228.13516	1462.40600585938
240.13564	1992.58996582031
242.14906	1562.87768554688
244.12982	2280.34936523438
257.16068	5207.86767578125
258.14603	6642.89453125
275.17126	8893.6865234375
278.11389	8064.31396484375
296.12399	7529.53649902344
312.10287	1199.93823242188
314.13419	1874.45434570313
326.17273	6940.67919921875
330.16489	1433.95446777344
376.11453	5228.6376953125
382.2131	1455.61499023438
388.25552	2961.51831054688
409.2085	1874.38586425781
427.22119	3022.69604492188
443.72644	1448.65856933594
490.15747	11780.7877197266
502.30228	1764.64050292969
556.32178	7590.66796875
619.31384	1608.27612304688
621.24786	2507.875
665.35864	2805.19604492188
777.37622	1526.88415527344
877.40436	4916.84130859375
878.42902	9940.8095703125
895.41628	16950.0112304688
946.29755	1515.84631347656
peaklist end

peaklist start
mz=556.276943134738
fragmentation=HCD
charge=2
header=RawFile: QE929_MSQ1321_20180329_Heba_ub_s8_30_2 Index: 9945 Silind: 32584
102.05497	2534.87548828125
103.64104	1007.4560546875
110.07131	5127.6787109375
117.10239	16271.486328125
120.08065	9317.5234375
122.54785	1192.23071289063
129.10233	11150.35546875
133.04279	6449.86474609375
136.0753	16290.49609375
143.11763	2408.05615234375
144.01082	1264.40454101563
173.07327	1144.52709960938
175.11877	2513.91772460938
183.14949	1732.38757324219
202.99254	1046.50561523438
203.12189	1370.67724609375
204.1333	5318.35595703125
211.144	2272.81713867188
215.1385	19293.943359375
216.08005	6346.38671875
216.14003	2137.54296875
225.12312	1231.72924804688
225.73941	1150.34265136719
235.38724	1291.08666992188
237.12292	1444.60546875
243.0786	6215.97705078125
243.1338	6165.9990234375
264.08258	2624.92919921875
267.116	5221.84912109375
275.07983	4336.02685546875
292.07959	2089.54223632813
295.10977	5221.14990234375
317.21713	6970.41748046875
324.22849	2512.26318359375
327.12943	1996.21362304688
329.95865	1491.16052246094
358.1636	1470.68395996094
394.17487	1693.93505859375
430.30148	7801.2119140625
440.21368	4966.23046875
442.17593	1911.89428710938
455.13992	2765.44799804688
510.24899	2667.09619140625
511.32071	2098.35107421875
553.29822	1863.07202148438
625.28857	1416.52954101563
640.43811	7696.2099609375
722.33685	7302.3740234375
869.5014	5137.60107421875
998.53717	1567.31396484375
peaklist end

peaklist start
mz=556.277470606004
fragmentation=HCD
charge=2
header=RawFile: QE929_MSQ1321_20180329_Heba_ub_s4_10_1 Index: 9965 Silind: 28451
101.07098	2111.76098632813
102.44615	1096.48120117188
104.05321	4766.80908203125
119.93261	1164.40856933594
120.08076	8197.025390625
122.28925	1047.41015625
129.10211	5842.3896484375
130.08633	1754.41284179688
136.07513	4185.38330078125
141.10164	5263.21142578125
141.86732	977.256225585938
143.11755	2000.1611328125
147.11241	4220.31298828125
169.09682	2672.79418945313
175.11865	2058.97241210938
183.14883	7057.62353515625
187.14378	20039.640625
188.1467	5484.35498046875
206.09909	1194.19116210938
211.14456	2276.69067382813
215.1382	2585.87841796875
228.13489	1143.11511230469
251.12027	2813.93920898438
261.15503	6340.15625
307.1414	4068.00610351563
329.95566	1908.42700195313
358.38251	1390.99755859375
372.18829	1273.05493164063
375.74258	1120.40246582031
390.19492	2508.75341796875
393.71661	6156.9833984375
503.28134	2069.69580078125
556.81775	2287.32006835938
638.31708	1815.7080078125
641.33636	1421.66003417969
649.36212	2211.85180664063
723.3858	1249.47338867188
786.43402	3058.62475585938
794.39929	1646.67883300781
832.35516	1953.84069824219
895.45819	12122.6376953125
1265.1909	1383.26525878906
1379.6353	1302.208984375
1432.6755	1490.05639648438
peaklist end

peaklist start
mz=556.277470606004
fragmentation=HCD
charge=2
header=RawFile: QE929_MSQ1321_20180329_Heba_ub_s4_10_1 Index: 10059 Silind: 28451
102.0556	10044.8974609375
110.07089	1875.75744628906
115.08739	1083.83532714844
117.10245	1954.50537109375
120.08092	7913.91357421875
129.10197	11490.01953125
136.07552	8855.0029296875
140.99797	1110.32275390625
171.11134	1309.70336914063
175.11899	5149.8779296875
183.14854	11056.1171875
186.1235	4270.61962890625
197.12846	4883.44970703125
199.18045	1275.88989257813
211.14426	11497.6474609375
212.14735	1325.16955566406
215.11841	1729.89721679688
216.14139	4526.84130859375
227.06702	1730.68090820313
227.17517	1764.79907226563
230.07724	5993.2568359375
231.06104	1383.80297851563
235.1438	1839.21704101563
243.0808	1421.88989257813
263.13882	1449.15466308594
275.07965	8139.30126953125
286.13971	2622.07348632813
320.72372	5214.39306640625
324.22864	14641.3798828125
325.18597	5135.91455078125
327.13162	8416.111328125
341.10834	1765.22509765625
359.12296	1699.81018066406
411.22391	1532.35131835938
412.21979	5740.912109375
417.73874	1581.650390625
437.31091	2849.96533203125
438.16705	1471.50256347656
438.26843	1775.72668457031
440.21406	21890.8400878906
523.25244	1961.02563476563
531.70148	1443.43762207031
536.27283	2546.70971679688
553.29626	8116.01904296875
717.3479	1424.64526367188
722.33099	1823.21020507813
787.38153	1621.02978515625
870.50269	7947.80029296875
999.53241	1867.84753417969
peaklist end

peaklist start
mz=556.277639936795
fragmentation=HCD
charge=2
header=RawFile: QE929_MSQ1321_20180329_Heba_ub_s6_10_3 Index: 10125 Silind: 33324
110.07132	2318.40283203125
120.08099	1960.16650390625
129.10202	5355.84619140625
136.07527	4180.13720703125
140.1478	1064.5908203125
143.11746	2492.56884765625
171.11316	1627.12536621094
175.11844	1872.86889648438
178.86575	1278.21618652344
187.14368	4388.7626953125
188.14664	1503.01977539063
199.18092	2207.2939453125
228.133	5238.79736328125
261.15417	1386.59924316406
349.48022	1418.3095703125
393.7153	9238.7021484375
420.57867	1327.7412109375
460.48175	1381.11413574219
529.63049	1158.50512695313
536.28217	1955.6298828125
603.36304	1770.63549804688
649.36139	4817.47314453125
764.53076	1293.91613769531
779.66876	1208.078125
786.42271	13806.2504882813
896.45288	1859.44543457031
1112.6167	10830.1884765625
1627.8237	1521.11767578125
peaklist end

peaklist start
mz=556.277639936795
fragmentation=HCD
charge=2
header=RawFile: QE929_MSQ1321_20180329_Heba_ub_s6_10_3 Index: 10168 Silind: 33324
104.05361	1254.24743652344
104.67416	933.842590332031
120.08108	5936.74072265625
129.10207	6731.70166015625
136.06465	959.0625
136.07538	4109.17431640625
141.10207	2014.50817871094
147.11302	1363.52014160156
153.23683	1011.63043212891
181.131	1296.27331542969
181.75008	1051.02905273438
183.149	2443.97387695313
187.14349	2569.9423828125
199.17993	1210.09252929688
211.14417	1813.12829589844
215.13889	1233.81506347656
235.6716	1293.73718261719
261.15552	1596.18469238281
262.11887	4965.55908203125
263.51117	1146.59289550781
329.95691	2737.57763671875
390.19705	1691.98498535156
511.32077	5247.763671875
544.96906	1205.52978515625
603.84869	1403.31921386719
752.46893	1760.45471191406
786.42505	1681.58740234375
896.44934	1602.29382324219
1049.9762	1288.26647949219
1262.0868	1323.962890625
1917.9568	1410.74975585938
peaklist end

peaklist start
mz=556.281047532161
fragmentation=HCD
charge=2
header=RawFile: QE929_MSQ1321_20180329_Heba_ub_s4_10_1 Index: 8642 Silind: 28238
110.07182	2288.0263671875
111.08372	1092.75341796875
112.50304	1026.02709960938
120.08066	1688.95336914063
129.10242	1898.74829101563
130.06519	1808.7998046875
132.0809	1495.876953125
136.0759	8736.0458984375
148.41792	1086.30993652344
159.09187	21265.5
170.0594	8165.2919921875
185.16516	1871.44750976563
193.09776	7069.7353515625
201.12508	1268.09765625
204.11328	5512.1123046875
251.14977	1385.09143066406
277.13925	1829.73974609375
376.46237	1196.18566894531
393.22568	1306.76635742188
494.79007	1970.05993652344
499.40231	1217.74743652344
505.61789	1565.05688476563
548.13318	1372.40148925781
634.36237	1576.34985351563
740.93097	6477.4462890625
767.59637	1637.23706054688
891.45709	2268.03466796875
1471.9342	1355.16455078125
1649.9091	6366.40002441406
peaklist end

peaklist start
mz=556.281808868983
fragmentation=HCD
charge=2
header=RawFile: QE929_MSQ1321_20180329_Heba_ub_s3_ctrl_3 Index: 8212 Silind: 31675
120.08135	1356.01513671875
129.1026	1574.70471191406
136.07521	1233.3974609375
159.0919	9403.6064453125
170.06084	1359.70373535156
262.1394	1311.66101074219
266.14972	1371.68249511719
298.79358	1499.03051757813
329.95715	5122.45751953125
488.2811	1705.45043945313
550.63879	1471.36779785156
619.85815	1338.68286132813
743.31628	1251.91040039063
745.40631	1406.26440429688
788.88226	1319.89990234375
791.27954	1288.96020507813
1112.6765	1403.060546875
peaklist end

peaklist start
mz=556.281808922786
fragmentation=HCD
charge=2
header=RawFile: QE929_MSQ1321_20180329_Heba_ub_s2_ctrl_2 Index: 8607 Silind: 34246
101.07123	1361.77197265625
110.072	4480.0966796875
111.25483	1195.8671875
120.08032	1398.10900878906
123.73175	1179.36743164063
129.10229	5096.8212890625
130.38004	1103.20275878906
132.08072	2446.05224609375
134.46693	1112.8857421875
135.19588	1029.9951171875
136.07558	6414.95947265625
142.06483	1417.93615722656
159.09175	18568.642578125
160.09576	1605.9853515625
170.06024	4640.4794921875
187.08658	1998.11743164063
193.09741	9617.953125
204.11261	2017.80529785156
226.11902	1245.30810546875
240.09914	1327.67895507813
251.00552	1401.83056640625
329.95746	1908.11071777344
393.22534	4486.21923828125
429.25061	1724.43249511719
438.63287	1304.8603515625
487.94705	1649.68920898438
494.78705	1437.77673339844
506.30887	1669.17407226563
512.95398	1690.05346679688
544.63049	1510.20739746094
550.3042	1897.26684570313
634.36383	2675.07299804688
732.42114	1330.08569335938
768.91809	1821.29638671875
873.45038	1804.244140625
891.46442	2011.15502929688
920.44775	1545.14233398438
1126.1747	1394.57604980469
1215.8365	1679.71325683594
1306.734	1435.33666992188
1577.8369	1747.73303222656
1649.9211	3829.12182617188
peaklist end

peaklist start
mz=556.282942028988
fragmentation=HCD
charge=2
header=RawFile: QE929_MSQ1321_20180329_Heba_ub_s6_10_3 Index: 8770 Silind: 33219
110.07162	8164.322265625
112.08714	1318.82946777344
118.7976	1125.8408203125
120.08121	1412.42456054688
129.10187	1407.96166992188
130.06555	2834.7587890625
132.08067	2452.72436523438
136.07571	14830.1748046875
142.06505	2336.220703125
159.09175	32120.294921875
160.09575	2034.07055664063
166.06047	1405.91198730469
170.06029	9988.171875
185.16489	1432.18688964844
187.08704	2040.96594238281
193.09726	7415.578125
204.11339	7688.74169921875
225.09891	1397.97692871094
234.14555	1974.91259765625
312.41922	1207.01989746094
322.1293	1240.1962890625
329.95795	2384.51391601563
488.61862	1330.88842773438
544.95947	1428.88696289063
817.28174	1553.24816894531
1149.6738	1535.15161132813
1194.0826	1382.27392578125
1648.9103	16027.7670898438
peaklist end

peaklist start
mz=556.283024448459
fragmentation=HCD
charge=2
header=RawFile: QE929_MSQ1321_20180329_Heba_ub_s8_30_2 Index: 7044 Silind: 31479
102.05518	1662.36584472656
110.07161	21363.7421875
120.08086	2134.21020507813
123.9355	1195.25598144531
125.40254	1021.57965087891
125.96912	1063.37658691406
129.10248	10146.2587890625
130.08621	5604.08984375
136.07585	14698.33984375
141.10213	1585.44091796875
147.11266	10371.8232421875
173.1275	2049.53857421875
199.10849	1733.13452148438
212.06726	1399.07885742188
215.13852	1526.81689453125
223.15627	1203.9443359375
229.09282	1642.5927734375
240.13339	4736.4755859375
243.13434	1403.73486328125
251.15013	2455.84252929688
258.14499	7349.60888671875
267.10773	2459.29858398438
276.15482	6030.95166015625
281.63855	1497.01049804688
329.95593	1732.60522460938
332.2085	1295.3017578125
362.18265	1809.14465332031
371.22116	1454.46276855469
380.19275	15957.4703369141
389.23944	2849.19067382813
394.68878	5904.85595703125
414.21066	1317.40673828125
442.73801	1552.30895996094
465.28497	1442.35144042969
476.27097	10069.0330810547
493.27444	9043.056640625
543.25584	3006.27331542969
570.4259	1560.99853515625
571.24567	2303.64428710938
590.31311	4692.1513671875
605.38416	1658.10986328125
614.82977	2076.71899414063
628.34276	13495.9698486328
656.34022	16878.1654052734
704.35345	2119.02905273438
708.31152	1337.72595214844
769.42426	2619.49682617188
801.36816	2651.21240234375
806.49158	1509.72863769531
818.38531	4606.21142578125
936.09979	1480.38366699219
1533.0248	1526.93725585938
1564.1058	1372.91333007813
peaklist end

peaklist start
mz=1111.56091372423
fragmentation=HCD
charge=1
header=RawFile: QE929_MSQ1321_20180329_Heba_ub_s8_30_2 Index: 19092 Silind: 84256
139.91945	1820.12463378906
142.839	1763.92517089844
156.48882	1555.29345703125
171.8576	1605.78393554688
203.68192	2195.078125
231.3154	1862.18432617188
689.55975	1932.17626953125
728.15271	1871.08215332031
1122.7368	1904.43212890625
1237.9509	1958.82385253906
1310.6216	6754.8427734375
1311.601	2825.3486328125
peaklist end

peaklist start
mz=1111.56284770396
fragmentation=HCD
charge=1
header=RawFile: QE929_MSQ1321_20180329_Heba_ub_s9_30_3 Index: 19028 Silind: 90804
107.41669	1801.85778808594
167.7114	1640.1376953125
172.13359	1593.08459472656
197.82693	1820.03210449219
241.35744	1734.68432617188
243.13545	1993.20349121094
248.10434	1704.12133789063
256.79889	1730.13073730469
497.39832	2115.7314453125
520.22308	3211.06420898438
914.1554	1916.82666015625
924.03632	2106.39770507813
1161.5806	2120.06860351563
1310.6211	8420.1123046875
1565.1628	2328.9697265625
peaklist end

peaklist start
mz=556.290909024554
fragmentation=HCD
charge=2
header=RawFile: QE929_MSQ1321_20180329_Heba_ub_s5_10_2 Index: 3682 Silind: 31476
102.09186	1296.54675292969
115.05119	1293.26440429688
122.58032	1091.88293457031
129.10245	2055.39868164063
136.55388	1182.20178222656
258.93765	1479.37365722656
286.13901	1348.07043457031
365.19794	5186.5869140625
389.24994	4279.48876953125
438.20038	1558.68188476563
441.33185	28745.3203125
441.6095	1233.28662109375
632.33142	1798.19689941406
729.39075	10135.2053222656
826.44237	31484.8344726563
893.87415	1424.67126464844
peaklist end

peaklist start
mz=556.291103245322
fragmentation=HCD
charge=2
header=RawFile: QE929_MSQ1321_20180329_Heba_ub_s7_30_1 Index: 3789 Silind: 25544
110.07178	7333.03369140625
129.10248	2216.04931640625
132.08043	2621.30249023438
159.09067	1667.44323730469
170.08104	1126.50927734375
187.08687	5599.19580078125
230.1489	1311.51599121094
253.09302	2476.92138671875
258.14621	1903.95849609375
272.17511	1258.81726074219
297.48956	1264.90063476563
335.17615	1401.51599121094
338.37589	1456.93713378906
361.69144	1315.681640625
365.19876	6597.53515625
370.69244	2483.5634765625
385.21021	1892.93969726563
389.24994	2783.84423828125
398.90433	1230.3583984375
427.23782	1846.13940429688
438.19623	1979.03491210938
441.33313	15236.5083007813
555.79492	1484.24328613281
632.33221	2428.72607421875
729.39081	10540.8408203125
761.33923	1430.43725585938
826.44288	39676.3781738281
peaklist end

peaklist start
mz=556.291580361031
fragmentation=HCD
charge=2
header=RawFile: QE929_MSQ1321_20180329_Heba_ub_s4_10_1 Index: 3489 Silind: 27296
102.03665	1060.4814453125
106.60574	1081.90319824219
110.07176	4836.4833984375
129.10251	4840.59423828125
130.08646	1937.35485839844
136.07587	9627.5791015625
147.11293	2566.60986328125
464.16336	1558.69152832031
517.75677	1854.7763671875
556.27789	1774.8916015625
569.2735	2217.73852539063
706.33468	3160.8251953125
1130.3977	1259.98791503906
1706.9847	1451.49780273438
peaklist end

peaklist start
mz=556.291580361031
fragmentation=HCD
charge=2
header=RawFile: QE929_MSQ1321_20180329_Heba_ub_s4_10_1 Index: 3596 Silind: 27296
101.07139	1417.86926269531
102.05553	1544.51745605469
110.07206	4890.3623046875
112.08782	1145.66772460938
120.08113	22712.634765625
121.08483	1676.94360351563
129.10226	6555.21142578125
133.04337	5630.61279296875
136.07645	2145.29443359375
143.08099	1489.78479003906
147.11386	1529.18884277344
165.10225	1714.67260742188
171.07613	4029.724609375
175.11879	9451.3994140625
177.10257	1364.80920410156
184.10883	1068.98254394531
187.07243	1524.2587890625
199.95596	1313.12780761719
257.7579	1311.71350097656
258.14374	2429.00122070313
286.14136	1763.47106933594
297.93463	1485.65466308594
341.14294	1264.38562011719
346.17871	1429.61987304688
365.19919	7007.1865234375
368.06369	1328.64587402344
385.21973	2022.08898925781
389.25192	7725.4140625
400.36871	1247.71594238281
426.19684	2348.55078125
438.19977	7264.65161132813
463.24387	2009.64233398438
507.25119	2280.0908203125
562.31348	6145.41943359375
586.29645	6845.35498046875
632.3313	1829.41638183594
691.35548	10126.9965820313
698.34686	2161.53759765625
711.3797	1704.73986816406
729.38795	13421.3588867188
808.43573	2396.35034179688
826.44268	47532.7705078125
840.52679	1471.20910644531
851.38195	11980.1884765625
1013.4899	4982.30322265625
1014.511	1747.85473632813
1015.4984	2201.06005859375
1104.166	1391.212890625
peaklist end

peaklist start
mz=556.292860134678
fragmentation=HCD
charge=2
header=RawFile: QE929_MSQ1321_20180329_Heba_ub_s6_10_3 Index: 7231 Silind: 33116
104.4006	1054.61962890625
110.0715	10834.1689453125
110.46726	1066.61730957031
120.08114	5707.9130859375
129.10204	5014.822265625
136.07584	4513.5673828125
147.11343	1471.48498535156
205.87296	1142.90148925781
238.13739	1309.8056640625
253.69002	1148.10852050781
258.1452	1312.87231445313
272.1698	1378.75
272.8949	1143.69287109375
329.95679	2270.04272460938
332.2074	1287.279296875
340.23795	1325.52062988281
394.68683	1964.34985351563
530.47418	1213.43017578125
532.47162	1190.59448242188
660.6554	1287.13745117188
751.7041	1408.08203125
871.0304	1429.78088378906
883.25189	1464.91064453125
930.22736	1409.00512695313
peaklist end

peaklist start
mz=556.293695867116
fragmentation=HCD
charge=2
header=RawFile: QE929_MSQ1321_20180329_Heba_ub_s1_ctrl_1 Index: 3705 Silind: 28990
101.04469	1242.56274414063
101.07114	1580.48608398438
110.07191	11247.0576171875
129.10236	6872.01708984375
130.06494	1913.54919433594
132.08109	6129.00927734375
132.92737	1132.5888671875
159.09267	2434.8125
175.11957	1952.88012695313
180.29991	1045.17456054688
187.08687	14156.3486328125
196.87254	1218.28247070313
203.21133	1146.20922851563
209.10349	4536.61474609375
209.14044	7995.82861328125
210.14221	1557.91162109375
220.33754	1249.44189453125
230.12996	10425.68359375
237.13475	6069.59228515625
258.12394	30711.8955078125
276.19434	1336.08605957031
286.15271	1198.88562011719
298.30804	1264.72094726563
326.1702	2093.8310546875
335.1748	4656.8828125
361.68622	1194.78833007813
365.20358	1451.76171875
370.6962	1347.61584472656
371.2081	2780.85620117188
441.33342	6832.81005859375
532.28327	10477.125
652.32166	1616.33557128906
669.34237	16184.9345703125
708.36273	1842.72814941406
740.38056	29587.8759765625
853.46013	18517.1435546875
1083.7803	1316.04943847656
peaklist end

peaklist start
mz=556.295060172166
fragmentation=HCD
charge=2
header=RawFile: QE929_MSQ1321_20180329_Heba_ub_s6_10_3 Index: 5089 Silind: 32898
102.05553	1245.71459960938
110.07146	2433.76440429688
128.15959	1112.8564453125
129.10225	6435.99755859375
130.08669	1353.36108398438
131.14447	1249.29650878906
141.10266	1935.931640625
147.11227	1903.51782226563
159.11288	1223.58020019531
173.12759	1389.95922851563
175.11919	1083.4560546875
201.12354	1016.89343261719
207.25021	1136.890625
212.35313	1177.14636230469
216.58846	1193.37475585938
241.1801	1316.95556640625
350.29779	1280.66967773438
390.90671	1286.97094726563
406.22879	2467.3681640625
569.28943	4933.880859375
609.29639	1411.18579101563
771.93158	1410.89868164063
810.80188	1352.19616699219
811.41357	1924.55102539063
812.0246	1677.45593261719
912.47668	2087.96997070313
peaklist end

peaklist start
mz=556.300485301194
fragmentation=HCD
charge=2
header=RawFile: QE929_MSQ1321_20180329_Heba_ub_s4_10_1 Index: 2915 Silind: 27225
110.07201	1997.67150878906
112.08752	1394.88708496094
115.08725	1829.56787109375
129.10269	6467.8212890625
130.0867	2507.01782226563
143.118	18133.05078125
147.1131	2197.93530273438
151.26295	1152.64306640625
155.08197	1372.98168945313
158.09216	2265.291015625
171.07597	8143.69775390625
171.11311	4863.7734375
175.11923	12860.66796875
188.1024	1667.0302734375
197.10341	21038.970703125
214.1304	9942.0234375
229.12935	1635.685546875
246.73166	1359.97338867188
256.16614	1884.99145507813
278.08295	1352.85974121094
284.16101	2169.46435546875
286.15341	1633.86218261719
357.18759	1343.49877929688
367.1713	1769.26977539063
388.15143	1182.29345703125
433.72299	1454.54443359375
434.2262	2431.6728515625
449.7421	4935.0234375
469.2894	1891.72644042969
480.26202	1553.51843261719
497.28012	2466.57958984375
519.27838	1611.34716796875
597.2901	4486.2880859375
615.32075	24690.3240966797
710.39801	1966.44897460938
738.39301	1545.90576171875
781.42657	1841.57104492188
839.42175	2434.43212890625
866.4502	4953.9814453125
898.47856	36113.58984375
909.48706	7045.7392578125
937.48431	4698.025390625
940.46509	4614.10400390625
941.48322	2568.16796875
1111.5976	163232.52734375
peaklist end

peaklist start
mz=556.30074016088
fragmentation=HCD
charge=2
header=RawFile: QE929_MSQ1321_20180329_Heba_ub_s9_30_3 Index: 2930 Silind: 34353
110.07171	7413.52099609375
112.087	5379.1240234375
115.08687	5533.5302734375
116.07126	2086.19140625
127.08669	2176.32275390625
129.06654	2567.85107421875
129.1022	12693.791015625
130.08615	2810.74291992188
134.21077	1273.81982421875
136.0762	2603.646484375
140.08192	1873.06457519531
143.11794	41401.3515625
147.11287	7581.08251953125
147.51294	1217.44274902344
154.08614	2006.96862792969
155.0811	2646.32690429688
158.09245	11661.470703125
171.06406	1225.37463378906
171.07607	10432.263671875
171.1129	14504.734375
172.10851	1369.52661132813
175.11919	24696.84765625
197.10349	29724.275390625
197.12259	1672.74047851563
197.1288	1769.45935058594
214.11488	1354.82312011719
214.13043	21144.2421875
218.15004	4792.2607421875
229.12915	2683.92895507813
242.15004	1512.21423339844
256.61566	1340.6337890625
257.12576	1549.9677734375
271.14127	1546.70861816406
284.16089	9200.25
286.15079	6217.3193359375
305.1835	2192.45092773438
308.16492	2024.85656738281
313.15121	1704.24743652344
342.21408	2202.55346679688
357.18649	2169.00927734375
367.17365	1532.35705566406
369.69968	2502.515625
371.69485	2708.20751953125
406.22736	1353.6005859375
433.72961	5096.1337890625
434.22141	2322.8125
449.74295	8454.224609375
469.29013	1717.79956054688
476.354	1447.85656738281
497.27917	6235.830078125
502.27264	1627.62487792969
519.27533	2017.11950683594
526.78158	3644.93774414063
547.29773	2637.9580078125
555.28717	2226.79223632813
556.88983	2647.8095703125
569.29536	7232.67016601563
597.28816	12700.02734375
615.32068	38170.3071289063
738.39374	2018.37329101563
742.38346	13148.4357910156
781.42847	5603.8134765625
785.42004	4880.3349609375
809.42841	7471.1513671875
839.43488	1725.90173339844
866.44562	10193.7177734375
898.47311	61138.7080078125
909.48901	12572.6435546875
910.47662	2385.36401367188
922.46023	8075.14379882813
932.51532	1618.97424316406
937.48291	6963.16943359375
940.47023	13584.0415039063
955.49841	2943.3681640625
1111.5969	362743.546875
peaklist end

peaklist start
mz=556.302723812177
fragmentation=HCD
charge=2
header=RawFile: QE929_MSQ1321_20180329_Heba_ub_s8_30_2 Index: 6579 Silind: 31452
101.07115	4682.77685546875
108.68327	1067.39697265625
116.0706	5461.1806640625
129.10213	2423.94287109375
136.07561	6011.5029296875
143.08147	2224.49291992188
143.30902	1086.93664550781
147.11195	1232.96740722656
173.73222	1146.41162109375
185.09123	2433.83544921875
187.14369	20775.607421875
202.23419	1133.75402832031
206.07523	1117.22131347656
213.08727	8120.91796875
215.13916	2557.63696289063
226.11784	2548.64477539063
249.1237	1322.68969726563
326.17035	2394.18139648438
452.72867	2697.837890625
471.74875	1503.51708984375
648.30231	1386.29858398438
823.4071	1220.42651367188
peaklist end

peaklist start
mz=556.308883445626
fragmentation=HCD
charge=2
header=RawFile: QE929_MSQ1321_20180329_Heba_ub_s5_10_2 Index: 3383 Silind: 32275
112.08726	1530.5634765625
114.06657	1204.70849609375
120.08166	1698.63842773438
136.07648	2068.47045898438
140.32321	1116.24499511719
159.57292	951.771057128906
175.11957	9781.7587890625
229.13077	5840.73095703125
235.98917	1217.96215820313
283.14465	6673.23193359375
311.13995	5504.7265625
392.19479	1333.03869628906
533.29852	1504.77062988281
539.26471	1992.65405273438
556.28906	72967.0014648438
753.47644	1468.99658203125
771.01086	1244.19702148438
791.43622	1374.88049316406
peaklist end

peaklist start
mz=556.310925580722
fragmentation=HCD
charge=2
header=RawFile: QE929_MSQ1321_20180329_Heba_ub_s2_ctrl_2 Index: 13318 Silind: 34761
114.01101	1091.34094238281
119.26131	1117.13330078125
120.08097	7744.623046875
129.1026	1777.0791015625
137.35364	1172.35925292969
183.15096	1038.09216308594
186.52005	1123.02331542969
199.18063	7147.9326171875
225.19051	1188.75036621094
227.17545	5548.26953125
321.05032	1148.11315917969
329.95383	1779.40209960938
545.28809	1287.65478515625
601.32904	5568.330078125
609.29651	5408.95654296875
672.36182	1711.20239257813
692.31555	2301.72534179688
771.40997	1367.67846679688
772.35864	7570.64013671875
885.44653	5583.66015625
1187.9587	1253.85034179688
peaklist end

peaklist start
mz=556.311080724006
fragmentation=HCD
charge=2
header=RawFile: QE929_MSQ1321_20180329_Heba_ub_s9_30_3 Index: 13433 Silind: 35980
110.07188	4613.001953125
120.08105	10395.4228515625
136.07587	12063.7109375
159.09201	1999.4052734375
175.11897	4590.1943359375
183.14983	2022.40270996094
185.77913	1123.70593261719
197.12805	1512.38513183594
207.11296	10853.765625
235.10757	7074.78271484375
238.0282	1337.91162109375
301.16977	1583.56164550781
321.52686	1108.59375
362.16095	1327.85314941406
384.89673	1043.60266113281
408.24393	1327.22827148438
451.26703	2531.96362304688
458.27853	1493.44714355469
555.3501	5366.67431640625
564.3476	2252.65991210938
601.33209	5277.412109375
635.38715	4719.05126953125
692.32513	4987.6904296875
748.4704	7419.83154296875
877.50836	7023.330078125
951.58112	1451.45812988281
1705.3759	1481.21240234375
peaklist end

peaklist start
mz=556.311900771334
fragmentation=HCD
charge=2
header=RawFile: QE929_MSQ1321_20180329_Heba_ub_s5_10_2 Index: 12231 Silind: 34901
116.32816	1294.43286132813
120.08079	8615.5703125
138.02426	1113.55847167969
197.45523	1188.65148925781
251.15034	1858.98266601563
301.16928	1702.38610839844
329.95529	1624.23461914063
342.6272	1120.83654785156
377.88058	1189.9375
379.42435	1299.44091796875
421.08716	1141.68566894531
451.42508	1184.29016113281
601.3291	5577.9443359375
692.32092	2162.4833984375
780.03827	1262.80456542969
1676.0006	1667.93493652344
1682.0232	1668.78271484375
peaklist end

peaklist start
mz=556.314950539081
fragmentation=HCD
charge=2
header=RawFile: QE929_MSQ1321_20180329_Heba_ub_s8_30_2 Index: 16872 Silind: 37327
104.05326	6024.0205078125
106.03353	1081.17138671875
106.65932	1057.25915527344
117.05566	1366.08557128906
118.24821	1297.8955078125
120.08073	10912.5908203125
129.10205	1715.70922851563
136.07571	6845.67041015625
145.48097	1131.07702636719
145.57964	1398.39916992188
147.11209	2222.99462890625
148.60243	1177.95959472656
171.58745	1200.20971679688
172.11493	11813.724609375
187.14445	1900.57043457031
194.24998	1101.07800292969
217.13678	19849.197265625
233.12885	1481.037109375
245.13095	1867.8017578125
294.17957	2791.85791015625
360.18985	1982.55358886719
380.15961	2598.20458984375
386.23044	1094.28588867188
527.22485	1350.408203125
538.27234	2026.53588867188
719.33807	2739.58129882813
peaklist end

peaklist start
mz=556.317569490217
fragmentation=HCD
charge=2
header=RawFile: QE929_MSQ1321_20180329_Heba_ub_s9_30_3 Index: 5985 Silind: 34630
101.07154	73306.1640625
102.05556	53102.359375
102.06193	1771.57946777344
112.08771	6996.205078125
113.03518	19056.275390625
116.07127	5607.7509765625
119.08194	13265.5888671875
127.05065	1936.55920410156
129.06613	50118.08203125
129.10254	82611.7890625
130.05067	7272.607421875
130.09822	3700.0595703125
130.10686	2419.5556640625
131.11824	14112.775390625
141.06606	2236.47875976563
144.07735	2292.32421875
147.07683	2283.22045898438
147.11314	1877.27941894531
153.06624	2868.2353515625
157.1087	1634.54040527344
171.07646	21298.634765625
172.07275	7064.44287109375
176.12299	9145.1767578125
181.06104	10918.3486328125
183.11438	5864.34033203125
183.15022	2839.43725585938
195.07663	2864.1826171875
195.11397	7340.5498046875
197.12897	28044.71484375
197.16548	1892.17443847656
198.13203	2760.79296875
199.18082	6217.8525390625
200.13942	15190.6796875
201.12396	6183.61865234375
212.10387	3109.81030273438
212.13901	1682.89038085938
213.08789	3209.29638671875
215.13902	13366.8369140625
217.10138	2857.89721679688
222.12433	3445.326171875
225.12418	13715.7763671875
226.0831	2744.77319335938
228.13567	9506.3544921875
228.17033	2635.44848632813
228.552	1376.98962402344
229.11816	13462.4833984375
230.07791	8137.78955078125
230.11533	6210.08642578125
240.09883	3572.875
240.11024	2118.83715820313
240.13457	44878.46875
241.08209	15692.95703125
241.13889	3274.85107421875
242.08609	1703.16662597656
242.15031	14572.4951171875
243.13408	3194.03002929688
244.09454	13101.6845703125
258.14251	25312.1181640625
327.13239	8560.3876953125
337.15189	9092.8037109375
338.13687	8752.28125
339.20425	11363.02734375
345.14137	31918.6999511719
351.17316	10635.068359375
355.16083	12768.7490234375
357.21426	19775.486328125
370.13638	9896.0625
371.19166	17603.7685546875
393.72455	7197.4326171875
415.15894	6931.9287109375
416.233	6811.0107421875
438.19821	13905.0322265625
454.23227	10083.8842773438
456.20979	24967.2332763672
468.24548	7394.1640625
470.30093	12144.6328125
471.253	16370.8737792969
473.23838	16720.1071777344
482.22717	6124.7978515625
483.22519	7659.232421875
486.25723	10061.681640625
537.26715	12554.1044921875
554.29272	23965.87109375
555.28029	35086.7783203125
567.24223	11066.1522216797
571.34521	7282.9814453125
572.30316	28609.7509765625
581.33759	7588.10791015625
584.26673	17664.2783203125
598.3584	5901.18896484375
599.34222	7418.4677734375
611.28027	3480.57080078125
616.37115	4943.57861328125
628.30376	54442.6335449219
646.31579	306541.015625
656.3114	6388.82470703125
666.3075	11260.15234375
669.35474	3640.595703125
683.33508	14591.7890625
684.3215	40145.0659179688
697.34882	4966.55810546875
701.34641	106417.703369141
713.38791	9757.32666015625
727.4057	7867.09326171875
735.36951	6220.7392578125
739.33587	30126.2724609375
756.36339	50558.498046875
757.3481	141538.192871094
769.41425	13346.20703125
771.41785	6584.3427734375
774.37377	135444.828125
786.43439	6206.0205078125
796.42438	12443.658203125
797.40935	20665.2758789063
812.38049	2477.82592773438
814.43348	57869.6030273438
820.50977	2290.69750976563
831.46454	2115.22314453125
841.43817	2191.83129882813
852.41868	28446.755859375
884.50897	2920.48413085938
887.45948	53127.52734375
889.44812	2570.55346679688
925.45282	2033.99780273438
942.48474	5944.0400390625
981.46649	6459.55615234375
998.48969	7988.83154296875
999.479	23491.521484375
1000.47	7107.76220703125
1016.5025	67455.966796875
1018.4965	3393.25512695313
1071.5337	4043.3876953125
1079.5347	2713.1396484375
1097.563	2058.7197265625
1098.5443	20907.1118164063
1115.5724	63093.02734375
1226.6403	8716.9501953125
1243.6333	1785.99548339844
1243.6704	24608.2084960938
1354.7066	8900.42431640625
1486.7556	8910.630859375
peaklist end

peaklist start
mz=556.317830642705
fragmentation=HCD
charge=2
header=RawFile: QE929_MSQ1321_20180329_Heba_ub_s1_ctrl_1 Index: 5762 Silind: 29169
101.07148	18936.779296875
102.05547	12236.501953125
112.0876	1859.95031738281
113.03491	2280.3564453125
113.07132	1196.68371582031
119.08125	1298.08251953125
129.0663	11154.962890625
129.1026	23788.69140625
130.05037	2286.82983398438
131.1181	2172.30737304688
136.07599	1732.47497558594
149.39958	1050.0595703125
158.09251	1915.40100097656
171.07625	7554.70703125
175.11916	37834.41796875
181.06052	2562.32641601563
188.10316	2333.2822265625
192.73364	1269.56335449219
195.11192	1987.36572265625
197.12869	7504.92724609375
198.08687	1887.22192382813
199.07123	2946.2509765625
199.18103	2138.0048828125
200.13979	2192.6650390625
212.10332	1346.12365722656
215.13892	2841.9140625
216.0981	19222.841796875
217.1008	1371.7158203125
221.10495	1238.96398925781
225.05223	1156.5068359375
225.12309	2663.66137695313
228.13428	2389.00268554688
229.11806	3006.263671875
230.0757	1694.72229003906
240.097	1316.66625976563
240.13387	14686.4296875
241.08192	5734.28515625
241.13744	1753.30383300781
242.14937	2842.01635742188
243.13333	1773.09167480469
258.14377	5904.1396484375
273.11871	2115.66381835938
290.14581	7001.2939453125
329.9566	1789.52526855469
337.14642	1457.42102050781
338.13199	1508.35400390625
339.20355	2631.68725585938
343.16486	1337.52600097656
345.14008	6280.11767578125
355.16046	1928.46179199219
357.21274	5262.9951171875
372.18835	1702.53747558594
385.21552	1450.7890625
387.16195	11679.5828857422
404.18891	39413.9638671875
436.22269	1625.44799804688
438.19858	2039.31677246094
456.20926	5788.8662109375
468.24643	1932.37243652344
471.25684	2348.81909179688
473.2399	2172.10546875
482.23138	1841.37719726563
500.24347	2656.623046875
517.27355	55784.4208984375
537.2713	2980.7431640625
554.29285	5413.1357421875
555.27759	6337.431640625
572.30035	2221.08764648438
581.32642	1846.67236328125
586.31915	1444.95556640625
608.33838	1390.46154785156
614.32178	2292.85815429688
628.29978	15145.0932617188
646.31512	86012.7749023438
683.33289	2714.2421875
684.3205	8003.27294921875
701.34644	26051.1596679688
727.39014	1706.62365722656
739.33486	8509.318359375
756.36312	11951.6726074219
757.34783	33171.35546875
774.37256	31743.0712890625
786.42157	1636.005859375
797.4021	2853.81420898438
814.4308	15376.990234375
852.42035	2609.75170898438
887.45074	7882.0009765625
999.4728	7723.30981445313
1016.4962	18867.39453125
1098.545	1972.45739746094
1115.5728	10933.513671875
1116.5613	7023.80517578125
peaklist end

peaklist start
mz=556.317896369099
fragmentation=HCD
charge=2
header=RawFile: QE929_MSQ1321_20180329_Heba_ub_s8_30_2 Index: 6056 Silind: 31398
101.07153	65232.55859375
101.1081	1551.24633789063
102.05565	42481.67578125
102.07464	2036.42468261719
103.05911	1585.10534667969
112.08742	6089.240234375
113.03512	10197.8720703125
116.0711	3031.814453125
119.08183	9631.1337890625
120.08111	2963.93872070313
127.05077	1724.02770996094
129.06612	43272.62890625
129.093	2882.6591796875
129.10258	72782.2109375
130.04991	9003.9091796875
131.11809	9264.1953125
133.09869	1648.88256835938
139.08704	1735.30700683594
144.07722	1531.65979003906
147.11256	1276.86560058594
153.0659	2395.341796875
157.10899	1451.04406738281
158.09239	9329.65625
171.07683	17807.13671875
172.0714	2649.16967773438
173.87563	1584.97436523438
175.11929	121052.4375
176.12331	10230.3916015625
181.06082	9390.2294921875
183.11345	2225.31127929688
183.14911	2171.83618164063
188.103	8576.6474609375
195.07655	1969.11462402344
195.11281	5669.73779296875
197.12865	25796.453125
197.1653	2572.4658203125
198.0876	10064.984375
199.07184	16951.740234375
199.18033	1767.57153320313
200.14014	11456.03515625
201.12347	3043.6591796875
211.14462	1411.45092773438
212.10278	3506.7900390625
212.14069	2599.71875
213.08609	3287.455078125
215.14052	13513.9365234375
216.09824	54836.93359375
217.1002	2171.99487304688
222.12456	5784.171875
225.12277	12002.33203125
226.08269	1843.11401367188
228.13475	10004.73046875
228.17137	1729.90673828125
229.11873	12574.6689453125
230.07744	5894.25
230.11545	2617.6884765625
236.63193	1652.56530761719
240.09749	3094.37255859375
240.13464	35587.26171875
241.08253	15049.3212890625
241.13719	6407.10791015625
242.1508	12302.798828125
243.13397	3637.98999023438
244.09247	10844.05859375
258.1418	21340.326171875
273.12009	10101.1474609375
290.14605	24441.6127929688
327.13159	6083.22802734375
328.11481	6063.17529296875
337.15033	5700.49755859375
338.13538	8339.68359375
339.20358	10614.314453125
345.14184	25121.3717041016
354.1709	6455.62646484375
355.16095	8725.982421875
357.21335	16594.466796875
362.16412	5760.6826171875
370.13629	6395.3388671875
387.16282	32623.1081542969
404.18926	120884.200927734
415.15637	7706.8369140625
438.19931	14166.8709716797
454.23657	3420.12377929688
455.22693	3012.66650390625
456.21049	19600.1032714844
468.24565	5174.8720703125
470.29745	8993.353515625
471.25408	11806.4909667969
473.23877	11292.6591796875
483.22064	6115.56005859375
486.2551	9160.412109375
500.24475	12658.9150390625
517.2738	198914.416503906
537.26514	6227.6416015625
549.22609	5252.49145507813
554.29175	19225.173828125
555.28133	24187.69140625
567.24225	5723.83447265625
572.30288	26655.9729003906
581.32855	6237.39599609375
584.27161	14055.8466796875
598.35809	5836.98876953125
599.33862	7585.3076171875
600.30011	6551.189453125
611.27594	3482.00048828125
628.30287	51230.1750488281
646.31591	271495.775390625
658.33771	2393.3076171875
666.30999	10606.5114746094
668.36841	2175.974609375
669.34039	6301.26123046875
683.34247	16008.607421875
684.32372	34729.1689453125
687.35852	2768.64086914063
701.34798	96524.1186523438
713.38385	2763.00073242188
727.3952	8227.10546875
738.35034	3043.60009765625
739.33334	25453.5888671875
756.36241	47463.6694335938
757.34813	128616.022460938
769.41085	10252.6525878906
774.37512	107600.107910156
786.43402	6045.68310546875
796.4209	6179.43896484375
797.4053	14230.6101074219
808.37451	2621.83325195313
812.383	5916.96533203125
814.43165	47917.0419921875
831.45148	1922.23767089844
841.44692	5291.93481445313
852.41917	22182.2436523438
870.42401	1878.98937988281
887.45861	40174.1259765625
924.44952	2083.41430664063
925.46515	3121.93627929688
942.47914	9081.08227539063
981.45984	5014.78588867188
998.48224	6621.04638671875
999.48108	14430.7705078125
1000.4714	8782.7265625
1016.329	1999.14392089844
1016.5029	63230.0615234375
1054.515	2338.92407226563
1071.5322	2578.21606445313
1098.5495	15929.7150878906
1115.5685	52533.9609375
1226.6385	6393.8212890625
1243.6628	17702.9073486328
1334.1808	2105.51489257813
1349.7587	1878.67150878906
1355.6879	14964.3642578125
peaklist end

peaklist start
mz=556.317961159604
fragmentation=HCD
charge=2
header=RawFile: QE929_MSQ1321_20180329_Heba_ub_s4_10_1 Index: 6028 Silind: 27518
110.07155	2269.91040039063
123.19399	1025.79162597656
129.10262	16116.4775390625
155.08118	1316.13684082031
175.11903	1739.10034179688
200.13986	12682.0244140625
232.13954	1839.96203613281
238.72401	1368.27783203125
268.16446	1486.60607910156
270.18146	8806.8310546875
295.21347	5432.62548828125
313.22333	5936.9453125
332.14816	1205.24645996094
399.72815	1466.46899414063
430.16382	1158.27941894531
531.29022	2032.1240234375
542.31567	1375.28686523438
555.35809	2127.06591796875
627.84698	1331.57104492188
701.39154	6039.02783203125
730.27979	1251.21301269531
798.44688	53824.69921875
911.52779	4478.27404785156
968.19446	1444.80615234375
peaklist end

peaklist start
mz=556.317961159604
fragmentation=HCD
charge=2
header=RawFile: QE929_MSQ1321_20180329_Heba_ub_s4_10_1 Index: 6125 Silind: 27518
101.07159	44300.640625
102.05561	31391.068359375
102.07495	2467.10131835938
109.10153	1506.88684082031
112.08739	2817.85961914063
113.03506	11161.771484375
115.08688	1905.32238769531
116.07122	2041.66967773438
119.08197	2931.08666992188
120.08123	2299.51440429688
129.06627	33828.1015625
129.10262	52721.3046875
130.05011	3248.939453125
130.10619	1858.97143554688
131.11816	6091.5478515625
144.07732	2757.3916015625
153.06641	1574.78649902344
158.09244	5891.6376953125
159.07652	1355.57592773438
171.07675	12254.2607421875
172.07141	4961.5
175.1192	83713.875
176.12285	2582.02978515625
181.06091	7442.49365234375
181.42783	1335.82104492188
183.11331	2055.1005859375
183.14928	1765.20129394531
188.10349	6208.58251953125
193.13414	1486.96179199219
195.07507	1745.8798828125
195.11313	6532.1494140625
197.12888	16760.533203125
198.08766	7891.39013671875
198.13237	1293.53552246094
199.07155	10620.4736328125
200.13919	2423.70581054688
201.12352	2128.640625
210.16071	1476.33325195313
213.08768	2551.76879882813
213.12312	2768.8193359375
215.13959	8646.703125
216.09814	41279.484375
222.12488	2101.51708984375
225.12309	11016.9365234375
226.08316	2126.20239257813
228.13461	5422.70849609375
229.11916	6168.603515625
230.07793	2463.2783203125
230.11412	2936.76293945313
240.09798	1803.36352539063
240.13463	28236.712890625
241.08185	10923.330078125
241.138	2161.0859375
242.15022	8584.173828125
243.13429	4786.64208984375
244.09315	3359.31591796875
258.14532	12233.4775390625
273.11932	7730.2578125
290.14566	18041.74609375
327.13147	4916.76025390625
328.11166	4099.478515625
337.15051	5651.171875
338.134	6849.76708984375
339.2034	8149.82421875
345.1407	18333.6755371094
351.17242	2891.39892578125
355.16309	5693.31494140625
357.21558	18015.732421875
362.1651	5833.41845703125
387.16259	20280.5161132813
404.18928	93358.6497802734
407.72055	7060.90234375
415.15732	5506.9443359375
416.2338	5233.02587890625
438.20022	4993.17504882813
454.2333	8596.28662109375
456.21004	18455.2045898438
468.24887	2994.5947265625
470.2998	5430.12890625
471.25732	7003.34375
473.23526	9855.3505859375
483.22092	2651.91357421875
486.25809	6878.9375
500.24992	9234.42333984375
517.27345	143240.959960938
537.26868	7327.7353515625
553.33429	2257.9267578125
554.29346	12076.755859375
555.28193	19563.5200195313
567.25	5773.423828125
572.30455	19156.109375
581.33008	3190.70874023438
584.27026	3243.43408203125
600.30103	6937.66259765625
611.27417	5390.89404296875
613.83411	3932.35913085938
628.3053	23814.904296875
629.29565	10877.1572265625
646.31592	187157.625976563
666.30798	6122.9052734375
669.34631	2027.64770507813
680.32611	2117.07202148438
683.33765	7636.43115234375
684.3203	23962.5112304688
687.35944	3088.99389648438
701.34544	56029.44921875
713.38715	2804.62158203125
727.38934	5837.49267578125
738.35986	2923.447265625
739.33594	21769.8930664063
744.37421	2969.462890625
756.36376	39110.6440429688
757.34874	89142.91796875
769.41302	2786.17236328125
774.37431	73158.6215820313
779.39459	2713.71533203125
786.43378	2649.00805664063
796.41663	5466.85791015625
797.40985	10327.5751953125
814.43213	30159.5773925781
824.4231	2076.751953125
832.4411	1810.19702148438
852.43256	9713.685546875
853.42139	5465.00244140625
870.43445	2356.12329101563
887.4614	36085.3994140625
908.45264	2170.54614257813
942.48456	1838.94128417969
981.46106	1894.76147460938
998.48547	7301.58935546875
999.47627	20183.9995117188
1016.5034	42417.86328125
1018.49	1925.11486816406
1071.5347	3144.85595703125
1098.5361	14940.3247070313
1115.5699	33446.962890625
1243.6684	17919.9580078125
1558.0842	1820.27429199219
peaklist end

peaklist start
mz=556.317977061527
fragmentation=HCD
charge=2
header=RawFile: QE929_MSQ1321_20180329_Heba_ub_s7_30_1 Index: 6028 Silind: 25785
101.07159	20409.69140625
102.05561	17023.212890625
105.56562	1057.10681152344
110.28792	1204.46350097656
112.08797	1438.35070800781
113.03537	5613.78466796875
119.08259	1700.6904296875
127.05093	1241.39465332031
129.0663	16497.96484375
129.10268	25605.552734375
130.04988	3460.68920898438
131.11862	2243.23071289063
171.0773	6427.4013671875
172.07159	1644.54016113281
175.11914	37140.9375
175.13414	1731.82739257813
176.12228	2026.19104003906
181.06036	2152.10327148438
188.10347	1519.693359375
195.1132	1262.6689453125
197.12851	10992.5546875
198.08852	1562.12292480469
199.0721	6337.63134765625
199.18265	1658.0712890625
200.14104	2509.17504882813
201.12535	1621.78527832031
215.14043	2784.98046875
216.09851	22956.0703125
217.10089	1441.07055664063
222.12442	1436.3203125
225.12474	4888.56884765625
226.12624	1320.48754882813
229.11884	1410.13256835938
240.1346	11318.990234375
241.08188	2856.46362304688
242.15042	2897.29931640625
244.09421	2919.55078125
258.10922	1960.54089355469
258.14563	2606.14916992188
273.12137	4941.69482421875
290.14539	10142.0694580078
297.15201	1358.31994628906
306.14453	1584.82531738281
337.14883	2167.08374023438
339.20364	5983.83837890625
345.14111	9336.3544921875
351.17581	2117.94262695313
355.16632	2111.38623046875
357.21387	6960.6298828125
370.13596	1575.77868652344
387.16095	10191.0234375
404.18946	40875.9165039063
407.71967	2222.7646484375
415.15729	1861.63354492188
420.18152	1450.51391601563
438.2037	2163.14428710938
456.21006	7940.96606445313
468.24548	1655.38891601563
471.25916	2491.3251953125
473.23474	2295.4375
486.25696	2770.6103515625
500.24963	2443.7783203125
517.27344	71262.880859375
517.34753	2457.84643554688
537.26788	5679.36181640625
554.2962	9738.7333984375
555.28497	6449.7333984375
567.24121	1343.3046875
572.30706	10340.9792480469
584.26648	2075.17724609375
599.33862	1442.74328613281
600.29333	2085.07006835938
613.82434	2011.46704101563
628.30604	19255.6796875
646.31633	87630.8679199219
652.53284	1307.5947265625
666.31366	4585.3828125
683.34125	5343.80517578125
684.323	10060.056640625
686.85956	1564.49536132813
701.34799	30019.1552734375
739.34668	5397.97119140625
756.36173	14070.3387451172
757.3475	47498.6962890625
774.37302	34986.2980957031
786.43158	1861.62939453125
797.41345	2365.89624023438
814.42955	13284.0603027344
852.41858	5954.21826171875
853.4328	2068.43017578125
887.45129	14305.6225585938
981.46094	1967.6953125
998.49945	2268.830078125
999.47729	5880.44921875
1000.4602	1718.45861816406
1016.4947	19155.646484375
1098.5505	1802.68139648438
1115.5825	11233.5849609375
1116.5645	5816.4619140625
peaklist end

peaklist start
mz=556.318029544805
fragmentation=HCD
charge=2
header=RawFile: QE929_MSQ1321_20180329_Heba_ub_s5_10_2 Index: 5712 Silind: 31669
101.07167	16030.50390625
102.05547	10913.484375
107.4315	1076.18640136719
113.03552	2248.49731445313
120.08224	1245.21997070313
129.06593	11386.2841796875
129.10236	18776.658203125
130.05046	1557.98083496094
131.11856	2238.0458984375
158.0927	2285.57250976563
171.07726	5385.27197265625
175.11911	31249.373046875
176.12418	1395.95129394531
181.06172	1220.52478027344
188.10423	2256.76000976563
195.11372	1454.14794921875
197.12958	5777.19677734375
198.08856	1652.76477050781
199.07207	2011.38208007813
199.18181	1376.64074707031
200.14064	2969.56762695313
201.12692	1330.43737792969
215.13916	2020.04248046875
216.09868	12264.7099609375
225.12433	1814.36303710938
228.13615	1921.96166992188
229.11967	2428.43286132813
240.13512	12506.4755859375
241.08316	2530.67578125
241.13815	1636.02770996094
242.15117	2551.38940429688
244.0948	1401.83435058594
258.14493	6345.34362792969
273.12021	2043.51672363281
290.14655	6198.400390625
329.9566	2639.01293945313
337.15027	1621.18310546875
342.20502	1433.17395019531
345.14264	6208.29248046875
351.18262	1262.83679199219
357.21539	2707.66552734375
368.90472	1276.068359375
369.18311	1549.91101074219
387.16306	7106.1513671875
398.05914	1266.87573242188
404.18903	30009.6787109375
438.19739	1858.9658203125
453.3407	1316.32067871094
456.21405	7190.0263671875
461.24924	1517.36596679688
470.30151	1900.20349121094
471.25696	2334.25
472.32538	1419.12316894531
473.23254	2016.93298339844
486.25531	2134.06494140625
517.2737	51146.650390625
537.27362	1969.24499511719
554.29602	4755.01025390625
555.28302	2733.07202148438
571.55707	1371.72668457031
572.30725	5144.04833984375
584.27441	1422.86267089844
593.2757	1577.09899902344
622.34106	1850.85266113281
628.30554	13834.1650390625
646.31575	71839.0620117188
681.85895	1679.40075683594
683.33411	2802.83325195313
684.31824	9346.150390625
701.34828	23273.33203125
756.35681	1533.13708496094
756.36329	8730.11254882813
757.34957	25671.4477539063
774.37407	24750.6479492188
797.40259	1764.81079101563
814.4306	10473.6650390625
887.4552	6993.99560546875
888.44409	2078.6201171875
998.46729	1863.39367675781
999.47314	6214.0869140625
1016.5029	12174.2468261719
1098.5372	2191.23510742188
1115.5684	5211.39404296875
peaklist end

peaklist start
mz=556.318273972368
fragmentation=HCD
charge=2
header=RawFile: QE929_MSQ1321_20180329_Heba_ub_s6_10_3 Index: 6286 Silind: 33018
101.07156	55346.1484375
101.58975	1537.30102539063
102.05563	36359.5546875
110.07239	2184.47875976563
111.0023	1267.556640625
111.05595	1536.26879882813
112.08774	6897.09228515625
113.03515	11542.6845703125
116.07127	2503.421875
119.0823	7362.93359375
119.25013	1551.30163574219
129.06621	44875.55859375
129.07542	1879.24060058594
129.10262	62335.8828125
130.05045	6512.12451171875
130.10658	2457.64697265625
131.11836	9810.5244140625
136.07591	1973.36389160156
144.07727	2282.5078125
147.11398	1690.21069335938
158.09274	7508.052734375
171.07677	16040.8603515625
172.07146	2238.86938476563
175.11934	103248.984375
176.1225	3339.2783203125
181.06125	8691.1728515625
183.11288	1871.66979980469
183.14998	2898.2216796875
188.10313	10539.373046875
195.07719	3050.15991210938
195.1134	6781.95654296875
197.12912	21288.5390625
198.08824	5068.81787109375
198.13312	1480.33947753906
199.07199	14701.5703125
199.18132	2003.11499023438
201.12407	1819.92199707031
202.08263	2301.91259765625
210.16084	2131.98852539063
212.10509	1839.78442382813
212.13881	1530.61022949219
213.08713	2517.626953125
215.14035	7577.767578125
216.09833	59786.15625
217.10078	5445.06689453125
222.02196	1577.01306152344
222.12502	3026.248046875
225.12402	9621.4228515625
226.08296	2547.08520507813
228.1342	6393.876953125
229.11905	14043.5625
230.07768	2265.92797851563
240.0985	2037.57055664063
240.13475	36820.4140625
241.08217	9543.4013671875
241.13651	2433.01489257813
242.1501	14168.1416015625
243.13406	5654.93359375
244.0941	7587.6982421875
258.10892	10287.9033203125
258.14253	15937.3779296875
273.11935	10061.9306640625
290.14609	21563.734375
327.13083	5792.51904296875
328.11557	6631.93115234375
337.1507	7935.09423828125
339.20355	8894.7421875
345.1409	22803.2756347656
351.17679	7657.6982421875
355.16345	10071.349609375
357.21382	20242.1086425781
362.16714	6999.17529296875
370.13766	7258.83984375
372.19131	5971.1962890625
387.16279	29449.2255859375
399.2077	3461.79809570313
404.18939	110645.98828125
404.24277	3522.94775390625
415.15906	2900.88159179688
416.2334	3347.79150390625
438.19922	7697.68994140625
454.23453	6624.52392578125
456.21134	22912.7143554688
470.29822	6498.6181640625
471.25528	13609.3438720703
473.23724	6506.958984375
482.2262	2727.8359375
483.22607	3441.35034179688
486.25751	7341.46826171875
500.24884	7590.10791015625
517.27398	182367.05078125
536.28455	2583.58935546875
537.26879	10934.6291503906
554.29529	17650.2578125
555.28202	23744.1918945313
567.23767	3523.18090820313
572.30378	25349.1987304688
581.33173	6533.82568359375
583.27356	6060.7490234375
584.27017	11786.3872070313
598.35669	3178.16625976563
599.34332	7842.8466796875
600.29724	4542.072265625
611.28033	2494.38891601563
628.30333	47947.0500488281
646.31661	243584.291015625
666.31708	6008.224609375
669.34436	3230.4345703125
673.34937	3016.71948242188
678.35956	3433.630859375
679.34583	2419.30883789063
683.33759	10934.533203125
684.32345	32923.7099609375
698.34943	2749.30981445313
701.34671	78077.1433105469
713.38861	6084.37158203125
727.3999	6658.7470703125
738.35236	2344.55004882813
739.33616	21136.9912109375
751.39722	2049.8173828125
756.36362	48405.0927734375
757.34894	114706.009765625
769.41588	12707.5590820313
774.37507	99025.4321289063
786.43457	2361.21899414063
796.41663	8203.1220703125
797.41162	15906.2924804688
812.38007	2364.23291015625
814.42788	36913.927734375
814.43589	7705.81469726563
852.41983	17316.6342773438
887.45743	40803.1687011719
925.45831	1944.1630859375
926.46509	2052.11572265625
942.48588	5790.099609375
981.46157	4664.32983398438
998.49127	7376.0849609375
999.47963	18929.5688476563
1016.4998	52584.7001953125
1071.5264	1935.28723144531
1098.5416	11772.9230957031
1115.5721	40050.4345703125
1117.5629	5822.31982421875
1226.6463	8236.6630859375
1243.6673	12042.4873046875
1349.0154	1750.97253417969
1439.8527	2253.67431640625
peaklist end

peaklist start
mz=556.318534443638
fragmentation=HCD
charge=2
header=RawFile: QE929_MSQ1321_20180329_Heba_ub_s2_ctrl_2 Index: 6158 Silind: 34056
101.07159	19292.705078125
102.05559	11619.2939453125
110.07172	1672.75036621094
112.08717	2015.37060546875
113.0347	2672.40161132813
115.08702	1365.46008300781
117.37255	1177.86511230469
120.08124	6496.72900390625
129.0661	12726.798828125
129.10278	22665.875
130.05	1562.24536132813
134.38695	1202.41809082031
136.07565	1886.19580078125
157.10905	1182.22839355469
158.09248	2493.71166992188
159.11275	2225.5830078125
159.82411	1144.81994628906
171.07632	6341.5361328125
171.15051	1187.02502441406
175.11916	34421.08203125
181.06111	1832.54528808594
188.10245	2069.61596679688
195.11273	2479.50756835938
197.12846	6069.53125
198.0881	1431.56872558594
199.07141	2800.41528320313
200.13966	2905.5966796875
213.08589	1858.66271972656
215.13878	1544.60693359375
216.0983	14169.419921875
219.28055	1538.4833984375
225.12303	5090.689453125
240.13451	8890.4833984375
241.08247	5497.41943359375
242.14879	4264.83154296875
244.09299	2328.67797851563
258.14357	5982.67590332031
290.14655	2755.72778320313
318.69519	1571.48059082031
320.62738	1253.46362304688
337.151	1511.18640136719
338.13376	1976.57629394531
339.2038	1441.32531738281
342.66367	1379.06237792969
345.1416	7300.51953125
354.16638	1892.69689941406
357.21375	6001.1904296875
371.14157	1392.96069335938
371.19162	1379.54443359375
385.20963	2032.31921386719
387.16058	2665.27124023438
399.20316	1831.34362792969
404.18923	34786.1948242188
422.50873	1381.50988769531
438.20212	2022.12158203125
454.22461	1560.26428222656
456.21402	5709.49365234375
468.24545	2480.228515625
471.25757	1741.60083007813
473.23267	2293.66137695313
500.246	4714.62939453125
517.27349	58574.193359375
537.26807	1445.32434082031
539.33014	1382.96520996094
554.29352	5477.6474609375
555.27881	1945.9658203125
572.30713	7142.38720703125
584.26984	2386.34912109375
613.82159	1597.13049316406
616.36279	1652.36633300781
628.30658	8490.2255859375
629.29779	2065.34057617188
646.31705	69536.8017578125
646.42236	2412.748046875
666.30865	1640.19982910156
683.33191	2298.99243164063
684.32115	10843.38671875
701.34678	25493.2255859375
739.33356	1480.44458007813
741.33325	1443.15747070313
756.36251	9415.02026367188
757.34558	29319.744140625
774.37159	19632.783203125
779.39569	1980.44262695313
796.41925	1735.13208007813
814.42693	16005.6806640625
852.41919	4552.83203125
887.45418	10402.5209960938
972.68835	1410.12145996094
981.45984	2334.46484375
999.47742	1769.41918945313
1016.5057	9327.05859375
1017.4966	5158.1474609375
1098.5386	2387.82958984375
1115.557	7795.205078125
1116.5763	5456.95361328125
peaklist end

peaklist start
mz=556.321747291633
fragmentation=HCD
charge=2
header=RawFile: QE929_MSQ1321_20180329_Heba_ub_s8_30_2 Index: 9945 Silind: 32578
102.05497	2534.87548828125
103.64104	1007.4560546875
110.07131	5127.6787109375
117.10239	16271.486328125
120.08065	9317.5234375
122.54785	1192.23071289063
129.10233	11150.35546875
133.04279	6449.86474609375
136.0753	16290.49609375
143.11763	2408.05615234375
144.01082	1264.40454101563
173.07327	1144.52709960938
175.11877	2513.91772460938
183.14949	1732.38757324219
202.99254	1046.50561523438
203.12189	1370.67724609375
204.1333	5318.35595703125
211.144	2272.81713867188
215.1385	19293.943359375
216.08005	6346.38671875
216.14003	2137.54296875
225.12312	1231.72924804688
225.73941	1150.34265136719
235.38724	1291.08666992188
237.12292	1444.60546875
243.0786	6215.97705078125
243.1338	6165.9990234375
264.08258	2624.92919921875
267.116	5221.84912109375
275.07983	4336.02685546875
292.07959	2089.54223632813
295.10977	5221.14990234375
317.21713	6970.41748046875
324.22849	2512.26318359375
327.12943	1996.21362304688
329.95865	1491.16052246094
358.1636	1470.68395996094
394.17487	1693.93505859375
430.30148	7801.2119140625
440.21368	4966.23046875
442.17593	1911.89428710938
455.13992	2765.44799804688
510.24899	2667.09619140625
511.32071	2098.35107421875
553.29822	1863.07202148438
625.28857	1416.52954101563
640.43811	7696.2099609375
722.33685	7302.3740234375
869.5014	5137.60107421875
998.53717	1567.31396484375
peaklist end

peaklist start
mz=556.322151595292
fragmentation=HCD
charge=2
header=RawFile: QE929_MSQ1321_20180329_Heba_ub_s5_10_2 Index: 9133 Silind: 32050
117.10233	6293.00048828125
120.08099	1280.51513671875
129.10225	4898.9736328125
130.08621	2099.21411132813
131.49184	1269.15502929688
133.04289	1669.19287109375
136.0761	8336.87890625
143.11794	1365.9130859375
144.86554	1165.55993652344
145.09697	1654.07397460938
147.11229	1699.48571777344
159.15123	1092.06518554688
197.09612	1349.49328613281
215.13879	2790.69848632813
216.08054	1651.72082519531
220.37711	1206.998046875
232.1118	1431.15673828125
241.95937	1153.51940917969
243.08041	2391.0185546875
260.10547	5645.23046875
267.11661	1927.44128417969
277.98111	1214.84716796875
282.79449	1228.90270996094
292.07971	1928.90979003906
295.11157	2458.720703125
310.17575	5318.28076171875
317.21719	1431.75024414063
329.95343	1699.24572753906
411.22302	2640.51171875
412.18317	1287.56787109375
455.13635	1825.45166015625
558.28729	2324.57275390625
599.92804	1536.82678222656
687.03564	1316.85009765625
721.35785	1921.42346191406
744.92731	1331.74682617188
797.97003	1235.40942382813
853.39636	1838.25
1013.4335	2029.59020996094
1144.5601	1349.93029785156
peaklist end

peaklist start
mz=556.322477873964
fragmentation=HCD
charge=2
header=RawFile: QE929_MSQ1321_20180329_Heba_ub_s7_30_1 Index: 9746 Silind: 26076
104.67044	1091.52136230469
110.07147	1290.15673828125
111.68478	1185.49621582031
117.10239	7792.38671875
120.08104	1915.70849609375
129.10226	2579.90966796875
130.08656	2606.03540039063
136.07539	7913.43896484375
147.11235	4917.52880859375
188.56888	1063.37377929688
215.13934	4308.7333984375
216.07985	2681.60693359375
232.1107	1725.09252929688
243.07916	2652.68920898438
243.13457	1684.16271972656
260.10602	5110.9150390625
267.11743	1187.3427734375
292.07809	1815.89599609375
295.10989	4392.2470703125
308.79276	1233.37109375
310.17386	2191.9833984375
311.1402	1238.08374023438
317.21915	1780.35034179688
329.95483	1796.90930175781
332.61432	1208.03576660156
393.20499	1350.74182128906
411.22165	6498.74206542969
454.47641	1228.24914550781
455.14175	1831.42749023438
558.2926	1589.59228515625
628.13037	1361.34057617188
721.34894	3485.81494140625
852.39142	5869.36352539063
860.8219	1357.56994628906
peaklist end

peaklist start
mz=556.322908023512
fragmentation=HCD
charge=2
header=RawFile: QE929_MSQ1321_20180329_Heba_ub_s6_10_3 Index: 10168 Silind: 33323
104.05361	1254.24743652344
104.67416	933.842590332031
120.08108	5936.74072265625
129.10207	6731.70166015625
136.06465	959.0625
136.07538	4109.17431640625
141.10207	2014.50817871094
147.11302	1363.52014160156
153.23683	1011.63043212891
181.131	1296.27331542969
181.75008	1051.02905273438
183.149	2443.97387695313
187.14349	2569.9423828125
199.17993	1210.09252929688
211.14417	1813.12829589844
215.13889	1233.81506347656
235.6716	1293.73718261719
261.15552	1596.18469238281
262.11887	4965.55908203125
263.51117	1146.59289550781
329.95691	2737.57763671875
390.19705	1691.98498535156
511.32077	5247.763671875
544.96906	1205.52978515625
603.84869	1403.31921386719
752.46893	1760.45471191406
786.42505	1681.58740234375
896.44934	1602.29382324219
1049.9762	1288.26647949219
1262.0868	1323.962890625
1917.9568	1410.74975585938
peaklist end

peaklist start
mz=556.326488670284
fragmentation=HCD
charge=2
header=RawFile: QE929_MSQ1321_20180329_Heba_ub_s8_30_2 Index: 10456 Silind: 31735
101.07102	1517.62182617188
102.0554	11084.76953125
110.07139	4520.19580078125
115.86925	1262.18872070313
120.08069	5783.73974609375
128.05241	1022.70129394531
129.10211	4974.09375
130.05031	1385.24475097656
130.08589	1714.78210449219
147.11263	1957.51879882813
159.11301	9938.2802734375
161.40587	1199.17309570313
169.0966	1283.07458496094
173.12822	18421.423828125
174.13174	1318.1298828125
187.1067	9729.8232421875
197.1292	1643.63977050781
199.10681	2463.3486328125
201.12321	6296.53662109375
215.13902	5036.13232421875
227.10126	10172.2421875
228.10397	1329.767578125
230.1123	1263.12390136719
230.14948	1605.44677734375
231.47122	1249.66931152344
248.15974	7034.681640625
252.10828	2129.08447265625
271.13959	4419.28857421875
289.23495	1165.33203125
295.18619	2036.11437988281
316.14929	1496.65502929688
342.21234	1594.96862792969
344.19226	2497.56713867188
345.70697	1714.89050292969
356.14388	16990.8582763672
409.03311	1331.03552246094
415.21625	1728.09790039063
443.26013	2413.53466796875
470.21661	1620.49633789063
472.2869	1385.96240234375
490.29666	31755.0229492188
521.47455	1458.37719726563
544.31158	1790.72534179688
569.2818	1658.80053710938
589.36515	27544.5034179688
613.27081	2243.58984375
672.3902	1528.841796875
684.30499	2390.20703125
690.41128	36689.4072265625
797.38944	8610.36950683594
803.4941	7215.88842773438
811.49725	4887.47802734375
813.38196	1755.3203125
884.42021	14556.1259765625
895.42828	1876.65087890625
912.45612	2614.150390625
983.49103	20799.390625
1113.1974	1365.44665527344
1209.5565	5220.4521484375
1650.1202	1577.96252441406
1952.9171	1584.74035644531
peaklist end

peaklist start
mz=556.327418666315
fragmentation=HCD
charge=2
header=RawFile: QE929_MSQ1321_20180329_Heba_ub_s1_ctrl_1 Index: 5923 Silind: 29203
129.10214	6233.8779296875
157.13327	2141.54174804688
199.17967	8283.064453125
227.21019	1289.30102539063
239.17528	2399.83569335938
329.95621	1719.43298339844
345.86813	1405.02880859375
414.75711	2605.5302734375
415.26001	4392.640625
579.04437	1268.97326660156
601.38403	1428.193359375
peaklist end

peaklist start
mz=556.328076245249
fragmentation=HCD
charge=2
header=RawFile: QE929_MSQ1321_20180329_Heba_ub_s9_30_3 Index: 6159 Silind: 34643
101.00767	1159.70751953125
110.07074	1908.81872558594
120.08096	1889.63244628906
129.10236	11722.185546875
136.07547	1462.51306152344
140.74445	1187.78308105469
143.05103	1253.2275390625
143.1176	11856.400390625
144.70847	1151.02514648438
147.1129	4471.478515625
157.13342	1634.38159179688
171.1124	18883.16015625
173.12862	2754.76196289063
175.11874	6699.732421875
185.12848	2391.06469726563
199.18028	7667.92724609375
201.01543	1322.95373535156
201.12329	2287.99536132813
239.17368	2452.50122070313
244.62659	1193.57592773438
258.14481	1341.02551269531
284.19614	9988.49609375
289.16232	1346.75793457031
389.44037	1180.34338378906
402.24286	2382.9970703125
404.18866	1782.0029296875
414.75443	2651.8603515625
415.25748	5978.380859375
425.10846	1303.474609375
459.25555	7934.11584472656
469.31061	1737.62121582031
471.4115	1294.78259277344
473.28405	17677.1845703125
490.26816	5120.283203125
567.25061	1583.26416015625
593.33301	2077.10668945313
644.33966	1309.07983398438
686.3692	5622.0283203125
686.87616	1625.71618652344
706.38641	1371.85437011719
715.42165	28436.9777832031
778.4173	1747.783203125
790.05591	1256.01635742188
828.50613	32807.01171875
871.4823	4800.75146484375
922.33075	1414.830078125
941.58567	17178.8286132813
1014.624	1365.40747070313
1189.465	1401.88732910156
1468.7821	4785.42578125
1564.4425	1465.19494628906
peaklist end

peaklist start
mz=556.328076245249
fragmentation=HCD
charge=2
header=RawFile: QE929_MSQ1321_20180329_Heba_ub_s9_30_3 Index: 6175 Silind: 34643
105.70168	1239.26928710938
110.07166	2883.14331054688
112.08812	1679.359375
120.08084	1480.67492675781
129.10266	10804.8759765625
134.26219	1253.4345703125
134.67343	1220.67102050781
136.07593	1401.20727539063
157.1338	6785.6484375
172.11696	2039.63928222656
173.12878	1497.205078125
185.12788	2823.71630859375
199.18073	16466.359375
221.38692	1367.8701171875
227.17516	5043.86669921875
233.71523	1637.06066894531
238.42235	1197.68542480469
239.17546	6801.80712890625
243.14511	1456.74206542969
268.03131	1471.94079589844
271.14078	2079.06860351563
289.16266	1649.43798828125
314.1813	2152.59057617188
329.7041	1668.03686523438
358.21274	4831.93603515625
442.23575	1375.66369628906
449.79446	1374.28002929688
459.25708	4505.27099609375
471.29971	1340.44226074219
509.4639	1306.23266601563
658.39557	1973.35424804688
714.46393	2132.60302734375
771.47852	1386.58911132813
903.30701	1441.37561035156
941.4223	1613.39172363281
968.10748	1647.02990722656
1013.614	1923.14392089844
peaklist end

peaklist start
mz=556.328165554989
fragmentation=HCD
charge=2
header=RawFile: QE929_MSQ1321_20180329_Heba_ub_s5_10_2 Index: 5850 Silind: 31678
110.07155	1401.46801757813
129.1022	4325.888671875
137.07852	1474.53503417969
145.30498	1246.66247558594
157.13287	1752.74096679688
173.12822	1629.61804199219
185.12877	2372.154296875
199.18053	2134.35400390625
239.17566	2002.85327148438
329.95786	1645.55749511719
357.89896	1141.1767578125
386.24426	1382.30773925781
459.25516	1954.8876953125
553.40521	1249.65844726563
589.78784	1298.0791015625
593.34589	1400.43005371094
828.36298	1379.61157226563
863.8949	1400.59716796875
peaklist end

peaklist start
mz=556.328330020438
fragmentation=HCD
charge=2
header=RawFile: QE929_MSQ1321_20180329_Heba_ub_s8_30_2 Index: 6226 Silind: 31415
101.0713	2256.46142578125
102.05484	1417.61975097656
110.07199	1098.52209472656
120.08078	2028.01550292969
129.10239	14123.6943359375
136.07555	2527.83227539063
143.11823	13779.64453125
157.13289	1187.82312011719
169.13423	1171.27014160156
171.11278	16715.4921875
173.12849	4411.50927734375
185.12846	1544.44091796875
199.1808	7100.96484375
201.12282	1793.23742675781
227.17676	1593.64953613281
239.15074	1424.92883300781
239.17574	2291.3447265625
240.13385	1777.11791992188
284.13846	1234.35412597656
284.19611	11406.0710449219
327.19623	1314.01635742188
365.00586	1226.42272949219
368.15326	1239.68859863281
414.75708	5070.77734375
436.2449	1243.3720703125
459.25488	7380.21435546875
471.80167	1288.64819335938
473.28233	15159.6667480469
644.33508	1700.25903320313
686.37531	3585.25048828125
715.41304	20619.4799804688
734.8913	1688.49279785156
735.3985	1793.00695800781
757.87549	1422.36962890625
828.50335	33850.5073242188
941.57927	17636.6997070313
1185.6589	8003.8212890625
1374.9042	1825.87634277344
1468.7833	4366.45068359375
peaklist end

peaklist start
mz=556.328330020438
fragmentation=HCD
charge=2
header=RawFile: QE929_MSQ1321_20180329_Heba_ub_s8_30_2 Index: 6246 Silind: 31415
110.07166	1497.13232421875
115.65714	992.190307617188
129.10251	9665.6806640625
136.07556	1237.05834960938
141.10252	1715.40197753906
157.13347	5686.49462890625
157.37787	1198.96594238281
185.12843	2844.501953125
199.18062	9198.14453125
205.55963	1078.25036621094
222.09251	1092.62145996094
227.17645	1536.61083984375
239.17474	1923.16955566406
264.23642	1274.95336914063
271.14191	2080.689453125
358.21347	1963.12658691406
448.25568	1749.46618652344
457.25278	1480.93762207031
459.25565	2895.86938476563
471.29684	1384.19982910156
785.34698	1562.45812988281
828.34747	1619.04833984375
peaklist end

peaklist start
mz=556.328540522353
fragmentation=HCD
charge=2
header=RawFile: QE929_MSQ1321_20180329_Heba_ub_s2_ctrl_2 Index: 14237 Silind: 34827
110.43014	1224.20251464844
120.08112	1679.40283203125
189.08728	1990.46374511719
207.11131	1282.19799804688
320.42358	1128.72766113281
329.95425	1271.01342773438
381.3103	1186.11389160156
517.48547	1238.00146484375
693.38257	1461.55480957031
707.82446	1251.82543945313
708.11859	1310.90002441406
778.43109	1253.28198242188
779.4267	1707.59301757813
811.53015	4516.92236328125
840.40979	1699.66857910156
877.51245	1883.31494140625
1163.6702	1317.12438964844
1190.9548	1482.41284179688
1374.2864	1525.82250976563
peaklist end

peaklist start
mz=556.345153862421
fragmentation=HCD
charge=2
header=RawFile: QE929_MSQ1321_20180329_Heba_ub_s4_10_1 Index: 12984 Silind: 29584
101.07118	1268.96557617188
110.07183	2790.69995117188
120.08104	7047.1259765625
129.10231	10774.314453125
130.06528	1389.01232910156
130.08665	1561.80822753906
132.08064	1512.8828125
136.07607	9860.41796875
147.11186	4042.94091796875
159.09171	6303.90576171875
159.11247	1881.63891601563
170.06041	1980.65209960938
171.14873	1722.92736816406
175.11858	1822.22900390625
183.14874	1391.35461425781
187.1075	1372.11730957031
187.14418	6706.44287109375
199.18074	2165.57177734375
215.13907	2047.41052246094
227.17488	1645.26440429688
249.1597	2089.45703125
258.14633	1588.62023925781
261.16061	1288.56591796875
266.45233	1065.58972167969
293.11072	1359.70629882813
305.12991	1512.50122070313
329.95737	1469.04345703125
353.68951	1607.83898925781
472.28928	4755.30712890625
530.30664	1250.41821289063
531.12994	1332.81433105469
609.32288	2753.90087890625
706.37573	10128.3298339844
816.43805	2694.08447265625
819.4621	1904.85070800781
837.47247	2260.18481445313
885.41638	1567.40844726563
905.43774	1369.69213867188
929.52014	2295.18701171875
1149.8265	1573.97277832031
1712.4949	1602.41882324219
peaklist end

peaklist start
mz=556.345162892388
fragmentation=HCD
charge=2
header=RawFile: QE929_MSQ1321_20180329_Heba_ub_s2_ctrl_2 Index: 5874 Silind: 34027
101.07122	5912.19091796875
104.05283	1806.390625
110.07138	18089.650390625
115.08681	2516.798828125
116.99313	1179.41662597656
120.08125	2401.1767578125
127.08655	46314.59375
127.21545	1258.6826171875
128.08934	1835.18896484375
129.06586	2728.06689453125
129.10211	16983.27734375
130.08617	2876.623046875
136.0757	14134.4697265625
141.06566	1836.75695800781
143.11772	94872.90625
144.12115	3191.24975585938
147.11235	5154.22607421875
155.08128	20913.24609375
155.11734	2913.26293945313
156.08511	1436.59411621094
158.09213	2766.76049804688
171.07582	6570.4189453125
171.11264	64014.05078125
172.10593	4016.8916015625
175.11885	12603.6015625
183.11267	6329.83203125
186.08643	4466.2734375
197.12907	11575.087890625
205.1002	2167.67944335938
207.11218	1931.89184570313
209.13988	2040.04235839844
211.1075	1903.70544433594
212.1024	4873.78125
224.1387	5167.80224609375
226.11821	2397.93139648438
228.13367	7537.47607421875
230.11296	1901.3271484375
233.12846	1971.73425292969
234.14313	1730.11657714844
237.13388	2711.87890625
242.11189	5163.0068359375
242.14952	11928.4775390625
254.14788	7637.80151367188
268.1275	3021.58520507813
271.17499	9951.1025390625
283.13937	2808.07006835938
297.19086	3000.67236328125
299.17184	7563.61181640625
302.11703	3061.08862304688
325.15021	1770.96362304688
332.20535	2205.87548828125
340.18188	1632.1748046875
350.21692	2131.92626953125
356.1951	1944.58386230469
362.18082	1605.55065917969
368.22882	4831.92529296875
370.15512	9880.0439453125
380.19315	5210.78515625
396.22473	1837.01245117188
399.20379	15446.3863525391
405.2085	7386.6083984375
416.22419	38733.4248046875
436.20636	2507.66235351563
456.19064	1747.45471191406
469.22136	11152.1771240234
481.24945	1559.84484863281
516.2406	3054.38403320313
533.26697	2034.57653808594
547.26323	10446.7614746094
554.30908	1424.16845703125
582.30981	9139.046875
604.28636	30144.6286621094
634.31451	2477.921875
636.2879	1461.81774902344
700.31274	2008.14123535156
717.33329	266378.413085938
730.34711	2171.65405273438
731.33649	1971.27526855469
748.34546	1976.47216796875
796.37592	4891.0830078125
797.36047	5584.390625
808.4151	1673.45666503906
814.38617	250095.247314453
854.37659	2816.50927734375
871.25012	2223.19189453125
871.40689	87949.6949462891
942.44437	50433.3896484375
peaklist end

peaklist start
mz=556.345465429856
fragmentation=HCD
charge=2
header=RawFile: QE929_MSQ1321_20180329_Heba_ub_s6_10_3 Index: 5962 Silind: 32989
101.07142	4916.16455078125
110.07159	26858.91015625
115.08698	5690.4794921875
117.06545	1601.38244628906
119.08181	1855.39514160156
120.08126	1643.17211914063
127.08666	21305.77734375
127.14411	1642.75732421875
129.06624	1939.841796875
129.10266	15618.685546875
130.08667	2521.4482421875
136.07567	29641.65625
143.08142	1789.77758789063
143.11789	46536.3203125
143.12801	2421.93359375
144.121	1445.17468261719
147.11226	5370.5927734375
150.18726	1253.40026855469
155.08151	11762.333984375
157.09706	5985.921875
158.09219	1591.66162109375
171.07564	2748.11669921875
171.11288	28444.484375
175.11928	9474.65234375
183.11263	3028.34838867188
183.14874	1408.44836425781
185.12787	1642.40307617188
185.16547	1787.47570800781
187.14456	1481.90991210938
197.12761	2935.5771484375
205.10008	3012.45751953125
209.13911	5610.29931640625
209.31871	1349.61010742188
212.10309	1736.08386230469
216.0979	1363.78833007813
216.13362	1493.046875
224.13893	1499.56591796875
226.11897	1963.20959472656
228.13498	2532.2626953125
228.17404	1522.75317382813
230.11378	2721.57885742188
233.12718	9099.1357421875
234.14508	6714.89013671875
235.108	1503.19702148438
237.13422	8597.3251953125
242.15012	5147.65478515625
261.12378	1837.71411132813
268.12936	2575.91674804688
271.1777	2098.76538085938
277.66022	4752.4560546875
283.13846	1250.81286621094
299.17062	5592.04931640625
332.20667	10418.8779296875
340.18124	5815.78271484375
348.1868	2015.52087402344
350.21832	4812.4130859375
352.14407	2995.541015625
368.22971	2200.6591796875
370.15399	34157.2456054688
388.18289	1534.20703125
396.16788	1771.85705566406
399.19824	6061.63671875
405.20892	21833.2175292969
410.47614	1534.08947753906
416.22553	20599.6204833984
441.22791	5112.130859375
458.20493	1203.82690429688
467.20929	1468.26647949219
469.22311	30454.8461914063
515.25574	1478.23876953125
516.23627	10646.9150390625
533.26685	9074.89453125
538.27515	1540.95080566406
547.27051	1508.51538085938
554.31079	5269.9892578125
556.28961	2534.59497070313
564.29462	1549.95922851563
566.27692	2701.828125
582.30604	36182.0472412109
596.78333	5120.609375
604.28686	21061.861328125
634.31701	13810.8627929688
679.35644	4070.06872558594
713.32758	2318.79956054688
717.33456	142641.846923828
730.34644	5425.44921875
731.3335	9281.4990234375
748.35604	9395.16064453125
796.37396	2394.240234375
797.36249	2145.86401367188
814.38752	119762.4921875
842.41608	1849.86633300781
871.40776	42875.0573730469
894.39685	1912.22119140625
895.39056	1934.64001464844
911.42102	1874.74829101563
942.44322	23598.0581054688
990.46539	2173.54614257813
peaklist end

peaklist start
mz=556.351116982517
fragmentation=HCD
charge=2
header=RawFile: QE929_MSQ1321_20180329_Heba_ub_s4_10_1 Index: 6301 Silind: 27544
101.07188	1912.40979003906
110.07208	2309.00463867188
120.08147	4860.12451171875
129.06651	2095.140625
129.10294	7133.01171875
136.07605	4942.19921875
143.11784	9327.1796875
147.11232	1304.18798828125
153.64761	1154.40930175781
157.1329	1695.32897949219
171.11255	14787.9140625
175.11914	5162.0126953125
199.18073	6544.09814453125
216.09917	1160.64526367188
227.17525	2042.15893554688
233.16565	1348.60559082031
242.15149	1446.90771484375
248.49396	1356.76611328125
268.90662	1133.99182128906
284.19781	7279.97705078125
289.16251	2813.01025390625
372.81595	1352.27770996094
402.24963	1707.70935058594
404.18729	1361.12487792969
429.7485	1400.08044433594
459.25574	9513.75402832031
473.28291	9447.04296875
517.27374	1362.25073242188
608.31091	1490.85168457031
619.5752	1194.64416503906
682.28271	2232.41455078125
715.42749	15123.6650390625
716.41614	4922.00146484375
828.50512	23082.9584960938
941.58701	8781.06359863281
1012.6266	2470.54541015625
1085.0024	1530.681640625
peaklist end

peaklist start
mz=556.351116982517
fragmentation=HCD
charge=2
header=RawFile: QE929_MSQ1321_20180329_Heba_ub_s4_10_1 Index: 6350 Silind: 27544
110.0718	1766.87219238281
120.08073	2273.55126953125
129.10242	2709.89306640625
136.07549	2327.17163085938
147.11218	1381.94946289063
171.11218	1909.97058105469
175.11911	1175.17919921875
184.19164	1142.30236816406
199.17918	1483.77124023438
208.68884	1153.53234863281
231.65028	1233.18115234375
279.13397	1636.26867675781
289.16223	1880.83642578125
442.47177	1146.61376953125
471.29492	1302.06640625
567.25159	1757.76867675781
595.06055	1423.33911132813
624.40955	1815.54663085938
682.27893	4498.70556640625
691.41876	1267.7529296875
715.41595	2299.85888671875
1277.0551	1272.26257324219
peaklist end

peaklist start
mz=1111.77545484647
fragmentation=HCD
charge=1
header=RawFile: QE929_MSQ1321_20180329_Heba_ub_s4_10_1 Index: 21320 Silind: 84905
120.08071	2535.95190429688
129.10139	2242.27099609375
133.75015	1643.97192382813
155.08051	8906.5869140625
201.12207	1773.771484375
202.38988	1948.68322753906
203.08014	2007.44958496094
204.13396	7273.171875
226.15422	7092.91259765625
242.78185	1860.38696289063
326.16794	3151.94116210938
333.17645	2490.21606445313
368.19019	4080.095703125
383.19211	8810.990234375
434.22324	16616.7143554688
469.86826	1968.02612304688
483.21524	15637.244140625
533.29163	2744.63793945313
602.29535	2717.62182617188
613.25842	2893.27294921875
630.28888	8197.091796875
664.33075	2951.357421875
858.38678	2373.583984375
893.39124	7138.38134765625
945.38446	2101.94995117188
953.14758	2259.82202148438
957.70258	1987.447265625
1001.6257	2071.95581054688
1044.4779	2163.1376953125
1063.5021	22014.1538085938
1176.5787	14307.4670410156
1362.6517	7097.1708984375
1381.5243	2743.7041015625
peaklist end

peaklist start
mz=556.713379364453
fragmentation=HCD
charge=2
header=RawFile: QE929_MSQ1321_20180329_Heba_ub_s7_30_1 Index: 5810 Silind: 25758
110.07166	17141.978515625
111.95703	1105.30249023438
117.04236	1124.48327636719
118.00694	1082.34265136719
129.10213	5185.33984375
130.08611	1244.14074707031
136.07584	9462.1513671875
143.11823	1126.99926757813
147.11253	2158.2099609375
171.11266	1205.17517089844
180.04329	1224.14489746094
235.63649	1019.92517089844
257.13937	2697.37561035156
271.4733	1081.58337402344
285.13348	1704.56628417969
289.77124	1275.17712402344
407.69574	2090.861328125
717.33496	2364.89672851563
828.33582	1448.6591796875
927.26599	1498.13293457031
peaklist end

peaklist start
mz=556.717998322208
fragmentation=HCD
charge=2
header=RawFile: QE929_MSQ1321_20180329_Heba_ub_s7_30_1 Index: 4701 Silind: 25635
110.0718	4814.626953125
116.04533	1255.17639160156
129.10213	1241.24597167969
136.07582	4854.564453125
137.49034	1294.54736328125
175.11948	1494.07275390625
202.03763	1288.91809082031
207.61066	1208.87768554688
235.14333	1214.88610839844
255.14503	4952.6787109375
272.17242	1375.09265136719
304.16449	1329.82397460938
445.25925	1227.43469238281
451.76556	1251.03735351563
557.32019	29097.23046875
573.32916	1404.02624511719
863.73395	1424.55883789063
919.53076	3931.72326660156
976.4967	1362.92077636719
peaklist end

peaklist start
mz=556.717998322208
fragmentation=HCD
charge=2
header=RawFile: QE929_MSQ1321_20180329_Heba_ub_s7_30_1 Index: 4719 Silind: 25635
110.07192	2073.12622070313
136.07623	6132.5673828125
155.88158	1084.90991210938
175.1199	1761.10717773438
179.88103	1087.43139648438
208.35542	1075.71008300781
213.32561	1085.31872558594
219.16251	1381.83972167969
255.14473	8377.166015625
272.1734	1778.31323242188
497.62274	1562.20544433594
557.31931	33234.6245117188
714.02972	1234.73510742188
868.87756	1366.44091796875
912.40698	1159.03039550781
peaklist end

peaklist start
mz=556.736146175628
fragmentation=HCD
charge=2
header=RawFile: QE929_MSQ1321_20180329_Heba_ub_s3_ctrl_3 Index: 5579 Silind: 31328
110.07201	5696.9658203125
115.05128	1364.25463867188
120.08148	1473.73620605469
127.08728	7732.2607421875
129.10281	6693.95849609375
136.0761	8042.72900390625
141.36101	1330.03063964844
143.118	16167.4599609375
147.11301	1471.4287109375
155.08243	2475.60595703125
171.11299	11614.306640625
175.11954	2023.64953613281
186.08792	1319.27294921875
197.12823	1282.06640625
237.1356	1382.27795410156
242.15112	1890.9521484375
299.1716	1488.0703125
340.13898	1156.99987792969
370.1561	2210.05932617188
405.211	2182.67626953125
416.22614	6788.2216796875
469.22385	2669.81127929688
582.31036	2426.40014648438
604.29053	5130.9033203125
634.31604	1233.42590332031
650.51984	1472.62744140625
717.33211	41606.8984375
717.33862	9659.02502441406
814.38788	41789.9926757813
871.41159	10687.3956298828
937.64734	1315.84924316406
942.44019	7909.03088378906
peaklist end

peaklist start
mz=556.738567386223
fragmentation=HCD
charge=2
header=RawFile: QE929_MSQ1321_20180329_Heba_ub_s5_10_2 Index: 4553 Silind: 31554
100.12643	1016.83703613281
103.04015	1060.26965332031
107.89478	1142.53955078125
110.07182	1074.70153808594
114.06404	1181.12707519531
127.08652	1070.61474609375
130.66617	1068.43786621094
136.07596	6702.197265625
173.18602	1083.82690429688
200.13789	1120.33776855469
246.83035	1056.68969726563
255.14516	7203.44873046875
258.71317	1137.48193359375
272.17139	4913.00341796875
344.17834	1175.845703125
348.07019	1122.51721191406
348.1124	1124.48620605469
557.32014	34076.3310546875
747.55255	1628.07141113281
995.97296	1579.30615234375
peaklist end

peaklist start
mz=556.739167122346
fragmentation=HCD
charge=2
header=RawFile: QE929_MSQ1321_20180329_Heba_ub_s7_30_1 Index: 4719 Silind: 25634
110.07192	2073.12622070313
136.07623	6132.5673828125
155.88158	1084.90991210938
175.1199	1761.10717773438
179.88103	1087.43139648438
208.35542	1075.71008300781
213.32561	1085.31872558594
219.16251	1381.83972167969
255.14473	8377.166015625
272.1734	1778.31323242188
497.62274	1562.20544433594
557.31931	33234.6245117188
714.02972	1234.73510742188
868.87756	1366.44091796875
912.40698	1159.03039550781
peaklist end

peaklist start
mz=556.745123667027
fragmentation=HCD
charge=2
header=RawFile: QE929_MSQ1321_20180329_Heba_ub_s6_10_3 Index: 8468 Silind: 33202
101.07145	5356.95458984375
101.43299	1177.04260253906
116.07098	1236.08325195313
120.08106	7918.18212890625
129.10236	5403.669921875
130.0652	1819.71057128906
130.08633	1268.26989746094
135.19467	1005.07025146484
136.07565	7218.5322265625
138.20653	1113.4482421875
141.10242	1242.22448730469
147.11249	1415.56616210938
159.09106	1561.9228515625
171.36694	1171.2763671875
181.06085	4629.650390625
181.09789	1695.72143554688
187.1443	2855.54443359375
191.11783	2417.12548828125
197.64763	1326.14636230469
198.08737	4893.267578125
221.1288	1412.52563476563
268.1405	1393.3720703125
273.13516	4196.123046875
311.17105	1217.6240234375
312.15598	6198.7626953125
329.95578	1623.41723632813
450.19073	1158.94995117188
451.98984	1207.16967773438
547.27051	1826.40051269531
631.73737	1350.45642089844
812.35553	4710.4306640625
947.74091	1349.88806152344
peaklist end

peaklist start
mz=556.745204641615
fragmentation=HCD
charge=2
header=RawFile: QE929_MSQ1321_20180329_Heba_ub_s2_ctrl_2 Index: 8295 Silind: 34228
101.07182	4177.30078125
105.41473	1045.33129882813
120.08088	5929.81787109375
129.10246	4341.4228515625
136.07588	5141.28125
147.11246	1152.69409179688
159.09174	1584.44702148438
181.06081	2713.02880859375
187.25769	1064.18371582031
191.11745	2691.8955078125
198.08685	2598.6201171875
273.13412	1563.37072753906
280.61343	1429.0361328125
290.14865	1761.87268066406
292.12811	1431.50256347656
312.15524	4601.96923828125
329.95645	2236.14111328125
466.43735	1578.4052734375
616.55103	1350.92333984375
687.87848	1284.27014160156
690.35205	1184.51513671875
911.8808	1604.38745117188
1093.5423	3495.25671386719
1109.7535	1351.623046875
peaklist end

peaklist start
mz=556.745207033697
fragmentation=HCD
charge=2
header=RawFile: QE929_MSQ1321_20180329_Heba_ub_s8_30_2 Index: 8223 Silind: 31576
101.0715	5939.095703125
101.95964	1166.857421875
110.07127	1228.76159667969
120.08125	6154.90283203125
129.10258	5926.2421875
130.06491	1814.93933105469
136.07556	8630.3583984375
142.06064	1097.49450683594
154.09702	1510.62170410156
155.08095	1845.19653320313
159.09239	4119.46728515625
160.11777	1153.83728027344
169.09636	1150.66589355469
170.16838	1369.97570800781
181.06094	5402.7001953125
191.11803	1682.685546875
198.0869	9969.1494140625
199.07085	1269.89440917969
201.12425	1368.98156738281
219.11238	1848.38793945313
227.08615	1648.98742675781
269.12473	2132.00366210938
273.13464	2494.62915039063
275.1033	1288.51892089844
294.14554	1298.24560546875
300.15714	1206.6806640625
309.16553	1343.78930664063
312.15442	8735.3154296875
345.50403	1171.6435546875
399.06976	1299.279296875
547.2735	1842.01611328125
751.40369	1768.36975097656
812.36407	4723.3125
1151.4272	1505.69299316406
peaklist end

peaklist start
mz=556.745362306844
fragmentation=HCD
charge=2
header=RawFile: QE929_MSQ1321_20180329_Heba_ub_s4_10_1 Index: 8310 Silind: 28194
101.07123	11673.6962890625
102.40777	1228.32946777344
112.08705	1927.96997070313
120.08087	13892.8037109375
129.06587	1950.22741699219
129.10246	1949.73315429688
130.06508	1657.00073242188
130.08629	1591.09350585938
136.07574	11344.818359375
147.11278	2538.296875
154.09737	1936.09704589844
155.08159	1998.0009765625
159.09169	1800.09924316406
170.05952	1264.91479492188
171.14876	2390.91235351563
181.06018	9302.849609375
191.1179	7312.81591796875
198.08713	14050.4228515625
199.07104	2695.98828125
201.12395	2179.31274414063
207.11296	2425.93432617188
219.11278	6181.2822265625
227.08432	3140.93823242188
244.16615	2563.94653320313
245.09592	1929.15209960938
247.10919	1257.55102539063
273.13474	4533.263671875
290.1485	6146.03759765625
292.12863	4784.92431640625
294.14395	2752.43603515625
312.15487	18971.8350830078
332.19864	1659.21325683594
363.16782	1859.10046386719
367.14105	1156.00244140625
383.19424	1452.79858398438
450.67831	1212.75305175781
488.28625	1339.13220214844
539.26923	1348.00219726563
581.28632	2047.45788574219
741.32751	1703.59985351563
778.04199	1177.54833984375
812.36237	5529.39892578125
861.66882	1526.33337402344
984.47766	4326.49365234375
1047.1981	1450.41174316406
1093.5359	9340.51318359375
peaklist end

peaklist start
mz=556.745688947084
fragmentation=HCD
charge=2
header=RawFile: QE929_MSQ1321_20180329_Heba_ub_s3_ctrl_3 Index: 7836 Silind: 31632
101.07139	2704.1171875
104.55259	1143.296875
105.01543	1100.98913574219
110.0717	1613.92712402344
120.08118	4190.31298828125
123.07348	1122.70324707031
129.10226	1532.49536132813
136.07518	2653.36547851563
142.26811	1091.13146972656
198.08707	4449.14501953125
219.1151	1180.43981933594
224.56711	1147.17358398438
312.15463	2308.91455078125
329.95474	5305.658203125
347.04916	1143.974609375
553.91003	1153.55834960938
peaklist end

peaklist start
mz=556.745712261923
fragmentation=HCD
charge=2
header=RawFile: QE929_MSQ1321_20180329_Heba_ub_s9_30_3 Index: 8118 Silind: 35239
101.07136	6355.7958984375
110.07129	1863.55578613281
117.6577	1314.85583496094
120.08082	9881.783203125
122.34525	1044.46301269531
129.06665	1593.30212402344
129.10246	5309.69775390625
130.06479	1667.69079589844
136.07591	6423.12939453125
140.87785	1162.47595214844
147.11243	1406.17700195313
160.98196	1237.60974121094
181.06044	2812.27124023438
187.14449	1326.79321289063
191.11821	4926.642578125
198.08694	8762.220703125
199.09047	1361.57348632813
200.71898	1138.91137695313
201.12366	1608.63061523438
219.11336	2632.48022460938
245.0974	1474.63903808594
269.12405	1600.91821289063
273.1351	2425.37719726563
274.37173	1557.93896484375
294.14511	1492.48742675781
312.1556	7732.80700683594
339.42206	1265.40295410156
432.18747	1213.35400390625
687.77966	1277.69909667969
741.31763	1469.52014160156
812.35876	4990.29833984375
1093.5552	2800.29357910156
peaklist end

peaklist start
mz=556.745884485813
fragmentation=HCD
charge=2
header=RawFile: QE929_MSQ1321_20180329_Heba_ub_s1_ctrl_1 Index: 7585 Silind: 29560
110.07211	1771.21130371094
119.28161	1015.58197021484
120.15194	1128.16235351563
159.0921	1455.7861328125
288.62039	1075.93859863281
329.95538	5655.41748046875
413.10651	1152.51513671875
417.94122	1178.30700683594
444.31396	1188.93054199219
484.28229	1303.45642089844
534.86047	1378.89038085938
592.3111	1252.27722167969
617.38019	1369.55993652344
685.33514	1551.42944335938
744.96912	1609.47961425781
823.93018	1639.40979003906
peaklist end

peaklist start
mz=556.746155479123
fragmentation=HCD
charge=2
header=RawFile: QE929_MSQ1321_20180329_Heba_ub_s7_30_1 Index: 8076 Silind: 25941
101.07127	4864.24609375
112.55891	1052.03100585938
120.08095	5808.86181640625
129.10234	1924.04711914063
136.07585	4601.853515625
147.11224	1288.01403808594
159.09151	1531.21228027344
161.05293	1143.2392578125
176.45721	1110.55737304688
181.06099	2102.91455078125
191.11862	1468.90747070313
198.08719	5195.62744140625
219.11287	1766.87280273438
221.12993	1775.60278320313
256.10864	1372.59948730469
264.47656	1275.48400878906
294.1445	2255.04028320313
312.15381	4565.34130859375
329.95566	2562.095703125
332.19702	1244.98498535156
379.10202	1242.60827636719
381.67163	1195.25207519531
382.40866	1193.53051757813
564.84314	1241.96142578125
688.56738	1204.94689941406
713.20056	1314.01513671875
812.35651	4554.9306640625
1038.9338	1344.65197753906
1093.5395	2818.81176757813
peaklist end

peaklist start
mz=556.746410521814
fragmentation=HCD
charge=2
header=RawFile: QE929_MSQ1321_20180329_Heba_ub_s5_10_2 Index: 7584 Silind: 31835
101.07094	1193.15087890625
104.28045	1120.06579589844
120.08115	4751.697265625
129.1026	4981.55029296875
136.07576	1765.08447265625
140.14821	1108.88696289063
147.11299	1296.41662597656
153.09308	1030.64562988281
161.30296	1232.84301757813
198.08784	1549.71105957031
201.1241	1131.4462890625
225.71016	1120.36755371094
227.61824	1353.96801757813
312.15482	1683.75439453125
329.95602	2364.95068359375
463.10181	1276.25793457031
476.4032	1222.43200683594
494.62302	1164.70349121094
640.95459	1269.14538574219
780.73871	1382.37084960938
869.45258	2064.69702148438
1044.9534	1228.84362792969
peaklist end

peaklist start
mz=556.751588589221
fragmentation=HCD
charge=2
header=RawFile: QE929_MSQ1321_20180329_Heba_ub_s4_10_1 Index: 6085 Silind: 27524
100.84248	1094.14855957031
104.05289	1649.05969238281
110.07203	1512.994140625
121.53763	1108.92919921875
129.10252	7901.5380859375
130.08646	1725.64965820313
143.11794	1287.35998535156
147.1136	1223.82629394531
155.11801	1541.24230957031
183.1127	1702.04187011719
200.13913	13574.1796875
220.30682	1198.19812011719
228.13414	2158.39086914063
314.67551	1216.99011230469
341.21359	2059.31396484375
455.74857	1168.99353027344
peaklist end

peaklist start
mz=556.751633227204
fragmentation=HCD
charge=2
header=RawFile: QE929_MSQ1321_20180329_Heba_ub_s3_ctrl_3 Index: 5828 Silind: 31359
101.07166	18815.109375
102.05556	10283.4267578125
110.07191	1341.17639160156
112.08773	1745.98046875
113.03535	2264.38989257813
113.07159	1107.634765625
119.08221	2073.42895507813
119.12849	1107.88562011719
129.06619	13103.99609375
129.10251	21959.76953125
131.11855	1793.10766601563
154.85475	1376.18859863281
158.09314	1625.0458984375
171.07727	4977.92236328125
175.11908	32668.18359375
176.12314	1411.34753417969
181.06126	2683.060546875
188.10341	2566.28173828125
195.11337	1382.0869140625
197.12961	6565.84033203125
198.08852	1809.08337402344
199.07231	5197.66015625
199.18086	2520.23022460938
200.13867	2097.40942382813
200.69232	1225.67639160156
201.12411	1360.34729003906
215.14073	1389.02258300781
216.09827	21113.57421875
217.10152	1608.15954589844
225.12476	2390.20751953125
228.1348	1892.61938476563
240.13487	8386.173828125
242.15147	2427.52197265625
243.134	1487.86511230469
244.09296	2614.580078125
258.10956	1530.44262695313
268.13031	1308.07946777344
290.14728	5411.65185546875
310.13965	1302.03259277344
329.95746	2479.3388671875
337.15149	1697.04296875
339.16562	1837.80053710938
339.20416	2100.07373046875
345.14304	5550.6787109375
355.16382	2397.72534179688
357.2139	6137.482421875
370.13712	1989.03466796875
370.18137	2121.27197265625
378.68683	6760.17919921875
385.21014	1475.58203125
387.16428	5979.33544921875
404.18941	28828.8718261719
412.31189	1276.51245117188
438.20087	2495.34448242188
456.21014	4866.60791015625
473.23672	2339.99731445313
500.24625	1846.20190429688
517.27356	46806.7216796875
537.26947	2084.28393554688
554.29037	7762.14575195313
572.30548	5642.59326171875
584.26282	2513.3291015625
599.34985	1700.59399414063
613.82617	1452.39685058594
622.33905	1627.0400390625
628.30518	8200.751953125
629.29547	2200.509765625
646.31704	61186.87890625
648.31335	2437.54174804688
666.31201	1425.01135253906
682.35944	1528.6103515625
683.33795	4925.61376953125
684.32202	5497.61181640625
701.34602	19569.8569335938
713.38525	2126.26513671875
727.3927	1323.99304199219
739.33826	5012.81494140625
744.88696	1382.08471679688
757.35113	31743.0078125
774.37524	27949.2934570313
814.43102	8841.05383300781
852.4201	1912.15734863281
853.41815	2242.7529296875
887.45367	9840.78369140625
999.47839	2712.41259765625
1016.4954	8856.5263671875
1098.5361	2284.4892578125
1115.5645	13141.0786132813
1569.1198	1539.99890136719
peaklist end

peaklist start
mz=556.752355314967
fragmentation=HCD
charge=2
header=RawFile: QE929_MSQ1321_20180329_Heba_ub_s8_30_2 Index: 3617 Silind: 32018
110.07169	1773.65356445313
120.08091	1754.09765625
129.10266	5980.8349609375
145.66951	1064.72387695313
147.11313	1810.24340820313
154.6172	1047.79528808594
170.91382	1163.48254394531
175.119	1559.52270507813
258.14453	4226.75390625
286.14111	4743.546875
323.17371	1276.49145507813
389.25079	7149.54345703125
438.19913	5745.18115234375
534.90143	1313.71801757813
632.33661	4407.953125
657.70825	1281.56018066406
698.34748	3454.39477539063
729.38729	26359.0258789063
799.09082	1409.6533203125
826.44368	53663.7915039063
993.2666	1356.57202148438
1110.6224	11254.9711914063
peaklist end

peaklist start
mz=556.752740736616
fragmentation=HCD
charge=2
header=RawFile: QE929_MSQ1321_20180329_Heba_ub_s9_30_3 Index: 3627 Silind: 34414
100.43581	1236.41430664063
110.07204	1203.79052734375
112.05094	1350.19372558594
119.35823	1049.91589355469
120.08108	1380.72900390625
126.79058	1240.31201171875
129.10265	4153.4326171875
136.07558	1719.06018066406
149.6825	1108.564453125
197.12898	1486.92272949219
203.21603	1231.91479492188
258.14471	2085.818359375
286.14001	2290.25708007813
288.65366	1330.55187988281
329.61191	1190.41931152344
365.19833	6514.3115234375
389.25137	4118.43115234375
438.20001	4008.73217773438
586.29846	1735.82543945313
632.34064	1340.23376464844
729.3847	11801.0876464844
826.44317	43357.8200683594
868.35663	1338.61169433594
899.47875	3282.23156738281
1474.5851	1344.19458007813
1518.823	1409.09680175781
1704.6552	1478.95690917969
peaklist end

peaklist start
mz=556.767563700746
fragmentation=HCD
charge=2
header=RawFile: QE929_MSQ1321_20180329_Heba_ub_s8_30_2 Index: 11471 Silind: 31841
110.07172	2301.59228515625
118.13914	1228.45764160156
120.08113	10171.8583984375
126.32628	1070.52392578125
129.10229	2828.75048828125
131.96225	1255.74182128906
136.07587	11804.353515625
137.0789	1495.14770507813
141.10216	1121.37463378906
159.091	2184.53637695313
183.14977	1856.77221679688
197.88533	1157.78735351563
200.13965	1505.2841796875
200.18263	1233.1474609375
207.11301	2624.45385742188
235.10704	1985.46606445313
249.16286	1662.11108398438
300.16589	1536.34387207031
322.6785	1241.69543457031
329.95755	1260.71643066406
377.1777	1530.93017578125
426.56897	1262.56591796875
459.76062	8738.38781738281
517.2785	1615.97375488281
567.3208	1321.74853515625
581.34235	4581.38671875
585.33673	2154.39965820313
620.27776	6673.80444335938
629.39093	1804.36450195313
684.40594	2310.26586914063
731.39362	2577.79858398438
731.87427	1508.39733886719
891.39465	1348.34313964844
898.42242	2307.10278320313
916.48792	2168.45141601563
1011.4998	4580.70068359375
1124.5928	4078.32019042969
1778.8195	1676.87609863281
peaklist end

peaklist start
mz=556.767817865823
fragmentation=HCD
charge=2
header=RawFile: QE929_MSQ1321_20180329_Heba_ub_s6_10_3 Index: 11721 Silind: 33445
108.13818	1183.78051757813
110.07161	2535.3076171875
120.08112	9046.9609375
127.08681	2690.31469726563
129.10236	2192.95434570313
136.07561	22631.95703125
137.0788	1571.65649414063
141.1019	2861.14794921875
159.09137	4445.9228515625
177.10143	1196.85607910156
199.16353	2187.15625
199.2094	1716.54833984375
200.1396	10525.458984375
200.18379	4271.05908203125
201.12285	1252.46716308594
207.1127	8636.4169921875
223.10764	2723.68237304688
228.13446	5056.7890625
228.17818	1283.88464355469
235.10695	2586.2197265625
258.15991	1688.98950195313
267.62302	1758.13610839844
271.14139	1457.90075683594
272.09808	1213.59973144531
288.20212	1334.46984863281
300.16653	2882.50219726563
329.95746	1842.623046875
371.20477	5561.0625
383.66748	1829.92932128906
401.17975	1363.51513671875
460.15479	1179.220703125
534.25671	5009.6806640625
581.34387	7171.3046875
597.36438	1304.54577636719
619.31696	1881.81628417969
620.27557	1743.18701171875
629.40057	3737.28125
647.35486	2122.822265625
741.38409	1927.03125
766.32849	1543.18383789063
771.36597	2635.73681640625
801.42004	1511.48400878906
844.44153	1481.81225585938
852.45056	1510.90991210938
853.2688	1542.03149414063
854.38495	1656.72570800781
884.44757	4471.5458984375
898.4278	5629.95703125
916.47693	4482.673828125
916.97192	1367.5537109375
1011.5028	6344.92236328125
1124.5881	9235.46313476563
2093.9497	1562.55883789063
peaklist end

peaklist start
mz=556.76804992084
fragmentation=HCD
charge=2
header=RawFile: QE929_MSQ1321_20180329_Heba_ub_s5_10_2 Index: 10466 Silind: 34331
120.08106	4711.6083984375
127.0869	2151.97534179688
136.07585	7673.64111328125
141.10236	1597.05004882813
159.09143	2467.31372070313
200.13901	8242.5322265625
216.62863	1123.27868652344
245.17233	1178.36535644531
264.1412	1189.63024902344
285.63867	1167.22387695313
329.95593	2484.01245117188
352.16565	1369.42248535156
459.76193	2667.98999023438
619.29712	1335.41882324219
629.40039	5124.80126953125
674.84814	1872.38330078125
741.39514	1364.0947265625
800.4928	1599.25866699219
884.44574	1461.80505371094
885.4436	2447.95874023438
899.42212	1381.49377441406
1011.4921	1608.86401367188
1056.5669	1419.0224609375
1163.86	1355.7919921875
peaklist end

peaklist start
mz=556.769714692527
fragmentation=HCD
charge=2
header=RawFile: QE929_MSQ1321_20180329_Heba_ub_s4_10_1 Index: 11661 Silind: 29341
102.05574	1663.65209960938
104.0536	1445.88415527344
110.07166	1571.4296875
119.04929	1933.87719726563
120.08097	2535.75634765625
129.10217	5314.1953125
130.08669	1599.40673828125
133.28244	1025.47534179688
136.07567	67394.2890625
137.0787	2343.896484375
147.11295	2618.58837890625
162.1871	1112.28491210938
175.11877	1093.78479003906
199.18155	1871.8310546875
202.08601	2575.51196289063
217.13617	4231.392578125
235.14268	2200.40771484375
260.19464	1731.71484375
264.31226	1270.18310546875
265.11829	27642.5861816406
278.42267	1490.21472167969
282.1803	1341.71350097656
293.11386	10020.2734375
331.23264	5117.54638671875
348.19046	1622.07092285156
390.95715	1296.21118164063
392.18259	2520.5654296875
392.86655	1170.54113769531
407.22897	4644.41796875
411.22467	2047.76452636719
417.21033	4607.63525390625
463.21722	1609.61828613281
494.29523	4346.31640625
571.28741	2339.60278320313
719.39728	1880.73498535156
722.39978	2733.52905273438
729.56268	1517.47631835938
781.44983	1253.50109863281
821.47518	9003.55700683594
950.51282	1695.66186523438
peaklist end

peaklist start
mz=556.77943840731
fragmentation=HCD
charge=2
header=RawFile: QE929_MSQ1321_20180329_Heba_ub_s6_10_3 Index: 6073 Silind: 32992
110.07163	18864.796875
110.1422	1093.75366210938
120.08105	2042.46020507813
127.0867	1238.76501464844
129.10292	6241.9755859375
130.08647	1701.67236328125
132.19196	1234.57275390625
136.07547	9281.41796875
143.118	4543.10009765625
147.11313	5049.0009765625
155.08086	1365.89929199219
171.11311	1954.44189453125
172.70943	1102.75268554688
175.11972	2426.2734375
199.24611	1333.37377929688
246.75226	1097.54724121094
246.77782	1234.41870117188
257.14059	1915.79309082031
285.13489	1767.16369628906
359.16913	1334.6279296875
394.68176	1226.68286132813
407.69855	1859.51098632813
537.49554	1230.79614257813
557.34094	4311.53564453125
557.81073	4702.0087890625
710.16919	1302.15625
717.3342	8654.13757324219
814.38873	4251.88623046875
828.33942	1997.96435546875
871.40262	3970.37683105469
872.21899	1517.85949707031
876.07587	1323.3388671875
975.41241	1976.26611328125
peaklist end

peaklist start
mz=556.779607824127
fragmentation=HCD
charge=2
header=RawFile: QE929_MSQ1321_20180329_Heba_ub_s7_30_1 Index: 5810 Silind: 25759
110.07166	17141.978515625
111.95703	1105.30249023438
117.04236	1124.48327636719
118.00694	1082.34265136719
129.10213	5185.33984375
130.08611	1244.14074707031
136.07584	9462.1513671875
143.11823	1126.99926757813
147.11253	2158.2099609375
171.11266	1205.17517089844
180.04329	1224.14489746094
235.63649	1019.92517089844
257.13937	2697.37561035156
271.4733	1081.58337402344
285.13348	1704.56628417969
289.77124	1275.17712402344
407.69574	2090.861328125
717.33496	2364.89672851563
828.33582	1448.6591796875
927.26599	1498.13293457031
peaklist end

peaklist start
mz=556.779939468059
fragmentation=HCD
charge=2
header=RawFile: QE929_MSQ1321_20180329_Heba_ub_s5_10_2 Index: 5524 Silind: 31643
110.07174	25021.701171875
110.07831	1525.89672851563
112.45888	1137.25744628906
113.74692	1160.80615234375
120.08149	1711.26208496094
129.10284	6226.998046875
130.08662	2125.15063476563
136.07568	9385.9912109375
143.11865	2501.5625
147.11298	4557.7568359375
185.81517	1148.94958496094
257.14032	4675.91943359375
285.13544	5465.45068359375
310.17465	1702.35070800781
329.95703	1628.34423828125
463.41061	1222.68127441406
472.07535	1214.49938964844
623.60272	1312.82775878906
717.33752	4648.71826171875
828.32788	2026.91186523438
931.21283	1545.53344726563
975.41345	2160.29833984375
976.39844	1789.85705566406
peaklist end

peaklist start
mz=556.783049069097
fragmentation=HCD
charge=2
header=RawFile: QE929_MSQ1321_20180329_Heba_ub_s8_30_2 Index: 15278 Silind: 36922
110.0715	17537.037109375
120.08096	6313.83642578125
127.80418	1071.67138671875
129.10208	4844.912109375
130.08614	4297.25732421875
147.1124	4237.45654296875
239.11295	1448.63342285156
253.83572	1206.95593261719
262.13971	1399.49487304688
303.70602	1039.75256347656
319.16016	4419.54443359375
434.16464	4453.443359375
466.22885	2463.68310546875
498.33884	1223.30554199219
517.20251	1831.35461425781
535.21356	2093.97192382813
557.2561	1718.19958496094
579.30664	1503.10266113281
607.3382	1397.54089355469
630.29004	1287.16638183594
680.36145	5069.84375
peaklist end

peaklist start
mz=556.783673879876
fragmentation=HCD
charge=2
header=RawFile: QE929_MSQ1321_20180329_Heba_ub_s2_ctrl_2 Index: 8975 Silind: 34270
102.05574	1139.82043457031
110.07176	9740.0458984375
115.08681	2563.72607421875
120.08092	5383.13037109375
129.10229	44997.4765625
130.08611	1525.95446777344
136.07578	4929.87548828125
147.11282	4849.85107421875
159.09238	1500.95983886719
167.85995	1212.25317382813
171.11281	2201.54541015625
171.14952	2208.84155273438
173.127	1643.5263671875
175.11877	10910.6708984375
183.14923	2183.62719726563
185.16458	1378.21105957031
187.14352	1289.95922851563
199.10678	2126.60864257813
201.1234	1512.96411132813
226.1181	19908.603515625
227.12029	1407.22302246094
228.17032	5688.60546875
246.15613	4964.177734375
271.48206	1419.47961425781
294.17899	1301.44763183594
311.18918	2024.42785644531
325.18723	11905.6279296875
329.95724	4767.02734375
345.22452	10789.2880859375
375.94525	1202.74963378906
433.75885	1580.66027832031
442.76028	2673.33764648438
453.27927	6032.6689453125
454.23743	1776.29516601563
456.25937	2044.70275878906
474.26663	31901.48046875
535.32129	2944.13330078125
552.34766	1808.14758300781
555.31195	5989.50341796875
573.33399	34390.826171875
592.3363	1354.72106933594
686.41756	18847.150390625
765.42328	2196.3212890625
787.46146	12530.232421875
866.51064	7279.80151367188
884.51929	35062.228515625
962.54181	1779.80126953125
980.53021	1867.30407714844
985.55688	1511.52136230469
1102.4916	1503.68127441406
peaklist end

peaklist start
mz=556.784725883462
fragmentation=HCD
charge=2
header=RawFile: QE929_MSQ1321_20180329_Heba_ub_s7_30_1 Index: 8562 Silind: 25963
102.05538	1476.6904296875
110.07156	1382.61987304688
120.0811	5417.28857421875
128.27399	1055.7998046875
129.10202	9106.9013671875
136.07545	7277.24755859375
147.11215	1449.04797363281
159.09161	4990.7119140625
175.11906	1207.19189453125
187.14427	14792.7236328125
188.14713	5178.8447265625
215.1389	1669.35021972656
235.41386	1178.36706542969
249.12033	1650.36181640625
283.14474	2092.0517578125
311.1412	1425.31530761719
329.95715	2308.7939453125
341.18124	1470.48718261719
368.67383	1212.96228027344
462.6264	1185.36352539063
602.88281	4314.97265625
653.43188	6603.705078125
740.93781	1369.82043457031
781.5282	2105.80078125
784.26355	1829.74951171875
793.40735	2161.03588867188
894.46338	4430.74853515625
895.46991	5187.9375
1351.7972	3573.31945800781
1634.7209	1502.47961425781
peaklist end

peaklist start
mz=556.792275713217
fragmentation=HCD
charge=2
header=RawFile: QE929_MSQ1321_20180329_Heba_ub_s8_30_2 Index: 3617 Silind: 32030
110.07169	1773.65356445313
120.08091	1754.09765625
129.10266	5980.8349609375
145.66951	1064.72387695313
147.11313	1810.24340820313
154.6172	1047.79528808594
170.91382	1163.48254394531
175.119	1559.52270507813
258.14453	4226.75390625
286.14111	4743.546875
323.17371	1276.49145507813
389.25079	7149.54345703125
438.19913	5745.18115234375
534.90143	1313.71801757813
632.33661	4407.953125
657.70825	1281.56018066406
698.34748	3454.39477539063
729.38729	26359.0258789063
799.09082	1409.6533203125
826.44368	53663.7915039063
993.2666	1356.57202148438
1110.6224	11254.9711914063
peaklist end

peaklist start
mz=556.792275713217
fragmentation=HCD
charge=2
header=RawFile: QE929_MSQ1321_20180329_Heba_ub_s8_30_2 Index: 3687 Silind: 32030
129.10263	5123.9736328125
136.07611	1347.53955078125
171.07776	1406.59301757813
175.1192	1760.56286621094
209.78209	1212.14282226563
210.35962	1349.77819824219
254.61241	1104.16003417969
258.14453	2317.33447265625
286.14252	1586.0830078125
286.73206	1268.95532226563
341.14658	1956.55834960938
365.19742	4833.2705078125
365.69064	1270.70153808594
389.25006	5793.51220703125
438.19717	1644.36950683594
632.33459	1482.75988769531
729.39205	10678.5029296875
826.4433	49032.849609375
828.4397	1938.7001953125
peaklist end

peaklist start
mz=556.792489645535
fragmentation=HCD
charge=2
header=RawFile: QE929_MSQ1321_20180329_Heba_ub_s2_ctrl_2 Index: 7022 Silind: 34134
105.7964	1318.0537109375
110.07169	2035.08581542969
120.08112	1163.29296875
124.53937	1346.18676757813
129.10217	6057.662109375
136.07579	4641.60693359375
150.11705	1419.86779785156
185.08942	1261.2919921875
199.18018	1379.26501464844
233.12796	4133.85009765625
249.15802	1721.40002441406
326.91046	1331.529296875
329.95441	4447.96044921875
946.43304	1576.83435058594
949.47504	1363.98315429688
1244.1171	1489.07995605469
1290.2351	1373.73510742188
1472.0355	1510.27429199219
peaklist end

peaklist start
mz=1112.58178532118
fragmentation=HCD
charge=1
header=RawFile: QE929_MSQ1321_20180329_Heba_ub_s3_ctrl_3 Index: 16738 Silind: 82659
102.61875	1528.29443359375
191.91125	1624.18579101563
206.39436	1848.3994140625
336.37976	1812.73132324219
370.84067	1816.4365234375
601.63306	2299.00732421875
618.25397	2144.86376953125
752.52045	1804.615234375
1082.5363	1823.22412109375
1137.1082	1885.58764648438
2129.4929	2561.44897460938
2983.7598	2471.171875
3347.1636	2798.02075195313
3774.5393	2696.54467773438
4560.5576	2593.0146484375
peaklist end

peaklist start
mz=1112.58314012665
fragmentation=HCD
charge=1
header=RawFile: QE929_MSQ1321_20180329_Heba_ub_s8_30_2 Index: 18294 Silind: 83999
168.48047	1751.67980957031
191.81131	1802.73486328125
389.94498	2156.94116210938
433.98456	1878.52514648438
518.66083	1742.30737304688
797.44452	2202.39672851563
1113.1801	3283.560546875
2021.3975	2155.59252929688
2462.0234	2744.63916015625
2649.8965	2226.99145507813
3116.6653	2363.31420898438
3391.5488	2367.62744140625
5325.7715	2777.2333984375
peaklist end

peaklist start
mz=556.795927162622
fragmentation=HCD
charge=2
header=RawFile: QE929_MSQ1321_20180329_Heba_ub_s6_10_3 Index: 6286 Silind: 33022
101.07156	55346.1484375
101.58975	1537.30102539063
102.05563	36359.5546875
110.07239	2184.47875976563
111.0023	1267.556640625
111.05595	1536.26879882813
112.08774	6897.09228515625
113.03515	11542.6845703125
116.07127	2503.421875
119.0823	7362.93359375
119.25013	1551.30163574219
129.06621	44875.55859375
129.07542	1879.24060058594
129.10262	62335.8828125
130.05045	6512.12451171875
130.10658	2457.64697265625
131.11836	9810.5244140625
136.07591	1973.36389160156
144.07727	2282.5078125
147.11398	1690.21069335938
158.09274	7508.052734375
171.07677	16040.8603515625
172.07146	2238.86938476563
175.11934	103248.984375
176.1225	3339.2783203125
181.06125	8691.1728515625
183.11288	1871.66979980469
183.14998	2898.2216796875
188.10313	10539.373046875
195.07719	3050.15991210938
195.1134	6781.95654296875
197.12912	21288.5390625
198.08824	5068.81787109375
198.13312	1480.33947753906
199.07199	14701.5703125
199.18132	2003.11499023438
201.12407	1819.92199707031
202.08263	2301.91259765625
210.16084	2131.98852539063
212.10509	1839.78442382813
212.13881	1530.61022949219
213.08713	2517.626953125
215.14035	7577.767578125
216.09833	59786.15625
217.10078	5445.06689453125
222.02196	1577.01306152344
222.12502	3026.248046875
225.12402	9621.4228515625
226.08296	2547.08520507813
228.1342	6393.876953125
229.11905	14043.5625
230.07768	2265.92797851563
240.0985	2037.57055664063
240.13475	36820.4140625
241.08217	9543.4013671875
241.13651	2433.01489257813
242.1501	14168.1416015625
243.13406	5654.93359375
244.0941	7587.6982421875
258.10892	10287.9033203125
258.14253	15937.3779296875
273.11935	10061.9306640625
290.14609	21563.734375
327.13083	5792.51904296875
328.11557	6631.93115234375
337.1507	7935.09423828125
339.20355	8894.7421875
345.1409	22803.2756347656
351.17679	7657.6982421875
355.16345	10071.349609375
357.21382	20242.1086425781
362.16714	6999.17529296875
370.13766	7258.83984375
372.19131	5971.1962890625
387.16279	29449.2255859375
399.2077	3461.79809570313
404.18939	110645.98828125
404.24277	3522.94775390625
415.15906	2900.88159179688
416.2334	3347.79150390625
438.19922	7697.68994140625
454.23453	6624.52392578125
456.21134	22912.7143554688
470.29822	6498.6181640625
471.25528	13609.3438720703
473.23724	6506.958984375
482.2262	2727.8359375
483.22607	3441.35034179688
486.25751	7341.46826171875
500.24884	7590.10791015625
517.27398	182367.05078125
536.28455	2583.58935546875
537.26879	10934.6291503906
554.29529	17650.2578125
555.28202	23744.1918945313
567.23767	3523.18090820313
572.30378	25349.1987304688
581.33173	6533.82568359375
583.27356	6060.7490234375
584.27017	11786.3872070313
598.35669	3178.16625976563
599.34332	7842.8466796875
600.29724	4542.072265625
611.28033	2494.38891601563
628.30333	47947.0500488281
646.31661	243584.291015625
666.31708	6008.224609375
669.34436	3230.4345703125
673.34937	3016.71948242188
678.35956	3433.630859375
679.34583	2419.30883789063
683.33759	10934.533203125
684.32345	32923.7099609375
698.34943	2749.30981445313
701.34671	78077.1433105469
713.38861	6084.37158203125
727.3999	6658.7470703125
738.35236	2344.55004882813
739.33616	21136.9912109375
751.39722	2049.8173828125
756.36362	48405.0927734375
757.34894	114706.009765625
769.41588	12707.5590820313
774.37507	99025.4321289063
786.43457	2361.21899414063
796.41663	8203.1220703125
797.41162	15906.2924804688
812.38007	2364.23291015625
814.42788	36913.927734375
814.43589	7705.81469726563
852.41983	17316.6342773438
887.45743	40803.1687011719
925.45831	1944.1630859375
926.46509	2052.11572265625
942.48588	5790.099609375
981.46157	4664.32983398438
998.49127	7376.0849609375
999.47963	18929.5688476563
1016.4998	52584.7001953125
1071.5264	1935.28723144531
1098.5416	11772.9230957031
1115.5721	40050.4345703125
1117.5629	5822.31982421875
1226.6463	8236.6630859375
1243.6673	12042.4873046875
1349.0154	1750.97253417969
1439.8527	2253.67431640625
peaklist end

peaklist start
mz=556.797408137048
fragmentation=HCD
charge=2
header=RawFile: QE929_MSQ1321_20180329_Heba_ub_s2_ctrl_2 Index: 15187 Silind: 34883
110.07143	14956.3818359375
120.08088	4465.2275390625
120.80223	1397.06701660156
129.10204	4476.42431640625
130.08621	2308.173828125
132.49631	1267.51611328125
147.11296	4419.71484375
193.1906	1201.30212402344
226.66299	1171.83752441406
244.12961	1236.13366699219
319.16043	2554.18530273438
409.21338	1893.05932617188
434.16644	2195.70458984375
466.22745	1627.2255859375
517.20734	1420.94421386719
630.28442	2262.91381835938
680.36322	2100.20434570313
874.83679	1221.01013183594
peaklist end

peaklist start
mz=556.797631518757
fragmentation=HCD
charge=2
header=RawFile: QE929_MSQ1321_20180329_Heba_ub_s2_ctrl_2 Index: 3286 Silind: 33853
110.07201	6408.79150390625
129.10272	2379.80053710938
133.04341	2071.40600585938
143.11795	1729.27624511719
175.11945	2229.75732421875
343.21085	1581.94604492188
356.88809	1228.40197753906
379.58575	1172.18139648438
556.30054	1601.30224609375
556.79315	1469.28991699219
585.33728	4358.8369140625
676.47656	1282.27111816406
722.39398	1802.4619140625
742.04065	1455.45288085938
742.3905	1320.97436523438
782.62836	1411.50903320313
890.54895	1487.30432128906
peaklist end

peaklist start
mz=556.808102344774
fragmentation=HCD
charge=2
header=RawFile: QE929_MSQ1321_20180329_Heba_ub_s7_30_1 Index: 11871 Silind: 26243
104.05337	2372.27807617188
120.08152	1216.45202636719
126.58903	1254.99353027344
129.10255	1914.9033203125
129.11147	1182.29150390625
133.61346	1344.14721679688
152.85042	1285.94812011719
172.11609	4419.18603515625
185.98607	1196.09436035156
187.14407	4864.779296875
207.08588	1017.46978759766
215.13947	4455.18603515625
217.13676	13514.93359375
245.13193	6410.9111328125
310.21255	2366.86596679688
549.30444	1288.82678222656
571.29602	10746.3869628906
698.75903	1324.55249023438
984.51636	9107.52062988281
1097.6013	1834.60876464844
1566.6693	1601.95617675781
peaklist end

peaklist start
mz=556.814912979709
fragmentation=HCD
charge=2
header=RawFile: QE929_MSQ1321_20180329_Heba_ub_s9_30_3 Index: 9262 Silind: 35398
102.05555	1487.18444824219
102.30929	1050.03747558594
110.07166	9402.3720703125
120.08081	4891.81689453125
129.10187	4582.05615234375
130.06442	1105.83801269531
136.07535	2332.33862304688
141.10226	1085.21154785156
147.11275	1455.63488769531
174.95857	1260.73657226563
175.1187	5810.95849609375
182.12814	1568.71655273438
227.17549	1857.25817871094
235.11954	1720.07275390625
244.16484	5478.17431640625
253.09291	1705.18286132813
253.62686	4790.7412109375
261.66144	1599.66870117188
293.71844	1151.77734375
294.1666	2806.47192382813
296.12601	1062.23913574219
369.66974	1443.0029296875
392.85233	1217.68359375
497.76157	1483.64819335938
515.38306	1339.44067382813
522.31447	25334.3696289063
629.39368	4386.64794921875
689.25168	9725.67199707031
735.4205	4271.2275390625
738.3335	1658.20104980469
802.33289	1882.99584960938
851.33649	1697.50927734375
931.37323	4624.01171875
peaklist end

peaklist start
mz=556.816526314097
fragmentation=HCD
charge=2
header=RawFile: QE929_MSQ1321_20180329_Heba_ub_s2_ctrl_2 Index: 9617 Silind: 35976
105.79317	1268.76965332031
120.08133	1801.7265625
129.10225	4171.791015625
136.07588	4741.30029296875
145.95821	1133.17126464844
147.11276	1522.07836914063
187.14374	1223.57556152344
199.18095	2051.46899414063
215.14011	1293.47497558594
284.03543	1259.43920898438
784.38708	1534.45983886719
897.46027	1649.17224121094
1168.3188	1395.65307617188
1198.1653	1342.09228515625
1403.9176	1438.04907226563
peaklist end

peaklist start
mz=556.819018053115
fragmentation=HCD
charge=2
header=RawFile: QE929_MSQ1321_20180329_Heba_ub_s7_30_1 Index: 8562 Silind: 25966
102.05538	1476.6904296875
110.07156	1382.61987304688
120.0811	5417.28857421875
128.27399	1055.7998046875
129.10202	9106.9013671875
136.07545	7277.24755859375
147.11215	1449.04797363281
159.09161	4990.7119140625
175.11906	1207.19189453125
187.14427	14792.7236328125
188.14713	5178.8447265625
215.1389	1669.35021972656
235.41386	1178.36706542969
249.12033	1650.36181640625
283.14474	2092.0517578125
311.1412	1425.31530761719
329.95715	2308.7939453125
341.18124	1470.48718261719
368.67383	1212.96228027344
462.6264	1185.36352539063
602.88281	4314.97265625
653.43188	6603.705078125
740.93781	1369.82043457031
781.5282	2105.80078125
784.26355	1829.74951171875
793.40735	2161.03588867188
894.46338	4430.74853515625
895.46991	5187.9375
1351.7972	3573.31945800781
1634.7209	1502.47961425781
peaklist end

peaklist start
mz=556.819993722018
fragmentation=HCD
charge=2
header=RawFile: QE929_MSQ1321_20180329_Heba_ub_s2_ctrl_2 Index: 3457 Silind: 33866
100.26621	1027.7138671875
106.85717	1103.75061035156
110.07201	1073.4697265625
129.103	5409.0458984375
130.08646	1623.8798828125
136.07535	1310.06372070313
137.7554	1142.07055664063
147.11305	1877.82824707031
157.09746	6407.35546875
175.11987	1822.48791503906
219.11453	1177.52941894531
257.04065	1072.41796875
431.40417	1207.185546875
513.30377	1511.1240234375
525.22052	1432.02722167969
556.30908	1515.52685546875
766.7356	1467.10473632813
926.01959	1337.88415527344
928.54297	5520.9296875
984.48486	1469.97045898438
peaklist end

peaklist start
mz=556.827975577772
fragmentation=HCD
charge=2
header=RawFile: QE929_MSQ1321_20180329_Heba_ub_s1_ctrl_1 Index: 9059 Silind: 29851
104.05207	1146.49230957031
111.9339	1120.23132324219
117.10247	2481.32543945313
120.08045	1159.39685058594
129.10252	2003.21899414063
136.0753	4890.6376953125
147.11269	2250.68994140625
175.11848	2339.22241210938
221.87199	1192.79321289063
260.10629	1917.96704101563
267.73599	1250.9599609375
310.17456	2293.3203125
329.95435	4272.54296875
355.01947	1121.47839355469
395.60568	1286.75964355469
399.91348	1269.43859863281
411.22672	1825.35180664063
852.39465	2127.890625
1146.5374	1406.67358398438
peaklist end

peaklist start
mz=556.828302481918
fragmentation=HCD
charge=2
header=RawFile: QE929_MSQ1321_20180329_Heba_ub_s3_ctrl_3 Index: 9481 Silind: 31858
102.84874	947.705139160156
110.07095	1658.45556640625
117.10233	6267.623046875
118.46338	1057.80456542969
120.08107	2203.64575195313
125.46633	1194.02807617188
129.10236	2654.61596679688
136.07582	5303.19189453125
143.11768	2270.26440429688
147.11275	2365.11059570313
155.1431	1095.43273925781
175.119	1321.47216796875
216.07994	1632.17651367188
232.10994	1639.80334472656
243.07957	1873.6103515625
247.30135	1191.57849121094
260.10623	1576.22338867188
267.11606	1703.74829101563
272.54343	1204.1826171875
292.07767	2148.134765625
310.17493	1728.84033203125
329.95358	1996.64196777344
361.04016	1153.83520507813
401.45834	1323.87048339844
411.22272	4307.8037109375
511.6459	1521.24145507813
558.2926	1534.85278320313
721.3562	1565.88525390625
737.44537	1364.00329589844
852.38825	3937.9150390625
1012.416	2594.15380859375
1078.1932	1435.48120117188
peaklist end

peaklist start
mz=556.830186925427
fragmentation=HCD
charge=2
header=RawFile: QE929_MSQ1321_20180329_Heba_ub_s4_10_1 Index: 6301 Silind: 27541
101.07188	1912.40979003906
110.07208	2309.00463867188
120.08147	4860.12451171875
129.06651	2095.140625
129.10294	7133.01171875
136.07605	4942.19921875
143.11784	9327.1796875
147.11232	1304.18798828125
153.64761	1154.40930175781
157.1329	1695.32897949219
171.11255	14787.9140625
175.11914	5162.0126953125
199.18073	6544.09814453125
216.09917	1160.64526367188
227.17525	2042.15893554688
233.16565	1348.60559082031
242.15149	1446.90771484375
248.49396	1356.76611328125
268.90662	1133.99182128906
284.19781	7279.97705078125
289.16251	2813.01025390625
372.81595	1352.27770996094
402.24963	1707.70935058594
404.18729	1361.12487792969
429.7485	1400.08044433594
459.25574	9513.75402832031
473.28291	9447.04296875
517.27374	1362.25073242188
608.31091	1490.85168457031
619.5752	1194.64416503906
682.28271	2232.41455078125
715.42749	15123.6650390625
716.41614	4922.00146484375
828.50512	23082.9584960938
941.58701	8781.06359863281
1012.6266	2470.54541015625
1085.0024	1530.681640625
peaklist end

peaklist start
mz=556.837017411586
fragmentation=HCD
charge=2
header=RawFile: QE929_MSQ1321_20180329_Heba_ub_s7_30_1 Index: 6180 Silind: 25796
110.07143	1335.90454101563
120.08063	1361.76477050781
126.45815	1017.67211914063
129.06601	1160.2294921875
129.10234	5574.05517578125
157.13318	1634.86633300781
168.25838	1393.13049316406
173.12886	1402.82080078125
185.12874	1440.57250976563
199.18015	5285.8505859375
212.53667	1203.64758300781
221.93779	1124.12390136719
227.17378	1307.93298339844
239.17587	1645.68371582031
267.16739	1173.09521484375
358.21231	2105.97314453125
404.19034	1369.8955078125
459.2598	1694.4501953125
567.24957	1943.95666503906
646.31195	1758.5693359375
1031.3636	1640.43310546875
peaklist end

peaklist start
mz=556.838027608379
fragmentation=HCD
charge=2
header=RawFile: QE929_MSQ1321_20180329_Heba_ub_s8_30_2 Index: 11471 Silind: 31848
110.07172	2301.59228515625
118.13914	1228.45764160156
120.08113	10171.8583984375
126.32628	1070.52392578125
129.10229	2828.75048828125
131.96225	1255.74182128906
136.07587	11804.353515625
137.0789	1495.14770507813
141.10216	1121.37463378906
159.091	2184.53637695313
183.14977	1856.77221679688
197.88533	1157.78735351563
200.13965	1505.2841796875
200.18263	1233.1474609375
207.11301	2624.45385742188
235.10704	1985.46606445313
249.16286	1662.11108398438
300.16589	1536.34387207031
322.6785	1241.69543457031
329.95755	1260.71643066406
377.1777	1530.93017578125
426.56897	1262.56591796875
459.76062	8738.38781738281
517.2785	1615.97375488281
567.3208	1321.74853515625
581.34235	4581.38671875
585.33673	2154.39965820313
620.27776	6673.80444335938
629.39093	1804.36450195313
684.40594	2310.26586914063
731.39362	2577.79858398438
731.87427	1508.39733886719
891.39465	1348.34313964844
898.42242	2307.10278320313
916.48792	2168.45141601563
1011.4998	4580.70068359375
1124.5928	4078.32019042969
1778.8195	1676.87609863281
peaklist end

peaklist start
mz=556.842723721116
fragmentation=HCD
charge=2
header=RawFile: QE929_MSQ1321_20180329_Heba_ub_s2_ctrl_2 Index: 15617 Silind: 34922
122.69588	1246.193359375
207.11211	2058.53515625
237.12209	1157.26611328125
239.34714	1159.72631835938
309.87155	1084.33557128906
363.68896	1204.7900390625
494.10394	1230.77587890625
897.6792	1321.18688964844
1041.6285	1464.24597167969
1566.1593	1444.67297363281
2056.1189	1480.70812988281
peaklist end

peaklist start
mz=556.845873743142
fragmentation=HCD
charge=2
header=RawFile: QE929_MSQ1321_20180329_Heba_ub_s4_10_1 Index: 13670 Silind: 29689
102.04414	944.244812011719
103.44388	1150.36474609375
104.97724	1028.22924804688
110.07123	1844.0361328125
119.27698	988.908813476563
120.08109	2647.19482421875
123.11098	1108.37524414063
136.07553	12162.205078125
175.11946	2372.63647460938
207.11325	11085.1162109375
235.10744	4831.76123046875
296.61417	1308.51770019531
329.95538	1457.56237792969
394.7103	1151.47509765625
451.26682	1375.10375976563
462.12781	1251.94982910156
474.24963	1190.20617675781
564.35028	1841.2412109375
619.82672	1246.3935546875
635.3858	5194.5048828125
748.46582	2579.03955078125
877.50452	5536.0888671875
peaklist end

peaklist start
mz=556.849880817525
fragmentation=HCD
charge=2
header=RawFile: QE929_MSQ1321_20180329_Heba_ub_s2_ctrl_2 Index: 9915 Silind: 34366
110.07136	1465.54736328125
120.08081	2425.48168945313
129.10207	6273.41796875
136.07533	2307.60717773438
137.3215	1060.80139160156
143.11784	1395.96252441406
147.11314	1418.60229492188
175.11913	2055.62231445313
183.14877	2546.53759765625
187.14407	9459.9150390625
188.1472	1104.63525390625
261.15601	1588.60205078125
329.95532	4206.69189453125
330.18405	1161.02478027344
426.88559	1314.06457519531
440.9505	1313.10803222656
538.28986	1230.77734375
786.42159	3667.0751953125
849.51605	1281.3017578125
895.44568	4704.59765625
1788.0221	1473.720703125
peaklist end

peaklist start
mz=556.849880817525
fragmentation=HCD
charge=2
header=RawFile: QE929_MSQ1321_20180329_Heba_ub_s2_ctrl_2 Index: 9962 Silind: 34366
110.07186	1383.71484375
120.08096	9944.2890625
129.10196	4685.74072265625
136.07527	4745.13525390625
147.11261	1601.5478515625
164.97038	1190.37658691406
183.15009	1200.763671875
201.12291	1223.18688964844
217.09711	1369.07861328125
226.11736	1473.9658203125
236.94858	1278.94921875
262.11746	6575.26025390625
329.95505	1510.01916503906
361.18323	1640.36596679688
511.31931	8169.05322265625
517.01263	1423.86108398438
740.51752	1560.42810058594
752.47028	1355.99426269531
851.52777	2172.69799804688
992.10693	1388.08288574219
peaklist end

peaklist start
mz=556.86321878725
fragmentation=HCD
charge=2
header=RawFile: QE929_MSQ1321_20180329_Heba_ub_s2_ctrl_2 Index: 8517 Silind: 34237
108.56087	1000.39898681641
110.07204	2010.85473632813
120.08133	4627.3173828125
129.10262	6106.6650390625
136.07565	1856.39526367188
143.11826	1101.29956054688
167.44693	1063.60864257813
186.08676	4224.361328125
244.16632	5742.234375
292.49524	1327.32702636719
297.52356	1436.34631347656
871.53253	2763.7509765625
925.23456	1416.67846679688
984.60907	1617.52709960938
1268.6183	1469.24340820313
1572.665	1508.43273925781
peaklist end

peaklist start
mz=557.199780544508
fragmentation=HCD
charge=2
header=RawFile: QE929_MSQ1321_20180329_Heba_ub_s4_10_1 Index: 18239 Silind: 30122
102.05591	4800.4765625
107.04961	11473.849609375
110.0715	10615.0380859375
110.37347	1072.44213867188
120.08161	4705.857421875
130.06599	6637.185546875
136.0761	10013.0986328125
159.09209	2729.94458007813
175.1192	1786.43273925781
213.48039	1450.17663574219
214.09747	2485.78955078125
247.10724	17571.060546875
272.57401	1588.1123046875
288.20477	2580.00024414063
294.66727	4434.6982421875
415.87628	1652.4365234375
424.92612	1884.57690429688
425.43344	1402.15502929688
446.5368	2284.71215820313
451.26651	8893.576171875
452.54007	1723.86657714844
452.87976	1462.77075195313
473.22433	1672.35205078125
529.22534	2201.7333984375
544.14026	1645.04797363281
545.29248	1392.05078125
545.76733	1455.52270507813
550.22675	1892.75451660156
566.23718	5372.37890625
572.23328	2066.89794921875
588.32788	4611.19384765625
663.60199	1822.25598144531
735.39777	7227.48864746094
1107.5618	6602.44946289063
1252.1874	1397.09228515625
1807.9559	1550.76245117188
1865.7765	1599.2978515625
peaklist end

peaklist start
mz=557.200165270531
fragmentation=HCD
charge=2
header=RawFile: QE929_MSQ1321_20180329_Heba_ub_s9_30_3 Index: 18022 Silind: 36347
102.05576	5485.1484375
107.04955	16228.2080078125
108.86317	1049.072265625
110.07173	10907.146484375
120.08147	5785.9228515625
130.06493	10177.9619140625
136.07581	18694.728515625
136.08443	1243.31237792969
140.01888	1119.62365722656
153.06648	1431.29992675781
159.09241	7652.15283203125
162.4162	1401.51806640625
175.11951	4274.24951171875
202.08594	1369.23193359375
214.09875	1385.95068359375
225.09912	1355.37145996094
247.10757	24053.05859375
248.11044	1479.27136230469
266.57291	1479.94213867188
275.10352	2626.291015625
281.5769	1176.22900390625
288.20462	2281.212890625
293.08569	1234.19714355469
294.6665	5537.80126953125
400.37958	1130.8701171875
420.42276	1630.88073730469
420.92526	1847.65539550781
430.67389	1259.00964355469
451.26594	13684.7346191406
453.21878	2029.17993164063
461.74289	1657.36340332031
491.21817	1793.61389160156
517.55707	1865.18017578125
544.14062	2525.65087890625
545.76477	1865.74597167969
556.56226	1794.79479980469
560.2348	4909.83447265625
560.56201	1892.49914550781
566.24329	7895.76171875
566.75995	1626.091796875
572.14081	1527.49157714844
572.57581	2781.43579101563
575.5683	1599.74182128906
588.32367	9517.001953125
735.39694	6359.27954101563
921.47188	3392.900390625
1107.5589	23001.6076660156
1422.2395	1740.43713378906
peaklist end

peaklist start
mz=557.212997397668
fragmentation=HCD
charge=2
header=RawFile: QE929_MSQ1321_20180329_Heba_ub_s8_30_2 Index: 10159 Silind: 32603
108.73309	1064.55041503906
110.07151	8207.30078125
116.07137	1097.4541015625
118.93256	996.376831054688
120.08093	2106.22924804688
129.10237	2087.34619140625
136.07555	18335.587890625
170.85776	1096.90356445313
171.14906	26005.837890625
175.11841	4863.70458984375
183.14967	7928.9580078125
185.16475	1636.91625976563
187.14383	1934.42590332031
189.08801	1489.51403808594
199.1438	6367.10791015625
209.10461	1574.68615722656
211.14301	2263.92626953125
213.15936	1279.63073730469
220.09862	1363.30590820313
221.12776	4868.21484375
223.10756	2132.04931640625
229.86566	1459.91943359375
284.15915	2497.240234375
288.20221	9838.478515625
420.21951	1966.71435546875
443.70972	2311.3837890625
459.26822	2011.31555175781
477.24075	7338.212890625
478.02783	1260.99743652344
506.26913	1834.86413574219
527.20331	1449.28942871094
576.30743	4317.70751953125
640.83893	2250.09790039063
688.32147	1679.05249023438
689.37134	1739.61340332031
749.35663	6264.30615234375
760.39276	4628.68115234375
801.40393	2188.82153320313
865.4295	2606.99560546875
886.41321	11250.9750976563
901.45367	1448.91235351563
957.44575	14176.3876953125
995.91882	1405.09460449219
1070.5408	3741.79919433594
1167.5804	17814.4482421875
1167.59	21029.4086914063
1425.8634	1324.19177246094
peaklist end

peaklist start
mz=557.222841595272
fragmentation=HCD
charge=2
header=RawFile: QE929_MSQ1321_20180329_Heba_ub_s4_10_1 Index: 3820 Silind: 27304
101.65826	991.953674316406
110.07169	1526.71789550781
129.10246	1930.9677734375
147.11357	1458.53540039063
175.11937	1889.85986328125
187.73912	1030.07739257813
285.26974	1267.25769042969
482.73254	1593.830078125
512.74969	1459.919921875
620.29303	1207.40234375
826.43671	1767.46081542969
914.20099	1385.14343261719
1061.0293	1429.94274902344
peaklist end

peaklist start
mz=557.242464292754
fragmentation=HCD
charge=2
header=RawFile: QE929_MSQ1321_20180329_Heba_ub_s4_10_1 Index: 3489 Silind: 27276
102.03665	1060.4814453125
106.60574	1081.90319824219
110.07176	4836.4833984375
129.10251	4840.59423828125
130.08646	1937.35485839844
136.07587	9627.5791015625
147.11293	2566.60986328125
464.16336	1558.69152832031
517.75677	1854.7763671875
556.27789	1774.8916015625
569.2735	2217.73852539063
706.33468	3160.8251953125
1130.3977	1259.98791503906
1706.9847	1451.49780273438
peaklist end

peaklist start
mz=557.247791627969
fragmentation=HCD
charge=2
header=RawFile: QE929_MSQ1321_20180329_Heba_ub_s4_10_1 Index: 3665 Silind: 27300
104.87977	1273.62536621094
110.07201	1535.73193359375
129.10306	5480.73046875
129.58772	1001.115234375
130.08649	1495.86218261719
136.07597	1721.12316894531
150.27563	1047.86730957031
162.7363	1290.13439941406
222.84697	1189.76232910156
234.14632	1452.01159667969
258.1463	1700.7890625
276.18558	1311.52478027344
286.13797	1864.88452148438
341.14545	1597.40478515625
347.13409	1244.70837402344
349.88525	1086.47863769531
355.77716	1171.20581054688
365.19916	2661.80908203125
389.25165	1619.18151855469
404.15643	2245.12646484375
405.16174	2312.63403320313
409.99496	1308.03332519531
557.30048	1360.47802734375
679.33789	1277.64733886719
680.33954	1633.33312988281
729.38753	4024.16125488281
764.02905	1332.4345703125
826.44283	26533.6962890625
1098.5884	1451.81115722656
peaklist end

peaklist start
mz=557.255737017859
fragmentation=HCD
charge=2
header=RawFile: QE929_MSQ1321_20180329_Heba_ub_s5_10_2 Index: 9836 Silind: 32198
120.0812	5776.78271484375
136.07578	1621.65759277344
156.90077	1357.81713867188
684.34985	1304.36242675781
peaklist end

peaklist start
mz=557.265581150567
fragmentation=HCD
charge=2
header=RawFile: QE929_MSQ1321_20180329_Heba_ub_s4_10_1 Index: 7854 Silind: 28123
101.07118	1738.8056640625
110.07159	1527.63696289063
115.08733	1232.67370605469
120.08106	2211.27075195313
129.10255	4981.1962890625
130.08643	1651.79943847656
136.07526	4205.13818359375
147.11305	2316.86572265625
164.9604	1285.16369628906
171.14894	12740.4296875
175.11833	1564.28527832031
185.16437	4549.01611328125
199.14394	7556.20458984375
213.15916	1742.02404785156
249.15979	1249.162109375
300.49484	1265.31774902344
312.22757	2725.47290039063
332.74979	1317.18493652344
389.21732	1557.19604492188
556.3421	1466.80236816406
580.27869	1806.93334960938
597.30957	1451.23889160156
629.31006	5196.51123046875
629.81934	1534.9912109375
646.36298	1209.01782226563
665.25342	1346.39733886719
712.38513	1333.62182617188
730.35382	1414.69482421875
735.38843	7100.16796875
735.88422	1814.50390625
942.47302	6206.74243164063
965.44171	1615.12731933594
1071.6635	1278.55737304688
1356.6809	6070.05297851563
peaklist end

peaklist start
mz=557.278979845138
fragmentation=HCD
charge=2
header=RawFile: QE929_MSQ1321_20180329_Heba_ub_s4_10_1 Index: 13397 Silind: 29658
102.05589	1703.37036132813
110.07178	1154.46044921875
120.0808	4163.55224609375
136.07535	1138.96765136719
162.6358	1355.00695800781
201.12381	2037.04577636719
229.11972	1531.23022460938
246.0697	1234.09460449219
281.74786	1408.36145019531
289.62241	1098.12414550781
431.74362	1281.67736816406
499.86856	1159.03833007813
601.32465	1422.76538085938
683.40349	5967.48278808594
929.97931	1339.2529296875
1497.2511	1629.13818359375
peaklist end

peaklist start
mz=557.279261594308
fragmentation=HCD
charge=2
header=RawFile: QE929_MSQ1321_20180329_Heba_ub_s9_30_3 Index: 13204 Silind: 35949
102.0553	1750.11560058594
106.31892	1473.53625488281
110.07156	1579.84313964844
120.08075	7073.58642578125
131.12071	1271.29968261719
132.64026	1208.68469238281
183.1497	1710.3359375
198.12294	1342.703125
201.12405	1315.69543457031
203.62753	1444.59313964844
209.50974	1125.96118164063
219.47208	1149.10510253906
229.11815	6633.361328125
251.14861	1555.46960449219
342.20163	5995.919921875
342.71063	2072.6181640625
397.70557	1222.47973632813
601.32959	7635.259765625
671.12903	1574.49304199219
686.39514	1356.86877441406
757.43201	1557.63366699219
1709.9487	1661.74877929688
peaklist end

peaklist start
mz=557.279278586906
fragmentation=HCD
charge=2
header=RawFile: QE929_MSQ1321_20180329_Heba_ub_s7_30_1 Index: 12988 Silind: 26314
101.23544	1198.03564453125
103.48107	966.968383789063
105.78184	1034.15954589844
110.07153	1484.70556640625
110.93973	1032.47106933594
120.08073	2273.95776367188
138.61186	1336.7314453125
154.44987	1036.45544433594
155.09451	1130.56921386719
155.8795	1022.72058105469
174.15376	1134.6650390625
229.11646	1325.0927734375
291.72949	1185.45202636719
342.20132	4346.21337890625
715.44885	1359.21704101563
1641.2504	1596.94421386719
1712.9556	1535.14196777344
peaklist end

peaklist start
mz=557.280055392994
fragmentation=HCD
charge=2
header=RawFile: QE929_MSQ1321_20180329_Heba_ub_s8_30_2 Index: 5230 Silind: 32163
100.25094	1121.033203125
102.05579	1450.50561523438
103.9025	1209.78735351563
105.06618	1415.22570800781
110.07159	2809.13037109375
115.08646	2078.5048828125
120.08132	1337.64831542969
129.10222	6562.158203125
130.96272	1099.14758300781
136.07561	1458.22973632813
157.52991	1080.27062988281
172.15347	1546.99426269531
209.13914	5876.8662109375
211.14363	1273.24938964844
216.09741	4466.76708984375
237.13466	6020.33935546875
244.16501	2779.26098632813
284.1218	1307.69409179688
456.25482	5920.28662109375
480.47501	1234.03576660156
541.32123	2537.07568359375
569.34161	1721.94274902344
589.84344	2876.83056640625
898.4718	2171.958984375
899.46118	2044.91198730469
944.89429	1620.79553222656
1051.5311	1453.37902832031
1073.9218	1553.62170410156
peaklist end

peaklist start
mz=557.280299108453
fragmentation=HCD
charge=2
header=RawFile: QE929_MSQ1321_20180329_Heba_ub_s8_30_2 Index: 4250 Silind: 32063
110.07152	1771.41003417969
112.05104	1741.62463378906
116.37672	1009.14080810547
129.10249	7433.56396484375
136.07608	1645.28552246094
143.11832	9347.087890625
147.11293	2092.06640625
175.11942	1776.43579101563
200.10272	1761.86437988281
201.12419	1479.73889160156
261.15585	1620.38549804688
270.10754	1228.81921386719
285.11481	1112.32189941406
413.21082	1393.78857421875
496.23301	2625.8076171875
526.26025	1272.09155273438
526.46594	1326.63439941406
556.29297	1317.97729492188
peaklist end

peaklist start
mz=557.28086323712
fragmentation=HCD
charge=2
header=RawFile: QE929_MSQ1321_20180329_Heba_ub_s7_30_1 Index: 4268 Silind: 25592
110.07217	1666.03588867188
110.56335	1279.48095703125
129.10307	6539.490234375
143.11842	7496.85107421875
147.11324	1418.14782714844
234.97899	1220.60583496094
244.13066	1416.705078125
263.46893	1189.35412597656
268.99313	1229.15148925781
270.19437	1122.36901855469
301.12735	1235.47399902344
478.12225	1473.87243652344
478.18839	1606.10363769531
517.25391	2179.27587890625
peaklist end

peaklist start
mz=557.282518586807
fragmentation=HCD
charge=2
header=RawFile: QE929_MSQ1321_20180329_Heba_ub_s2_ctrl_2 Index: 6276 Silind: 34062
101.10742	1323.36071777344
110.0713	4836.4619140625
120.08085	2130.83447265625
129.10217	74428.625
130.10576	1587.13684082031
157.09683	2405.7607421875
169.13284	2302.43823242188
175.11871	2221.93359375
185.09248	1875.16442871094
197.12648	1102.52819824219
197.16415	7069.8134765625
199.17923	2371.6318359375
224.17578	2206.974609375
256.39407	1237.95190429688
329.95715	1578.40002441406
355.19879	1192.34655761719
612.29517	5512.47265625
725.37921	2080.4287109375
739.70813	1323.59497070313
777.44818	1564.06628417969
885.44031	1282.0048828125
1042.5005	1800.91040039063
peaklist end

peaklist start
mz=557.282772755345
fragmentation=HCD
charge=2
header=RawFile: QE929_MSQ1321_20180329_Heba_ub_s9_30_3 Index: 10132 Silind: 35521
107.58793	967.346252441406
110.07194	1553.17224121094
110.55431	1006.06268310547
120.08136	7631.87158203125
129.10283	6973.89306640625
133.63704	1030.03283691406
136.07631	6201.69921875
147.11269	1087.96398925781
157.09761	2593.611328125
159.09189	1444.23669433594
169.13454	1787.82543945313
171.14882	1350.67468261719
175.11955	1979.96166992188
187.14413	1808.18103027344
211.14531	2073.4873046875
213.15994	2558.24243164063
215.13966	2198.56298828125
221.12898	5834.1953125
223.10808	1349.15502929688
230.07713	2011.16259765625
304.09946	1743.43432617188
336.15732	1504.96496582031
392.42346	1155.07873535156
459.30444	1457.61865234375
663.39264	9808.4013671875
859.51473	7937.35534667969
865.43542	2395.2626953125
928.53851	1756.18310546875
961.77203	1668.10998535156
peaklist end

peaklist start
mz=557.283008628869
fragmentation=HCD
charge=2
header=RawFile: QE929_MSQ1321_20180329_Heba_ub_s8_30_2 Index: 10159 Silind: 32606
108.73309	1064.55041503906
110.07151	8207.30078125
116.07137	1097.4541015625
118.93256	996.376831054688
120.08093	2106.22924804688
129.10237	2087.34619140625
136.07555	18335.587890625
170.85776	1096.90356445313
171.14906	26005.837890625
175.11841	4863.70458984375
183.14967	7928.9580078125
185.16475	1636.91625976563
187.14383	1934.42590332031
189.08801	1489.51403808594
199.1438	6367.10791015625
209.10461	1574.68615722656
211.14301	2263.92626953125
213.15936	1279.63073730469
220.09862	1363.30590820313
221.12776	4868.21484375
223.10756	2132.04931640625
229.86566	1459.91943359375
284.15915	2497.240234375
288.20221	9838.478515625
420.21951	1966.71435546875
443.70972	2311.3837890625
459.26822	2011.31555175781
477.24075	7338.212890625
478.02783	1260.99743652344
506.26913	1834.86413574219
527.20331	1449.28942871094
576.30743	4317.70751953125
640.83893	2250.09790039063
688.32147	1679.05249023438
689.37134	1739.61340332031
749.35663	6264.30615234375
760.39276	4628.68115234375
801.40393	2188.82153320313
865.4295	2606.99560546875
886.41321	11250.9750976563
901.45367	1448.91235351563
957.44575	14176.3876953125
995.91882	1405.09460449219
1070.5408	3741.79919433594
1167.5804	17814.4482421875
1167.59	21029.4086914063
1425.8634	1324.19177246094
peaklist end

peaklist start
mz=557.283240392885
fragmentation=HCD
charge=2
header=RawFile: QE929_MSQ1321_20180329_Heba_ub_s3_ctrl_3 Index: 9777 Silind: 33903
103.29698	1239.0166015625
123.62919	1199.70251464844
129.10233	1771.69567871094
136.07579	1827.2138671875
430.18591	1573.05859375
503.25525	1265.73718261719
629.37097	4505.88134765625
843.49939	4676.05029296875
peaklist end

peaklist start
mz=557.283569626426
fragmentation=HCD
charge=2
header=RawFile: QE929_MSQ1321_20180329_Heba_ub_s2_ctrl_2 Index: 10177 Silind: 36041
110.07186	5969.244140625
120.08136	1336.00988769531
129.10236	1600.65686035156
132.49356	1182.77661132813
136.07596	8919.306640625
171.1492	16914.48046875
175.11876	1957.03186035156
183.14958	5302.2373046875
189.08717	1971.84619140625
199.14389	4243.7607421875
209.94008	1295.02294921875
211.14424	2299.5439453125
223.10696	1719.11486816406
235.14389	1652.50024414063
258.83847	1354.86584472656
288.20013	2376.96069335938
294.13565	1421.45959472656
368.97607	1198.36413574219
443.71246	2606.580078125
444.20749	1266.72448730469
479.23163	2156.04223632813
489.24585	2473.2294921875
506.26923	1858.7177734375
729.56207	1653.66052246094
749.36761	2263.22436523438
886.41615	8479.091796875
900.47321	1446.71020507813
957.45158	7517.673828125
1027.5726	1530.54907226563
1167.5856	35072.9501953125
1169.5687	1571.19775390625
1520.6299	1491.53332519531
peaklist end

peaklist start
mz=557.290695720803
fragmentation=HCD
charge=2
header=RawFile: QE929_MSQ1321_20180329_Heba_ub_s2_ctrl_2 Index: 3488 Silind: 33867
101.07164	8354.173828125
110.07169	2539.75512695313
120.08152	1386.08557128906
129.06604	10168.5986328125
129.10303	11334.703125
136.07602	5941.255859375
143.08163	1378.25427246094
143.11827	2847.43286132813
155.08167	2503.18969726563
157.09584	1433.49865722656
169.13432	1533.91540527344
171.07678	1828.39916992188
175.11928	7179.94091796875
176.79112	1140.96899414063
185.16521	1257.9970703125
186.08827	1859.30517578125
186.12393	5677.7724609375
200.1028	4536.4873046875
223.10786	16224.83984375
225.93587	1129.42224121094
228.09866	2120.98168945313
229.12982	7237.63134765625
257.12466	11628.458984375
262.11972	2580.67651367188
268.16653	1831.99890136719
271.17618	1333.17150878906
325.18872	1935.84399414063
342.21286	6478.77783203125
356.19348	2571.40234375
393.19916	1491.37963867188
421.94971	1337.037109375
446.27554	1453.30737304688
452.24646	1316.74243164063
479.18842	1417.93090820313
480.82068	1369.20031738281
540.26215	1834.60620117188
557.29169	50359.2197265625
618.34839	2733.03491210938
632.33708	8326.88049316406
642.34192	2353.21020507813
651.24176	2403.59814453125
688.48444	1530.50622558594
760.42889	6103.63134765625
799.39032	1532.71166992188
903.4787	2301.2080078125
946.49078	15460.4467773438
1188.6284	6161.99938964844
1301.6811	78084.4404296875
1462.5721	1582.67749023438
peaklist end

peaklist start
mz=557.295054611804
fragmentation=HCD
charge=2
header=RawFile: QE929_MSQ1321_20180329_Heba_ub_s5_10_2 Index: 10647 Silind: 34365
108.46753	1035.74255371094
120.08102	2157.33935546875
128.27483	1265.775390625
129.10222	2128.63598632813
136.07614	1810.7880859375
354.95673	1159.29309082031
364.84024	1379.55895996094
511.48657	1473.0859375
1529.0461	1327.26586914063
peaklist end

peaklist start
mz=557.297784897946
fragmentation=HCD
charge=2
header=RawFile: QE929_MSQ1321_20180329_Heba_ub_s8_30_2 Index: 3216 Silind: 31981
110.07165	6984.73291015625
129.10202	1368.18310546875
133.04314	6351.3583984375
164.61255	1076.95983886719
175.11926	5877.7646484375
188.82675	1267.4111328125
210.47151	1253.43188476563
343.20868	6594.60595703125
361.70145	2440.01708984375
441.71683	1655.18408203125
456.29568	4643.40185546875
585.33374	6389.36279296875
722.39178	2422.23120117188
882.42401	1845.00476074219
1061.4247	1260.55895996094
1094.5056	4731.53796386719
peaklist end

peaklist start
mz=557.297827309262
fragmentation=HCD
charge=2
header=RawFile: QE929_MSQ1321_20180329_Heba_ub_s6_10_3 Index: 3388 Silind: 32749
104.20115	1265.44604492188
110.0717	14911.181640625
112.08756	1381.16137695313
117.63126	1290.53674316406
129.10268	4700.5244140625
133.04315	7010.93408203125
143.11812	1325.78479003906
175.11896	8692.53125
185.09212	1313.54772949219
186.12393	4926.2119140625
189.49828	1207.83544921875
213.08531	1778.73266601563
233.01637	1093.22253417969
251.04433	1223.70275878906
270.10312	1383.63110351563
273.10486	1227.81640625
298.09659	2116.46240234375
318.56216	1290.17333984375
326.18213	2285.271484375
343.20837	17052.00390625
373.11774	2103.26489257813
409.18546	1139.56689453125
433.21002	1662.20263671875
441.20615	1379.19152832031
441.71643	5023.16748046875
456.29247	14508.0346679688
462.99527	1135.79174804688
482.17902	1461.41320800781
510.17422	2336.36645507813
585.33551	24072.5952148438
639.21857	6075.89990234375
722.39663	23099.2673339844
724.31818	1404.57141113281
752.29535	1353.16516113281
882.41693	4871.62939453125
904.25562	1275.23083496094
1094.5058	8565.89599609375
peaklist end

peaklist start
mz=557.297893198452
fragmentation=HCD
charge=2
header=RawFile: QE929_MSQ1321_20180329_Heba_ub_s9_30_3 Index: 3156 Silind: 34386
110.07146	5315.5673828125
111.56446	989.62841796875
111.74121	988.487487792969
120.08115	1008.04986572266
128.41643	1103.41711425781
129.10254	1415.67272949219
133.04301	2457.00854492188
158.97824	1155.80554199219
172.09766	1088.09143066406
175.119	4599.87939453125
182.18155	1071.79638671875
251.28992	1309.35949707031
343.20917	6256.00439453125
362.20563	1582.939453125
436.62692	1160.50427246094
456.29276	7478.517578125
510.18417	1235.58361816406
547.75867	1532.14074707031
585.33981	10243.8842773438
688.2088	1224.23803710938
722.38879	4760.322265625
882.42805	3472.76989746094
962.10547	1800.05065917969
1139.5485	1710.14758300781
peaklist end

peaklist start
mz=557.298577494452
fragmentation=HCD
charge=2
header=RawFile: QE929_MSQ1321_20180329_Heba_ub_s7_30_1 Index: 3274 Silind: 25516
103.23786	1116.27404785156
110.07188	8396.1025390625
129.10231	1129.52612304688
133.04271	4060.765625
143.11765	1363.51306152344
148.68176	1068.15795898438
172.36818	1165.71691894531
175.1189	5385.99658203125
177.62904	1192.45434570313
186.12434	1355.71643066406
222.92035	1216.48364257813
234.62735	1229.09545898438
269.8924	1205.82385253906
271.13977	1419.25769042969
320.66879	1185.66833496094
326.18292	2351.25512695313
343.20847	8804.8037109375
361.70135	1774.0361328125
362.20206	2138.73217773438
442.21967	1591.95153808594
456.29382	7762.34497070313
515.65051	1259.12231445313
585.33282	8198.6005859375
722.39099	2304.17919921875
752.2923	1319.70483398438
882.40027	1471.08581542969
946.79694	1488.27709960938
1094.5062	4172.38549804688
peaklist end

peaklist start
mz=557.299947890066
fragmentation=HCD
charge=2
header=RawFile: QE929_MSQ1321_20180329_Heba_ub_s7_30_1 Index: 21259 Silind: 36108
117.09055	1440.49072265625
131.6584	1026.83312988281
133.08542	16157.6728515625
144.07658	1535.88537597656
166.08997	4463.5029296875
177.11151	7052.53955078125
188.10172	1546.82202148438
207.25352	1289.62829589844
283.17212	1897.71398925781
357.42828	1375.13879394531
403.40918	1372.68884277344
415.759	1566.93811035156
536.26111	1345.19702148438
558.31665	2244.68212890625
637.13696	1226.21667480469
701.3894	1661.70629882813
745.41034	4908.50439453125
789.44082	8346.45495605469
833.46464	8466.72094726563
877.49394	12730.1530761719
921.52743	12370.6450195313
965.54726	4273.72082519531
1113.5842	22004.009765625
peaklist end

peaklist start
mz=557.300233376941
fragmentation=HCD
charge=2
header=RawFile: QE929_MSQ1321_20180329_Heba_ub_s3_ctrl_3 Index: 19378 Silind: 41909
133.0853	13107.341796875
144.07614	1701.57446289063
166.08957	4540.099609375
177.11115	6578.2119140625
188.10193	2098.88842773438
209.82483	1240.27734375
221.13734	1865.32482910156
308.24307	1192.44006347656
433.48868	1503.77709960938
557.30438	5413.765625
558.29327	2554.41943359375
588.65973	1407.1142578125
613.33813	1568.25354003906
701.39056	1726.20922851563
724.23132	1332.12890625
745.41492	4706.7548828125
789.43945	3729.05395507813
833.46628	9878.09887695313
877.4964	8746.2646484375
878.47949	1728.31945800781
880.41278	1295.27587890625
921.51355	7474.3447265625
922.53156	1751.46862792969
954.91479	1447.2705078125
965.54594	7435.7119140625
peaklist end

peaklist start
mz=557.300498613966
fragmentation=HCD
charge=2
header=RawFile: QE929_MSQ1321_20180329_Heba_ub_s8_30_2 Index: 14419 Silind: 36732
103.05419	2012.56481933594
112.08708	1735.63269042969
115.08678	9729.005859375
120.08089	113020.5078125
121.08401	5232.41357421875
125.07069	2987.537109375
148.07462	1276.59228515625
157.1087	1649.31494140625
158.09212	3132.86450195313
167.08121	18369.869140625
168.08348	1269.77722167969
175.11867	41392.24609375
177.10202	154048.1875
178.10518	8400.1875
181.78925	1433.84716796875
184.10797	26046.26953125
191.43279	1297.60375976563
195.07607	3153.95288085938
200.13878	2359.49047851563
205.09677	14557.529296875
212.10271	119128.78125
213.10564	9285.7353515625
219.11218	2654.09814453125
228.13376	5296.74267578125
229.12939	2390.02221679688
271.17593	9651.8310546875
280.16611	10450.0166015625
288.2023	17773.974609375
297.19131	3135.46044921875
299.17072	2247.720703125
308.16052	6476.51220703125
325.18658	32533.1171875
329.18921	1449.74694824219
332.19717	2210.16430664063
350.19266	2452.89331054688
351.20213	29330.0612792969
371.17273	1511.24230957031
379.19836	10936.9375
396.22473	9403.0615234375
418.24161	5155.57861328125
435.21201	2612.4228515625
435.27086	83846.51171875
489.2829	2492.71655273438
494.60175	1506.21557617188
495.28229	5637.84765625
498.2735	2088.33154296875
501.28104	1985.18957519531
506.30782	138344.33203125
516.29016	1571.13549804688
526.26569	6141.7509765625
543.29144	4839.4365234375
602.3656	2169.99169921875
619.39163	150335.72265625
629.37598	1810.39050292969
699.38257	2504.10791015625
716.40751	28258.2978515625
733.43403	210686.37890625
743.4198	1953.53393554688
744.40393	11616.1613769531
803.75763	1438.78930664063
813.46	37754.8571777344
813.59088	1438.11254882813
830.48625	374734.347900391
peaklist end

peaklist start
mz=557.301037202387
fragmentation=HCD
charge=2
header=RawFile: QE929_MSQ1321_20180329_Heba_ub_s1_ctrl_1 Index: 17018 Silind: 31042
105.66803	1134.80578613281
119.63366	1104.05676269531
133.08514	19109.51171875
144.07611	5311.1025390625
166.08827	1818.43371582031
177.11107	7045.09326171875
210.11551	1317.1650390625
213.83981	1334.71545410156
231.79199	1334.95703125
283.173	2162.24462890625
420.63019	1498.87927246094
541.8443	1380.52294921875
572.93738	1577.86401367188
657.35675	1462.67419433594
701.38818	2368.97094726563
705.47638	1381.04931640625
745.41414	8575.34497070313
789.43903	8099.81494140625
790.45355	2490.40991210938
833.46836	15695.7922363281
877.49421	11730.8962402344
918.06274	1270.23205566406
921.51511	9916.27026367188
955.22937	1272.18054199219
965.54596	8466.2734375
985.91919	1516.44934082031
1113.5865	23716.5489501953
peaklist end

peaklist start
mz=557.310117170266
fragmentation=HCD
charge=2
header=RawFile: QE929_MSQ1321_20180329_Heba_ub_s5_10_2 Index: 5485 Silind: 31644
105.02706	1191.57409667969
110.07162	5853.61669921875
112.66289	1134.88342285156
115.08682	1435.03588867188
127.08669	6326.97705078125
129.10237	1936.00988769531
136.07565	9840.8095703125
143.11829	9144.4443359375
147.11263	1181.25134277344
155.08124	2760.70971679688
157.09775	1622.91162109375
171.11235	5106.87744140625
172.07088	1272.318359375
175.11827	1401.10888671875
192.08318	1214.73266601563
205.10101	1428.06384277344
206.53279	1071.16101074219
209.14047	1938.61352539063
224.13968	1329.23010253906
233.12907	2241.39282226563
233.37469	1078.73303222656
234.14653	1207.67443847656
237.13179	1190.24328613281
359.17172	1422.22888183594
370.15588	8664.11328125
405.20804	6890.67529296875
416.2251	4442.9892578125
455.03784	1218.91748046875
469.22191	12240.2421875
516.24274	4492.79248046875
533.26099	2275.99169921875
582.30576	9616.57470703125
634.31262	2379.94311523438
717.3328	29601.0297851563
731.33362	1445.69274902344
748.35864	1603.39624023438
814.38778	24399.2244873047
871.40882	10766.9444580078
942.4422	1812.63610839844
1009.9242	1563.79821777344
peaklist end

peaklist start
mz=557.312908871929
fragmentation=HCD
charge=2
header=RawFile: QE929_MSQ1321_20180329_Heba_ub_s7_30_1 Index: 12895 Silind: 26302
103.76379	1120.06799316406
110.07117	1551.25952148438
120.08069	4705.212890625
131.7897	1171.95629882813
136.07567	4533.232421875
170.1172	1277.90197753906
177.10234	1259.51037597656
186.16681	1292.5673828125
187.14394	1601.29614257813
199.17961	5013.51611328125
215.13773	2298.56567382813
227.17348	1334.11279296875
292.38632	1077.5791015625
462.37317	1375.85473632813
702.44666	1506.53234863281
1016.6092	1621.51184082031
peaklist end

peaklist start
mz=557.312908871929
fragmentation=HCD
charge=2
header=RawFile: QE929_MSQ1321_20180329_Heba_ub_s7_30_1 Index: 12988 Silind: 26302
101.23544	1198.03564453125
103.48107	966.968383789063
105.78184	1034.15954589844
110.07153	1484.70556640625
110.93973	1032.47106933594
120.08073	2273.95776367188
138.61186	1336.7314453125
154.44987	1036.45544433594
155.09451	1130.56921386719
155.8795	1022.72058105469
174.15376	1134.6650390625
229.11646	1325.0927734375
291.72949	1185.45202636719
342.20132	4346.21337890625
715.44885	1359.21704101563
1641.2504	1596.94421386719
1712.9556	1535.14196777344
peaklist end

peaklist start
mz=557.313255555626
fragmentation=HCD
charge=2
header=RawFile: QE929_MSQ1321_20180329_Heba_ub_s5_10_2 Index: 12082 Silind: 34836
120.08114	1372.01708984375
136.07539	4303.873046875
177.10095	1444.70141601563
186.16566	1494.50231933594
199.18033	2229.9912109375
205.09596	1205.724609375
320.38528	1228.07995605469
354.88159	1137.58776855469
431.21143	1460.09777832031
599.22388	1340.41320800781
747.70624	1502.396484375
846.19116	1384.53857421875
904.51715	1338.47546386719
peaklist end

peaklist start
mz=557.313275080391
fragmentation=HCD
charge=2
header=RawFile: QE929_MSQ1321_20180329_Heba_ub_s6_10_3 Index: 13443 Silind: 33552
120.04806	1123.2333984375
120.08067	4912.42041015625
129.96843	1236.88513183594
132.80548	1306.54577636719
136.07521	9141.38671875
142.12267	1258.65869140625
155.08226	1316.51977539063
177.10234	2309.841796875
185.14861	2158.83984375
186.16713	1573.45397949219
187.14368	5656.35400390625
199.17964	5708.39208984375
205.09682	1299.53771972656
214.16217	2378.00366210938
215.13988	2329.39233398438
230.72562	1200.50366210938
249.1602	1488.81750488281
273.91895	1224.99548339844
294.38452	1352.08801269531
365.58392	1255.27709960938
370.59454	1282.54992675781
397.07947	1448.83349609375
462.08606	1291.69860839844
526.27765	1556.50952148438
544.29193	1619.82299804688
745.41473	1812.51806640625
770.52631	1359.41284179688
791.44019	1399.28051757813
797.39325	1611.61437988281
peaklist end

peaklist start
mz=557.313563613866
fragmentation=HCD
charge=2
header=RawFile: QE929_MSQ1321_20180329_Heba_ub_s4_10_1 Index: 13298 Silind: 29630
120.08106	2149.52026367188
122.01302	1075.19152832031
136.07573	8548.8603515625
186.16725	2160.859375
187.14442	2408.52514648438
199.18004	6226.57568359375
210.94339	1196.23742675781
215.13937	4500.41162109375
227.17738	1220.61096191406
233.66893	1263.50891113281
431.21228	1627.25817871094
522.47253	1373.34631347656
539.0813	1302.82092285156
544.29852	1551.77575683594
745.42041	1890.82397460938
837.4812	1863.10131835938
930.79761	1539.90783691406
peaklist end

peaklist start
mz=557.313615661279
fragmentation=HCD
charge=2
header=RawFile: QE929_MSQ1321_20180329_Heba_ub_s6_10_3 Index: 13103 Silind: 33532
102.05563	1620.32263183594
103.83451	1117.55603027344
110.07181	1774.58251953125
120.08108	12251.14453125
129.10268	11953.60546875
130.08682	1547.02758789063
132.08109	2183.02587890625
136.07607	6974.31201171875
147.11339	2379.65478515625
154.89633	1256.25903320313
159.09181	10556.4345703125
169.13377	1782.61901855469
170.06009	8271.7626953125
187.1449	2851.72705078125
191.11938	1204.53833007813
197.12839	2326.80126953125
199.18114	2829.58227539063
215.14006	1976.24169921875
217.25459	1265.95654296875
235.10809	1767.59033203125
240.1355	2307.77465820313
249.15895	1562.02465820313
258.14444	1252.97192382813
273.30331	1193.58068847656
293.11435	1536.63220214844
305.12918	2555.70239257813
307.6803	1237.42346191406
316.42154	1096.82971191406
322.15625	2071.10375976563
372.06747	1359.55798339844
479.19394	1714.99755859375
510.25858	2426.07934570313
560.27313	1298.92492675781
609.32281	1830.27819824219
706.37749	14488.3955078125
816.45013	2386.55517578125
peaklist end

peaklist start
mz=557.31363692137
fragmentation=HCD
charge=2
header=RawFile: QE929_MSQ1321_20180329_Heba_ub_s9_30_3 Index: 13106 Silind: 35924
104.07053	1436.61450195313
120.13595	1058.96691894531
132.88649	1136.89038085938
134.9816	1055.36352539063
136.07553	7825.35888671875
148.11166	1148.65551757813
170.11717	4706.7021484375
172.27898	1161.07177734375
187.14372	1915.23071289063
190.89621	1112.75830078125
199.17973	2858.00122070313
205.09541	1430.619140625
214.16144	1307.30859375
241.08035	1213.93835449219
249.15919	2150.12084960938
543.52637	1430.61315917969
598.78857	1674.73327636719
837.46704	1731.92297363281
948.4176	1339.43200683594
peaklist end

peaklist start
mz=557.313637642553
fragmentation=HCD
charge=2
header=RawFile: QE929_MSQ1321_20180329_Heba_ub_s5_10_2 Index: 11763 Silind: 34733
120.08147	2105.50830078125
129.1031	5854.26318359375
136.07709	1754.38928222656
146.174	1134.05725097656
159.09248	4468.6123046875
175.11928	1365.35998535156
187.14499	5577.15087890625
197.12772	1416.51257324219
240.13191	1197.04504394531
259.09625	1297.52978515625
272.69144	1248.14611816406
352.46683	1229.46643066406
472.28873	1205.71044921875
608.31091	1866.07775878906
617.31165	1294.85510253906
666.81934	1147.48889160156
706.38009	7374.08959960938
929.534	1494.21594238281
1030.4685	1555.95471191406
1704.3643	1507.71398925781
1704.8229	1625.951171875
peaklist end

peaklist start
mz=557.313659155921
fragmentation=HCD
charge=2
header=RawFile: QE929_MSQ1321_20180329_Heba_ub_s8_30_2 Index: 12834 Silind: 32848
101.07077	1155.90246582031
102.05583	1495.27111816406
114.11318	1130.43811035156
120.081	11073.638671875
129.10262	21433.939453125
130.06566	2006.46252441406
132.08127	4629.701171875
136.07584	7194.37353515625
140.47943	1096.62585449219
148.60963	1149.30932617188
159.09186	16180.3427734375
164.95569	1123.10815429688
169.13367	5548.13720703125
169.86928	1125.34765625
170.06006	12741.6240234375
178.22186	1305.28149414063
187.14401	2058.77661132813
197.12849	4428.185546875
198.63667	1119.1259765625
215.13965	6031.7412109375
235.10805	1418.56591796875
240.13495	8066.93603515625
243.1351	1235.26306152344
249.16005	1919.66162109375
250.12213	1580.68225097656
284.16101	1913.36633300781
293.11288	4563.181640625
305.12863	5046.3701171875
333.12286	1960.19079589844
343.15985	1246.07177734375
353.69168	4536.2998046875
403.23688	1485.15881347656
462.16666	2608.38940429688
472.28519	1951.40551757813
532.28076	1437.50903320313
560.26837	1780.36682128906
595.34454	2374.35107421875
625.28027	1395.63916015625
786.80957	1267.6474609375
816.4505	1542.81005859375
1327.8875	1528.18896484375
peaklist end

peaklist start
mz=557.313705613556
fragmentation=HCD
charge=2
header=RawFile: QE929_MSQ1321_20180329_Heba_ub_s9_30_3 Index: 12753 Silind: 35876
102.05531	1721.10412597656
110.07227	1250.56384277344
120.08114	14587.7548828125
125.18802	1047.19250488281
129.10245	24622.119140625
130.06497	4270.21435546875
132.0808	6127.876953125
135.97369	1376.57238769531
136.07588	12489.20703125
159.0918	22290.88671875
160.09531	1859.62866210938
164.41493	1144.322265625
169.13342	6603.74560546875
170.06056	9153.849609375
171.14937	1297.0576171875
187.14281	2059.59814453125
197.12892	5316.5546875
207.11305	1451.40710449219
215.13864	5623.12255859375
240.13377	7243.318359375
249.15781	2322.23754882813
253.19053	4331.01489257813
260.10767	1502.21179199219
284.16037	1803.9892578125
293.11316	2787.54223632813
305.12772	5911.810546875
353.69183	5550.84912109375
437.88791	1392.16271972656
462.1658	2136.373046875
472.28333	1623.87121582031
473.90811	1289.2841796875
475.06943	1156.25061035156
526.83289	1414.62744140625
560.27264	1942.06188964844
567.34857	1523.83740234375
595.34448	2782.54614257813
654.90576	1356.2197265625
776.41425	2358.76318359375
1271.1328	1600.41174316406
1681.8494	1544.73254394531
peaklist end

peaklist start
mz=557.313807488716
fragmentation=HCD
charge=2
header=RawFile: QE929_MSQ1321_20180329_Heba_ub_s7_30_1 Index: 12552 Silind: 26289
101.07157	1286.92309570313
120.08138	11204.310546875
129.10266	15840.9130859375
130.06528	1861.76843261719
130.08684	2232.27758789063
132.08113	5465.98095703125
134.98354	1006.17620849609
136.07614	5283.49365234375
136.63139	1024.37805175781
147.11313	2428.93994140625
159.09189	9792.501953125
169.13425	1955.34216308594
170.05951	8758.291015625
187.14429	2049.39794921875
199.18118	8589.2998046875
215.13937	1255.10205078125
227.17494	5514.89013671875
232.99712	1146.02807617188
240.13414	4590.72412109375
243.13507	1845.82531738281
249.16017	1435.66931152344
258.14514	2259.244140625
277.13434	1359.73083496094
283.14487	1532.24829101563
287.56406	1213.17126464844
305.12628	1424.94604492188
307.20972	1219.35388183594
307.24994	1112.13098144531
322.1571	1917.58361816406
333.12299	2018.39147949219
353.69174	2631.58984375
356.99564	1302.357421875
367.23495	1405.07934570313
461.24982	1958.39038085938
462.16983	1524.146484375
479.19254	1706.4033203125
510.25851	6329.62451171875
560.27472	1444.76953125
608.31268	2146.50732421875
610.32617	1354.06115722656
634.84808	1554.10632324219
706.37827	20466.3598632813
771.37201	2083.6875
772.38818	1678.62585449219
884.44543	2655.32397460938
1499.7577	1405.986328125
peaklist end

peaklist start
mz=557.313943908743
fragmentation=HCD
charge=2
header=RawFile: QE929_MSQ1321_20180329_Heba_ub_s8_30_2 Index: 13177 Silind: 32905
120.08086	2326.64965820313
136.07542	9704.7578125
186.16852	1350.75134277344
187.14424	1667.71630859375
198.29427	1308.623046875
199.18105	2284.27661132813
204.532	1121.04455566406
214.16234	1708.6279296875
215.13904	1842.11389160156
249.16083	2277.0146484375
326.22516	1217.154296875
520.97314	1332.35168457031
618.24762	1306.4111328125
peaklist end

peaklist start
mz=557.314206391204
fragmentation=HCD
charge=2
header=RawFile: QE929_MSQ1321_20180329_Heba_ub_s4_10_1 Index: 12984 Silind: 29574
101.07118	1268.96557617188
110.07183	2790.69995117188
120.08104	7047.1259765625
129.10231	10774.314453125
130.06528	1389.01232910156
130.08665	1561.80822753906
132.08064	1512.8828125
136.07607	9860.41796875
147.11186	4042.94091796875
159.09171	6303.90576171875
159.11247	1881.63891601563
170.06041	1980.65209960938
171.14873	1722.92736816406
175.11858	1822.22900390625
183.14874	1391.35461425781
187.1075	1372.11730957031
187.14418	6706.44287109375
199.18074	2165.57177734375
215.13907	2047.41052246094
227.17488	1645.26440429688
249.1597	2089.45703125
258.14633	1588.62023925781
261.16061	1288.56591796875
266.45233	1065.58972167969
293.11072	1359.70629882813
305.12991	1512.50122070313
329.95737	1469.04345703125
353.68951	1607.83898925781
472.28928	4755.30712890625
530.30664	1250.41821289063
531.12994	1332.81433105469
609.32288	2753.90087890625
706.37573	10128.3298339844
816.43805	2694.08447265625
819.4621	1904.85070800781
837.47247	2260.18481445313
885.41638	1567.40844726563
905.43774	1369.69213867188
929.52014	2295.18701171875
1149.8265	1573.97277832031
1712.4949	1602.41882324219
peaklist end

peaklist start
mz=557.315755789262
fragmentation=HCD
charge=2
header=RawFile: QE929_MSQ1321_20180329_Heba_ub_s7_30_1 Index: 9647 Silind: 26063
101.07107	1448.09436035156
110.07142	1682.17028808594
120.08129	1348.85729980469
129.10194	1779.75988769531
175.11868	1235.82922363281
180.13277	1163.73388671875
187.14346	4532.99951171875
228.13248	1889.71606445313
329.95435	1719.55432128906
393.71603	4427.4765625
556.81232	2016.22790527344
641.33319	2008.66931152344
649.36328	2459.2578125
756.89404	1320.71826171875
786.41858	4298.67138671875
831.40851	1438.81274414063
1016.546	1730.01708984375
1330.7759	1621.83898925781
1696.7941	1517.02844238281
2070.2749	1663.72570800781
peaklist end

peaklist start
mz=557.317057763369
fragmentation=HCD
charge=2
header=RawFile: QE929_MSQ1321_20180329_Heba_ub_s7_30_1 Index: 14335 Silind: 26593
101.07133	5364.7138671875
110.07159	11051.6337890625
119.04932	2756.58520507813
120.0811	41032.40625
120.08955	1937.3447265625
121.08436	5105.85009765625
129.10211	8286.4140625
130.06517	1424.0283203125
130.08653	2452.32373046875
132.08086	6897.9521484375
136.07579	82196.8203125
137.0789	2764.74853515625
137.40703	1199.10693359375
141.10223	26539.62109375
141.57874	1136.53527832031
143.11775	4804.4404296875
146.97375	1124.05773925781
147.11261	2793.04809570313
159.0916	25225.919921875
159.66454	1126.29016113281
160.09547	1397.13452148438
162.17429	1253.59375
170.05966	2968.40893554688
171.11302	2520.70751953125
177.10289	1405.63732910156
183.149	7729.0615234375
187.08746	6130.65673828125
195.0874	1388.81872558594
211.14381	5206.45068359375
227.67528	1197.69567871094
233.16499	8719.9140625
238.12253	1204.85009765625
249.09807	1690.61682128906
256.14139	1643.4833984375
272.17499	15719.5635986328
283.14394	50023.5610351563
294.18161	1584.94836425781
300.17041	6416.41357421875
311.13865	12571.2838134766
339.20288	4907.046875
351.20215	5654.07421875
355.10358	1161.62194824219
393.69501	1292.37463378906
398.1846	2484.05737304688
448.26691	2030.47888183594
455.6965	1480.89501953125
476.26005	3864.17944335938
511.23419	6249.564453125
514.599	4688.2890625
514.92737	1721.14599609375
565.91272	1260.16479492188
571.27899	2056.529296875
646.35999	1650.74694824219
658.30499	14212.400390625
716.64661	1529.92065429688
762.36713	1898.48107910156
762.87909	1999.85412597656
772.38544	6275.94873046875
776.42859	2623.85791015625
795.35779	7609.84008789063
864.42004	1730.52966308594
865.44128	1583.09973144531
884.47516	2022.05920410156
908.44403	2292.62353515625
1009.4772	2380.9326171875
1031.5386	1324.06848144531
1066.5149	19241.6302490234
1076.5674	1475.1728515625
1203.5665	25562.3837890625
1313.6155	10214.6547851563
1541.7731	36002.556640625
peaklist end

peaklist start
mz=557.322514593292
fragmentation=HCD
charge=2
header=RawFile: QE929_MSQ1321_20180329_Heba_ub_s7_30_1 Index: 4268 Silind: 25591
110.07217	1666.03588867188
110.56335	1279.48095703125
129.10307	6539.490234375
143.11842	7496.85107421875
147.11324	1418.14782714844
234.97899	1220.60583496094
244.13066	1416.705078125
263.46893	1189.35412597656
268.99313	1229.15148925781
270.19437	1122.36901855469
301.12735	1235.47399902344
478.12225	1473.87243652344
478.18839	1606.10363769531
517.25391	2179.27587890625
peaklist end

peaklist start
mz=557.333609464739
fragmentation=HCD
charge=2
header=RawFile: QE929_MSQ1321_20180329_Heba_ub_s2_ctrl_2 Index: 5682 Silind: 34009
110.07162	13882.5732421875
129.10251	23792.89453125
136.07626	2036.91564941406
136.52081	1095.14807128906
143.08897	1206.48315429688
145.61929	1172.98803710938
155.08208	1222.14916992188
166.65819	1361.39221191406
170.34622	1066.38891601563
216.14192	1270.33081054688
226.11841	1541.35852050781
274.25647	1139.96081542969
298.25314	1358.64782714844
398.2084	1200.42443847656
525.27258	1609.76135253906
556.3642	1537.74682617188
557.27655	1622.09899902344
557.78638	1701.84802246094
662.32977	1630.81359863281
696.3623	2245.79345703125
697.35876	2433.18286132813
811.41992	1819.89916992188
898.43359	2454.7626953125
985.45892	8535.595703125
986.47571	4672.3076171875
peaklist end

peaklist start
mz=557.339105124995
fragmentation=HCD
charge=2
header=RawFile: QE929_MSQ1321_20180329_Heba_ub_s3_ctrl_3 Index: 5750 Silind: 31352
120.08085	1844.94372558594
129.10236	2279.29077148438
132.80804	1137.74597167969
136.0761	2264.60034179688
142.31471	1097.75048828125
147.11258	1941.32275390625
186.08733	1270.25732421875
195.86769	1206.07763671875
198.21452	1096.45288085938
221.12859	2110.50463867188
269.12552	1608.80407714844
285.8353	1152.53967285156
404.91669	1134.43896484375
681.35577	4020.81799316406
828.41595	2644.18994140625
926.73035	1591.86535644531
1006.3982	1232.88195800781
1059.7936	1340.74072265625
peaklist end

peaklist start
mz=557.347599147698
fragmentation=HCD
charge=2
header=RawFile: QE929_MSQ1321_20180329_Heba_ub_s3_ctrl_3 Index: 9059 Silind: 31783
118.27515	1125.41186523438
120.08098	2767.92749023438
129.10211	1974.22290039063
136.07576	5553.24609375
155.02095	1077.58679199219
164.86606	1227.15405273438
169.6102	1111.49365234375
170.57387	1155.09033203125
175.11879	1807.478515625
183.22856	1203.556640625
185.91508	1212.47509765625
201.12421	1376.91674804688
213.08842	1300.90417480469
253.62752	8586.1845703125
277.13779	1234.75817871094
283.07971	1460.58435058594
288.20267	1457.47912597656
294.16708	5550.18994140625
321.16306	2078.56274414063
369.66782	1711.96179199219
370.16968	2382.478515625
401.28812	1959.70825195313
506.24631	5255.68310546875
629.39427	10931.2042236328
665.74194	1280.01440429688
738.33391	4652.36059570313
784.33783	2271.86474609375
802.8972	6832.51965332031
803.41644	1833.25427246094
843.49023	1801.59448242188
2033.8682	1569.64331054688
peaklist end

peaklist start
mz=557.347645927391
fragmentation=HCD
charge=2
header=RawFile: QE929_MSQ1321_20180329_Heba_ub_s6_10_3 Index: 9767 Silind: 33287
110.07128	1968.96704101563
120.08114	2702.85595703125
129.10228	5572.36328125
136.07578	2026.80603027344
159.09143	1458.42358398438
175.11908	1474.09399414063
183.14845	1672.34912109375
211.14543	1667.21081542969
228.43327	1067.89538574219
240.13295	4230.2109375
267.14743	1488.25646972656
364.27551	1191.35534667969
370.16446	1458.96789550781
397.27441	1253.54675292969
407.27243	1488.69982910156
517.04999	1208.02319335938
699.38556	1430.48022460938
706.68372	1295.1533203125
754.38568	1407.21752929688
803.4118	1324.02270507813
812.36694	1962.54309082031
1007.647	1535.654296875
1954.6892	1572.69506835938
peaklist end

peaklist start
mz=557.751479805531
fragmentation=HCD
charge=2
header=RawFile: QE929_MSQ1321_20180329_Heba_ub_s3_ctrl_3 Index: 2774 Silind: 30945
110.07141	271438.25
111.06838	1604.78234863281
111.07506	11543.404296875
112.08715	4717.5537109375
129.10211	5063.7119140625
136.08592	4166.197265625
138.06604	9431.228515625
157.10826	1314.97985839844
164.08122	5232.25830078125
181.10828	23716.1171875
201.08759	1318.61730957031
202.08188	1687.42065429688
237.83315	1230.83520507813
245.07629	5675.23974609375
245.12413	6372.53173828125
262.15057	7130.884765625
286.14096	1869.638671875
298.40323	1294.55114746094
316.11346	7022.36376953125
318.64755	1350.24548339844
342.13818	2309.921875
354.14337	1615.6630859375
359.16599	5611.71630859375
364.12399	22598.626953125
364.16324	1734.51635742188
382.1347	13284.025390625
386.07382	1480.34521484375
415.18427	1538.37048339844
430.20453	2499.9619140625
430.83337	1327.31359863281
447.22973	79860.689453125
453.17224	10334.86328125
502.1619	1609.00244140625
524.24817	1680.53527832031
552.24127	4973.51318359375
562.25803	20457.9167480469
661.32543	20787.9565429688
667.26799	8730.90832519531
714.3526	2087.37573242188
715.33496	1387.16394042969
732.35966	49855.501953125
778.64417	1352.61840820313
898.41821	1426.43151855469
960.39807	1639.17004394531
986.4082	4431.03369140625
1095.4793	7569.46704101563
1113.4885	39151.6015625
peaklist end

peaklist start
mz=557.758618664872
fragmentation=HCD
charge=2
header=RawFile: QE929_MSQ1321_20180329_Heba_ub_s3_ctrl_3 Index: 4746 Silind: 31158
110.07154	4370.97802734375
126.41736	1211.57019042969
129.10225	1415.07580566406
129.39201	1061.60961914063
131.63771	1176.95422363281
157.13367	15229.5537109375
175.11867	1914.62084960938
185.12868	7721.4833984375
199.18004	1937.88647460938
503.20343	1373.54809570313
524.25604	2119.92724609375
609.34906	1396.26745605469
624.30756	2677.33544921875
687.31976	3531.39672851563
687.83331	2606.00073242188
744.37695	2044.87548828125
780.48047	1615.54150390625
850.40622	24204.6264648438
1044.4794	1422.05859375
1045.4938	1886.10632324219
1570.7574	1374.7509765625
peaklist end

peaklist start
mz=557.778292121951
fragmentation=HCD
charge=2
header=RawFile: QE929_MSQ1321_20180329_Heba_ub_s4_10_1 Index: 5005 Silind: 27427
101.07182	5025.47412109375
108.43948	1245.57348632813
112.05061	1140.31091308594
115.087	2641.3720703125
116.0174	1884.77563476563
127.05035	18627.73046875
129.10249	40293.56640625
133.04311	12823.939453125
136.07611	2244.54931640625
141.0668	1220.23352050781
145.06126	7421.29443359375
147.11337	1487.70544433594
157.1093	1730.02392578125
158.09306	1421.50500488281
159.07701	6475.5546875
173.05611	12687.3466796875
175.119	14978.6318359375
185.12933	1153.58129882813
201.12357	2673.06005859375
215.04964	2114.828125
216.0997	1607.95666503906
222.65605	10212.705078125
223.15755	1538.02844238281
223.88913	1363.16772460938
226.08104	2010.29968261719
226.11833	2052.52099609375
228.09949	1586.46240234375
229.11935	2327.55859375
230.151	2896.08984375
231.06244	2131.71606445313
243.10951	6194.181640625
244.09317	1873.486328125
248.15828	1509.94299316406
276.06622	2772.16748046875
288.20401	2928.40454101563
303.17801	6225.32666015625
315.00095	1355.29541015625
345.17981	1732.39672851563
346.09289	4958.93115234375
357.68069	1574.46069335938
366.19836	1772.42224121094
380.37097	1323.17846679688
391.09241	1774.80859375
427.27917	1821.72741699219
432.21991	2014.89916992188
444.30522	6313.380859375
445.19647	1254.7578125
458.26233	1439.94213867188
506.12393	4485.08349609375
545.30405	10223.1851806641
559.36053	8116.271484375
586.76868	2138.34765625
598.34235	2088.56225585938
599.33301	2579.2392578125
616.35323	47878.4782714844
658.38934	6561.0166015625
666.78125	1496.63110351563
714.35697	7075.36315917969
771.47517	13107.9167480469
844.46358	29992.2805175781
886.50088	36615.068359375
959.49116	20162.49609375
1074.5171	22754.2150878906
1189.5467	33638.0415039063
1260.6811	7746.45043945313
1349.5741	14902.2670898438
1421.6172	4124.0576171875
peaklist end

peaklist start
mz=557.780412176044
fragmentation=HCD
charge=2
header=RawFile: QE929_MSQ1321_20180329_Heba_ub_s9_30_3 Index: 4940 Silind: 34532
100.9868	1217.99499511719
101.0714	1429.88122558594
110.07166	1297.14367675781
129.10233	38957.7421875
130.10551	2259.75244140625
138.79074	1201.48876953125
147.11285	2261.8115234375
154.08682	1156.56176757813
185.12781	1140.31408691406
207.91917	1170.39306640625
236.40048	1336.42785644531
262.13446	1150.12780761719
272.12299	1751.55053710938
370.20398	1190.59155273438
389.1051	1726.40014648438
455.742	1204.16870117188
480.60468	1473.13720703125
559.3587	10047.4345703125
630.84045	5150.07080078125
828.50116	1621.57690429688
1078.5267	1620.59204101563
peaklist end

peaklist start
mz=557.782494270458
fragmentation=HCD
charge=2
header=RawFile: QE929_MSQ1321_20180329_Heba_ub_s2_ctrl_2 Index: 9757 Silind: 35988
110.07191	6310.0107421875
120.08106	1906.19873046875
129.10263	5653.1162109375
130.08678	2001.46215820313
147.11359	4755.35205078125
176.9297	1462.66455078125
201.12378	1085.49548339844
213.08784	4646.49560546875
215.13826	1808.98718261719
260.19699	6089.23046875
265.06012	1397.71350097656
276.45746	1218.25073242188
380.1918	1338.88354492188
450.32486	1218.39050292969
463.62711	1234.79016113281
481.01102	1525.16357421875
558.83136	2643.6640625
634.93494	1384.9716796875
996.26508	1450.68054199219
1777.9454	1391.30932617188
2035.7812	1582.17492675781
peaklist end

peaklist start
mz=557.783050219421
fragmentation=HCD
charge=2
header=RawFile: QE929_MSQ1321_20180329_Heba_ub_s9_30_3 Index: 9515 Silind: 35457
110.07137	1404.76953125
119.04934	1160.84716796875
122.94801	1077.27026367188
129.10266	1844.02795410156
136.07588	18083.056640625
148.2424	1003.49664306641
149.15947	1133.30529785156
159.6602	1239.63403320313
175.11989	1669.72705078125
186.08775	1781.55358886719
207.11264	2078.45434570313
228.1357	1208.31579589844
304.12708	1303.87231445313
313.63251	1203.52185058594
321.1568	2296.64233398438
326.17966	1375.52111816406
389.22266	1324.21557617188
434.23749	2110.80859375
436.8002	1262.67248535156
443.89691	1217.27624511719
532.22443	2141.61328125
639.25659	1419.68566894531
654.39359	32250.8359375
767.48029	1588.14770507813
918.7439	1419.66821289063
930.09558	1236.36108398438
942.89832	1395.32360839844
953.42725	1372.92468261719
peaklist end

peaklist start
mz=557.787408852212
fragmentation=HCD
charge=2
header=RawFile: QE929_MSQ1321_20180329_Heba_ub_s8_30_2 Index: 13609 Silind: 36539
104.05333	2609.40161132813
120.08096	5926.2294921875
136.07568	4866.5205078125
159.85059	1017.38879394531
175.11842	1554.93713378906
177.1021	2668.3759765625
205.09686	2422.35205078125
257.13199	1421.73950195313
284.19641	1716.9990234375
302.15329	2139.654296875
318.18436	1204.75854492188
403.1113	1278.52197265625
415.2327	1399.03515625
450.22516	1469.55529785156
482.23358	2263.396484375
485.14185	1466.20031738281
501.49341	1369.89245605469
602.35126	1148.82861328125
648.48999	1068.98474121094
684.30582	7105.06909179688
797.39349	1762.37048339844
798.39032	1854.32019042969
1526.8209	1423.818359375
peaklist end

peaklist start
mz=557.78742069491
fragmentation=HCD
charge=2
header=RawFile: QE929_MSQ1321_20180329_Heba_ub_s9_30_3 Index: 13542 Silind: 35987
104.05322	7362.44677734375
120.08094	5395.9306640625
129.10254	1783.20495605469
136.07547	1860.23522949219
143.11821	1434.94030761719
166.35609	1191.85534667969
171.11275	1973.28100585938
177.10254	5541.423828125
187.14581	1693.40490722656
199.28894	1104.03833007813
200.18356	1370.91198730469
205.09752	2050.60668945313
216.09781	2005.44116210938
217.13719	1750.66845703125
245.52229	1414.61791992188
257.13251	2190.89404296875
284.19757	8920.62890625
294.36484	1188.99462890625
302.15289	5277.4169921875
318.18109	2827.07763671875
322.21146	1438.93359375
375.21277	1124.19958496094
415.24081	1239.46130371094
444.2326	1762.787109375
449.72296	2781.96850585938
458.1842	1263.86169433594
460.7735	1233.57275390625
482.23663	4480.892578125
681.29523	7045.2041015625
684.30768	5406.41162109375
797.39119	9094.30407714844
866.20667	1620.43933105469
881.75537	1290.763671875
910.46533	2132.10131835938
peaklist end

peaklist start
mz=557.787551063223
fragmentation=HCD
charge=2
header=RawFile: QE929_MSQ1321_20180329_Heba_ub_s5_10_2 Index: 12485 Silind: 34960
104.05323	1432.96667480469
120.08039	1219.73510742188
133.02267	1187.89794921875
136.07576	5343.53759765625
145.44698	1073.71142578125
177.10167	1425.40026855469
205.09727	1611.48315429688
215.11211	1212.771484375
249.37907	1277.95434570313
302.15399	1408.78527832031
347.21597	1250.60180664063
363.05875	1248.16296386719
449.72183	1531.978515625
450.30957	1349.6416015625
684.31299	1630.06555175781
797.38324	1952.85278320313
1303.6425	1495.52221679688
peaklist end

peaklist start
mz=557.787641441255
fragmentation=HCD
charge=2
header=RawFile: QE929_MSQ1321_20180329_Heba_ub_s1_ctrl_1 Index: 11765 Silind: 34959
100.74456	1007.78137207031
101.9072	1141.92028808594
136.07489	1442.19787597656
157.77827	1329.58349609375
199.18089	6712.8828125
205.29671	1397.40576171875
227.17558	2340.83544921875
248.19269	1407.48864746094
417.23761	1207.30114746094
522.6358	1259.03918457031
898.43719	2087.6982421875
899.43896	2246.15551757813
1200.7507	1373.02661132813
peaklist end

peaklist start
mz=557.787751022046
fragmentation=HCD
charge=2
header=RawFile: QE929_MSQ1321_20180329_Heba_ub_s5_10_2 Index: 12082 Silind: 34800
120.08114	1372.01708984375
136.07539	4303.873046875
177.10095	1444.70141601563
186.16566	1494.50231933594
199.18033	2229.9912109375
205.09596	1205.724609375
320.38528	1228.07995605469
354.88159	1137.58776855469
431.21143	1460.09777832031
599.22388	1340.41320800781
747.70624	1502.396484375
846.19116	1384.53857421875
904.51715	1338.47546386719
peaklist end

peaklist start
mz=557.787910133787
fragmentation=HCD
charge=2
header=RawFile: QE929_MSQ1321_20180329_Heba_ub_s7_30_1 Index: 13306 Silind: 26386
104.0534	2483.38452148438
129.10262	1615.01440429688
136.07561	2170.01708984375
177.10161	2177.32763671875
194.14188	1115.47399902344
200.18365	2011.83190917969
207.11089	1342.75451660156
284.19638	2739.171875
288.17786	1129.81787109375
302.15323	2612.39111328125
391.78683	1426.90612792969
447.34616	1467.0732421875
482.23071	1960.11511230469
517.22522	1105.43688964844
681.29846	2072.7021484375
684.30902	1752.55590820313
peaklist end

peaklist start
mz=557.788203226275
fragmentation=HCD
charge=2
header=RawFile: QE929_MSQ1321_20180329_Heba_ub_s6_10_3 Index: 13874 Silind: 33585
104.05362	5997.18896484375
110.07167	1675.71484375
120.08129	1808.30395507813
129.10294	1888.05920410156
136.07626	6642.9677734375
141.09894	1010.6318359375
141.3949	1130.67041015625
171.11348	1656.37243652344
175.11972	1758.53588867188
177.10251	1925.93310546875
200.18376	1877.50219726563
205.09846	1856.97924804688
228.18074	1274.60144042969
257.13162	1756.36389160156
284.19669	2582.95190429688
302.1546	4757.505859375
339.23032	1159.14465332031
403.21054	1918.18957519531
482.23911	2146.49340820313
522.38336	1354.03918457031
557.46869	1452.48107910156
635.38885	1398.41967773438
681.29639	2125.03051757813
684.30859	7662.9853515625
770.33606	1519.30859375
797.39532	5088.7060546875
910.47742	1831.68200683594
1255.8149	1311.7705078125
1310.3247	1441.29150390625
peaklist end

peaklist start
mz=557.788379908381
fragmentation=HCD
charge=2
header=RawFile: QE929_MSQ1321_20180329_Heba_ub_s6_10_3 Index: 13443 Silind: 33548
120.04806	1123.2333984375
120.08067	4912.42041015625
129.96843	1236.88513183594
132.80548	1306.54577636719
136.07521	9141.38671875
142.12267	1258.65869140625
155.08226	1316.51977539063
177.10234	2309.841796875
185.14861	2158.83984375
186.16713	1573.45397949219
187.14368	5656.35400390625
199.17964	5708.39208984375
205.09682	1299.53771972656
214.16217	2378.00366210938
215.13988	2329.39233398438
230.72562	1200.50366210938
249.1602	1488.81750488281
273.91895	1224.99548339844
294.38452	1352.08801269531
365.58392	1255.27709960938
370.59454	1282.54992675781
397.07947	1448.83349609375
462.08606	1291.69860839844
526.27765	1556.50952148438
544.29193	1619.82299804688
745.41473	1812.51806640625
770.52631	1359.41284179688
791.44019	1399.28051757813
797.39325	1611.61437988281
peaklist end

peaklist start
mz=557.791344428157
fragmentation=HCD
charge=2
header=RawFile: QE929_MSQ1321_20180329_Heba_ub_s4_10_1 Index: 3413 Silind: 27265
104.00602	1184.07336425781
110.07159	5715.0625
113.41521	1244.0654296875
115.00365	1202.09533691406
115.0869	1452.97595214844
129.10243	22765.59765625
130.10585	1493.54418945313
131.08185	10978.32421875
136.07634	2760.48559570313
138.81587	1281.65734863281
141.66623	1138.36535644531
143.08266	1231.419921875
159.07669	15726.4150390625
162.73163	1286.13891601563
173.12927	4425.11328125
175.11963	2539.41796875
182.40913	1221.09240722656
183.11284	2436.99584960938
186.08786	2744.82470703125
186.12454	1454.19177246094
186.16876	12776.876953125
201.12419	6487.70947265625
212.10304	1582.34729003906
214.16373	5119.3623046875
215.09999	1235.42456054688
223.10764	7826.0556640625
226.11903	2078.12036132813
230.11389	2470.99755859375
244.12984	8556.2529296875
254.15034	5071.67529296875
272.12347	2192.81884765625
282.21106	1506.11804199219
285.15552	1742.8447265625
297.1564	2859.84985351563
315.16733	1869.92114257813
344.65564	2140.18090820313
345.14117	5650.89501953125
373.21378	8026.89453125
386.20282	1604.85485839844
413.25146	2886.353515625
457.23859	7581.5068359375
526.26129	9144.373046875
528.27551	6507.70263671875
544.27417	11316.21875
551.24335	4886.2392578125
572.28229	1749.10925292969
599.315	8309.8583984375
617.31897	1692.578125
658.3092	10054.7294921875
670.34631	1926.91882324219
688.30347	2013.10766601563
712.36511	1591.3466796875
729.38989	6676.37353515625
740.36493	2838.14892578125
757.38544	24305.2231445313
775.3316	11600.1708984375
846.37091	8272.4150390625
1115.6414	4084.97045898438
peaklist end

peaklist start
mz=557.791833809943
fragmentation=HCD
charge=2
header=RawFile: QE929_MSQ1321_20180329_Heba_ub_s7_30_1 Index: 3478 Silind: 25529
110.0717	2943.4619140625
129.10266	12989.65234375
131.08156	7258.3154296875
136.07591	4706.98583984375
159.07608	6634.46533203125
173.12845	1406.1708984375
175.11955	2539.68774414063
186.08771	1230.74926757813
186.16811	4933.14697265625
187.0193	1166.69921875
201.12387	2459.76586914063
206.56056	1293.16479492188
214.16356	2537.7041015625
223.10855	5119.650390625
254.1508	1733.20922851563
345.14075	2203.64868164063
373.21429	2026.20874023438
408.73328	1842.13854980469
409.23355	2575.53759765625
413.25089	1380.7890625
457.24402	1960.64526367188
526.26099	2476.76049804688
544.27454	5198.890625
550.2019	1272.47058105469
558.3089	5559.02587890625
599.31421	5239.63720703125
658.31622	2442.072265625
673.58032	1406.05908203125
729.39545	2625.46508789063
757.38043	6302.13427734375
775.32306	1831.55981445313
peaklist end

peaklist start
mz=557.803856422368
fragmentation=HCD
charge=2
header=RawFile: QE929_MSQ1321_20180329_Heba_ub_s2_ctrl_2 Index: 6392 Silind: 34079
110.07159	4577.64599609375
113.07283	1133.09094238281
118.37718	1027.51574707031
120.08105	25583.6953125
129.06575	1211.49951171875
129.10258	4554.17236328125
130.08611	1772.19177246094
133.40726	1189.85217285156
136.076	12361.296875
141.06599	7859.0009765625
175.11751	1442.53869628906
193.09624	1759.78735351563
215.11311	1583.16271972656
243.10941	1533.55810546875
284.17209	2008.3076171875
302.1333	1850.4228515625
304.12814	2509.34350585938
333.21307	2053.38623046875
349.81375	1120.939453125
378.17249	1999.708984375
448.24133	2606.04565429688
513.31689	1438.63720703125
547.30457	2458.91040039063
566.2735	1865.85339355469
585.75092	1389.35070800781
614.28943	5236.9111328125
710.36407	8593.375
835.40552	2349.00732421875
873.4234	1416.53234863281
930.44757	6252.33837890625
peaklist end

peaklist start
mz=557.812171125037
fragmentation=HCD
charge=2
header=RawFile: QE929_MSQ1321_20180329_Heba_ub_s9_30_3 Index: 11348 Silind: 35687
107.89259	1237.86413574219
110.07178	6502.33203125
110.84905	1108.08508300781
119.04955	2394.15576171875
120.08086	16690.81640625
129.10239	13751.5654296875
131.04054	1146.3056640625
131.47594	1153.35705566406
136.07571	99216.3828125
137.07924	7537.361328125
152.10736	1477.01965332031
158.09132	1335.80810546875
159.09163	7628.54638671875
169.05968	1187.505859375
175.11894	2638.31079101563
179.10014	1178.40161132813
183.14973	1529.06616210938
186.08755	12954.2646484375
199.18002	1519.49548339844
200.13829	6183.69482421875
217.13629	7290.4287109375
233.12811	8013.57373046875
236.1465	5920.28369140625
245.13069	2743.27734375
261.12247	7320.6767578125
267.62561	2319.96826171875
271.17584	2307.76513671875
279.13345	2007.35974121094
285.15485	1899.15539550781
294.17972	1683.99487304688
299.17097	15979.1110839844
304.29581	1384.35144042969
335.14053	2129.26831054688
395.22568	3173.04357910156
418.24496	1152.60961914063
460.26797	1858.39184570313
486.29181	5472.75244140625
534.23956	2879.44067382813
607.33411	6786.26220703125
629.39508	5202.0419921875
692.41736	1509.97473144531
821.46295	2765.07177734375
940.53864	1757.72436523438
peaklist end

peaklist start
mz=557.814582061534
fragmentation=HCD
charge=2
header=RawFile: QE929_MSQ1321_20180329_Heba_ub_s3_ctrl_3 Index: 9723 Silind: 33931
120.08109	2781.8310546875
129.10233	1867.66149902344
136.07573	1392.73413085938
136.51288	1094.82336425781
175.04842	1096.31127929688
175.11797	1920.28210449219
221.12743	8110.4921875
279.70477	1202.24426269531
363.8338	1149.11840820313
443.76422	1139.2373046875
663.39355	2750.86840820313
789.44958	1278.11389160156
865.44348	2289.3046875
1087.7882	1277.53308105469
1392.7048	1543.23767089844
peaklist end

peaklist start
mz=557.814715165992
fragmentation=HCD
charge=2
header=RawFile: QE929_MSQ1321_20180329_Heba_ub_s6_10_3 Index: 10517 Silind: 33351
102.91247	1187.1708984375
110.07159	2143.138671875
113.08485	1221.29248046875
114.41631	1032.7119140625
116.83227	1098.30541992188
120.08118	4711.21240234375
124.346	1134.15344238281
129.1019	1990.31286621094
136.07623	1678.56726074219
159.0916	1273.53686523438
175.11946	2033.88269042969
177.10254	1374.65087890625
183.14941	1345.30615234375
187.14433	1531.41772460938
197.12732	1367.78857421875
216.17885	1545.69885253906
216.20024	1135.02404785156
221.12881	9347.802734375
315.48862	1176.68627929688
345.15131	1178.4716796875
592.32996	1605.5244140625
712.41467	1495.30310058594
860.50885	2530.73828125
865.43833	3936.06384277344
943.53741	1537.58447265625
1171.9922	1481.787109375
1259.8031	1350.08068847656
peaklist end

peaklist start
mz=557.820712077217
fragmentation=HCD
charge=2
header=RawFile: QE929_MSQ1321_20180329_Heba_ub_s2_ctrl_2 Index: 7322 Silind: 34157
101.07129	17543.009765625
106.44144	1301.82849121094
110.07153	28563.392578125
115.08702	1337.42749023438
129.10237	33844.22265625
130.08615	6448.29833984375
130.10515	1519.6708984375
131.11784	1201.9375
133.04297	1793.68273925781
143.11792	25043.078125
147.11267	7976.3662109375
155.01909	1145.69299316406
171.11267	9286.9404296875
175.11902	6536.11669921875
184.509	1411.48046875
185.16505	1941.40954589844
213.06912	12846.234375
218.14975	6908.46044921875
226.11832	6546.07275390625
241.06319	7603.65478515625
242.14951	1704.98413085938
244.09369	2195.02783203125
244.16669	1290.68566894531
257.16153	1604.34155273438
258.14511	6069.48583984375
275.08041	1438.84802246094
299.17096	2002.77941894531
312.15811	1646.42700195313
369.12152	5927.25439453125
395.2048	6148.96533203125
433.69925	4317.15185546875
438.14713	1772.70043945313
445.27684	18154.4116210938
448.59506	1464.45104980469
474.25436	2463.40869140625
509.75601	1341.46508789063
510.22894	22363.2734375
530.79468	7115.91796875
544.34302	6415.51708984375
555.04828	1909.04284667969
558.65814	1816.01013183594
573.28265	1739.46459960938
576.78064	1650.21752929688
577.02509	1431.3857421875
580.33026	1661.76037597656
606.28491	2495.1220703125
623.31492	14669.921875
633.29144	1636.38354492188
648.86304	2115.0791015625
660.31226	6563.27197265625
682.23505	1700.06945800781
685.76129	1713.80395507813
737.2464	1771.86279296875
738.34002	22705.3461914063
770.42175	1906.63940429688
788.35852	2616.5888671875
793.28479	1627.77758789063
798.43024	8784.7802734375
799.42206	2674.49658203125
814.8031	1654.04943847656
848.38974	13585.8344726563
849.36792	6755.12890625
866.39854	20958.4682617188
869.49933	1859.91796875
885.41878	16377.3032226563
885.42511	1773.923828125
897.49268	23890.0540771484
947.50079	1655.12194824219
1061.5844	1710.40783691406
1114.6363	14888.0869140625
1249.3924	6507.00109863281
1490.531	6976.46423339844
2617.8369	1711.36022949219
peaklist end

peaklist start
mz=557.821608946205
fragmentation=HCD
charge=2
header=RawFile: QE929_MSQ1321_20180329_Heba_ub_s7_30_1 Index: 7150 Silind: 25880
101.07137	7222.61083984375
110.07191	5832.07958984375
115.08685	1978.16174316406
126.61374	1332.78442382813
127.56533	1265.8046875
129.10234	7497.857421875
143.11795	17226.416015625
147.11304	2167.72021484375
171.11275	3990.44458007813
175.11909	6558.91162109375
194.89336	1347.8564453125
218.14821	1553.73913574219
226.11885	7657.56396484375
244.09134	1199.40002441406
287.4267	1378.48498535156
307.84512	1102.0908203125
325.98532	1139.55786132813
395.20398	10953.8701171875
425.20105	1417.70458984375
443.21262	1824.97546386719
462.19476	1283.24975585938
510.23191	12913.4631347656
573.27649	5983.6875
623.31305	4800.142578125
660.30914	9926.54956054688
738.33714	8931.50439453125
788.36454	4326.69982910156
849.37292	6882.16125488281
866.40057	2835.69604492188
867.38831	1488.96081542969
885.42242	1909.73962402344
peaklist end

peaklist start
mz=557.821674458094
fragmentation=HCD
charge=2
header=RawFile: QE929_MSQ1321_20180329_Heba_ub_s8_30_2 Index: 7274 Silind: 32369
101.07109	4277.71435546875
102.05529	1385.43505859375
104.76556	1086.15173339844
110.07157	13400.8466796875
111.06699	1128.44555664063
115.08605	1176.0615234375
117.21421	1232.70617675781
120.08092	1261.7177734375
129.10222	13326.255859375
130.08632	2313.20947265625
131.28008	1103.91479492188
136.07613	1192.97802734375
137.83435	1286.12341308594
143.11852	3845.82080078125
147.11259	5014.56640625
212.95036	1188.63208007813
213.0683	2589.6484375
218.15034	1530.70556640625
226.11874	5604.74560546875
229.11786	2097.98779296875
241.06396	2319.73608398438
371.8226	1333.42443847656
388.35623	1200.06188964844
445.27612	2070.62255859375
510.23108	1716.10485839844
528.85333	1451.59057617188
544.3396	1456.99963378906
558.31946	2678.4462890625
652.34198	1330.40600585938
660.3074	4149.80383300781
738.33557	1872.73950195313
745.78033	1499.54528808594
859.35004	1667.30493164063
867.40259	1967.48071289063
885.41841	10985.0595703125
897.47614	1899.53796386719
975.6109	1510.63537597656
1239.4796	1513.64733886719
peaklist end

peaklist start
mz=557.821825983353
fragmentation=HCD
charge=2
header=RawFile: QE929_MSQ1321_20180329_Heba_ub_s4_10_1 Index: 7317 Silind: 28035
101.07145	16284.302734375
103.5083	1945.36499023438
104.05285	2085.47778320313
110.07162	22105.947265625
112.04121	1904.67248535156
112.08746	2462.20874023438
115.08691	85272.7109375
116.0712	2133.76953125
116.08995	2772.70556640625
118.23788	1934.32995605469
120.08051	2077.56640625
129.06583	4055.73315429688
129.10246	17118.35546875
130.06487	2192.1689453125
130.08618	1981.75109863281
136.07581	2563.04028320313
137.89876	1732.57653808594
139.08624	3022.927734375
143.11835	3236.09228515625
147.11266	3750.837890625
157.06012	2818.41577148438
158.09248	3703.60595703125
159.07713	3277.24780273438
159.09164	9617.1728515625
167.04474	2219.279296875
167.08148	2344.00048828125
172.46178	1944.49865722656
175.104	3917.89477539063
175.11909	110207.609375
176.12218	2913.47143554688
185.05592	60984.19921875
185.09219	8254.115234375
198.0869	3801.70581054688
198.12364	37719.5859375
199.12659	3225.55102539063
201.12381	2986.4267578125
203.06606	35804.8046875
209.0923	9626.177734375
213.04982	3101.25366210938
213.06935	4076.90356445313
216.09789	3374.84033203125
226.11858	143414.171875
227.12276	14115.5302734375
229.11705	2532.00903320313
231.06152	19586.21484375
256.14456	3965.98852539063
282.10779	3379.98095703125
284.13968	8745.580078125
285.15674	2996.24194335938
287.14224	17767.68359375
290.14609	13153.7841796875
295.14026	10195.1572265625
296.12375	8513.1689453125
310.1037	8066.19970703125
313.15065	48928.9814453125
321.6535	3034.361328125
328.11526	3813.41455078125
330.6597	2658.138671875
385.68478	3318.80493164063
399.16977	2626.14697265625
420.14734	1920.41625976563
425.6944	3171.43969726563
434.21109	6705.45458984375
438.16171	2558.89697265625
459.19968	2067.67211914063
476.22644	15948.974609375
486.19711	2694.11157226563
513.24127	2197.623046875
555.27179	2018.31787109375
556.25178	15401.8959960938
573.27809	198442.22265625
600.26886	2576.92944335938
630.29919	4405.42041015625
642.29027	23532.6259765625
660.31001	290383.307617188
695.2843	2859.84692382813
753.34332	2774.63623046875
770.35767	19526.142578125
771.34337	71015.294921875
788.36841	122144.5234375
867.40582	3368.69750976563
868.38782	3169.62670898438
868.39479	63603.76171875
885.26624	3285.16040039063
885.42226	173973.546875
peaklist end

peaklist start
mz=557.82279466803
fragmentation=HCD
charge=2
header=RawFile: QE929_MSQ1321_20180329_Heba_ub_s9_30_3 Index: 11348 Silind: 35693
107.89259	1237.86413574219
110.07178	6502.33203125
110.84905	1108.08508300781
119.04955	2394.15576171875
120.08086	16690.81640625
129.10239	13751.5654296875
131.04054	1146.3056640625
131.47594	1153.35705566406
136.07571	99216.3828125
137.07924	7537.361328125
152.10736	1477.01965332031
158.09132	1335.80810546875
159.09163	7628.54638671875
169.05968	1187.505859375
175.11894	2638.31079101563
179.10014	1178.40161132813
183.14973	1529.06616210938
186.08755	12954.2646484375
199.18002	1519.49548339844
200.13829	6183.69482421875
217.13629	7290.4287109375
233.12811	8013.57373046875
236.1465	5920.28369140625
245.13069	2743.27734375
261.12247	7320.6767578125
267.62561	2319.96826171875
271.17584	2307.76513671875
279.13345	2007.35974121094
285.15485	1899.15539550781
294.17972	1683.99487304688
299.17097	15979.1110839844
304.29581	1384.35144042969
335.14053	2129.26831054688
395.22568	3173.04357910156
418.24496	1152.60961914063
460.26797	1858.39184570313
486.29181	5472.75244140625
534.23956	2879.44067382813
607.33411	6786.26220703125
629.39508	5202.0419921875
692.41736	1509.97473144531
821.46295	2765.07177734375
940.53864	1757.72436523438
peaklist end

peaklist start
mz=557.822951628877
fragmentation=HCD
charge=2
header=RawFile: QE929_MSQ1321_20180329_Heba_ub_s8_30_2 Index: 11457 Silind: 32697
110.07183	4766.01708984375
119.04906	2174.80053710938
120.08095	11989.138671875
129.10237	6637.27587890625
136.07574	109550.125
137.0791	9469.9248046875
143.11743	1235.95886230469
159.09206	5434.26953125
169.06187	1197.62268066406
175.11844	2248.5791015625
183.14949	1269.62744140625
186.08762	13971.458984375
190.12279	2140.8193359375
199.18021	5132.9775390625
200.13913	2855.21020507813
201.12352	1300.16845703125
209.77168	1195.28332519531
215.15755	1276.75
217.13393	1550.55432128906
233.12885	8609.9658203125
236.14758	6319.3642578125
245.12993	2405.09765625
254.15079	1246.31555175781
261.12311	7588.3232421875
271.17673	2742.40454101563
294.18323	1415.10986328125
299.17065	13447.2041015625
335.13342	1336.15270996094
338.18146	2835.48828125
484.28717	1508.44519042969
551.23053	2016.09753417969
607.33734	1615.64721679688
629.3996	2173.80102539063
652.59241	1395.11022949219
720.4231	1398.95532226563
750.13751	1678.63500976563
952.52905	1518.99291992188
1126.5643	1391.12255859375
peaklist end

peaklist start
mz=557.823162943471
fragmentation=HCD
charge=2
header=RawFile: QE929_MSQ1321_20180329_Heba_ub_s5_10_2 Index: 10477 Silind: 34328
101.52168	1291.90087890625
116.26212	977.735717773438
120.08087	5862.32568359375
129.10245	1670.10815429688
130.08694	1458.52770996094
136.07565	25945.5546875
137.07956	1128.77893066406
143.11716	1346.88610839844
147.11287	2210.92431640625
186.08624	1271.01110839844
233.12704	1628.88696289063
235.1441	12184.6513671875
261.12396	1560.94970703125
263.13785	1506.21508789063
267.62381	2289.91162109375
299.16983	2548.74340820313
353.62253	1150.98779296875
407.22887	10769.4497070313
629.39783	1491.95288085938
630.38348	1452.1865234375
843.15735	1347.66943359375
851.5343	1399.36901855469
852.4592	6785.93579101563
peaklist end

peaklist start
mz=557.82317952182
fragmentation=HCD
charge=2
header=RawFile: QE929_MSQ1321_20180329_Heba_ub_s6_10_3 Index: 11734 Silind: 33441
101.07181	1138.3603515625
110.07136	2426.62377929688
119.04929	1683.705078125
120.08096	10899.3740234375
129.10222	5579.2431640625
133.3842	1227.37463378906
136.07578	100921.0859375
137.07881	5887.22509765625
141.06595	1579.56079101563
186.08743	14009.546875
190.12248	1838.93188476563
199.18039	2899.73779296875
200.13931	2592.72143554688
217.13615	2449.38525390625
227.17577	1414.56689453125
233.1281	7960.9892578125
236.1467	6984.92822265625
245.12686	1920.59545898438
261.12326	8523.623046875
285.15564	1761.82751464844
299.17166	13443.3916015625
315.20636	1132.72058105469
322.16306	1268.97668457031
335.13748	1436.09826660156
338.18335	1634.07873535156
389.21588	1598.76293945313
401.21777	1292.59643554688
446.23834	1772.8505859375
469.46286	1333.72619628906
607.33746	1935.01550292969
803.44525	1479.4873046875
1073.6713	1324.97094726563
peaklist end

peaklist start
mz=557.823526166995
fragmentation=HCD
charge=2
header=RawFile: QE929_MSQ1321_20180329_Heba_ub_s7_30_1 Index: 11196 Silind: 26200
103.38725	1048.70568847656
106.77856	1084.18579101563
110.07172	1789.06420898438
119.04989	1464.10595703125
120.08108	7698.66748046875
129.10257	5162.95654296875
130.08664	2837.31958007813
136.07579	53239.6953125
137.07925	1711.2265625
147.11287	6519.18994140625
153.92271	1115.22961425781
159.37001	1303.62097167969
173.45958	1206.38708496094
186.08752	4962.21142578125
199.18042	2839.11547851563
200.14104	2168.8330078125
227.17418	1347.19055175781
233.12836	5187.3115234375
235.14394	30200.54296875
236.14664	1781.42846679688
248.4556	1179.98645019531
261.12167	2667.76098632813
263.13901	4823.099609375
277.92511	1103.52746582031
299.17056	6063.1953125
388.23328	1201.92736816406
407.22799	30635.1767578125
554.29834	4868.681640625
607.33179	1445.27209472656
677.71387	1426.6328125
692.41663	1637.02282714844
712.34204	1499.25622558594
852.45815	10370.5922851563
940.52966	1749.58264160156
1080.9415	1561.84228515625
peaklist end

peaklist start
mz=557.826331715188
fragmentation=HCD
charge=2
header=RawFile: QE929_MSQ1321_20180329_Heba_ub_s1_ctrl_1 Index: 7013 Silind: 33844
112.45691	1087.67651367188
129.06653	1283.63623046875
129.10257	1975.21643066406
136.07649	1082.95324707031
147.59669	1060.42895507813
225.98984	1285.60522460938
358.65002	1162.10925292969
394.50351	1189.15844726563
443.22668	1384.84338378906
530.22968	1226.79333496094
798.51019	1906.92504882813
908.388	1283.25354003906
1196.1094	1406.17956542969
1287.7693	1387.43786621094
1560.9507	1480.09240722656
peaklist end

peaklist start
mz=557.826632858076
fragmentation=HCD
charge=2
header=RawFile: QE929_MSQ1321_20180329_Heba_ub_s2_ctrl_2 Index: 7583 Silind: 34185
101.07157	2638.97119140625
110.07168	2332.72387695313
119.0818	4992.0615234375
122.17361	1045.27905273438
129.10222	4938.5771484375
133.04367	1511.74084472656
136.07579	1727.79223632813
142.12242	1907.39807128906
142.28442	1126.95654296875
160.1655	1085.6533203125
212.10445	1023.34210205078
273.47256	1218.09594726563
316.43149	1147.00085449219
386.2229	1263.47741699219
420.11499	1631.79870605469
497.29181	1303.84167480469
648.81799	1745.25451660156
728.84277	1358.05676269531
877.46124	1568.08972167969
1272.8308	1308.02087402344
1297.6512	1508.54895019531
1437.2273	1315.3759765625
peaklist end

peaklist start
mz=557.8329797589
fragmentation=HCD
charge=2
header=RawFile: QE929_MSQ1321_20180329_Heba_ub_s8_30_2 Index: 13609 Silind: 36546
104.05333	2609.40161132813
120.08096	5926.2294921875
136.07568	4866.5205078125
159.85059	1017.38879394531
175.11842	1554.93713378906
177.1021	2668.3759765625
205.09686	2422.35205078125
257.13199	1421.73950195313
284.19641	1716.9990234375
302.15329	2139.654296875
318.18436	1204.75854492188
403.1113	1278.52197265625
415.2327	1399.03515625
450.22516	1469.55529785156
482.23358	2263.396484375
485.14185	1466.20031738281
501.49341	1369.89245605469
602.35126	1148.82861328125
648.48999	1068.98474121094
684.30582	7105.06909179688
797.39349	1762.37048339844
798.39032	1854.32019042969
1526.8209	1423.818359375
peaklist end

peaklist start
mz=557.83333186777
fragmentation=HCD
charge=2
header=RawFile: QE929_MSQ1321_20180329_Heba_ub_s6_10_3 Index: 13874 Silind: 33586
104.05362	5997.18896484375
110.07167	1675.71484375
120.08129	1808.30395507813
129.10294	1888.05920410156
136.07626	6642.9677734375
141.09894	1010.6318359375
141.3949	1130.67041015625
171.11348	1656.37243652344
175.11972	1758.53588867188
177.10251	1925.93310546875
200.18376	1877.50219726563
205.09846	1856.97924804688
228.18074	1274.60144042969
257.13162	1756.36389160156
284.19669	2582.95190429688
302.1546	4757.505859375
339.23032	1159.14465332031
403.21054	1918.18957519531
482.23911	2146.49340820313
522.38336	1354.03918457031
557.46869	1452.48107910156
635.38885	1398.41967773438
681.29639	2125.03051757813
684.30859	7662.9853515625
770.33606	1519.30859375
797.39532	5088.7060546875
910.47742	1831.68200683594
1255.8149	1311.7705078125
1310.3247	1441.29150390625
peaklist end

peaklist start
mz=558.21047579833
fragmentation=HCD
charge=2
header=RawFile: QE929_MSQ1321_20180329_Heba_ub_s4_10_1 Index: 3172 Silind: 27246
101.0713	1363.91552734375
112.20985	1028.69348144531
119.89891	1029.8125
120.08132	12265.6943359375
125.30672	1197.64831542969
127.08675	1322.17504882813
129.06612	1053.82885742188
129.10287	2530.66650390625
131.05502	1019.62969970703
136.07512	1255.42944335938
158.88206	1202.04931640625
160.90015	1002.92095947266
291.78485	1277.14929199219
972.52014	1500.98352050781
peaklist end

peaklist start
mz=558.222912655147
fragmentation=HCD
charge=2
header=RawFile: QE929_MSQ1321_20180329_Heba_ub_s6_10_3 Index: 3100 Silind: 32716
107.8934	1068.56884765625
110.07154	6877.8505859375
112.08755	2158.05932617188
117.52198	1145.26098632813
129.10283	1391.17797851563
136.85097	1215.23876953125
146.2795	1198.14270019531
157.1084	1874.53747558594
253.17683	4861.15087890625
337.67389	1676.88696289063
382.24768	1674.751953125
401.2908	1455.67907714844
557.38599	2557.47143554688
647.99127	1376.08093261719
746.59534	1292.09704589844
1098.5778	8064.19641113281
1109.8938	1582.53942871094
1115.6053	45929.755859375
peaklist end

peaklist start
mz=558.223192653037
fragmentation=HCD
charge=2
header=RawFile: QE929_MSQ1321_20180329_Heba_ub_s7_30_1 Index: 3014 Silind: 25487
110.07159	7549.6337890625
136.07555	1344.17175292969
157.10828	1328.95202636719
169.39557	1109.73693847656
175.11897	2587.6201171875
253.18051	1112.86865234375
272.58759	1183.08154296875
281.76956	1322.53137207031
285.13101	1193.46276855469
318.94537	1321.32043457031
369.18866	4491.21337890625
479.29483	1349.85498046875
500.75357	1292.4609375
539.33032	1353.52648925781
549.79602	2111.07250976563
721.28406	1445.09545898438
747.43158	8833.9931640625
1115.603	18038.1162109375
peaklist end

peaklist start
mz=558.223502374011
fragmentation=HCD
charge=2
header=RawFile: QE929_MSQ1321_20180329_Heba_ub_s8_30_2 Index: 2979 Silind: 31960
101.07146	1411.30383300781
109.70908	1140.94262695313
110.07175	14005.8759765625
112.08775	4633.47021484375
129.10271	6427.58740234375
130.08629	1433.22924804688
136.07619	2655.57958984375
147.11221	1855.44140625
157.10892	2099.53759765625
218.39684	1226.93078613281
225.99635	1190.90893554688
253.17798	6490.98388671875
257.13989	1980.92309570313
285.13547	2704.71362304688
337.67307	2568.109375
419.26526	1102.99279785156
479.30533	1638.11303710938
557.30725	2427.6982421875
557.38727	1651.40576171875
558.38879	2598.30395507813
560.27118	1456.50231933594
592.13812	1472.80920410156
651.01849	1297.57983398438
794.06165	1379.16784667969
846.43341	1643.50537109375
863.47156	1675.74572753906
1056.5707	3215.20068359375
1098.5822	21008.9111328125
1115.6067	55589.2236328125
peaklist end

peaklist start
mz=558.240048706942
fragmentation=HCD
charge=2
header=RawFile: QE929_MSQ1321_20180329_Heba_ub_s8_30_2 Index: 7274 Silind: 32365
101.07109	4277.71435546875
102.05529	1385.43505859375
104.76556	1086.15173339844
110.07157	13400.8466796875
111.06699	1128.44555664063
115.08605	1176.0615234375
117.21421	1232.70617675781
120.08092	1261.7177734375
129.10222	13326.255859375
130.08632	2313.20947265625
131.28008	1103.91479492188
136.07613	1192.97802734375
137.83435	1286.12341308594
143.11852	3845.82080078125
147.11259	5014.56640625
212.95036	1188.63208007813
213.0683	2589.6484375
218.15034	1530.70556640625
226.11874	5604.74560546875
229.11786	2097.98779296875
241.06396	2319.73608398438
371.8226	1333.42443847656
388.35623	1200.06188964844
445.27612	2070.62255859375
510.23108	1716.10485839844
528.85333	1451.59057617188
544.3396	1456.99963378906
558.31946	2678.4462890625
652.34198	1330.40600585938
660.3074	4149.80383300781
738.33557	1872.73950195313
745.78033	1499.54528808594
859.35004	1667.30493164063
867.40259	1967.48071289063
885.41841	10985.0595703125
897.47614	1899.53796386719
975.6109	1510.63537597656
1239.4796	1513.64733886719
peaklist end

peaklist start
mz=558.243665872592
fragmentation=HCD
charge=2
header=RawFile: QE929_MSQ1321_20180329_Heba_ub_s9_30_3 Index: 15314 Silind: 36123
106.51646	1004.15600585938
109.50971	1019.83526611328
114.31182	1286.02722167969
120.08085	6950.5322265625
129.10168	1557.71557617188
130.08568	1324.875
147.11229	4088.24365234375
152.51945	1349.69750976563
157.13353	20191.33984375
158.13675	1356.49719238281
181.63008	1135.62512207031
185.12817	7640.39013671875
185.16403	1393.59704589844
216.94353	1064.2744140625
267.14825	1575.40002441406
278.1145	2572.06762695313
289.04434	1120.49438476563
294.17978	1543.47326660156
377.18378	1490.88745117188
391.19562	2302.92236328125
408.32129	1750.70666503906
441.24948	6197.51220703125
554.33508	1487.09802246094
696.09424	1422.66040039063
717.3985	1463.66687011719
831.44751	4492.54833984375
930.51178	1737.87805175781
957.03467	1550.97045898438
1133.9094	1491.83227539063
peaklist end

peaklist start
mz=558.258204287317
fragmentation=HCD
charge=2
header=RawFile: QE929_MSQ1321_20180329_Heba_ub_s9_30_3 Index: 4650 Silind: 34508
101.07169	2691.97290039063
114.12845	5322.8544921875
116.82595	1092.73767089844
118.30667	1120.86462402344
127.13464	1102.12182617188
129.06613	1209.56384277344
129.10289	2450.54077148438
158.09261	1751.9326171875
175.11942	8631.845703125
181.06133	1583.97412109375
198.0881	6151.67578125
216.09886	1839.91003417969
226.08315	7138.60986328125
244.09349	2637.25903320313
246.15689	1550.6982421875
280.28983	1464.21228027344
282.14215	1191.61059570313
302.67126	1164.20886230469
325.14941	1262.64465332031
326.13687	1570.54748535156
356.12869	1136.55737304688
363.5943	1433.17248535156
413.1394	17136.416015625
440.17807	1867.23278808594
474.27115	6672.44580078125
486.22971	34696.5546875
499.29956	1539.38146972656
545.30219	2278.09326171875
558.3266	10364.4443359375
559.31793	35839.3046875
562.62006	1352.61218261719
613.34058	2175.42333984375
659.34523	12564.5068359375
757.34753	1693.10437011719
774.37153	13669.0994873047
827.44574	1827.22790527344
848.03857	1268.78112792969
873.44342	4991.30908203125
885.27924	1504.13500976563
988.46899	2192.50805664063
1096.0039	1514.47705078125
1098.517	4539.84851074219
peaklist end

peaklist start
mz=558.258385821542
fragmentation=HCD
charge=2
header=RawFile: QE929_MSQ1321_20180329_Heba_ub_s7_30_1 Index: 4743 Silind: 25644
110.90385	1070.53149414063
121.92551	1109.83728027344
129.1021	2051.34814453125
141.90326	1320.736328125
160.98186	1170.78356933594
175.11905	5733.525390625
226.08186	2478.07299804688
232.13895	2051.5107421875
321.78842	1249.05981445313
446.6777	1133.84814453125
474.26315	1765.47424316406
499.29654	1525.05078125
545.30963	1274.31127929688
549.76093	1923.59094238281
558.31952	6329.3642578125
647.32965	1257.51623535156
659.33954	2793.45947265625
728.38007	1483.30480957031
774.37195	4854.82177734375
833.7832	1442.97521972656
873.43176	4987.142578125
peaklist end

peaklist start
mz=558.259525659948
fragmentation=HCD
charge=2
header=RawFile: QE929_MSQ1321_20180329_Heba_ub_s1_ctrl_1 Index: 5834 Silind: 33745
114.28617	1164.43273925781
120.08075	1611.84436035156
129.10234	2519.2451171875
136.07477	1382.11315917969
143.11763	1518.28601074219
147.11345	1387.56225585938
173.12907	1496.71728515625
187.10738	17785.943359375
215.10211	1850.49279785156
232.41893	1403.83422851563
241.5891	1427.47937011719
329.9498	1253.23083496094
339.97958	1356.30041503906
347.19238	1379.80419921875
443.26212	1471.36669921875
460.27762	2465.81225585938
546.99213	1240.60607910156
702.41956	2009.4755859375
902.53522	2165.75756835938
1052.4377	1446.40551757813
1114.0203	1490.05590820313
1118.8505	1283.34204101563
peaklist end

peaklist start
mz=558.265450721044
fragmentation=HCD
charge=2
header=RawFile: QE929_MSQ1321_20180329_Heba_ub_s8_30_2 Index: 2979 Silind: 31959
101.07146	1411.30383300781
109.70908	1140.94262695313
110.07175	14005.8759765625
112.08775	4633.47021484375
129.10271	6427.58740234375
130.08629	1433.22924804688
136.07619	2655.57958984375
147.11221	1855.44140625
157.10892	2099.53759765625
218.39684	1226.93078613281
225.99635	1190.90893554688
253.17798	6490.98388671875
257.13989	1980.92309570313
285.13547	2704.71362304688
337.67307	2568.109375
419.26526	1102.99279785156
479.30533	1638.11303710938
557.30725	2427.6982421875
557.38727	1651.40576171875
558.38879	2598.30395507813
560.27118	1456.50231933594
592.13812	1472.80920410156
651.01849	1297.57983398438
794.06165	1379.16784667969
846.43341	1643.50537109375
863.47156	1675.74572753906
1056.5707	3215.20068359375
1098.5822	21008.9111328125
1115.6067	55589.2236328125
peaklist end

peaklist start
mz=558.271764184705
fragmentation=HCD
charge=2
header=RawFile: QE929_MSQ1321_20180329_Heba_ub_s5_10_2 Index: 4747 Silind: 31570
106.53299	1086.0966796875
110.0716	1632.55688476563
120.5165	1007.64916992188
122.40044	1068.69995117188
151.14809	989.369689941406
157.13367	12954.0361328125
180.81989	1040.56298828125
184.78395	1153.5830078125
185.12833	4473.9052734375
195.08751	1608.75329589844
238.43629	1367.21508789063
245.7341	1203.53527832031
290.71573	1100.24353027344
341.14676	1207.29992675781
502.37659	1543.3310546875
524.25702	2419.31127929688
601.01556	1385.63061523438
624.30554	1657.00183105469
637.34576	2066.203125
687.3335	1520.05224609375
687.82709	4456.697265625
850.4027	23143.9033203125
911.65076	1413.52526855469
1045.4973	1354.22180175781
1448.0109	1449.81018066406
1614.5658	1549.82495117188
peaklist end

peaklist start
mz=558.272257160699
fragmentation=HCD
charge=2
header=RawFile: QE929_MSQ1321_20180329_Heba_ub_s9_30_3 Index: 3242 Silind: 34388
101.07164	7375.96630859375
101.10772	1847.67614746094
107.04961	1534.76733398438
108.16923	1415.56994628906
110.07187	83422.6484375
111.07516	1878.25268554688
116.01699	1721.37829589844
119.04941	1493.38610839844
119.08199	72458.640625
120.08539	2399.70581054688
129.10262	63739.96875
129.44276	1341.5205078125
130.08673	44214.59375
130.1058	1388.91333007813
131.09012	2009.14538574219
133.04326	20832.736328125
134.04631	1604.9052734375
134.08643	1345.0126953125
135.06798	6481.2919921875
136.076	170972.0625
137.07921	12138.6826171875
141.1021	5625.6337890625
145.09746	9364.5263671875
147.11299	56735.84765625
148.11662	1557.07482910156
153.06635	6434.65966796875
156.07788	1826.96142578125
157.09766	2290.833984375
158.33961	1531.11059570313
160.07587	19168.423828125
167.08339	1776.52392578125
169.09776	13253.9072265625
171.07744	2028.47583007813
175.10815	2335.68481445313
175.31105	1449.09582519531
178.08653	62252.5546875
179.09073	3518.28466796875
184.07179	5208.71826171875
185.0925	3398.59301757813
186.12439	15776.66015625
192.1021	8728.32421875
201.03348	2168.62060546875
207.08876	2894.294921875
212.13976	2624.96826171875
214.05482	1410.52026367188
214.11937	13201.1640625
216.07927	1787.8388671875
218.06	3134.06640625
223.10808	647108.5
224.11188	71346.125
225.11438	2957.56567382813
227.04915	12796.955078125
230.05949	7328.2958984375
230.15074	13216.755859375
234.09122	13798.765625
235.08231	5543.37841796875
235.11986	3451.4306640625
237.12341	10825.8681640625
244.07626	6368.015625
245.06032	1945.95739746094
248.16118	44433.78515625
249.16467	2380.37231445313
251.10357	90716.10546875
262.08612	74806.7280273438
270.14529	9446.9609375
275.0809	28285.7421875
285.11987	6413.83935546875
306.14737	8908.18359375
331.19696	2588.17333984375
349.20908	29671.0451660156
351.17371	6852.26025390625
352.15158	8122.72900390625
353.18494	11963.2998046875
358.11887	2188.3037109375
371.19171	6200.67138671875
374.14853	12657.55859375
376.12912	34449.1796875
377.11902	3219.24340820313
420.1965	5431.29345703125
428.20486	3325.47436523438
435.22368	23999.6669921875
435.73026	7079.357421875
447.19969	14800.7749023438
450.2576	32111.5173339844
454.23135	9793.970703125
457.18622	4691.04443359375
465.22235	7529.8046875
475.19547	15734.3515625
488.19388	7296.0986328125
489.75513	6511.60302734375
490.25607	12704.591796875
520.23907	3567.8134765625
521.29736	18951.33203125
524.76184	5305.73828125
526.24872	6820.6044921875
533.27002	6775.73291015625
539.74329	2851.11352539063
574.3197	7176.77978515625
581.78076	2941.67407226563
589.24289	5038.33276367188
597.25769	6067.041015625
600.33749	22655.8178710938
608.21863	6547.10546875
613.28096	11530.880859375
613.78992	8767.4892578125
618.34683	281111.084960938
625.25636	15103.0267333984
627.29803	2774.09301757813
627.78418	3431.94677734375
663.32269	6520.08642578125
678.31378	2763.18530273438
681.27979	2446.47534179688
682.29889	6491.498046875
691.26428	2403.4052734375
698.30393	19623.3681640625
707.28131	6289.01123046875
708.29077	7070.1396484375
709.27887	8148.10107421875
726.30007	30885.9819335938
737.3997	17689.9545898438
755.40593	55715.1845703125
804.30292	3338.87963867188
817.39941	2861.00610351563
821.32251	6502.91455078125
835.40027	7782.1767578125
851.43253	13925.3427734375
853.42163	2184.67651367188
866.40277	2650.51928710938
869.4482	91630.6154785156
877.36243	3060.873046875
879.43176	2190.65185546875
880.4397	5396.62060546875
894.39036	11419.865234375
951.48895	2522.06030273438
954.46521	2722.89013671875
958.37128	2165.76000976563
968.5186	44114.5590820313
978.43835	3290.6884765625
1060.4573	2525.3330078125
1062.4498	2446.53955078125
1064.5514	1891.31481933594
1065.5269	14485.8603515625
1082.5583	106627.847412109
1093.5299	6524.54638671875
1161.5078	2335.3056640625
1179.5173	2725.7626953125
1207.5556	8246.4521484375
1242.5922	84305.9078369141
1308.604	4765.89453125
1326.621	22287.8833007813
1343.6385	87636.2331542969
1488.6949	7306.4990234375
peaklist end

peaklist start
mz=558.272287645026
fragmentation=HCD
charge=2
header=RawFile: QE929_MSQ1321_20180329_Heba_ub_s4_10_1 Index: 3283 Silind: 27254
101.07147	6764.03759765625
101.10793	2345.17333984375
102.61678	1494.99084472656
103.79719	1343.97644042969
107.04996	6612.57666015625
110.07184	125530.265625
111.07552	3166.75244140625
116.01706	3091.54907226563
119.04961	8746.58203125
119.08194	110216.15625
120.08554	2260.5185546875
121.06536	2128.33325195313
129.10262	84791.9375
130.08659	72126.2109375
130.10603	2595.21948242188
130.95692	1406.06591796875
133.04324	31989.97265625
135.06831	10412.2568359375
136.07596	248043.28125
137.07942	18899.955078125
141.10204	11559.5888671875
145.09731	9706.599609375
147.11301	81456.9140625
148.07614	1882.28234863281
148.11609	6539.79931640625
153.06624	11328.341796875
156.60568	1610.3564453125
157.0976	2394.68383789063
160.07564	26168.556640625
169.09767	18294.259765625
171.07664	6248.138671875
175.10838	6291.45703125
176.06987	1771.51000976563
178.08655	86402.3359375
179.09036	8780.2900390625
184.07228	3325.21142578125
185.09285	10169.748046875
186.12389	23216.154296875
187.10904	1913.90649414063
190.06282	2099.62841796875
192.10168	15696.0556640625
202.0867	3904.37963867188
203.10297	2529.53198242188
207.08817	2577.39111328125
210.02332	2590.27734375
212.14	3188.8466796875
213.1236	2029.95336914063
214.1185	13091.9853515625
215.12071	1773.16052246094
216.08034	2570.330078125
218.05785	1890.96362304688
219.11226	1726.81115722656
223.10803	960835.625
224.11168	117532.9296875
225.11382	2796.4111328125
226.11899	1615.92236328125
227.04877	25404.412109375
230.05972	8835.80859375
230.15038	16546.20703125
231.1333	2036.97448730469
231.15488	2183.86474609375
234.09143	25862.73046875
235.08369	7792.326171875
235.11925	5705.15380859375
237.12425	19502.505859375
244.07559	9198.0634765625
245.05968	2773.91821289063
248.16077	66617.6484375
249.16415	8665.5234375
251.10378	140765.859375
262.08584	121239.681640625
265.11813	16754.779296875
270.14557	15503.5517578125
275.08095	43586.2646484375
306.14975	9783.068359375
328.16257	7982.77001953125
334.14325	9254.900390625
346.15543	8730.666015625
349.20845	45793.5615234375
351.17496	9782.1279296875
352.15112	14208.806640625
353.18445	14505.4743652344
358.11807	6835.427734375
371.19324	13085.7568359375
374.14969	16047.19921875
376.12906	45763.298828125
378.20696	11507.587890625
430.17563	7975.037109375
432.24634	3672.8720703125
435.22326	35533.841796875
435.73154	7007.45361328125
447.20049	28546.7158203125
450.25615	52495.4677734375
454.22701	17217.677734375
457.18469	7764.00537109375
465.22321	12839.642578125
472.24069	9297.2177734375
475.19831	21131.9351806641
488.19458	8790.1796875
489.75607	12220.060546875
490.25568	13812.7841796875
521.29627	45545.2587890625
527.19409	6854.509765625
534.27319	3659.87133789063
556.30963	3254.17895507813
572.21814	7007.09326171875
581.77924	11152.390625
589.24336	14016.2348632813
597.25793	8428.08203125
600.33555	41620.8173828125
604.28302	9896.130859375
608.2199	16925.3090820313
612.79358	8113.08935546875
613.28567	32249.5419921875
613.79425	12215.49609375
618.34676	449464.201171875
625.25416	19135.7126464844
654.81201	3764.37377929688
663.32123	11508.056640625
681.27911	9703.060546875
682.2998	8181.9697265625
691.26129	3004.70288085938
698.30636	31652.818359375
706.32153	2343.04736328125
707.27966	16950.923828125
709.27952	13242.3649902344
716.34619	2594.80786132813
726.29895	50642.1828613281
737.39365	38746.0087890625
755.40636	70411.384765625
804.30145	2696.333984375
817.3916	6438.193359375
821.32174	16854.6674804688
835.39732	13276.1711425781
851.43024	9329.45703125
852.42228	18919.6579589844
866.40161	2800.45654296875
869.44876	136114.874023438
879.44025	2643.11328125
880.43024	7503.20166015625
894.38922	14618.2629394531
941.3642	3162.85180664063
942.37634	3222.44458007813
951.49329	2495.87646484375
958.38232	7612.81787109375
968.51952	68620.0375976563
978.448	3092.31640625
1048.5125	8405.2529296875
1052.4635	1925.96752929688
1060.4587	16452.6953125
1064.5399	2739.07495117188
1065.5302	21699.8779296875
1066.5427	3899.42260742188
1080.4592	2252.9775390625
1082.5594	130892.965087891
1093.526	24735.3249511719
1097.4919	3611.28540039063
1161.524	2235.69775390625
1179.5374	5630.8828125
1180.5089	2426.77392578125
1208.5469	14658.89453125
1215.5515	2636.02392578125
1242.5919	97680.4045410156
1253.5686	8736.6455078125
1254.5433	2339.0673828125
1282.591	7134.73510742188
1326.6179	29639.6787109375
1343.64	122644.887939453
1353.6234	16150.6159667969
1488.6907	9961.68627929688
1575.7268	14589.4189453125
peaklist end

peaklist start
mz=558.272361253202
fragmentation=HCD
charge=2
header=RawFile: QE929_MSQ1321_20180329_Heba_ub_s1_ctrl_1 Index: 3169 Silind: 33521
107.04982	1247.71728515625
110.07184	38358.9453125
111.07479	1554.61669921875
113.52826	1293.79858398438
119.08184	30430.462890625
129.10268	29409.18359375
130.0864	21560.318359375
130.106	1884.875
133.04312	11628.8447265625
135.06827	2194.4951171875
136.07591	78713.4765625
137.07907	6059.86572265625
141.10182	2141.95166015625
145.09718	1668.29663085938
147.11292	28287.69921875
153.06561	2069.36889648438
160.07553	7787.26708984375
161.58159	1284.62915039063
169.09747	3095.8779296875
175.10818	1709.49133300781
178.0865	22668.45703125
179.09032	2198.02490234375
184.07138	1527.40759277344
186.12387	9844.9423828125
192.10144	5973.73193359375
203.10199	1965.50085449219
207.08847	1606.16027832031
214.11853	6202.45849609375
218.05896	2344.083984375
223.10793	309106.34375
224.11157	33053.4140625
227.04866	7620.91552734375
230.05922	2598.3037109375
230.15033	6689.23193359375
234.0907	7064.84130859375
237.12416	4926.18310546875
238.1196	1325.53332519531
244.075	2226.07836914063
248.16052	20974.5859375
251.10324	40162.94921875
262.08584	35829.7414550781
275.08105	9647.9423828125
285.11957	2090.0712890625
306.14871	3059.65014648438
346.1539	1665.05358886719
349.20838	14052.6776123047
351.17291	2737.275390625
352.15097	5822.76806640625
353.18182	2942.11596679688
371.19229	2245.33276367188
374.15094	6384.17431640625
376.12871	16008.927734375
426.22659	1730.87219238281
437.22702	2290.95654296875
447.20306	5694.7119140625
450.25607	15241.0510253906
454.22879	3177.6640625
457.18491	1511.98364257813
465.22064	3085.48120117188
475.19959	12953.275390625
489.75055	2715.49145507813
490.24875	4805.6748046875
521.29608	12145.8720703125
541.78168	14332.2998046875
542.28864	2168.68212890625
581.77948	1670.57116699219
589.24561	2058.7861328125
597.26086	4994.59423828125
600.33746	10473.7763671875
604.27808	1752.73620605469
608.21698	4950.99755859375
618.34682	150993.431640625
621.80121	15948.314453125
622.29706	12333.9775390625
625.25238	5539.72607421875
681.28931	1929.58740234375
682.30768	2059.0400390625
690.26837	1502.51696777344
698.30658	2046.91784667969
709.27643	5812.4658203125
726.29998	13846.0832519531
737.39142	8454.0703125
755.40509	25100.0615234375
835.41034	1841.73815917969
851.4339	2203.91650390625
852.42181	2365.7001953125
869.45007	55468.6396484375
894.39056	3161.51513671875
968.52507	12525.4973144531
977.42194	2262.37036132813
996.43951	2067.6123046875
1065.5352	6901.32763671875
1082.5563	26507.33984375
1161.5392	1498.95617675781
1225.5688	14994.6052246094
1326.615	9853.8779296875
1343.6358	44596.1538085938
1592.1788	1692.08251953125
peaklist end

peaklist start
mz=558.273107672776
fragmentation=HCD
charge=2
header=RawFile: QE929_MSQ1321_20180329_Heba_ub_s9_30_3 Index: 6071 Silind: 34634
110.07161	2554.7978515625
111.56191	1260.74731445313
120.08093	4711.4873046875
121.83858	1032.02038574219
127.08688	1204.90649414063
129.10231	4380.4306640625
130.06493	1081.62902832031
136.07588	1359.54431152344
147.11276	2518.13208007813
159.09125	1316.49621582031
173.12904	1324.46911621094
187.10788	25354.0625
215.10339	5624.150390625
281.3891	1134.94140625
284.12491	1502.71130371094
347.19315	2737.19848632813
407.68362	1358.66857910156
443.25992	1419.90637207031
460.27481	2735.76904296875
702.40918	5004.82470703125
815.49524	1609.35034179688
902.53326	8264.8017578125
903.52081	2608.27783203125
1021.0739	1465.3232421875
peaklist end

peaklist start
mz=558.277482691662
fragmentation=HCD
charge=2
header=RawFile: QE929_MSQ1321_20180329_Heba_ub_s9_30_3 Index: 7658 Silind: 35184
101.07131	9542.7353515625
110.07155	14334.5
115.08694	1218.26843261719
120.08083	7654.1474609375
129.10251	5332.71044921875
130.08669	1611.19396972656
133.9265	1229.24340820313
136.07582	5757.384765625
143.11751	2009.47985839844
147.11276	4465.3740234375
155.09235	1172.66333007813
166.06052	1209.49670410156
169.13383	2214.88696289063
171.14914	10260.7236328125
175.11882	2859.16772460938
185.09337	1548.30554199219
185.16463	5171.9697265625
199.10861	1505.01049804688
199.14404	10064.6123046875
201.12373	1136.55981445313
209.09258	1818.69641113281
213.08636	1923.53210449219
227.10016	1547.580078125
248.98035	1141.53430175781
259.03857	1332.224609375
290.62097	1504.81298828125
298.0972	7524.75439453125
310.17599	4939.2822265625
312.23068	1703.76867675781
328.11414	1740.18298339844
336.14557	2065.29760742188
383.17401	2116.64819335938
410.16766	1861.58776855469
412.65427	1318.18481445313
425.25974	1743.38232421875
427.15735	2136.78344726563
438.19531	1569.67065429688
442.91345	1357.72973632813
445.16434	4447.18408203125
456.17242	2829.318359375
471.74164	2642.21020507813
496.29919	4613.185546875
518.28888	2084.67578125
579.77362	1403.88208007813
591.23907	2036.83703613281
595.36621	1835.767578125
622.28961	1299.15100097656
637.24835	1895.43664550781
665.24656	19854.9521484375
668.29065	2405.27807617188
678.85071	4278.5771484375
719.3313	1456.24536132813
724.39197	2265.06787109375
733.77234	1439.30883789063
750.34442	1579.80615234375
765.33783	17603.595703125
778.3266	4542.876953125
821.45917	2572.01000976563
876.37781	1876.67993164063
943.47567	4684.24743652344
1117.2604	1374.10717773438
1257.6115	9323.83129882813
1462.9132	1609.6806640625
1469.7733	6974.990234375
peaklist end

peaklist start
mz=558.283154396428
fragmentation=HCD
charge=2
header=RawFile: QE929_MSQ1321_20180329_Heba_ub_s8_30_2 Index: 5005 Silind: 32144
101.07127	1477.02172851563
108.492	1096.24731445313
129.10234	26541.666015625
129.96088	1023.62243652344
151.48232	1094.5537109375
153.57098	1235.92041015625
154.34085	1173.48522949219
159.17552	1306.97631835938
175.11861	4824.06005859375
182.59024	1056.2197265625
256.99408	1044.65161132813
303.17758	2332.2294921875
345.17548	1549.10620117188
397.18622	1191.11401367188
400.23608	1127.84948730469
544.91327	1170.41198730469
545.30365	4885.41943359375
559.35449	7037.81787109375
630.84265	7671.412109375
658.38631	4075.19384765625
771.47058	6018.103515625
886.49595	23070.9599609375
peaklist end

peaklist start
mz=558.289123960512
fragmentation=HCD
charge=2
header=RawFile: QE929_MSQ1321_20180329_Heba_ub_s2_ctrl_2 Index: 7054 Silind: 35811
110.07199	7269.39111328125
120.08088	1118.4248046875
129.10306	4596.142578125
147.11253	1349.91979980469
252.09912	2282.11572265625
288.23138	1159.96691894531
344.20453	1131.90393066406
376.19943	1958.85852050781
390.20059	1451.76062011719
404.70621	1237.10266113281
477.76123	1336.04333496094
481.07397	1281.81994628906
558.28198	1619.8330078125
571.89502	1293.66650390625
581.61914	1484.3662109375
1009.4609	1374.85583496094
1459.4916	1352.70007324219
peaklist end

peaklist start
mz=558.289175313054
fragmentation=HCD
charge=2
header=RawFile: QE929_MSQ1321_20180329_Heba_ub_s7_30_1 Index: 12860 Silind: 26294
110.07151	1428.42297363281
120.08102	4986.86572265625
130.06569	1310.21740722656
131.66667	1107.39318847656
136.07596	6370.7919921875
159.09296	1203.51354980469
175.11917	2088.78662109375
177.1026	5444.83935546875
186.54387	1163.02990722656
205.09663	4503.89208984375
271.55051	1320.4365234375
318.18219	1590.57604980469
333.65219	2198.22998046875
371.10904	1325.30529785156
482.24713	1495.59704589844
482.78873	1266.38549804688
522.39667	1334.51318359375
666.29858	5957.25390625
684.30383	4316.431640625
701.47772	1291.99670410156
745.30316	1483.93078613281
797.40106	5110.8095703125
peaklist end

peaklist start
mz=558.29083147429
fragmentation=HCD
charge=2
header=RawFile: QE929_MSQ1321_20180329_Heba_ub_s9_30_3 Index: 12628 Silind: 35835
102.05533	7127.4052734375
104.05315	2038.2119140625
110.07161	7094.6943359375
112.08744	1325.06323242188
120.08076	15011.4208984375
129.06543	1700.92297363281
129.10236	27698.3671875
136.07556	15132.02734375
137.00891	1209.94348144531
143.11783	97554
144.12132	6300.53125
155.08118	2468.22338867188
157.13326	2186.61328125
166.08585	6812.19873046875
170.14	1145.44140625
171.11266	52874.23046875
172.11562	1759.72546386719
173.09219	11327.1552734375
175.11891	7257.64404296875
179.85501	1286.62658691406
185.12807	1372.26318359375
187.14417	1778.92370605469
189.08734	1559.93786621094
197.12846	8889.279296875
201.08682	21375.087890625
201.2115	1460.72082519531
209.10243	5239.2314453125
211.17917	1458.72607421875
215.13902	13357.5322265625
217.08124	2697.1533203125
217.13388	5130.95166015625
225.1236	5477.8896484375
239.17432	2502.6201171875
242.1489	15272.81640625
242.18686	1617.04797363281
243.13251	2142.01098632813
245.1277	5505.33447265625
246.09042	1749.16931152344
249.15968	12099.712890625
274.10272	4634.984375
274.18712	18838.4860839844
277.15402	4715.650390625
294.18085	2802.20678710938
300.15414	9481.0478515625
314.17218	2353.06665039063
336.668	2051.94799804688
343.19754	4695.1298828125
350.13412	1458.00573730469
360.19144	1861.80102539063
367.23596	1745.20874023438
371.19101	5457.72705078125
378.20032	1524.51696777344
384.70795	1403.90295410156
385.24356	2279.06689453125
393.20972	6507.44580078125
413.24075	2956.46337890625
439.25787	1482.78381347656
448.72763	6946.7255859375
472.24911	1357.66381835938
474.26917	5023.65966796875
506.28976	1348.55859375
512.76392	1507.37927246094
540.27705	14965.3955078125
554.32166	1578.84216308594
557.30313	13550.1901855469
563.32849	8494.6015625
586.32941	1465.64147949219
599.3233	2177.65893554688
644.43701	1372.8876953125
654.32831	1489.46508789063
655.32208	1723.65747070313
662.39764	2260.0185546875
663.33527	1436.01440429688
672.33231	33750.3492431641
763.44702	16032.6611328125
785.41483	38148.392578125
896.44701	6599.40661621094
914.45789	55923.5914306641
1027.5438	5830.62805175781
1084.5625	35176.390625
1087.5562	1522.45471191406
1197.6405	2562.69799804688
1228.5428	1503.12622070313
peaklist end

peaklist start
mz=558.291288411967
fragmentation=HCD
charge=2
header=RawFile: QE929_MSQ1321_20180329_Heba_ub_s8_30_2 Index: 12696 Silind: 32811
102.05508	1729.98205566406
104.05309	1642.09790039063
110.07147	6376.3125
120.08093	11153.892578125
122.1874	1175.65844726563
129.10236	21226.94140625
136.07549	9874.958984375
144.12048	2467.32861328125
155.08104	1667.57275390625
166.08597	6448.4697265625
173.09207	6248.46240234375
185.16545	1907.2314453125
189.0872	2578.27563476563
197.12814	4629.88818359375
201.08649	9563.611328125
209.10381	4055.66577148438
215.13896	4882.1943359375
217.08113	2103.92065429688
217.13367	4817.24609375
225.12289	2511.1630859375
238.86633	1274.85192871094
242.14912	6461.72265625
245.12779	5215.5478515625
249.15944	6996.388671875
274.10248	4311.5029296875
274.18664	9416.06860351563
277.15509	2194.08056640625
284.19556	1963.09704589844
288.20267	1404.76538085938
294.17905	1347.41577148438
358.20859	1464.41040039063
371.19431	2222.95581054688
448.72488	5522.970703125
457.73288	1681.7548828125
471.28018	1268.25158691406
484.24789	1607.74438476563
540.2782	4714.87158203125
542.78448	2208.13500976563
557.30188	6064.38232421875
563.33075	4974.40966796875
672.33132	11978.1091308594
692.58026	1416.21313476563
743.50104	1751.96215820313
763.44476	9708.259765625
785.41503	17651.48046875
896.44586	1598.94030761719
899.58087	2149.89721679688
914.45566	22493.0302734375
916.47723	1908.35998535156
1084.5567	15053.7719726563
1522.4806	1535.29077148438
peaklist end

peaklist start
mz=558.292206533368
fragmentation=HCD
charge=2
header=RawFile: QE929_MSQ1321_20180329_Heba_ub_s7_30_1 Index: 10478 Silind: 26133
110.07145	1764.19287109375
119.90032	1072.82678222656
120.08085	10347.240234375
132.15329	1023.41467285156
136.07578	1495.02087402344
164.48351	1244.36145019531
165.08557	1105.68371582031
178.10576	1352.5048828125
202.84717	1202.69360351563
399.22791	1522.72961425781
497.86969	1379.27099609375
522.51154	1198.12536621094
641.36188	1219.36096191406
741.42236	1619.80358886719
1145.7118	1733.94445800781
peaklist end

peaklist start
mz=558.294342829719
fragmentation=HCD
charge=2
header=RawFile: QE929_MSQ1321_20180329_Heba_ub_s5_10_2 Index: 12164 Silind: 34863
136.07578	1231.64929199219
149.21782	1078.24072265625
185.16463	4316.2763671875
200.50792	1161.31372070313
201.92148	1313.84912109375
213.15907	1503.50732421875
789.44977	1599.87512207031
902.5271	1935.47216796875
903.53217	2057.31884765625
994.83667	1353.59985351563
1031.9445	1550.80529785156
1336.2623	1389.57165527344
1882.5947	1401.74487304688
2249.1206	1676.36437988281
peaklist end

peaklist start
mz=558.294377215767
fragmentation=HCD
charge=2
header=RawFile: QE929_MSQ1321_20180329_Heba_ub_s7_30_1 Index: 12895 Silind: 26311
103.76379	1120.06799316406
110.07117	1551.25952148438
120.08069	4705.212890625
131.7897	1171.95629882813
136.07567	4533.232421875
170.1172	1277.90197753906
177.10234	1259.51037597656
186.16681	1292.5673828125
187.14394	1601.29614257813
199.17961	5013.51611328125
215.13773	2298.56567382813
227.17348	1334.11279296875
292.38632	1077.5791015625
462.37317	1375.85473632813
702.44666	1506.53234863281
1016.6092	1621.51184082031
peaklist end

peaklist start
mz=558.294407162331
fragmentation=HCD
charge=2
header=RawFile: QE929_MSQ1321_20180329_Heba_ub_s4_10_1 Index: 13298 Silind: 29649
120.08106	2149.52026367188
122.01302	1075.19152832031
136.07573	8548.8603515625
186.16725	2160.859375
187.14442	2408.52514648438
199.18004	6226.57568359375
210.94339	1196.23742675781
215.13937	4500.41162109375
227.17738	1220.61096191406
233.66893	1263.50891113281
431.21228	1627.25817871094
522.47253	1373.34631347656
539.0813	1302.82092285156
544.29852	1551.77575683594
745.42041	1890.82397460938
837.4812	1863.10131835938
930.79761	1539.90783691406
peaklist end

peaklist start
mz=558.294803577892
fragmentation=HCD
charge=2
header=RawFile: QE929_MSQ1321_20180329_Heba_ub_s9_30_3 Index: 13106 Silind: 35917
104.07053	1436.61450195313
120.13595	1058.96691894531
132.88649	1136.89038085938
134.9816	1055.36352539063
136.07553	7825.35888671875
148.11166	1148.65551757813
170.11717	4706.7021484375
172.27898	1161.07177734375
187.14372	1915.23071289063
190.89621	1112.75830078125
199.17973	2858.00122070313
205.09541	1430.619140625
214.16144	1307.30859375
241.08035	1213.93835449219
249.15919	2150.12084960938
543.52637	1430.61315917969
598.78857	1674.73327636719
837.46704	1731.92297363281
948.4176	1339.43200683594
peaklist end

peaklist start
mz=558.294822667741
fragmentation=HCD
charge=2
header=RawFile: QE929_MSQ1321_20180329_Heba_ub_s3_ctrl_3 Index: 12440 Silind: 34808
120.08073	2153.27124023438
136.07547	2051.17700195313
166.44037	1304.64501953125
186.1678	2563.1982421875
187.14363	5374.78564453125
199.18007	2776.91625976563
206.21814	1223.80944824219
214.16273	1674.66479492188
215.13773	2443.64624023438
227.17551	1535.58227539063
328.22055	1783.84289550781
379.24448	1345.08544921875
388.0567	1124.16772460938
394.12213	1301.48779296875
457.08008	1262.13195800781
595.70105	1351.71667480469
689.39435	2567.0126953125
789.30475	1732.14184570313
peaklist end

peaklist start
mz=558.294859804876
fragmentation=HCD
charge=2
header=RawFile: QE929_MSQ1321_20180329_Heba_ub_s8_30_2 Index: 13177 Silind: 32906
120.08086	2326.64965820313
136.07542	9704.7578125
186.16852	1350.75134277344
187.14424	1667.71630859375
198.29427	1308.623046875
199.18105	2284.27661132813
204.532	1121.04455566406
214.16234	1708.6279296875
215.13904	1842.11389160156
249.16083	2277.0146484375
326.22516	1217.154296875
520.97314	1332.35168457031
618.24762	1306.4111328125
peaklist end

peaklist start
mz=558.29592850395
fragmentation=HCD
charge=2
header=RawFile: QE929_MSQ1321_20180329_Heba_ub_s1_ctrl_1 Index: 7292 Silind: 33859
120.08157	1383.21203613281
127.85623	1011.33282470703
129.10222	1194.57006835938
129.78128	1306.21618652344
130.96082	1254.75939941406
155.07574	1171.62780761719
199.18098	1951.48327636719
200.12341	1077.05151367188
379.61826	1394.42321777344
402.81625	1331.11267089844
407.9389	1067.28137207031
492.43982	1155.81665039063
739.92499	1260.79077148438
peaklist end

peaklist start
mz=558.305943223627
fragmentation=HCD
charge=2
header=RawFile: QE929_MSQ1321_20180329_Heba_ub_s8_30_2 Index: 4746 Silind: 32118
104.12397	1175.05200195313
120.08139	1223.01599121094
129.10277	4167.25634765625
154.1438	1149.10192871094
175.11909	5915.79150390625
255.14468	4661.30615234375
272.17108	1602.57177734375
378.19357	1287.54223632813
403.55402	1249.1455078125
416.25958	1453.87841796875
511.25833	1335.37341308594
537.25317	1506.61779785156
557.3205	18051.5703125
653.28607	2352.40844726563
683.84741	1422.14428710938
924.43701	1447.69775390625
peaklist end

peaklist start
mz=558.306091836365
fragmentation=HCD
charge=2
header=RawFile: QE929_MSQ1321_20180329_Heba_ub_s3_ctrl_3 Index: 4580 Silind: 31139
110.07174	1215.14440917969
111.18967	975.523010253906
136.07619	1839.9541015625
175.11992	4618.521484375
232.13939	1943.26977539063
244.16684	1876.95153808594
272.17154	2032.66967773438
326.7377	1453.55981445313
348.3504	1407.27380371094
401.10904	1803.73498535156
416.26083	1618.2412109375
557.31921	23837.2841796875
623.29407	1255.41528320313
733.02332	1364.9658203125
930.09723	1354.88256835938
1071.4927	2860.14025878906
1155.5377	1453.40551757813
peaklist end

peaklist start
mz=558.306829734788
fragmentation=HCD
charge=2
header=RawFile: QE929_MSQ1321_20180329_Heba_ub_s4_10_1 Index: 4778 Silind: 27393
101.07147	2651.6201171875
110.07137	4478.51513671875
120.08082	2080.8056640625
129.10239	1601.15344238281
133.0611	1245.32897949219
136.07553	5088.35693359375
164.08235	1379.1669921875
173.12755	1449.31884765625
175.11845	2319.3740234375
201.12292	1354.95153808594
214.08369	1519.4501953125
261.15399	1295.30358886719
271.10309	1748.35949707031
271.96082	1078.61560058594
437.24545	1271.90649414063
526.26202	1827.91748046875
548.59534	1264.16357421875
557.31818	6480.47375488281
559.34979	1445.83837890625
560.31726	1612.69873046875
593.24646	1599.2421875
653.28973	2304.59008789063
787.36951	1916.56921386719
947.17902	1648.40649414063
1034.4309	1345.75317382813
peaklist end

peaklist start
mz=558.307118933269
fragmentation=HCD
charge=2
header=RawFile: QE929_MSQ1321_20180329_Heba_ub_s7_30_1 Index: 3004 Silind: 25488
108.02231	1058.00170898438
110.07156	16369.2275390625
111.0759	1226.33081054688
118.54462	1014.55725097656
129.1028	2469.80810546875
136.07584	4586.68896484375
175.11929	1418.20495605469
222.30167	1194.47216796875
226.64931	1217.47253417969
230.74976	1099.74230957031
257.13879	5851.4560546875
285.1351	1882.52526855469
303.62659	1274.23022460938
351.94284	1373.08532714844
365.88068	1407.70471191406
369.18835	4781.048828125
371.19287	1322.6484375
409.4397	1317.93408203125
480.76562	1289.15612792969
557.82147	1453.43615722656
654.97076	1290.52014160156
747.42493	4622.892578125
832.30927	1348.30029296875
978.3783	1648.43762207031
1115.6038	10366.6916503906
peaklist end

peaklist start
mz=558.307133313477
fragmentation=HCD
charge=2
header=RawFile: QE929_MSQ1321_20180329_Heba_ub_s5_10_2 Index: 2962 Silind: 31429
110.07167	20938.4140625
129.10255	2141.50830078125
130.08633	2034.87915039063
136.07584	5033.203125
147.11234	2235.62524414063
175.11833	1699.39233398438
245.31976	1156.51208496094
254.07698	1224.84558105469
257.13895	7096.9404296875
285.13474	1668.09436035156
336.14465	1534.3681640625
464.39816	1380.904296875
520.66577	1339.65466308594
557.30548	6177.287109375
558.22388	1274.75366210938
671.28345	1438.95764160156
674.39105	1782.62280273438
831.30127	2228.45141601563
peaklist end

peaklist start
mz=558.310191208016
fragmentation=HCD
charge=2
header=RawFile: QE929_MSQ1321_20180329_Heba_ub_s4_10_1 Index: 3172 Silind: 27248
101.0713	1363.91552734375
112.20985	1028.69348144531
119.89891	1029.8125
120.08132	12265.6943359375
125.30672	1197.64831542969
127.08675	1322.17504882813
129.06612	1053.82885742188
129.10287	2530.66650390625
131.05502	1019.62969970703
136.07512	1255.42944335938
158.88206	1202.04931640625
160.90015	1002.92095947266
291.78485	1277.14929199219
972.52014	1500.98352050781
peaklist end

peaklist start
mz=558.311548163131
fragmentation=HCD
charge=2
header=RawFile: QE929_MSQ1321_20180329_Heba_ub_s4_10_1 Index: 3283 Silind: 27257
101.07147	6764.03759765625
101.10793	2345.17333984375
102.61678	1494.99084472656
103.79719	1343.97644042969
107.04996	6612.57666015625
110.07184	125530.265625
111.07552	3166.75244140625
116.01706	3091.54907226563
119.04961	8746.58203125
119.08194	110216.15625
120.08554	2260.5185546875
121.06536	2128.33325195313
129.10262	84791.9375
130.08659	72126.2109375
130.10603	2595.21948242188
130.95692	1406.06591796875
133.04324	31989.97265625
135.06831	10412.2568359375
136.07596	248043.28125
137.07942	18899.955078125
141.10204	11559.5888671875
145.09731	9706.599609375
147.11301	81456.9140625
148.07614	1882.28234863281
148.11609	6539.79931640625
153.06624	11328.341796875
156.60568	1610.3564453125
157.0976	2394.68383789063
160.07564	26168.556640625
169.09767	18294.259765625
171.07664	6248.138671875
175.10838	6291.45703125
176.06987	1771.51000976563
178.08655	86402.3359375
179.09036	8780.2900390625
184.07228	3325.21142578125
185.09285	10169.748046875
186.12389	23216.154296875
187.10904	1913.90649414063
190.06282	2099.62841796875
192.10168	15696.0556640625
202.0867	3904.37963867188
203.10297	2529.53198242188
207.08817	2577.39111328125
210.02332	2590.27734375
212.14	3188.8466796875
213.1236	2029.95336914063
214.1185	13091.9853515625
215.12071	1773.16052246094
216.08034	2570.330078125
218.05785	1890.96362304688
219.11226	1726.81115722656
223.10803	960835.625
224.11168	117532.9296875
225.11382	2796.4111328125
226.11899	1615.92236328125
227.04877	25404.412109375
230.05972	8835.80859375
230.15038	16546.20703125
231.1333	2036.97448730469
231.15488	2183.86474609375
234.09143	25862.73046875
235.08369	7792.326171875
235.11925	5705.15380859375
237.12425	19502.505859375
244.07559	9198.0634765625
245.05968	2773.91821289063
248.16077	66617.6484375
249.16415	8665.5234375
251.10378	140765.859375
262.08584	121239.681640625
265.11813	16754.779296875
270.14557	15503.5517578125
275.08095	43586.2646484375
306.14975	9783.068359375
328.16257	7982.77001953125
334.14325	9254.900390625
346.15543	8730.666015625
349.20845	45793.5615234375
351.17496	9782.1279296875
352.15112	14208.806640625
353.18445	14505.4743652344
358.11807	6835.427734375
371.19324	13085.7568359375
374.14969	16047.19921875
376.12906	45763.298828125
378.20696	11507.587890625
430.17563	7975.037109375
432.24634	3672.8720703125
435.22326	35533.841796875
435.73154	7007.45361328125
447.20049	28546.7158203125
450.25615	52495.4677734375
454.22701	17217.677734375
457.18469	7764.00537109375
465.22321	12839.642578125
472.24069	9297.2177734375
475.19831	21131.9351806641
488.19458	8790.1796875
489.75607	12220.060546875
490.25568	13812.7841796875
521.29627	45545.2587890625
527.19409	6854.509765625
534.27319	3659.87133789063
556.30963	3254.17895507813
572.21814	7007.09326171875
581.77924	11152.390625
589.24336	14016.2348632813
597.25793	8428.08203125
600.33555	41620.8173828125
604.28302	9896.130859375
608.2199	16925.3090820313
612.79358	8113.08935546875
613.28567	32249.5419921875
613.79425	12215.49609375
618.34676	449464.201171875
625.25416	19135.7126464844
654.81201	3764.37377929688
663.32123	11508.056640625
681.27911	9703.060546875
682.2998	8181.9697265625
691.26129	3004.70288085938
698.30636	31652.818359375
706.32153	2343.04736328125
707.27966	16950.923828125
709.27952	13242.3649902344
716.34619	2594.80786132813
726.29895	50642.1828613281
737.39365	38746.0087890625
755.40636	70411.384765625
804.30145	2696.333984375
817.3916	6438.193359375
821.32174	16854.6674804688
835.39732	13276.1711425781
851.43024	9329.45703125
852.42228	18919.6579589844
866.40161	2800.45654296875
869.44876	136114.874023438
879.44025	2643.11328125
880.43024	7503.20166015625
894.38922	14618.2629394531
941.3642	3162.85180664063
942.37634	3222.44458007813
951.49329	2495.87646484375
958.38232	7612.81787109375
968.51952	68620.0375976563
978.448	3092.31640625
1048.5125	8405.2529296875
1052.4635	1925.96752929688
1060.4587	16452.6953125
1064.5399	2739.07495117188
1065.5302	21699.8779296875
1066.5427	3899.42260742188
1080.4592	2252.9775390625
1082.5594	130892.965087891
1093.526	24735.3249511719
1097.4919	3611.28540039063
1161.524	2235.69775390625
1179.5374	5630.8828125
1180.5089	2426.77392578125
1208.5469	14658.89453125
1215.5515	2636.02392578125
1242.5919	97680.4045410156
1253.5686	8736.6455078125
1254.5433	2339.0673828125
1282.591	7134.73510742188
1326.6179	29639.6787109375
1343.64	122644.887939453
1353.6234	16150.6159667969
1488.6907	9961.68627929688
1575.7268	14589.4189453125
peaklist end

peaklist start
mz=558.311611282293
fragmentation=HCD
charge=2
header=RawFile: QE929_MSQ1321_20180329_Heba_ub_s2_ctrl_2 Index: 3345 Silind: 33863
101.07132	11266.1533203125
101.10772	7416.685546875
107.04964	2875.35180664063
109.06438	1542.70422363281
110.07173	150738.734375
111.07507	7420.94921875
116.0167	4034.67993164063
116.4202	1410.42834472656
118.66726	1514.52978515625
119.04979	9486.23828125
119.08188	130814.7109375
120.08499	2369.2216796875
121.06512	2263.10522460938
127.08768	1473.49365234375
127.42394	1559.73132324219
129.10246	107300.8671875
130.08653	80836.6875
130.1059	3674.29028320313
131.09007	2481.32568359375
133.04321	38798.83984375
135.06773	14921.412109375
136.07587	319032.96875
137.07944	26762.34765625
141.10234	15651.802734375
145.06456	2285.32299804688
145.09737	19098.234375
147.04425	1734.28515625
147.11288	127144.6875
148.11649	3133.56665039063
153.06599	10104.7724609375
157.09714	2440.40869140625
160.07588	34365.71875
161.07945	2059.14306640625
166.06166	1858.46447753906
169.09727	23530.232421875
171.07672	4111.81396484375
175.10793	6136.84326171875
178.08641	110071.765625
179.09081	13519.748046875
179.93755	1468.77075195313
184.07167	9040.7587890625
185.09187	10380.224609375
186.12375	36593.95703125
192.10182	17210.83984375
196.25237	1513.35583496094
197.09271	2160.244140625
201.03304	3029.67504882813
202.08629	6753.08984375
203.10362	2759.48095703125
205.09677	2912.43237304688
206.08191	2500.12280273438
207.08751	3427.06176757813
210.02155	2503.79541015625
212.13908	4044.1962890625
213.12233	2077.4404296875
214.1189	21981.599609375
216.08101	2798.9814453125
218.05873	3987.966796875
223.10782	1199680.375
224.11148	150246.546875
225.11459	7293.8046875
227.04822	28355.607421875
230.05898	12118.109375
230.15009	22492.81640625
234.09077	33011.4765625
235.08353	10178.587890625
235.11885	11130.7626953125
237.12315	17626.58984375
244.07489	13367.6767578125
247.10944	2383.73974609375
248.13461	2747.51611328125
248.16051	79258.53125
249.16393	7210.21337890625
251.10337	179923.065429688
262.08563	151229.717529297
270.14389	14515.3115234375
275.0807	50083.2653808594
285.11911	9938.96484375
306.14728	13083.1826171875
328.16235	9003.4287109375
334.1427	10078.9345703125
346.15402	9055.0986328125
349.20851	52618.3842773438
351.17355	12574.994140625
352.14975	16535.09765625
353.18549	12907.275390625
371.19099	16234.3569335938
374.14903	23093.1335449219
376.12827	68815.650390625
378.20593	17749.30078125
420.20023	9437.86328125
430.17642	9516.19946289063
435.22324	44611.9091796875
435.72903	4056.91918945313
447.20435	22165.197265625
448.19684	11004.2661132813
450.25668	65355.958984375
454.23048	24851.5578613281
465.22266	15568.8642578125
472.23926	9524.55859375
475.19804	35254.50390625
488.19214	9608.98828125
489.75583	10610.5693359375
490.25256	18735.712890625
521.29553	49461.0869140625
524.76202	6409.00146484375
527.19342	7736.42919921875
556.30719	8042.68994140625
572.21808	7412.37451171875
574.31921	7250.94775390625
581.77405	10508.109375
582.32819	7919.50341796875
589.23932	11417.3466796875
597.25505	21160.2502441406
600.33722	42810.1962890625
605.27301	8684.21484375
608.21759	18788.705078125
618.34606	598335.84375
625.24715	24814.4201660156
668.8006	3905.38330078125
681.28583	12070.349609375
682.29903	14547.6667480469
690.26349	3961.14477539063
691.26074	3999.93408203125
698.30358	37471.8149414063
707.28741	9827.0712890625
708.28754	15951.1552734375
709.27526	15019.1215820313
726.29813	66350.572265625
734.36298	3289.25903320313
737.39355	42423.3271484375
745.83978	2814.32885742188
755.40542	88504.8588867188
759.28052	2634.15356445313
776.31409	2328.15356445313
793.33337	2389.0068359375
804.29785	9062.11328125
817.39331	3943.43408203125
821.31892	20617.1437988281
834.40839	3572.22045898438
835.39941	12679.28125
851.43439	10734.11328125
852.42012	24895.3442382813
866.38904	3837.0771484375
869.4482	189334.101074219
877.3551	4037.39868164063
879.42392	15834.4404296875
894.3819	20093.0539550781
913.36977	11382.8862304688
930.3855	3112.99633789063
933.39197	2871.50317382813
942.36108	3589.03930664063
951.49341	3175.90966796875
958.38251	11014.3544921875
959.39771	10026.4787597656
968.51605	87313.6911621094
979.48767	2006.97583007813
1043.4269	2070.59375
1048.4965	2357.53271484375
1060.4483	13072.9584960938
1064.5425	4019.13671875
1065.5324	50588.5490722656
1082.559	189953.957519531
1093.5264	29952.3859863281
1162.5116	2782.87524414063
1179.5127	9256.57690429688
1180.5557	6243.09545898438
1197.5158	6761.57861328125
1207.5589	11727.1535644531
1215.5463	2423.85107421875
1225.567	70901.375
1242.5898	126913.13671875
1243.569	3443.17944335938
1253.5628	22581.453125
1307.5952	8891.68017578125
1326.6168	50726.3259277344
1343.64	162167.546875
1353.6185	17303.4155273438
1488.6968	16227.4306640625
1558.695	8750.9482421875
1575.7208	17603.3876953125
peaklist end

peaklist start
mz=558.311765127888
fragmentation=HCD
charge=2
header=RawFile: QE929_MSQ1321_20180329_Heba_ub_s9_30_3 Index: 3242 Silind: 34393
101.07164	7375.96630859375
101.10772	1847.67614746094
107.04961	1534.76733398438
108.16923	1415.56994628906
110.07187	83422.6484375
111.07516	1878.25268554688
116.01699	1721.37829589844
119.04941	1493.38610839844
119.08199	72458.640625
120.08539	2399.70581054688
129.10262	63739.96875
129.44276	1341.5205078125
130.08673	44214.59375
130.1058	1388.91333007813
131.09012	2009.14538574219
133.04326	20832.736328125
134.04631	1604.9052734375
134.08643	1345.0126953125
135.06798	6481.2919921875
136.076	170972.0625
137.07921	12138.6826171875
141.1021	5625.6337890625
145.09746	9364.5263671875
147.11299	56735.84765625
148.11662	1557.07482910156
153.06635	6434.65966796875
156.07788	1826.96142578125
157.09766	2290.833984375
158.33961	1531.11059570313
160.07587	19168.423828125
167.08339	1776.52392578125
169.09776	13253.9072265625
171.07744	2028.47583007813
175.10815	2335.68481445313
175.31105	1449.09582519531
178.08653	62252.5546875
179.09073	3518.28466796875
184.07179	5208.71826171875
185.0925	3398.59301757813
186.12439	15776.66015625
192.1021	8728.32421875
201.03348	2168.62060546875
207.08876	2894.294921875
212.13976	2624.96826171875
214.05482	1410.52026367188
214.11937	13201.1640625
216.07927	1787.8388671875
218.06	3134.06640625
223.10808	647108.5
224.11188	71346.125
225.11438	2957.56567382813
227.04915	12796.955078125
230.05949	7328.2958984375
230.15074	13216.755859375
234.09122	13798.765625
235.08231	5543.37841796875
235.11986	3451.4306640625
237.12341	10825.8681640625
244.07626	6368.015625
245.06032	1945.95739746094
248.16118	44433.78515625
249.16467	2380.37231445313
251.10357	90716.10546875
262.08612	74806.7280273438
270.14529	9446.9609375
275.0809	28285.7421875
285.11987	6413.83935546875
306.14737	8908.18359375
331.19696	2588.17333984375
349.20908	29671.0451660156
351.17371	6852.26025390625
352.15158	8122.72900390625
353.18494	11963.2998046875
358.11887	2188.3037109375
371.19171	6200.67138671875
374.14853	12657.55859375
376.12912	34449.1796875
377.11902	3219.24340820313
420.1965	5431.29345703125
428.20486	3325.47436523438
435.22368	23999.6669921875
435.73026	7079.357421875
447.19969	14800.7749023438
450.2576	32111.5173339844
454.23135	9793.970703125
457.18622	4691.04443359375
465.22235	7529.8046875
475.19547	15734.3515625
488.19388	7296.0986328125
489.75513	6511.60302734375
490.25607	12704.591796875
520.23907	3567.8134765625
521.29736	18951.33203125
524.76184	5305.73828125
526.24872	6820.6044921875
533.27002	6775.73291015625
539.74329	2851.11352539063
574.3197	7176.77978515625
581.78076	2941.67407226563
589.24289	5038.33276367188
597.25769	6067.041015625
600.33749	22655.8178710938
608.21863	6547.10546875
613.28096	11530.880859375
613.78992	8767.4892578125
618.34683	281111.084960938
625.25636	15103.0267333984
627.29803	2774.09301757813
627.78418	3431.94677734375
663.32269	6520.08642578125
678.31378	2763.18530273438
681.27979	2446.47534179688
682.29889	6491.498046875
691.26428	2403.4052734375
698.30393	19623.3681640625
707.28131	6289.01123046875
708.29077	7070.1396484375
709.27887	8148.10107421875
726.30007	30885.9819335938
737.3997	17689.9545898438
755.40593	55715.1845703125
804.30292	3338.87963867188
817.39941	2861.00610351563
821.32251	6502.91455078125
835.40027	7782.1767578125
851.43253	13925.3427734375
853.42163	2184.67651367188
866.40277	2650.51928710938
869.4482	91630.6154785156
877.36243	3060.873046875
879.43176	2190.65185546875
880.4397	5396.62060546875
894.39036	11419.865234375
951.48895	2522.06030273438
954.46521	2722.89013671875
958.37128	2165.76000976563
968.5186	44114.5590820313
978.43835	3290.6884765625
1060.4573	2525.3330078125
1062.4498	2446.53955078125
1064.5514	1891.31481933594
1065.5269	14485.8603515625
1082.5583	106627.847412109
1093.5299	6524.54638671875
1161.5078	2335.3056640625
1179.5173	2725.7626953125
1207.5556	8246.4521484375
1242.5922	84305.9078369141
1308.604	4765.89453125
1326.621	22287.8833007813
1343.6385	87636.2331542969
1488.6949	7306.4990234375
peaklist end

peaklist start
mz=558.311840745334
fragmentation=HCD
charge=2
header=RawFile: QE929_MSQ1321_20180329_Heba_ub_s7_30_1 Index: 3335 Silind: 25526
101.07147	6687.32958984375
101.10827	1761.80798339844
107.02085	1774.15502929688
107.0495	3462.43579101563
110.07188	109228.921875
111.07506	3314.36938476563
116.01668	5394.59375
116.69623	1342.20349121094
119.04958	5934.7373046875
119.08204	107070.6875
120.0858	1896.17944335938
121.06477	2095.72973632813
129.10266	75883.8046875
130.08662	68309.71875
130.0939	1561.05090332031
130.10602	2606.07275390625
131.09074	1829.89978027344
133.0434	35901.078125
135.06822	7672.32177734375
136.076	226760.4375
137.07968	15555.986328125
141.10263	8845.033203125
144.01295	2233.24731445313
145.0976	10230.28515625
147.11308	86849.90625
148.11656	3197.95751953125
153.06589	3748.57666015625
157.09715	2135.83544921875
160.07593	26801.595703125
161.07951	1836.88195800781
169.09753	17939.779296875
178.08659	85238.328125
179.09073	9432.5146484375
184.07202	9354.189453125
185.09238	10153.0966796875
186.12392	25390.666015625
187.14415	2266.62084960938
190.06459	5932.01953125
192.1019	13839.447265625
193.09908	2035.01000976563
202.08694	1731.94653320313
203.1019	3644.2890625
205.09622	3224.64794921875
206.08092	2225.47436523438
207.08749	3242.1298828125
210.02193	1658.21960449219
214.11896	16790.220703125
216.08002	2775.69580078125
218.05811	2351.09033203125
223.10808	907657
224.11174	103474.859375
225.11298	6791.22900390625
227.04846	22937.564453125
230.0594	10475.330078125
230.15021	19498.51171875
234.09114	19356.654296875
235.08267	9443.720703125
235.11894	3620.80053710938
237.12416	13997.517578125
238.12289	2419.16723632813
244.07506	7020.8017578125
245.06036	2059.0517578125
248.16107	58293.390625
249.16327	3348.68115234375
251.10356	135057.435546875
262.08591	107824.391601563
275.08115	38034.96484375
285.11945	10929.58984375
328.16269	8619.5595703125
346.15628	8221.4423828125
349.2084	42551.68359375
351.17224	10638.6533203125
352.15005	14381.20703125
353.18719	11204.56640625
358.1188	8176.5263671875
371.19305	9925.2001953125
374.15048	21950.4387207031
376.12872	36159.0119628906
420.19974	8729.8876953125
428.20367	9352.943359375
436.22287	6203.2919921875
437.2247	9547.0048828125
447.19753	24741.9228515625
450.25638	48231.982421875
454.23135	12651.1181640625
465.21927	13831.775390625
472.24042	8232.4140625
475.19687	23892.236328125
488.19391	8038.2236328125
489.75534	9877.0107421875
490.2561	13195.0166015625
521.29718	38198.7563476563
526.57721	3305.3251953125
527.19287	3253.13525390625
547.27002	6010.458984375
556.30652	11243.267578125
574.32104	6847.15869140625
580.2276	7033.22119140625
582.32605	6946.81884765625
589.24066	10840.533203125
597.25952	7989.70947265625
600.33811	36577.083984375
604.2843	7388.220703125
605.27985	7607.564453125
608.22052	11858.0166015625
612.79242	7605.5009765625
618.34709	431453.28515625
625.25219	23407.6162109375
641.80603	5589.8544921875
669.30878	3292.130859375
681.27734	6689.375
682.29675	2766.82421875
698.3034	31639.7177734375
707.28931	8609.1474609375
708.28955	12484.451171875
709.28074	15801.2143554688
719.38422	2921.67016601563
726.2996	40957.5703125
728.29449	2366.48559570313
737.39628	30525.0048828125
755.40671	85880.9471435547
776.30896	2518.25659179688
799.38037	2364.92993164063
804.2937	5922.18115234375
807.40009	2014.15344238281
817.39758	3282.53833007813
821.32667	10907.2639160156
835.40015	11367.7316894531
851.43414	7729.7333984375
852.43243	12459.2333984375
853.42291	2535.64990234375
869.4485	154503.577758789
877.37366	3424.61767578125
879.43378	3389.72509765625
880.41943	6807.80615234375
894.38251	9105.41943359375
918.43811	3144.24291992188
941.3623	2105.3515625
950.48541	2213.2919921875
951.45618	2944.43676757813
958.38867	3426.27514648438
959.39286	10260.5107421875
968.52034	56953.3361816406
1060.4702	2600.740234375
1061.4619	2907.04711914063
1062.4514	2083.96459960938
1065.5386	43660.68359375
1082.5614	138970.122070313
1093.5249	14291.544921875
1097.472	2698.83959960938
1153.5009	2687.68872070313
1161.5168	2672.693359375
1162.495	2778.15966796875
1180.5062	3550.16870117188
1197.528	3105.73559570313
1213.4117	2118.57592773438
1225.5668	31570.8291015625
1242.5696	3216.66186523438
1242.5915	102830.887695313
1308.5981	13850.2983398438
1326.6196	38466.7309570313
1343.6395	120530.754638672
1399.2482	2613.24194335938
1488.6907	10037.4956054688
1575.73	22336.00390625
peaklist end

peaklist start
mz=558.311869076275
fragmentation=HCD
charge=2
header=RawFile: QE929_MSQ1321_20180329_Heba_ub_s6_10_3 Index: 3454 Silind: 32754
101.07142	6176.13916015625
101.10764	2889.03588867188
101.83746	1516.36279296875
107.04994	2756.69091796875
110.07173	113800.75
111.07487	2960.35473632813
116.01682	2660.65161132813
118.51382	1405.8994140625
119.04934	6673.97265625
119.08186	94870.3671875
120.08467	2514.03637695313
122.22823	1625.44348144531
129.10249	83354.1875
129.39499	1489.24169921875
130.08656	56819.23828125
130.10583	2626.99072265625
131.0901	2359.73486328125
133.04324	33725.9140625
135.06792	6510.88916015625
136.07582	233350.96875
137.0795	15093.1494140625
137.61365	1538.42822265625
141.10229	7365.6474609375
144.01199	2277.2099609375
145.09743	10281.2646484375
147.0448	1633.6484375
147.11296	83062.828125
148.07657	1713.69299316406
148.11693	3049.88549804688
153.06601	3504.44604492188
157.0975	1564.20971679688
159.07867	1691.0107421875
160.07605	17468.892578125
162.09171	2440.49658203125
169.09703	17293.951171875
171.07686	1791.33044433594
175.10754	3728.14282226563
176.07072	1446.36193847656
178.08643	89908.109375
178.10201	3593.73559570313
179.09012	9927.9775390625
184.07205	7880.404296875
185.09166	6114.7353515625
186.12407	30153.833984375
187.1281	2361.04809570313
187.14304	10815.521484375
190.06447	1846.33898925781
192.10214	13894.0634765625
197.09155	1866.52209472656
202.08665	2246.54321289063
203.1035	3609.39794921875
207.08653	4824.189453125
214.11873	13542.927734375
215.13959	2628.88989257813
216.08003	2155.60791015625
217.07819	1597.06396484375
218.05878	3009.056640625
223.10782	859283.4375
224.1115	97491.625
225.11414	8243.431640625
227.04904	21671.310546875
230.05934	11021.9541015625
230.15028	17215.056640625
234.09087	19394.708984375
235.08279	7575.7880859375
235.11877	3400.73681640625
237.12408	13686.8330078125
244.07552	8931.529296875
248.16095	54358.21484375
249.16321	3283.6484375
251.10337	130239.55078125
262.08567	111724.302734375
270.14438	11131.08203125
275.08072	37781.55078125
285.11929	7187.46435546875
306.1474	8425.0185546875
327.16391	5627.8154296875
334.14273	7905.88427734375
335.17255	7082.78076171875
349.20845	38371.9729003906
351.17499	9744.2734375
352.14789	10946.3740234375
353.18198	10181.57421875
358.11819	3482.68530273438
371.19145	14137.2525634766
374.14893	15017.6374511719
376.12814	43112.9140625
428.20319	8806.62109375
436.21942	8440.232421875
437.22272	8697.72265625
447.20319	15569.79296875
450.25599	46689.4970703125
454.22993	20661.0559082031
465.22055	14889.693359375
475.19766	22024.69921875
488.19208	7182.89208984375
489.75421	8227.4345703125
490.25363	12744.76953125
520.24231	3687.3134765625
521.29607	34322.6396484375
524.75867	6160.8720703125
527.19208	2833.81860351563
556.30811	6868.14453125
572.2157	6440.060546875
581.77887	9695.654296875
582.32605	9521.5244140625
589.24115	9076.1728515625
597.25171	11577.23046875
600.33667	33021.7216796875
605.26367	5997.224609375
608.22333	12182.7138671875
618.3461	412298.549804688
625.25044	17019.1423339844
654.80774	3631.37377929688
677.82141	3154.95849609375
680.29767	2751.47216796875
681.28375	8999.9501953125
682.30762	7939.158203125
691.26813	3221.87133789063
698.30301	27185.740234375
707.27881	3365.25903320313
708.28534	10004.2060546875
709.27917	11091.0673828125
726.29622	46636.0002441406
737.39472	32727.46875
755.40395	86168.2583007813
788.39575	8965.0078125
793.33533	2594.18310546875
804.29503	5784.10864257813
817.39331	3784.94580078125
821.32419	19598.6762695313
835.39266	9234.43969726563
851.43518	7778.08203125
852.42459	17913.8100585938
869.44803	156979.999511719
877.37366	2465.94116210938
879.42499	3693.43676757813
880.4231	6080.03759765625
894.39097	11439.7158203125
901.47522	8909.1171875
930.39496	2413.45263671875
941.35693	2066.818359375
951.49231	2638.83959960938
958.37506	2377.13012695313
959.40011	6920.9697265625
968.51462	60838.958984375
978.44202	7819.0302734375
1047.5378	3111.63330078125
1060.4544	6222.66577148438
1062.439	2328.46704101563
1065.5382	27953.916015625
1066.5193	2865.65625
1068.4866	2066.48828125
1082.5597	141239.256347656
1093.5267	19304.1545410156
1126.4671	5128.53308105469
1162.5188	2308.30810546875
1180.517	2474.23291015625
1198.5353	3207.94995117188
1207.5465	9864.98315429688
1225.5686	35781.8742675781
1242.5899	92601.5556640625
1253.5618	15273.3305664063
1326.6213	48017.5673828125
1343.6374	119007.308349609
1399.2334	3164.9169921875
1575.7274	14458.1518554688
peaklist end

peaklist start
mz=558.311877651893
fragmentation=HCD
charge=2
header=RawFile: QE929_MSQ1321_20180329_Heba_ub_s8_30_2 Index: 3308 Silind: 31991
101.07144	7959.76123046875
101.10815	3551.0244140625
107.05012	2323.90502929688
110.07177	93940.859375
111.07521	3651.8720703125
116.01701	3115.81640625
117.0381	1473.83654785156
119.04995	3480.33129882813
119.08195	73902.6953125
121.89639	1422.38110351563
125.07172	2037.14807128906
128.12723	1244.74743652344
128.16002	1530.41442871094
129.10257	55468.45703125
130.08662	46339.72265625
130.10593	1978.82250976563
133.04314	24958.603515625
135.06793	9277.455078125
136.07593	187432.375
137.0791	11445.0595703125
141.10251	8955.96484375
145.0976	10030.2724609375
147.11299	71099.421875
148.11647	2800.56713867188
153.06601	10093.01171875
160.07585	17541.46875
167.08284	2074.75268554688
169.09772	12332.8642578125
171.07692	1912.22961425781
175.08641	1459.87670898438
175.10709	2782.93310546875
178.0865	68649.34375
178.10205	2461.34594726563
179.09006	3445.67651367188
184.07233	2493.39501953125
185.09235	3427.453125
186.12404	19718.1328125
187.10793	1877.52685546875
187.12723	1607.61828613281
187.14383	1716.10205078125
192.10178	10577.7216796875
203.1024	2083.12426757813
205.09695	3558.67822265625
207.08794	3377.40942382813
213.12317	2115.32763671875
214.11853	14755.572265625
216.08087	1689.28100585938
218.05922	5931.50244140625
223.10796	690569.125
224.11165	81827.3359375
225.11404	6391.744140625
226.1185	1588.89404296875
227.04895	20179.72265625
230.05968	9101.5615234375
230.149	10211.6708984375
234.09175	13328
235.08292	2586.1748046875
235.11958	3041.30151367188
237.12404	10410.1650390625
244.07509	3609.40600585938
245.05942	1745.32336425781
248.16072	49055.625
248.18515	2526.1513671875
249.16368	2371.56372070313
251.10359	102457.853515625
262.08579	90389.150390625
270.1438	10299.8994140625
275.08112	26867.95703125
285.11972	7658.81787109375
306.1503	6587.4296875
311.13531	7303.97216796875
349.20804	36612.0576171875
351.17227	3587.5205078125
352.15012	13884.0380859375
353.18304	10673.685546875
358.1178	3524.75537109375
371.19247	6567.96630859375
374.14963	15138.4578857422
376.12898	32260.609375
378.2067	8776.7041015625
409.19689	5007.99731445313
428.20297	6646.501953125
436.21918	7158.328125
437.2265	7972.86669921875
447.20133	21057.1337890625
450.25585	35259.2858886719
454.23218	11734.21484375
457.18689	5806.537109375
465.22464	6552.69189453125
472.24222	7294.73291015625
475.19632	21233.6657714844
508.25095	1945.20397949219
521.29546	23579.5510253906
527.18921	2180.15795898438
530.73822	2624.8134765625
539.74084	2608.68627929688
544.22095	2315.92797851563
556.31061	6009.72998046875
574.32001	5945.677734375
581.77618	6856.9345703125
586.26971	3237.55029296875
589.23996	7901.41015625
597.25555	8953.2490234375
600.33752	20406.681640625
604.28522	3178.35571289063
605.27417	3353.37158203125
608.22357	6126.9228515625
618.34666	329185.76953125
625.25525	13230.474609375
645.80261	2840.68872070313
663.32434	2740.87939453125
673.33276	10194.9072265625
677.32092	3223.58129882813
681.2826	10245.7331542969
698.30685	20516.1723632813
707.28314	7773.06591796875
708.28467	9129.3681640625
709.27502	11391.8981933594
726.29938	38571.3295898438
737.39344	19813.6440429688
741.35333	2083.05981445313
755.40555	56756.267578125
804.29279	3614.56518554688
821.32495	7698.638671875
823.35602	2217.36303710938
835.40348	6640.3662109375
851.43591	6152.0791015625
852.42795	15642.3334960938
869.4492	121909.677001953
879.42828	1982.67150878906
894.39099	8932.8701171875
901.48511	2596.79174804688
968.51841	48728.8527832031
977.42945	12434.4379882813
978.49543	14469.4467773438
995.44019	6874.9462890625
1034.4509	2201.77416992188
1035.4385	1943.53515625
1052.457	2105.56884765625
1060.4502	2307.59350585938
1065.5362	25455.5935058594
1078.4598	10433.9814453125
1079.4835	2672.77587890625
1082.5602	105997.075195313
1084.5544	3335.03076171875
1093.5263	10590.8542480469
1097.4722	2050.87817382813
1162.5117	2079.56591796875
1180.5281	3237.5146484375
1197.5277	2055.13305664063
1225.5589	38239.7827148438
1242.5888	80454.9560546875
1248.5325	4159.158203125
1253.5628	10235.9350585938
1309.6007	10439.337890625
1326.6217	29017.2026367188
1343.6376	84242.84765625
1399.2046	2390.74487304688
1575.7224	7637.86108398438
peaklist end

peaklist start
mz=558.311990875921
fragmentation=HCD
charge=2
header=RawFile: QE929_MSQ1321_20180329_Heba_ub_s5_10_2 Index: 3269 Silind: 31454
101.07147	2266.66284179688
110.07176	52689.21875
119.08192	47126.515625
125.07099	1342.21337890625
129.10251	33005.4140625
130.0865	18998.708984375
130.10571	1866.01000976563
133.04332	12517.3447265625
135.06802	2243.2939453125
136.07599	97835.1953125
137.0793	8690.654296875
141.10202	1913.25854492188
145.09706	2556.3857421875
147.11304	35796.33203125
160.07635	9585.181640625
169.09732	9143.982421875
178.08653	33651.72265625
179.08952	4708.841796875
185.09178	2560.05249023438
186.12408	8422.60546875
187.14479	1788.54125976563
192.10226	5011.12060546875
203.10289	1892.73413085938
214.11856	5669.23681640625
218.0598	1755.28393554688
223.108	365984.9375
224.11191	40096.8671875
227.049	12729.158203125
230.05919	2833.73852539063
230.14998	8191.23388671875
234.09183	11629.1708984375
235.08359	2194.16772460938
235.1181	2145.7958984375
237.1243	5985.810546875
248.16072	26258.8671875
251.10325	58282.478515625
252.13359	2872.47436523438
262.08607	48758.8273925781
275.0813	18009.1379394531
306.14853	5781.9794921875
328.16013	2518.43579101563
346.15567	2442.30444335938
349.20853	15513.71875
351.17215	2993.03344726563
352.14926	2613.27124023438
353.18341	5655.37060546875
358.11841	1386.17883300781
371.19217	4845.56494140625
374.15002	7966.39208984375
376.12735	18642.25
378.20874	5107.2861328125
418.20541	2761.380859375
436.22552	2447.1298828125
437.22632	3151.42651367188
447.20428	3033.5966796875
448.88242	2681.13500976563
450.25708	16706.74609375
454.23328	6792.80029296875
457.18881	2577.1240234375
472.23755	2090.9462890625
475.19834	11080.9790039063
490.25113	7120.21337890625
521.2964	14505.240234375
526.25165	2592.58984375
533.27203	2920.97192382813
547.7738	2359.64331054688
580.23932	2000.90380859375
581.77802	2095.41137695313
582.32343	4721.10888671875
597.25555	5868.25830078125
600.34211	12825.0124511719
604.29205	2455.82861328125
604.77368	2345.63452148438
608.21899	6095
618.34645	179850.373291016
625.25072	10904.5157470703
627.28052	1845.7763671875
663.32324	2335.85815429688
677.31531	2598.68090820313
680.27698	2201.99951171875
681.27777	2776.6279296875
682.29309	1827.21240234375
698.30322	11469.0986328125
707.28491	3186.1396484375
708.28265	6483.91015625
709.27405	2577.57421875
726.29702	18316.5546875
737.39183	10836.8889160156
755.40545	26307.7094726563
788.41321	2100.12841796875
821.31647	5607.09375
835.39655	2747.24658203125
852.42399	7309.72631835938
869.4484	56280.0278320313
880.43256	2251.80078125
894.3938	5148.8505859375
959.40668	2058.27563476563
968.52024	26955.1225585938
995.4411	2444.69848632813
1065.5381	2158.22607421875
1082.5593	50146.9609375
1093.5211	1863.17175292969
1225.5693	19490.9663085938
1242.5934	42648.9809570313
1282.5931	4820.18566894531
1326.6162	9379.30297851563
1343.6401	48360.0571289063
peaklist end

peaklist start
mz=558.313212049676
fragmentation=HCD
charge=2
header=RawFile: QE929_MSQ1321_20180329_Heba_ub_s2_ctrl_2 Index: 11727 Silind: 34614
100.43063	1333.49169921875
120.08083	1942.19287109375
136.07626	1282.90222167969
145.06078	1441.16259765625
150.45001	1278.91796875
159.09138	1888.74401855469
183.14842	1922.1689453125
219.89111	1123.84704589844
277.92929	1328.94299316406
296.71964	1161.45874023438
302.14328	1741.68774414063
316.12628	1334.21997070313
495.86707	1253.83410644531
547.37677	1382.353515625
1013.3069	1322.83129882813
peaklist end

peaklist start
mz=558.313271240798
fragmentation=HCD
charge=2
header=RawFile: QE929_MSQ1321_20180329_Heba_ub_s8_30_2 Index: 9678 Silind: 32549
101.07149	1466.00988769531
104.0535	1698.90344238281
110.07166	1627.47973632813
120.08114	13866.087890625
129.10201	2250.42504882813
130.8353	1085.95849609375
136.07568	2432.71533203125
160.07872	1233.53466796875
200.9511	1138.83447265625
201.1237	1213.41650390625
219.1488	6263.7802734375
272.1723	1230.03491210938
278.15436	1868.646484375
470.2211	1351.67846679688
536.0437	1213.43212890625
591.27716	1416.35095214844
608.16473	1404.93029785156
635.19873	1214.62829589844
714.4118	1333.76745605469
740.35437	1750.95227050781
936.73016	1433.66760253906
peaklist end

peaklist start
mz=558.313858729451
fragmentation=HCD
charge=2
header=RawFile: QE929_MSQ1321_20180329_Heba_ub_s4_10_1 Index: 11871 Silind: 29403
110.07095	1452.86462402344
120.08086	1846.93481445313
129.06648	1108.12109375
130.08559	1324.57971191406
145.06056	2051.79052734375
159.09105	2752.75952148438
201.12251	1719.04711914063
216.09853	2168.34545898438
217.13586	1635.45788574219
261.39688	1292.638671875
267.10751	2039.87121582031
272.17474	2367.7705078125
284.13458	5734.7119140625
300.16843	1438.96520996094
302.14331	1510.3720703125
1031.7935	1328.01513671875
1146.775	1696.75598144531
peaklist end

peaklist start
mz=558.31394359333
fragmentation=HCD
charge=2
header=RawFile: QE929_MSQ1321_20180329_Heba_ub_s6_10_3 Index: 9946 Silind: 33297
104.05334	1144.27990722656
110.07206	1331.60131835938
110.51344	1430.40258789063
120.08102	13244.2392578125
129.10258	2339.56420898438
130.08658	1303.75817871094
140.42439	1237.14770507813
147.11232	1371.47387695313
154.53004	1145.92443847656
165.10233	1274.44189453125
183.11328	1067.90197753906
197.55023	1097.83410644531
201.12401	1137.07141113281
219.1492	6058.203125
256.66977	1194.24084472656
265.3425	1136.90625
641.29181	1784.29357910156
740.35968	1589.54772949219
792.76013	1282.02001953125
868.41455	1718.14428710938
1110.0056	1350.87316894531
peaklist end

peaklist start
mz=558.317983850356
fragmentation=HCD
charge=2
header=RawFile: QE929_MSQ1321_20180329_Heba_ub_s9_30_3 Index: 14830 Silind: 36066
105.51074	1210.42602539063
110.07118	7312.51171875
120.0808	6164.87255859375
144.12109	2594.4267578125
157.13313	8068.08056640625
159.09122	1693.11584472656
172.11578	2162.59887695313
185.12758	5525.05322265625
187.10637	1726.30029296875
199.17976	5133.56689453125
225.15891	2469.89404296875
227.17516	1556.18615722656
229.11769	1545.9453125
239.175	5628.63134765625
271.29434	1292.48168945313
284.19592	7503.0048828125
285.13373	1990.14318847656
328.18784	1683.08264160156
342.20215	7061.3134765625
388.06616	1253.21765136719
447.71243	1965.00219726563
448.21542	2457.06762695313
492.32498	1232.33679199219
495.32217	1394.71472167969
497.2453	4745.0693359375
632.35297	1668.43090820313
703.36182	6139.36669921875
peaklist end

peaklist start
mz=558.321391672659
fragmentation=HCD
charge=2
header=RawFile: QE929_MSQ1321_20180329_Heba_ub_s8_30_2 Index: 4926 Silind: 32133
101.07111	1618.03723144531
110.07093	1385.62023925781
120.08088	1092.63928222656
129.10223	2757.466796875
136.07545	1286.65087890625
140.66324	1309.66491699219
141.10284	1333.7646484375
147.1125	1508.93627929688
173.12837	1345.82397460938
201.12312	1937.05004882813
276.10071	1045.970703125
1376.0994	1518.45544433594
1472.9076	1344.873046875
peaklist end

peaklist start
mz=558.324649365396
fragmentation=HCD
charge=2
header=RawFile: QE929_MSQ1321_20180329_Heba_ub_s3_ctrl_3 Index: 4776 Silind: 31179
102.05591	1155.80981445313
110.07147	6933.587890625
113.40207	1115.12585449219
115.0871	1180.49389648438
129.10217	5317.85986328125
133.04297	6032.56103515625
157.13383	5301.75732421875
173.09145	1468.17175292969
175.11859	2436.9375
185.12874	1293.31518554688
199.18089	38537.546875
200.18385	2592.79736328125
227.17574	10517.146484375
232.07628	1890.2509765625
243.13292	2578.50219726563
272.17035	8073.65673828125
285.13272	1437.6640625
318.82129	1233.93823242188
335.13382	2035.39892578125
343.1088	1516.45532226563
353.14413	1292.787109375
361.11783	1840.55358886719
386.21399	5903.84765625
444.15601	2096.76928710938
461.71301	1233.13073730469
492.75577	4543.52001953125
529.98041	1427.86645507813
543.27625	5171.98388671875
585.34735	4985.248046875
623.29645	4555.546875
649.13458	1355.4052734375
654.36633	2602.95874023438
700.37458	19678.9145507813
714.3302	4605.79443359375
714.82343	2391.26831054688
780.86859	1759.76611328125
791.42255	7970.3525390625
792.41376	1548.36157226563
832.55524	1246.08471679688
837.43482	29327.5236816406
850.40853	6479.36865234375
984.49409	7522.5302734375
1085.5391	6004.10986328125
1246.5727	3510.98840332031
1316.6184	13535.482421875
1445.6513	16741.9775390625
1558.7437	6626.82299804688
1601.012	1531.15209960938
1695.7228	1624.66357421875
peaklist end

peaklist start
mz=558.324674724214
fragmentation=HCD
charge=2
header=RawFile: QE929_MSQ1321_20180329_Heba_ub_s1_ctrl_1 Index: 4720 Silind: 33656
110.07199	1634.43811035156
120.36328	1058.03283691406
136.07527	1416.50915527344
157.13335	13189.28515625
163.59882	1103.20336914063
185.12842	2421.72802734375
199.18169	1130.67126464844
214.48346	1281.06103515625
268.01385	1357.40637207031
477.24039	1622.81726074219
524.2583	1360.33764648438
624.30408	2230.06372070313
643.80957	1968.6689453125
743.86975	1325.29541015625
823.13617	1382.23608398438
850.4012	19604.865234375
941.91486	1410.31311035156
1017.4146	1342.81677246094
1031.5913	1597.57751464844
1044.4841	4390.50146484375
1133.9532	1279.73071289063
1213.5659	1339.94787597656
1373.6568	9149.88256835938
peaklist end

peaklist start
mz=558.324674724214
fragmentation=HCD
charge=2
header=RawFile: QE929_MSQ1321_20180329_Heba_ub_s1_ctrl_1 Index: 4757 Silind: 33656
110.07162	2176.65063476563
117.70935	1163.25244140625
129.103	1397.44860839844
133.04349	5003.67919921875
150.71231	1118.02478027344
157.13364	2291.48071289063
177.30382	1167.08911132813
185.1288	1355.99096679688
199.18068	19719.4609375
211.68889	1230.94555664063
227.17674	5414.3837890625
242.1134	1424.7890625
242.38173	1118.53198242188
262.08896	1249.62622070313
272.17282	2469.55493164063
288.61688	1244.33874511719
335.13879	1125.74731445313
358.07941	1058.79077148438
422.73145	2027.41723632813
492.75494	2063.2197265625
585.34625	1789.22680664063
623.29709	3747.68103027344
700.37064	8203.65100097656
714.83276	2490.16162109375
791.42944	1758.35864257813
837.43197	10842.3178710938
850.4033	8498.90063476563
984.49681	4145.50805664063
1014.4028	1406.82299804688
1085.5289	2592.50122070313
1086.5602	1487.201171875
1316.6144	6784.16430664063
1445.6567	6817.49304199219
1559.7453	2866.7099609375
1710.7111	1992.12841796875
peaklist end

peaklist start
mz=558.325079067402
fragmentation=HCD
charge=2
header=RawFile: QE929_MSQ1321_20180329_Heba_ub_s4_10_1 Index: 4948 Silind: 27422
110.07177	1548.61242675781
129.10242	2604.5595703125
133.69191	1234.873046875
136.07587	2209.97241210938
147.11263	1372.73120117188
148.25871	1289.09655761719
157.13368	10223.7607421875
173.12869	1547.83447265625
175.11884	2033.83837890625
185.12883	2385.38232421875
323.91501	1381.60607910156
352.97562	1302.7421875
416.2229	1505.60131835938
477.23334	1396.8662109375
503.46973	1189.84094238281
557.32422	1730.41320800781
687.8313	1703.83618164063
850.4101	10856.783203125
851.39948	6615.17822265625
1044.4714	2274.00390625
1056.9531	1316.77795410156
1307.8033	1426.24841308594
1314.5441	1639.06042480469
1417.2095	1597.71423339844
1572.8422	1368.56567382813
peaklist end

peaklist start
mz=558.325213739598
fragmentation=HCD
charge=2
header=RawFile: QE929_MSQ1321_20180329_Heba_ub_s2_ctrl_2 Index: 3808 Silind: 33880
101.07118	1189.84313964844
104.00003	1078.69970703125
110.07154	2291.58374023438
127.03963	1377.26293945313
129.10252	2751.626953125
143.08167	2046.03247070313
143.11815	20328.478515625
145.09697	1938.55395507813
147.11279	1392.70129394531
171.07617	8598.037109375
171.11319	5514.8017578125
175.11902	6891.6689453125
185.05196	1318.00085449219
188.1039	1449.826171875
195.42381	1163.74645996094
223.10783	1412.96704101563
230.1151	2077.7421875
254.11349	2561.15161132813
258.14389	1286.15734863281
272.12335	5547.47021484375
369.19843	4638.5849609375
469.25073	1477.0556640625
485.27032	7092.89501953125
495.259	4166.39501953125
500.75021	1521.82739257813
513.26971	6200.365234375
558.3587	2848.81298828125
559.37372	2308.6455078125
615.81097	1837.3349609375
640.31915	1428.09497070313
766.39159	8326.98913574219
766.39801	3922.58337402344
830.39466	32020.4345703125
1000.4982	1574.10559082031
1031.9232	1442.373046875
1040.7047	1459.56530761719
1278.6602	7745.35888671875
1324.6425	10872.0874023438
1342.6498	22168.1245117188
peaklist end

peaklist start
mz=558.326587662592
fragmentation=HCD
charge=2
header=RawFile: QE929_MSQ1321_20180329_Heba_ub_s3_ctrl_3 Index: 4580 Silind: 31113
110.07174	1215.14440917969
111.18967	975.523010253906
136.07619	1839.9541015625
175.11992	4618.521484375
232.13939	1943.26977539063
244.16684	1876.95153808594
272.17154	2032.66967773438
326.7377	1453.55981445313
348.3504	1407.27380371094
401.10904	1803.73498535156
416.26083	1618.2412109375
557.31921	23837.2841796875
623.29407	1255.41528320313
733.02332	1364.9658203125
930.09723	1354.88256835938
1071.4927	2860.14025878906
1155.5377	1453.40551757813
peaklist end

peaklist start
mz=558.327697220677
fragmentation=HCD
charge=2
header=RawFile: QE929_MSQ1321_20180329_Heba_ub_s9_30_3 Index: 4650 Silind: 34496
101.07169	2691.97290039063
114.12845	5322.8544921875
116.82595	1092.73767089844
118.30667	1120.86462402344
127.13464	1102.12182617188
129.06613	1209.56384277344
129.10289	2450.54077148438
158.09261	1751.9326171875
175.11942	8631.845703125
181.06133	1583.97412109375
198.0881	6151.67578125
216.09886	1839.91003417969
226.08315	7138.60986328125
244.09349	2637.25903320313
246.15689	1550.6982421875
280.28983	1464.21228027344
282.14215	1191.61059570313
302.67126	1164.20886230469
325.14941	1262.64465332031
326.13687	1570.54748535156
356.12869	1136.55737304688
363.5943	1433.17248535156
413.1394	17136.416015625
440.17807	1867.23278808594
474.27115	6672.44580078125
486.22971	34696.5546875
499.29956	1539.38146972656
545.30219	2278.09326171875
558.3266	10364.4443359375
559.31793	35839.3046875
562.62006	1352.61218261719
613.34058	2175.42333984375
659.34523	12564.5068359375
757.34753	1693.10437011719
774.37153	13669.0994873047
827.44574	1827.22790527344
848.03857	1268.78112792969
873.44342	4991.30908203125
885.27924	1504.13500976563
988.46899	2192.50805664063
1096.0039	1514.47705078125
1098.517	4539.84851074219
peaklist end

peaklist start
mz=558.327697220677
fragmentation=HCD
charge=2
header=RawFile: QE929_MSQ1321_20180329_Heba_ub_s9_30_3 Index: 4684 Silind: 34496
110.07209	1752.10266113281
115.0871	1076.81164550781
129.10208	2330.64184570313
130.08623	1788.04565429688
136.07582	1511.73596191406
143.11778	1315.88073730469
147.11295	1516.701171875
158.09209	1513.93627929688
175.11891	2371.87548828125
232.14082	2140.86743164063
244.16574	1318.36853027344
255.14581	2314.65405273438
272.17044	1376.75793457031
291.37411	1100.71057128906
320.97821	1250.68322753906
398.69812	1186.71752929688
416.25842	2049.48657226563
486.22903	4911.2294921875
557.32119	14671.0888671875
559.31604	5528.82080078125
656.22845	1397.44555664063
1071.4836	7990.79699707031
peaklist end

peaklist start
mz=558.327841666419
fragmentation=HCD
charge=2
header=RawFile: QE929_MSQ1321_20180329_Heba_ub_s4_10_1 Index: 5311 Silind: 27449
101.07186	1318.79577636719
102.05566	6052.935546875
110.07191	31496.28515625
129.10291	12275.91015625
132.08073	4716.103515625
136.07581	7413.5185546875
147.11299	1558.44934082031
159.09209	2844.26538085938
167.82724	1103.28515625
173.129	2840.53149414063
175.11969	16418.158203125
187.08739	2797.14233398438
187.14388	1753.94470214844
189.10275	1292.22216796875
192.7478	1376.73815917969
200.13867	1689.55908203125
201.12325	1546.33435058594
215.13818	1619.10192871094
225.09845	8272.314453125
226.08224	1558.45471191406
229.1183	1515.96569824219
230.12889	5904.93359375
258.12558	2294.56079101563
270.14532	5438.97119140625
292.16559	1998.83374023438
343.20157	1413.06506347656
354.72064	1304.00085449219
361.18216	1442.02868652344
404.14542	1410.76916503906
406.23969	1151.41076660156
407.20056	2515.83764648438
411.24356	1497.3896484375
425.21573	7463.005859375
489.27816	14279.9482421875
538.2995	5968.08837890625
604.30733	10062.2243652344
667.33945	8264.42810058594
684.33618	3319.54650878906
701.35962	49338.263671875
734.30847	1597.87194824219
763.37207	2393.3134765625
781.38284	10947.0109863281
814.44464	2745.86083984375
859.4165	2243.86376953125
928.48254	5385.87939453125
1115.6573	4532.71264648438
peaklist end

peaklist start
mz=558.328440429345
fragmentation=HCD
charge=2
header=RawFile: QE929_MSQ1321_20180329_Heba_ub_s5_10_2 Index: 4591 Silind: 31543
129.10179	1152.49987792969
171.1091	1254.65295410156
172.40596	1112.50903320313
175.1196	1462.71264648438
232.13943	1477.50317382813
255.14558	1659.537109375
271.63107	1254.32849121094
466.431	1477.49108886719
472.24847	1652.29357910156
536.24402	2226.33081054688
557.31701	8852.54028320313
peaklist end

peaklist start
mz=558.330675474625
fragmentation=HCD
charge=2
header=RawFile: QE929_MSQ1321_20180329_Heba_ub_s6_10_3 Index: 4610 Silind: 32847
101.07171	1879.70495605469
110.07165	4378.01171875
117.04607	1121.44934082031
120.08096	10761.501953125
129.10243	45046.10546875
130.08646	2422.96020507813
130.10617	1748.44250488281
136.07617	1932.78259277344
147.11266	4740.04052734375
158.39003	1132.79736328125
160.76933	1134.50732421875
175.11819	1552.83459472656
209.33087	1163.40991210938
223.36786	1232.20593261719
233.16519	10726.3740234375
255.14764	1477.13403320313
276.1712	7000.88232421875
283.14023	4711.19873046875
319.77216	1182.75378417969
322.96432	1214.4697265625
412.18179	2836.78857421875
428.74493	1761.50305175781
483.21916	7539.89038085938
554.28845	1651.47082519531
582.28613	6200.39208984375
607.32758	1310.92907714844
631.33435	1760.26452636719
710.38239	1635.95776367188
728.39052	40034.4521484375
768.69727	1695.48657226563
856.49164	4747.02490234375
1019.608	1422.21643066406
peaklist end

peaklist start
mz=558.330788205556
fragmentation=HCD
charge=2
header=RawFile: QE929_MSQ1321_20180329_Heba_ub_s9_30_3 Index: 4384 Silind: 34471
101.0712	1359.27697753906
110.07175	2234.4326171875
110.59525	1015.34747314453
120.08112	12796.095703125
129.1024	60671.09375
130.0863	1483.76232910156
130.10591	1856.92858886719
136.12573	1164.45690917969
145.64415	1215.46447753906
147.11292	2182.50219726563
175.12018	1392.1357421875
233.16487	10041.6455078125
234.16792	1606.94909667969
261.15961	1422.75061035156
276.17117	6469.53076171875
283.13953	6110.39404296875
317.21805	1989.38208007813
347.22879	1323.08483886719
412.18237	2533.73828125
413.13733	1622.07556152344
428.75107	1934.82568359375
455.2254	1534.84899902344
483.21936	7613.271484375
486.2291	5016.70166015625
518.61072	1421.81787109375
559.31836	7464.26171875
582.2915	1686.62854003906
611.31885	1743.68737792969
631.34131	1843.09338378906
728.39245	40806.5224609375
753.74719	1477.95532226563
856.48645	4911.29345703125
859.49103	1345.91149902344
peaklist end

peaklist start
mz=558.331006213566
fragmentation=HCD
charge=2
header=RawFile: QE929_MSQ1321_20180329_Heba_ub_s4_10_1 Index: 4426 Silind: 27355
101.0712	1494.06237792969
110.07172	5082.00244140625
120.08099	9505.3203125
129.10246	43845.0625
130.08698	2029.54736328125
130.1058	1881.47338867188
136.07555	2467.1474609375
147.1131	2753.1748046875
160.46671	1355.13122558594
175.11943	1316.4365234375
233.16515	9249.841796875
261.15933	2331.51147460938
276.17078	4346.99072265625
283.14053	4665.44384765625
322.16736	1504.03601074219
412.18268	2643.06665039063
428.74756	1669.33984375
466.19135	1976.27392578125
483.22217	4826.36328125
561.31421	2000.16479492188
573.07751	1426.98205566406
582.28394	2072.62548828125
607.32611	4167.67578125
631.3418	1933.1162109375
728.39182	30852.9619140625
798.42651	1512.26306152344
peaklist end

peaklist start
mz=558.337257844356
fragmentation=HCD
charge=2
header=RawFile: QE929_MSQ1321_20180329_Heba_ub_s5_10_2 Index: 11646 Silind: 34648
110.07137	1167.04125976563
120.0807	1808.55334472656
120.16679	1215.87829589844
127.59045	1012.11059570313
129.10226	2041.09094238281
136.07594	2660.77099609375
136.74751	1074.26550292969
153.69466	1205.65124511719
173.09215	2527.11889648438
175.11955	1189.31555175781
189.08653	2647.35205078125
201.08659	5325.75
215.13945	2264.0712890625
217.08197	4461.3837890625
242.14931	2242.50073242188
249.159	2274.94604492188
254.91882	1139.90356445313
274.10233	4461.22412109375
274.18781	2752.89526367188
284.19858	1943.02795410156
310.68689	1252.74621582031
345.17987	1193.53234863281
514.27063	1339.67700195313
543.28271	1473.36206054688
557.2995	1730.23962402344
644.4314	2030.63659667969
672.33063	2670.33374023438
743.49933	2771.80419921875
774.37793	1508.76806640625
952.68756	1426.95129394531
961.36633	1399.50842285156
1555.5747	1343.7939453125
peaklist end

peaklist start
mz=558.33730080864
fragmentation=HCD
charge=2
header=RawFile: QE929_MSQ1321_20180329_Heba_ub_s1_ctrl_1 Index: 11138 Silind: 34884
103.65318	1162.97973632813
107.90314	1281.96118164063
110.07151	1153.44665527344
120.08103	1445.73803710938
129.10242	1401.00695800781
143.11766	10168.6015625
171.11198	2540.99829101563
173.0909	1588.89270019531
189.08649	4542.6708984375
201.08691	1634.31433105469
217.08119	1876.59936523438
256.80331	1376.50366210938
274.10431	1256.00476074219
307.43341	1156.91137695313
577.31311	1399.36730957031
602.81079	1252.76867675781
606.94702	1231.86682128906
644.44562	1368.87365722656
672.32751	1755.0556640625
743.50085	1413.12414550781
899.58289	1565.28405761719
900.58917	1667.99658203125
914.44916	2405.70385742188
1461.9327	1382.8798828125
peaklist end

peaklist start
mz=558.337384881688
fragmentation=HCD
charge=2
header=RawFile: QE929_MSQ1321_20180329_Heba_ub_s8_30_2 Index: 5691 Silind: 32226
104.05355	1676.16223144531
107.52714	1311.46130371094
117.10397	1142.78576660156
127.08673	1044.28930664063
129.10222	12860.896484375
136.0757	2319.65649414063
137.99265	1061.70935058594
143.11835	1218.27087402344
155.08139	1583.86584472656
157.6666	1198.34655761719
169.13292	1706.01293945313
306.49713	1450.40283203125
320.72498	1268.75341796875
470.14423	1296.40759277344
495.49039	1160.3486328125
557.37335	2256.97119140625
590.48297	1683.26965332031
600.45453	1416.05895996094
643.01141	1339.9033203125
874.48334	4918.2958984375
1020.4539	1372.60131835938
1477.9238	1720.47839355469
peaklist end

peaklist start
mz=558.337440111302
fragmentation=HCD
charge=2
header=RawFile: QE929_MSQ1321_20180329_Heba_ub_s9_30_3 Index: 5635 Silind: 34592
104.05325	1508.82763671875
120.08138	1670.51257324219
129.10228	7145.2529296875
130.08632	1202.06384277344
136.0759	1615.3662109375
140.23138	1220.60693359375
147.1127	1489.06555175781
167.12129	1216.02661132813
169.13437	1492.86181640625
171.11218	1243.34899902344
175.11787	1605.40417480469
206.52164	1153.99523925781
275.15698	1187.98486328125
406.2027	5712.599609375
410.54532	1047.75207519531
477.24194	12428.4064941406
673.35913	1708.33312988281
696.32385	1512.19616699219
730.37964	2032.90246582031
847.60645	1493.61499023438
1407.4126	1367.99719238281
peaklist end

peaklist start
mz=558.337901339272
fragmentation=HCD
charge=2
header=RawFile: QE929_MSQ1321_20180329_Heba_ub_s2_ctrl_2 Index: 4497 Silind: 33935
101.07127	1911.19165039063
101.1068	1184.51110839844
110.07158	6059.42529296875
120.08107	12998.0771484375
129.10236	77985.0390625
130.10614	2381.3974609375
136.07602	1822.96484375
137.0524	1279.81860351563
172.10799	1145.08239746094
175.11829	1509.96411132813
186.08607	1278.35534667969
213.15971	1691.78955078125
234.16849	1862.62744140625
251.10497	1309.46264648438
259.14371	1334.11840820313
276.17075	8032.32177734375
283.14059	6255.7880859375
365.19452	5224.5087890625
384.18674	1513.76647949219
412.18542	2586.61938476563
420.23672	1496.5048828125
428.74863	6634.83837890625
483.21972	12754.1517333984
554.28802	2350.3759765625
559.38177	2261.3193359375
582.2874	9254.48681640625
818.05615	1276.26501464844
888.53326	1637.54870605469
948.35236	1419.15466308594
1091.8129	1298.7470703125
peaklist end

peaklist start
mz=558.33792630882
fragmentation=HCD
charge=2
header=RawFile: QE929_MSQ1321_20180329_Heba_ub_s8_30_2 Index: 12696 Silind: 32809
102.05508	1729.98205566406
104.05309	1642.09790039063
110.07147	6376.3125
120.08093	11153.892578125
122.1874	1175.65844726563
129.10236	21226.94140625
136.07549	9874.958984375
144.12048	2467.32861328125
155.08104	1667.57275390625
166.08597	6448.4697265625
173.09207	6248.46240234375
185.16545	1907.2314453125
189.0872	2578.27563476563
197.12814	4629.88818359375
201.08649	9563.611328125
209.10381	4055.66577148438
215.13896	4882.1943359375
217.08113	2103.92065429688
217.13367	4817.24609375
225.12289	2511.1630859375
238.86633	1274.85192871094
242.14912	6461.72265625
245.12779	5215.5478515625
249.15944	6996.388671875
274.10248	4311.5029296875
274.18664	9416.06860351563
277.15509	2194.08056640625
284.19556	1963.09704589844
288.20267	1404.76538085938
294.17905	1347.41577148438
358.20859	1464.41040039063
371.19431	2222.95581054688
448.72488	5522.970703125
457.73288	1681.7548828125
471.28018	1268.25158691406
484.24789	1607.74438476563
540.2782	4714.87158203125
542.78448	2208.13500976563
557.30188	6064.38232421875
563.33075	4974.40966796875
672.33132	11978.1091308594
692.58026	1416.21313476563
743.50104	1751.96215820313
763.44476	9708.259765625
785.41503	17651.48046875
896.44586	1598.94030761719
899.58087	2149.89721679688
914.45566	22493.0302734375
916.47723	1908.35998535156
1084.5567	15053.7719726563
1522.4806	1535.29077148438
peaklist end

peaklist start
mz=558.338161355188
fragmentation=HCD
charge=2
header=RawFile: QE929_MSQ1321_20180329_Heba_ub_s2_ctrl_2 Index: 12670 Silind: 34679
110.07172	4677.154296875
114.25505	975.716369628906
114.59872	1045.51049804688
120.08069	1905.52673339844
129.10217	17316.7890625
130.10591	1426.73327636719
136.07603	2447.07690429688
143.11781	4646.6728515625
154.05049	1810.970703125
171.07739	1334.26708984375
171.11226	1704.52478027344
175.12057	1197.23815917969
187.14009	1470.87353515625
189.08678	2082.23486328125
217.08241	1731.97131347656
217.13469	4440.41259765625
245.12878	1836.46801757813
253.4841	1283.48571777344
274.10458	2209.48168945313
473.23782	1650.73181152344
559.3183	1571.50219726563
644.44531	1529.60339355469
806.6366	1392.71472167969
899.58661	1471.43786621094
900.61267	1563.12048339844
peaklist end

peaklist start
mz=558.338161355188
fragmentation=HCD
charge=2
header=RawFile: QE929_MSQ1321_20180329_Heba_ub_s2_ctrl_2 Index: 12721 Silind: 34679
102.05582	1248.96459960938
110.07124	1574.984375
114.38721	1054.2001953125
120.08077	5250.02099609375
122.96781	1206.41577148438
125.1637	1086.68139648438
129.10205	10319.16796875
136.07558	1701.80322265625
143.11758	27074.94140625
143.95007	1126.1953125
166.08609	1458.34387207031
171.11264	15487.1513671875
173.09174	1764.23840332031
187.56125	1111.93603515625
189.78812	1284.2607421875
197.13033	1349.39611816406
201.08682	2535.65161132813
209.10469	1499.51550292969
215.13844	2180.69970703125
225.12361	1528.78002929688
274.18674	5116.20849609375
280.31229	1157.07666015625
300.15488	1443.88952636719
317.92526	1134.20922851563
328.70929	1098.18615722656
542.78528	1407.68115234375
557.30261	1583.26818847656
563.32959	1664.53393554688
599.83038	1422.6083984375
672.33014	5577.19189453125
764.26801	1433.23364257813
785.40901	10794.2573242188
856.71149	1562.39624023438
914.45706	13908.5949707031
1084.5522	2734.58837890625
1247.7621	1570.39660644531
peaklist end

peaklist start
mz=558.342478330757
fragmentation=HCD
charge=2
header=RawFile: QE929_MSQ1321_20180329_Heba_ub_s8_30_2 Index: 11125 Silind: 32677
110.07136	2096.76196289063
120.08067	1994.44946289063
127.08604	1693.85168457031
129.10199	1385.13293457031
136.07549	2283.58422851563
159.09145	1695.52233886719
171.11337	1294.29614257813
175.11899	1568.89245605469
183.14914	1139.84375
187.08542	1153.32006835938
225.15952	1672.447265625
272.17441	1991.11218261719
312.18863	1380.51196289063
335.33466	1379.71313476563
438.53552	1081.85021972656
480.53629	1481.23510742188
531.27124	2384.34301757813
680.84967	1921.61462402344
681.35754	2108.58129882813
702.39642	1193.30895996094
1174.6144	3855.0166015625
1718.6111	1340.54858398438
peaklist end

peaklist start
mz=558.34288042867
fragmentation=HCD
charge=2
header=RawFile: QE929_MSQ1321_20180329_Heba_ub_s6_10_3 Index: 11391 Silind: 33420
120.0807	5802.02001953125
120.89368	1111.52685546875
124.43203	1199.38586425781
136.07512	1284.50207519531
141.10162	1434.91638183594
143.11839	1963.96594238281
156.90544	1424.15661621094
159.09181	3821.3056640625
183.14909	4265.6416015625
187.14418	1361.21923828125
215.1395	1188.0751953125
225.1601	2419.18579101563
244.36285	1236.23681640625
272.17517	2442.30737304688
292.62357	1129.52514648438
348.09396	1272.79931640625
377.66177	1331.17163085938
384.74948	1312.79211425781
425.31055	1499.63305664063
531.27545	2322.26025390625
531.76752	1660.53930664063
602.3645	1640.19641113281
630.10846	1221.88305664063
702.5697	1234.62243652344
736.3623	1237.80676269531
737.39282	2688.03833007813
1492.0629	1318.43408203125
peaklist end

peaklist start
mz=558.342909442193
fragmentation=HCD
charge=2
header=RawFile: QE929_MSQ1321_20180329_Heba_ub_s9_30_3 Index: 11012 Silind: 35657
110.07165	2377.95288085938
120.08138	2528.73315429688
129.10257	1330.45935058594
143.11754	1477.0302734375
155.61806	1084.490234375
159.09264	2252.7255859375
180.65529	1194.31469726563
183.15005	4424.51611328125
187.14432	1503.86694335938
193.09439	1167.95471191406
225.15932	5000.52978515625
272.17697	1638.97814941406
471.79373	1120.51391601563
524.29486	1074.45080566406
531.27142	2121.47338867188
587.80957	4452.80908203125
588.31744	1410.41101074219
602.36133	1360.248046875
620.84235	1348.64697265625
701.43378	1998.69677734375
751.66577	1255.62451171875
830.43793	1518.13647460938
1184.5551	1573.60583496094
1509.7554	1566.32336425781
1709.637	1612.3837890625
1722.1146	1603.94506835938
peaklist end

peaklist start
mz=558.75537704227
fragmentation=HCD
charge=2
header=RawFile: QE929_MSQ1321_20180329_Heba_ub_s4_10_1 Index: 4426 Silind: 27360
101.0712	1494.06237792969
110.07172	5082.00244140625
120.08099	9505.3203125
129.10246	43845.0625
130.08698	2029.54736328125
130.1058	1881.47338867188
136.07555	2467.1474609375
147.1131	2753.1748046875
160.46671	1355.13122558594
175.11943	1316.4365234375
233.16515	9249.841796875
261.15933	2331.51147460938
276.17078	4346.99072265625
283.14053	4665.44384765625
322.16736	1504.03601074219
412.18268	2643.06665039063
428.74756	1669.33984375
466.19135	1976.27392578125
483.22217	4826.36328125
561.31421	2000.16479492188
573.07751	1426.98205566406
582.28394	2072.62548828125
607.32611	4167.67578125
631.3418	1933.1162109375
728.39182	30852.9619140625
798.42651	1512.26306152344
peaklist end

peaklist start
mz=558.755424305287
fragmentation=HCD
charge=2
header=RawFile: QE929_MSQ1321_20180329_Heba_ub_s8_30_2 Index: 4440 Silind: 32090
102.05611	1623.7587890625
110.07224	2101.14916992188
115.08813	1100.24365234375
120.08135	15134.6689453125
122.73721	1412.28234863281
126.0467	1033.27197265625
128.01414	1199.25610351563
129.1024	59210.890625
130.10669	1872.59594726563
136.07625	2039.13317871094
155.08162	1113.33996582031
162.44377	1167.99926757813
172.10806	1475.55676269531
175.11954	2206.75146484375
183.14941	1381.30639648438
203.2067	1395.69384765625
276.17166	5436.74462890625
283.14203	2443.583984375
412.18378	2343.78686523438
428.74695	4371.4873046875
483.2196	5924.5654296875
514.30243	1462.21618652344
559.38849	1756.884765625
565.26465	1450.33154296875
582.28882	5110.9599609375
611.32043	1791.35302734375
857.50171	1527.04309082031
peaklist end

peaklist start
mz=558.755531850809
fragmentation=HCD
charge=2
header=RawFile: QE929_MSQ1321_20180329_Heba_ub_s9_30_3 Index: 4384 Silind: 34479
101.0712	1359.27697753906
110.07175	2234.4326171875
110.59525	1015.34747314453
120.08112	12796.095703125
129.1024	60671.09375
130.0863	1483.76232910156
130.10591	1856.92858886719
136.12573	1164.45690917969
145.64415	1215.46447753906
147.11292	2182.50219726563
175.12018	1392.1357421875
233.16487	10041.6455078125
234.16792	1606.94909667969
261.15961	1422.75061035156
276.17117	6469.53076171875
283.13953	6110.39404296875
317.21805	1989.38208007813
347.22879	1323.08483886719
412.18237	2533.73828125
413.13733	1622.07556152344
428.75107	1934.82568359375
455.2254	1534.84899902344
483.21936	7613.271484375
486.2291	5016.70166015625
518.61072	1421.81787109375
559.31836	7464.26171875
582.2915	1686.62854003906
611.31885	1743.68737792969
631.34131	1843.09338378906
728.39245	40806.5224609375
753.74719	1477.95532226563
856.48645	4911.29345703125
859.49103	1345.91149902344
peaklist end

peaklist start
mz=558.755847964075
fragmentation=HCD
charge=2
header=RawFile: QE929_MSQ1321_20180329_Heba_ub_s7_30_1 Index: 4463 Silind: 25615
110.07183	1930.80102539063
120.08108	4375.09765625
129.10252	20602.693359375
147.11215	1654.17016601563
200.85301	1124.02917480469
233.16449	1295.65649414063
251.10049	2151.396484375
276.17038	1218.27844238281
278.5571	1247.16003417969
283.14017	1716.56677246094
288.81357	1415.07189941406
428.74695	1225.810546875
495.42236	1501.58740234375
547.14026	1294.59240722656
617.36768	1398.40124511719
728.39306	13336.5954589844
929.51746	1506.44213867188
peaklist end

peaklist start
mz=558.756616946783
fragmentation=HCD
charge=2
header=RawFile: QE929_MSQ1321_20180329_Heba_ub_s4_10_1 Index: 5899 Silind: 27497
101.07121	6095.46923828125
102.05547	2221.08715820313
110.07178	2288.31494140625
114.70363	1206.14453125
115.0871	2258.57055664063
120.0813	8956.419921875
121.0843	1090.63403320313
129.10231	22047.443359375
130.08659	1399.53735351563
130.42395	1187.37744140625
131.11812	19520.740234375
133.06084	2312.40112304688
136.0757	1313.33605957031
141.06609	2558.72973632813
141.10225	9694.4677734375
143.11778	1122.13000488281
147.11288	2552.52880859375
158.09241	2070.47583007813
159.07611	2216.83227539063
169.0972	8930.84375
175.1187	8056.36279296875
176.10617	1209.11511230469
187.07112	2261.75854492188
194.92636	1150.62341308594
197.12859	1904.03161621094
199.18141	1432.2001953125
200.13916	4729.81982421875
208.09723	5044.06396484375
217.08142	1394.03210449219
221.12813	13568.341796875
222.1283	1124.12817382813
225.12326	7353.79736328125
226.08218	2315.60766601563
227.06686	2433.15454101563
242.14981	9664.2021484375
244.09261	5867.24365234375
245.07741	2335.7099609375
278.15207	4421.9794921875
284.12421	2353.96948242188
297.19202	5167.240234375
357.17816	2422.51611328125
366.06177	1307.41662597656
382.22641	7058.66845703125
392.19556	7213.12451171875
393.2243	5265.34521484375
410.27774	1719.90551757813
485.21967	1773.38500976563
486.21552	1808.21813964844
494.2316	2940.59887695313
502.24448	2540.27172851563
503.22516	2475.224609375
520.25531	5311.08154296875
522.26604	11498.9117431641
559.80066	1732.00354003906
633.33789	4940.47021484375
635.35112	33522.015625
648.32739	1353.27856445313
762.37939	5176.4697265625
763.44511	22343.0375976563
782.09497	1396.9873046875
834.4819	18178.1577148438
877.4068	19335.673828125
878.38788	4079.80322265625
892.40411	2043.79431152344
931.52888	10760.9428710938
931.53741	24889.1472167969
988.44495	8622.7705078125
993.44574	6857.80859375
994.43237	1612.16882324219
1107.5222	1644.67175292969
1115.6145	7691.58666992188
peaklist end

peaklist start
mz=558.757348492433
fragmentation=HCD
charge=2
header=RawFile: QE929_MSQ1321_20180329_Heba_ub_s4_10_1 Index: 8632 Silind: 28234
102.05556	1166.70202636719
105.06628	4537.9990234375
110.07175	4644.37890625
112.08744	5155.38916015625
115.08704	2647.32592773438
120.08099	6889.21240234375
129.10269	4867.8876953125
136.07578	15591.376953125
140.0818	6509.02978515625
147.11322	1739.06945800781
148.78252	1134.12426757813
157.1084	5793.9599609375
173.12843	1818.65307617188
183.14943	2701.0068359375
185.16534	1148.83276367188
212.13913	1429.36047363281
225.17104	7048.06640625
248.0676	2245.34619140625
313.23276	2792.03955078125
348.97324	1324.86474609375
529.31415	1444.05322265625
704.40546	2171.74755859375
771.37585	5846.81298828125
817.49731	9361.8994140625
870.44745	4724.458984375
935.70905	1657.49560546875
1057.5994	4925.00537109375
1099.6251	34823.0474853516
1116.6533	164736.561035156
peaklist end

peaklist start
mz=558.765289311606
fragmentation=HCD
charge=2
header=RawFile: QE929_MSQ1321_20180329_Heba_ub_s9_30_3 Index: 7589 Silind: 35166
101.07144	2001.63269042969
102.05542	35667.28125
103.05429	1672.52893066406
110.07164	12494.837890625
112.67563	1388.02197265625
114.05535	32167.60546875
115.05048	10027.578125
115.08703	10156.779296875
116.07076	2050.52587890625
120.08099	130280.3828125
121.08437	11655.9169921875
124.38148	1326.54309082031
129.10233	50886.328125
130.04958	1856.82897949219
130.106	2332.61059570313
136.07558	7278.89501953125
141.10231	7114.1005859375
143.11765	2357.73706054688
147.11284	2603.08422851563
155.09221	1546.22106933594
155.116	1518.87170410156
156.07629	1814.25805664063
156.59247	3372.77587890625
157.13399	3202.73413085938
161.09258	5142.38671875
165.10283	1738.96423339844
167.11888	1530.22875976563
169.13359	51361.15625
170.13719	2692.53564453125
171.11295	5925.58642578125
175.11885	48545.0625
181.09735	6379.9970703125
183.11272	2237.55859375
185.12794	2358.49267578125
186.12355	16068.4208984375
189.08777	1885.97265625
191.11801	2369.36791992188
197.12827	34096.6484375
197.14476	1999.01257324219
198.13109	1957.94421386719
199.10748	31765.044921875
200.11111	1511.36572265625
201.1236	3029.7001953125
207.14761	1403.46569824219
209.09192	6303.75732421875
213.1342	5621.9296875
213.6357	1565.18298339844
214.11867	2712.48388671875
214.13757	1591.388671875
217.08319	1478.5693359375
227.10248	50601.890625
228.10522	3099.43481445313
229.11821	2490.88427734375
239.65414	1669.53149414063
243.14352	7654.640625
244.12857	1909.36486816406
248.65305	15753.78125
249.15446	1898.32153320313
251.14957	2769.94189453125
252.14583	2961.75048828125
261.12292	7110.84716796875
271.14044	13465.3740234375
287.17114	3351.77124023438
295.15063	9619.0400390625
301.15085	2447.46435546875
312.17753	48040.5930175781
322.18701	1878.61462402344
326.17084	55217.7890625
333.19193	1744.53454589844
338.13422	3406.47509765625
358.17108	2371.74267578125
382.87857	9714.576171875
384.18976	2403.318359375
388.21656	4995.78247070313
390.2127	15927.4248046875
397.20669	4013.47253417969
402.19601	3236.17138671875
408.23178	2526.83178710938
409.20691	5883.68701171875
425.26207	67217.8874511719
427.21625	5172.07275390625
437.20297	2790.73486328125
446.23682	2893.14892578125
446.73224	5709.50244140625
459.21536	2480.84594726563
479.2706	2624.2314453125
486.24573	3003.15649414063
494.24557	2278.90307617188
495.25671	6516.38134765625
496.29932	164595.180419922
503.24565	33069.2670898438
508.23996	2304.25952148438
522.28857	1872.10339355469
550.28308	2169.7880859375
551.78107	3308.14404296875
552.26794	9263.724609375
587.30719	3194.92993164063
593.32092	3007.05493164063
595.36371	20114.6181640625
595.36812	123883.067138672
600.30471	12987.1004638672
606.28302	5464.15576171875
612.33301	6085.37744140625
643.38184	4819.61279296875
644.33252	6004.34033203125
656.31189	1989.748046875
656.83459	2310.64599609375
657.32666	2627.07958984375
657.83887	2335.47021484375
663.30981	6252.98193359375
665.83643	5795.5126953125
699.36426	3305.599609375
706.39363	13548.1000976563
713.36572	4922.04443359375
722.36481	2198.9541015625
724.4101	45513.6380615234
745.37769	7116.625
765.40973	5652.80224609375
776.35693	2614.15869140625
785.44053	10147.1335449219
791.4071	8128.33203125
792.39728	3042.31811523438
804.44153	5879.9970703125
816.4411	1862.35949707031
821.46241	304299.78918457
825.43469	2583.67456054688
828.40708	8454.94580078125
830.41927	7750.65063476563
847.43157	4494.24389648438
856.4314	3280.2919921875
892.44893	10722.1799316406
904.44806	5510.41357421875
928.47186	3143.4091796875
932.49269	31082.5654296875
939.47119	2036.70397949219
950.50505	47948.4077148438
969.47772	2356.4951171875
987.47522	2296.00756835938
1005.4951	15222.904296875
1013.5289	2339.5302734375
1049.5703	12172.146484375
1054.5018	2613.98681640625
1059.572	5471.55737304688
1070.5498	5393.4013671875
1070.5591	4083.04821777344
1084.5419	4257.7431640625
1088.5755	3943.57507324219
1128.6116	7897.42431640625
1146.6247	47196.3041992188
1183.6117	6315.43432617188
1201.6083	2579.38891601563
1217.6112	21407.181640625
1218.6219	2922.05981445313
1247.6758	6453.77294921875
1330.6414	6523.7587890625
peaklist end

peaklist start
mz=558.765393809873
fragmentation=HCD
charge=2
header=RawFile: QE929_MSQ1321_20180329_Heba_ub_s4_10_1 Index: 7786 Silind: 28101
101.0713	2557.11474609375
102.05553	16698.021484375
104.49932	1145.75366210938
108.98315	1146.81787109375
110.07144	12240.166015625
114.05499	13280.7890625
115.0503	5144.1962890625
115.08646	2521.40942382813
116.07095	1175.93469238281
120.08104	68077.7109375
121.08436	5083.71826171875
129.1024	26763.888671875
136.07588	5234.0068359375
141.10201	2860.47143554688
143.11818	4702.73486328125
147.11264	2626.54248046875
155.08156	1634.087890625
156.59247	2635.17065429688
157.13425	4370.91259765625
158.09355	1717.22229003906
159.11127	1324.68969726563
161.09203	1947.88134765625
165.10239	1579.06506347656
169.13341	25404.8125
170.13791	2025.7763671875
171.11304	2464.90258789063
175.11896	22801.6328125
181.09782	1561.08459472656
183.14885	1485.74291992188
186.12378	7363.0947265625
187.10883	1258.68920898438
187.14334	1338.048828125
188.07054	1856.85974121094
197.12839	17351.76171875
199.10747	20085.052734375
200.13875	1693.52502441406
201.12257	1368.02844238281
209.09116	2568.98828125
213.13564	5574.10009765625
227.10226	23874.380859375
229.11827	1399.85083007813
240.13373	4973.21728515625
243.14583	1877.17980957031
244.13086	1394.6376953125
248.65439	6326.17578125
252.14413	1702.25988769531
258.14557	1806.17419433594
261.12274	5443.37939453125
271.14008	6035.0400390625
287.17114	1917.4990234375
295.15234	2478.66918945313
312.17732	20258.287109375
326.17123	26398.8999023438
353.70309	1366.47729492188
381.69208	2058.18603515625
382.88168	1582.39196777344
386.24017	12732.0849609375
390.2146	4909.22607421875
393.22467	6344.1083984375
398.21295	1890.98486328125
409.2056	1428.65393066406
411.18536	2037.11694335938
425.26146	29345.6752929688
428.71655	1744.98449707031
457.27423	6249.08837890625
459.21759	1878.43127441406
466.7496	9017.69140625
479.2699	1817.47839355469
495.25772	2508.33544921875
496.29888	77528.3046875
503.24867	11780.2819824219
521.27454	1958.83581542969
530.27905	1864.07019042969
544.78961	1714.09375
564.80499	1884.52294921875
569.31232	1818.06115722656
595.36314	10243.6909179688
595.36876	53781.9991455078
599.29321	1639.5078125
600.29327	1901.20947265625
609.3067	4395.78210449219
617.29572	2238.1220703125
624.33899	2589.99340820313
626.32318	1620.09326171875
634.32178	2027.16345214844
643.38239	9302.015625
651.34515	2429.63305664063
665.83118	2242.5791015625
706.40265	2258.10888671875
713.37305	2348.486328125
724.41281	17982.4204101563
742.44153	5215.5263671875
745.37012	2167.67919921875
761.67242	1725.27172851563
762.37735	10620.9248046875
765.40729	2303.01318359375
791.40955	6088.87109375
797.41052	1820.31396484375
820.38892	1583.85815429688
821.46292	136217.427246094
828.40576	1907.65576171875
861.43646	7170.759765625
892.45209	9707.86328125
932.48601	11123.458984375
950.50477	18693.6328125
969.47339	1648.92541503906
1005.4954	5804.904296875
1070.5374	1725.787109375
1146.6129	17759.8681640625
1245.4388	1802.61193847656
1411.869	1631.09814453125
1462.7178	4211.51818847656
1559.7821	5208.54736328125
peaklist end

peaklist start
mz=558.765423164445
fragmentation=HCD
charge=2
header=RawFile: QE929_MSQ1321_20180329_Heba_ub_s8_30_2 Index: 7708 Silind: 32409
101.07133	2047.30603027344
102.0554	32531.556640625
110.07187	16579.185546875
110.2038	1326.71569824219
112.44173	1456.72741699219
114.05533	28405.103515625
115.0507	12940.091796875
115.05765	1500.88842773438
115.08662	6358.9287109375
116.07082	2846.08764648438
120.08107	131026.4296875
121.08431	9848.40234375
129.10237	46395.80078125
130.08664	1736.38427734375
130.10602	1759.88464355469
131.4939	1565.16394042969
136.07526	1719.32861328125
141.10228	6776.70263671875
143.11832	2854.7724609375
156.59245	7163.12158203125
157.10805	2066.76586914063
157.13385	7917.49072265625
158.09271	2753.62524414063
165.10179	2484.55883789063
167.11816	1976.47521972656
169.09673	1755.28015136719
169.13356	52975.140625
170.13705	5325.9521484375
171.11259	6026.759765625
175.11908	57277.6875
175.13432	2029.90283203125
176.12207	1298.62878417969
181.0972	2536.19750976563
183.11301	3147.01806640625
185.12857	2578.38940429688
186.12364	14639.3955078125
188.07201	1396.17150878906
189.08702	2330.48852539063
191.11699	1855.05932617188
197.12871	38461.703125
198.13203	2944.1806640625
199.10765	38084.15625
200.11133	3009.01977539063
201.12331	1986.21911621094
209.09193	7835.5126953125
213.1348	11826.1005859375
214.11903	5617.01513671875
218.15047	1856.10498046875
227.10257	51456.26171875
228.10452	3161.26879882813
229.11894	5911.51220703125
240.13403	2290.73486328125
243.14491	9351.3701171875
244.12993	3015.2724609375
248.65321	11501.2451171875
249.15298	3162.90161132813
261.12392	8992.66979980469
271.14026	12479.1513671875
280.16528	3180.95922851563
287.17108	6490.29638671875
295.15121	10097.5076904297
298.18668	14983.06640625
312.17809	59893.2944335938
326.17112	47007.8237304688
338.13522	2748.46997070313
353.7037	2230.04443359375
358.1727	5414.26953125
373.19147	1941.30261230469
386.23929	9821.671875
388.21631	3272.29711914063
390.21295	11180.626953125
397.20782	6085.82861328125
409.20892	5933.53369140625
425.26191	73241.5361328125
427.21811	5854.34423828125
437.72586	5270.458984375
441.20816	2780.66625976563
457.27432	6471.59619140625
457.74854	3248.37158203125
459.22049	5843.07861328125
462.25923	4148.47802734375
479.26855	5824.36474609375
486.25247	2769.98559570313
495.25662	2715.99267578125
496.29952	162877.7421875
503.25108	24519.796875
505.24163	11052.5256347656
524.27502	3054.05908203125
535.78625	2507.9541015625
536.28119	2216.14184570313
544.78851	6217.6298828125
545.29614	3076.94897460938
551.78094	2229.82348632813
552.27094	11014.041015625
564.80817	5597.55078125
594.32349	2928.39794921875
595.36858	117319.568481445
600.30269	11793.8500976563
606.29401	6903.68408203125
612.32745	2488.44213867188
624.84064	2335.6484375
643.37756	7789.29833984375
647.35095	3294.45263671875
651.33295	2618.53491210938
656.83057	2380.30419921875
663.30811	3300.28759765625
665.83752	3049.46923828125
680.03003	2236.86669921875
699.36707	2230.62182617188
706.39655	7661.2685546875
714.38007	2330.90258789063
722.36304	5628.75439453125
724.4098	53221.0666503906
727.36835	2016.86108398438
734.37701	1902.82153320313
745.3855	7878.83837890625
763.37567	2267.63842773438
773.39624	2094.01513671875
779.38428	2539.29370117188
785.44033	10761.0122070313
791.40594	7607.54638671875
803.45636	2696.11791992188
804.44	2001.19738769531
810.40455	5533.93359375
821.46356	288355.814453125
828.40546	7107.1455078125
830.41499	5426.76318359375
843.41327	1803.85107421875
856.42559	5143.19140625
861.4516	2536.84497070313
892.45022	25852.0297851563
904.45673	6576.30712890625
915.4679	2382.93579101563
932.49433	49807.95703125
934.46942	1851.08093261719
948.47681	2017.28649902344
950.5048	53595.03515625
970.47412	2924.96240234375
987.49194	2845.37670898438
1005.4972	16070.8178710938
1049.5573	8200.34399414063
1053.5409	1812.931640625
1055.5206	1922.48010253906
1059.5786	4506.24145507813
1060.5526	2123.35791015625
1070.5499	13002.9047851563
1146.624	35334.70703125
1146.6357	15729.4716796875
1147.6251	10328.189453125
1217.6176	28830.6223144531
1218.5947	2878.36279296875
1247.6719	1824.2138671875
1330.6555	2244.28833007813
1630.4554	2045.17846679688
1794.0565	1997.41625976563
1984.1482	1589.75183105469
peaklist end

peaklist start
mz=558.768084800426
fragmentation=HCD
charge=2
header=RawFile: QE929_MSQ1321_20180329_Heba_ub_s4_10_1 Index: 4778 Silind: 27387
101.07147	2651.6201171875
110.07137	4478.51513671875
120.08082	2080.8056640625
129.10239	1601.15344238281
133.0611	1245.32897949219
136.07553	5088.35693359375
164.08235	1379.1669921875
173.12755	1449.31884765625
175.11845	2319.3740234375
201.12292	1354.95153808594
214.08369	1519.4501953125
261.15399	1295.30358886719
271.10309	1748.35949707031
271.96082	1078.61560058594
437.24545	1271.90649414063
526.26202	1827.91748046875
548.59534	1264.16357421875
557.31818	6480.47375488281
559.34979	1445.83837890625
560.31726	1612.69873046875
593.24646	1599.2421875
653.28973	2304.59008789063
787.36951	1916.56921386719
947.17902	1648.40649414063
1034.4309	1345.75317382813
peaklist end

peaklist start
mz=558.769953097194
fragmentation=HCD
charge=2
header=RawFile: QE929_MSQ1321_20180329_Heba_ub_s3_ctrl_3 Index: 6523 Silind: 31477
102.05553	2718.58618164063
105.24399	1193.390625
110.07151	4722.15234375
120.08115	6266.22900390625
129.1026	7484.41064453125
136.07562	6164.20068359375
141.10272	2502.26977539063
143.11766	2179.76928710938
156.54669	1354.81518554688
167.0934	2595.93408203125
188.89423	1179.77429199219
195.08797	2826.62060546875
199.18045	1571.25268554688
222.08795	2299.10766601563
249.15872	6189.7412109375
277.15445	2325.20190429688
280.28067	1143.91430664063
383.11804	1308.74060058594
447.70737	1318.97338867188
456.72131	1350.85559082031
522.79321	1325.39270019531
792.19867	1534.3037109375
844.53979	1638.125
1175.9506	1537.06213378906
peaklist end

peaklist start
mz=558.769976467728
fragmentation=HCD
charge=2
header=RawFile: QE929_MSQ1321_20180329_Heba_ub_s3_ctrl_3 Index: 3817 Silind: 31015
100.07629	1775.97106933594
104.5445	1012.68481445313
129.10262	7907.12939453125
134.01602	1211.20190429688
145.09715	1509.26647949219
147.11353	1604.134765625
147.26118	1104.98669433594
154.71028	1153.76586914063
173.09241	2081.58276367188
173.12807	1538.77905273438
185.16663	1307.76892089844
229.11725	1352.26342773438
240.13206	1076.65600585938
298.20862	1249.61694335938
311.49677	1283.39282226563
324.25574	1145.76049804688
388.55875	1211.09338378906
439.80042	1169.51428222656
463.22919	2427.248046875
468.03329	1274.41918945313
558.80377	2166.982421875
648.33881	2695.87915039063
1983.2231	1467.8095703125
peaklist end

peaklist start
mz=558.770412314744
fragmentation=HCD
charge=2
header=RawFile: QE929_MSQ1321_20180329_Heba_ub_s2_ctrl_2 Index: 7054 Silind: 35808
110.07199	7269.39111328125
120.08088	1118.4248046875
129.10306	4596.142578125
147.11253	1349.91979980469
252.09912	2282.11572265625
288.23138	1159.96691894531
344.20453	1131.90393066406
376.19943	1958.85852050781
390.20059	1451.76062011719
404.70621	1237.10266113281
477.76123	1336.04333496094
481.07397	1281.81994628906
558.28198	1619.8330078125
571.89502	1293.66650390625
581.61914	1484.3662109375
1009.4609	1374.85583496094
1459.4916	1352.70007324219
peaklist end

peaklist start
mz=558.771611183485
fragmentation=HCD
charge=2
header=RawFile: QE929_MSQ1321_20180329_Heba_ub_s6_10_3 Index: 5474 Silind: 32939
101.07182	1210.67346191406
110.07153	8364.8408203125
129.10234	2442.8857421875
136.07631	2583.53735351563
147.11256	1197.97705078125
158.09282	2141.0859375
159.0918	1209.01049804688
175.11909	15792.974609375
187.08699	1303.64440917969
215.88962	1214.07873535156
241.13002	1914.56335449219
270.2637	1110.98498535156
351.18842	2043.17297363281
372.21024	1144.7490234375
456.25851	1887.12194824219
466.49188	1199.22631835938
474.2695	1228.85168457031
489.27844	4834.71142578125
523.26862	1178.97912597656
538.29974	2065.75659179688
701.35382	8528.80859375
713.43604	4276.55615234375
781.38617	1755.97717285156
784.49316	1639.32287597656
801.48322	1559.03979492188
855.25836	1424.67126464844
858.50447	9730.10668945313
1071.6307	6787.75476074219
1115.6535	70825.8962402344
peaklist end

peaklist start
mz=558.777352134959
fragmentation=HCD
charge=2
header=RawFile: QE929_MSQ1321_20180329_Heba_ub_s4_10_1 Index: 9089 Silind: 28318
108.80219	1307.9873046875
110.07157	20480.126953125
114.68616	1467.93579101563
120.08109	6790.14404296875
129.10252	9495.07421875
136.0757	4781.14990234375
159.09204	4786.67626953125
175.11928	1993.22119140625
178.13426	1792.31848144531
181.09671	2628.064453125
216.30206	1112.63171386719
221.10321	4142.08154296875
249.09778	1323.369140625
267.1076	1351.83874511719
332.20825	4362.90478515625
344.15927	1318.58508300781
393.18442	1281.09460449219
434.35324	1456.41918945313
436.6503	1096.72290039063
497.89667	1391.26684570313
557.09283	1442.548828125
558.83312	3509.158203125
559.32385	1826.986328125
1139.6348	1451.18029785156
peaklist end

peaklist start
mz=558.777672035835
fragmentation=HCD
charge=2
header=RawFile: QE929_MSQ1321_20180329_Heba_ub_s8_30_2 Index: 8959 Silind: 32502
101.07153	1393.97302246094
110.06482	1641.12145996094
110.07182	44649.94921875
111.07549	1425.08801269531
120.08118	2766.12109375
129.10246	7426.1708984375
136.07538	5005.6533203125
138.06613	4354.845703125
153.42111	1143.55200195313
159.0925	1106.46435546875
171.11307	1974.71716308594
178.1335	8613.134765625
181.09743	4934.96142578125
199.10786	1940.65209960938
206.12801	1547.36083984375
224.15932	4420.52197265625
247.14539	1452.23706054688
294.18085	4804.13330078125
332.20831	5108.27978515625
344.16049	1719.61828613281
368.2196	1325.98376464844
397.36951	1305.90258789063
507.45279	1440.23217773438
559.32788	2218.87915039063
981.57599	2452.0625
peaklist end

peaklist start
mz=558.777969464815
fragmentation=HCD
charge=2
header=RawFile: QE929_MSQ1321_20180329_Heba_ub_s9_30_3 Index: 8868 Silind: 35344
110.07163	57487.046875
116.52668	1097.92456054688
120.08145	2864.00341796875
129.10262	14074.005859375
129.9325	1275.21313476563
136.07613	6828.6220703125
138.06671	4640.30859375
161.28851	1167.78747558594
171.11276	1502.9306640625
175.12003	1250.02893066406
178.13406	8359.8994140625
178.17941	1248.39221191406
178.83334	1162.51452636719
181.09793	4780.0166015625
185.16449	1613.56604003906
187.14455	1796.21118164063
189.85072	1018.28753662109
199.10808	2697.84033203125
200.03622	1121.47058105469
206.13025	1482.19543457031
213.15915	1592.99914550781
215.13957	1554.20104980469
224.15857	6735.38134765625
242.18588	1230.787109375
247.14513	1930.56799316406
248.06778	1181.43518066406
294.18265	2136.74975585938
332.20734	9553.2314453125
360.23047	1875.94177246094
362.17331	1737.94177246094
371.23257	1391.00598144531
559.32684	2066.73510742188
632.35742	2395.28759765625
769.43689	1417.13366699219
981.59082	2615.017578125
peaklist end

peaklist start
mz=558.778348837084
fragmentation=HCD
charge=2
header=RawFile: QE929_MSQ1321_20180329_Heba_ub_s6_10_3 Index: 8979 Silind: 33228
101.07107	1199.86645507813
109.39393	1177.32458496094
110.07155	1313.77331542969
120.08048	2607.62133789063
136.07547	6702.353515625
169.13351	1191.56689453125
230.31006	1352.12451171875
255.14561	1838.42907714844
363.74496	1257.29541015625
550.81537	1727.88757324219
609.9953	1282.83666992188
635.36499	1336.45617675781
732.43451	2782.0185546875
760.46069	1494.78601074219
760.95032	1467.46752929688
847.49554	1372.47668457031
947.58496	1493.67590332031
1116.6511	32474.4395751953
1187.5778	1434.37719726563
1549.8872	1364.904296875
peaklist end

peaklist start
mz=558.786940526358
fragmentation=HCD
charge=2
header=RawFile: QE929_MSQ1321_20180329_Heba_ub_s2_ctrl_2 Index: 4862 Silind: 35602
110.07162	36164.46875
111.07568	1229.51696777344
120.0813	1361.58374023438
128.10727	1821.74206542969
129.10242	6339.515625
133.06091	40411.72265625
136.07588	9139.4609375
157.06046	2292.62036132813
167.04489	1475.841796875
173.12845	43485.14453125
174.13179	2766.66748046875
175.11942	1954.98461914063
185.05598	5346.40380859375
185.09164	2716.23071289063
201.1236	12821.142578125
202.08209	5823.0595703125
202.12541	1357.26220703125
203.06651	13087.1640625
209.14005	2388.19677734375
220.09177	13792.76953125
220.11	1287.07165527344
228.09756	2159.28051757813
235.11882	7780.216796875
237.13379	8442.5087890625
300.19373	1796.6943359375
312.13528	1134.12548828125
317.11133	1306.14099121094
330.14459	1396.91296386719
409.25806	8291.8349609375
437.24993	24677.068359375
462.19827	1945.41333007813
549.2323	1580.97424316406
581.74011	1377.50170898438
621.33289	2341.84448242188
630.32056	1447.98059082031
646.23346	1653.83776855469
647.2287	4847.9208984375
664.25836	2456.35131835938
681.28802	1699.02282714844
738.40295	1409.72082519531
756.40314	2701.779296875
766.3847	2007.81506347656
784.39801	5169.55224609375
785.38715	1831.16748046875
871.44971	2023.66442871094
898.43801	10577.9987792969
967.45374	1544.95434570313
986.46301	1643.28820800781
peaklist end

peaklist start
mz=558.786945155701
fragmentation=HCD
charge=2
header=RawFile: QE929_MSQ1321_20180329_Heba_ub_s1_ctrl_1 Index: 4604 Silind: 33634
110.07159	33094.1328125
123.40845	1179.974609375
128.10704	1472.36083984375
129.10201	1257.34838867188
133.06081	38636.5859375
136.07561	9445.9296875
149.94426	1188.39868164063
157.06084	1891.80432128906
173.12849	41267.4375
174.08685	1612.81579589844
174.13249	4735.48046875
185.05621	5418.4912109375
201.1235	12900.3427734375
202.08276	6168.3974609375
203.06664	12959.0703125
209.13965	2389.75439453125
220.09209	13137.8828125
221.09599	1354.49975585938
235.11879	8928.875
237.13394	8143.00732421875
255.74712	1368.38500976563
271.10349	1338.658203125
300.19193	1625.03100585938
302.384	1200.9541015625
409.25668	9011.611328125
437.25025	22979.6259765625
459.65695	1338.50415039063
462.19708	5008.45458984375
531.22235	1467.67004394531
586.33813	1222.75378417969
603.32751	1310.958984375
621.33374	5506.50830078125
625.98621	1278.82409667969
630.31439	1695.80163574219
647.22858	1599.6123046875
664.25768	4677.7353515625
683.90582	1299.60681152344
756.40222	1427.74133300781
758.38037	2456.79321289063
762.70953	1400.48510742188
766.38629	2209.4248046875
784.40196	4406.56909179688
898.43609	9384.0439453125
900.39423	1576.34533691406
peaklist end

peaklist start
mz=558.786945155701
fragmentation=HCD
charge=2
header=RawFile: QE929_MSQ1321_20180329_Heba_ub_s1_ctrl_1 Index: 4684 Silind: 33634
110.07176	1853.25305175781
129.10262	4868.287109375
133.06023	1272.59375
147.11264	1420.64123535156
150.60832	1105.53967285156
173.12799	1819.36987304688
180.57274	1118.61010742188
476.74472	1295.68798828125
559.35388	4936.12060546875
740.32568	1310.77734375
peaklist end

peaklist start
mz=558.787421115749
fragmentation=HCD
charge=2
header=RawFile: QE929_MSQ1321_20180329_Heba_ub_s4_10_1 Index: 4509 Silind: 27373
101.0714	6846.3349609375
110.07213	1320.19714355469
129.10294	1991.52734375
175.11885	2262.94091796875
187.07188	2280.81494140625
244.0928	1414.11291503906
290.96332	1357.5302734375
297.73026	1186.85766601563
311.13397	1166.91467285156
321.18314	1289.25012207031
370.07932	1422.56481933594
392.49005	1223.95861816406
661.30896	2094.9990234375
667.27551	1213.13793945313
732.34185	8328.17956542969
803.37965	9619.6220703125
peaklist end

peaklist start
mz=558.787641211024
fragmentation=HCD
charge=2
header=RawFile: QE929_MSQ1321_20180329_Heba_ub_s4_10_1 Index: 7786 Silind: 28103
101.0713	2557.11474609375
102.05553	16698.021484375
104.49932	1145.75366210938
108.98315	1146.81787109375
110.07144	12240.166015625
114.05499	13280.7890625
115.0503	5144.1962890625
115.08646	2521.40942382813
116.07095	1175.93469238281
120.08104	68077.7109375
121.08436	5083.71826171875
129.1024	26763.888671875
136.07588	5234.0068359375
141.10201	2860.47143554688
143.11818	4702.73486328125
147.11264	2626.54248046875
155.08156	1634.087890625
156.59247	2635.17065429688
157.13425	4370.91259765625
158.09355	1717.22229003906
159.11127	1324.68969726563
161.09203	1947.88134765625
165.10239	1579.06506347656
169.13341	25404.8125
170.13791	2025.7763671875
171.11304	2464.90258789063
175.11896	22801.6328125
181.09782	1561.08459472656
183.14885	1485.74291992188
186.12378	7363.0947265625
187.10883	1258.68920898438
187.14334	1338.048828125
188.07054	1856.85974121094
197.12839	17351.76171875
199.10747	20085.052734375
200.13875	1693.52502441406
201.12257	1368.02844238281
209.09116	2568.98828125
213.13564	5574.10009765625
227.10226	23874.380859375
229.11827	1399.85083007813
240.13373	4973.21728515625
243.14583	1877.17980957031
244.13086	1394.6376953125
248.65439	6326.17578125
252.14413	1702.25988769531
258.14557	1806.17419433594
261.12274	5443.37939453125
271.14008	6035.0400390625
287.17114	1917.4990234375
295.15234	2478.66918945313
312.17732	20258.287109375
326.17123	26398.8999023438
353.70309	1366.47729492188
381.69208	2058.18603515625
382.88168	1582.39196777344
386.24017	12732.0849609375
390.2146	4909.22607421875
393.22467	6344.1083984375
398.21295	1890.98486328125
409.2056	1428.65393066406
411.18536	2037.11694335938
425.26146	29345.6752929688
428.71655	1744.98449707031
457.27423	6249.08837890625
459.21759	1878.43127441406
466.7496	9017.69140625
479.2699	1817.47839355469
495.25772	2508.33544921875
496.29888	77528.3046875
503.24867	11780.2819824219
521.27454	1958.83581542969
530.27905	1864.07019042969
544.78961	1714.09375
564.80499	1884.52294921875
569.31232	1818.06115722656
595.36314	10243.6909179688
595.36876	53781.9991455078
599.29321	1639.5078125
600.29327	1901.20947265625
609.3067	4395.78210449219
617.29572	2238.1220703125
624.33899	2589.99340820313
626.32318	1620.09326171875
634.32178	2027.16345214844
643.38239	9302.015625
651.34515	2429.63305664063
665.83118	2242.5791015625
706.40265	2258.10888671875
713.37305	2348.486328125
724.41281	17982.4204101563
742.44153	5215.5263671875
745.37012	2167.67919921875
761.67242	1725.27172851563
762.37735	10620.9248046875
765.40729	2303.01318359375
791.40955	6088.87109375
797.41052	1820.31396484375
820.38892	1583.85815429688
821.46292	136217.427246094
828.40576	1907.65576171875
861.43646	7170.759765625
892.45209	9707.86328125
932.48601	11123.458984375
950.50477	18693.6328125
969.47339	1648.92541503906
1005.4954	5804.904296875
1070.5374	1725.787109375
1146.6129	17759.8681640625
1245.4388	1802.61193847656
1411.869	1631.09814453125
1462.7178	4211.51818847656
1559.7821	5208.54736328125
peaklist end

peaklist start
mz=558.791372540279
fragmentation=HCD
charge=2
header=RawFile: QE929_MSQ1321_20180329_Heba_ub_s3_ctrl_3 Index: 11998 Silind: 34680
110.07159	6898.71875
120.08118	2773.33911132813
129.10233	22833.203125
136.07556	6561.2001953125
143.11809	13516.380859375
171.07666	1327.23645019531
171.11276	7604.32080078125
172.11588	1401.63952636719
173.09262	1141.23034667969
175.11879	1990.17077636719
181.108	1242.16821289063
185.16454	1451.31201171875
189.08607	1535.02758789063
201.08678	2540.56298828125
201.12543	1433.07653808594
202.27238	1178.4384765625
202.70766	1156.4521484375
209.10312	1770.7763671875
217.08229	1518.70495605469
217.13351	4589.947265625
242.15004	2127.02172851563
245.12767	1774.56225585938
249.15898	2505.71142578125
274.10318	2001.81103515625
278.83975	1135.91247558594
288.20557	1213.24743652344
294.18277	1697.69653320313
300.15479	1430.31005859375
358.21216	1377.0263671875
367.23068	1446.91638183594
374.16922	1915.44848632813
450.29294	1327.26135253906
489.73221	1218.6904296875
563.33197	1897.45471191406
672.33716	1999.14025878906
763.44619	3625.18774414063
914.45298	4307.28759765625
927.71082	1510.28735351563
peaklist end

peaklist start
mz=558.798322969181
fragmentation=HCD
charge=2
header=RawFile: QE929_MSQ1321_20180329_Heba_ub_s4_10_1 Index: 6732 Silind: 27567
110.07168	10875.0263671875
111.04627	1057.51208496094
120.08091	1358.337890625
129.10289	2225.63891601563
136.07579	5658.80517578125
141.10281	1826.34191894531
143.11781	4874.7509765625
145.09775	1351.89709472656
147.11267	1847.78100585938
159.09109	1208.12609863281
166.51714	1269.36389160156
171.11266	1979.4814453125
173.12849	26607.396484375
175.11874	6997.736328125
201.12274	10878.9248046875
237.13402	1546.27514648438
240.09937	1094.76684570313
242.14934	1367.4794921875
270.14502	1387.05126953125
272.17471	1227.04052734375
293.42697	1163.64282226563
301.12741	1411.5771484375
326.18061	5268.52697753906
343.20865	4939.6943359375
376.76251	1518.50537109375
381.18082	1317.16772460938
543.32501	11310.791015625
625.4137	1428.32446289063
635.1319	1622.4853515625
642.39447	5403.4736328125
669.33618	2741.16650390625
737.44666	1316.77294921875
743.44012	7419.75341796875
806.39862	2213.09521484375
830.46857	6027.60302734375
877.4325	2165.91235351563
917.50197	19390.3051757813
peaklist end

peaklist start
mz=558.798775051311
fragmentation=HCD
charge=2
header=RawFile: QE929_MSQ1321_20180329_Heba_ub_s9_30_3 Index: 4650 Silind: 34499
101.07169	2691.97290039063
114.12845	5322.8544921875
116.82595	1092.73767089844
118.30667	1120.86462402344
127.13464	1102.12182617188
129.06613	1209.56384277344
129.10289	2450.54077148438
158.09261	1751.9326171875
175.11942	8631.845703125
181.06133	1583.97412109375
198.0881	6151.67578125
216.09886	1839.91003417969
226.08315	7138.60986328125
244.09349	2637.25903320313
246.15689	1550.6982421875
280.28983	1464.21228027344
282.14215	1191.61059570313
302.67126	1164.20886230469
325.14941	1262.64465332031
326.13687	1570.54748535156
356.12869	1136.55737304688
363.5943	1433.17248535156
413.1394	17136.416015625
440.17807	1867.23278808594
474.27115	6672.44580078125
486.22971	34696.5546875
499.29956	1539.38146972656
545.30219	2278.09326171875
558.3266	10364.4443359375
559.31793	35839.3046875
562.62006	1352.61218261719
613.34058	2175.42333984375
659.34523	12564.5068359375
757.34753	1693.10437011719
774.37153	13669.0994873047
827.44574	1827.22790527344
848.03857	1268.78112792969
873.44342	4991.30908203125
885.27924	1504.13500976563
988.46899	2192.50805664063
1096.0039	1514.47705078125
1098.517	4539.84851074219
peaklist end

peaklist start
mz=558.798775051311
fragmentation=HCD
charge=2
header=RawFile: QE929_MSQ1321_20180329_Heba_ub_s9_30_3 Index: 4684 Silind: 34499
110.07209	1752.10266113281
115.0871	1076.81164550781
129.10208	2330.64184570313
130.08623	1788.04565429688
136.07582	1511.73596191406
143.11778	1315.88073730469
147.11295	1516.701171875
158.09209	1513.93627929688
175.11891	2371.87548828125
232.14082	2140.86743164063
244.16574	1318.36853027344
255.14581	2314.65405273438
272.17044	1376.75793457031
291.37411	1100.71057128906
320.97821	1250.68322753906
398.69812	1186.71752929688
416.25842	2049.48657226563
486.22903	4911.2294921875
557.32119	14671.0888671875
559.31604	5528.82080078125
656.22845	1397.44555664063
1071.4836	7990.79699707031
peaklist end

peaklist start
mz=558.799036787074
fragmentation=HCD
charge=2
header=RawFile: QE929_MSQ1321_20180329_Heba_ub_s5_10_2 Index: 4591 Silind: 31556
129.10179	1152.49987792969
171.1091	1254.65295410156
172.40596	1112.50903320313
175.1196	1462.71264648438
232.13943	1477.50317382813
255.14558	1659.537109375
271.63107	1254.32849121094
466.431	1477.49108886719
472.24847	1652.29357910156
536.24402	2226.33081054688
557.31701	8852.54028320313
peaklist end

peaklist start
mz=558.799363090913
fragmentation=HCD
charge=2
header=RawFile: QE929_MSQ1321_20180329_Heba_ub_s7_30_1 Index: 4743 Silind: 25636
110.90385	1070.53149414063
121.92551	1109.83728027344
129.1021	2051.34814453125
141.90326	1320.736328125
160.98186	1170.78356933594
175.11905	5733.525390625
226.08186	2478.07299804688
232.13895	2051.5107421875
321.78842	1249.05981445313
446.6777	1133.84814453125
474.26315	1765.47424316406
499.29654	1525.05078125
545.30963	1274.31127929688
549.76093	1923.59094238281
558.31952	6329.3642578125
647.32965	1257.51623535156
659.33954	2793.45947265625
728.38007	1483.30480957031
774.37195	4854.82177734375
833.7832	1442.97521972656
873.43176	4987.142578125
peaklist end

peaklist start
mz=558.801648630728
fragmentation=HCD
charge=2
header=RawFile: QE929_MSQ1321_20180329_Heba_ub_s6_10_3 Index: 8294 Silind: 33191
102.00163	1462.68139648438
110.07166	26397.921875
116.01664	2502.29150390625
120.08121	1457.24389648438
122.07131	1588.08947753906
129.10248	2193.46484375
133.04311	15590.7236328125
136.07585	30439.802734375
136.77975	1093.57092285156
142.40704	1162.6416015625
144.01131	2432.20361328125
147.11288	1396.09936523438
156.07695	1161.72741699219
161.0378	1072.80004882813
167.09236	8355.36328125
172.47922	1168.9453125
178.06161	4538.11083984375
184.07231	2349.30639648438
195.08847	11378.3427734375
201.10602	1952.65466308594
213.03249	1465.86560058594
227.20978	1225.88989257813
230.05927	13362.3876953125
233.09163	1434.951171875
244.16504	1669.24584960938
250.11949	2082.41235351563
255.14517	1407.12744140625
277.15601	1679.80224609375
283.64133	2407.72436523438
301.13068	1529.96789550781
308.17279	2375.2275390625
358.14896	2572.21044921875
376.0947	4745.86376953125
392.16669	1447.84729003906
443.24194	2099.36010742188
445.18494	1420.24938964844
471.2309	1568.40661621094
481.32275	1335.5771484375
503.18988	1733.90612792969
560.20812	3223.98156738281
673.28387	1587.99780273438
746.32324	1552.70715332031
1117.5881	24515.677734375
1582.5757	1875.2939453125
peaklist end

peaklist start
mz=558.806629491205
fragmentation=HCD
charge=2
header=RawFile: QE929_MSQ1321_20180329_Heba_ub_s7_30_1 Index: 8781 Silind: 25976
101.18362	988.099365234375
110.0714	26533.4140625
120.08058	8434.3466796875
129.10208	5045.21435546875
136.0757	4317.16748046875
138.06589	1870.74267578125
178.13295	4382.17041015625
187.1432	1208.46801757813
192.46962	1178.76745605469
237.27095	1191.90771484375
242.58511	1138.57043457031
259.40518	1180.330078125
260.67825	1122.10852050781
332.20773	2409.5224609375
488.01044	1215.54602050781
559.32605	1497.85034179688
608.17761	1575.79895019531
peaklist end

peaklist start
mz=558.807629498773
fragmentation=HCD
charge=2
header=RawFile: QE929_MSQ1321_20180329_Heba_ub_s5_10_2 Index: 12646 Silind: 34986
101.07165	1170.78918457031
103.86132	1206.49499511719
107.19626	1171.44311523438
110.07168	6146.86328125
111.62368	967.954956054688
114.2413	1315.46984863281
115.46831	1006.47088623047
120.08118	10504.693359375
127.08696	2408.27807617188
128.57962	1247.1328125
129.10291	1562.78466796875
129.18773	1170.58520507813
130.38327	1000.12200927734
159.09167	17247.37890625
160.09589	1282.11791992188
185.16512	7305.0361328125
187.08698	2108.73657226563
199.18095	1568.93212890625
200.14575	1208.39453125
200.99434	1225.0966796875
213.16005	1530.91772460938
222.13197	2241.2236328125
245.8288	1211.59167480469
255.1497	2071.19848632813
258.16248	1549.85534667969
272.17441	5806.71923828125
286.15585	2013.94885253906
324.14545	1220.71435546875
350.20523	1359.33569335938
425.20175	1462.65209960938
748.39954	1563.51525878906
845.65106	1326.81811523438
peaklist end

peaklist start
mz=558.818466487793
fragmentation=HCD
charge=2
header=RawFile: QE929_MSQ1321_20180329_Heba_ub_s1_ctrl_1 Index: 4684 Silind: 33635
110.07176	1853.25305175781
129.10262	4868.287109375
133.06023	1272.59375
147.11264	1420.64123535156
150.60832	1105.53967285156
173.12799	1819.36987304688
180.57274	1118.61010742188
476.74472	1295.68798828125
559.35388	4936.12060546875
740.32568	1310.77734375
peaklist end

peaklist start
mz=558.819539152767
fragmentation=HCD
charge=2
header=RawFile: QE929_MSQ1321_20180329_Heba_ub_s7_30_1 Index: 14470 Silind: 28940
104.05299	11468.5087890625
110.07147	9965.560546875
120.08095	13287.2451171875
129.10193	1458.54309082031
136.07521	8395.8115234375
141.10191	2477.09692382813
143.11798	1607.85021972656
147.11295	1272.54211425781
159.09163	6615.03271484375
175.11821	1994.33654785156
183.14848	8524.734375
201.10568	2021.9462890625
211.14342	7445.6552734375
272.17059	1284.06176757813
283.14291	1802.93835449219
333.19284	1417.39453125
342.18408	4851.88037109375
451.26376	2082.97241210938
491.26077	1748.94421386719
492.79584	1492.66809082031
661.36583	10778.1169433594
679.3515	2600.58618164063
747.46051	1633.71875
774.44566	9220.83276367188
887.52948	6015.6669921875
984.57831	2227.00854492188
peaklist end

peaklist start
mz=558.819539152767
fragmentation=HCD
charge=2
header=RawFile: QE929_MSQ1321_20180329_Heba_ub_s7_30_1 Index: 14620 Silind: 28940
104.0661	1091.42443847656
110.0713	6570.228515625
120.08047	6409.82080078125
136.07523	1566.74145507813
143.12784	2200.31323242188
144.12148	1330.19311523438
157.13348	4993.34814453125
159.09106	2415.404296875
185.12794	1844.41870117188
199.18021	2155.662109375
245.92378	1311.84423828125
284.19589	4340.83984375
285.13275	1832.63415527344
313.2211	1397.77612304688
342.20206	1958.68078613281
497.24216	1270.66088867188
497.74545	1584.18823242188
554.7594	5962.65087890625
584.65417	1489.17492675781
667.84235	1967.85107421875
818.42761	2578.412109375
872.02985	1341.52416992188
942.66736	1262.87243652344
1109.5079	4573.18017578125
1110.5509	1608.03820800781
1222.6012	1908.68627929688
peaklist end

peaklist start
mz=558.819774476081
fragmentation=HCD
charge=2
header=RawFile: QE929_MSQ1321_20180329_Heba_ub_s5_10_2 Index: 12164 Silind: 34858
136.07578	1231.64929199219
149.21782	1078.24072265625
185.16463	4316.2763671875
200.50792	1161.31372070313
201.92148	1313.84912109375
213.15907	1503.50732421875
789.44977	1599.87512207031
902.5271	1935.47216796875
903.53217	2057.31884765625
994.83667	1353.59985351563
1031.9445	1550.80529785156
1336.2623	1389.57165527344
1882.5947	1401.74487304688
2249.1206	1676.36437988281
peaklist end

peaklist start
mz=558.822969663899
fragmentation=HCD
charge=2
header=RawFile: QE929_MSQ1321_20180329_Heba_ub_s7_30_1 Index: 10269 Silind: 26121
102.08551	1001.88861083984
103.03943	2010.27746582031
119.42986	1144.72875976563
120.08092	15932.525390625
125.18362	1134.08630371094
129.10199	2322.42358398438
131.33032	1218.83422851563
133.08661	2049.30859375
159.09187	1598.86206054688
175.11879	1615.25866699219
187.52957	1067.85949707031
219.14862	14843.3466796875
239.32874	1139.29113769531
247.14323	4164.693359375
288.20218	5730.0234375
417.24377	1752.93823242188
429.39676	1169.033203125
530.32711	24256.9331054688
629.40479	2312.53100585938
742.41772	1613.93359375
776.46385	14845.486328125
856.50537	1353.33972167969
1561.5686	1420.70654296875
1615.632	1877.927734375
peaklist end

peaklist start
mz=558.826001952349
fragmentation=HCD
charge=2
header=RawFile: QE929_MSQ1321_20180329_Heba_ub_s9_30_3 Index: 11508 Silind: 35708
110.07166	5242.046875
120.08109	2361.40698242188
136.07562	4124.9189453125
171.14879	1215.00109863281
172.11392	1241.39562988281
187.14481	2315.18334960938
199.17986	1087.36303710938
212.10263	1383.01611328125
215.13896	2190.43896484375
217.13718	1563.09130859375
235.14467	1586.2119140625
306.04456	1091.32348632813
458.60629	1240.25341796875
633.08759	1298.28015136719
1480.2839	1394.66247558594
2229.4492	1693.53039550781
peaklist end

peaklist start
mz=558.826051289898
fragmentation=HCD
charge=2
header=RawFile: QE929_MSQ1321_20180329_Heba_ub_s8_30_2 Index: 11620 Silind: 32701
110.07142	2079.34252929688
120.08079	2770.36547851563
129.10207	6495.96484375
136.07553	6981.13427734375
159.09128	1584.60925292969
172.36432	1375.19909667969
175.31516	1068.98266601563
187.14424	1890.22717285156
212.10175	2074.68359375
215.13994	1286.888671875
217.13881	1446.29638671875
218.26251	1149.47485351563
228.72957	1377.47485351563
228.98521	1168.04626464844
231.69032	1084.30749511719
235.14543	1733.15869140625
255.74889	1041.43664550781
454.13898	1189.88024902344
456.46222	1280.66723632813
571.29901	1379.39074707031
687.40173	2645.85693359375
745.64404	1452.1689453125
912.54578	2398.423828125
1535.8065	1372.86791992188
2143.1851	1731.11010742188
2168.5935	1539.72302246094
peaklist end

peaklist start
mz=558.826054435731
fragmentation=HCD
charge=2
header=RawFile: QE929_MSQ1321_20180329_Heba_ub_s5_10_2 Index: 10647 Silind: 34361
108.46753	1035.74255371094
120.08102	2157.33935546875
128.27483	1265.775390625
129.10222	2128.63598632813
136.07614	1810.7880859375
354.95673	1159.29309082031
364.84024	1379.55895996094
511.48657	1473.0859375
1529.0461	1327.26586914063
peaklist end

peaklist start
mz=558.826238825801
fragmentation=HCD
charge=2
header=RawFile: QE929_MSQ1321_20180329_Heba_ub_s6_10_3 Index: 11889 Silind: 33451
110.07171	2827.32983398438
119.89157	1237.47412109375
120.08134	4728.0439453125
136.07571	1904.45141601563
142.48584	1102.69165039063
159.0918	1425.9462890625
166.08745	1212.67602539063
166.89684	1167.04638671875
175.11943	1262.50219726563
187.14449	5153.03515625
196.19319	1513.42004394531
207.11348	2104.32373046875
212.10278	1602.55334472656
215.13954	1157.494140625
217.13789	2598.67260742188
407.23016	1443.44226074219
462.25021	1477.71899414063
550.21826	1556.09313964844
667.37543	1400.05395507813
687.40179	2027.27551269531
687.89691	1581.80090332031
971.97662	1662.51611328125
1247.2476	1648.47668457031
1437.8304	1395.25500488281
1503.3007	1352.14111328125
1995.1849	1380.78637695313
2203.679	1663.62036132813
peaklist end

peaklist start
mz=558.830308006906
fragmentation=HCD
charge=2
header=RawFile: QE929_MSQ1321_20180329_Heba_ub_s1_ctrl_1 Index: 8262 Silind: 33911
103.87121	1057.80932617188
110.07153	10344.55078125
120.08109	2608.86303710938
129.10168	1049.01477050781
130.85332	1010.25396728516
178.13356	1555.57873535156
181.09676	1352.49084472656
332.20752	2088.29809570313
336.55978	1430.29052734375
559.32745	1319.60998535156
682.21582	1277.359375
704.39398	1632.99475097656
714.77368	1413.25012207031
727.59283	1386.50549316406
1106.7285	1508.59680175781
peaklist end

peaklist start
mz=559.246962258082
fragmentation=HCD
charge=2
header=RawFile: QE929_MSQ1321_20180329_Heba_ub_s4_10_1 Index: 6732 Silind: 27949
110.07168	10875.0263671875
111.04627	1057.51208496094
120.08091	1358.337890625
129.10289	2225.63891601563
136.07579	5658.80517578125
141.10281	1826.34191894531
143.11781	4874.7509765625
145.09775	1351.89709472656
147.11267	1847.78100585938
159.09109	1208.12609863281
166.51714	1269.36389160156
171.11266	1979.4814453125
173.12849	26607.396484375
175.11874	6997.736328125
201.12274	10878.9248046875
237.13402	1546.27514648438
240.09937	1094.76684570313
242.14934	1367.4794921875
270.14502	1387.05126953125
272.17471	1227.04052734375
293.42697	1163.64282226563
301.12741	1411.5771484375
326.18061	5268.52697753906
343.20865	4939.6943359375
376.76251	1518.50537109375
381.18082	1317.16772460938
543.32501	11310.791015625
625.4137	1428.32446289063
635.1319	1622.4853515625
642.39447	5403.4736328125
669.33618	2741.16650390625
737.44666	1316.77294921875
743.44012	7419.75341796875
806.39862	2213.09521484375
830.46857	6027.60302734375
877.4325	2165.91235351563
917.50197	19390.3051757813
peaklist end

peaklist start
mz=559.246962258082
fragmentation=HCD
charge=2
header=RawFile: QE929_MSQ1321_20180329_Heba_ub_s4_10_1 Index: 6837 Silind: 27949
100.7697	1706.41662597656
101.07146	78462.5234375
101.07818	3128.69702148438
102.07512	1860.1806640625
110.07172	3698.62768554688
117.10276	20220.318359375
120.08102	2809.44287109375
128.08253	1913.56530761719
129.0661	42666.4765625
129.09364	2687.59350585938
129.10251	42103.38671875
133.04323	8715.6572265625
143.11795	10745.4296875
145.12668	1640.66528320313
146.09215	12392.220703125
147.12474	2612.4921875
148.11629	2187.71362304688
171.11253	7036.5546875
172.1528	32348.158203125
181.06071	6710.2490234375
194.08148	3817.95434570313
195.11002	1608.04284667969
199.12605	3409.13818359375
199.18036	2647.07055664063
200.14655	8575.1533203125
211.10779	10811.2421875
227.04851	2917.44604492188
228.13466	31333.259765625
229.13747	2126.19409179688
242.18713	3470.90649414063
243.09157	6516.29736328125
244.0746	22860.064453125
248.06906	6258.31787109375
268.09274	7710.70703125
271.08524	2961.95654296875
272.06963	42697.8276367188
286.14056	9914.7734375
289.09603	17167.3443603516
341.09024	2347.6435546875
345.08679	3243.9296875
355.16107	3147.26098632813
358.11661	1951.150390625
359.10101	8498.130859375
363.09762	31427.4157714844
373.17087	13917.9482421875
388.1647	2187.42065429688
396.6998	6085.44921875
399.2236	2405.701171875
410.11212	2299.92138671875
448.18753	2796.23876953125
456.11951	12867.91015625
460.73004	5786.18408203125
468.24756	3550.44482421875
473.14517	31430.443359375
474.12973	45188.025390625
476.18199	8375.26525878906
486.25729	6248.07421875
491.15295	12284.294921875
492.74313	3539.24731445313
516.1842	2441.45361328125
533.20312	11288.8291015625
542.19519	2115.63354492188
559.22321	6976.376953125
569.20056	2175.34765625
586.22821	6718.04541015625
587.21606	12700.5451660156
601.27185	2273.951171875
604.24042	8448.1572265625
618.28912	3350.22729492188
626.22638	3741.66430664063
643.24921	23113.34765625
644.24054	39889.0537109375
646.28491	3666.24584960938
661.25891	6617.470703125
728.33842	8775.458984375
756.32961	21150.2944335938
774.35669	28109.6943359375
829.44568	1937.38256835938
884.41895	2200.54614257813
885.41357	5884.81396484375
894.41193	6471.01708984375
peaklist end

peaklist start
mz=559.247267497853
fragmentation=HCD
charge=2
header=RawFile: QE929_MSQ1321_20180329_Heba_ub_s4_10_1 Index: 3378 Silind: 27269
106.85703	1004.48309326172
110.07182	1720.22302246094
112.34773	1205.65454101563
129.10257	12673.4716796875
136.07657	2252.92016601563
147.1133	2076.97192382813
159.61311	1129.59094238281
159.78336	1140.1962890625
223.10788	6068.814453125
362.82236	1434.86389160156
364.68716	1184.85510253906
645.9447	1509.89685058594
772.34882	1229.04870605469
917.46301	1769.20239257813
918.44769	1453.86511230469
1074.7634	1318.00793457031
peaklist end

peaklist start
mz=559.259787799272
fragmentation=HCD
charge=2
header=RawFile: QE929_MSQ1321_20180329_Heba_ub_s6_10_3 Index: 4326 Silind: 32827
101.0714	2090.34887695313
110.07167	2014.91296386719
120.08101	13112.751953125
129.06595	1296.44653320313
129.10268	2612.80590820313
130.086	1314.19421386719
136.07602	5945.6943359375
158.09171	1212.49182128906
169.61662	1341.37463378906
175.11929	4649.7060546875
197.12849	2595.25756835938
205.09743	1523.130859375
223.10811	2129.58276367188
233.16496	2140.14721679688
242.15062	12293.2861328125
295.46564	1295.68103027344
364.60114	1400.48876953125
400.68222	1947.53210449219
429.1962	2136.80322265625
443.57965	1508.43225097656
460.19223	1449.14465332031
486.21451	1567.341796875
488.29343	2701.14990234375
492.21753	8530.9765625
559.80499	1712.39733886719
602.31244	7764.7333984375
603.33203	1532.81323242188
652.77222	1311.26086425781
673.37119	7124.47644042969
713.37402	2837.2392578125
730.39567	43692.9116210938
732.38879	1639.87133789063
749.38306	3801.44702148438
859.4671	1425.126953125
877.46476	30788.7568359375
910.1311	1481.26171875
936.39192	15295.95703125
peaklist end

peaklist start
mz=559.262027141063
fragmentation=HCD
charge=2
header=RawFile: QE929_MSQ1321_20180329_Heba_ub_s7_30_1 Index: 4957 Silind: 25664
101.07164	5586.0703125
102.05534	9591.0771484375
110.07204	2796.39624023438
111.44496	979.966491699219
116.01684	1827.14526367188
117.19286	1042.8134765625
129.06657	5164.51318359375
129.10277	4661.69482421875
133.04358	7040.98095703125
136.07677	1261.46752929688
199.07164	1991.30908203125
205.57907	1213.85632324219
210.60345	1143.197265625
240.09801	2624.91674804688
243.14333	1425.38635253906
256.65164	1474.59313964844
290.08243	1473.65454101563
366.19257	4237.62939453125
401.23404	1317.46838378906
453.224	1805.03833007813
487.35956	1203.13830566406
559.35792	11314.5333251953
674.28223	1634.04260253906
716.38947	1243.93933105469
752.36438	1777.86889648438
891.34045	1586.99658203125
1450.7629	1422.92102050781
peaklist end

peaklist start
mz=559.263155788424
fragmentation=HCD
charge=2
header=RawFile: QE929_MSQ1321_20180329_Heba_ub_s4_10_1 Index: 4962 Silind: 27412
101.07141	5590.82177734375
102.02567	1096.94311523438
102.05539	9320.1474609375
110.07149	5578.294921875
115.08733	1571.18176269531
116.01694	1972.91918945313
129.06572	2392.07788085938
129.10245	10672.9951171875
130.04935	1292.15246582031
133.04306	7162.91455078125
136.07524	2330.96728515625
147.11255	1310.93920898438
168.58206	1118.46130371094
197.12624	1197.27795410156
199.0703	1410.73303222656
218.0582	1432.59130859375
237.12288	1803.99462890625
271.1748	1271.88757324219
294.18222	1624.87951660156
311.2507	1214.640625
337.14542	1395.59838867188
341.62393	1312.92175292969
366.19244	5214.88671875
374.49384	1360.97424316406
512.30103	1839.78723144531
541.34113	1535.47668457031
559.3564	50382.1806640625
621.89246	1293.57141113281
734.39551	1249.69995117188
752.36792	1573.81140136719
846.39441	2267.26000976563
966.39154	1369.26953125
1287.6854	1309.04504394531
1399.7711	1482.13842773438
peaklist end

peaklist start
mz=559.264131073699
fragmentation=HCD
charge=2
header=RawFile: QE929_MSQ1321_20180329_Heba_ub_s5_10_2 Index: 4778 Silind: 32444
101.07153	1400.20007324219
102.05544	1393.9560546875
110.07142	2362.92065429688
129.10228	1832.10778808594
133.04309	2246.84350585938
142.18776	1059.67150878906
308.91757	1144.85217285156
455.59988	1201.13342285156
462.32736	1171.67517089844
559.35612	34630.0180664063
677.48889	1548.11669921875
962.52863	1221.14709472656
peaklist end

peaklist start
mz=559.264440382771
fragmentation=HCD
charge=2
header=RawFile: QE929_MSQ1321_20180329_Heba_ub_s6_10_3 Index: 5129 Silind: 32895
101.07123	4651.99560546875
102.05529	11075.0068359375
106.836	1163.23901367188
110.0716	7944.94091796875
110.61494	1043.060546875
116.01673	1769.73608398438
120.08125	1108.98559570313
129.06586	1777.87365722656
129.1024	11743.6181640625
133.04294	10660.8349609375
136.0752	2085.8740234375
143.15759	1155.45959472656
147.11247	2125.7412109375
155.13638	1264.09460449219
197.12869	1228.48583984375
199.07095	2141.3193359375
199.18057	1957.53991699219
218.05887	1645.07592773438
240.09735	2257.412109375
290.08057	1855.67468261719
303.08087	1443.03051757813
366.19241	7447.7626953125
403.80829	1383.15234375
453.21902	1489.66613769531
510.7818	7176.81103515625
512.29126	1551.99731445313
559.35811	20415.5339355469
560.08221	1309.728515625
560.28064	1970.27685546875
659.81726	1479.16552734375
674.27753	1858.79858398438
731.31165	1535.6376953125
854.38788	2166.45458984375
peaklist end

peaklist start
mz=559.266829069331
fragmentation=HCD
charge=2
header=RawFile: QE929_MSQ1321_20180329_Heba_ub_s9_30_3 Index: 4890 Silind: 34509
101.0711	4167.45263671875
102.0554	9951.97265625
110.07175	7431.99365234375
111.7572	1134.68103027344
112.08661	1261.88537597656
112.25497	1131.93383789063
116.01667	2247.01879882813
120.08111	1652.52111816406
127.05081	1477.95703125
129.06606	1175.51843261719
129.10226	5929.87060546875
130.04912	1265.99230957031
133.04318	10679.4052734375
147.1123	1219.35925292969
159.7374	1155.12438964844
186.08659	1168.9140625
199.07072	2269.19580078125
211.30386	1256.52587890625
238.08189	1237.97961425781
240.09819	5818.14892578125
272.62131	2029.8720703125
290.08035	2892.22509765625
320.68076	2248.89868164063
337.14136	1773.01586914063
362.27386	1134.17932128906
366.19177	4930.57666015625
409.37558	1322.15612792969
453.22681	1976.02563476563
462.19219	6461.18395996094
486.22836	1495.18005371094
512.29041	1494.86645507813
752.3653	2414.09619140625
799.31122	2309.94750976563
908.75781	1368.14880371094
1337.5736	1435.78747558594
peaklist end

peaklist start
mz=559.266978805638
fragmentation=HCD
charge=2
header=RawFile: QE929_MSQ1321_20180329_Heba_ub_s8_30_2 Index: 4958 Silind: 32122
101.07146	1440.32092285156
102.05536	4319.595703125
110.07187	2638.95825195313
116.0167	1036.24462890625
129.06693	1382.71496582031
129.10213	10124.068359375
133.04347	7668.37744140625
144.95836	1204.21362304688
147.11284	1607.60168457031
156.67862	1240.81848144531
254.15097	1206.79821777344
452.35553	1449.80627441406
559.35687	6602.15478515625
559.7937	6613.162109375
630.84619	1572.18786621094
731.30188	1541.92907714844
846.38202	1466.85302734375
944.21967	1507.18469238281
944.48285	1352.17919921875
1080.2067	1348.37243652344
1619.5841	1683.34582519531
peaklist end

peaklist start
mz=559.267017822782
fragmentation=HCD
charge=2
header=RawFile: QE929_MSQ1321_20180329_Heba_ub_s1_ctrl_1 Index: 4684 Silind: 33631
110.07176	1853.25305175781
129.10262	4868.287109375
133.06023	1272.59375
147.11264	1420.64123535156
150.60832	1105.53967285156
173.12799	1819.36987304688
180.57274	1118.61010742188
476.74472	1295.68798828125
559.35388	4936.12060546875
740.32568	1310.77734375
peaklist end

peaklist start
mz=559.269719425736
fragmentation=HCD
charge=2
header=RawFile: QE929_MSQ1321_20180329_Heba_ub_s4_10_1 Index: 12895 Silind: 29556
100.99271	1230.01745605469
101.07194	1247.78356933594
104.05286	1972.72094726563
110.07182	4494.75439453125
120.08105	7805.30810546875
129.10216	5365.3388671875
136.07568	14123.6826171875
143.11792	2336.47216796875
147.11205	1656.54211425781
157.09692	2821.12573242188
166.08632	1396.13537597656
167.08154	2201.15405273438
175.11938	2179.1328125
185.09155	8824.8525390625
187.14453	1767.89733886719
188.30898	1084.76647949219
196.14447	1324.22302246094
197.12852	1627.67639160156
198.30818	1258.22045898438
202.50653	1097.58215332031
218.53708	1147.01440429688
219.14769	1629.61328125
242.14899	1278.45666503906
242.21931	1092.41333007813
245.12837	1595.59484863281
249.15971	6532.82275390625
266.14984	2388.01342773438
268.1395	1176.22668457031
284.16205	1725.4658203125
288.20251	2355.64428710938
300.15463	4562.2861328125
403.23346	1428.31774902344
410.24249	1744.1337890625
428.25068	24423.2749023438
431.22757	1622.82751464844
443.73456	1432.58459472656
563.32867	2213.39086914063
576.31915	1304.75732421875
702.71613	1449.52624511719
737.42676	1426.30969238281
763.44061	4363.35205078125
peaklist end

peaklist start
mz=559.269964094148
fragmentation=HCD
charge=2
header=RawFile: QE929_MSQ1321_20180329_Heba_ub_s8_30_2 Index: 12778 Silind: 32825
110.07178	1755.24597167969
111.69659	1058.79235839844
120.08107	6125.71826171875
129.10181	1706.39526367188
130.08481	1125.83471679688
136.0757	10335.6005859375
143.11804	1537.19494628906
157.09735	2473.28881835938
167.08144	2712.76220703125
173.47368	1194.53649902344
175.11876	1625.55004882813
185.09264	2464.74096679688
229.11984	1683.86328125
242.15036	1497.67846679688
249.15929	2288.55444335938
266.15039	2718.955078125
288.20428	1945.19848632813
372.42181	1251.12939453125
428.24879	12217.3537597656
763.44379	2272.96020507813
767.24719	1235.62451171875
peaklist end

peaklist start
mz=559.27030398379
fragmentation=HCD
charge=2
header=RawFile: QE929_MSQ1321_20180329_Heba_ub_s2_ctrl_2 Index: 4497 Silind: 35576
101.07127	1911.19165039063
101.1068	1184.51110839844
110.07158	6059.42529296875
120.08107	12998.0771484375
129.10236	77985.0390625
130.10614	2381.3974609375
136.07602	1822.96484375
137.0524	1279.81860351563
172.10799	1145.08239746094
175.11829	1509.96411132813
186.08607	1278.35534667969
213.15971	1691.78955078125
234.16849	1862.62744140625
251.10497	1309.46264648438
259.14371	1334.11840820313
276.17075	8032.32177734375
283.14059	6255.7880859375
365.19452	5224.5087890625
384.18674	1513.76647949219
412.18542	2586.61938476563
420.23672	1496.5048828125
428.74863	6634.83837890625
483.21972	12754.1517333984
554.28802	2350.3759765625
559.38177	2261.3193359375
582.2874	9254.48681640625
818.05615	1276.26501464844
888.53326	1637.54870605469
948.35236	1419.15466308594
1091.8129	1298.7470703125
peaklist end

peaklist start
mz=559.277562569797
fragmentation=HCD
charge=2
header=RawFile: QE929_MSQ1321_20180329_Heba_ub_s1_ctrl_1 Index: 7885 Silind: 33908
115.396	1256.67504882813
129.10341	1067.794921875
136.07602	2003.72802734375
171.14833	1133.45690917969
175.11913	2154.86474609375
181.03447	974.9658203125
255.14545	4820.22998046875
602.48895	1398.25903320313
732.41528	7193.916015625
733.42999	1552.43212890625
768.84204	1262.94689941406
817.48798	2053.90747070313
845.48157	2115.61108398438
847.46594	1771.224609375
903.15143	1658.41772460938
960.55023	1982.5625
1099.6255	9848.33715820313
1116.6545	38824.0187988281
peaklist end

peaklist start
mz=559.277682922001
fragmentation=HCD
charge=2
header=RawFile: QE929_MSQ1321_20180329_Heba_ub_s3_ctrl_3 Index: 8163 Silind: 31672
108.60789	1233.38793945313
112.08703	4156.76953125
120.08092	1354.84692382813
129.10278	1664.41137695313
136.07578	5387.2216796875
143.11755	4965.25146484375
157.10866	1085.79553222656
202.12051	1475.73278808594
223.6936	1123.72485351563
249.92944	1064.36376953125
307.52661	1118.58911132813
316.14893	1277.064453125
616.46075	1457.56457519531
817.49121	4633.35498046875
961.56726	1696.94384765625
1099.6241	10950.5952148438
1116.6533	76984.5180664063
peaklist end

peaklist start
mz=559.278813729433
fragmentation=HCD
charge=2
header=RawFile: QE929_MSQ1321_20180329_Heba_ub_s4_10_1 Index: 8632 Silind: 28235
102.05556	1166.70202636719
105.06628	4537.9990234375
110.07175	4644.37890625
112.08744	5155.38916015625
115.08704	2647.32592773438
120.08099	6889.21240234375
129.10269	4867.8876953125
136.07578	15591.376953125
140.0818	6509.02978515625
147.11322	1739.06945800781
148.78252	1134.12426757813
157.1084	5793.9599609375
173.12843	1818.65307617188
183.14943	2701.0068359375
185.16534	1148.83276367188
212.13913	1429.36047363281
225.17104	7048.06640625
248.0676	2245.34619140625
313.23276	2792.03955078125
348.97324	1324.86474609375
529.31415	1444.05322265625
704.40546	2171.74755859375
771.37585	5846.81298828125
817.49731	9361.8994140625
870.44745	4724.458984375
935.70905	1657.49560546875
1057.5994	4925.00537109375
1099.6251	34823.0474853516
1116.6533	164736.561035156
peaklist end

peaklist start
mz=559.279172062588
fragmentation=HCD
charge=2
header=RawFile: QE929_MSQ1321_20180329_Heba_ub_s8_30_2 Index: 8571 Silind: 32474
102.63165	1131.39135742188
105.06686	1307.07019042969
110.07154	5270.2978515625
111.9457	1137.05395507813
112.08725	10898.9609375
115.08677	6782.60205078125
120.08076	1579.14819335938
129.10202	2123.32958984375
130.08572	1129.50769042969
136.07573	19033.58984375
140.08199	8914.2734375
150.31163	1117.56091308594
157.10834	11410.91015625
173.12878	1731.88342285156
183.1492	6042.087890625
203.18538	1343.11975097656
212.13936	2275.68579101563
225.1705	11005.5859375
230.14961	1366.88720703125
313.23444	2512.71166992188
431.87378	1310.30065917969
442.18433	1380.623046875
529.30341	1972.48327636719
687.38184	1470.9658203125
704.40857	7063.173828125
705.39563	1685.95556640625
801.47107	1808.45715332031
817.49113	20768.294921875
970.55096	1657.05590820313
1057.5967	5799.58056640625
1099.6245	58806.712890625
1116.652	263084.268554688
peaklist end

peaklist start
mz=559.282770330961
fragmentation=HCD
charge=2
header=RawFile: QE929_MSQ1321_20180329_Heba_ub_s1_ctrl_1 Index: 3679 Silind: 33560
108.35598	1019.72149658203
109.26143	1300.06799316406
129.10252	2023.63879394531
132.95813	1135.68640136719
143.08165	1400.21118164063
143.11826	5036.37451171875
151.32294	1294.13256835938
171.07642	2144.23706054688
171.11247	1418.29345703125
175.12039	1774.5068359375
187.33795	1200.95153808594
195.08722	1098.72290039063
262.56958	1133.04016113281
274.18616	1492.63818359375
372.06717	1188.56848144531
390.18369	1191.08581542969
401.17783	1118.59240722656
415.70044	1665.24255371094
442.2175	1395.76025390625
452.25391	1629.77258300781
513.28339	1568.91711425781
531.2843	1396.44506835938
559.31744	1552.126953125
744.43512	1428.55981445313
766.38159	1891.74340820313
830.39368	2511.30786132813
1342.6501	6121.41162109375
1501.396	1456.46960449219
peaklist end

peaklist start
mz=559.289458368325
fragmentation=HCD
charge=2
header=RawFile: QE929_MSQ1321_20180329_Heba_ub_s4_10_1 Index: 4706 Silind: 27384
101.0715	12452.9052734375
112.08707	1403.33752441406
120.08076	1271.57824707031
129.06621	1685.08471679688
129.10251	1797.55590820313
136.07536	1517.5791015625
143.11827	1601.71728515625
154.09737	2823.57202148438
155.08131	1895.89782714844
158.09219	2628.50659179688
175.11916	23170.61328125
181.06055	11696.994140625
187.10791	5795.6083984375
198.08803	16163.12890625
199.07112	5672.26513671875
200.09976	1232.30712890625
207.14209	1173.96557617188
215.10283	6395.71484375
216.0985	6214.57080078125
218.15027	1351.83251953125
226.08247	25119.154296875
227.06628	11612.5244140625
227.08476	1801.93395996094
229.12953	1785.54077148438
230.07759	2962.0556640625
242.19077	1434.07055664063
244.09262	16246.322265625
246.15556	7740.70703125
255.14474	2503.70043945313
256.14734	2651.52807617188
272.17018	3781.80749511719
280.129	2591.25830078125
298.14099	9191.5673828125
325.14929	2949.31860351563
326.13626	5594.8583984375
329.14447	2357.37329101563
342.17383	1990.49938964844
342.21252	1279.81494140625
359.24051	2810.572265625
377.14548	1965.56042480469
395.16052	2422.58251953125
428.26248	2928.59692382813
440.17456	2078.28491210938
441.16885	2559.44116210938
456.25549	1743.82397460938
474.2676	23920.1120605469
499.30052	14250.5502929688
526.75769	1970.4287109375
527.26532	1380.916015625
545.30268	21718.9814453125
554.22076	1252.98840332031
558.32228	40834.6416015625
595.31305	1388.18395996094
602.32117	1531.24963378906
613.3424	14384.6787109375
642.32141	5240.76708984375
659.24091	1774.09606933594
659.34703	44897.93359375
711.33807	2180.53857421875
728.36934	11776.4741210938
739.33557	5626.77001953125
757.34838	15822.142578125
774.37398	52364.1904296875
785.33922	8157.14038085938
827.43719	8605.1953125
873.44295	35679.1904296875
942.45959	1859.8212890625
988.46149	9389.28369140625
1098.5167	28236.3837890625
peaklist end

peaklist start
mz=559.294707541547
fragmentation=HCD
charge=2
header=RawFile: QE929_MSQ1321_20180329_Heba_ub_s8_30_2 Index: 14938 Silind: 36824
110.07193	5345.2060546875
116.43228	1087.71569824219
120.08116	6953.705078125
136.07549	2379.77563476563
141.22456	1187.40869140625
144.12088	1204.09375
157.13365	4648.5966796875
159.09167	2359.8037109375
167.5266	1118.85656738281
183.14896	1334.42980957031
185.12892	2093.42260742188
199.18056	2184.533203125
284.19876	1532.85144042969
342.20392	2177.79711914063
374.17896	2061.20825195313
574.2005	1271.56408691406
611.29962	6617.31396484375
668.33734	1798.27014160156
994.47827	1682.97814941406
peaklist end

peaklist start
mz=559.294842623536
fragmentation=HCD
charge=2
header=RawFile: QE929_MSQ1321_20180329_Heba_ub_s2_ctrl_2 Index: 14840 Silind: 36261
120.08083	2253.0615234375
129.10152	1235.73498535156
143.11763	15946.056640625
159.09204	1861.58056640625
159.11403	1159.44738769531
171.11191	9652.4521484375
173.19676	1106.42041015625
175.11804	1950.97985839844
175.61743	1318.6083984375
177.9527	1058.65100097656
185.21432	1249.02697753906
191.8132	1138.298828125
213.30157	1128.30151367188
214.00877	1340.37573242188
226.26863	1207.30224609375
316.58014	1159.46203613281
448.22311	1266.97802734375
454.84497	1158.04235839844
519.26874	6107.3818359375
632.35301	6913.37646484375
818.42943	7893.42138671875
peaklist end

peaklist start
mz=559.294842623536
fragmentation=HCD
charge=2
header=RawFile: QE929_MSQ1321_20180329_Heba_ub_s2_ctrl_2 Index: 14853 Silind: 36261
110.07137	2656.21484375
120.08054	2002.59301757813
120.87461	1101.69873046875
137.84233	1247.42614746094
144.12061	1487.45007324219
157.13358	4606.93896484375
159.09158	1253.35534667969
171.14775	1166.94543457031
172.11522	1451.35327148438
185.12767	5303.8046875
190.37912	1178.45166015625
199.14102	1284.90441894531
199.1804	5284.0654296875
227.17502	1652.21557617188
229.11739	4534.52099609375
239.17509	2273.20166015625
277.03595	1313.06384277344
284.19797	4346.34375
342.20197	2574.5283203125
357.10547	1209.46374511719
360.96124	1275.94494628906
374.18036	4730.25830078125
497.25421	1330.88305664063
500.4631	1289.0087890625
519.26923	6487.5341796875
529.21429	1333.89123535156
598.677	1389.69030761719
611.81549	1506.10485839844
632.34784	2287.54467773438
703.35718	2367.25366210938
703.86432	1360.58129882813
794.18182	1340.23974609375
818.42523	2153.1591796875
865.46832	1253.62976074219
993.46545	1431.99462890625
1237.0714	1682.81311035156
peaklist end

peaklist start
mz=559.294903269252
fragmentation=HCD
charge=2
header=RawFile: QE929_MSQ1321_20180329_Heba_ub_s6_10_3 Index: 10328 Silind: 33345
101.07112	6851.263671875
104.05316	16581.88671875
110.07136	10757.8359375
120.08054	2513.01904296875
129.10208	2427.80395507813
136.07523	2127.185546875
138.09015	1719.14782714844
141.10146	4865.716796875
149.07407	5743.83642578125
152.00812	1160.71936035156
155.11789	10947.380859375
164.02658	1118.27966308594
169.13249	2130.49536132813
175.11842	5929.0341796875
181.15001	1138.43237304688
183.11238	14486.39453125
196.14453	1899.28735351563
197.12811	1912.03503417969
201.14284	8752.34765625
209.09935	1351.84533691406
214.15504	2102.97314453125
217.13646	1256.61157226563
224.13977	1230.76818847656
242.14999	1493.94592285156
243.07916	2154.64013671875
247.14114	1596.767578125
255.11615	1726.10119628906
260.10587	14244.79296875
273.12521	1365.48876953125
324.1441	2373.66430664063
325.11896	1506.1416015625
339.16504	1868.59802246094
341.21588	2028.21166992188
356.19397	2703.9375
373.18979	1957.974609375
383.17511	1658.48999023438
390.74557	2278.2216796875
467.26511	1480.7666015625
487.595	1807.94543457031
503.25443	1602.93591308594
508.26492	7760.60437011719
539.82642	2797.3173828125
540.32184	2119.99731445313
587.35382	1440.35046386719
587.84943	2157.8720703125
588.3418	2344.43701171875
601.34143	1277.79345703125
616.33936	7158.31201171875
642.88684	1650.94372558594
652.38525	5428.611328125
660.39856	3744.28259277344
661.86334	2705.13134765625
666.36102	1525.80419921875
717.40094	1895.61059570313
723.42336	3423.52478027344
779.43677	1864.44616699219
836.4696	1482.58239746094
892.52606	4178.0908203125
1088.6318	1616.486328125
1201.7104	4050.59265136719
1301.7737	11466.0549316406
1407.6761	1629.46936035156
1573.8824	4382.17260742188
peaklist end

peaklist start
mz=559.294969419088
fragmentation=HCD
charge=2
header=RawFile: QE929_MSQ1321_20180329_Heba_ub_s1_ctrl_1 Index: 12740 Silind: 35021
110.07135	1589.4423828125
111.36407	1177.05773925781
120.08105	1473.60925292969
171.39626	1047.89013671875
185.12833	1436.92517089844
241.2401	1218.02380371094
290.30045	1201.13781738281
540.56622	1343.61560058594
peaklist end

peaklist start
mz=559.295017173212
fragmentation=HCD
charge=2
header=RawFile: QE929_MSQ1321_20180329_Heba_ub_s1_ctrl_1 Index: 9187 Silind: 34008
104.05338	1793.40710449219
107.81762	1077.02746582031
120.08096	1253.96850585938
129.10291	1470.00610351563
131.14114	1333.74487304688
175.12047	1151.86755371094
183.11211	1293.52880859375
187.14386	2594.83569335938
200.13905	9571.251953125
217.10326	1243.50256347656
228.13554	1351.8544921875
260.10724	1941.73095703125
293.14487	1225.32019042969
535.56061	1360.57653808594
543.54388	1378.80859375
562.62927	1340.51318359375
651.88715	1310.32482910156
702.39661	2275.5625
852.52759	1421.13317871094
1456.8667	1719.60473632813
peaklist end

peaklist start
mz=559.295289771465
fragmentation=HCD
charge=2
header=RawFile: QE929_MSQ1321_20180329_Heba_ub_s9_30_3 Index: 11635 Silind: 35732
102.62849	1205.03369140625
110.07156	2202.90209960938
116.49684	1014.07556152344
129.06589	1581.92785644531
129.10242	1381.02990722656
130.47043	1130.41931152344
136.51491	1261.08483886719
137.44888	1295.83508300781
141.10213	1944.44787597656
145.06088	4854.96337890625
156.07669	2128.65356445313
157.06058	1863.80834960938
157.13333	2203.2099609375
159.0919	6340.19287109375
174.08711	1893.64880371094
183.14908	1332.4375
187.14442	2446.15942382813
196.07239	1445.27893066406
198.08708	4688.2314453125
216.09818	6094.99609375
216.76501	1096.43273925781
228.0986	1663.59558105469
241.81636	1178.71203613281
255.10802	1598.68493652344
284.13516	6760.66259765625
294.11948	1848.29650878906
300.17053	2156.89794921875
302.14511	2470.21264648438
309.15671	1535.43566894531
316.12802	2120.81494140625
327.16504	5198.634765625
350.09589	8057.21630859375
365.50439	1266.98510742188
387.16339	2489.90087890625
397.21469	1292.19567871094
398.20422	1417.10864257813
415.22952	1613.67370605469
471.92264	1407.30224609375
peaklist end

peaklist start
mz=559.29534805416
fragmentation=HCD
charge=2
header=RawFile: QE929_MSQ1321_20180329_Heba_ub_s4_10_1 Index: 10200 Silind: 29100
101.0711	8387.0283203125
104.05328	21843.609375
110.07177	10999.4326171875
120.08061	5705.67578125
129.10223	5129.82666015625
135.06004	1230.10131835938
136.07568	2318.41967773438
138.09082	2744.21215820313
141.10173	6714.9248046875
143.11772	1460.87878417969
149.07443	9507.3564453125
155.11789	14121.3505859375
169.13324	2946.46118164063
175.11856	6737.59375
183.11299	17821.11328125
184.11598	1354.18371582031
197.12868	2275.12890625
199.18016	1495.98681640625
201.14226	7253.8154296875
214.15511	2605.11840820313
215.13895	1493.89135742188
217.13629	2156.56982421875
223.21008	1466.13928222656
229.13754	1223.38439941406
242.14941	2489.88891601563
243.08022	2736.19970703125
245.03357	1426.46362304688
260.10624	19987.5013427734
286.13324	1239.74755859375
338.18741	1489.35168457031
339.16568	6632.19189453125
339.39578	1222.16577148438
341.21826	1901.08654785156
356.19366	2498.30712890625
373.19293	2553.5556640625
405.21777	1267.25561523438
426.26489	2587.11889648438
452.25262	1419.90441894531
474.2659	2130.42944335938
482.79877	1956.61584472656
508.26636	1999.15417480469
515.32568	2248.326171875
616.34552	1764.25549316406
643.86469	2284.1181640625
652.38312	11076.4990234375
660.39801	6219.16015625
702.38788	1595.39599609375
716.91321	1972.97485351563
717.40167	1760.66857910156
717.9101	2688.83618164063
723.4231	4650.9013671875
950.5415	1628.48974609375
974.57098	1695.37243652344
1063.6319	3999.87878417969
1136.7108	1552.37170410156
1192.7114	7554.6748046875
1201.703	5374.82739257813
1270.7173	1535.90600585938
1301.7668	17611.015625
1370.6835	1454.78381347656
1495.3936	1544.19494628906
peaklist end

peaklist start
mz=559.295555593737
fragmentation=HCD
charge=2
header=RawFile: QE929_MSQ1321_20180329_Heba_ub_s8_30_2 Index: 10056 Silind: 32608
101.07124	8051.21533203125
104.05302	20686.61328125
110.0714	11769.8427734375
117.85854	1123.93432617188
123.13128	1382.86694335938
127.19586	1324.74792480469
129.10185	2398.12377929688
131.08096	1749.8994140625
138.09082	2123.10473632813
141.10214	7216.93115234375
149.07397	8296.8603515625
155.11771	15316.7490234375
169.132	1848.93334960938
175.11885	6246.67431640625
183.11224	20698.53125
197.12785	2223.42553710938
201.14206	7986.666015625
214.15335	1950.82397460938
217.13623	2097.19970703125
221.53387	1237.17065429688
224.13895	1489.3486328125
242.1501	2116.49047851563
243.07883	2953.97900390625
260.10528	16232.7971191406
324.14307	2122.93725585938
338.18277	1821.30944824219
339.1665	7475.748046875
354.60291	1355.31762695313
356.19223	2052.89501953125
383.17218	1679.40026855469
390.74484	5145.82763671875
395.18289	2567.095703125
426.26453	2176.41357421875
442.88007	1271.92980957031
503.25357	2218.54614257813
508.26489	7280.30859375
532.31519	2060.10522460938
539.83167	4376.29541015625
540.32532	1900.97583007813
548.45044	1401.54528808594
587.35406	2088.47583007813
587.84271	6140.41357421875
616.34143	2470.9423828125
634.38464	1631.9912109375
642.87592	1719.94702148438
651.39172	2507.82592773438
653.85791	1713.7685546875
665.88348	1449.21069335938
717.90161	2058.25415039063
723.42303	2725.62084960938
727.37494	1557.46850585938
744.3996	2165.92626953125
836.48975	2559.58325195313
861.4989	2120.32348632813
873.39771	1440.88952636719
892.52069	1645.78967285156
952.52649	1334.57861328125
1089.6157	1938.72778320313
1201.7184	2246.35400390625
1202.6962	1812.45288085938
1322.6998	3806.2333984375
1407.7476	1726.07275390625
1573.8928	7370.02661132813
peaklist end

peaklist start
mz=559.29571284988
fragmentation=HCD
charge=2
header=RawFile: QE929_MSQ1321_20180329_Heba_ub_s5_10_2 Index: 13712 Silind: 35167
110.07144	4629.708984375
111.01055	1105.09790039063
120.08072	2443.26953125
125.02901	1226.70678710938
143.10706	1529.18518066406
144.12061	1789.70776367188
157.13316	6063.32568359375
185.12782	5088.33447265625
199.17917	5624.46240234375
201.89049	1166.89245605469
266.12213	1282.79638671875
284.19562	5042.734375
342.19876	2649.52270507813
374.1785	6632.12060546875
447.71268	1537.361328125
519.27588	1938.20874023438
630.06567	1420.40270996094
632.35217	2319.48999023438
668.34827	1627.94677734375
895.41248	8115.99560546875
911.82843	1319.65112304688
1107.4227	1713.14807128906
1202.2235	1617.16796875
1503.2697	1644.40661621094
peaklist end

peaklist start
mz=559.296062873253
fragmentation=HCD
charge=2
header=RawFile: QE929_MSQ1321_20180329_Heba_ub_s8_30_2 Index: 3993 Silind: 32041
102.05524	1138.13098144531
110.0716	2192.32836914063
112.05052	1688.06506347656
120.08138	1337.02172851563
129.10283	8517.466796875
136.07588	12197.3359375
147.11285	1562.09887695313
175.11964	1349.24243164063
201.12271	7776.3759765625
209.61974	1263.11364746094
229.11829	1958.12670898438
237.12386	2483.95092773438
240.13301	1309.56982421875
265.11859	5153.86572265625
294.34686	1113.20837402344
302.06131	1336.90795898438
347.7644	1257.72290039063
354.17438	1457.68029785156
363.75638	1071.82983398438
380.85428	1206.66296386719
398.21432	1742.0654296875
596.31604	6069.23779296875
642.35779	2284.38671875
707.34662	1470.07104492188
725.36133	1692.08837890625
788.1062	1482.47412109375
peaklist end

peaklist start
mz=559.296294518157
fragmentation=HCD
charge=2
header=RawFile: QE929_MSQ1321_20180329_Heba_ub_s6_10_3 Index: 4118 Silind: 32797
109.16865	1123.08166503906
110.0718	1799.59631347656
120.08105	1540.8994140625
129.10228	12968.4560546875
136.07542	13550.0166015625
137.07913	1342.37707519531
141.10147	1302.552734375
147.11253	4608.498046875
175.11873	2144.16381835938
200.94814	1208.8037109375
201.12323	8063.36669921875
203.80322	1224.23071289063
207.11134	1583.34680175781
229.11784	1739.08532714844
237.12296	4628.28955078125
265.11765	2478.49926757813
294.18048	4850.88671875
370.73795	1386.42614746094
398.21667	1663.94519042969
498.84497	1669.50244140625
545.3009	1440.07434082031
558.29974	2093.31713867188
596.30954	7649.89538574219
642.35556	5178.53515625
680.49762	1258.44909667969
1119.9236	1244.4130859375
peaklist end

peaklist start
mz=559.296540748698
fragmentation=HCD
charge=2
header=RawFile: QE929_MSQ1321_20180329_Heba_ub_s4_10_1 Index: 11663 Silind: 29381
110.07179	2044.65844726563
120.08071	3732.57495117188
129.10233	2726.12548828125
130.08638	1594.77514648438
136.07573	6544.6181640625
147.11302	1689.1767578125
157.32137	1071.576171875
159.11267	2583.38305664063
161.092	2302.90283203125
171.14917	11330.189453125
183.14955	4501.98876953125
187.10748	4807.7880859375
199.14371	4371.18310546875
254.14993	1887.8203125
268.16388	1251.57727050781
268.74429	1353.75769042969
268.77588	1402.51599121094
295.79755	1246.29504394531
300.74402	1084.47058105469
321.85602	1330.97546386719
542.2735	1601.81762695313
570.26721	1929.66455078125
698.32104	2562.94091796875
843.44336	1450.34997558594
845.49213	1592.58264160156
846.48389	1809.419921875
861.38104	4505.32080078125
1180.5957	2371.5361328125
1209.296	1520.92639160156
1426.7894	1449.91284179688
peaklist end

peaklist start
mz=559.298349769602
fragmentation=HCD
charge=2
header=RawFile: QE929_MSQ1321_20180329_Heba_ub_s8_30_2 Index: 8042 Silind: 32431
102.00169	1210.53247070313
110.0716	23829.578125
116.01664	2214.90893554688
120.08064	2525.31005859375
133.04298	15823.2041015625
136.07564	26143.974609375
139.0506	1247.05554199219
147.11189	1478.72338867188
149.05408	1268.37292480469
153.10257	1429.83715820313
167.09221	2588.05834960938
178.06238	1885.22229003906
184.07179	2528.30126953125
195.08719	14092.216796875
213.0314	1397.66064453125
230.05913	11783.8564453125
232.14449	1338.98779296875
241.52589	1154.23059082031
249.15956	1979.51599121094
250.11928	2337.55639648438
255.1445	1330.55493164063
283.63873	2338.44360351563
288.87219	1105.11499023438
298.8002	1523.56591796875
301.12997	2185.91455078125
376.09515	2180.08349609375
391.13629	1154.24182128906
391.19598	1560.8974609375
393.51193	1088.07983398438
409.54395	1254.66284179688
431.37784	1348.91955566406
443.24258	1284.77197265625
471.23541	1702.15026855469
501.91177	1299.87365722656
560.20874	2785.21752929688
1117.5844	14952.4604492188
peaklist end

peaklist start
mz=559.298915951008
fragmentation=HCD
charge=2
header=RawFile: QE929_MSQ1321_20180329_Heba_ub_s1_ctrl_1 Index: 7359 Silind: 33870
101.07162	2467.24633789063
120.08144	1474.42065429688
129.10243	7718.30078125
132.08118	1054.95739746094
140.07069	7702.681640625
159.09186	11198.8837890625
159.11316	1775.10278320313
160.09575	1183.07177734375
174.11237	1181.08447265625
175.11942	1267.14636230469
177.82472	1111.2724609375
184.1086	6406.61767578125
185.09201	6306.66357421875
187.10846	1597.34008789063
226.15466	6962.26904296875
245.16797	1616.65954589844
246.12337	1992.73278808594
266.14948	2082.14575195313
274.11929	2756.59716796875
293.15979	1585.60827636719
294.14377	1863.56042480469
301.18771	2223.01806640625
345.15479	2277.9814453125
366.93768	1302.59887695313
373.03101	1185.57385253906
429.08514	1188.72058105469
444.2236	2507.30786132813
497.06558	1476.04223632813
527.25763	2233.9599609375
545.27496	2237.62426757813
550.30121	2743.73046875
627.32971	1234.58715820313
712.39691	1491.94665527344
837.41296	1510.50964355469
846.43085	1505.96398925781
988.56744	1255.54321289063
1117.5898	19544.3122558594
peaklist end

peaklist start
mz=559.298915951008
fragmentation=HCD
charge=2
header=RawFile: QE929_MSQ1321_20180329_Heba_ub_s1_ctrl_1 Index: 7541 Silind: 33870
110.07151	1292.0546875
118.30353	1283.52783203125
118.32059	1084.79052734375
129.10184	1588.15209960938
133.04344	1411.55456542969
139.56927	1058.84533691406
150.10985	1122.33117675781
191.29453	1258.46142578125
191.40552	1096.77307128906
223.27872	1063.53454589844
254.16193	1224.02941894531
267.34848	1354.93737792969
276.15561	1174.35510253906
617.27433	7153.90612792969
685.33014	1735.72119140625
1659.1333	1736.24938964844
peaklist end

peaklist start
mz=559.299086366901
fragmentation=HCD
charge=2
header=RawFile: QE929_MSQ1321_20180329_Heba_ub_s9_30_3 Index: 7928 Silind: 35210
101.00646	1029.12683105469
102.00124	1370.595703125
110.07165	32261.97265625
115.08717	1276.18054199219
116.01676	2830.75024414063
120.0811	2530.86889648438
125.14825	1324.7822265625
129.10243	4850.65576171875
133.04314	16552.982421875
134.38591	1107.15148925781
136.07582	33304.53125
137.07913	1631.13073730469
139.05003	4795.44873046875
141.67049	1224.44140625
143.11739	1154.28247070313
147.11276	1239.24584960938
167.09303	8899.7509765625
178.0619	5513.81201171875
184.07225	2492.64892578125
190.64922	1131.60681152344
195.0869	12388.0634765625
213.03391	1662.5517578125
230.05942	13889.8564453125
233.08946	1504.45874023438
242.56769	1153.44116210938
249.16048	5016.833984375
272.4679	1377.90100097656
273.134	2132.880859375
278.11349	1360.43395996094
283.64209	2249.81225585938
308.1738	2432.68994140625
358.1496	2073.16479492188
376.09586	2382.17651367188
393.12143	2274.97607421875
443.24197	2497.65356445313
489.17682	1539.73645019531
503.18539	1700.40026855469
506.20892	1460.86950683594
525.1778	1726.35693359375
534.72784	1829.77673339844
540.2572	1780.25122070313
560.20917	5630.80859375
563.23645	2766.23388671875
563.74524	1525.005859375
689.04608	1411.4755859375
827.3009	1520.376953125
1117.5858	19932.6154785156
1252.2969	1572.2353515625
1342.4039	1558.87158203125
1601.311	1580.53332519531
peaklist end

peaklist start
mz=559.299334144693
fragmentation=HCD
charge=2
header=RawFile: QE929_MSQ1321_20180329_Heba_ub_s3_ctrl_3 Index: 7576 Silind: 31612
101.07166	2140.21801757813
120.08141	1846.15490722656
123.74545	1173.71154785156
129.1024	6790.84912109375
130.06575	1593.19714355469
131.43834	1117.01159667969
140.07086	6861.4560546875
143.11877	1573.21618652344
159.09212	8248.4931640625
162.44629	1111.84216308594
175.11858	1291.45166015625
180.69789	1099.30920410156
184.10796	5435.1953125
185.09181	5817.60791015625
187.10909	1818.89855957031
194.09273	2591.65844726563
201.12335	2141.02294921875
226.15504	4665.150390625
245.16849	1856.5458984375
246.12363	2281.29931640625
250.9814	1183.50866699219
266.15045	2186.29541015625
274.1203	2625.83227539063
294.14764	1172.97534179688
301.18607	1493.01770019531
345.15558	1709.74194335938
380.18939	1583.87524414063
385.10178	1243.01232910156
426.20938	1278.69616699219
477.17178	1206.70349121094
545.26801	1372.59289550781
550.30145	2560.94458007813
559.29993	14287.681640625
567.25665	1518.50134277344
656.33533	1590.72973632813
775.40283	1542.33166503906
837.41052	1404.43823242188
906.16876	1345.81506347656
peaklist end

peaklist start
mz=559.303578939709
fragmentation=HCD
charge=2
header=RawFile: QE929_MSQ1321_20180329_Heba_ub_s4_10_1 Index: 4024 Silind: 27326
100.05216	1049.24450683594
102.05568	1410.87890625
110.07225	1706.54284667969
129.10281	5262.37890625
131.11877	8621.06640625
195.88765	1220.21472167969
201.12299	2050.03369140625
216.09709	1143.50268554688
229.12004	1810.83483886719
249.68253	1120.74963378906
258.3392	1147.71838378906
295.63782	1099.24450683594
311.17538	1393.53369140625
350.46625	1289.43798828125
393.07675	1468.25231933594
509.09973	1156.759765625
559.35449	2619.29614257813
594.76349	1870.95983886719
659.81952	1803.57836914063
660.31543	1601.06481933594
694.32849	1880.61694335938
918.60968	1394.12915039063
960.77301	1257.04089355469
1205.5497	11442.1494140625
1321.4742	1335.34057617188
1530.9154	1369.19946289063
1544.6884	6106.45227050781
1561.6093	1479.38342285156
peaklist end

peaklist start
mz=559.303737852763
fragmentation=HCD
charge=2
header=RawFile: QE929_MSQ1321_20180329_Heba_ub_s5_10_2 Index: 5566 Silind: 32535
101.20706	1438.05114746094
110.07156	2164.53564453125
120.0807	1400.06433105469
129.10275	1975.86962890625
131.11809	4968.52880859375
175.11909	1375.02770996094
204.66487	1083.21606445313
221.1284	4791.54443359375
227.04707	1188.40734863281
244.09302	1573.71008300781
249.12445	1647.9931640625
281.07523	1184.34338378906
558.80444	1268.1630859375
641.27124	1342.51953125
670.53436	1421.6572265625
696.15485	1477.99279785156
781.79108	1846.88525390625
806.11414	1605.93054199219
877.40564	2439.74462890625
989.43231	1636.84924316406
peaklist end

peaklist start
mz=559.303749763726
fragmentation=HCD
charge=2
header=RawFile: QE929_MSQ1321_20180329_Heba_ub_s7_30_1 Index: 5835 Silind: 25767
101.07117	2673.32397460938
120.08092	7297.36962890625
127.53632	1125.85803222656
129.10217	7041.099609375
129.11047	1078.63403320313
131.11783	7210.45263671875
151.56276	1154.13061523438
174.3936	1174.87097167969
175.11873	2022.26513671875
200.13951	1376.33178710938
221.1277	11452.5478515625
225.12389	4666.7470703125
242.15012	1854.53039550781
244.09302	5524.49755859375
284.12396	1393.18933105469
331.95169	1287.37622070313
342.46573	1323.62072753906
382.22345	1416.89929199219
392.19656	2586.26220703125
393.22534	2063.44213867188
466.27399	4194.08203125
466.76691	2361.1767578125
502.23401	1310.66857910156
503.23309	1571.29040527344
520.24591	1583.48864746094
635.3476	4939.6220703125
636.36267	1674.1494140625
676.59375	1385.677734375
720.57623	1394.70483398438
763.43958	2055.14233398438
834.47578	4105.05847167969
877.39813	4473.52880859375
878.40521	5063.93310546875
892.39508	2537.30151367188
993.44104	1478.57104492188
peaklist end

peaklist start
mz=559.303852558422
fragmentation=HCD
charge=2
header=RawFile: QE929_MSQ1321_20180329_Heba_ub_s1_ctrl_1 Index: 4952 Silind: 34211
110.07159	8397.490234375
113.0713	7304.78857421875
129.05838	1301.36877441406
134.04494	1527.69287109375
136.07549	4125.69384765625
153.06989	1091.32214355469
156.74898	1319.40209960938
173.1284	10666.1650390625
185.92871	1415.63757324219
201.12361	4482.0009765625
202.0834	1523.27221679688
203.06667	1398.19348144531
221.07657	5860.189453125
232.0742	1870.88879394531
315.16269	1276.90563964844
376.85858	1272.15783691406
398.72421	1342.43139648438
437.25049	5282.2138671875
447.48611	1305.74670410156
887.48041	5513.171875
898.43689	1760.52087402344
peaklist end

peaklist start
mz=559.304381023983
fragmentation=HCD
charge=2
header=RawFile: QE929_MSQ1321_20180329_Heba_ub_s5_10_2 Index: 7967 Silind: 32740
101.07151	4587.8955078125
101.14602	1089.06787109375
104.7953	992.410339355469
131.77092	1165.31030273438
136.07668	1989.57678222656
142.09749	1082.23217773438
155.08214	1711.81884765625
175.10651	1169.01208496094
207.71196	1214.67565917969
212.10184	1574.98229980469
228.13493	2388.75634765625
238.33607	1230.79846191406
356.75327	1261.95275878906
481.28809	1478.66955566406
691.42249	2610.40698242188
748.45789	1530.18017578125
761.45288	2315.32202148438
790.4859	4716.23095703125
819.5172	16861.4157714844
849.5097	1837.39575195313
918.58169	7599.13916015625
1116.6539	27069.740234375
1226.7478	1348.05651855469
peaklist end

peaklist start
mz=559.304671933152
fragmentation=HCD
charge=2
header=RawFile: QE929_MSQ1321_20180329_Heba_ub_s3_ctrl_3 Index: 4978 Silind: 31207
101.3177	1107.41125488281
106.73129	1274.87268066406
110.07137	8939.84375
113.07172	1590.70434570313
129.10246	1224.95434570313
134.04503	2374.41772460938
136.07593	2252.2919921875
171.07083	1388.77270507813
173.12866	11819.28125
199.92506	1322.96032714844
201.123	2017.09655761719
221.07632	2012.3056640625
237.13457	1373.31420898438
255.58099	1110.57495117188
409.2572	1623.43481445313
437.25134	1780.98596191406
611.82501	1282.23767089844
665.23743	2058.6640625
peaklist end

peaklist start
mz=559.314808898931
fragmentation=HCD
charge=2
header=RawFile: QE929_MSQ1321_20180329_Heba_ub_s6_10_3 Index: 5763 Silind: 32968
110.07165	2323.49584960938
112.74021	1193.14270019531
120.08097	6480.13623046875
129.10243	5237.14501953125
130.08612	1546.36804199219
132.57384	1155.14868164063
136.07587	1600.10595703125
147.11217	1431.08093261719
150.85129	1282.49206542969
173.1286	4644.447265625
186.12445	1725.18127441406
201.12337	1334.99536132813
226.11906	2139.26171875
372.22452	7461.98681640625
470.68823	1234.82299804688
486.87943	1260.63024902344
557.33813	4228.3583984375
678.33105	1579.18896484375
706.32437	6227.78308105469
773.41754	2547.93481445313
777.40851	2340.677734375
805.39828	10464.6018066406
872.49805	1476.89990234375
904.47968	1697.56481933594
918.5307	1521.35900878906
peaklist end

peaklist start
mz=1117.62266313783
fragmentation=HCD
charge=1
header=RawFile: QE929_MSQ1321_20180329_Heba_ub_s9_30_3 Index: 20220 Silind: 91239
122.58584	2049.91333007813
206.06239	3427.33129882813
218.06245	2256.21997070313
226.79723	1847.44567871094
255.88663	1895.02392578125
278.54456	1682.13134765625
442.17331	1656.04260253906
661.25696	2124.90258789063
777.07111	1990.03759765625
854.90417	2314.45947265625
993.65424	1961.71423339844
1297.7872	2675.26513671875
1509.3406	2283.39819335938
1525.6127	2177.84692382813
1528.7507	7023.08251953125
1529.7841	6510.111328125
1798.0155	2065.34521484375
1962.9471	2162.52563476563
peaklist end

peaklist start
mz=559.317212159498
fragmentation=HCD
charge=2
header=RawFile: QE929_MSQ1321_20180329_Heba_ub_s9_30_3 Index: 9401 Silind: 35407
101.07196	1484.06896972656
110.07155	5760.1044921875
120.08146	1350.98120117188
126.04144	1124.68481445313
129.06567	1468.27331542969
129.10229	1938.49377441406
132.10176	1715.83715820313
136.07487	1821.18359375
161.76682	1038.25048828125
165.91766	1519.83288574219
168.32388	1161.61486816406
171.07657	1161.70288085938
175.1196	1186.05444335938
185.1649	13679.2607421875
189.08591	4411.8837890625
190.17444	1337.87426757813
201.12309	1302.81750488281
213.1599	13501.7841796875
217.08167	21280.482421875
225.27715	1140.7353515625
247.12796	4724.36474609375
314.20728	2109.18627929688
330.16763	1302.11218261719
348.1759	7481.251953125
353.78964	1335.65380859375
366.16385	1113.40454101563
408.186	1663.91345214844
429.23233	4211.6865234375
836.46387	1611.2880859375
peaklist end

peaklist start
mz=559.323147834238
fragmentation=HCD
charge=2
header=RawFile: QE929_MSQ1321_20180329_Heba_ub_s8_30_2 Index: 5383 Silind: 32186
100.0764	9482.025390625
100.08208	1169.73315429688
110.06026	1898.78125
110.07144	8929.0908203125
127.08699	5584.40283203125
129.10222	1163.24621582031
136.0761	1853.27465820313
179.04846	1527.52368164063
223.15446	1626.1474609375
235.2663	1197.46020507813
239.11357	2004.32092285156
242.14838	1968.56420898438
311.25314	1175.77758789063
383.16913	1579.22375488281
454.20544	2120.95336914063
482.19913	2665.2412109375
595.28186	1892.90393066406
763.3985	1366.86743164063
876.49622	2587.09765625
1109.9604	1475.67883300781
peaklist end

peaklist start
mz=559.32319535108
fragmentation=HCD
charge=2
header=RawFile: QE929_MSQ1321_20180329_Heba_ub_s9_30_3 Index: 5327 Silind: 34563
110.07175	2818.97241210938
129.1031	1574.19055175781
136.07533	1419.45910644531
140.53944	1090.21728515625
197.12808	1497.16784667969
231.09468	1324.05200195313
239.11446	1415.69360351563
249.69159	1157.30676269531
259.95782	1483.79064941406
326.62808	1140.90100097656
395.22784	1266.58251953125
435.27252	1184.82568359375
791.43097	1223.55603027344
956.20868	1539.37866210938
1002.6201	1765.60046386719
peaklist end

peaklist start
mz=559.323219658046
fragmentation=HCD
charge=2
header=RawFile: QE929_MSQ1321_20180329_Heba_ub_s7_30_1 Index: 5372 Silind: 27710
100.07623	2602.23583984375
110.07176	2085.63598632813
140.70721	1245.87133789063
199.9017	1019.24658203125
238.89082	1311.73059082031
407.20847	1413.37341308594
434.21896	1419.37524414063
567.27722	1430.88989257813
588.78754	1305.0263671875
716.81732	1424.22119140625
910.5752	1553.85009765625
1597.5554	1489.07116699219
peaklist end

peaklist start
mz=559.333090090075
fragmentation=HCD
charge=2
header=RawFile: QE929_MSQ1321_20180329_Heba_ub_s9_30_3 Index: 12408 Silind: 35806
101.0715	8464.6484375
105.16154	1146.60314941406
109.55603	1385.06567382813
110.07166	20122.810546875
119.04923	5815.17822265625
120.08091	7418.86669921875
129.06583	8956.150390625
129.1026	2847.1904296875
130.08658	2455.25537109375
135.27875	1411.70300292969
136.07576	162152.171875
137.07932	8995.3173828125
141.06557	5302.15966796875
143.99651	1148.09790039063
147.11288	2827.37280273438
152.10664	1553.93139648438
158.09273	1549.90502929688
169.13344	2117.23120117188
175.11929	18280.427734375
196.14459	38924.86328125
196.16142	2581.76245117188
197.12842	31165.16015625
197.14546	2265.36010742188
198.13121	2498.95141601563
199.18024	7128.7421875
207.08868	1371.98168945313
214.15498	29600.3125
215.1582	1590.4599609375
224.13936	26854.390625
225.10156	1641.67932128906
225.12329	7153.3740234375
227.17529	2019.810546875
233.16441	5753.787109375
242.15007	16059.185546875
248.16089	4884.45654296875
249.15985	83725.515625
250.16286	8327.0107421875
277.15459	44541.4780273438
288.20303	103097.442382813
310.13742	1349.44958496094
310.21115	1918.77038574219
320.17581	1402.84838867188
327.67017	5403.59033203125
337.22379	12905.689453125
338.20718	5239.14599609375
349.12802	1442.93994140625
355.23325	6086.1220703125
362.18283	2237.390625
367.13535	3065.08959960938
374.24466	1586.24157714844
390.23999	9448.8681640625
403.23129	2958.14013671875
405.21481	2106.447265625
416.68018	1601.65100097656
418.72067	1978.90539550781
440.21519	6058.29541015625
441.72662	2154.9130859375
442.22571	2337.34057617188
461.60114	1514.57861328125
464.15314	3012.15307617188
472.29178	2789.96166992188
482.15836	4413.4921875
500.28901	16666.2768554688
517.27395	9721.01110839844
579.7981	2399.60693359375
580.32062	2627.44750976563
586.3833	1371.74011230469
595.24938	3882.15808105469
613.36813	17392.9328613281
649.34839	7397.8408203125
654.33304	12784.8236083984
692.38922	1782.43762207031
708.32806	2030.22839355469
723.35535	6785.53125
751.34265	4915.59423828125
758.30804	7072.6826171875
769.35848	39306.0166015625
776.42968	4845.052734375
786.41449	9745.5458984375
799.40973	1558.95922851563
836.44056	13152.2983398438
871.38055	2696.45922851563
882.44293	39903.7001953125
899.49414	2284.92163085938
999.48706	2768.30712890625
1029.5264	1525.41528320313
1034.4678	2562.56518554688
1045.5117	57542.1926269531
1112.5271	1482.09350585938
1113.5941	1591.1904296875
1158.5735	7943.6201171875
1159.6292	8835.890625
1160.6443	1606.50927734375
peaklist end

peaklist start
mz=1117.6596367952
fragmentation=HCD
charge=1
header=RawFile: QE929_MSQ1321_20180329_Heba_ub_s4_10_1 Index: 16963 Silind: 84264
140.26404	1863.80139160156
164.07094	1839.92321777344
188.13991	1683.85864257813
232.11122	1776.10375976563
476.06656	2006.92944335938
565.9389	2006.05187988281
1010.2518	1858.50048828125
1092.0743	2057.26538085938
1183.8396	2350.28002929688
1288.4847	1974.97412109375
1348.7477	2985.310546875
1392.723	2280.64477539063
2098.126	2605.16552734375
2640.2944	2254.70776367188
2967.8779	2676.31616210938
peaklist end

peaklist start
mz=1117.6596367952
fragmentation=HCD
charge=1
header=RawFile: QE929_MSQ1321_20180329_Heba_ub_s4_10_1 Index: 17006 Silind: 84264
117.23199	1583.66662597656
129.10237	6945.28515625
171.17337	1624.69836425781
179.22783	1718.51379394531
180.96234	1786.07141113281
182.98347	1635.2919921875
269.34216	2236.68530273438
270.10834	6718.80615234375
275.15857	1702.91674804688
327.29379	1859.20178222656
379.35416	1940.39782714844
572.28247	2009.74194335938
784.36115	3543.9189453125
1097.5044	2317.75146484375
1244.6294	2202.2119140625
1504.0616	2693.05786132813
1709.2087	2384.20654296875
2354.2212	2238.09643554688
2685.394	2180.24975585938
peaklist end

peaklist start
mz=559.333467202664
fragmentation=HCD
charge=2
header=RawFile: QE929_MSQ1321_20180329_Heba_ub_s9_30_3 Index: 16050 Silind: 36207
107.97285	1218.79907226563
110.07127	18709.185546875
120.08097	26323.171875
126.09158	1448.98327636719
129.10246	1342.79968261719
136.07552	6692.18408203125
140.73442	1177.01416015625
143.11757	2936.6064453125
155.08144	1096.70971679688
155.11728	1441.57702636719
157.13318	22487.41796875
158.13623	1723.71936035156
159.07733	1846.42407226563
159.09181	6076.30517578125
175.11839	2802.79638671875
185.12856	13093.2021484375
187.07133	9140.53515625
187.08553	1386.31665039063
197.49428	1264.5927734375
201.12306	23335.650390625
205.09698	1595.95227050781
223.15393	1995.44262695313
225.09669	9574.873046875
229.1185	7475.9541015625
233.16461	5727.5185546875
251.15067	4969.1865234375
261.15652	1959.66528320313
286.13922	2842.61743164063
300.15402	10394.3583984375
313.21191	1919.84619140625
314.18182	1850.71923828125
314.21429	2217.36206054688
338.18188	4596.8037109375
360.2244	2052.74194335938
371.20627	1923.54748535156
375.99423	1449.728515625
377.21576	12417.4951171875
420.58722	1293.77490234375
440.20163	1543.23608398438
478.20529	1576.0068359375
490.29483	8872.9814453125
507.29141	1982.88647460938
533.28314	1710.74377441406
533.61346	1702.22338867188
553.28394	1371.83020019531
576.96716	1659.76647949219
581.28333	4332.91943359375
[truncated: 32,894,470 more chars]
