# Supplementary material for: The Mechano-Ubiquitinome of Articular Cartilage: Differential Ubiquitination and Activation of a Group of ER-Associated DUBs and ER Stress Regulators
Source: Mol Cell Proteomics. 2022 Sep 28;21(12):100419. doi: 10.1016/j.mcpro.2022.100419 (PMC9708921; doi:10.1016/j.mcpro.2022.100419)
Supplement: Supplementary Files [file mmc13.zip › allSpectra.HCD.FTMS.secpep.sil0_2.apl]

peaklist start
mz=516.563779620102
fragmentation=HCD
charge=3
header=RawFile: QE929_MSQ1321_20180329_Heba_ub_s6_10_3 Index: 8733 Silind: 25791
102.31083	986.608215332031
110.07136	1252.33288574219
115.0862	1370.4580078125
120.08099	6856.3330078125
129.10248	7445.17236328125
130.08643	2039.48205566406
133.04317	1877.57897949219
136.07579	14171.63671875
141.10262	1265.08361816406
147.11241	3862.34814453125
149.15186	1277.994140625
157.1335	1277.580078125
187.08942	1451.77526855469
192.41243	1165.87231445313
207.11267	1210.93347167969
249.15959	5844.94287109375
283.14261	1421.1513671875
306.55133	1168.55895996094
358.21356	1396.64880371094
477.25018	1700.78051757813
478.24841	2334.39892578125
608.28253	2621.65234375
653.63892	1402.08776855469
711.36847	1494.26281738281
755.34705	9502.30615234375
828.40491	1275.20739746094
833.4054	1909.53125
peaklist end

peaklist start
mz=774.342278704115
fragmentation=HCD
charge=2
header=RawFile: QE929_MSQ1321_20180329_Heba_ub_s9_30_3 Index: 8468 Silind: 68333
154.2498	1355.482421875
166.12126	1344.19213867188
172.07094	1580.73645019531
173.05481	1764.00927734375
220.07292	1385.64990234375
285.15607	1837.748046875
398.13156	1968.48217773438
415.15796	5347.75146484375
426.20114	1974.21118164063
465.21265	2319.56640625
482.01636	1426.27233886719
483.21747	2880.24389648438
623.71124	1481.14770507813
640.30463	2668.08081054688
959.78229	1503.916015625
974.50354	1558.28967285156
1020.5102	71064.419921875
peaklist end

peaklist start
mz=516.570687697999
fragmentation=HCD
charge=3
header=RawFile: QE929_MSQ1321_20180329_Heba_ub_s7_30_1 Index: 6320 Silind: 21546
101.07104	1214.02880859375
110.07169	5859.2734375
113.0713	4907.10009765625
120.08115	12318.345703125
129.1024	6731.67578125
136.07571	25835.818359375
137.07867	4800.3115234375
141.88219	1233.501953125
161.0739	1605.34338378906
175.11897	9767.0048828125
176.35237	1037.76794433594
177.1017	12453.7158203125
189.95639	1735.78210449219
283.94128	1815.90734863281
299.13925	1502.3583984375
300.30493	1192.84997558594
316.68958	1290.13232421875
356.41455	1060.275390625
415.2341	1292.17639160156
503.33057	11168.369140625
552.47449	1569.58471679688
657.28241	1600.6767578125
666.3943	16822.6220703125
829.45696	16493.3256835938
peaklist end

peaklist start
mz=516.571203247745
fragmentation=HCD
charge=3
header=RawFile: QE929_MSQ1321_20180329_Heba_ub_s9_30_3 Index: 6264 Silind: 27511
101.07156	4971.06640625
110.07183	8392.244140625
113.07117	2471.98950195313
114.17682	949.938659667969
120.08105	5001.08544921875
129.10216	2332.45947265625
130.08786	1365.99230957031
136.07593	11215.7314453125
147.11287	1338.48706054688
153.54361	1018.10095214844
160.55482	1051.72338867188
161.07449	2173.8564453125
166.04982	1115.40759277344
175.11864	4794.85302734375
177.10233	5124.23095703125
183.07698	2444.13842773438
187.96011	1284.4951171875
189.06819	1432.39172363281
189.95586	1823.25268554688
232.14001	2453.81567382813
283.94058	1228.75830078125
375.23532	1508.89050292969
390.20636	1544.1533203125
488.28577	2215.50122070313
503.32877	1792.61071777344
508.26578	1895.02258300781
517.29358	1745.31701660156
521.28113	6447.16064453125
552.36914	1210.96936035156
588.30811	4430.01708984375
659.35114	6765.9990234375
666.39203	5629.734375
787.39496	2310.12646484375
829.45972	4683.3486328125
833.4209	5593.05126953125
peaklist end

peaklist start
mz=516.580099960671
fragmentation=HCD
charge=3
header=RawFile: QE929_MSQ1321_20180329_Heba_ub_s6_10_3 Index: 6782 Silind: 25665
101.07122	6688.36328125
102.05551	2304.5615234375
103.69396	1191.52722167969
110.07162	7336.99951171875
116.07091	1128.1201171875
119.08461	1410.28454589844
120.08107	3912.890625
129.06593	4414.12255859375
129.10226	6159.162109375
130.05026	1556.56384277344
136.07578	10214.439453125
141.10229	2152.28784179688
147.11267	1979.17565917969
157.0607	16417.251953125
158.09238	4732.1201171875
169.09731	1833.701171875
175.07141	24165.13671875
175.11893	19350.11328125
183.11292	1270.54821777344
185.05534	5934.88427734375
187.96021	1978.99475097656
192.39531	1281.23681640625
200.1051	1209.62292480469
203.06635	9706.7705078125
213.0502	1375.43713378906
217.08165	5874.22509765625
228.13412	1810.68994140625
232.13998	5868.5498046875
239.13898	2034.38586425781
245.07669	13562.3564453125
246.08186	1266.26916503906
254.0775	2425.3369140625
271.17621	4514.8759765625
272.08746	12303.357421875
284.17056	1361.67333984375
288.202	5176.1630859375
299.17004	2731.30981445313
300.1384	1122.27868652344
318.0925	5524.26171875
324.08243	1539.35815429688
342.09351	5205.43798828125
342.21384	1864.03527832031
350.1449	4683.802734375
359.23972	11102.1416015625
364.19037	1205.15588378906
368.15616	6112.86474609375
383.11978	4426.27001953125
401.13348	1885.60559082031
419.13858	2068.53588867188
422.71402	1499.74658203125
447.13644	6411.939453125
456.25531	6495.08935546875
458.23447	4234.01513671875
463.23065	6611.48046875
468.74646	10032.2255859375
473.28357	57928.681640625
479.26419	1423.1796875
481.24005	8593.1806640625
518.78864	1481.75280761719
519.27924	1743.25610351563
545.11859	1280.2021484375
583.3092	5638.31396484375
586.36667	53425.6240234375
592.32489	1216.857421875
594.32602	13407.6568603516
697.39844	4107.75927734375
704.37512	1421.42163085938
707.08099	1349.95373535156
707.4071	1831.79809570313
715.40842	16334.5844726563
783.40106	1272.693359375
793.41147	4021.15319824219
795.43457	1635.58044433594
830.43636	32355.8076171875
899.45557	1947.67248535156
945.45802	7410.55590820313
1054.5745	20727.0244140625
peaklist end

peaklist start
mz=516.583106777868
fragmentation=HCD
charge=3
header=RawFile: QE929_MSQ1321_20180329_Heba_ub_s9_30_3 Index: 5523 Silind: 27444
104.05381	1005.24377441406
104.46932	1191.06860351563
110.07194	6993.6279296875
120.08139	7359.9189453125
121.00091	1192.49523925781
129.10254	26196.76171875
136.07614	6074.953125
143.1179	1291.39929199219
145.5459	1162.8779296875
159.09236	4411.80078125
173.09143	1397.07666015625
175.11989	1167.232421875
175.67123	1271.90869140625
187.95984	3801.61572265625
189.95612	4403.71826171875
190.00003	1142.84362792969
195.66954	1156.35852050781
283.94232	5409.87451171875
359.92075	2208.0146484375
377.93109	2102.48999023438
516.28522	1949.53466796875
516.80231	1386.58386230469
517.32074	5131.47021484375
661.30322	1399.8212890625
753.35535	1319.64086914063
756.39282	2230.37353515625
805.43433	2741.63110351563
954.93878	1539.10693359375
1212.212	1404.96765136719
peaklist end

peaklist start
mz=516.584121359937
fragmentation=HCD
charge=3
header=RawFile: QE929_MSQ1321_20180329_Heba_ub_s6_10_3 Index: 6042 Silind: 25603
101.07112	3722.25463867188
110.07164	9288.65625
120.08107	6554.046875
129.10229	13728.4072265625
129.42836	1057.61755371094
131.11794	35695.13671875
136.07533	2194.609375
143.11832	1258.31994628906
147.11273	4317.421875
155.08177	1313.35363769531
159.09187	4842.60302734375
173.09264	1551.23864746094
175.08554	1722.84716796875
182.09254	1845.15454101563
187.96017	1135.41162109375
197.12817	1543.68090820313
199.17982	1933.20825195313
200.10295	1661.72546386719
200.84407	1275.99340820313
200.87828	1277.16857910156
201.08707	2366.326171875
208.09651	7389.02783203125
235.10735	1493.76672363281
272.12363	4873.21533203125
339.17819	1445.80090332031
340.16019	1452.14501953125
353.19641	1394.82983398438
356.20975	1363.62390136719
383.15808	1320.36364746094
451.72879	10730.8896484375
518.30878	10961.2333984375
556.31952	2371.57275390625
600.0697	1388.61437988281
638.32117	1225.38098144531
769.63654	1335.35803222656
805.42407	1993.68737792969
peaklist end

peaklist start
mz=516.584168892676
fragmentation=HCD
charge=3
header=RawFile: QE929_MSQ1321_20180329_Heba_ub_s7_30_1 Index: 6467 Silind: 21609
101.07156	9690.158203125
110.07218	4962.82568359375
112.08733	1196.39135742188
117.10323	1939.34252929688
129.06641	1713.46130371094
129.10243	4077.57275390625
136.07622	5371.95361328125
137.9899	1227.392578125
157.06203	1807.61743164063
169.09842	1881.15002441406
171.11336	1970.79663085938
175.07301	1621.13024902344
175.11995	5045.78125
189.9567	1595.84765625
207.11348	1428.67150878906
212.80701	1150.79467773438
232.14162	6498.8173828125
240.04089	1163.41052246094
245.07727	1622.51171875
272.08984	1835.15966796875
283.94446	1543.50537109375
333.1907	1541.81799316406
350.14542	3091.98461914063
352.19952	2366.86962890625
359.23901	1882.70153808594
368.1577	10775.7447509766
428.74115	1564.53527832031
446.23407	1399.3037109375
458.23471	4328.1513671875
463.22932	12888.6923828125
473.28568	4504.29931640625
479.26675	2055.78247070313
481.24188	16491.1770019531
528.22113	1895.27221679688
551.60724	1220.86376953125
576.31885	2504.87255859375
582.81677	2496.14868164063
583.30774	12721.265625
583.81512	6302.7802734375
586.36798	5995.4716796875
594.32532	35195.240234375
597.34949	2089.10791015625
641.35858	2123.2861328125
698.89941	1617.24035644531
707.40567	12686.2270507813
715.40588	2206.07568359375
734.26746	1359.8046875
793.4165	1725.24621582031
823.44958	1890.20935058594
830.43695	1583.53369140625
956.13379	1361.51184082031
1348.0453	1742.60729980469
peaklist end

peaklist start
mz=516.584168892676
fragmentation=HCD
charge=3
header=RawFile: QE929_MSQ1321_20180329_Heba_ub_s7_30_1 Index: 6487 Silind: 21609
101.0713	1266.57287597656
102.05556	2262.34692382813
109.1223	1287.04016113281
110.07169	9672.8330078125
112.08746	1380.94177246094
120.08125	1401.77868652344
124.76702	1155.79577636719
129.06555	1804.36291503906
129.10257	5302.32470703125
130.05034	2046.93395996094
136.07567	15667.8955078125
143.11819	1254.72253417969
155.04593	1403.68908691406
157.06076	15816.9033203125
158.09241	6424.08349609375
175.07132	19557.599609375
175.11885	19524.66796875
176.12204	1330.8583984375
185.05569	5105.61962890625
187.95999	4298.05078125
189.95546	2024.57202148438
197.12778	2019.25573730469
203.06618	8078.4833984375
204.96034	1110.00537109375
207.11322	6186.71142578125
212.19254	1096.74108886719
217.08199	6779.18701171875
228.13437	1666.61669921875
232.1409	1645.80090332031
239.1398	1668.43688964844
245.07704	16759.220703125
254.07642	2253.208984375
271.17706	4758.90576171875
272.08776	20862.7995605469
273.13654	1298.44714355469
283.94257	8244.1259765625
288.20227	7077.77197265625
299.17126	4639.373046875
318.09366	6132.30810546875
327.13565	1380.78454589844
342.09372	5474.89404296875
343.94647	2307.36767578125
350.14487	1536.26354980469
359.23999	11442.3427734375
359.91965	1647.80383300781
365.18781	1392.46459960938
368.15643	2477.78686523438
377.93005	1718.79638671875
383.12231	1505.32153320313
401.12683	1233.91735839844
419.13864	1693.16259765625
427.18881	1278.70568847656
439.22803	1674.53771972656
447.13641	4875.83203125
456.25818	7351.943359375
463.23004	1948.52014160156
468.75024	2762.54370117188
473.284	51046.6416015625
481.24667	4623.97412109375
484.25125	2255.14379882813
484.71783	1208.67956542969
504.25494	1297.79089355469
569.34698	1625.08056640625
582.73798	1500.53308105469
586.36642	35932.6416015625
594.32471	4851.234375
668.15717	1421.04675292969
697.39751	7946.16723632813
715.4115	20631.548828125
830.4382	37704.357421875
899.45752	4035.07080078125
927.46082	1555.97644042969
945.45929	5588.3408203125
1054.576	10502.4118652344
peaklist end

peaklist start
mz=516.584218794814
fragmentation=HCD
charge=3
header=RawFile: QE929_MSQ1321_20180329_Heba_ub_s1_ctrl_1 Index: 6529 Silind: 25824
108.18095	1063.77868652344
111.9408	1030.02978515625
120.08125	1120.04443359375
128.98921	1274.130859375
129.10214	1729.94921875
187.96011	10604.64453125
189.95598	8896.7021484375
212.53246	1093.06994628906
224.88167	1162.70874023438
265.93246	2348.84130859375
281.94925	1511.36791992188
283.94208	12906.8037109375
343.94589	2333.1357421875
359.91934	2373.25927734375
377.92789	1646.88244628906
437.93149	2344.87670898438
872.23779	1238.27185058594
peaklist end

peaklist start
mz=516.584260894302
fragmentation=HCD
charge=3
header=RawFile: QE929_MSQ1321_20180329_Heba_ub_s5_10_2 Index: 5520 Silind: 26344
106.16451	1038.12951660156
108.31875	1004.83258056641
110.07175	2713.61791992188
118.20358	986.936645507813
120.08139	1558.21105957031
120.21182	1024.28820800781
129.10217	2366.76196289063
131.11818	9757.548828125
147.11275	1383.24475097656
159.09151	1456.9287109375
175.11865	4395.00634765625
189.95679	1330.63146972656
199.17986	1378.70458984375
225.1237	2193.74365234375
242.1499	6827.3017578125
249.15944	1446.39135742188
287.56229	1122.23046875
451.72879	2061.5126953125
518.30713	5063.9091796875
521.28369	2494.53540039063
556.32025	1474.83044433594
592.323	2612.54663085938
721.36554	4713.4296875
722.35553	1501.033203125
792.40024	33369.736328125
819.71863	1239.22839355469
857.58209	1305.19348144531
903.43237	4577.87548828125
peaklist end

peaklist start
mz=516.584318656553
fragmentation=HCD
charge=3
header=RawFile: QE929_MSQ1321_20180329_Heba_ub_s7_30_1 Index: 5795 Silind: 20327
101.07156	1969.44274902344
110.07153	1687.04296875
120.08125	4212.984375
129.10277	6737.34130859375
131.11807	14000.5390625
136.07617	1748.29760742188
140.40205	1035.53576660156
152.87419	1207.79504394531
183.0759	1296.0986328125
187.96077	1655.1103515625
188.96149	1226.79992675781
189.95549	2533.76904296875
200.61032	1118.59155273438
243.15424	1398.43371582031
280.52963	1142.61511230469
283.9429	4338.349609375
404.02267	1224.03088378906
452.22934	2180.63354492188
518.30872	9164.7412109375
556.32758	1867.0888671875
930.87805	1247.62231445313
peaklist end

peaklist start
mz=774.372982676387
fragmentation=HCD
charge=2
header=RawFile: QE929_MSQ1321_20180329_Heba_ub_s4_10_1 Index: 13292 Silind: 58846
101.07151	1652.50061035156
120.08167	1860.54992675781
129.10307	2499.30322265625
133.04305	6436.162109375
136.07571	5321.85595703125
157.13371	2107.01611328125
163.65234	1453.09826660156
186.08858	1600.08972167969
187.1445	1573.78979492188
199.10855	1749.09204101563
201.12512	1857.07592773438
207.97156	1446.31372070313
227.10208	7153.12255859375
244.12895	2589.60083007813
246.83626	1570.73669433594
311.1709	1634.30773925781
315.12946	3135.22045898438
341.1456	6460.5546875
354.31476	1709.02624511719
538.65729	1759.8125
571.3075	2254.60424804688
573.22144	1829.54626464844
594.78192	1682.46984863281
701.25	2141.17407226563
731.33411	6643.52001953125
830.39185	1695.64892578125
861.98022	1722.06091308594
883.74786	1870.44165039063
981.48566	5823.80859375
982.50299	1975.8076171875
1087.4525	2427.06567382813
1298.2542	1757.93359375
peaklist end

peaklist start
mz=516.584501781235
fragmentation=HCD
charge=3
header=RawFile: QE929_MSQ1321_20180329_Heba_ub_s5_10_2 Index: 6207 Silind: 26517
110.07169	4823.82275390625
115.08657	1221.06762695313
120.08123	2031.6025390625
129.10239	13454.201171875
129.72617	1010.43798828125
135.76889	999.444885253906
136.07602	4994.81982421875
150.97935	1107.17993164063
158.09145	1482.11437988281
175.09093	1473.5830078125
175.11874	4215.03125
197.16492	2574.06884765625
203.08578	2336.89038085938
587.32916	1692.20959472656
591.28992	1323.82250976563
598.32898	1560.86511230469
608.3107	6227.37683105469
692.86688	1232.63403320313
716.37219	1502.67443847656
792.43327	14306.841796875
830.44928	1417.50659179688
905.5069	1817.86755371094
1049.5297	1389.55517578125
peaklist end

peaklist start
mz=516.584825522227
fragmentation=HCD
charge=3
header=RawFile: QE929_MSQ1321_20180329_Heba_ub_s4_10_1 Index: 5595 Silind: 20392
102.93598	1092.71740722656
110.07163	8531.0908203125
116.62284	1026.30102539063
120.08112	11144.6796875
123.11691	1272.52465820313
129.10243	33805.59375
136.07562	12086.7802734375
143.11812	4020.16284179688
159.0918	1533.58129882813
173.09195	1358.36865234375
175.11926	1853.05236816406
187.95937	7908.7197265625
189.95604	5999.9580078125
197.12814	1718.27368164063
203.11798	6003.19970703125
212.70979	1423.0185546875
235.14456	1600.50561523438
244.09259	2008.32092285156
251.12151	2498.41333007813
257.19791	1974.89270019531
263.13904	1376.49987792969
265.9317	1809.60168457031
283.94174	12022.5341796875
285.13235	1634.58374023438
331.16327	1337.26696777344
343.94617	1947.44677734375
359.91803	4554.80126953125
377.93146	2156.6953125
385.38727	1356.6181640625
399.17572	1148.38854980469
409.50464	1176.34265136719
415.17352	2702.70581054688
446.22433	1461.82629394531
564.29614	1493.78173828125
590.32025	1230.47106933594
654.83923	1599.32043457031
658.38971	1437.94348144531
661.30377	2233.75146484375
697.42963	1559.87731933594
704.36975	1824.98315429688
706.36115	1328.83874511719
719.38177	2293.49951171875
753.35388	5306.95166015625
754.34908	3936.04467773438
777.42853	1535.14440917969
783.36377	1586.72253417969
790.41046	1691.048828125
894.49872	4333.599609375
1246.4434	1612.11547851563
peaklist end

peaklist start
mz=516.584825522227
fragmentation=HCD
charge=3
header=RawFile: QE929_MSQ1321_20180329_Heba_ub_s4_10_1 Index: 5863 Silind: 20392
100.60294	1071.43774414063
101.07175	5429.16748046875
102.05562	2199.51953125
110.07203	6196.4052734375
112.08739	1587.36511230469
113.06232	1420.36730957031
116.07088	1282.81115722656
117.71258	1366.05529785156
120.08086	9511.4375
129.10248	14188.7841796875
130.08649	1490.07849121094
131.11818	59392.0625
132.12199	1517.2109375
136.07611	1765.31286621094
146.36848	1096.87463378906
147.11298	2034.47888183594
152.1076	1775.96765136719
154.09789	1347.37219238281
155.08173	6108.55224609375
157.10895	1614.91552734375
159.09303	1625.71704101563
172.10764	1677.46691894531
173.09328	2192.73999023438
175.08711	1528.60534667969
177.39987	1281.6962890625
182.09305	1730.36730957031
183.07832	2371.95947265625
187.1441	1931.39294433594
187.96051	1812.35498046875
189.95651	1996.71826171875
191.11922	1430.654296875
197.12863	1424.77160644531
200.10344	2465.93041992188
201.08801	6583.15283203125
208.09639	12775.9267578125
211.15623	2158.54272460938
225.14149	1288.66809082031
228.1842	1166.11193847656
235.10818	4577.46435546875
239.11377	1455.09753417969
243.15366	2299.1806640625
263.14038	2617.71264648438
272.12491	7348.20068359375
276.13498	4969.572265625
283.94299	5507.40966796875
298.14191	1322.21740722656
312.12048	6340.85009765625
339.17825	1596.14123535156
340.16302	2062.93212890625
347.17288	6078.521484375
383.15445	3588.38647460938
518.30927	27909.388671875
548.95044	1385.56530761719
616.41638	1465.38024902344
668.32855	1550.67578125
721.23511	2239.05322265625
peaklist end

peaklist start
mz=516.584981128617
fragmentation=HCD
charge=3
header=RawFile: QE929_MSQ1321_20180329_Heba_ub_s3_ctrl_3 Index: 6353 Silind: 25749
104.05338	8111.25537109375
107.4007	1006.81121826172
110.07171	6176.1865234375
114.24674	1239.53698730469
120.08142	1384.72143554688
122.86068	1102.25988769531
127.77959	995.971496582031
129.10254	5990.033203125
130.06874	4282.02783203125
136.07535	1637.40209960938
142.74623	1068.38891601563
152.76987	1142.32409667969
159.30354	984.050170898438
169.95052	1183.16027832031
185.12904	1676.48120117188
187.18655	1077.68334960938
187.96025	7952.12060546875
189.95566	6070.994140625
215.1385	1949.81591796875
243.13353	1425.86352539063
258.63342	1432.77490234375
265.93219	2110.96508789063
283.94226	11639.69921875
336.49225	1320.02233886719
343.94604	2189.89599609375
359.9202	1749.32678222656
364.17542	1844.54797363281
377.92783	2340.04833984375
636.3028	1230.48791503906
692.40704	1572.96520996094
792.4259	1332.84216308594
958.43451	1209.67810058594
peaklist end

peaklist start
mz=516.585132432418
fragmentation=HCD
charge=3
header=RawFile: QE929_MSQ1321_20180329_Heba_ub_s8_30_2 Index: 6528 Silind: 24338
101.07133	4859.52685546875
102.05554	2462.38452148438
110.07175	8719.5546875
110.45217	1066.84729003906
112.08695	1206.43591308594
120.0808	2658.72729492188
129.06592	2474.60864257813
129.10249	7123.67431640625
130.0499	2049.4248046875
131.0813	1470.56677246094
136.07584	10579.0673828125
141.1021	4448.4111328125
143.1174	1780.05786132813
147.11235	1089.09826660156
157.06111	16600.30078125
158.09232	2672.08081054688
169.0607	1266.50244140625
169.09755	2126.07446289063
175.07181	18632.82421875
175.11937	22417.3359375
185.05602	4697.1435546875
187.9603	7386.99462890625
189.95627	2368.92553710938
203.06622	5277.03271484375
207.11334	2207.61499023438
213.05067	1479.9140625
217.08212	4740.96826171875
232.14029	4520.8720703125
239.13937	6580.09912109375
245.07664	10342.287109375
266.16275	1751.21411132813
271.17508	2096.46508789063
272.08768	17109.740234375
283.94293	8781.287109375
284.17297	2217.7890625
288.20337	6458.5400390625
299.17145	2375.85961914063
310.17508	4945.23681640625
318.09283	5754.23046875
342.09192	2467.81030273438
343.94531	1762.08435058594
359.23987	6996.8388671875
359.91791	1745.97387695313
368.15778	7230.140625
377.92911	2060.60546875
388.87952	1408.46447753906
401.72137	1159.58081054688
419.13831	1593.26440429688
421.23071	1585.76647949219
439.22861	1451.56945800781
445.73849	1388.68212890625
447.13666	2685.5
456.25812	5833.38623046875
463.22986	5216.67529296875
473.28249	50836.5024414063
481.23911	8233.728515625
484.24915	4943.3876953125
484.7717	1638.82287597656
497.36996	1299.43005371094
510.24548	1426.15380859375
582.8197	1576.771484375
583.31262	6081.68017578125
586.36678	40191.0224609375
591.33417	2438.90307617188
594.32703	10651.423828125
697.39576	3857.33288574219
707.4021	1536.32983398438
715.41136	19899.3178710938
722.37616	1745.94396972656
793.40942	2570.01782226563
830.43445	26546.2387695313
899.4566	2104.8505859375
936.48613	8232.18115234375
945.45514	8153.77978515625
1054.579	14644.4384765625
peaklist end

peaklist start
mz=516.585132432418
fragmentation=HCD
charge=3
header=RawFile: QE929_MSQ1321_20180329_Heba_ub_s8_30_2 Index: 6657 Silind: 24338
110.07153	7206.23388671875
120.08163	1752.98718261719
121.26771	1133.69812011719
129.10234	14206.40234375
130.31863	1061.68823242188
136.07582	1957.99926757813
143.11732	1262.3984375
158.09209	1896.126953125
175.11905	4278.51416015625
187.96017	1385.9482421875
225.15848	1362.39306640625
283.94302	2012.16333007813
473.2861	1608.07995605469
521.64081	1194.17956542969
531.29669	1203.24157714844
574.68127	1147.89685058594
608.31018	2494.2861328125
721.39386	2664.46826171875
752.31641	1308.65808105469
792.43132	17625.2622070313
905.50842	1635.28686523438
906.5224	1297.11889648438
1014.9326	1222.70642089844
1063.1711	1718.11645507813
1067.8844	1340.89709472656
peaklist end

peaklist start
mz=516.587127810686
fragmentation=HCD
charge=3
header=RawFile: QE929_MSQ1321_20180329_Heba_ub_s8_30_2 Index: 5002 Silind: 24018
110.07157	11790.572265625
120.08106	4416.63720703125
120.84222	1021.60662841797
127.08684	4476.58544921875
129.10222	6202.62841796875
130.06491	4208.68359375
130.0864	1129.76721191406
132.08113	8665.3134765625
133.04298	4649.466796875
136.07567	22969.8203125
141.10201	1674.46997070313
143.04492	9481.1435546875
147.11258	1523.96118164063
150.55251	1152.72827148438
159.09143	2746.44873046875
169.9494	4864.54833984375
171.14911	7233.44091796875
187.08635	8555.0830078125
187.95999	21132.98828125
188.08983	1286.44689941406
189.95554	19685.40234375
244.16458	2077.59326171875
245.16872	1131.8330078125
246.30949	1222.28405761719
249.95868	2015.86303710938
256.1073	2307.86694335938
263.93631	1765.58312988281
265.93225	5924.44921875
277.13098	1308.77563476563
281.94565	1437.58532714844
283.94217	28420.6335449219
324.94669	1624.73522949219
326.96866	1196.2158203125
335.52383	1221.82482910156
343.94531	8922.205078125
359.91681	10560.5263671875
377.92877	12459.474609375
437.93195	6766.22998046875
516.80139	2028.29675292969
722.3515	1642.17297363281
833.39569	5538.82275390625
899.19305	1720.48803710938
peaklist end

peaklist start
mz=516.58753086841
fragmentation=HCD
charge=3
header=RawFile: QE929_MSQ1321_20180329_Heba_ub_s9_30_3 Index: 7219 Silind: 27583
101.07127	6497.64208984375
102.05556	2530.36547851563
104.05302	1345.85192871094
105.92013	1318.30236816406
110.07167	5599.89404296875
120.08099	1421.04797363281
126.85645	1260.71716308594
128.27269	1011.52215576172
129.1019	12894.728515625
130.08643	4975.0498046875
133.0425	2142.8857421875
136.07536	10337.19921875
140.25032	1082.85034179688
143.11789	4202.27392578125
147.1125	10765.669921875
159.11295	1574.26440429688
169.13338	1696.22399902344
175.1194	4123.15380859375
176.87044	1171.33264160156
185.16507	1197.33483886719
187.14406	65162.41015625
187.95995	1299.18835449219
188.14761	9149.849609375
189.95544	2045.3603515625
197.12881	1474.1572265625
199.17934	1522.59814453125
215.13907	11020.49609375
216.14409	1631.85339355469
217.13577	1420.2294921875
246.18057	6582.8916015625
283.94016	1639.30517578125
398.72031	1722.08911132813
452.22327	1753.25048828125
524.24414	1826.62353515625
537.698	1248.23913574219
565.30982	11266.60546875
678.38837	2030.51184082031
736.91602	1401.13342285156
781.96906	1836.60974121094
796.42651	4399.64306640625
806.45306	1619.89025878906
815.32965	2137.48950195313
816.33048	12992.001953125
869.36523	1778.2470703125
931.49078	1679.75122070313
959.48486	1945.12438964844
975.4472	2757.76635742188
1060.5233	5216.45043945313
1071.5608	1356.31030273438
1088.5359	8151.84375
1089.5265	5849.82177734375
1187.6093	2014.39831542969
1220.6294	3409.23913574219
1333.7071	16041.689453125
peaklist end

peaklist start
mz=774.380123596282
fragmentation=HCD
charge=2
header=RawFile: QE929_MSQ1321_20180329_Heba_ub_s8_30_2 Index: 18684 Silind: 66025
103.08089	1229.08630371094
136.07597	1668.51574707031
159.07307	1203.31042480469
167.58734	1541.41247558594
193.05269	1937.26159667969
227.10333	1830.62890625
319.95645	1578.91760253906
480.68707	1798.16650390625
493.39633	1668.41687011719
518.75403	1882.98474121094
529.00623	1476.61730957031
961.51031	1997.49682617188
1329.1229	1788.60791015625
peaklist end

peaklist start
mz=774.380588224776
fragmentation=HCD
charge=2
header=RawFile: QE929_MSQ1321_20180329_Heba_ub_s4_10_1 Index: 18775 Silind: 59584
101.10906	1180.87768554688
119.08723	1345.02282714844
136.07497	2566.19921875
172.44601	1275.85498046875
226.11971	1552.54675292969
302.90387	1382.73974609375
314.50668	1351.32580566406
701.34637	1785.52941894531
843.16278	1590.59765625
908.43976	1499.36511230469
937.61194	1474.51782226563
1282.7897	1671.55932617188
peaklist end

peaklist start
mz=774.383264758413
fragmentation=HCD
charge=2
header=RawFile: QE929_MSQ1321_20180329_Heba_ub_s5_10_2 Index: 15427 Silind: 62792
111.61304	1345.10009765625
120.08055	3336.35498046875
131.61018	1194.92431640625
136.07532	12136.4189453125
138.13496	1187.3974609375
149.69972	1370.8359375
163.90672	1249.00610351563
184.70256	1322.13366699219
227.10213	7009.85302734375
263.647	2076.814453125
267.3132	1343.73901367188
325.78363	1663.10620117188
329.34683	1335.697265625
340.18466	2815.92993164063
397.98279	1472.41711425781
398.17184	1944.06994628906
451.72342	1639.70202636719
453.2659	1957.60180664063
461.27048	1753.01733398438
624.33185	1983.37158203125
669.51685	1535.25317382813
836.41705	1535.40869140625
865.41705	2341.98120117188
907.45392	7023.0908203125
1065.077	1617.54064941406
1162.5789	2051.91235351563
peaklist end

peaklist start
mz=774.383317830453
fragmentation=HCD
charge=2
header=RawFile: QE929_MSQ1321_20180329_Heba_ub_s4_10_1 Index: 18398 Silind: 59522
112.0759	5462.90380859375
129.10233	2242.53686523438
136.07527	2592.91064453125
147.11253	1605.37414550781
223.55508	1596.87536621094
227.10091	1676.18005371094
231.06221	1858.10803222656
282.14145	1450.51354980469
302.27835	1441.85205078125
373.05045	1337.1533203125
386.15765	1372.23742675781
387.1485	5882.28271484375
535.05347	1809.82604980469
541.93884	1866.53259277344
701.34851	1894.21252441406
935.44171	2621.70629882813
1062.5374	8361.439453125
1527.1018	1768.59997558594
peaklist end

peaklist start
mz=774.383534085613
fragmentation=HCD
charge=2
header=RawFile: QE929_MSQ1321_20180329_Heba_ub_s8_30_2 Index: 18284 Silind: 65907
100.02363	1369.28991699219
109.16772	1239.552734375
136.07603	2427.85229492188
159.90082	1236.30236816406
221.18439	1389.0849609375
548.3446	1454.15063476563
624.35901	1419.88659667969
908.4411	1694.68481445313
935.46204	2230.56176757813
1104.5365	1789.01892089844
1161.5483	1659.07836914063
1178.4662	1480.94396972656
1254.2633	1826.76123046875
1333.3528	1614.06811523438
1391.1379	1789.69372558594
peaklist end

peaklist start
mz=774.388423886879
fragmentation=HCD
charge=2
header=RawFile: QE929_MSQ1321_20180329_Heba_ub_s8_30_2 Index: 11884 Silind: 63890
101.04742	1449.58520507813
120.08117	1565.79431152344
129.06635	1620.29565429688
138.98248	1341.99157714844
146.08008	1333.89562988281
159.09102	1901.23571777344
168.53543	1481.79626464844
240.09695	2203.21240234375
258.10843	2660.96508789063
296.06891	1456.12121582031
338.82486	1551.67504882813
371.19162	1715.31225585938
389.84891	1369.45568847656
413.14487	1533.1533203125
413.20343	2129.38159179688
480.47269	1503.18188476563
527.35132	1409.20886230469
560.81335	1596.93859863281
764.34796	1664.90307617188
1078.5857	2046.40991210938
peaklist end

peaklist start
mz=774.389022089709
fragmentation=HCD
charge=2
header=RawFile: QE929_MSQ1321_20180329_Heba_ub_s1_ctrl_1 Index: 11678 Silind: 59820
109.92318	1348.29748535156
119.66668	1403.27172851563
121.2511	1322.72729492188
161.07492	1715.42419433594
162.27338	1305.75012207031
169.13304	2078.2275390625
308.33118	1634.86303710938
467.36172	1489.28833007813
480.74457	1567.55737304688
616.31909	2046.50744628906
745.36597	1683.28149414063
917.40131	2534.08178710938
955.50118	15049.5893554688
956.69116	1458.97241210938
1097.2162	1731.38610839844
1351.803	1755.50866699219
1368.4799	1594.46630859375
peaklist end

peaklist start
mz=516.595572116456
fragmentation=HCD
charge=3
header=RawFile: QE929_MSQ1321_20180329_Heba_ub_s2_ctrl_2 Index: 5639 Silind: 26616
110.07156	17679.365234375
115.05145	1091.97888183594
115.57801	1092.50317382813
120.08083	10149.4677734375
129.10226	93934.7734375
130.0652	1553.91052246094
130.10574	6803.0751953125
132.33455	1329.62890625
136.07558	14834.2578125
143.11755	7563.4892578125
159.09184	4448.40283203125
169.94972	1307.85925292969
175.11932	2449.16918945313
177.54333	1255.6796875
183.14861	1802.947265625
187.95981	9446.6396484375
189.95557	8865.671875
197.12788	2821.19799804688
215.13837	4947.8486328125
228.1707	7479.9296875
235.14406	6535.49072265625
252.10855	6325.86669921875
256.16507	4967.56689453125
257.19656	2150.05908203125
263.9357	1682.81262207031
265.93076	1907.43713378906
283.94183	12190.7001953125
285.13306	4664.9150390625
327.2374	2350.96484375
343.94647	6044.4853515625
359.9162	2624.49365234375
377.9277	6186.333984375
397.15958	2034.00341796875
398.14886	1583.72741699219
415.17291	6108.58447265625
437.93103	2104.9345703125
469.76498	1595.1767578125
486.24655	2360.90087890625
514.24182	1891.08276367188
544.35681	1351.47778320313
550.27167	2589.83081054688
555.28894	1577.58337402344
557.28113	1560.83776855469
562.23474	1528.33190917969
573.31268	2200.2080078125
626.33862	2149.32006835938
646.32617	2393.66625976563
706.36152	28574.8583984375
774.38605	2017.76843261719
805.4283	45153.00390625
933.52401	7186.13354492188
1031.5752	1984.59033203125
1032.5928	11204.0541992188
1342.3652	1459.66687011719
1410.2726	1363.40588378906
peaklist end

peaklist start
mz=516.595603254775
fragmentation=HCD
charge=3
header=RawFile: QE929_MSQ1321_20180329_Heba_ub_s7_30_1 Index: 5574 Silind: 20309
111.28316	1286.22033691406
115.08687	4745.37548828125
120.08086	2234.52368164063
129.10252	10966.833984375
132.29204	1049.05432128906
136.07596	1451.46875
143.08189	1917.92114257813
145.09706	1173.18762207031
147.11337	2142.1201171875
175.11882	1498.84704589844
187.96013	5774.9541015625
189.9561	6214.5859375
265.93069	1885.28967285156
283.9426	11487.0693359375
285.93802	1261.33325195313
343.94785	2405.46850585938
359.91718	1898.45190429688
377.9278	6199.802734375
422.71725	1188.41430664063
437.93045	2015.10278320313
516.27161	1173.30969238281
805.43469	2033.31494140625
853.07422	1189.32397460938
957.61829	1212.572265625
peaklist end

peaklist start
mz=516.595729685006
fragmentation=HCD
charge=3
header=RawFile: QE929_MSQ1321_20180329_Heba_ub_s5_10_2 Index: 5314 Silind: 26029
110.07201	4809.9697265625
120.08154	1731.80603027344
120.9719	1044.30065917969
129.1026	17757.701171875
136.0764	2464.01171875
148.11688	1377.52819824219
283.94223	1385.96081542969
305.147	1149.26293945313
377.92926	1449.23120117188
426.91919	1695.64306640625
434.41754	1269.34838867188
537.69659	1210.41845703125
555.7843	1310.83020019531
610.28339	1436.69274902344
805.43665	1977.30456542969
1501.4677	1397.01037597656
peaklist end

peaklist start
mz=516.601852677658
fragmentation=HCD
charge=3
header=RawFile: QE929_MSQ1321_20180329_Heba_ub_s2_ctrl_2 Index: 10025 Silind: 27162
110.07154	1940.81091308594
114.03785	1029.89904785156
120.08128	2148.03149414063
129.10291	1359.1787109375
136.07518	1643.95263671875
143.11687	1541.08056640625
175.1188	1888.04443359375
185.16493	1116.990234375
187.14421	1824.94787597656
201.12329	1511.08435058594
213.68533	1112.435546875
283.94409	2041.54162597656
360.66464	1258.12780761719
377.92856	1157.05993652344
400.1076	1194.05065917969
560.27753	1532.64196777344
601.4021	2686.33715820313
720.32355	2075.80615234375
891.43579	1892.7421875
1092.478	1416.67260742188
1288.5255	1562.47485351563
peaklist end

peaklist start
mz=516.601929773572
fragmentation=HCD
charge=3
header=RawFile: QE929_MSQ1321_20180329_Heba_ub_s9_30_3 Index: 7352 Silind: 27594
101.07165	1435.56970214844
110.07159	4617.82666015625
120.33244	1436.63684082031
128.99828	1050.68334960938
129.10248	5596.69091796875
131.08134	6401.8017578125
133.0433	2013.84362792969
147.11209	1254.84094238281
159.07664	4621.96875
159.0916	1813.96081542969
175.1188	4788.69140625
195.14915	6605.0595703125
204.74646	1128.99389648438
211.14429	9883.3232421875
241.56058	1566.22253417969
262.62643	1747.00354003906
287.23514	1167.861328125
289.09726	1435.62487792969
391.12457	1348.75366210938
452.22391	1438.63232421875
453.21857	1854.37939453125
461.2489	5182.421875
524.24994	2091.74487304688
565.31119	11766.7976074219
574.33057	2391.94677734375
581.26508	2370.44799804688
621.85406	1215.01354980469
678.39398	4866.17529296875
687.40875	2354.85961914063
803.42395	1452.72192382813
863.2879	1601.45788574219
873.47455	1391.10522460938
874.47992	1590.17895507813
1276.5502	1526.7939453125
1304.8203	1324.71484375
peaklist end

peaklist start
mz=516.608558023956
fragmentation=HCD
charge=3
header=RawFile: QE929_MSQ1321_20180329_Heba_ub_s6_10_3 Index: 13500 Silind: 26024
103.0545	2076.84252929688
110.07182	2737.00122070313
115.05064	2268.78881835938
120.08089	66116.21875
121.08425	2829.5693359375
129.10239	13449.6220703125
130.06544	2435.35913085938
130.845	1088.75134277344
132.08047	6712.73583984375
157.63243	1212.62939453125
159.09171	17146.3125
162.09135	5281.072265625
170.05952	1698.45678710938
171.98325	1356.57397460938
173.08064	1144.07080078125
173.12767	1359.69030761719
187.08672	4758.67578125
201.12288	1778.49011230469
207.11317	12587.2548828125
217.13748	1327.62548828125
231.12404	8219.765625
232.14005	1647.93444824219
235.10738	4751.9482421875
243.13263	2058.58056640625
245.13054	2254.115234375
246.1228	9805.984375
255.14859	2282.83251953125
256.10861	1376.53308105469
272.17557	8667.4638671875
274.11798	9603.724609375
423.74857	1743.03466796875
478.27542	1277.89611816406
496.26678	1533.96228027344
561.29236	1689.72729492188
595.33734	2217.44946289063
612.37958	9351.345703125
674.37744	1576.64477539063
675.38446	1852.25415039063
684.34521	2067.36450195313
709.31873	1690.44274902344
709.43494	65159.8557128906
711.42883	2224.85180664063
716.90839	1592.5234375
724.37396	5863.55322265625
725.9069	6516.44067382813
726.40143	4992.04345703125
787.4682	1634.875
792.43685	8158.03125
837.46753	2046.41467285156
846.49194	19331.279296875
912.63831	1350.23010253906
918.52313	1484.01770019531
1321.7754	6512.60656738281
1563.8945	9290.33996582031
peaklist end

peaklist start
mz=516.60890444749
fragmentation=HCD
charge=3
header=RawFile: QE929_MSQ1321_20180329_Heba_ub_s2_ctrl_2 Index: 13221 Silind: 28794
102.05524	1936.27551269531
103.05456	8482.005859375
110.07134	14287.29296875
112.94148	1227.32666015625
115.05022	7170.82080078125
120.08082	230388.6875
121.08396	17466.37890625
129.10217	36806.19140625
130.06491	10923.42578125
132.08061	19008.58984375
145.54369	1163.82348632813
158.05927	1319.89038085938
159.09148	56237.34375
160.09483	5569.2958984375
162.09111	16242.53125
163.09557	1662.47521972656
170.05917	9753.904296875
173.12914	1673.7724609375
175.11934	10183.28515625
175.13246	1202.14782714844
186.12405	1843.47717285156
187.08612	18525.642578125
189.10139	2220.0078125
193.68283	1188.75622558594
198.12683	1616.65844726563
200.14302	4864.20068359375
201.12312	6443.22705078125
207.11252	42134.37109375
208.11523	2110.09912109375
210.1259	1570.26391601563
215.13908	6904.13525390625
221.12654	2560.21484375
227.15314	2008.28308105469
229.09721	2064.8154296875
229.11787	1893.76098632813
231.12372	32201.513671875
232.12729	2386.42529296875
235.10632	12388.244140625
243.13199	9981.419921875
246.12346	32708.765625
247.12622	5322.17578125
255.14794	13099.7443847656
272.17496	33492.9602050781
274.11775	38686.6083984375
276.16919	11464.890625
300.16992	5916.67431640625
303.97186	1317.62963867188
306.69421	10753.150390625
312.15588	2997.55834960938
330.16833	2751.85034179688
387.20132	2352.8330078125
402.24542	3050.84838867188
403.17575	8247.6357421875
421.18744	2799.40380859375
443.25107	2110.73315429688
449.24146	2020.06677246094
459.22287	1759.14428710938
496.26633	9458.15625
498.23145	1810.671875
515.33392	2312.46850585938
516.24054	1540.4453125
517.31464	1573.20556640625
578.98602	1560.32897949219
595.33417	10083.8994140625
611.85492	12339.3050537109
612.37755	39953.9165039063
652.3902	1606.890625
692.41099	8678.95031738281
706.36432	4624.1875
709.43392	227281.954833984
717.90491	3099.23364257813
724.37323	26256.09765625
792.44067	11108.6767578125
811.45715	1685.63061523438
837.45775	22332.8325195313
846.49319	81455.0936279297
974.58116	9650.92553710938
1023.5361	2036.07788085938
1121.6533	3850.52746582031
1121.6637	1910.94348144531
1222.7051	2526.2314453125
1321.7756	16729.833984375
1450.8143	38040.8352050781
1563.8954	42054.5532226563
2059.7461	1790.67102050781
2125.0229	1701.03405761719
peaklist end

peaklist start
mz=516.609306396521
fragmentation=HCD
charge=3
header=RawFile: QE929_MSQ1321_20180329_Heba_ub_s7_30_1 Index: 12947 Silind: 25360
101.58728	1040.10473632813
102.0553	2879.09423828125
103.05457	2675.935546875
110.07168	9298.966796875
115.05051	4801.01025390625
120.08096	156220.53125
120.44733	1033.91662597656
121.08429	13221.248046875
129.10214	25891.833984375
130.06512	8281.8955078125
132.08066	11807.232421875
133.08397	1395.08459472656
159.09148	38416.8828125
160.09483	2919.48803710938
162.09123	13346.6669921875
169.13332	1357.33361816406
170.05965	5726.98681640625
173.12796	1437.08288574219
175.11874	6197.52880859375
187.08659	11808.9345703125
189.10176	1405.79223632813
200.14278	2835.41137695313
201.12335	1807.74963378906
207.11285	25025.341796875
208.11659	1341.29028320313
215.13951	4927.20458984375
221.1277	1540.79125976563
227.1532	1994.15637207031
231.12453	20451.646484375
235.10751	7389.41552734375
243.13428	5726.16455078125
246.12354	23198.17578125
247.12672	2195.701171875
255.14862	7992.28076171875
272.17534	20252.3190917969
274.1188	34621.6484375
276.17068	7620.314453125
298.49619	1380.93676757813
300.17117	4581.3525390625
306.69437	2076.83325195313
312.15652	1977.27673339844
387.15396	1252.85388183594
387.20438	1228.14831542969
400.82159	1232.88732910156
403.17563	4983.52001953125
433.99603	1463.46557617188
461.17526	1265.72485351563
496.26768	7160.70788574219
515.32983	2493.24755859375
561.83209	1637.70812988281
578.65576	1611.66870117188
595.33508	5474.787109375
611.85217	5552.64599609375
612.30249	1399.49401855469
612.38157	26554.8330078125
674.37921	1699.85754394531
692.4046	5659.3740234375
694.39404	1985.78479003906
706.36603	2199.56323242188
709.43414	149121.923828125
716.90955	4864.71337890625
717.89691	1790.98681640625
724.37531	22010.7353515625
725.91021	11316.9530029297
726.40057	9781.1162109375
783.44995	5774.30517578125
787.45343	2303.25219726563
792.44371	7877.06469726563
837.45298	15925.2515869141
846.49511	59422.8012695313
974.58245	7050.47729492188
1121.6693	1455.89892578125
1321.77	9923.099609375
1563.9017	23836.224609375
2127.9941	1766.25695800781
peaklist end

peaklist start
mz=516.609601708769
fragmentation=HCD
charge=3
header=RawFile: QE929_MSQ1321_20180329_Heba_ub_s8_30_2 Index: 13247 Silind: 27397
103.05466	2201.5283203125
104.05376	1197.46716308594
110.07175	2273.71801757813
115.358	995.98681640625
120.08092	47906.51171875
121.08401	2105.84741210938
129.10242	7837.49658203125
130.06497	1397.33569335938
132.08095	1533.4853515625
135.58922	981.853210449219
136.07613	1466.1591796875
159.09189	9171.685546875
159.38629	1290.33410644531
162.09152	1382.62829589844
167.88945	1354.42541503906
169.13417	1371.60705566406
173.1295	1224.42468261719
175.11919	4555.57177734375
187.08665	2430.046875
200.14075	1676.65270996094
201.12312	1985.96691894531
207.1129	11256.6455078125
217.13731	1602.501953125
231.12517	4740.1171875
233.16487	1483.86267089844
235.10814	5723.068359375
245.13203	4333.8271484375
246.12425	6157.1474609375
255.15013	1823.50451660156
266.1564	1051.65625
272.1759	5772.66162109375
274.11874	8581.5771484375
298.76642	1205.76928710938
306.69507	1196.1162109375
355.22156	5188.5576171875
357.77103	1263.92980957031
396.98492	1358.94177246094
403.17578	1178.1123046875
530.27478	1624.11511230469
561.30237	2114.0556640625
595.3374	1564.96606445313
612.37921	4487.96044921875
674.38434	1726.24499511719
684.34949	2656.5615234375
688.30579	1425.15124511719
709.43545	29917.0751953125
711.45575	1338.19567871094
724.37201	1779.65771484375
726.41174	1769.61022949219
769.69147	1317.38256835938
782.45721	2301.74365234375
782.95312	2419.466796875
792.44305	6649.42724609375
846.49306	9537.66674804688
peaklist end

peaklist start
mz=516.611372938258
fragmentation=HCD
charge=3
header=RawFile: QE929_MSQ1321_20180329_Heba_ub_s9_30_3 Index: 11511 Silind: 28406
117.67778	961.448669433594
120.08081	4533.4208984375
129.10243	2584.6318359375
131.11804	5631.19140625
136.07542	10147.43359375
144.43279	1039.11926269531
147.11197	1344.97924804688
159.09157	4247.8974609375
177.59067	1138.26245117188
187.1438	1183.62634277344
199.18147	1446.40295410156
231.09682	1412.53698730469
236.52809	1128.11657714844
246.1586	1125.6005859375
255.16991	11091.0234375
294.18103	4537.9853515625
367.91669	1139.03991699219
398.17163	1437.5087890625
443.95212	1235.80395507813
790.40765	1781.52416992188
800.52466	1266.17272949219
peaklist end

peaklist start
mz=516.611727319349
fragmentation=HCD
charge=3
header=RawFile: QE929_MSQ1321_20180329_Heba_ub_s9_30_3 Index: 4214 Silind: 27328
104.05353	6272.65966796875
110.07178	1304.10571289063
120.08125	4619.25537109375
129.10249	35001.71875
130.08655	2054.46801757813
147.11302	9046.9140625
151.15759	1005.04266357422
169.9493	3981.25732421875
173.12874	7999.90771484375
175.11925	7300.8330078125
187.96037	18216.08203125
189.95627	15982.705078125
201.12405	4160.50244140625
214.25453	1195.77978515625
216.13451	11434.1630859375
219.08049	1733.52258300781
223.10716	1463.81860351563
231.42712	1064.89294433594
258.15051	4480.4833984375
260.19791	1254.560546875
263.93472	4171.048828125
265.93167	5838.01123046875
281.94812	1814.69348144531
283.94247	28440.978515625
303.21429	20231.884765625
303.58081	1149.86254882813
341.18326	1319.93542480469
343.94577	10396.4248046875
346.6301	1504.56457519531
347.23026	4706.2216796875
359.91849	10279.1103515625
377.92828	12831.8876953125
416.25284	7099.001953125
427.24356	1609.46081542969
428.28711	1927.90014648438
437.93201	8019.64697265625
459.76685	10936.5849609375
489.30252	4889.16455078125
515.29266	9562.875
515.76923	8858.705078125
516.31689	5514.22509765625
603.30432	1377.55603027344
604.32892	12796.1904296875
616.34039	7426.61572265625
652.39581	1376.73718261719
703.39844	25846.1528320313
715.41223	1485.44348144531
772.42096	1747.41931152344
831.4931	6092.421875
918.52032	7904.14306640625
973.03339	1467.09729003906
974.52301	5326.21875
peaklist end

peaklist start
mz=516.611977436594
fragmentation=HCD
charge=3
header=RawFile: QE929_MSQ1321_20180329_Heba_ub_s4_10_1 Index: 11730 Silind: 23191
114.36057	1067.82836914063
115.80653	1005.99060058594
120.08064	4029.89038085938
131.11838	1804.15405273438
136.07547	5239.08740234375
147.1124	1674.81018066406
159.09163	1140.26867675781
169.13271	1723.68579101563
198.90482	1380.53759765625
217.0992	1128.70922851563
225.12192	1464.72375488281
290.28287	1115.6748046875
294.18198	2629.47143554688
398.17197	1947.8681640625
428.70102	1254.20324707031
643.13336	1222.03942871094
790.41193	2266.43725585938
819.86096	1468.79138183594
901.45221	1666.98193359375
peaklist end

peaklist start
mz=774.415697920212
fragmentation=HCD
charge=2
header=RawFile: QE929_MSQ1321_20180329_Heba_ub_s3_ctrl_3 Index: 15248 Silind: 60743
101.43219	1313.18200683594
103.67638	1369.36669921875
136.07596	1607.28601074219
143.11728	2902.94799804688
231.09708	3242.8935546875
254.14969	1567.54638671875
416.24811	1591.07299804688
452.29666	1497.3740234375
482.06711	1482.94580078125
553.74841	1522.14392089844
615.33997	1297.78454589844
790.53564	1318.01989746094
958.99945	1774.37084960938
1125.299	2055.99780273438
peaklist end

peaklist start
mz=774.415824675631
fragmentation=HCD
charge=2
header=RawFile: QE929_MSQ1321_20180329_Heba_ub_s4_10_1 Index: 16521 Silind: 59239
120.08089	1781.29089355469
129.10193	7116.5478515625
166.57509	1352.16394042969
225.12222	1633.52551269531
325.18427	5265.740234375
430.2626	1762.97595214844
573.33915	4687.95104980469
1818.8475	1988.79638671875
2035.6355	1908.84094238281
2077.6008	1843.01379394531
peaklist end

peaklist start
mz=774.415953677273
fragmentation=HCD
charge=2
header=RawFile: QE929_MSQ1321_20180329_Heba_ub_s6_10_3 Index: 16583 Silind: 63163
110.07145	1581.65270996094
110.07909	1255.13134765625
115.25999	1325.47338867188
129.10176	2362.29077148438
140.09317	1293.04614257813
145.00273	1294.36486816406
147.11295	1714.15014648438
166.32564	1292.32958984375
231.09601	1465.50561523438
250.94836	1396.45141601563
272.74585	1340.85119628906
325.1871	2161.37255859375
430.2576	1300.48327636719
573.33997	2439.94848632813
722.23755	1616.86547851563
859.51526	2282.04077148438
863.48047	2261.32202148438
1588.8436	1978.09973144531
peaklist end

peaklist start
mz=774.416210178518
fragmentation=HCD
charge=2
header=RawFile: QE929_MSQ1321_20180329_Heba_ub_s9_30_3 Index: 16316 Silind: 69387
120.08078	1584.89428710938
129.10188	3034.8779296875
147.11237	1643.62890625
160.30487	1485.2685546875
167.7202	1322.55712890625
178.49913	1411.01770019531
196.37828	1450.15393066406
205.74107	1340.26416015625
211.14449	2171.27368164063
226.15535	1451.73352050781
282.07953	1350.34448242188
325.18582	3274.7353515625
368.18066	1920.87414550781
391.23227	1336.35168457031
573.34393	1979.85327148438
617.52637	1821.75048828125
713.39856	1542.28747558594
859.50763	4672.90869140625
864.49835	2597.97900390625
2256.5415	1796.70520019531
peaklist end

peaklist start
mz=774.416354045767
fragmentation=HCD
charge=2
header=RawFile: QE929_MSQ1321_20180329_Heba_ub_s8_30_2 Index: 16437 Silind: 65437
129.10182	6982.2509765625
131.22623	1295.73864746094
147.11252	2522.73046875
151.32991	1431.33569335938
183.14931	5472.07958984375
189.52856	1327.57360839844
191.99403	1364.59375
196.92984	1550.21826171875
211.14395	2394.65600585938
226.15538	2783.54711914063
285.54788	1536.56665039063
325.18591	6953.583984375
368.18063	4963.56201171875
516.09009	1415.88659667969
526.22107	1731.78393554688
538.89343	1545.67517089844
573.34332	7223.03369140625
783.95892	1479.451171875
859.50171	2779.10498046875
863.49994	2388.11743164063
1026.1022	2791.12377929688
1125.1573	1753.82739257813
1143.6414	1687.54577636719
1634.2693	1677.2236328125
1947.6713	1789.84558105469
2161.3574	1929.869140625
2221.7493	1820.96618652344
peaklist end

peaklist start
mz=516.614286642152
fragmentation=HCD
charge=3
header=RawFile: QE929_MSQ1321_20180329_Heba_ub_s2_ctrl_2 Index: 8475 Silind: 26995
110.07166	1944.93957519531
120.08105	18344.2734375
129.10245	2024.65759277344
132.01483	1108.35278320313
136.07574	56731.15625
137.07883	2838.73413085938
143.11789	5750.85009765625
171.11295	2214.63696289063
173.12889	2474.9267578125
183.14948	2320.67456054688
189.9567	1393.57458496094
199.1801	1449.16076660156
201.12395	2053.00463867188
203.11858	5633.52587890625
207.11288	2560.68334960938
213.08655	1039.73486328125
250.16261	6000.1845703125
251.12144	5838.06591796875
279.11487	2230.921875
283.14316	5010.33984375
283.94189	7438.828125
311.13998	2554.26171875
399.20706	1389.02258300781
560.28918	1456.84692382813
667.37213	1404.40710449219
719.35858	4856.19677734375
787.39203	1396.70532226563
797.40704	1979.26159667969
832.45264	1572.99841308594
859.43665	1903.73266601563
870.51904	1456.498046875
919.4353	7641.9716796875
931.69385	1689.04418945313
peaklist end

peaklist start
mz=516.615241224179
fragmentation=HCD
charge=3
header=RawFile: QE929_MSQ1321_20180329_Heba_ub_s1_ctrl_1 Index: 6181 Silind: 24092
110.07207	1329.16174316406
122.02471	1051.08032226563
129.10158	1373.22021484375
136.07567	1742.24768066406
157.0609	4626.89111328125
158.09171	1182.15185546875
169.94989	1959.55798339844
175.07126	5690.70849609375
175.11919	7581.60400390625
186.63934	1182.54895019531
187.9599	9779.7958984375
189.95567	5140.130859375
194.11624	1266.19091796875
245.07695	1145.18664550781
265.93124	4607.52099609375
272.0871	5494.82421875
281.94583	1596.0244140625
283.94226	10940.71875
299.17178	1517.26599121094
318.09448	1266.15661621094
343.94617	2063.09716796875
352.23642	1166.49951171875
359.23956	1880.61535644531
359.91898	2281.28930664063
372.20987	1312.75598144531
377.93015	5526.09375
473.28293	12876.1083984375
484.2558	1485.81115722656
527.79376	1865.62866210938
583.30499	1777.84118652344
586.36628	12586.5493164063
594.32556	3943.62622070313
715.4104	4342.53271484375
830.45245	7951.66650390625
830.58173	1560.59643554688
831.43884	1992.09106445313
peaklist end

peaklist start
mz=516.615894463072
fragmentation=HCD
charge=3
header=RawFile: QE929_MSQ1321_20180329_Heba_ub_s8_30_2 Index: 6528 Silind: 24313
101.07133	4859.52685546875
102.05554	2462.38452148438
110.07175	8719.5546875
110.45217	1066.84729003906
112.08695	1206.43591308594
120.0808	2658.72729492188
129.06592	2474.60864257813
129.10249	7123.67431640625
130.0499	2049.4248046875
131.0813	1470.56677246094
136.07584	10579.0673828125
141.1021	4448.4111328125
143.1174	1780.05786132813
147.11235	1089.09826660156
157.06111	16600.30078125
158.09232	2672.08081054688
169.0607	1266.50244140625
169.09755	2126.07446289063
175.07181	18632.82421875
175.11937	22417.3359375
185.05602	4697.1435546875
187.9603	7386.99462890625
189.95627	2368.92553710938
203.06622	5277.03271484375
207.11334	2207.61499023438
213.05067	1479.9140625
217.08212	4740.96826171875
232.14029	4520.8720703125
239.13937	6580.09912109375
245.07664	10342.287109375
266.16275	1751.21411132813
271.17508	2096.46508789063
272.08768	17109.740234375
283.94293	8781.287109375
284.17297	2217.7890625
288.20337	6458.5400390625
299.17145	2375.85961914063
310.17508	4945.23681640625
318.09283	5754.23046875
342.09192	2467.81030273438
343.94531	1762.08435058594
359.23987	6996.8388671875
359.91791	1745.97387695313
368.15778	7230.140625
377.92911	2060.60546875
388.87952	1408.46447753906
401.72137	1159.58081054688
419.13831	1593.26440429688
421.23071	1585.76647949219
439.22861	1451.56945800781
445.73849	1388.68212890625
447.13666	2685.5
456.25812	5833.38623046875
463.22986	5216.67529296875
473.28249	50836.5024414063
481.23911	8233.728515625
484.24915	4943.3876953125
484.7717	1638.82287597656
497.36996	1299.43005371094
510.24548	1426.15380859375
582.8197	1576.771484375
583.31262	6081.68017578125
586.36678	40191.0224609375
591.33417	2438.90307617188
594.32703	10651.423828125
697.39576	3857.33288574219
707.4021	1536.32983398438
715.41136	19899.3178710938
722.37616	1745.94396972656
793.40942	2570.01782226563
830.43445	26546.2387695313
899.4566	2104.8505859375
936.48613	8232.18115234375
945.45514	8153.77978515625
1054.579	14644.4384765625
peaklist end

peaklist start
mz=516.615982374047
fragmentation=HCD
charge=3
header=RawFile: QE929_MSQ1321_20180329_Heba_ub_s7_30_1 Index: 6467 Silind: 21641
101.07156	9690.158203125
110.07218	4962.82568359375
112.08733	1196.39135742188
117.10323	1939.34252929688
129.06641	1713.46130371094
129.10243	4077.57275390625
136.07622	5371.95361328125
137.9899	1227.392578125
157.06203	1807.61743164063
169.09842	1881.15002441406
171.11336	1970.79663085938
175.07301	1621.13024902344
175.11995	5045.78125
189.9567	1595.84765625
207.11348	1428.67150878906
212.80701	1150.79467773438
232.14162	6498.8173828125
240.04089	1163.41052246094
245.07727	1622.51171875
272.08984	1835.15966796875
283.94446	1543.50537109375
333.1907	1541.81799316406
350.14542	3091.98461914063
352.19952	2366.86962890625
359.23901	1882.70153808594
368.1577	10775.7447509766
428.74115	1564.53527832031
446.23407	1399.3037109375
458.23471	4328.1513671875
463.22932	12888.6923828125
473.28568	4504.29931640625
479.26675	2055.78247070313
481.24188	16491.1770019531
528.22113	1895.27221679688
551.60724	1220.86376953125
576.31885	2504.87255859375
582.81677	2496.14868164063
583.30774	12721.265625
583.81512	6302.7802734375
586.36798	5995.4716796875
594.32532	35195.240234375
597.34949	2089.10791015625
641.35858	2123.2861328125
698.89941	1617.24035644531
707.40567	12686.2270507813
715.40588	2206.07568359375
734.26746	1359.8046875
793.4165	1725.24621582031
823.44958	1890.20935058594
830.43695	1583.53369140625
956.13379	1361.51184082031
1348.0453	1742.60729980469
peaklist end

peaklist start
mz=516.615982374047
fragmentation=HCD
charge=3
header=RawFile: QE929_MSQ1321_20180329_Heba_ub_s7_30_1 Index: 6487 Silind: 21641
101.0713	1266.57287597656
102.05556	2262.34692382813
109.1223	1287.04016113281
110.07169	9672.8330078125
112.08746	1380.94177246094
120.08125	1401.77868652344
124.76702	1155.79577636719
129.06555	1804.36291503906
129.10257	5302.32470703125
130.05034	2046.93395996094
136.07567	15667.8955078125
143.11819	1254.72253417969
155.04593	1403.68908691406
157.06076	15816.9033203125
158.09241	6424.08349609375
175.07132	19557.599609375
175.11885	19524.66796875
176.12204	1330.8583984375
185.05569	5105.61962890625
187.95999	4298.05078125
189.95546	2024.57202148438
197.12778	2019.25573730469
203.06618	8078.4833984375
204.96034	1110.00537109375
207.11322	6186.71142578125
212.19254	1096.74108886719
217.08199	6779.18701171875
228.13437	1666.61669921875
232.1409	1645.80090332031
239.1398	1668.43688964844
245.07704	16759.220703125
254.07642	2253.208984375
271.17706	4758.90576171875
272.08776	20862.7995605469
273.13654	1298.44714355469
283.94257	8244.1259765625
288.20227	7077.77197265625
299.17126	4639.373046875
318.09366	6132.30810546875
327.13565	1380.78454589844
342.09372	5474.89404296875
343.94647	2307.36767578125
350.14487	1536.26354980469
359.23999	11442.3427734375
359.91965	1647.80383300781
365.18781	1392.46459960938
368.15643	2477.78686523438
377.93005	1718.79638671875
383.12231	1505.32153320313
401.12683	1233.91735839844
419.13864	1693.16259765625
427.18881	1278.70568847656
439.22803	1674.53771972656
447.13641	4875.83203125
456.25818	7351.943359375
463.23004	1948.52014160156
468.75024	2762.54370117188
473.284	51046.6416015625
481.24667	4623.97412109375
484.25125	2255.14379882813
484.71783	1208.67956542969
504.25494	1297.79089355469
569.34698	1625.08056640625
582.73798	1500.53308105469
586.36642	35932.6416015625
594.32471	4851.234375
668.15717	1421.04675292969
697.39751	7946.16723632813
715.4115	20631.548828125
830.4382	37704.357421875
899.45752	4035.07080078125
927.46082	1555.97644042969
945.45929	5588.3408203125
1054.576	10502.4118652344
peaklist end

peaklist start
mz=774.423511567618
fragmentation=HCD
charge=2
header=RawFile: QE929_MSQ1321_20180329_Heba_ub_s2_ctrl_2 Index: 13486 Silind: 64147
101.07149	1620.5009765625
102.05506	1565.0224609375
113.07107	3257.72607421875
114.94966	1201.712890625
119.82811	1405.69177246094
120.08121	1566.98620605469
129.10223	2471.85913085938
161.07436	2704.50708007813
169.13307	3338.64697265625
171.75482	1273.46166992188
183.14915	5969.8759765625
185.16521	2123.62158203125
189.06725	1879.86706542969
197.12808	2921.43701171875
211.14317	2199.30102539063
213.15932	2975.7353515625
249.12343	2860.22924804688
329.19235	2422.29150390625
340.18634	4632.12158203125
428.50537	1453.43408203125
442.27927	2637.33056640625
455.21146	1622.19873046875
553.33368	5084.47900390625
616.32611	3290.56396484375
745.36486	16511.3276367188
788.35699	3003.36352539063
858.44659	7199.49951171875
917.40192	9906.6240234375
955.50028	59056.6101074219
1075.5403	1957.06408691406
1357.7719	1762.77380371094
1482.1263	1898.03503417969
2646.4001	1782.01086425781
2690.47	1956.26245117188
peaklist end

peaklist start
mz=774.424098338548
fragmentation=HCD
charge=2
header=RawFile: QE929_MSQ1321_20180329_Heba_ub_s3_ctrl_3 Index: 12737 Silind: 59356
101.07193	2185.78076171875
102.05561	1684.59228515625
113.07161	9254.900390625
129.10284	7691.00732421875
161.07457	7143.4599609375
169.13423	8486.0869140625
183.1499	9735.3408203125
185.16559	2170.06591796875
189.06946	6273.4033203125
197.12881	7593.611328125
211.14429	6468.12158203125
213.15965	1442.09606933594
214.11906	2029.01281738281
227.10402	1567.27905273438
272.17282	2331.7060546875
312.16718	1472.87414550781
329.19315	6458.98193359375
340.18796	5869.47998046875
412.18591	1839.67041015625
425.2417	2102.68139648438
442.27936	2073.4140625
544.28571	1591.94653320313
553.34357	1970.02319335938
616.32291	13666.6518554688
618.24701	2363.8251953125
729.34137	3256.00317382813
745.36226	18863.2512207031
788.36536	3057.38940429688
858.45264	16353.1986083984
899.39948	1972.39990234375
917.3894	13081.1025390625
918.40594	5877.025390625
955.50371	94142.3376464844
1007.5356	2281.13940429688
1026.4985	1635.81188964844
1131.0548	1694.75
1222.6089	2688.61181640625
peaklist end

peaklist start
mz=774.425433972605
fragmentation=HCD
charge=2
header=RawFile: QE929_MSQ1321_20180329_Heba_ub_s7_30_1 Index: 13221 Silind: 61253
113.0715	5290.353515625
120.08114	2017.14184570313
121.0379	1275.67700195313
129.10255	5918.74755859375
155.0809	1753.77844238281
160.40736	1286.71350097656
161.07417	1999.92651367188
169.13332	6585.6962890625
179.82474	1620.27453613281
183.14966	9065.189453125
183.2234	1300.79602050781
197.12949	5041.806640625
209.51561	1449.80932617188
211.14473	2702.02734375
213.15956	2529.16162109375
244.12813	2123.572265625
249.12413	7174.90380859375
277.11646	1558.84497070313
289.45578	1408.10388183594
302.15149	1450.36206054688
329.19437	5892.6962890625
340.18741	2021.5478515625
374.1597	1569.65637207031
442.2771	2802.36743164063
616.32171	8043.24780273438
634.36017	1646.74645996094
682.3678	1609.52941894531
729.33618	2478.841796875
745.37077	14125.5075683594
788.35248	2128.27001953125
858.44397	7752.0517578125
917.40003	13062.4018554688
955.50066	67181.7717285156
1222.6219	2314.44091796875
1477.1652	1940.76538085938
2749.791	2000.37292480469
peaklist end

peaklist start
mz=774.426532163827
fragmentation=HCD
charge=2
header=RawFile: QE929_MSQ1321_20180329_Heba_ub_s1_ctrl_1 Index: 11678 Silind: 59818
109.92318	1348.29748535156
119.66668	1403.27172851563
121.2511	1322.72729492188
161.07492	1715.42419433594
162.27338	1305.75012207031
169.13304	2078.2275390625
308.33118	1634.86303710938
467.36172	1489.28833007813
480.74457	1567.55737304688
616.31909	2046.50744628906
745.36597	1683.28149414063
917.40131	2534.08178710938
955.50118	15049.5893554688
956.69116	1458.97241210938
1097.2162	1731.38610839844
1351.803	1755.50866699219
1368.4799	1594.46630859375
peaklist end

peaklist start
mz=516.624823265787
fragmentation=HCD
charge=3
header=RawFile: QE929_MSQ1321_20180329_Heba_ub_s7_30_1 Index: 12778 Silind: 25318
104.05266	1490.25476074219
110.07179	4763.94677734375
120.05718	1119.09399414063
120.08108	33975.55859375
129.10245	39739.04296875
130.10596	1192.69348144531
136.07632	1487.03381347656
169.13387	1203.21850585938
173.12839	2124.88500976563
185.10133	1138.22937011719
186.12404	12391.0625
187.14452	1660.10302734375
217.13632	2063.90625
229.10066	2338.06079101563
233.16545	9112.4697265625
243.14552	2293.51879882813
245.1317	1717.44201660156
261.15945	2003.44128417969
342.1839	3952.66430664063
389.19387	6214.37377929688
480.25751	2739.41796875
502.27362	6285.84533691406
516.27551	1439.66723632813
518.29266	1927.63525390625
561.30182	2220.87133789063
593.33838	1704.57153320313
633.30804	1485.63330078125
694.38711	20764.1105957031
730.3368	15745.1235351563
749.34827	2308.25317382813
787.46631	2667.60913085938
807.46741	2346.43359375
1723.213	1329.99047851563
peaklist end

peaklist start
mz=516.625403876803
fragmentation=HCD
charge=3
header=RawFile: QE929_MSQ1321_20180329_Heba_ub_s2_ctrl_2 Index: 11456 Silind: 27921
104.66611	953.094909667969
110.07138	5947.4921875
116.42735	950.372863769531
120.0811	2389.77807617188
127.50043	983.238098144531
129.10184	1212.28747558594
129.16054	1066.9267578125
147.11208	2109.25732421875
157.36226	1180.80395507813
159.09163	5368.00634765625
166.85181	1034.93322753906
170.6922	1019.24346923828
187.14334	1198.1328125
195.08601	1410.41345214844
199.17998	1858.87878417969
218.12222	1215.90942382813
255.81757	1044.53100585938
333.19302	2113.19848632813
447.23453	1477.04321289063
485.99573	1231.23254394531
578.27441	1913.72521972656
583.20801	6203.37573242188
643.41632	2382.2646484375
654.28528	2718.65844726563
674.40106	1568.74719238281
682.27155	1588.90551757813
764.3559	1467.15307617188
1101.1102	1285.6611328125
1530.6754	1181.36193847656
peaklist end

peaklist start
mz=516.625760726188
fragmentation=HCD
charge=3
header=RawFile: QE929_MSQ1321_20180329_Heba_ub_s9_30_3 Index: 12994 Silind: 28515
102.05535	2163.59619140625
103.05506	6296.8642578125
104.05353	7040.16015625
104.2737	1081.21459960938
110.0717	9492.33203125
120.08109	107912.265625
121.08478	6969.11328125
121.84568	1155.00708007813
126.95497	1348.99853515625
129.10245	141349.671875
130.10628	8127.31201171875
136.07603	2961.55712890625
153.10268	5446.7021484375
155.11815	1172.61010742188
158.94518	1549.41723632813
169.13374	2812.65234375
170.1179	5388.88671875
173.12895	12987.6240234375
177.10268	1447.23120117188
181.10893	6498.23388671875
186.12387	36980.97265625
193.66946	1327.48315429688
195.11362	1218.28979492188
199.18051	1949.23681640625
201.10573	4624.8017578125
201.1234	4438.89453125
205.09824	6488.80908203125
209.10394	2486.10766601563
217.13725	1919.78784179688
225.13565	1492.76647949219
229.10023	12000.2529296875
233.16495	8375.1669921875
243.14497	11105.8408203125
245.13196	4916.111328125
249.51579	1210.81372070313
251.15039	1524.73181152344
253.12987	2310.80346679688
262.11752	1577.53295898438
279.61328	1404.00744628906
293.16226	2407.89892578125
306.15936	1434.46923828125
322.18768	1902.57885742188
340.26474	1331.35595703125
342.18339	11418.7768554688
374.67856	1585.29724121094
384.7113	1261.32446289063
389.19205	16891.833984375
390.20853	5930.58349609375
408.71918	1538.62512207031
425.16564	4393.63146972656
427.27277	1447.39990234375
455.26898	2505.78540039063
480.25278	1565.75695800781
502.27852	27733.7163085938
516.29504	1342.74475097656
561.29578	1402.39526367188
633.32275	2819.869140625
674.38391	2898.64306640625
694.39227	8608.802734375
720.34619	2479.70336914063
730.33235	58881.8276367188
787.4718	1712.38366699219
815.41779	1982.59057617188
843.40975	11173.7297363281
886.52081	1508.03247070313
1036.5704	2064.94604492188
2055.6257	1694.43359375
2123.6384	1746.78100585938
peaklist end

peaklist start
mz=516.626298101013
fragmentation=HCD
charge=3
header=RawFile: QE929_MSQ1321_20180329_Heba_ub_s8_30_2 Index: 13056 Silind: 27359
110.07203	2214.62377929688
111.29572	1099.22253417969
112.08774	1226.98486328125
114.74702	1167.88305664063
120.08103	42439.2578125
121.08492	2514.99096679688
129.10275	6304.4453125
136.07713	1151.53881835938
146.84108	1438.955078125
158.09273	1213.09753417969
169.13451	2072.3642578125
175.11917	8419.81640625
186.12512	1434.3076171875
187.14493	6337.08642578125
190.53734	1144.71374511719
200.14003	6210.0751953125
215.13924	2651.19677734375
217.1377	2289.91674804688
223.03096	1091.8798828125
228.13411	1588.9052734375
232.142	1532.02001953125
233.16499	38715.05078125
234.16835	5295.9833984375
245.13248	2350.66357421875
247.50871	1193.78479003906
261.15918	8291.8193359375
273.2951	1179.98767089844
333.1889	2351.14233398438
344.19708	2623.5849609375
362.20737	1795.22705078125
429.28513	2052.166015625
435.27228	4812.00634765625
463.22922	1747.34069824219
478.28622	1174.87939453125
480.25757	24216.6318359375
530.27301	2161.52807617188
548.35956	5586.59814453125
593.34216	10913.7362060547
652.39386	1780.92687988281
675.38605	1833.14428710938
694.3877	75064.7236328125
793.44015	3392.10607910156
808.47247	1361.458984375
871.3916	5194.654296875
1347.1727	1470.78051757813
1593.0332	1502.94018554688
peaklist end

peaklist start
mz=516.626298101013
fragmentation=HCD
charge=3
header=RawFile: QE929_MSQ1321_20180329_Heba_ub_s8_30_2 Index: 13076 Silind: 27359
103.0545	1897.96569824219
104.05314	5290.5712890625
104.99202	1123.44055175781
107.35035	1221.09069824219
110.0716	7657.67333984375
120.08089	78751.1796875
121.08398	6043.88671875
129.10229	83928.1015625
130.10593	2005.99304199219
136.07565	4723.7119140625
153.1021	1503.2685546875
169.13321	4728.6396484375
170.11639	1371.32836914063
173.1282	6546.75048828125
181.10884	1948.13232421875
186.12372	24102.85546875
187.12788	1406.74597167969
199.17993	1249.17431640625
201.10574	2616.34008789063
201.12254	2002.26477050781
205.0963	2324.3154296875
217.13655	1559.20300292969
225.13512	1371.22351074219
229.10042	6375.453125
233.16498	23468.732421875
243.1451	7539.27001953125
245.13083	2681.57543945313
248.37173	1360.25744628906
251.15016	2422.49462890625
261.15851	6677.9873046875
262.11905	1884.5712890625
342.18713	4714.75390625
362.20746	2794.26806640625
389.19463	12943.57421875
442.30646	1309.580078125
455.26544	1625.5400390625
462.98715	1456.80346679688
468.76669	1523.38928222656
480.25565	10457.42578125
502.27832	19566.4672851563
514.32959	1400.68981933594
561.29895	2580.25024414063
593.33966	6320.3984375
633.30505	1324.64990234375
682.71649	1586.10290527344
694.38689	51388.9721679688
720.35144	2072.09521484375
730.33292	33295.443359375
749.48163	1318.05334472656
754.45374	1570.59899902344
787.46497	2017.90112304688
843.41199	6762.20947265625
886.88495	1531.38293457031
peaklist end

peaklist start
mz=387.741553520552
fragmentation=HCD
charge=4
header=RawFile: QE929_MSQ1321_20180329_Heba_ub_s5_10_2 Index: 8995 Silind: 795
100.48068	918.776977539063
102.05489	1584.71337890625
136.97417	68371.84375
143.11778	118965.3046875
144.1214	10590.6611328125
154.98476	86959.8125
156.11269	1390.87158203125
158.09221	2590.95483398438
171.11255	30825.59765625
172.11632	1967.75756835938
172.99533	14210.5673828125
173.09186	6598.83154296875
175.11888	20794.67578125
176.12305	1148.3828125
197.12776	1691.23291015625
199.18074	1330.36950683594
201.08728	8716.697265625
214.98801	247797.546875
215.99055	8250.4248046875
230.96083	23952.66796875
232.99901	27289.693359375
242.14978	4226.66455078125
243.14972	1826.49475097656
248.97122	193991
249.97337	2325.58422851563
266.95346	2431.82666015625
266.98186	70208.0452880859
271.17624	6935.55810546875
286.91608	1128.57995605469
288.20285	6267.05029296875
308.97445	104434.791503906
314.17072	7269.65771484375
326.98511	12349.0439453125
377.23001	1547.29431152344
384.26035	2602.12231445313
401.28597	33187.587890625
480.8519	1433.66638183594
512.31964	2458.365234375
530.32857	40257.7119140625
583.34715	3377.3193359375
601.36621	150464.646484375
669.9845	1368.46435546875
759.22076	1289.798828125
896.79108	1165.48645019531
1110.9774	1271.23181152344
1235.7637	1557.5322265625
1381.6191	1228.55029296875
1558.8457	1214.41430664063
peaklist end

peaklist start
mz=516.882427207761
fragmentation=HCD
charge=3
header=RawFile: QE929_MSQ1321_20180329_Heba_ub_s8_30_2 Index: 3858 Silind: 23851
101.10819	1256.08874511719
102.05542	4166.28857421875
105.68935	1085.90356445313
110.07227	1069.224609375
120.08112	5775.3310546875
129.06607	6353.0107421875
129.10248	79392.03125
130.08638	15695.3173828125
130.10646	1586.42553710938
133.04349	1550.45959472656
143.08133	1216.1689453125
147.07677	1967.9560546875
147.11304	17900.1875
152.94676	1701.22290039063
157.09756	1375.86071777344
162.45625	1107.81176757813
169.94963	5405.85498046875
171.07654	1282.46765136719
175.07079	1285.60754394531
175.10719	1818.96923828125
183.14905	4865.853515625
187.96019	24716.310546875
189.95575	31503.931640625
190.9566	1249.67150878906
203.10266	1723.59240722656
211.14406	6871.1240234375
217.56038	1071.53820800781
234.14523	4805.72705078125
240.13461	4498.63330078125
242.18666	2105.91796875
243.13538	1149.60266113281
258.14478	7523.0927734375
263.93709	8124.6162109375
265.9314	12444.814453125
276.15613	4749.7919921875
281.94562	5053.9697265625
283.94231	51826.84765625
290.07962	1832.78564453125
300.19147	2322.75317382813
324.22675	1674.67553710938
324.94659	1870.34167480469
343.94571	21136.7410888672
347.22934	1942.43859863281
359.91791	13642.24609375
371.22867	2217.48486328125
377.92919	26956.7958984375
389.23914	6252.6083984375
420.22055	1993.70080566406
437.93366	15027.0639648438
439.26077	1221.75244140625
443.56458	2665.60595703125
453.27112	2156.56860351563
480.54852	1367.91186523438
517.30896	1554.39477539063
527.76935	1547.20764160156
536.2796	1889.11547851563
581.36694	1239.47216796875
588.37162	5922.12524414063
599.37661	20677.1625976563
600.80157	6420.6181640625
601.29553	1820.08422851563
602.3251	4310.12072753906
699.37912	20874.1264648438
756.39656	6746.28747558594
779.87695	1497.69140625
830.50732	2237.71020507813
894.48901	6130.587890625
1054.5215	2595.25244140625
1182.5815	7058.88842773438
1328.6829	6742.00366210938
peaklist end

peaklist start
mz=516.887192497304
fragmentation=HCD
charge=3
header=RawFile: QE929_MSQ1321_20180329_Heba_ub_s7_30_1 Index: 6804 Silind: 21771
109.7793	1341.71740722656
110.07185	2689.8681640625
120.08148	1192.9326171875
127.08706	1534.30615234375
130.08623	1224.37475585938
136.0761	6432.67919921875
159.09204	1339.61169433594
169.95026	2070.76733398438
175.11977	1334.923828125
175.50243	1221.21716308594
187.96066	5487.169921875
189.95546	7632.30419921875
249.15924	2185.03686523438
265.93213	1914.90075683594
267.70776	1318.92211914063
282.49384	1172.32434082031
283.94254	10709.466796875
343.94647	5203.595703125
358.06744	1048.16198730469
359.9205	2438.947265625
377.93069	2328.07373046875
378.68948	1491.16052246094
603.534	1387.19934082031
659.31311	2297.49731445313
708.30902	1451.23461914063
732.35925	1579.99536132813
756.36438	1838.29565429688
peaklist end

peaklist start
mz=516.910429311167
fragmentation=HCD
charge=3
header=RawFile: QE929_MSQ1321_20180329_Heba_ub_s9_30_3 Index: 12417 Silind: 28483
104.05312	49421.48828125
112.08718	10322.5224609375
112.11279	6187.37255859375
113.07153	12753.513671875
115.08638	6512.66455078125
116.07071	7698.60986328125
124.11224	35455.59765625
155.11824	19683.509765625
157.10881	6786.98291015625
169.13367	643845.0625
170.13736	47501.01953125
172.116	9135.240234375
173.09254	6540.669921875
183.11314	10036.337890625
197.12738	10182.14453125
199.18079	165985.171875
200.13939	41080.484375
200.18312	8317.26171875
201.12341	5823.5478515625
215.13644	6729.46435546875
218.14021	73880.140625
219.28644	5583.576171875
227.17545	116421.4765625
228.10469	23446.900390625
228.13522	9672.4443359375
233.14311	33708.828125
242.15096	6410.130859375
246.13483	53530.1328125
260.1055	7754.46875
313.19382	24763.083984375
340.26001	34617.82421875
358.17285	7316.86376953125
413.17917	11579.6162109375
443.30719	6484.69287109375
630.34943	8782.6142578125
652.3858	10333.16796875
723.41986	23348.693359375
836.50861	10585.78515625
947.16437	6317.22509765625
950.54449	12387.5546875
peaklist end

peaklist start
mz=516.910558118608
fragmentation=HCD
charge=3
header=RawFile: QE929_MSQ1321_20180329_Heba_ub_s3_ctrl_3 Index: 11834 Silind: 26017
104.05376	6278.16064453125
110.07172	1528.97546386719
120.08102	8874.4423828125
124.11243	1342.13635253906
136.07613	14182.9482421875
137.07935	1491.44091796875
159.09297	1463.16491699219
166.36765	1196.97033691406
169.1339	37346.08203125
170.13658	1495.33081054688
173.12923	4373.68359375
183.11343	1679.64721679688
187.14394	1331.37658691406
197.12863	1437.64013671875
199.1806	8301
200.14049	6830.61376953125
207.11325	1213.90588378906
218.13908	5278.26513671875
223.10828	2667.0419921875
224.10994	1389.81530761719
227.17598	8753.998046875
228.1347	1726.83923339844
232.16188	1922.38317871094
246.13542	2645.04321289063
246.2495	1232.07751464844
288.20432	3161.97521972656
290.26492	1308.81518554688
292.17731	1152.11657714844
439.07468	1276.44067382813
540.12006	1313.50524902344
632.37323	2537.0224609375
652.39581	4349.669921875
698.71106	1519.1572265625
723.43188	2509.86889648438
778.44983	1504.89208984375
779.44733	5032.02099609375
789.48645	1489.03405761719
866.48205	4563.4111328125
1063.6388	2520.9892578125
peaklist end

peaklist start
mz=516.910558118608
fragmentation=HCD
charge=3
header=RawFile: QE929_MSQ1321_20180329_Heba_ub_s3_ctrl_3 Index: 11880 Silind: 26017
104.05362	2445.48754882813
110.07185	4629.16845703125
112.90173	1012.76721191406
129.10233	1127.66101074219
131.25989	1119.81420898438
150.03847	1172.90710449219
155.1185	2663.76586914063
169.13351	6778.46923828125
183.1136	4711.04443359375
207.25879	1143.21142578125
217.13719	4163.935546875
232.1405	1535.75769042969
245.13072	2647.8779296875
251.12915	1142.59228515625
448.21872	1367.64599609375
561.29614	2441.05932617188
674.38763	1936.05358886719
675.38568	2089.39477539063
787.46802	1258.04650878906
788.47437	4890.333984375
884.3974	1982.03857421875
915.83875	1382.92541503906
1054.0421	1551.73400878906
1371.741	1337.50720214844
peaklist end

peaklist start
mz=516.910565207227
fragmentation=HCD
charge=3
header=RawFile: QE929_MSQ1321_20180329_Heba_ub_s2_ctrl_2 Index: 12573 Silind: 28698
100.82342	1039.49450683594
104.05324	10181.37109375
110.07154	5021.17236328125
136.28653	1165.88122558594
149.07387	2252.39892578125
155.11771	6824.341796875
169.13322	5703.92431640625
183.11253	7025.99658203125
198.62335	1080.89965820313
199.1823	1230.6845703125
208.58937	1145.34387207031
214.15393	1840.55517578125
217.0139	1140.78833007813
217.13612	7707.40234375
227.17641	1771.61401367188
232.13948	5610.76318359375
245.13008	4853.1376953125
260.10532	5697.23828125
262.57678	1068.10681152344
268.983	1026.14172363281
323.1459	1184.95947265625
448.21304	2272.90844726563
597.27747	2242.7802734375
601.24408	1408.75549316406
609.26617	1133.50671386719
674.38357	5856.42004394531
783.35785	1659.86853027344
787.46112	2572.17602539063
866.38574	1215.91967773438
884.40479	3710.9814453125
966.55005	1556.04626464844
1057.8416	1486.57531738281
1088.6001	1255.51794433594
1149.6849	1402.73291015625
1369.5728	1538.10925292969
1521.4756	1610.70678710938
peaklist end

peaklist start
mz=516.910725990718
fragmentation=HCD
charge=3
header=RawFile: QE929_MSQ1321_20180329_Heba_ub_s4_10_1 Index: 12651 Silind: 23380
100.05133	1927.04309082031
101.0715	3851.02880859375
104.05345	20947.0625
110.07196	6533.607421875
112.08742	3554.8681640625
120.0811	6977.6298828125
124.11248	12438.26953125
136.07585	7168.6572265625
155.11812	2685.84985351563
169.13388	197318.65625
170.13707	11649.169921875
172.11562	3558.908203125
173.09221	3655.095703125
173.12926	3273.25244140625
183.11362	4218.26123046875
192.70486	2033.13293457031
197.12924	3042.81640625
199.1808	43130.64453125
200.14015	18378.21875
200.18483	3120.37670898438
201.12378	2673.02905273438
218.14073	15529.810546875
227.17551	37536.93359375
228.1058	6773.77783203125
233.14285	9374.8818359375
243.08284	2304.5888671875
246.13521	23001.16015625
247.13048	2220.89111328125
260.10706	3143.0546875
274.10364	1998.20288085938
288.20367	3464.30712890625
293.16568	1688.87658691406
313.19574	4062.72143554688
340.25928	3853.45971679688
443.2525	2405.01025390625
443.31201	2640.37109375
652.38617	3654.23046875
723.4212	7094.712890625
836.51019	3668.0751953125
950.54675	6317.07080078125
1063.618	3998.79907226563
peaklist end

peaklist start
mz=516.910909302439
fragmentation=HCD
charge=3
header=RawFile: QE929_MSQ1321_20180329_Heba_ub_s5_10_2 Index: 11613 Silind: 27401
110.07152	4649.19873046875
112.08758	1228.12878417969
120.08067	2514.80517578125
120.46366	1084.83190917969
128.42416	948.913757324219
136.07521	2035.728515625
169.13344	18661.837890625
173.12817	4628.5048828125
199.18021	5143.44140625
218.13953	1206.3173828125
227.17528	4350.96533203125
246.1324	1061.28747558594
250.64674	1730.52319335938
271.17963	1538.03137207031
272.72989	1210.92346191406
314.18216	1200.62097167969
454.27832	4917.46044921875
480.86481	1358.22119140625
500.27884	2767.29541015625
534.30243	1642.21057128906
697.03998	1248.60986328125
1047.0193	1352.52600097656
peaklist end

peaklist start
mz=516.910927906777
fragmentation=HCD
charge=3
header=RawFile: QE929_MSQ1321_20180329_Heba_ub_s7_30_1 Index: 12410 Silind: 25186
104.05313	2143.61474609375
110.07157	8837.423828125
120.08081	6997.6328125
129.10251	4479.9306640625
130.08652	1223.38488769531
136.07574	1232.84838867188
169.13348	20818.3125
172.1153	1401.47546386719
173.12831	6154.421875
183.11325	1925.64526367188
187.10703	2148.65649414063
199.18025	6203.83349609375
200.13811	1638.82983398438
204.07994	1105.98547363281
218.13977	1830.62353515625
221.10277	1246.23840332031
227.17477	1987.29113769531
246.13397	1478.29797363281
250.64532	1659.35546875
267.11072	1380.86047363281
373.24164	1184.28149414063
454.27927	9861.8037109375
500.28271	9171.0673828125
527.25409	1175.53918457031
723.42291	1230.201171875
724.92053	1324.8818359375
844.4317	1476.4140625
peaklist end

peaklist start
mz=516.910969410527
fragmentation=HCD
charge=3
header=RawFile: QE929_MSQ1321_20180329_Heba_ub_s8_30_2 Index: 12496 Silind: 27256
104.05318	56255.68359375
112.08698	10873.951171875
113.07182	6161.51123046875
115.08675	13360.6083984375
116.07069	10851.2392578125
120.08092	5841.7275390625
124.11208	62378.59765625
157.10854	8836.4052734375
169.13344	682516.4375
170.1367	55792.88671875
172.11641	18600.015625
173.0912	5227.84375
183.11298	6622.0224609375
197.12868	9615.6025390625
199.18047	196816.625
200.13918	29250.44921875
200.18256	11959.400390625
213.65698	5863.0322265625
215.1377	9458.712890625
218.14	81466.4296875
223.10965	6781.34765625
227.17525	156791.484375
228.10512	13760.8740234375
228.17831	13576.7734375
233.1438	45232.0234375
246.13527	64720.85546875
260.10614	7734.806640625
312.12854	9917.0498046875
313.19336	11460.560546875
340.25824	34599.40625
341.20163	5801.86669921875
387.18246	6801.52490234375
388.1835	8261.521484375
413.17703	9745.3916015625
443.30658	6877.02685546875
517.27911	7911.3447265625
530.58545	6990.42578125
540.38281	6516.61474609375
630.35181	9395.7001953125
652.38647	9336.9296875
740.55347	6218.34619140625
950.54846	9256.97265625
1063.6415	9619.05078125
peaklist end

peaklist start
mz=516.911188436131
fragmentation=HCD
charge=3
header=RawFile: QE929_MSQ1321_20180329_Heba_ub_s4_10_1 Index: 10817 Silind: 21690
104.05338	2815.744140625
113.07135	2114.35302734375
119.04881	2170.03686523438
120.08075	13364.4541015625
122.9734	1165.15661621094
123.40388	1113.03405761719
126.71674	1091.45739746094
129.10214	48014.6953125
130.08612	11563.5146484375
136.0755	71299.75
137.07907	6377.61328125
143.11815	2556.38232421875
147.11253	19710.826171875
149.76944	1312.44348144531
155.11716	1416.15246582031
157.13416	1286.29748535156
159.0918	1132.93273925781
167.11873	2023.11010742188
173.12888	12713.984375
175.11862	1744.61633300781
176.80006	1329.32360839844
183.15007	1293.33728027344
185.12827	1566.78869628906
187.07214	1985.37927246094
189.95526	1393.63391113281
201.12276	7920.25390625
203.1212	2272.88134765625
215.10294	7716.861328125
219.11241	1325.94067382813
228.17136	6216.23583984375
229.11809	1327.26196289063
235.10751	5395.986328125
235.14339	20108.048828125
236.14793	2037.64331054688
242.18616	1553.00732421875
244.12794	1480.41088867188
244.64777	6353.318359375
246.08836	2801.81616210938
260.19611	12571.763671875
263.10217	7654.330078125
263.13831	11348.81640625
272.12347	2634.92993164063
286.13947	11872.794921875
300.15582	4579.45556640625
302.15018	2116.04711914063
331.19717	1918.45092773438
331.23291	17641.0600585938
331.68164	2236.65747070313
334.14066	6140.7001953125
343.19833	7659.36767578125
354.70084	1956.11010742188
371.23047	4774.20068359375
378.16469	18842.9965820313
399.22372	2411.3583984375
417.17731	5444.48974609375
419.19147	2284.49340820313
421.20667	4728.04833984375
435.18777	5004.8623046875
446.26099	31057.4833984375
449.20231	23396.2788085938
462.23669	2174.39990234375
463.22195	2140.52954101563
490.22479	1835.07934570313
508.29062	1503.92346191406
510.55859	1618.5390625
534.29529	2261.85473632813
545.33217	38894.5043945313
561.30402	6506.61328125
562.28574	6835.02221679688
573.27307	1482.25537109375
591.27844	2403.86083984375
605.34918	6696.22998046875
616.3576	1585.72741699219
627.31915	2077.41723632813
644.33642	19949.34375
662.35127	13724.7318115234
708.38999	70878.27734375
715.41256	4654.69665527344
733.42273	1809.04406738281
743.40422	3948.93762207031
761.41675	6615.88708496094
807.46311	15775.1398925781
908.5014	5022.2158203125
1241.6521	1773.84460449219
1242.6362	2207.13134765625
peaklist end

peaklist start
mz=516.91128852391
fragmentation=HCD
charge=3
header=RawFile: QE929_MSQ1321_20180329_Heba_ub_s6_10_3 Index: 12783 Silind: 26880
104.05349	68397.0234375
112.0873	31790.580078125
115.08716	12793.5712890625
116.07024	13064.4267578125
124.11217	75724.6484375
155.1185	10202.47265625
169.13347	1025700.6875
170.13684	81751.9921875
172.11531	36911.93359375
173.12677	11783.69140625
183.11293	17183.8203125
197.12807	19617.5078125
199.18047	282270.1875
200.13982	93538.9609375
200.18372	17014.857421875
215.13829	10737.4814453125
218.14049	110169.3671875
219.13202	9538.75390625
227.17514	220394.859375
228.13368	14111.3935546875
233.14311	55884.45703125
246.13483	82458.4453125
260.10666	15066.6826171875
280.08325	9611.822265625
291.18433	9437.1787109375
312.12842	10946.669921875
313.19394	29755.763671875
340.25858	32326.23046875
365.52176	9179.498046875
387.18787	12239.986328125
515.33411	12973.1220703125
587.34033	12933.5126953125
652.37982	18123.591796875
723.42419	37870.640625
743.44843	10386.6728515625
773.22992	10302.4599609375
836.50372	12305.1416015625
899.08136	9668.1240234375
936.71686	8609.8173828125
950.54535	39276.58984375
1063.644	16052.080078125
peaklist end

peaklist start
mz=516.916932521083
fragmentation=HCD
charge=3
header=RawFile: QE929_MSQ1321_20180329_Heba_ub_s8_30_2 Index: 5475 Silind: 24115
101.10789	2351.91796875
110.07164	5227.2138671875
110.25984	1310.86547851563
112.08743	2497.39086914063
120.07337	1324.2666015625
120.08128	8096.29931640625
127.0869	2057.91333007813
129.10245	303509.4375
130.10634	12762.6240234375
136.07567	1994.87475585938
147.11377	1337.96069335938
157.09688	5711.42724609375
157.1086	1435.72497558594
159.09221	1591.02978515625
169.94893	1363.20422363281
171.07716	1410.98815917969
172.10811	2065.62622070313
173.09236	1895.64050292969
176.12215	1428.68103027344
177.10251	5102.2919921875
183.14949	15699.7431640625
187.96059	11227.673828125
189.95589	14388.0712890625
190.44321	1441.78112792969
203.69373	1265.34118652344
210.16014	7295.9091796875
211.16231	1215.62060546875
227.1387	2217.34545898438
229.17398	3093.4091796875
238.15584	5321.8095703125
243.47348	1249.630859375
256.16577	39578.6870117188
271.13977	1509.36340332031
283.94217	19153.1862792969
285.19189	1426.84484863281
288.20221	1375.75
309.22992	8698.58984375
313.18655	6315.56884765625
319.14008	4764.72265625
343.94592	5135.96337890625
359.07065	1618.03796386719
359.91953	2749.857421875
377.92966	3031.6240234375
410.20273	1774.11645507813
412.25717	1488.5078125
414.22314	1884.38269042969
430.20905	1725.54040527344
437.93414	1811.9287109375
458.75476	6046.70947265625
475.22574	1481.35424804688
529.27557	1589.54309082031
558.28894	1572.87036132813
677.31134	1405.85327148438
787.41974	5162.6083984375
934.52765	5070.51513671875
1032.5948	8695.220703125
peaklist end

peaklist start
mz=516.917247707556
fragmentation=HCD
charge=3
header=RawFile: QE929_MSQ1321_20180329_Heba_ub_s9_30_3 Index: 5416 Silind: 27926
101.108	5330.7919921875
110.07158	3080.92504882813
111.09219	1571.18884277344
112.0874	4705.69970703125
113.13572	1138.58129882813
119.62056	1180.75256347656
120.08118	7621.06298828125
127.08656	1980.26342773438
129.10262	396982.8125
130.1062	17260.662109375
136.07593	1132.74829101563
157.09758	7021.41259765625
169.94987	1506.61364746094
172.07167	2594.58959960938
177.10226	2199.88891601563
183.14966	23149.482421875
187.96107	5502.767578125
189.95601	6421.6875
205.09758	1520.30773925781
210.16083	9441.853515625
214.11823	1854.09216308594
215.13721	1135.88208007813
229.17419	5698.07763671875
233.31783	1185.86096191406
238.15561	5499.677734375
256.16614	45294.0087890625
283.94269	8933.7783203125
285.19272	1750.20935058594
288.20407	1505.07641601563
309.2294	7651.958984375
313.18484	9422.0517578125
319.14151	2507.1337890625
359.07214	1349.36328125
377.92865	2151.025390625
393.94553	1521.34008789063
410.20309	1724.89086914063
412.25394	1799.4482421875
430.20447	1826.36315917969
447.23886	1857.58605957031
458.20193	1787.87109375
472.26263	1648.44885253906
475.23529	1436.64233398438
516.21619	1997.4384765625
574.30267	1425.240234375
787.42493	1561.34216308594
797.66541	1556.76062011719
806.58911	2597.75244140625
815.41577	2669.79663085938
944.49945	1607.53784179688
1032.596	7523.88562011719
peaklist end

peaklist start
mz=516.917486465651
fragmentation=HCD
charge=3
header=RawFile: QE929_MSQ1321_20180329_Heba_ub_s2_ctrl_2 Index: 5531 Silind: 26595
101.10777	2716.46850585938
102.30927	1313.712890625
108.44839	1278.40002441406
110.07178	2560.77856445313
111.09171	1475.13208007813
112.08707	2876.04345703125
116.0713	1553.66674804688
117.10232	1720.46740722656
120.08096	8997.6064453125
127.08672	2677.96142578125
129.10233	439770.125
130.08624	1782.26110839844
130.10596	19611.26171875
136.07579	2444.32666015625
141.10185	1767.94982910156
147.11275	1898.10266113281
157.09706	6309.50341796875
157.10844	1564.984375
159.09196	1313.57397460938
169.94917	1742.748046875
172.07193	2102.83837890625
183.14893	20819.64453125
187.96024	9726.3486328125
189.95618	11169.28125
210.15988	8861.9736328125
214.11732	1522.29760742188
214.72083	1393.65563964844
218.50133	1330.91845703125
227.13812	2226.10668945313
228.19341	2231.294921875
229.17393	5446.92431640625
238.15666	2372.4384765625
256.16525	48551.0240478516
265.9321	2538.10571289063
271.14062	2215.05541992188
283.94162	22151.244140625
285.19077	2448.00756835938
309.22821	8345.1474609375
313.18744	8661.8681640625
319.1391	1897.658203125
328.16049	2068.87646484375
343.94666	6573.62158203125
359.9184	3045.31323242188
376.16006	1966.49890136719
377.92969	2955.30834960938
412.26068	3755.80151367188
429.22171	1622.97033691406
430.20694	1297.59228515625
447.23526	2753.4169921875
458.19809	1626.83215332031
516.22052	2068.2490234375
664.33508	1720.10607910156
787.41644	2555.57934570313
815.41516	5891.11572265625
1032.5967	12515.646484375
peaklist end

peaklist start
mz=516.917521998507
fragmentation=HCD
charge=3
header=RawFile: QE929_MSQ1321_20180329_Heba_ub_s7_30_1 Index: 5447 Silind: 20297
110.07229	1120.7958984375
120.08142	1589.02807617188
129.10257	120342.9765625
130.10609	8336.9794921875
145.09764	1290.38623046875
157.09769	1244.74963378906
169.95032	2307.94360351563
183.15007	5523.10693359375
187.95961	9794.8203125
189.95631	11325.837890625
210.16151	2027.5205078125
229.17339	1300.419921875
236.73907	1231.51245117188
238.15749	1149.46240234375
256.16583	13844.7978515625
263.93814	1536.0126953125
265.93311	1485.91247558594
281.94736	1584.0234375
283.94244	16624.681640625
309.22937	2457.70581054688
313.18918	1325.30065917969
343.94623	2512.36010742188
359.92084	2119.78051757813
377.92996	4996.4736328125
403.31754	1357.27954101563
425.48312	1269.40197753906
437.93552	1537.16748046875
447.23242	1619.841796875
458.75711	2019.32690429688
516.8017	1838.09387207031
570.49585	1470.25256347656
588.92609	1315.677734375
759.36298	1792.25170898438
peaklist end

peaklist start
mz=516.91780840542
fragmentation=HCD
charge=3
header=RawFile: QE929_MSQ1321_20180329_Heba_ub_s2_ctrl_2 Index: 5946 Silind: 26661
101.0711	5711.00830078125
110.07149	57118.77734375
111.0751	1870.97509765625
113.07119	15042.6796875
114.05469	1222.51147460938
115.05012	4914.4638671875
116.07034	1295.97106933594
124.03921	1475.95336914063
125.07119	1189.29504394531
127.04971	1385.97717285156
127.08651	1539.73693847656
129.10223	10565.7236328125
130.06497	2960.36108398438
130.08601	1271.03942871094
131.0817	1530.76916503906
133.0426	6914.61669921875
136.07556	1237.78002929688
140.08189	2356.68432617188
141.06578	30895.3671875
141.10237	8967.5439453125
152.04019	1142.88842773438
155.08083	1978.23486328125
156.07635	2011.60363769531
157.10677	1140.41418457031
157.13333	12405.6748046875
158.07895	2792.70971679688
159.07695	2024.00671386719
159.09135	25897.994140625
166.06105	2560.59252929688
170.05991	2930.27270507813
171.07542	1667.5390625
171.11205	1397.79089355469
172.10825	2202.77124023438
173.05487	1970.26403808594
176.12283	1490.97094726563
185.12874	2273.2451171875
187.0883	4980.92919921875
189.95561	1992.10107421875
195.08751	4989.22314453125
195.11206	1660.99401855469
216.0974	1997.77697753906
221.10382	1728.01623535156
224.11697	4743.1318359375
225.12291	1565.65832519531
232.11133	1606.96984863281
237.12328	5765.92822265625
238.12276	1683.28503417969
239.1134	15214.4501953125
240.134	7269.45947265625
246.47456	1406.7978515625
254.14742	4763.58056640625
272.17435	3054.14892578125
283.14001	13032.8427734375
296.15018	2558.16821289063
307.11841	6110.5966796875
324.14548	36222.6735839844
333.88632	1349.92578125
345.1582	2765.25830078125
354.21268	5069.59326171875
367.20792	1348.92749023438
381.19205	1518.11828613281
390.20636	3048.00610351563
410.17627	5389.546875
423.20697	1517.57824707031
425.19815	2048.67260742188
431.18866	1426.68273925781
436.22794	1356.95727539063
437.23077	9009.849609375
450.19839	1503.88195800781
491.25575	6232.71118164063
511.22699	2746.126953125
515.76331	2272.76806640625
516.25684	1771.20959472656
518.31445	10006.3193359375
590.3262	13295.9291992188
596.25885	2723.72729492188
609.29529	5757.8671875
619.29828	2426.96630859375
651.29865	1532.89855957031
679.30023	1976.060546875
689.39321	9903.40954589844
697.29944	2817.58862304688
709.33405	2999.1875
784.41223	1678.74560546875
790.36664	1528.79418945313
792.3922	8712.93676757813
805.42456	1597.72814941406
806.422	5222.7197265625
835.38232	2073.24438476563
849.41445	14134.7807617188
885.4439	7423.26843261719
895.44562	1582.40563964844
913.45612	3019.50317382813
939.46117	7831.734375
1050.5024	1596.68994140625
peaklist end

peaklist start
mz=516.91797090423
fragmentation=HCD
charge=3
header=RawFile: QE929_MSQ1321_20180329_Heba_ub_s9_30_3 Index: 5794 Silind: 27956
101.07115	2700.1875
102.05513	1433.38732910156
103.06084	1347.19287109375
110.07157	79782.28125
111.07488	2678.53100585938
113.07121	21783.501953125
114.05512	1545.18835449219
115.05022	5849.3505859375
116.07134	1593.06481933594
125.07054	2737.53857421875
127.08625	1909.24780273438
129.1022	6654.3671875
130.06529	5365.947265625
130.08641	1442.33483886719
131.08162	1375.98425292969
131.11778	7687.724609375
132.08051	1376.6689453125
133.04268	1951.17785644531
136.0752	5769.17724609375
138.06628	2427.22045898438
140.08167	2580.02124023438
141.06578	40497.91796875
141.10219	9384.8837890625
142.0694	1488.22985839844
147.11276	2434.205078125
155.08098	2954.97705078125
157.10901	1759.06213378906
157.13347	8739.1015625
159.0768	2161.6279296875
159.09166	28129.404296875
160.09497	2901.29711914063
166.06073	5785.11279296875
166.09766	1826.72937011719
170.05945	1587.58715820313
171.07617	1433.83020019531
185.12863	2984.84301757813
187.08839	2466.88647460938
195.08743	5053.23095703125
208.0975	1521.31164550781
211.11908	5054.435546875
211.15506	1905.74438476563
216.09969	1524.845703125
221.103	2053.58642578125
221.12402	1500.64123535156
224.11758	6154.2177734375
225.12228	2927.71118164063
237.12257	6742.62548828125
239.11353	21184.509765625
239.15054	1633.39477539063
240.13405	7235.654296875
242.15073	5788.3818359375
265.11734	10821.1552734375
272.17517	6323.78564453125
283.13928	14696.5517578125
296.15085	6781.21484375
307.11743	12704.771484375
324.14548	56186.5311279297
354.21375	5245.42333984375
354.69366	1610.43334960938
363.15808	1690.2568359375
381.19177	1876.38806152344
382.20679	6278.6943359375
392.16656	1752.82873535156
407.18784	1828.31970214844
410.17938	9528.2578125
419.22089	2480.69946289063
425.1951	6432.97021484375
437.22962	21523.1965332031
465.20938	1966.34436035156
469.24936	5609.42041015625
483.22784	2124.7783203125
496.2843	2079.59326171875
511.22696	2739.869140625
518.30988	37515.30078125
522.2699	3041.70727539063
538.27881	2634.6259765625
577.29633	1902.17956542969
589.26471	1914.23254394531
590.31793	6067.9580078125
592.32086	5060.88330078125
596.25677	5733.29150390625
613.34644	1888.67529296875
618.80054	7193.5615234375
623.30469	2661.66918945313
680.28735	1754.15270996094
689.40271	4020.72875976563
709.33826	5044.36865234375
721.34747	2105.037109375
723.87054	2402.90258789063
724.36072	2038.19226074219
727.40729	1590.75915527344
782.39819	2034.787109375
790.36066	1814.62182617188
792.39623	26903.25390625
835.37982	7205.44970703125
849.41833	4664.19482421875
860.36891	7242.86083984375
885.44846	10554.8959960938
903.43024	1593.38342285156
939.45721	9490.91577148438
1030.5057	7695.25317382813
1217.5906	12139.5678710938
peaklist end

peaklist start
mz=516.918075524231
fragmentation=HCD
charge=3
header=RawFile: QE929_MSQ1321_20180329_Heba_ub_s3_ctrl_3 Index: 5626 Silind: 26579
102.3846	1048.80456542969
110.07158	12932.8779296875
113.07132	1525.92590332031
129.10243	6151.05224609375
131.11835	1736.9404296875
133.04271	1198.70495605469
138.22829	1152.02600097656
141.06569	2598.67163085938
157.13353	1898.17272949219
159.09222	5535.2548828125
189.95494	1329.91955566406
195.3793	1061.33166503906
224.11819	1530.7978515625
232.11111	1547.76293945313
239.11507	2325.1162109375
242.14876	1630.29760742188
250.8979	1167.83764648438
254.15089	1708.94494628906
272.17593	1323.86401367188
283.13943	1539.70727539063
307.12149	1815.00500488281
324.1449	6500.138671875
351.43774	1121.47680664063
437.2305	1321.35107421875
491.25662	2512.6318359375
518.30975	6112.9072265625
521.28363	2128.26293945313
524.76801	4267.9296875
525.26312	2094.33618164063
590.32648	2523.83276367188
592.31714	2362.13647460938
607.34644	1592.40563964844
609.80011	1920.35656738281
618.30737	1335.357421875
619.97577	1336.5322265625
792.39713	16565.5556640625
849.41559	1466.90490722656
850.43158	1585.09338378906
930.47742	2592.72485351563
1067.5199	1348.1630859375
1461.3809	1642.521484375
peaklist end

peaklist start
mz=516.918368711773
fragmentation=HCD
charge=3
header=RawFile: QE929_MSQ1321_20180329_Heba_ub_s8_30_2 Index: 6969 Silind: 24370
100.38729	981.121948242188
110.07156	6832.48974609375
120.0808	8574.0185546875
129.10205	1653.47827148438
136.07588	4289.47119140625
141.10167	1563.04846191406
159.09143	1558.10986328125
159.11337	1491.71557617188
173.12759	1708.90771484375
175.11909	1540.76574707031
180.3329	1104.40234375
182.63667	1134.12036132813
186.1463	1168.78527832031
187.95979	5978.3076171875
189.95584	7613.96533203125
265.93176	1357.52014160156
275.1225	1306.95434570313
281.94644	1542.1826171875
283.94086	11121.93359375
288.20248	1398.81115722656
324.14514	1404.59448242188
343.94519	2357.91162109375
359.91846	1475.38684082031
377.9303	1538.08813476563
424.22015	1236.56921386719
978.16949	1439.21008300781
peaklist end

peaklist start
mz=516.918691815993
fragmentation=HCD
charge=3
header=RawFile: QE929_MSQ1321_20180329_Heba_ub_s8_30_2 Index: 5846 Silind: 24183
101.07123	3090.53564453125
107.05952	1162.70422363281
110.07144	48899.9453125
111.07458	1444.39660644531
113.07098	13026.0888671875
115.05012	5563.12353515625
120.08107	4282.474609375
124.03947	1533.45812988281
125.07086	1206.50671386719
129.10231	7399.86865234375
130.06506	2504.64086914063
130.08597	1254.40478515625
131.11795	16262.4794921875
134.9283	1191.39916992188
136.07545	5995.77490234375
140.08105	1362.48095703125
141.06561	25278.12890625
141.10214	7728.1064453125
155.08157	2461.1826171875
157.10788	2220.20483398438
157.13339	6104.16357421875
159.07805	2041.57873535156
159.09137	18592.939453125
166.06067	4752.76904296875
166.09644	1299.54516601563
171.0761	2187.9052734375
176.12102	1257.08166503906
185.12816	1551.63159179688
187.08621	1611.32214355469
189.95549	1550.73815917969
195.08751	2839.7294921875
199.1805	2589.50732421875
201.0858	1665.28881835938
208.0966	1842.44897460938
211.1544	2350.93359375
224.11792	4615.033203125
225.12254	7034.49560546875
228.18007	1901.6689453125
237.12215	5696.78759765625
239.11322	14346.5712890625
240.13432	6651.34375
242.14816	14060.90625
246.15552	1450.62048339844
247.24518	1357.86120605469
256.17743	2739.11010742188
283.13925	10726.634765625
296.15054	2929.15502929688
307.11847	5940.33984375
324.14497	36168.4604492188
349.1615	1391.01843261719
357.25266	1328.92700195313
371.23911	2259.00537109375
382.20987	1290.51684570313
396.18726	1418.63647460938
410.1792	4642.08117675781
419.21762	1949.86779785156
425.19472	3554.33166503906
437.22739	9231.2392578125
450.21359	1749.98974609375
451.7265	6077.91796875
459.20322	1810.55407714844
479.9079	1620.90942382813
518.30811	58986.7734375
521.28015	6147.94482421875
592.31916	12636.7600097656
596.25891	2056.36108398438
609.297	5190.0908203125
609.79169	1674.03771972656
614.80609	1399.841796875
617.80548	2206.07958984375
618.30096	6982.1728515625
653.27399	1607.55187988281
674.84558	2308.99340820313
679.30579	1851.14978027344
703.33783	2012.63256835938
721.36005	9695.587890625
723.86591	4455.09814453125
724.35352	1881.966796875
767.38733	1586.61743164063
792.39716	67813.93359375
810.40479	2326.93701171875
849.40234	2446.4990234375
859.3869	1532.3447265625
860.36847	1993.77770996094
885.44806	4610.244140625
895.41901	1753.33435058594
903.42535	10131.66015625
920.45258	1521.314453125
933.42859	1645.87658691406
939.44922	2527.61401367188
992.64532	1611.50219726563
1030.5109	3905.99768066406
1067.7993	1487.7607421875
1228.9446	1556.49609375
1444.6361	1385.78503417969
peaklist end

peaklist start
mz=774.876464808386
fragmentation=HCD
charge=2
header=RawFile: QE929_MSQ1321_20180329_Heba_ub_s5_10_2 Index: 12677 Silind: 62346
113.07109	2036.37854003906
129.10252	7659.46923828125
130.42709	1411.16552734375
139.73242	1277.55187988281
147.11324	1514.21459960938
169.13434	5561.091796875
170.98599	1506.30712890625
183.14923	11780.4091796875
185.16469	9236.166015625
187.1443	5150.41162109375
197.12825	2472.0068359375
211.1447	3199.77099609375
213.15918	2783.89697265625
229.09357	2329.03125
317.24316	1428.33801269531
329.19388	2792.47119140625
383.19232	1649.87084960938
407.77667	1457.38073730469
458.22626	1823.60607910156
562.76727	2125.23046875
654.35419	1785.84387207031
667.30841	4516.73425292969
718.35504	2563.52124023438
730.35858	1560.71691894531
836.37823	2272.8388671875
864.48083	5412.60791015625
865.50366	1815.04772949219
917.39606	2577.59692382813
928.48932	5629.458984375
940.91113	1794.3779296875
1119.6016	1692.09887695313
1123.463	13827.0131835938
1151.5898	2535.36572265625
1333.6008	3170.43017578125
1335.6149	1699.01794433594
1547.753	4216.50939941406
1984.5726	2076.65649414063
2252.3718	1981.86474609375
3143.1108	2204.18359375
peaklist end

peaklist start
mz=774.876684424055
fragmentation=HCD
charge=2
header=RawFile: QE929_MSQ1321_20180329_Heba_ub_s6_10_3 Index: 14098 Silind: 62122
101.07139	1738.53442382813
102.0553	1576.79162597656
104.0529	2311.56713867188
120.08102	1475.22143554688
129.10226	7804.60205078125
136.07588	2442.32080078125
141.4845	1463.83618164063
143.93703	1277.8115234375
151.77029	1478.22009277344
185.16507	16285.099609375
187.14418	10724.267578125
197.12839	1738.36303710938
208.47124	1389.28735351563
213.15889	2737.4658203125
215.13727	4179.736328125
220.71046	1321.50427246094
225.1196	1408.46508789063
228.13393	1815.39501953125
229.09366	2718.78198242188
327.20471	1413.64758300781
356.44034	1589.32385253906
360.13382	1878.89318847656
466.70294	1387.00708007813
471.16177	1703.14135742188
498.21695	1976.46337890625
667.30518	2901.74853515625
676.85901	1863.60546875
811.93518	2422.9677734375
836.38776	2832.14721679688
864.49152	3345.09057617188
889.49152	2621.04907226563
906.41705	2083.701171875
928.47125	2378.82055664063
950.54767	2127.28442382813
1004.5161	5923.65673828125
1008.4314	10061.3979492188
1123.4698	33378.0180664063
1151.5802	7505.18603515625
1236.5533	4554.39575195313
1264.6395	2083.58422851563
1265.6293	1838.91430664063
1333.5968	5449.12646484375
1510.7477	3135.833984375
1916.6576	1813.98583984375
2334.0737	2089.77661132813
peaklist end

peaklist start
mz=774.877742726997
fragmentation=HCD
charge=2
header=RawFile: QE929_MSQ1321_20180329_Heba_ub_s4_10_1 Index: 10255 Silind: 58443
133.58795	1260.54028320313
148.72398	1257.75695800781
159.72943	1344.5791015625
218.84552	1320.52416992188
272.08591	2754.37963867188
280.26596	1436.8095703125
386.12949	1849.45983886719
443.15143	12487.3720703125
443.20856	1564.47692871094
514.25012	1410.87744140625
773.3968	8484.70361328125
992.51172	37132.8447265625
1067.3801	1521.70874023438
1511.1503	1660.07690429688
peaklist end

peaklist start
mz=774.884891518515
fragmentation=HCD
charge=2
header=RawFile: QE929_MSQ1321_20180329_Heba_ub_s2_ctrl_2 Index: 16556 Silind: 65329
120.08053	2314.9736328125
133.30019	1572.45751953125
136.07539	7261.53857421875
169.49319	1359.4990234375
176.7005	1410.72485351563
227.10199	3229.4072265625
277.14902	1598.27429199219
340.18512	6623.20849609375
343.19983	1322.16430664063
350.46576	1282.88806152344
398.17087	1904.61437988281
481.327	1741.13757324219
511.2515	1806.37768554688
624.34302	1660.02282714844
693.40643	1468.69482421875
699.66888	1855.10534667969
907.45563	2975.1923828125
936.4613	1740.8974609375
1162.53	1935.94128417969
1468.0824	1716.25659179688
1948.6443	1756.76965332031
2178.178	1892.34387207031
peaklist end

peaklist start
mz=774.885976140692
fragmentation=HCD
charge=2
header=RawFile: QE929_MSQ1321_20180329_Heba_ub_s4_10_1 Index: 16521 Silind: 59262
120.08089	1781.29089355469
129.10193	7116.5478515625
166.57509	1352.16394042969
225.12222	1633.52551269531
325.18427	5265.740234375
430.2626	1762.97595214844
573.33915	4687.95104980469
1818.8475	1988.79638671875
2035.6355	1908.84094238281
2077.6008	1843.01379394531
peaklist end

peaklist start
mz=516.92881765437
fragmentation=HCD
charge=3
header=RawFile: QE929_MSQ1321_20180329_Heba_ub_s2_ctrl_2 Index: 4111 Silind: 26408
110.07224	7653.23876953125
115.05167	1036.80676269531
116.07153	5827.20556640625
127.05069	1944.82177734375
128.43031	1058.14379882813
128.8943	1185.22888183594
129.06664	1240.52124023438
129.10252	13397.6953125
130.08691	2571.1611328125
136.0764	1852.10229492188
143.08273	4797.775390625
143.11867	1586.68774414063
145.06145	1864.39685058594
146.22957	1195.77758789063
147.11363	2623.96728515625
152.94774	1845.38305664063
169.09877	1112.6943359375
169.9502	12576.025390625
170.95845	1543.47631835938
187.96049	36874.875
189.95613	36720.80859375
198.08818	2679.36938476563
201.12436	1799.07922363281
216.0988	1797.39501953125
228.81877	1347.16760253906
230.11377	2269.70874023438
237.31657	1074.97546386719
240.13487	1571.54284667969
249.95993	2340.91333007813
263.93658	10098.40625
264.17056	4656.66357421875
265.93192	14298.8837890625
281.94803	9034.5380859375
283.94286	62612.6545410156
283.97458	1916.45959472656
299.1373	2033.71130371094
303.13068	1450.11071777344
324.94965	1777.08264160156
335.75107	1165.76538085938
343.94675	21792.568359375
359.91754	17318.857421875
365.07056	1221.66333007813
377.92938	18849.033203125
437.93567	8060.74072265625
439.92517	1397.14990234375
462.26404	1353.01550292969
584.34991	1483.32897949219
589.27954	1841.60363769531
590.27771	2059.08862304688
599.37238	1517.21606445313
705.29486	2076.46875
746.45331	1351.65563964844
917.34546	1585.10266113281
peaklist end

peaklist start
mz=774.891429369277
fragmentation=HCD
charge=2
header=RawFile: QE929_MSQ1321_20180329_Heba_ub_s4_10_1 Index: 6348 Silind: 58033
169.13298	1697.79272460938
171.07629	2289.8447265625
285.66486	1420.447265625
291.16617	2211.61865234375
313.01993	1210.57019042969
322.1297	1481.54284667969
326.96002	1554.93408203125
339.16647	2257.90014648438
597.32715	2025.42431640625
724.41064	4734.1962890625
781.42577	16211.3295898438
812.91193	2059.60717773438
881.50372	1839.31774902344
1024.5547	6159.955078125
1025.5358	1879.49182128906
1150.9386	1583.81750488281
1362.7059	7516.89331054688
peaklist end

peaklist start
mz=516.933706669023
fragmentation=HCD
charge=3
header=RawFile: QE929_MSQ1321_20180329_Heba_ub_s6_10_3 Index: 7332 Silind: 25706
101.07167	1217.36145019531
110.07173	5321.7978515625
113.07119	958.746520996094
118.33661	972.23095703125
120.08112	4442.8212890625
129.10214	7637.58837890625
136.0757	2525.68115234375
143.11804	1468.92614746094
147.11279	1647.52563476563
157.74506	1140.08801269531
175.10182	1188.74047851563
175.11816	2180.92163085938
187.14374	1883.359375
192.39334	1194.56164550781
237.12292	6145.99365234375
256.12883	5983.41052246094
310.69495	1210.92297363281
488.72748	1314.54968261719
516.31395	13628.2885742188
547.27277	1283.13757324219
644.33563	4318.447265625
796.4563	1296.63525390625
peaklist end

peaklist start
mz=516.934016060979
fragmentation=HCD
charge=3
header=RawFile: QE929_MSQ1321_20180329_Heba_ub_s2_ctrl_2 Index: 7493 Silind: 26895
110.07154	2353.19482421875
120.08045	1286.06640625
129.10258	6572.59375
131.08195	2559.734375
135.47861	972.552001953125
147.11272	1427.00927734375
153.81834	1157.80517578125
159.07671	4602.798828125
175.11877	1653.50390625
180.2321	1319.23889160156
187.14182	1333.80676269531
187.9603	1955.74182128906
195.14957	1593.82275390625
197.13168	1101.36364746094
211.14412	7418.29736328125
230.11349	1239.1552734375
283.94238	2049.75415039063
377.92807	2010.15490722656
452.2291	1854.68017578125
461.24564	2695.7451171875
524.25061	1766.07568359375
565.30884	4472.6083984375
687.40698	2264.755859375
833.43073	2385.78002929688
873.48334	1879.1884765625
892.68665	1339.51171875
peaklist end

peaklist start
mz=516.934842938305
fragmentation=HCD
charge=3
header=RawFile: QE929_MSQ1321_20180329_Heba_ub_s6_10_3 Index: 5185 Silind: 25520
106.76842	1364.24816894531
110.07162	11660.7119140625
115.08704	1879.77758789063
120.08142	1378.90783691406
129.1028	5899.11181640625
130.06535	2676.9736328125
130.08643	2095.82836914063
132.08081	2643.849609375
136.07564	20680.8203125
143.04572	4900.94287109375
147.11317	1590.28173828125
150.50082	1490.90759277344
159.09198	2751.16284179688
171.1494	2057.455078125
187.08704	4454.416015625
187.96072	4901.7578125
189.9563	6389.71484375
231.48222	1085.03039550781
234.14389	1669.27661132813
265.93298	1578.70263671875
283.94156	8839.5419921875
284.15369	6596.14013671875
297.42465	1705.38110351563
343.94547	1611.15808105469
359.91714	1605.25085449219
377.9281	2734.95361328125
516.8056	1614.38269042969
550.28558	1557.59741210938
833.38986	3205.24890136719
1052.531	1377.04455566406
peaklist end

peaklist start
mz=516.934842938305
fragmentation=HCD
charge=3
header=RawFile: QE929_MSQ1321_20180329_Heba_ub_s6_10_3 Index: 5335 Silind: 25520
110.07153	1592.92150878906
120.08115	1144.28930664063
129.1024	7004.5263671875
136.07571	9197.8310546875
143.11821	4730.29638671875
157.13301	1391.17529296875
172.12344	1043.29089355469
175.11893	6437.10107421875
187.96077	1254.59338378906
283.94135	4848.90771484375
298.63623	1147.29357910156
355.72028	1084.95837402344
359.71408	1406.5361328125
377.9278	1747.7333984375
517.9696	1562.77624511719
561.7489	1276.53796386719
638.33856	1257.39599609375
699.28717	2051.42602539063
713.43237	1728.14392089844
718.41766	1905.32458496094
733.36469	1584.80041503906
792.44025	1569.74328613281
862.34418	1285.20092773438
956.25305	1452.52124023438
1032.5954	14108.5688476563
peaklist end

peaklist start
mz=774.899240142131
fragmentation=HCD
charge=2
header=RawFile: QE929_MSQ1321_20180329_Heba_ub_s8_30_2 Index: 11263 Silind: 63773
110.07176	1616.37963867188
112.12537	1298.84326171875
117.41692	1269.26318359375
136.07547	2937.81567382813
155.08101	1910.71069335938
181.09686	1872.46398925781
191.11778	2697.1337890625
195.08693	1962.4775390625
199.96361	1584.798828125
206.04924	1388.99645996094
212.10222	1594.62329101563
219.11227	1956.70288085938
250.1187	1874.94055175781
278.14954	3375.93872070313
285.15628	3339.36962890625
296.15939	2138.482421875
298.17697	2140.03051757813
327.12802	7240.4404296875
339.20081	1424.79431152344
351.20239	2139.90112304688
360.15176	1303.50048828125
367.23218	3173.29663085938
386.7049	1710.24462890625
395.2298	8561.3046875
406.16864	2131.7236328125
466.3035	6680.10107421875
494.29675	19164.6960449219
554.26483	1867.0400390625
776.4375	1777.30529785156
852.44928	2654.10424804688
872.44159	2329.05395507813
965.8241	1739.15795898438
1089.5482	2280.57299804688
1253.6705	2230.58862304688
1962.3649	1818.62951660156
peaklist end

peaklist start
mz=774.904185000664
fragmentation=HCD
charge=2
header=RawFile: QE929_MSQ1321_20180329_Heba_ub_s8_30_2 Index: 17996 Silind: 65848
107.40582	1203.10485839844
136.0751	2929.05224609375
181.414	1280.34460449219
183.14842	1390.4970703125
211.32126	1421.17126464844
211.78206	1283.09716796875
227.10081	1750.73315429688
261.52332	1676.14758300781
302.0806	1358.60388183594
398.16898	2172.529296875
403.59332	1978.63171386719
472.0162	1358.2333984375
879.72284	1612.5390625
934.50293	1799.96215820313
935.43988	1580.36499023438
1327.0559	1938.79309082031
1935.448	2371.45239257813
2286.5103	1734.78503417969
peaklist end

peaklist start
mz=774.905274329893
fragmentation=HCD
charge=2
header=RawFile: QE929_MSQ1321_20180329_Heba_ub_s4_10_1 Index: 18080 Silind: 59468
133.39622	1361.35095214844
136.07561	3022.20263671875
227.1021	2635.42431640625
268.31842	1343.228515625
312.4368	1340.35522460938
340.18723	1652.43139648438
463.20831	1516.85461425781
581.2771	1701.67199707031
701.35382	2097.46606445313
peaklist end

peaklist start
mz=774.912994008418
fragmentation=HCD
charge=2
header=RawFile: QE929_MSQ1321_20180329_Heba_ub_s6_10_3 Index: 20842 Silind: 76852
136.07545	2564.9580078125
177.83238	1406.30346679688
183.90979	1460.79724121094
227.10262	2434.76318359375
282.073	1399.24487304688
288.29355	1467.06787109375
289.43127	1411.9140625
405.24124	1651.78234863281
423.25427	1870.91479492188
444.25458	1759.16333007813
470.53195	1561.79162597656
907.44629	2149.75927734375
933.48358	1965.86267089844
2044.3881	1950.44396972656
2056.3638	1864.97180175781
peaklist end

peaklist start
mz=516.945725066144
fragmentation=HCD
charge=3
header=RawFile: QE929_MSQ1321_20180329_Heba_ub_s9_30_3 Index: 5098 Silind: 27400
110.07176	2545.88159179688
120.08194	1322.91528320313
129.10262	8036.86181640625
136.07597	2219.41137695313
145.08568	1032.83020019531
164.82103	1195.24450683594
175.11902	5168.56689453125
178.46367	1164.6904296875
187.9601	2510.68505859375
189.95572	2350.6552734375
203.03947	1043.55163574219
207.22313	1571.07287597656
230.59825	1292.796875
245.12517	1348.79345703125
281.68469	1100.41381835938
283.94226	6175.8125
343.94595	1377.83361816406
467.55911	1366.759765625
507.79703	1788.54650878906
529.03046	1258.19970703125
544.1344	1330.69860839844
630.38049	1233.97119140625
718.42373	8782.61401367188
792.4408	5120.68359375
795.41724	1424.25659179688
1032.598	24518.490234375
peaklist end

peaklist start
mz=774.91570482079
fragmentation=HCD
charge=2
header=RawFile: QE929_MSQ1321_20180329_Heba_ub_s1_ctrl_1 Index: 4173 Silind: 59200
113.25431	1351.64758300781
118.30853	1300.82080078125
118.47508	1246.08190917969
130.59357	1385.75793457031
264.35834	1455.76611328125
303.21579	3203.82495117188
307.06161	1688.04455566406
449.83444	1490.416015625
464.87262	1846.53857421875
520.04932	1524.50061035156
582.26855	1703.701171875
974.51892	6900.31689453125
975.53357	2209.66772460938
1048.8555	1585.51135253906
1144.9657	1512.68542480469
1180.0284	1670.8564453125
1595.6088	1909.05981445313
peaklist end

peaklist start
mz=774.91604486183
fragmentation=HCD
charge=2
header=RawFile: QE929_MSQ1321_20180329_Heba_ub_s2_ctrl_2 Index: 17195 Silind: 65784
100.94527	1316.0478515625
130.75081	1317.70153808594
136.07553	2977.09497070313
147.11151	1720.88195800781
158.1534	1490.01635742188
176.43188	1453.48278808594
227.10257	2128.46044921875
228.11458	1377.14318847656
310.1713	1439.54211425781
333.56787	1440.91052246094
340.18726	1530.80627441406
344.99677	1309.55285644531
356.0679	1246.51025390625
412.6691	1466.31823730469
892.75079	1451.71435546875
935.46606	1557.267578125
1183.5845	1630.17541503906
1730.2181	1785.12268066406
1978.6403	1870.509765625
1992.3937	2001.97265625
peaklist end

peaklist start
mz=774.916140918901
fragmentation=HCD
charge=2
header=RawFile: QE929_MSQ1321_20180329_Heba_ub_s3_ctrl_3 Index: 16295 Silind: 61483
106.62653	1509.68994140625
129.10214	1555.45349121094
136.07564	10215.228515625
227.10248	6240.0537109375
240.78543	1291.58935546875
249.72423	1606.04187011719
340.18756	2123.37915039063
351.18036	2598.3876953125
353.64496	1436.67297363281
398.16895	1656.23168945313
432.71133	3280.69384765625
511.25366	2568.01489257813
586.51434	1749.56018066406
894.40723	1671.15417480469
907.46056	6919.03930664063
934.52216	1871.544921875
1067.5293	1617.30407714844
1109.618	1724.70129394531
1162.5381	2119.73828125
1951.2037	1868.30932617188
2066.175	1758.06042480469
peaklist end

peaklist start
mz=774.916144327401
fragmentation=HCD
charge=2
header=RawFile: QE929_MSQ1321_20180329_Heba_ub_s9_30_3 Index: 17434 Silind: 69543
118.51299	1358.29333496094
120.08067	2581.39575195313
129.88161	1337.13317871094
136.0759	17484.15234375
168.23186	1289.27453613281
199.10683	3236.99389648438
199.91499	1365.951171875
227.10257	12811.0224609375
246.59863	1241.60192871094
263.6485	5914.97607421875
337.1799	1448.99621582031
340.18665	7348.22998046875
348.19336	2713.466796875
398.16827	5482.0732421875
418.71634	1819.04797363281
432.71149	2061.83251953125
511.25417	7773.14367675781
581.27417	1654.71887207031
624.3327	2712.44970703125
673.36072	1696.6474609375
737.42676	1982.38830566406
836.41901	1649.33776855469
907.45303	10363.6013183594
1111.8268	1621.44091796875
1274.6005	1893.27111816406
peaklist end

peaklist start
mz=774.916144327401
fragmentation=HCD
charge=2
header=RawFile: QE929_MSQ1321_20180329_Heba_ub_s9_30_3 Index: 17588 Silind: 69543
120.08099	2207.728515625
129.10315	1515.01025390625
136.07576	16902.916015625
137.07912	1588.07836914063
175.11983	1270.03442382813
180.48184	1493.52856445313
199.10754	2143.09008789063
227.10254	10510.1201171875
235.1188	1624.17431640625
246.05565	1364.68200683594
253.26028	1475.63928222656
263.64755	2482.62841796875
329.44559	1321.70300292969
340.18652	7171.84423828125
351.17807	4228.37353515625
398.17032	2235.22802734375
468.72818	2016.55883789063
511.25815	5132.94677734375
624.33881	2295.69702148438
907.4519	9175.65734863281
926.55469	1712.65551757813
1161.5236	3270.70068359375
1536.1487	1701.60595703125
1918.7424	1875.84167480469
peaklist end

peaklist start
mz=774.916144327401
fragmentation=HCD
charge=2
header=RawFile: QE929_MSQ1321_20180329_Heba_ub_s9_30_3 Index: 17734 Silind: 69543
120.08079	2576.43530273438
129.10263	1514.82165527344
129.81264	1208.62109375
136.07542	9791.7275390625
227.10162	9188.59375
340.18488	3240.93994140625
361.5029	1321.70922851563
405.59579	1433.06726074219
432.70779	1709.6875
511.25311	2294.1494140625
527.23047	1922.38220214844
703.36578	1485.51574707031
836.40094	1662.40832519531
841.85394	1765.61486816406
907.44928	6308.57275390625
1118.4744	1824.94189453125
1561.5916	1613.81335449219
1632.7036	1636.10583496094
peaklist end

peaklist start
mz=516.946624621052
fragmentation=HCD
charge=3
header=RawFile: QE929_MSQ1321_20180329_Heba_ub_s2_ctrl_2 Index: 4111 Silind: 26445
110.07224	7653.23876953125
115.05167	1036.80676269531
116.07153	5827.20556640625
127.05069	1944.82177734375
128.43031	1058.14379882813
128.8943	1185.22888183594
129.06664	1240.52124023438
129.10252	13397.6953125
130.08691	2571.1611328125
136.0764	1852.10229492188
143.08273	4797.775390625
143.11867	1586.68774414063
145.06145	1864.39685058594
146.22957	1195.77758789063
147.11363	2623.96728515625
152.94774	1845.38305664063
169.09877	1112.6943359375
169.9502	12576.025390625
170.95845	1543.47631835938
187.96049	36874.875
189.95613	36720.80859375
198.08818	2679.36938476563
201.12436	1799.07922363281
216.0988	1797.39501953125
228.81877	1347.16760253906
230.11377	2269.70874023438
237.31657	1074.97546386719
240.13487	1571.54284667969
249.95993	2340.91333007813
263.93658	10098.40625
264.17056	4656.66357421875
265.93192	14298.8837890625
281.94803	9034.5380859375
283.94286	62612.6545410156
283.97458	1916.45959472656
299.1373	2033.71130371094
303.13068	1450.11071777344
324.94965	1777.08264160156
335.75107	1165.76538085938
343.94675	21792.568359375
359.91754	17318.857421875
365.07056	1221.66333007813
377.92938	18849.033203125
437.93567	8060.74072265625
439.92517	1397.14990234375
462.26404	1353.01550292969
584.34991	1483.32897949219
589.27954	1841.60363769531
590.27771	2059.08862304688
599.37238	1517.21606445313
705.29486	2076.46875
746.45331	1351.65563964844
917.34546	1585.10266113281
peaklist end

peaklist start
mz=516.946624621052
fragmentation=HCD
charge=3
header=RawFile: QE929_MSQ1321_20180329_Heba_ub_s2_ctrl_2 Index: 4335 Silind: 26445
104.05344	12807.068359375
129.10255	22836.65234375
130.08632	1538.6640625
139.08585	1195.27795410156
146.06393	4200.4560546875
147.11301	2143.908203125
156.07686	1879.853515625
159.25256	1257.89611816406
169.13382	1602.7587890625
169.94977	7312.12841796875
173.12856	5467.1806640625
175.11874	10047.22265625
187.96037	28936.201171875
189.95583	28511.94140625
191.08485	4868.0693359375
201.12274	1755.78955078125
216.13225	1701.20532226563
219.07887	2024.78259277344
228.95171	1098.74438476563
244.13947	1298.97387695313
258.1489	8561.98828125
263.93628	5636.3193359375
265.93088	10503.314453125
271.14023	1651.97985839844
281.94702	6203.2392578125
283.91315	2247.34448242188
283.94244	57178.25
303.21421	29940.9536132813
308.67459	4800.21240234375
317.29361	1202.84692382813
324.9451	2120.50415039063
343.94632	16657.4606933594
359.91959	12801.109375
377.92889	22527.1572265625
403.23605	2540.19604492188
409.73227	1407.81799316406
410.23282	4739.09130859375
412.23581	1830.27062988281
418.24243	4323.65185546875
435.24222	1236.50854492188
437.93277	14033.00390625
443.25766	1654.375
444.26038	6067.02734375
515.29455	16831.8542480469
515.76801	2463.83740234375
572.22302	1258.77197265625
572.31415	2318.63793945313
604.32684	2233.1162109375
608.84253	1941.22180175781
616.33848	11319.5877685547
637.87744	1280.76818847656
691.39099	1925.42297363281
703.39502	7061.14306640625
709.39044	1763.81848144531
715.40857	4329.4853515625
757.88635	1525.01257324219
806.46468	7509.81005859375
815.40112	1355.85534667969
816.44824	2293.63891601563
836.47236	7676.10778808594
853.48362	14989.7758789063
918.5129	4635.18627929688
974.52063	5920.67919921875
975.54169	1877.30688476563
1064.1809	1420.99621582031
1572.238	1435.92590332031
peaklist end

peaklist start
mz=516.946624621052
fragmentation=HCD
charge=3
header=RawFile: QE929_MSQ1321_20180329_Heba_ub_s2_ctrl_2 Index: 4637 Silind: 26445
101.07191	2289.40942382813
102.05553	1337.76025390625
110.0717	6063.99560546875
114.04945	1033.78662109375
120.0812	1527.02319335938
129.10196	8596.875
132.57372	1070.85192871094
136.07603	1777.37475585938
147.11281	1912.06884765625
184.55505	1067.07263183594
186.12369	1431.87927246094
187.95993	4902.41943359375
189.95576	4387.927734375
198.74864	1089.35412597656
201.12283	1288.12817382813
204.13516	2053.73046875
228.06989	1125.83801269531
263.93542	1375.04602050781
283.94082	11989.5126953125
343.94492	1593.86804199219
361.91486	1263.05249023438
377.92926	9030.521484375
438.93515	1302.75720214844
439.93045	1692.14587402344
480.89511	1671.40026855469
493.73868	1209.09045410156
505.42798	1149.51220703125
517.33435	14541.0212402344
575.28668	1734.44262695313
612.96918	1798.62951660156
626.80469	1299.62170410156
633.16986	1476.13635253906
656.32355	1529.25146484375
725.323	1401.66943359375
745.04846	1351.77868652344
785.40326	1300.76293945313
1121.4464	1491.728515625
1225.2723	1391.87243652344
1956.7157	1435.11437988281
peaklist end

peaklist start
mz=516.951037750864
fragmentation=HCD
charge=3
header=RawFile: QE929_MSQ1321_20180329_Heba_ub_s9_30_3 Index: 5794 Silind: 27456
101.07115	2700.1875
102.05513	1433.38732910156
103.06084	1347.19287109375
110.07157	79782.28125
111.07488	2678.53100585938
113.07121	21783.501953125
114.05512	1545.18835449219
115.05022	5849.3505859375
116.07134	1593.06481933594
125.07054	2737.53857421875
127.08625	1909.24780273438
129.1022	6654.3671875
130.06529	5365.947265625
130.08641	1442.33483886719
131.08162	1375.98425292969
131.11778	7687.724609375
132.08051	1376.6689453125
133.04268	1951.17785644531
136.0752	5769.17724609375
138.06628	2427.22045898438
140.08167	2580.02124023438
141.06578	40497.91796875
141.10219	9384.8837890625
142.0694	1488.22985839844
147.11276	2434.205078125
155.08098	2954.97705078125
157.10901	1759.06213378906
157.13347	8739.1015625
159.0768	2161.6279296875
159.09166	28129.404296875
160.09497	2901.29711914063
166.06073	5785.11279296875
166.09766	1826.72937011719
170.05945	1587.58715820313
171.07617	1433.83020019531
185.12863	2984.84301757813
187.08839	2466.88647460938
195.08743	5053.23095703125
208.0975	1521.31164550781
211.11908	5054.435546875
211.15506	1905.74438476563
216.09969	1524.845703125
221.103	2053.58642578125
221.12402	1500.64123535156
224.11758	6154.2177734375
225.12228	2927.71118164063
237.12257	6742.62548828125
239.11353	21184.509765625
239.15054	1633.39477539063
240.13405	7235.654296875
242.15073	5788.3818359375
265.11734	10821.1552734375
272.17517	6323.78564453125
283.13928	14696.5517578125
296.15085	6781.21484375
307.11743	12704.771484375
324.14548	56186.5311279297
354.21375	5245.42333984375
354.69366	1610.43334960938
363.15808	1690.2568359375
381.19177	1876.38806152344
382.20679	6278.6943359375
392.16656	1752.82873535156
407.18784	1828.31970214844
410.17938	9528.2578125
419.22089	2480.69946289063
425.1951	6432.97021484375
437.22962	21523.1965332031
465.20938	1966.34436035156
469.24936	5609.42041015625
483.22784	2124.7783203125
496.2843	2079.59326171875
511.22696	2739.869140625
518.30988	37515.30078125
522.2699	3041.70727539063
538.27881	2634.6259765625
577.29633	1902.17956542969
589.26471	1914.23254394531
590.31793	6067.9580078125
592.32086	5060.88330078125
596.25677	5733.29150390625
613.34644	1888.67529296875
618.80054	7193.5615234375
623.30469	2661.66918945313
680.28735	1754.15270996094
689.40271	4020.72875976563
709.33826	5044.36865234375
721.34747	2105.037109375
723.87054	2402.90258789063
724.36072	2038.19226074219
727.40729	1590.75915527344
782.39819	2034.787109375
790.36066	1814.62182617188
792.39623	26903.25390625
835.37982	7205.44970703125
849.41833	4664.19482421875
860.36891	7242.86083984375
885.44846	10554.8959960938
903.43024	1593.38342285156
939.45721	9490.91577148438
1030.5057	7695.25317382813
1217.5906	12139.5678710938
peaklist end

peaklist start
mz=516.951484694718
fragmentation=HCD
charge=3
header=RawFile: QE929_MSQ1321_20180329_Heba_ub_s8_30_2 Index: 5846 Silind: 24169
101.07123	3090.53564453125
107.05952	1162.70422363281
110.07144	48899.9453125
111.07458	1444.39660644531
113.07098	13026.0888671875
115.05012	5563.12353515625
120.08107	4282.474609375
124.03947	1533.45812988281
125.07086	1206.50671386719
129.10231	7399.86865234375
130.06506	2504.64086914063
130.08597	1254.40478515625
131.11795	16262.4794921875
134.9283	1191.39916992188
136.07545	5995.77490234375
140.08105	1362.48095703125
141.06561	25278.12890625
141.10214	7728.1064453125
155.08157	2461.1826171875
157.10788	2220.20483398438
157.13339	6104.16357421875
159.07805	2041.57873535156
159.09137	18592.939453125
166.06067	4752.76904296875
166.09644	1299.54516601563
171.0761	2187.9052734375
176.12102	1257.08166503906
185.12816	1551.63159179688
187.08621	1611.32214355469
189.95549	1550.73815917969
195.08751	2839.7294921875
199.1805	2589.50732421875
201.0858	1665.28881835938
208.0966	1842.44897460938
211.1544	2350.93359375
224.11792	4615.033203125
225.12254	7034.49560546875
228.18007	1901.6689453125
237.12215	5696.78759765625
239.11322	14346.5712890625
240.13432	6651.34375
242.14816	14060.90625
246.15552	1450.62048339844
247.24518	1357.86120605469
256.17743	2739.11010742188
283.13925	10726.634765625
296.15054	2929.15502929688
307.11847	5940.33984375
324.14497	36168.4604492188
349.1615	1391.01843261719
357.25266	1328.92700195313
371.23911	2259.00537109375
382.20987	1290.51684570313
396.18726	1418.63647460938
410.1792	4642.08117675781
419.21762	1949.86779785156
425.19472	3554.33166503906
437.22739	9231.2392578125
450.21359	1749.98974609375
451.7265	6077.91796875
459.20322	1810.55407714844
479.9079	1620.90942382813
518.30811	58986.7734375
521.28015	6147.94482421875
592.31916	12636.7600097656
596.25891	2056.36108398438
609.297	5190.0908203125
609.79169	1674.03771972656
614.80609	1399.841796875
617.80548	2206.07958984375
618.30096	6982.1728515625
653.27399	1607.55187988281
674.84558	2308.99340820313
679.30579	1851.14978027344
703.33783	2012.63256835938
721.36005	9695.587890625
723.86591	4455.09814453125
724.35352	1881.966796875
767.38733	1586.61743164063
792.39716	67813.93359375
810.40479	2326.93701171875
849.40234	2446.4990234375
859.3869	1532.3447265625
860.36847	1993.77770996094
885.44806	4610.244140625
895.41901	1753.33435058594
903.42535	10131.66015625
920.45258	1521.314453125
933.42859	1645.87658691406
939.44922	2527.61401367188
992.64532	1611.50219726563
1030.5109	3905.99768066406
1067.7993	1487.7607421875
1228.9446	1556.49609375
1444.6361	1385.78503417969
peaklist end

peaklist start
mz=516.951929482543
fragmentation=HCD
charge=3
header=RawFile: QE929_MSQ1321_20180329_Heba_ub_s8_30_2 Index: 8460 Silind: 24563
104.05422	1298.10412597656
110.07209	2814.79809570313
112.08822	1462.72961425781
115.08762	1274.11499023438
116.01743	1660.87316894531
118.58379	1137.05615234375
120.08111	10602.4892578125
121.82572	1280.94616699219
127.08842	1073.50646972656
129.1028	5470.7041015625
131.11911	2231.04541015625
133.0434	26906.08984375
136.07584	29110.193359375
137.07944	1940.25988769531
141.10229	11630.455078125
155.08212	2372.62939453125
157.06181	1482.947265625
157.13408	2206.50805664063
159.0923	1809.68603515625
161.03896	4744.7392578125
169.09752	7026.20703125
176.12372	1176.42761230469
181.09767	1157.20874023438
187.09062	6633.27783203125
199.10759	2009.72729492188
200.13976	4391.89111328125
203.11766	1567.18933105469
207.11272	1378.94201660156
214.10144	2514.95654296875
215.08501	13434.259765625
227.10278	1803.74841308594
228.13365	3905.71459960938
233.11493	6127.56103515625
243.08054	2694.19921875
246.12656	1445.50036621094
249.1604	22608.8671875
250.16377	1856.43591308594
251.12196	4305.3349609375
277.15454	10196.3361816406
283.14465	1591.78198242188
302.15234	2686.4912109375
304.16094	4316.92578125
312.10303	1530.02685546875
319.17706	1786.14245605469
406.20624	6407.8408203125
410.75195	1281.86743164063
441.22363	1972.79467773438
477.25133	15721.4860839844
558.77759	1290.33447265625
591.28339	1683.7470703125
608.28314	9239.08117675781
740.38422	1626.22473144531
755.35114	31668.947265625
758.39594	2299.67529296875
785.39714	6627.94177246094
829.37592	1363.88012695313
833.41461	1959.33984375
884.4661	7350.42333984375
918.42252	3941.82946777344
920.41187	1809.91943359375
peaklist end

peaklist start
mz=516.952397745321
fragmentation=HCD
charge=3
header=RawFile: QE929_MSQ1321_20180329_Heba_ub_s4_10_1 Index: 8473 Silind: 21574
101.07223	1049.39086914063
110.07132	4420.67626953125
120.08091	15444.1494140625
129.10234	2022.97021484375
133.66562	1088.66052246094
136.07565	26955.826171875
143.11819	9190.77734375
157.13376	1235.5634765625
159.09198	2636.14965820313
171.11267	2208.61987304688
187.1076	1440.86853027344
187.95996	1913.42053222656
189.95575	4974.24267578125
203.11757	4852.5078125
207.11314	5850.4951171875
208.11549	1361.744140625
212.10342	1875.18371582031
222.77263	1340.23095703125
250.16238	1889.01892089844
251.12234	1818.17028808594
276.10126	2205.47094726563
279.11639	1681.79846191406
283.94308	5285.9423828125
312.06036	1194.71594238281
377.93222	1471.54956054688
439.24149	1899.66052246094
472.25275	1437.00646972656
576.31494	1413.71997070313
585.34131	2113.28125
662.33752	1651.08581542969
700.35468	2078.74389648438
760.95917	1257.62268066406
788.38617	1421.95629882813
797.39935	6919.37109375
807.87201	1313.39294433594
919.39929	3654.28369140625
935.90094	1226.33056640625
peaklist end

peaklist start
mz=774.935773286521
fragmentation=HCD
charge=2
header=RawFile: QE929_MSQ1321_20180329_Heba_ub_s2_ctrl_2 Index: 16294 Silind: 65219
129.1021	6170.90380859375
201.28081	1367.96362304688
208.46605	1331.19848632813
235.64952	1229.92883300781
268.57401	1322.28137207031
325.18564	1891.60302734375
456.51376	1415.49658203125
498.48993	1525.69409179688
568.79907	2115.52124023438
695.93231	1672.22827148438
1177.6266	2308.55712890625
peaklist end

peaklist start
mz=387.971602941791
fragmentation=HCD
charge=4
header=RawFile: QE929_MSQ1321_20180329_Heba_ub_s5_10_2 Index: 9114 Silind: 810
109.36863	899.790405273438
109.43666	923.256225585938
111.04467	1549.81787109375
112.08696	1192.86218261719
115.08674	1740.97021484375
116.07041	2017.951171875
119.04937	1210.82995605469
120.08098	7752.04296875
129.05489	1158.45373535156
136.07559	94121.453125
136.97426	14005.0205078125
137.07927	7204.62109375
138.96979	2257.3408203125
147.06537	1453.732421875
154.98483	21466.896484375
156.11287	6130.392578125
156.98039	7691.568359375
158.09204	7072.1611328125
172.99533	2160.55004882813
175.11879	38965.33203125
176.12213	1444.82446289063
185.16469	8777.9501953125
199.18037	4267.95556640625
213.15967	10057.6494140625
214.98798	17648.4140625
215.99109	7227.2802734375
216.98396	21829.203125
227.17497	2624.20727539063
230.96193	2406.81713867188
233.00009	1513.86596679688
233.16742	1029.10034179688
235.14351	9554.015625
236.14607	1474.61779785156
248.97139	22601.80859375
249.1593	44629.79296875
249.97504	5413.27294921875
250.96718	9652.9189453125
263.13809	9184.0693359375
266.98065	7243.4541015625
271.17609	20666.720703125
277.15443	12455.0360107422
288.20316	8500.072265625
307.64539	1079.21716308594
308.97571	5735.04907226563
310.97043	3991.83374023438
376.22147	5577.04345703125
384.26102	9144.15625
389.25085	5645.2490234375
401.2863	29833.2622070313
466.30753	1165.20434570313
483.32391	1287.47534179688
500.3547	122551.06640625
646.3877	1786.35888671875
663.41755	87047.21484375
711.6756	1302.63305664063
744.37097	1488.2529296875
786.11334	1123.01696777344
peaklist end

peaklist start
mz=516.966083481887
fragmentation=HCD
charge=3
header=RawFile: QE929_MSQ1321_20180329_Heba_ub_s5_10_2 Index: 6207 Silind: 26515
110.07169	4823.82275390625
115.08657	1221.06762695313
120.08123	2031.6025390625
129.10239	13454.201171875
129.72617	1010.43798828125
135.76889	999.444885253906
136.07602	4994.81982421875
150.97935	1107.17993164063
158.09145	1482.11437988281
175.09093	1473.5830078125
175.11874	4215.03125
197.16492	2574.06884765625
203.08578	2336.89038085938
587.32916	1692.20959472656
591.28992	1323.82250976563
598.32898	1560.86511230469
608.3107	6227.37683105469
692.86688	1232.63403320313
716.37219	1502.67443847656
792.43327	14306.841796875
830.44928	1417.50659179688
905.5069	1817.86755371094
1049.5297	1389.55517578125
peaklist end

peaklist start
mz=516.966724625195
fragmentation=HCD
charge=3
header=RawFile: QE929_MSQ1321_20180329_Heba_ub_s3_ctrl_3 Index: 6353 Silind: 25753
104.05338	8111.25537109375
107.4007	1006.81121826172
110.07171	6176.1865234375
114.24674	1239.53698730469
120.08142	1384.72143554688
122.86068	1102.25988769531
127.77959	995.971496582031
129.10254	5990.033203125
130.06874	4282.02783203125
136.07535	1637.40209960938
142.74623	1068.38891601563
152.76987	1142.32409667969
159.30354	984.050170898438
169.95052	1183.16027832031
185.12904	1676.48120117188
187.18655	1077.68334960938
187.96025	7952.12060546875
189.95566	6070.994140625
215.1385	1949.81591796875
243.13353	1425.86352539063
258.63342	1432.77490234375
265.93219	2110.96508789063
283.94226	11639.69921875
336.49225	1320.02233886719
343.94604	2189.89599609375
359.9202	1749.32678222656
364.17542	1844.54797363281
377.92783	2340.04833984375
636.3028	1230.48791503906
692.40704	1572.96520996094
792.4259	1332.84216308594
958.43451	1209.67810058594
peaklist end

peaklist start
mz=387.992294075929
fragmentation=HCD
charge=4
header=RawFile: QE929_MSQ1321_20180329_Heba_ub_s4_10_1 Index: 10060 Silind: 1159
110.07254	1009.84710693359
112.08761	1473.80798339844
115.08653	1481.162109375
116.07122	1635.32580566406
119.04894	1320.00866699219
120.08094	11091.3349609375
129.05464	1048.62268066406
130.08574	1173.37170410156
130.60327	1160.208984375
135.12546	972.409973144531
136.07561	103839.3515625
136.97423	12996.4306640625
137.07898	5436.7666015625
138.97026	2460.35546875
148.00381	989.587951660156
150.04546	1055.11352539063
154.98509	14310.00390625
155.98709	1179.32385253906
156.11327	7193.58935546875
156.98056	4463.55126953125
158.09227	6425.01708984375
175.1188	41721.92578125
183.03662	1035.11767578125
185.16422	6554.6845703125
199.18022	7036.67529296875
208.42958	1210.81494140625
213.15939	7158.47412109375
214.98776	12874.5029296875
215.99066	5665.70849609375
216.98337	14713.2294921875
227.17506	4655.84619140625
228.17064	1376.26135253906
230.96165	1859.6162109375
232.0757	1261.3095703125
232.99789	1270.50524902344
235.14406	8482.0126953125
248.97112	15459.4755859375
249.15945	45535.49609375
249.94702	919.318054199219
249.97423	4685.71826171875
250.16243	6867.25830078125
263.13838	10999.0374755859
266.98157	8753.38647460938
271.17622	22815.2830810547
277.15459	11791.6204833984
288.20309	9940.546875
308.97409	1538.3701171875
309.97736	1640.16003417969
310.96841	1782.46728515625
326.24118	1489.00744628906
349.77377	1168.45495605469
376.22339	2467.54956054688
384.25914	12173.0612792969
386.40475	1432.5771484375
389.25159	8095.4365234375
401.28607	30103.9262695313
403.23465	1158.64697265625
483.32843	2483.99096679688
500.355	124634.4375
515.33167	1409.33081054688
529.19049	1238.68579101563
663.30554	2155.638671875
663.41691	87692.8366699219
peaklist end

peaklist start
mz=387.992313648656
fragmentation=HCD
charge=4
header=RawFile: QE929_MSQ1321_20180329_Heba_ub_s8_30_2 Index: 9942 Silind: 775
101.06017	1169.21032714844
112.08741	2682.83081054688
115.08675	3947.21411132813
116.07098	1516.40710449219
119.04944	1023.59942626953
120.08066	8468.642578125
129.05504	4539.6953125
136.07541	161435.046875
136.97412	14467.380859375
137.07874	12921.3427734375
137.97794	1615.49926757813
138.97034	4880.64013671875
154.98466	24579.505859375
154.99661	1176.70068359375
155.9857	1317.18505859375
156.11296	10685.6796875
156.98022	7538.21826171875
158.09216	11660.189453125
172.99429	3367.09936523438
175.11858	66670.6328125
176.12239	2563.69873046875
185.1649	11436.189453125
192.07704	1442.64990234375
199.17981	11489.0234375
213.15942	17053.7421875
214.98782	21408.29296875
215.99004	9377.076171875
216.98349	22245.78515625
227.1745	9143.7822265625
228.17195	3965.646484375
230.96169	2111.15698242188
233.1647	4343.11474609375
234.99467	2248.380859375
235.14355	14741.8974609375
236.14944	1439.68713378906
248.97092	24674.328125
249.1591	70315.1875
249.18462	2622.80590820313
249.97452	7184.27880859375
250.16252	10967.35546875
263.13828	21219.5317382813
266.98129	10487.9658203125
271.17557	39786.4067382813
277.15456	20217.4389648438
288.20209	17421.4301757813
308.97528	2129.28247070313
310.9715	5198.6923828125
326.24438	1404.58422851563
366.25131	1234.16687011719
376.22287	10283.234375
384.2599	19724.15234375
389.24963	4607.11083984375
401.23625	4061.7451171875
401.28643	51561.6640625
483.33047	5610.91064453125
500.35412	199565.430419922
515.32935	4297.77978515625
646.39105	2341.59594726563
663.41706	151008.782714844
peaklist end

peaklist start
mz=387.992345370146
fragmentation=HCD
charge=4
header=RawFile: QE929_MSQ1321_20180329_Heba_ub_s6_10_3 Index: 10206 Silind: 866
111.0442	1023.99786376953
112.08716	4845.95947265625
113.07115	1655.7998046875
115.08662	5195.00537109375
116.07037	6519.9755859375
119.04906	3901.36254882813
120.08057	7039.20947265625
123.36288	1321.10693359375
129.05458	2321.41015625
133.09679	1579.38354492188
136.07544	180988.890625
136.97383	18983.091796875
137.07875	14050.4833984375
137.97694	1116.88122558594
138.96985	5400.0244140625
147.06442	1390.74353027344
151.25935	1146.8759765625
154.98454	21799.625
155.9883	1377.19787597656
156.11273	12642.1728515625
156.98033	7069.5263671875
158.09195	13749.29296875
160.28273	1274.4033203125
172.99504	4787.6494140625
175.11855	80730.140625
176.12164	4959.41943359375
185.16423	13313.4921875
199.17975	12701.8154296875
213.15895	22962.470703125
214.16231	1858.92126464844
214.98769	19167.771484375
215.99078	8481.7265625
216.98351	23250.361328125
227.17444	13398.947265625
228.17108	5252.06494140625
230.96033	1975.67407226563
232.9973	1841.6865234375
234.99498	1725.44226074219
235.14362	19128.2578125
244.74327	1265.45715332031
248.97105	28432.03125
249.1591	87728.7578125
249.97337	4152.3798828125
250.1631	13614.16015625
263.13805	21657.2132568359
266.98175	10749.537109375
271.17563	41995.7133789063
277.15378	19053.5
288.20209	18923.98046875
308.97449	4020.00646972656
310.97061	7160.79833984375
326.23962	1877.47424316406
357.87173	1154.19458007813
366.2507	1421.32873535156
376.22213	12231.2204589844
384.26067	21605.1879882813
389.20715	1759.52844238281
389.24951	6272.9931640625
401.28632	57326.669921875
482.34378	1724.01342773438
483.33038	6542.71630859375
500.35439	219270.151733398
646.38409	2081.47875976563
663.41662	169651.946777344
peaklist end

peaklist start
mz=387.992358514947
fragmentation=HCD
charge=4
header=RawFile: QE929_MSQ1321_20180329_Heba_ub_s5_10_2 Index: 9114 Silind: 811
109.36863	899.790405273438
109.43666	923.256225585938
111.04467	1549.81787109375
112.08696	1192.86218261719
115.08674	1740.97021484375
116.07041	2017.951171875
119.04937	1210.82995605469
120.08098	7752.04296875
129.05489	1158.45373535156
136.07559	94121.453125
136.97426	14005.0205078125
137.07927	7204.62109375
138.96979	2257.3408203125
147.06537	1453.732421875
154.98483	21466.896484375
156.11287	6130.392578125
156.98039	7691.568359375
158.09204	7072.1611328125
172.99533	2160.55004882813
175.11879	38965.33203125
176.12213	1444.82446289063
185.16469	8777.9501953125
199.18037	4267.95556640625
213.15967	10057.6494140625
214.98798	17648.4140625
215.99109	7227.2802734375
216.98396	21829.203125
227.17497	2624.20727539063
230.96193	2406.81713867188
233.00009	1513.86596679688
233.16742	1029.10034179688
235.14351	9554.015625
236.14607	1474.61779785156
248.97139	22601.80859375
249.1593	44629.79296875
249.97504	5413.27294921875
250.96718	9652.9189453125
263.13809	9184.0693359375
266.98065	7243.4541015625
271.17609	20666.720703125
277.15443	12455.0360107422
288.20316	8500.072265625
307.64539	1079.21716308594
308.97571	5735.04907226563
310.97043	3991.83374023438
376.22147	5577.04345703125
384.26102	9144.15625
389.25085	5645.2490234375
401.2863	29833.2622070313
466.30753	1165.20434570313
483.32391	1287.47534179688
500.3547	122551.06640625
646.3877	1786.35888671875
663.41755	87047.21484375
711.6756	1302.63305664063
744.37097	1488.2529296875
786.11334	1123.01696777344
peaklist end

peaklist start
mz=775.297869283677
fragmentation=HCD
charge=2
header=RawFile: QE929_MSQ1321_20180329_Heba_ub_s4_10_1 Index: 6362 Silind: 58028
106.36604	1389.33349609375
111.82179	1266.27331542969
128.79074	1283.74877929688
141.10223	1511.017578125
143.66356	1352.2880859375
160.51381	1383.82531738281
166.06311	1374.10485839844
169.09711	2372.322265625
171.07692	6957.72265625
226.11833	3332.87744140625
243.14308	1694.72839355469
265.60806	1535.67785644531
268.12939	2061.41577148438
273.89523	1448.47741699219
286.11551	1429.80786132813
311.17209	5371.8271484375
329.19296	2064.53540039063
339.16635	7365.00048828125
391.1665	1780.15100097656
396.18808	6459.80615234375
453.48502	1672.96325683594
465.2099	2488.3056640625
564.27667	6816.9912109375
724.41364	11079.4326171875
774.3634	3117.85668945313
775.58508	1776.55212402344
781.43111	41777.7099609375
880.50061	13102.302734375
967.53271	11940.5693359375
968.51996	2400.62158203125
1024.5504	24423.140625
1095.5792	2250.94262695313
1192.6347	10741.2192382813
1206.817	1564.15112304688
1362.7058	19211.6411132813
peaklist end

peaklist start
mz=775.298106065865
fragmentation=HCD
charge=2
header=RawFile: QE929_MSQ1321_20180329_Heba_ub_s9_30_3 Index: 6193 Silind: 68106
139.10272	1345.21655273438
141.76291	1315.3828125
171.07619	2456.77172851563
187.07112	1452.08666992188
207.67519	1320.47680664063
223.1512	1274.18383789063
235.74597	1252.12316894531
339.16586	2547.931640625
396.18799	1447.53576660156
473.94998	1413.78894042969
494.46066	1706.16943359375
514.99066	1739.94873046875
520.9624	1567.1357421875
597.32471	1824.35717773438
600.19397	1695.67456054688
681.86475	10493.9794921875
682.35706	1990.22888183594
724.40771	2261.69067382813
781.4303	22552.4367675781
814.99451	1932.76904296875
880.50158	8018.52807617188
1024.5444	9047.07275390625
1095.5714	2101.638671875
peaklist end

peaklist start
mz=775.298600343673
fragmentation=HCD
charge=2
header=RawFile: QE929_MSQ1321_20180329_Heba_ub_s8_30_2 Index: 6269 Silind: 62980
115.96335	1231.09790039063
120.08105	1417.54382324219
141.10284	1936.04541015625
143.08163	1409.24060058594
150.82541	1374.19750976563
154.24304	1446.43200683594
169.09732	1910.35485839844
171.07652	7635.69677734375
178.15707	1322.61486816406
226.11882	2188.439453125
268.12912	2614.41748046875
311.1684	4314.318359375
339.16711	7427.81396484375
396.18649	5640.93212890625
483.21753	2763.3125
485.05249	1403.47619628906
525.22943	1952.45483398438
554.29907	1993.16198730469
564.27728	2652.41943359375
724.40839	14030.2653808594
781.43078	47256.7078857422
880.49587	17566.8706054688
967.52313	3290.533203125
968.5213	5694.2265625
1024.548	21925.583984375
1095.5791	7251.31311035156
1192.6449	13576.4738769531
1362.709	23385.8310546875
peaklist end

peaklist start
mz=775.2986310361
fragmentation=HCD
charge=2
header=RawFile: QE929_MSQ1321_20180329_Heba_ub_s6_10_3 Index: 6523 Silind: 61658
143.47295	1443.71508789063
146.63005	1297.05395507813
171.0762	6651.08642578125
209.35609	1412.56225585938
226.11845	2552.41333007813
232.79128	1261.57763671875
268.12894	2574.25366210938
281.65747	1485.88549804688
299.13516	1752.87744140625
311.1712	2796.19580078125
329.19366	2338.90991210938
339.16492	6405.7236328125
396.18951	2577.25659179688
453.86511	1456.9326171875
465.21152	1977.05065917969
556.31525	1790.29772949219
564.27414	6038.64819335938
724.4087	14235.0854492188
781.42956	42505.4228515625
880.49951	10538.8623046875
967.52863	10258.0323486328
1006.5261	1717.43920898438
1024.5547	22794.4262695313
1095.5902	2244.74096679688
1183.5135	1684.93225097656
1192.6022	1846.18334960938
1192.6361	10126.7443847656
1362.7083	28492.263671875
peaklist end

peaklist start
mz=775.320786764587
fragmentation=HCD
charge=2
header=RawFile: QE929_MSQ1321_20180329_Heba_ub_s1_ctrl_1 Index: 11784 Silind: 59839
101.07117	2384.32666015625
102.05502	2247.4228515625
113.07088	16108.1630859375
129.10226	11906.98046875
130.10646	1341.69958496094
161.07321	3534.95336914063
169.13313	13264.4287109375
183.14865	11110.564453125
185.05502	1812.76354980469
189.06892	5563.02392578125
197.12819	9782.4140625
201.72197	1325.27783203125
211.14374	7980.3349609375
226.11725	3304.97045898438
240.79631	1480.24108886719
244.00983	1425.70227050781
244.12778	6634.15771484375
272.17041	2860.634765625
329.19281	12172.9228515625
335.38672	1486.65270996094
340.18362	3066.57446289063
357.99927	1764.17443847656
425.24084	2733.9287109375
432.75055	2107.77978515625
442.27576	5953.18408203125
455.21387	6538.720703125
487.22681	2277.05834960938
503.22275	1938.51000976563
525.31702	1740.53503417969
553.33179	1949.193359375
589.31183	6535.4580078125
600.28882	2391.80419921875
618.25317	2028.71447753906
654.35577	12726.9970703125
658.30554	1800.57946777344
699.34473	1647.97680664063
718.3547	25594.7651367188
729.34302	4888.45751953125
767.43799	2077.17358398438
770.12122	1611.98950195313
788.35801	10420.9821777344
811.4184	2149.44409179688
826.39471	3102.767578125
831.43592	9334.73120117188
834.84668	1670.29321289063
864.49512	37733.517578125
880.45636	1766.90930175781
899.39783	2249.50463867188
917.39843	31897.4157714844
928.48814	67791.5192871094
943.45813	2234.60766601563
997.48987	1736.11657714844
1054.5038	1960.79748535156
1077.5553	2089.36328125
1084.4913	2362.30688476563
1113.5223	5869.3564453125
1205.5559	1801.07177734375
1251.6115	1900.62072753906
1862.7806	2283.88134765625
2024.1387	1768.54309082031
2786.3518	1809.58349609375
2819.1462	1738.13671875
peaklist end

peaklist start
mz=517.233672717809
fragmentation=HCD
charge=3
header=RawFile: QE929_MSQ1321_20180329_Heba_ub_s9_30_3 Index: 5523 Silind: 27453
104.05381	1005.24377441406
104.46932	1191.06860351563
110.07194	6993.6279296875
120.08139	7359.9189453125
121.00091	1192.49523925781
129.10254	26196.76171875
136.07614	6074.953125
143.1179	1291.39929199219
145.5459	1162.8779296875
159.09236	4411.80078125
173.09143	1397.07666015625
175.11989	1167.232421875
175.67123	1271.90869140625
187.95984	3801.61572265625
189.95612	4403.71826171875
190.00003	1142.84362792969
195.66954	1156.35852050781
283.94232	5409.87451171875
359.92075	2208.0146484375
377.93109	2102.48999023438
516.28522	1949.53466796875
516.80231	1386.58386230469
517.32074	5131.47021484375
661.30322	1399.8212890625
753.35535	1319.64086914063
756.39282	2230.37353515625
805.43433	2741.63110351563
954.93878	1539.10693359375
1212.212	1404.96765136719
peaklist end

peaklist start
mz=517.234134397496
fragmentation=HCD
charge=3
header=RawFile: QE929_MSQ1321_20180329_Heba_ub_s2_ctrl_2 Index: 5776 Silind: 26640
101.07111	5985.6279296875
104.05335	1294.494140625
110.07153	2741.34936523438
115.0863	1309.43615722656
120.0807	19155.185546875
121.08417	1407.90051269531
129.10199	22899.3984375
130.06509	2314.859375
130.08589	4641.73828125
131.08105	1507.22631835938
136.07581	2167.66455078125
141.73544	1087.32556152344
146.05968	1147.13537597656
147.11263	5777.71044921875
158.05983	2599.20825195313
175.08636	25470.80078125
175.11836	1311.21411132813
176.08975	1975.4296875
186.12337	2025.96032714844
189.95372	1334.97717285156
197.12798	4264.75732421875
204.13434	10380.4365234375
215.13834	1851.73974609375
218.97229	1063.83032226563
226.08015	1304.91198730469
233.16402	1484.40734863281
243.10812	2143.37280273438
283.94287	1620.79187011719
314.18146	4631.96533203125
315.1651	6435.30517578125
332.19147	5952.45458984375
344.94772	1304.47021484375
356.19269	1375.07397460938
361.92252	1291.77502441406
370.17102	7468.0654296875
377.92737	1756.88537597656
381.20096	1283.54809570313
387.19775	6462.3388671875
410.24155	1727.70947265625
422.19107	1645.234375
445.18597	1346.03527832031
445.27606	7057.1220703125
517.23914	2092.29907226563
534.26697	2436.9794921875
551.29237	7743.68908691406
556.31067	1774.7802734375
645.29736	5799.408203125
662.32013	4390.38720703125
666.3103	1245.62145996094
687.37299	3807.72705078125
706.36017	4626.02001953125
805.42446	9932.83740234375
864.39758	1531.45471191406
889.44391	2094.79296875
peaklist end

peaklist start
mz=775.348852644287
fragmentation=HCD
charge=2
header=RawFile: QE929_MSQ1321_20180329_Heba_ub_s2_ctrl_2 Index: 5779 Silind: 63676
125.67788	1285.47351074219
126.18081	1244.86755371094
129.10197	3131.08081054688
139.24519	1520.1044921875
153.74889	1206.79748535156
170.75426	1334.77941894531
204.13408	5389.21630859375
227.03543	2544.22680664063
244.06274	3083.42919921875
278.07346	1302.537109375
287.49103	1491.34460449219
310.32922	1538.83386230469
315.16257	1968.63427734375
332.1904	1507.9912109375
535.41815	1511.2412109375
775.8797	1695.57958984375
940.79858	1954.17211914063
peaklist end

peaklist start
mz=775.365709267468
fragmentation=HCD
charge=2
header=RawFile: QE929_MSQ1321_20180329_Heba_ub_s5_10_2 Index: 14057 Silind: 62531
101.07175	1697.50231933594
104.05354	1317.09106445313
110.07161	13991.6708984375
120.08097	2317.73901367188
129.10204	1763.05041503906
130.0865	2840.56323242188
147.11279	6486.26318359375
160.25711	1486.51684570313
174.08611	1431.86279296875
180.1507	1319.83923339844
201.77708	1392.88549804688
260.1973	2294.71704101563
269.57336	1439.736328125
276.02103	1820.04345703125
652.38641	1696.12719726563
694.01453	1448.83471679688
776.45538	2286.29858398438
931.38611	2677.18798828125
946.7782	1615.87036132813
950.54883	1777.9931640625
1029.0815	1977.478515625
1133.5353	1935.39514160156
1513.8274	1873.75634765625
peaklist end

peaklist start
mz=775.366959092439
fragmentation=HCD
charge=2
header=RawFile: QE929_MSQ1321_20180329_Heba_ub_s6_10_3 Index: 15515 Silind: 62220
104.01957	1397.49963378906
120.08113	2614.68408203125
128.9238	1205.04797363281
199.18022	1918.65600585938
227.17586	2878.6884765625
316.81024	1439.54553222656
580.28241	2928.92407226563
693.36707	2197.64477539063
821.41162	1730.03540039063
1896.0793	1872.84497070313
peaklist end

peaklist start
mz=775.367296852075
fragmentation=HCD
charge=2
header=RawFile: QE929_MSQ1321_20180329_Heba_ub_s1_ctrl_1 Index: 12989 Silind: 60046
110.07156	1920.41162109375
220.7074	1274.33972167969
508.27414	1541.71166992188
776.46008	5077.8486328125
1189.0428	1532.29699707031
peaklist end

peaklist start
mz=775.369936331599
fragmentation=HCD
charge=2
header=RawFile: QE929_MSQ1321_20180329_Heba_ub_s9_30_3 Index: 12815 Silind: 68915
102.05531	3110.09375
104.05334	2452.02514648438
129.10248	1427.11755371094
136.07573	2204.58154296875
137.28993	1354.39611816406
155.08159	6045.18701171875
169.13315	1827.88317871094
177.12094	1517.93371582031
183.11159	1940.46496582031
224.26387	1354.58459472656
232.44205	1481.31762695313
258.39835	1630.8740234375
284.12424	9800.15234375
436.23529	1660.15991210938
566.06677	1599.25451660156
726.57428	1600.35363769531
804.94073	1664.7294921875
953.4231	2242.16479492188
1064.6399	2042.01391601563
1103.5184	1817.99230957031
1149.5352	9920.056640625
1150.5205	8220.498046875
1192.696	2161.3203125
peaklist end

peaklist start
mz=775.374417117908
fragmentation=HCD
charge=2
header=RawFile: QE929_MSQ1321_20180329_Heba_ub_s9_30_3 Index: 3663 Silind: 67849
101.47037	1278.318359375
103.0771	1211.83605957031
107.57481	1332.18334960938
110.07162	2944.98608398438
115.06353	1470.12341308594
157.54373	1245.96875
193.10799	2311.87548828125
269.10693	2707.04345703125
486.69745	1640.99694824219
527.15466	1569.16149902344
679.30658	1581.85217285156
1286.1914	1641.28198242188
peaklist end

peaklist start
mz=775.377767055902
fragmentation=HCD
charge=2
header=RawFile: QE929_MSQ1321_20180329_Heba_ub_s7_30_1 Index: 13582 Silind: 61302
113.07106	2871.38134765625
114.92181	1264.19763183594
129.10257	2749.0986328125
130.0649	4621.8466796875
147.11194	1924.00305175781
158.9444	1613.68872070313
159.09097	5437.52490234375
175.12102	1495.51599121094
183.14905	7543.04541015625
185.16557	1805.43005371094
187.14383	2941.78271484375
197.12723	1952.32556152344
207.56239	1493.26306152344
211.1447	2142.28955078125
213.15991	1652.86743164063
217.68517	1348.29309082031
227.00191	1376.97497558594
228.13441	1811.02661132813
237.88605	1461.34631347656
273.1344	8339.85546875
297.81458	1430.11938476563
301.12674	2606.7314453125
329.19235	1714.77807617188
343.13913	1605.11938476563
370.15161	7333.41748046875
378.68329	1485.138671875
465.24942	1970.61889648438
621.28247	2898.67431640625
636.3501	1981.88024902344
718.35461	2164.89428710938
734.36438	1768.83093261719
864.49013	5935.61352539063
899.40155	1852.14782714844
912.48193	2698.2451171875
917.39862	1865.310546875
928.48657	6721.0029296875
942.9455	1554.5751953125
1048.5044	11218.9423828125
1123.4611	3177.18872070313
1161.5878	2234.556640625
1236.562	1797.68371582031
1248.606	3215.45581054688
1630.6522	1788.52368164063
1921.7666	1726.59497070313
2820.2554	2012.46923828125
peaklist end

peaklist start
mz=517.254881037927
fragmentation=HCD
charge=3
header=RawFile: QE929_MSQ1321_20180329_Heba_ub_s9_30_3 Index: 5523 Silind: 27439
104.05381	1005.24377441406
104.46932	1191.06860351563
110.07194	6993.6279296875
120.08139	7359.9189453125
121.00091	1192.49523925781
129.10254	26196.76171875
136.07614	6074.953125
143.1179	1291.39929199219
145.5459	1162.8779296875
159.09236	4411.80078125
173.09143	1397.07666015625
175.11989	1167.232421875
175.67123	1271.90869140625
187.95984	3801.61572265625
189.95612	4403.71826171875
190.00003	1142.84362792969
195.66954	1156.35852050781
283.94232	5409.87451171875
359.92075	2208.0146484375
377.93109	2102.48999023438
516.28522	1949.53466796875
516.80231	1386.58386230469
517.32074	5131.47021484375
661.30322	1399.8212890625
753.35535	1319.64086914063
756.39282	2230.37353515625
805.43433	2741.63110351563
954.93878	1539.10693359375
1212.212	1404.96765136719
peaklist end

peaklist start
mz=517.256270662443
fragmentation=HCD
charge=3
header=RawFile: QE929_MSQ1321_20180329_Heba_ub_s2_ctrl_2 Index: 5639 Silind: 26628
110.07156	17679.365234375
115.05145	1091.97888183594
115.57801	1092.50317382813
120.08083	10149.4677734375
129.10226	93934.7734375
130.0652	1553.91052246094
130.10574	6803.0751953125
132.33455	1329.62890625
136.07558	14834.2578125
143.11755	7563.4892578125
159.09184	4448.40283203125
169.94972	1307.85925292969
175.11932	2449.16918945313
177.54333	1255.6796875
183.14861	1802.947265625
187.95981	9446.6396484375
189.95557	8865.671875
197.12788	2821.19799804688
215.13837	4947.8486328125
228.1707	7479.9296875
235.14406	6535.49072265625
252.10855	6325.86669921875
256.16507	4967.56689453125
257.19656	2150.05908203125
263.9357	1682.81262207031
265.93076	1907.43713378906
283.94183	12190.7001953125
285.13306	4664.9150390625
327.2374	2350.96484375
343.94647	6044.4853515625
359.9162	2624.49365234375
377.9277	6186.333984375
397.15958	2034.00341796875
398.14886	1583.72741699219
415.17291	6108.58447265625
437.93103	2104.9345703125
469.76498	1595.1767578125
486.24655	2360.90087890625
514.24182	1891.08276367188
544.35681	1351.47778320313
550.27167	2589.83081054688
555.28894	1577.58337402344
557.28113	1560.83776855469
562.23474	1528.33190917969
573.31268	2200.2080078125
626.33862	2149.32006835938
646.32617	2393.66625976563
706.36152	28574.8583984375
774.38605	2017.76843261719
805.4283	45153.00390625
933.52401	7186.13354492188
1031.5752	1984.59033203125
1032.5928	11204.0541992188
1342.3652	1459.66687011719
1410.2726	1363.40588378906
peaklist end

peaklist start
mz=775.38375409726
fragmentation=HCD
charge=2
header=RawFile: QE929_MSQ1321_20180329_Heba_ub_s3_ctrl_3 Index: 11860 Silind: 57934
101.07127	2214.17553710938
104.05314	15450.15234375
110.072	1647.64221191406
113.69342	1467.83239746094
118.81387	1464.3916015625
120.08104	2038.4345703125
131.61006	1292.92578125
146.35101	1784.43811035156
155.11749	5105.474609375
183.11243	6703.0244140625
201.14241	5876.90771484375
229.138	2290.0966796875
242.14938	5763.02978515625
260.10522	6752.4326171875
339.16403	1618.87438964844
341.21744	1621.43701171875
356.19165	2867.03881835938
373.18988	3153.57080078125
409.07321	1411.39880371094
454.11176	1476.97607421875
587.83502	1699.36938476563
588.34418	1766.96594238281
662.37335	2134.02856445313
723.8988	1875.40673828125
775.92816	2135.88159179688
776.4538	5387.744140625
889.5365	1932.45971679688
961.51312	1894.66772460938
996.75098	1608.34826660156
1202.6444	1876.46447753906
1323.7325	10142.1845703125
peaklist end

peaklist start
mz=775.385416971215
fragmentation=HCD
charge=2
header=RawFile: QE929_MSQ1321_20180329_Heba_ub_s1_ctrl_1 Index: 11934 Silind: 59856
104.55213	1447.58215332031
110.09724	1349.50866699219
129.10245	2768.71264648438
146.75674	1323.29296875
183.14899	6804.6845703125
184.91284	1307.23840332031
187.14429	2494.29760742188
197.12889	1352.06872558594
221.40694	1454.08728027344
319.82529	1406.02453613281
441.97122	1890.04504394531
667.3042	3307.90454101563
928.48059	2580.46728515625
953.1618	1717.06848144531
1070.5502	2038.23864746094
1123.4706	2088.3388671875
1284.5402	1667.11328125
1345.9427	1885.01501464844
1357.5603	1836.8935546875
1424.3451	1597.99523925781
peaklist end

peaklist start
mz=775.390981756435
fragmentation=HCD
charge=2
header=RawFile: QE929_MSQ1321_20180329_Heba_ub_s5_10_2 Index: 13662 Silind: 62515
102.05565	1429.86779785156
129.10202	2813.19091796875
140.28989	1180.90551757813
168.36566	1522.94104003906
169.13332	5206.369140625
175.30237	1497.21752929688
183.14914	1640.09008789063
196.3905	1340.65930175781
197.12804	2116.11938476563
211.14325	1435.9423828125
256.03412	1847.31567382813
327.36166	1479.35217285156
329.19333	2185.24853515625
341.17972	1383.64086914063
419.87564	1559.51037597656
573.3222	1696.52673339844
702.36145	2792.03515625
815.43951	2535.0595703125
912.4892	8044.39697265625
913.50391	2599.17602539063
925.00922	1685.98828125
933.39403	4843.12451171875
peaklist end

peaklist start
mz=775.391016668206
fragmentation=HCD
charge=2
header=RawFile: QE929_MSQ1321_20180329_Heba_ub_s5_10_2 Index: 14132 Silind: 62561
120.081	1402.70239257813
138.1571	1573.27478027344
205.78595	1270.44470214844
260.21219	1348.1767578125
280.82565	1381.60461425781
290.88925	1317.87902832031
292.13971	1392.52880859375
304.52994	1247.2138671875
749.67328	1725.31970214844
1254.9318	1653.27221679688
2293.2549	2018.42602539063
2661.0166	1942.78930664063
peaklist end

peaklist start
mz=775.391038192511
fragmentation=HCD
charge=2
header=RawFile: QE929_MSQ1321_20180329_Heba_ub_s4_10_1 Index: 15085 Silind: 59087
119.73029	1433.66613769531
120.08082	1756.58227539063
125.04309	1325.48315429688
129.10223	5980.6298828125
131.23558	1293.57019042969
136.07634	1396.60717773438
200.13882	1627.40197753906
230.10249	1310.1552734375
244.16643	2714.48364257813
442.27246	1832.95690917969
484.85498	1462.99194335938
498.67642	1593.58752441406
573.31561	3238.58227539063
702.3526	2439.40771484375
797.44086	2292.23193359375
912.48914	5927.9951171875
990.26678	1595.30639648438
peaklist end

peaklist start
mz=775.391107555936
fragmentation=HCD
charge=2
header=RawFile: QE929_MSQ1321_20180329_Heba_ub_s7_30_1 Index: 14629 Silind: 61500
110.07153	2685.06689453125
111.217	1545.07775878906
124.03944	1760.84680175781
129.10268	1972.29443359375
136.07562	2163.2099609375
190.76891	1296.20532226563
284.15671	1351.94775390625
329.1911	1941.33483886719
340.18555	1518.57312011719
343.49451	1523.29040527344
786.90997	1485.77685546875
877.5528	1970.36791992188
912.48987	7080.1201171875
913.47253	1590.11047363281
933.38629	2436.48608398438
1054.5197	1899.76977539063
1118.0604	1862.98950195313
1501.3516	1706.04895019531
2009.6948	1626.58410644531
2126.4805	1975.4638671875
2442.6482	2292.52075195313
2638.623	1760.48828125
2803.7065	1681.28491210938
2931.1301	1855.03588867188
peaklist end

peaklist start
mz=775.391350244157
fragmentation=HCD
charge=2
header=RawFile: QE929_MSQ1321_20180329_Heba_ub_s9_30_3 Index: 14890 Silind: 69199
117.99701	1511.70581054688
129.10193	2374.12744140625
146.30295	1385.27221679688
187.14372	1948.79016113281
215.14018	1402.92431640625
249.54059	1259.66442871094
285.7182	1513.08203125
298.57193	1495.08325195313
786.29852	1703.64953613281
913.49841	2189.7197265625
1207.0457	2008.96215820313
1335.5978	1922.453125
1493.8877	1970.96301269531
1790.2878	1774.88806152344
peaklist end

peaklist start
mz=775.391357833141
fragmentation=HCD
charge=2
header=RawFile: QE929_MSQ1321_20180329_Heba_ub_s7_30_1 Index: 3882 Silind: 60512
109.7505	1274.74157714844
125.04628	1354.94396972656
140.88118	1300.99536132813
178.10689	1156.09558105469
243.0558	1270.53649902344
274.90793	1428.28588867188
278.56375	1353.78308105469
386.27164	1638.85778808594
419.62552	1497.79699707031
1426.3251	1791.18542480469
peaklist end

peaklist start
mz=775.392242685366
fragmentation=HCD
charge=2
header=RawFile: QE929_MSQ1321_20180329_Heba_ub_s8_30_2 Index: 14911 Silind: 65130
101.07128	2410.66845703125
107.63782	1291.37561035156
147.11322	1367.21667480469
169.13326	1897.51538085938
169.17235	1477.10656738281
183.14961	3145.3408203125
194.08553	1488.74426269531
197.1297	1913.79577636719
211.14305	1298.39379882813
224.22554	1293.28540039063
231.0676	1858.86694335938
250.35616	1594.33325195313
447.90424	1505.60729980469
492.509	1598.83825683594
665.44305	1627.29309082031
702.35968	2504.37182617188
727.14789	1554.58239746094
775.42963	1755.64477539063
775.573	1736.56787109375
912.4937	8381.67224121094
933.39172	2340.22509765625
1211.6794	1856.2841796875
1590.1165	1879.17944335938
peaklist end

peaklist start
mz=517.264703024552
fragmentation=HCD
charge=3
header=RawFile: QE929_MSQ1321_20180329_Heba_ub_s3_ctrl_3 Index: 4723 Silind: 26504
110.07164	2482.46411132813
123.39001	1003.75445556641
129.10228	5866.91455078125
136.07536	1161.05444335938
169.94994	1102.14465332031
169.99278	1091.56591796875
173.12794	1525.50744628906
175.11929	1616.775390625
185.1646	2358.19409179688
186.1683	1156.25146484375
189.95587	2564.69287109375
283.94159	6514.91284179688
304.16235	1580.61682128906
343.94852	1260.34216308594
377.92795	1714.92590332031
379.9194	1410.46813964844
516.80225	1482.26025390625
619.2865	1120.53039550781
876.3952	1654.39709472656
1161.9475	1415.94921875
1819.6758	1417.41589355469
1905.1042	1621.06652832031
1976.4316	1564.13269042969
peaklist end

peaklist start
mz=517.265499845549
fragmentation=HCD
charge=3
header=RawFile: QE929_MSQ1321_20180329_Heba_ub_s7_30_1 Index: 13998 Silind: 26532
107.93042	1155.05688476563
110.07104	1465.5849609375
117.16782	1211.55102539063
120.08111	4040.04663085938
129.10214	2516.14916992188
173.12868	2513.87841796875
177.10202	1858.16906738281
178.18539	1014.83154296875
185.50079	981.095886230469
207.11247	1712.01196289063
903.96887	1148.138671875
1044.7089	1830.6318359375
1165.1221	1515.39880371094
peaklist end

peaklist start
mz=517.265499845549
fragmentation=HCD
charge=3
header=RawFile: QE929_MSQ1321_20180329_Heba_ub_s7_30_1 Index: 14029 Silind: 26532
110.0715	1758.26818847656
115.08706	4455.24267578125
115.68042	1043.5634765625
120.0808	37921.40625
121.08437	2252.58129882813
129.10204	1873.45080566406
136.07603	6425.1337890625
167.08148	6277.61328125
173.77747	1138.99011230469
178.10661	1610.548828125
184.10826	6490.18994140625
200.13991	2594.73291015625
212.10243	32196.42578125
233.16428	1411.13806152344
280.16461	5062.42431640625
283.14456	1535.03173828125
299.17029	1632.69714355469
325.18777	5358.61669921875
332.19342	1530.67199707031
351.20084	5481.68115234375
379.19843	1880.552734375
396.22333	2762.9443359375
407.23383	2803.41479492188
425.28882	1275.97985839844
487.31693	1485.97827148438
504.8952	1519.82983398438
573.80615	1299.28405761719
774.49866	1247.90759277344
774.65875	1171.42919921875
peaklist end

peaklist start
mz=517.265538849525
fragmentation=HCD
charge=3
header=RawFile: QE929_MSQ1321_20180329_Heba_ub_s3_ctrl_3 Index: 13477 Silind: 26063
110.07183	1435.56408691406
120.081	12217.4814453125
167.08034	1530.12963867188
174.82271	1095.30847167969
184.10759	1188.96691894531
207.11247	1603.97778320313
212.10254	7000.9208984375
267.82629	1134.01477050781
309.98605	1311.14379882813
315.28082	1173.66064453125
325.18564	1470.07360839844
351.20343	1717.28344726563
397.22287	1291.36462402344
471.65741	1177.56140136719
528.00714	1326.08740234375
535.84418	1118.7197265625
631.16278	1184.29406738281
690.48419	1314.46960449219
734.03876	1247.353515625
753.89667	1290.76257324219
790.52039	1141.96325683594
peaklist end

peaklist start
mz=517.265886762887
fragmentation=HCD
charge=3
header=RawFile: QE929_MSQ1321_20180329_Heba_ub_s5_10_2 Index: 13143 Silind: 27573
104.83328	1247.6611328125
120.08099	19431.208984375
125.07052	1241.98217773438
136.07536	7188.1494140625
137.07993	1134.49475097656
146.69127	906.003356933594
147.11314	1484.20947265625
167.08099	2583.89086914063
184.10733	2310.56689453125
212.10258	13219.5576171875
252.36877	1439.95678710938
253.28682	1178.53100585938
263.08661	1091.68884277344
280.1665	1653.201171875
325.18646	2033.52893066406
332.19412	1388.19946289063
379.18506	1155.03955078125
396.22211	1405.20861816406
407.2326	2245.46655273438
629.37488	1243.81005859375
peaklist end

peaklist start
mz=517.265924135216
fragmentation=HCD
charge=3
header=RawFile: QE929_MSQ1321_20180329_Heba_ub_s2_ctrl_2 Index: 14242 Silind: 28911
109.41443	1071.12939453125
110.07128	2500.12817382813
114.54913	1175.54809570313
120.08082	2665.25439453125
126.53454	1047.61633300781
129.10216	2176.076171875
130.08598	2560.40283203125
148.32616	1102.80236816406
173.12775	2031.75854492188
179.38216	1024.49682617188
187.53212	1076.95324707031
207.11313	1454.77026367188
286.89203	1161.94152832031
296.4881	1099.81652832031
321.84512	1193.80017089844
347.1821	1256.36499023438
365.19565	1418.59582519531
459.81683	1314.97863769531
699.3634	1424.34460449219
peaklist end

peaklist start
mz=517.265924135216
fragmentation=HCD
charge=3
header=RawFile: QE929_MSQ1321_20180329_Heba_ub_s2_ctrl_2 Index: 14266 Silind: 28911
110.07157	4024.43481445313
120.08083	23829.970703125
129.10196	6162.3662109375
130.08652	1120.17907714844
136.07645	1310.44421386719
147.11227	2271.32836914063
167.08038	1841.9775390625
168.66687	1142.6943359375
178.10384	1800.47485351563
184.10767	2149.89331054688
188.58205	1200.40637207031
200.13835	1223.79919433594
212.10268	17792.009765625
239.59895	1049.41625976563
280.16498	1561.25354003906
321.68027	1261.37744140625
325.18713	1930.61486816406
328.48798	1134.47973632813
350.19467	1424.826171875
351.20197	6080.2109375
363.47922	1198.42468261719
407.23813	1669.71118164063
593.40649	1411.50646972656
peaklist end

peaklist start
mz=517.266050376842
fragmentation=HCD
charge=3
header=RawFile: QE929_MSQ1321_20180329_Heba_ub_s1_ctrl_1 Index: 12294 Silind: 26839
109.16802	1043.44750976563
120.08089	10804.2890625
158.23137	1081.18518066406
184.10739	1408.87829589844
207.11362	1547.89794921875
212.10231	5849.6787109375
244.30368	1132.34765625
252.10471	1101.55395507813
270.60431	1132.06896972656
282.34335	1164.08618164063
325.18707	1441.24133300781
599.88184	1455.09912109375
838.52832	1247.44836425781
peaklist end

peaklist start
mz=517.268288709274
fragmentation=HCD
charge=3
header=RawFile: QE929_MSQ1321_20180329_Heba_ub_s1_ctrl_1 Index: 8103 Silind: 26154
104.05339	1077.16284179688
105.22128	1063.55993652344
105.24167	1178.01538085938
120.08155	2512.45971679688
121.085	1149.84619140625
136.07571	1596.37377929688
173.12903	5917.6748046875
185.17921	1735.59814453125
187.07243	1454.05505371094
201.12364	5050.296875
243.13506	1889.00207519531
283.94199	1993.33605957031
294.85294	1017.82421875
335.24182	1139.46984863281
405.7225	1181.25817871094
719.36519	8838.76635742188
832.45272	6609.24865722656
919.48126	5384.23876953125
920.49921	3282.57666015625
peaklist end

peaklist start
mz=775.399089749659
fragmentation=HCD
charge=2
header=RawFile: QE929_MSQ1321_20180329_Heba_ub_s8_30_2 Index: 13520 Silind: 64145
110.07084	1273.75671386719
110.83263	1154.96911621094
113.0712	1633.50952148438
113.80735	1286.21911621094
120.08065	1610.39868164063
127.08706	1403.72143554688
129.10275	2627.92309570313
155.08191	3001.05224609375
183.14894	3299.98510742188
185.16455	2337.35278320313
198.01157	1397.27526855469
221.12869	2659.99267578125
230.04881	1626.57238769531
240.17088	1349.72778320313
260.10617	1625.21667480469
281.61252	1414.09985351563
303.43933	1564.27587890625
318.02615	1478.31042480469
326.24088	1541.56701660156
360.10153	1710.435546875
489.19199	1404.19250488281
614.31677	1664.13977050781
660.32605	1990.13525390625
747.16296	2162.84252929688
753.62921	1635.54846191406
808.4162	1696.88122558594
955.49628	2179.00219726563
956.50092	2786.93286132813
1034.5	2491.45141601563
1035.514	2366.45043945313
1192.6709	2041.92163085938
peaklist end

peaklist start
mz=775.399089749659
fragmentation=HCD
charge=2
header=RawFile: QE929_MSQ1321_20180329_Heba_ub_s8_30_2 Index: 13529 Silind: 64145
101.07158	1971.04016113281
102.05514	1923.65185546875
111.8421	1236.38305664063
113.07125	5323.77685546875
118.33823	1237.91784667969
120.0806	9131.1201171875
122.30305	1234.32641601563
129.10222	9871.962890625
147.11317	1714.36083984375
155.08107	5899.404296875
161.07468	3219.33911132813
165.5376	1363.63208007813
169.1331	5534.36376953125
183.14874	11652.99609375
185.16479	7954.96728515625
189.0692	1629.92443847656
197.12874	1593.09521484375
211.14352	6814.1953125
213.15955	14904.16015625
214.16187	1740.56298828125
231.11176	3472.69360351563
244.12869	2765.48022460938
249.12248	15042.1611328125
259.48547	1498.97387695313
262.11752	1733.68688964844
265.92166	1450.42810058594
302.1489	5577.095703125
329.19244	5433.15478515625
336.50589	1576.67358398438
340.18356	2204.46923828125
425.23886	2015.08422851563
442.27939	1779.29638671875
517.76215	2139.8525390625
543.27284	5535.9970703125
615.26898	1626.95520019531
616.32162	9031.84033203125
634.35358	2010.1787109375
682.03497	3334.82763671875
697.75513	1597.00769042969
705.37616	5246.42822265625
728.35498	2437.16088867188
745.36276	10993.8581542969
776.41296	3046.09375
787.39117	2352.37524414063
788.35449	5191.466796875
847.45502	1768.0751953125
858.44175	7718.68920898438
860.39874	1872.34484863281
917.39673	8728.779296875
955.50143	58631.9982910156
961.49567	3343.91748046875
974.53253	1916.37573242188
1014.5837	7852.3310546875
1014.5983	4105.5634765625
1015.5994	2854.98754882813
1029.4982	5281.0244140625
1030.4827	3146.38525390625
1034.5099	7934.61279296875
1070.0105	1770.54516601563
1075.5184	8463.43579101563
1209.7355	1701.94909667969
1222.596	10979.0119628906
1335.6648	2308.01098632813
1363.4442	1862.42224121094
1687.964	2125.46655273438
2043.076	18574.8090820313
peaklist end

peaklist start
mz=517.268637689682
fragmentation=HCD
charge=3
header=RawFile: QE929_MSQ1321_20180329_Heba_ub_s6_10_3 Index: 3315 Silind: 26326
102.05541	4130.544921875
110.07207	1146.62072753906
112.08723	1167.11242675781
129.10242	3932.9990234375
131.54126	1440.04675292969
155.08148	4313.640625
187.96039	4775.43212890625
188.97855	1194.24108886719
189.95592	4955.62646484375
244.09219	1296.107421875
261.1033	1189.0126953125
283.94133	11427.8732910156
343.94489	1184.935546875
377.92404	1360.71032714844
703.50708	1260.45446777344
972.73102	1378.28942871094
peaklist end

peaklist start
mz=517.276242456027
fragmentation=HCD
charge=3
header=RawFile: QE929_MSQ1321_20180329_Heba_ub_s7_30_1 Index: 5574 Silind: 20307
111.28316	1286.22033691406
115.08687	4745.37548828125
120.08086	2234.52368164063
129.10252	10966.833984375
132.29204	1049.05432128906
136.07596	1451.46875
143.08189	1917.92114257813
145.09706	1173.18762207031
147.11337	2142.1201171875
175.11882	1498.84704589844
187.96013	5774.9541015625
189.9561	6214.5859375
265.93069	1885.28967285156
283.9426	11487.0693359375
285.93802	1261.33325195313
343.94785	2405.46850585938
359.91718	1898.45190429688
377.9278	6199.802734375
422.71725	1188.41430664063
437.93045	2015.10278320313
516.27161	1173.30969238281
805.43469	2033.31494140625
853.07422	1189.32397460938
957.61829	1212.572265625
peaklist end

peaklist start
mz=775.414991922203
fragmentation=HCD
charge=2
header=RawFile: QE929_MSQ1321_20180329_Heba_ub_s3_ctrl_3 Index: 13994 Silind: 59969
102.91293	1225.96923828125
129.10204	2991.04931640625
130.72806	1262.12438964844
135.55417	1277.22509765625
149.99704	1460.015625
162.26295	1338.31127929688
169.13313	2991.48413085938
183.14876	1645.57678222656
197.12666	1676.00231933594
211.14378	1674.99877929688
329.19128	1865.21643066406
340.18494	1882.57958984375
380.68671	2007.0107421875
425.23907	1599.68200683594
702.35962	6618.5087890625
815.44409	2482.86083984375
869.4071	2383.78271484375
912.49714	19369.2631835938
933.38922	5306.486328125
1461.0183	1958.00524902344
1499.6003	1842.60009765625
1663.4633	1763.53515625
peaklist end

peaklist start
mz=517.279949706942
fragmentation=HCD
charge=3
header=RawFile: QE929_MSQ1321_20180329_Heba_ub_s8_30_2 Index: 4291 Silind: 23898
104.05343	39677.07421875
110.07189	2821.60693359375
116.07143	2041.81127929688
120.08148	1157.09216308594
127.08654	1822.35827636719
129.10258	19487.95703125
131.08192	1315.50402832031
136.07588	1690.51538085938
141.10277	5204.93359375
146.06364	9781.6640625
147.11301	2021.95715332031
152.9482	1477.654296875
159.07719	1684.57641601563
169.95003	8814.44921875
173.12866	16527.33203125
183.11322	1470.00842285156
185.09134	1267.40063476563
187.96011	30278.296875
188.96077	1149.69946289063
189.95587	29110.578125
190.9561	1692.20458984375
201.12358	10280.8193359375
204.60072	1203.01672363281
213.08661	2235.88745117188
224.10309	1470.16162109375
242.11374	1631.99291992188
243.14468	2961.79663085938
263.93643	5252.3359375
265.93112	12156.314453125
271.13989	5403.84130859375
281.94693	4754.02099609375
283.94248	57882.0322265625
300.16592	2138.1767578125
308.67441	7117.19189453125
324.94812	2256.16040039063
341.18103	2526.40063476563
343.9454	18202.763671875
349.19196	1500.37451171875
356.41031	1490.57751464844
359.91901	14369.1875
377.92919	25617.1235351563
403.7384	1343.4208984375
410.97263	1338.45812988281
427.24817	1838.36547851563
427.74771	4571.6044921875
437.93406	16203.7565917969
443.26086	10593.2701416016
459.77136	1923.97583007813
478.76099	2313.32568359375
484.2532	4796.81201171875
499.27292	1841.42431640625
502.26364	2149.37133789063
517.28729	1757.60986328125
534.31622	1414.9814453125
572.31482	6086.904296875
575.30652	1537.361328125
583.32013	2883.755859375
597.33557	1522.41809082031
601.3277	2062.89379882813
604.32672	2138.548828125
703.39301	2557.79370117188
756.39557	1635.25427246094
773.43622	1583.70983886719
797.41486	1371.541015625
836.46575	4788.89233398438
902.51208	1579.48303222656
1372.3933	1613.32495117188
1545.5697	1361.83581542969
peaklist end

peaklist start
mz=517.27997667094
fragmentation=HCD
charge=3
header=RawFile: QE929_MSQ1321_20180329_Heba_ub_s1_ctrl_1 Index: 4159 Silind: 25094
101.10738	1284.55297851563
104.05341	20838.90234375
110.07195	1932.02990722656
115.0509	1487.66076660156
129.10257	12407.626953125
136.62823	1103.86376953125
146.06352	6187.7236328125
147.11325	2513.2998046875
152.94817	1381.8955078125
169.133	1887.9208984375
169.94939	9722.1005859375
173.12851	7906.10400390625
187.96051	37007.87109375
189.9558	34737.0859375
190.95831	1876.76599121094
201.12392	2390.63793945313
207.96365	1180.10754394531
243.14503	1167.48352050781
249.95961	4109.71728515625
253.47414	1106.58996582031
263.93665	9122.16015625
265.93161	8061.736328125
271.14273	1845.05603027344
281.94748	7409.63818359375
283.94246	70590.23828125
300.16907	2099.28979492188
308.67413	2160.97631835938
324.94647	4780.546875
343.94615	26140.7200927734
359.91874	20484.5600585938
377.92965	26709.4158935547
403.7352	2469.8974609375
408.20486	1308.73693847656
427.24496	1887.37915039063
437.93213	15987.0107421875
443.26053	2132.17431640625
572.31732	5273.18310546875
601.32587	1675.99658203125
691.39441	2329.04541015625
703.39386	2218.4931640625
854.48536	4483.50524902344
887.51147	1502.82360839844
887.51957	7775.1572265625
949.65558	1462.25537109375
1327.3717	1430.2412109375
peaklist end

peaklist start
mz=517.279985199484
fragmentation=HCD
charge=3
header=RawFile: QE929_MSQ1321_20180329_Heba_ub_s7_30_1 Index: 4309 Silind: 20207
104.05344	22618.64453125
110.07145	1781.40222167969
115.05076	1025.63708496094
116.1416	1163.07434082031
127.08797	1150.92102050781
129.10242	11874.734375
130.08688	1993.36010742188
146.06319	6460.708984375
147.1124	1601.09558105469
165.83853	1245.99926757813
169.94945	2804.04272460938
173.12836	6688.0869140625
173.25124	1124.21704101563
187.96024	19525.896484375
189.9558	18879.693359375
201.12331	5465.96240234375
216.13562	2025.72583007813
242.11211	1529.2333984375
243.14668	1215.21887207031
249.95847	1884.4462890625
258.14972	7981.189453125
263.93427	1389.05676269531
265.93201	6502.38525390625
271.13928	1364.38818359375
281.94699	2564.47485351563
283.94281	38592.1767578125
308.67395	5031.08203125
343.94642	11808.9938964844
359.91788	9876.443359375
377.92896	18202.8647460938
434.74057	1481.58508300781
437.93344	7401.15673828125
443.26152	4353.76916503906
484.25366	1504.02124023438
572.31812	3435.38708496094
599.83105	1377.50366210938
602.32306	1455.19677734375
604.33002	2243.060546875
703.39655	2027.25024414063
800.43311	1473.27526855469
844.58075	1318.21057128906
906.32819	1441.15124511719
975.51788	5225.0791015625
1078.5099	1558.40368652344
1244.4069	1778.59716796875
peaklist end

peaklist start
mz=517.280219867419
fragmentation=HCD
charge=3
header=RawFile: QE929_MSQ1321_20180329_Heba_ub_s3_ctrl_3 Index: 4148 Silind: 25602
104.05365	10827.546875
109.0299	1124.025390625
110.07158	8394.7880859375
111.75103	1111.50366210938
112.2033	1009.58966064453
129.10242	9920.3876953125
130.08612	1227.14514160156
130.49078	1252.42419433594
146.06329	2494.18725585938
147.11316	1416.44567871094
156.07672	1415.720703125
157.54683	1129.375
169.1339	1545.39782714844
169.94971	4529.43798828125
173.12843	4827.3603515625
175.11906	10194.4462890625
187.96049	16950.07421875
189.95607	17968.865234375
191.08488	4605.1494140625
197.12729	1189.81164550781
213.54459	1117.29321289063
219.07918	1929.70336914063
224.10382	1329.40344238281
258.15018	6533.0185546875
263.936	5791.42041015625
265.93289	5437.26953125
281.94696	1627.69226074219
283.9424	30896.814453125
303.21418	30209.9321289063
308.67413	2195.84326171875
324.94492	1236.41967773438
341.18237	1278.97180175781
343.94672	9374.7529296875
359.91959	9592.46594238281
377.92963	10696.8388671875
389.85651	1262.60070800781
399.23196	1266.74401855469
408.22287	1442.27136230469
418.23944	2376.63525390625
427.24176	1482.79919433594
428.24738	1736.18359375
437.93295	6365.916015625
443.26257	2371.24560546875
445.73969	1215.36206054688
515.29397	17457.6069335938
616.34271	12334.806640625
691.3985	1577.08654785156
715.41315	2310.23681640625
777.69025	1247.45336914063
790.45654	1735.83947753906
816.46179	1633.84802246094
887.51787	6750.15051269531
918.49084	1459.43322753906
974.51891	6645.41394042969
peaklist end

peaklist start
mz=517.280249649984
fragmentation=HCD
charge=3
header=RawFile: QE929_MSQ1321_20180329_Heba_ub_s4_10_1 Index: 4261 Silind: 21281
104.05363	19112.544921875
106.96143	1190.0458984375
110.07146	1266.13647460938
129.10266	13535.740234375
130.0865	2392.650390625
131.0817	1115.06127929688
134.80481	1045.75256347656
146.06346	9069.9169921875
147.11324	2276.83032226563
147.87122	1114.86987304688
169.94984	4860.15185546875
173.12877	10029.146484375
187.96034	26906.67578125
189.95593	26546.66796875
201.12407	9676.630859375
207.96758	1292.9404296875
249.96021	1471.76391601563
251.18643	1186.51452636719
258.15009	7469.42724609375
263.93597	6890.28076171875
265.93265	6125.23779296875
271.14072	2237.71655273438
281.94543	2038.38647460938
283.94256	49433.1142578125
288.20499	1370.24816894531
303.24832	2484.57690429688
308.67444	5604.892578125
323.16541	1200.73425292969
324.94754	2574.87768554688
343.94547	16758.90234375
359.91763	13885.4814453125
377.92966	21152.169921875
390.71353	1441.4580078125
418.73703	1789.75439453125
437.9328	10350.1220703125
474.50845	1326.55236816406
572.31635	2254.67529296875
580.32135	1734.82556152344
643.31677	1897.95568847656
769.17255	1586.71484375
895.99957	1371.14514160156
peaklist end

peaklist start
mz=517.280459932203
fragmentation=HCD
charge=3
header=RawFile: QE929_MSQ1321_20180329_Heba_ub_s6_10_3 Index: 13500 Silind: 26907
103.0545	2076.84252929688
110.07182	2737.00122070313
115.05064	2268.78881835938
120.08089	66116.21875
121.08425	2829.5693359375
129.10239	13449.6220703125
130.06544	2435.35913085938
130.845	1088.75134277344
132.08047	6712.73583984375
157.63243	1212.62939453125
159.09171	17146.3125
162.09135	5281.072265625
170.05952	1698.45678710938
171.98325	1356.57397460938
173.08064	1144.07080078125
173.12767	1359.69030761719
187.08672	4758.67578125
201.12288	1778.49011230469
207.11317	12587.2548828125
217.13748	1327.62548828125
231.12404	8219.765625
232.14005	1647.93444824219
235.10738	4751.9482421875
243.13263	2058.58056640625
245.13054	2254.115234375
246.1228	9805.984375
255.14859	2282.83251953125
256.10861	1376.53308105469
272.17557	8667.4638671875
274.11798	9603.724609375
423.74857	1743.03466796875
478.27542	1277.89611816406
496.26678	1533.96228027344
561.29236	1689.72729492188
595.33734	2217.44946289063
612.37958	9351.345703125
674.37744	1576.64477539063
675.38446	1852.25415039063
684.34521	2067.36450195313
709.31873	1690.44274902344
709.43494	65159.8557128906
711.42883	2224.85180664063
716.90839	1592.5234375
724.37396	5863.55322265625
725.9069	6516.44067382813
726.40143	4992.04345703125
787.4682	1634.875
792.43685	8158.03125
837.46753	2046.41467285156
846.49194	19331.279296875
912.63831	1350.23010253906
918.52313	1484.01770019531
1321.7754	6512.60656738281
1563.8945	9290.33996582031
peaklist end

peaklist start
mz=517.281315367565
fragmentation=HCD
charge=3
header=RawFile: QE929_MSQ1321_20180329_Heba_ub_s9_30_3 Index: 7934 Silind: 27632
101.07144	8212.4931640625
103.47202	966.840087890625
108.72436	987.255310058594
120.08105	11487.66015625
120.09628	1045.88427734375
128.10732	4620.1962890625
129.10254	5892.62890625
136.07623	6168.66162109375
138.71394	1120.04431152344
143.11821	2709.29931640625
143.86736	1295.59729003906
159.09062	1238.82299804688
171.11349	2212.2265625
173.14256	2276.45239257813
174.13168	1574.00244140625
176.12431	1054.33935546875
187.07248	1290.68579101563
193.09804	1908.28637695313
199.18115	2208.82568359375
338.18384	4257.966796875
349.15192	2374.11547851563
400.7092	1224.20703125
617.20044	1201.16259765625
657.73712	1368.31140136719
691.30139	1268.62561035156
706.35181	1441.49389648438
805.42568	7221.58764648438
1045.5052	1225.06018066406
peaklist end

peaklist start
mz=517.28151446555
fragmentation=HCD
charge=3
header=RawFile: QE929_MSQ1321_20180329_Heba_ub_s6_10_3 Index: 7761 Silind: 25738
101.0715	10432.775390625
104.82805	1055.14172363281
110.07175	4829.17578125
112.08733	2286.05712890625
112.31264	1186.21960449219
116.40025	990.444702148438
116.73114	1109.86181640625
120.0809	5769.384765625
129.10229	2784.8212890625
133.06108	4610.4541015625
135.06821	1068.13403320313
136.06638	1473.77233886719
136.07588	32274.271484375
137.07968	2108.12744140625
138.05719	1047.00610351563
143.11781	7990.02734375
146.18297	1203.60827636719
147.1127	2000.47094726563
157.07607	7696.328125
157.13516	1205.06799316406
159.09161	1809.92797851563
171.11246	4114.9560546875
173.12866	21904.888671875
174.08978	1815.9931640625
175.11897	10607.7783203125
185.07141	1869.2724609375
192.10178	7257.59228515625
193.09734	5694.67626953125
198.08688	2558.69604492188
201.12344	5914.67626953125
233.12956	1705.50805664063
237.12344	88823.8046875
238.12622	10409.7099609375
246.09172	1175.53381347656
258.1456	1348.80725097656
261.12433	1505.19519042969
265.11868	10402.0087890625
272.17255	1813.65246582031
296.11072	1203.92163085938
320.13907	28799.5522460938
323.04099	1149.4677734375
334.14056	2310.73217773438
348.13513	5258.5986328125
352.15067	2475.998046875
398.20508	1640.353515625
409.21793	1483.73864746094
492.76981	1685.19812011719
499.2616	1910.15258789063
515.76599	2378.15063476563
529.27216	1403.40698242188
572.28583	1716.06420898438
575.27802	2791.89404296875
576.30981	5312.8798828125
577.82013	4435.36865234375
578.30951	1990.74645996094
588.31366	1565.46887207031
598.32941	5466.70849609375
601.81628	1359.6240234375
603.26886	2384.47192382813
635.82697	2220.90869140625
649.3233	2366.07421875
669.33582	28205.86328125
678.32697	2281.10009765625
691.71381	1312.79870605469
703.76007	1423.69372558594
714.35181	2586.37768554688
725.86487	2633.18432617188
741.04651	1326.64208984375
1041.5429	15364.3958740234
1070.5177	9701.87841796875
1087.5527	18664.8896484375
1197.6323	9220.60913085938
1200.6344	9621.787109375
1241.6578	57496.2192382813
1287.6642	90335.8704833984
1294.998	1417.42663574219
peaklist end

peaklist start
mz=517.283217308016
fragmentation=HCD
charge=3
header=RawFile: QE929_MSQ1321_20180329_Heba_ub_s2_ctrl_2 Index: 7493 Silind: 26900
110.07154	2353.19482421875
120.08045	1286.06640625
129.10258	6572.59375
131.08195	2559.734375
135.47861	972.552001953125
147.11272	1427.00927734375
153.81834	1157.80517578125
159.07671	4602.798828125
175.11877	1653.50390625
180.2321	1319.23889160156
187.14182	1333.80676269531
187.9603	1955.74182128906
195.14957	1593.82275390625
197.13168	1101.36364746094
211.14412	7418.29736328125
230.11349	1239.1552734375
283.94238	2049.75415039063
377.92807	2010.15490722656
452.2291	1854.68017578125
461.24564	2695.7451171875
524.25061	1766.07568359375
565.30884	4472.6083984375
687.40698	2264.755859375
833.43073	2385.78002929688
873.48334	1879.1884765625
892.68665	1339.51171875
peaklist end

peaklist start
mz=517.283217308016
fragmentation=HCD
charge=3
header=RawFile: QE929_MSQ1321_20180329_Heba_ub_s2_ctrl_2 Index: 7571 Silind: 26900
101.07127	4768.61279296875
109.22126	1261.35717773438
110.0714	1902.73071289063
112.08736	1340.13452148438
120.08101	8147.21923828125
129.1019	2376.0380859375
130.06517	1772.53674316406
136.07585	10511.9638671875
143.11781	4426.7548828125
147.11284	1430.74645996094
157.07597	8464.89453125
159.09206	2069.4814453125
168.8886	1191.52172851563
173.12849	5792.24267578125
175.11938	7714.05126953125
185.07088	5531.82958984375
192.10179	1874.69775390625
195.14893	1323.51391601563
219.14847	1595.01123046875
233.12875	1340.77294921875
237.12317	23848.61328125
238.1264	1894.83081054688
253.62128	1216.27111816406
261.12335	1691.7705078125
265.11896	1705.93774414063
287.96518	1555.998046875
293.12958	1605.98559570313
320.13948	37672.7661132813
335.16907	1368.22399902344
348.13408	9177.72778320313
383.68027	1230.78601074219
424.18692	1757.29772949219
429.10434	1323.37744140625
449.75095	1382.720703125
451.94171	1312.52563476563
495.21243	1410.470703125
521.27509	2452.84204101563
544.27917	1710.71667480469
572.28162	2070.18334960938
578.32104	1608.11108398438
598.33179	1226.04016113281
600.82202	5111.64990234375
601.31787	2587.24584960938
622.32623	1618.4150390625
623.31665	1531.05749511719
652.32788	1442.70324707031
669.33496	40011.2607421875
1174.6316	3421.47717285156
1197.6294	3702.32080078125
1241.6551	8738.87133789063
1287.6656	12614.177734375
peaklist end

peaklist start
mz=517.284459241785
fragmentation=HCD
charge=3
header=RawFile: QE929_MSQ1321_20180329_Heba_ub_s8_30_2 Index: 13056 Silind: 27353
110.07203	2214.62377929688
111.29572	1099.22253417969
112.08774	1226.98486328125
114.74702	1167.88305664063
120.08103	42439.2578125
121.08492	2514.99096679688
129.10275	6304.4453125
136.07713	1151.53881835938
146.84108	1438.955078125
158.09273	1213.09753417969
169.13451	2072.3642578125
175.11917	8419.81640625
186.12512	1434.3076171875
187.14493	6337.08642578125
190.53734	1144.71374511719
200.14003	6210.0751953125
215.13924	2651.19677734375
217.1377	2289.91674804688
223.03096	1091.8798828125
228.13411	1588.9052734375
232.142	1532.02001953125
233.16499	38715.05078125
234.16835	5295.9833984375
245.13248	2350.66357421875
247.50871	1193.78479003906
261.15918	8291.8193359375
273.2951	1179.98767089844
333.1889	2351.14233398438
344.19708	2623.5849609375
362.20737	1795.22705078125
429.28513	2052.166015625
435.27228	4812.00634765625
463.22922	1747.34069824219
478.28622	1174.87939453125
480.25757	24216.6318359375
530.27301	2161.52807617188
548.35956	5586.59814453125
593.34216	10913.7362060547
652.39386	1780.92687988281
675.38605	1833.14428710938
694.3877	75064.7236328125
793.44015	3392.10607910156
808.47247	1361.458984375
871.3916	5194.654296875
1347.1727	1470.78051757813
1593.0332	1502.94018554688
peaklist end

peaklist start
mz=775.429732990299
fragmentation=HCD
charge=2
header=RawFile: QE929_MSQ1321_20180329_Heba_ub_s2_ctrl_2 Index: 15465 Silind: 64311
118.229	1232.44018554688
120.08095	2049.33251953125
129.10193	1941.58203125
143.1178	2200.34521484375
145.14793	1341.75622558594
176.52087	1534.60021972656
181.6969	1198.76110839844
244.16635	1701.62023925781
339.3735	1500.7978515625
529.53949	1641.99438476563
875.85626	1704.55786132813
peaklist end

peaklist start
mz=775.432390995459
fragmentation=HCD
charge=2
header=RawFile: QE929_MSQ1321_20180329_Heba_ub_s5_10_2 Index: 12435 Silind: 62293
101.07206	1653.78930664063
104.05317	1329.95068359375
111.91381	1153.25732421875
127.08719	3070.57421875
136.06384	1328.57360839844
155.08205	8731.1357421875
175.11876	1475.60864257813
183.15001	7039.6943359375
211.14613	1739.33483886719
227.10333	2202.92504882813
240.17058	7202.95068359375
374.17178	1632.33178710938
387.23804	1697.162109375
408.08701	1730.10180664063
427.76044	1571.91320800781
518.26471	1723.26733398438
649.39203	1667.76330566406
776.45856	1654.90576171875
950.55444	1792.5439453125
959.1626	1527.59924316406
peaklist end

peaklist start
mz=775.432390995459
fragmentation=HCD
charge=2
header=RawFile: QE929_MSQ1321_20180329_Heba_ub_s5_10_2 Index: 12441 Silind: 62293
101.07194	1401.11596679688
107.8249	1371.12414550781
127.08665	3318.15258789063
127.36785	1268.07556152344
155.08153	7992.3994140625
168.47627	1319.87731933594
183.14932	8082.25537109375
200.13831	2027.55102539063
211.14409	2176.4345703125
227.10254	1489.36206054688
240.1692	1954.07507324219
374.17148	2366.23803710938
430.37744	1539.54650878906
486.78799	1538.29956054688
690.69379	1455.83825683594
937.4837	1690.55249023438
peaklist end

peaklist start
mz=775.432390995459
fragmentation=HCD
charge=2
header=RawFile: QE929_MSQ1321_20180329_Heba_ub_s5_10_2 Index: 12499 Silind: 62293
101.07128	3046.44897460938
102.05534	2996.0654296875
104.68553	1557.04833984375
113.07092	12487.1123046875
129.10222	7818.76904296875
136.07576	5581.2744140625
161.07405	9469.650390625
169.13326	9743.8408203125
183.14931	11772.09765625
187.1443	11229.0771484375
189.06903	3078.20654296875
197.12845	6402.3916015625
211.14389	5011.35498046875
215.13916	1554.20104980469
226.11795	1605.66162109375
244.12898	2483.693359375
272.17145	2393.57666015625
273.7681	1508.62585449219
329.19171	5610.1533203125
340.18643	2574.3408203125
393.1832	1532.98974609375
425.23856	3221.83666992188
426.30002	1524.51843261719
433.25311	1322.29357910156
442.27689	1880.96728515625
525.31189	2308.18701171875
532.50836	1457.00146484375
536.21106	1626.82348632813
543.27058	4425.85986328125
589.30951	2830.630859375
654.35715	9661.84948730469
698.32947	1721.22924804688
718.34719	13385.1008300781
729.33124	1661.14990234375
741.24414	1589.91967773438
775.4364	1804.70141601563
788.3548	6091.7783203125
826.40002	2353.01098632813
831.42749	3244.48046875
864.49127	26838.876953125
866.47833	1789.66625976563
917.39942	19599.5424804688
928.48879	49367.7504882813
1009.4932	1864.38916015625
1067.0031	1873.35522460938
1113.5215	1844.82299804688
1333.5946	2147.91748046875
1872.9354	2182.26416015625
2886.4243	2168.86157226563
peaklist end

peaklist start
mz=775.432553010752
fragmentation=HCD
charge=2
header=RawFile: QE929_MSQ1321_20180329_Heba_ub_s5_10_2 Index: 12677 Silind: 62378
113.07109	2036.37854003906
129.10252	7659.46923828125
130.42709	1411.16552734375
139.73242	1277.55187988281
147.11324	1514.21459960938
169.13434	5561.091796875
170.98599	1506.30712890625
183.14923	11780.4091796875
185.16469	9236.166015625
187.1443	5150.41162109375
197.12825	2472.0068359375
211.1447	3199.77099609375
213.15918	2783.89697265625
229.09357	2329.03125
317.24316	1428.33801269531
329.19388	2792.47119140625
383.19232	1649.87084960938
407.77667	1457.38073730469
458.22626	1823.60607910156
562.76727	2125.23046875
654.35419	1785.84387207031
667.30841	4516.73425292969
718.35504	2563.52124023438
730.35858	1560.71691894531
836.37823	2272.8388671875
864.48083	5412.60791015625
865.50366	1815.04772949219
917.39606	2577.59692382813
928.48932	5629.458984375
940.91113	1794.3779296875
1119.6016	1692.09887695313
1123.463	13827.0131835938
1151.5898	2535.36572265625
1333.6008	3170.43017578125
1335.6149	1699.01794433594
1547.753	4216.50939941406
1984.5726	2076.65649414063
2252.3718	1981.86474609375
3143.1108	2204.18359375
peaklist end

peaklist start
mz=775.432553010752
fragmentation=HCD
charge=2
header=RawFile: QE929_MSQ1321_20180329_Heba_ub_s5_10_2 Index: 12918 Silind: 62378
103.00797	1453.63842773438
108.37644	1374.01684570313
113.07188	1536.31384277344
129.10303	5416.43505859375
169.13402	3010.23071289063
183.14961	1657.37097167969
197.13023	1726.51489257813
201.0262	1360.42443847656
245.29938	1304.72973632813
310.21564	1540.57666015625
331.29135	1521.76391601563
456.75327	2841.6748046875
467.67969	1302.62731933594
536.29028	1504.88525390625
605.23523	1436.99499511719
702.36353	2120.49829101563
912.4922	11943.3603515625
928.48047	2089.39770507813
952.55402	1734.32592773438
1061.6018	1878.86279296875
1091.5416	1652.8642578125
1212.7299	1989.49951171875
2189.2405	1824.33459472656
peaklist end

peaklist start
mz=775.433427232623
fragmentation=HCD
charge=2
header=RawFile: QE929_MSQ1321_20180329_Heba_ub_s5_10_2 Index: 12918 Silind: 62422
103.00797	1453.63842773438
108.37644	1374.01684570313
113.07188	1536.31384277344
129.10303	5416.43505859375
169.13402	3010.23071289063
183.14961	1657.37097167969
197.13023	1726.51489257813
201.0262	1360.42443847656
245.29938	1304.72973632813
310.21564	1540.57666015625
331.29135	1521.76391601563
456.75327	2841.6748046875
467.67969	1302.62731933594
536.29028	1504.88525390625
605.23523	1436.99499511719
702.36353	2120.49829101563
912.4922	11943.3603515625
928.48047	2089.39770507813
952.55402	1734.32592773438
1061.6018	1878.86279296875
1091.5416	1652.8642578125
1212.7299	1989.49951171875
2189.2405	1824.33459472656
peaklist end

peaklist start
mz=775.433427232623
fragmentation=HCD
charge=2
header=RawFile: QE929_MSQ1321_20180329_Heba_ub_s5_10_2 Index: 13087 Silind: 62422
101.07101	2420.70043945313
102.05505	1346.51965332031
108.66245	1382.79724121094
129.10298	4645.33837890625
129.14787	1295.81396484375
145.71892	1202.50939941406
161.0751	1664.51110839844
169.1331	7072.67919921875
183.14899	5559.78515625
197.12801	5486.384765625
211.14374	2535.3798828125
250.30457	1292.41870117188
290.61951	1436.01489257813
321.27847	1397.25573730469
329.19025	4559.79248046875
340.18488	2553.70776367188
389.79617	1361.00854492188
398.58911	1558.40808105469
425.24069	2148.80151367188
442.27875	1901.55981445313
456.75137	2234.96020507813
573.31799	5095.44287109375
702.35413	9203.650390625
738.34967	1915.29699707031
815.44523	8748.14135742188
840.07684	1769.08544921875
867.3739	1790.79296875
874.39697	1935.78247070313
912.49429	27487.345703125
933.39478	2576.41186523438
959.70575	1647.06884765625
2013.8296	1681.33435058594
2079.9546	1670.11047363281
2803.8801	1862.44250488281
2981.4202	2062.65234375
peaklist end

peaklist start
mz=775.433668410831
fragmentation=HCD
charge=2
header=RawFile: QE929_MSQ1321_20180329_Heba_ub_s9_30_3 Index: 14678 Silind: 69155
101.07137	2382.86840820313
102.05515	1697.44116210938
103.48273	1352.5546875
115.80333	1287.09582519531
129.10204	6305.8662109375
139.74162	1232.51452636719
169.13333	5441.4091796875
183.14885	5201.92529296875
197.1284	2648.88232421875
201.06187	1462.17907714844
211.14467	1698.6845703125
226.11867	1584.85729980469
251.04398	1481.0087890625
272.16989	1710.95593261719
329.19168	2834.43774414063
425.24496	1591.25134277344
427.26151	1423.73815917969
573.31464	6508.40087890625
702.35968	7300.1875
789.36267	1853.30126953125
804.35095	2187.70922851563
815.44403	2798.67700195313
824.46558	1617.15893554688
838.89893	2509.70581054688
869.39539	2075.42602539063
895.4364	3246.62182617188
912.49308	25942.7034912109
933.40088	2328.50317382813
934.39252	2494.72387695313
1140.8944	2396.54272460938
1914.9573	1728.97399902344
2410.8054	2386.85913085938
2467.2083	2226.3505859375
peaklist end

peaklist start
mz=775.433702276114
fragmentation=HCD
charge=2
header=RawFile: QE929_MSQ1321_20180329_Heba_ub_s8_30_2 Index: 15610 Silind: 65389
120.08108	2634.80126953125
125.81767	1228.22009277344
129.1022	1983.34118652344
136.07597	1453.638671875
143.11847	1976.12121582031
200.14062	1807.2763671875
215.04887	1728.46325683594
228.13611	2146.22729492188
248.073	1570.45935058594
308.64108	1665.7822265625
519.0639	1560.66040039063
550.3316	1645.30480957031
664.36273	1762.11145019531
1504.3816	1920.85217285156
1599.7875	1771.498046875
peaklist end

peaklist start
mz=775.433702276114
fragmentation=HCD
charge=2
header=RawFile: QE929_MSQ1321_20180329_Heba_ub_s8_30_2 Index: 16011 Silind: 65389
129.10228	16494.111328125
136.07555	18170.826171875
138.73033	1380.32604980469
173.12907	1680.86218261719
183.11299	8259.880859375
183.14882	16714.798828125
195.11316	2633.49560546875
198.18983	1524.34484863281
211.14459	9031.5732421875
242.1859	2060.49340820313
250.12074	2033.251953125
280.20099	3381.32397460938
287.09955	5319.703125
307.14087	1827.90515136719
308.19608	6209.76171875
323.21008	2221.916015625
326.17075	10574.3916015625
335.13611	8151.85009765625
355.16037	1822.44201660156
391.27008	7080.17822265625
403.19702	1893.22827148438
421.72949	1476.564453125
436.29321	3465.1767578125
450.16196	5130.12158203125
486.21649	1818.19055175781
518.22412	7258.076171875
518.33472	1490.02185058594
535.25403	2535.62768554688
565.25531	5965.10595703125
576.7804	1925.92297363281
608.7796	1849.33215332031
628.51318	1711.9326171875
633.36151	2260.37255859375
648.30566	1587.8408203125
712.28961	2932.4052734375
718.3847	2040.0126953125
729.3642	5538.0986328125
762.36786	3252.8212890625
776.45862	1656.01806640625
825.37537	7493.32763671875
876.40047	9637.23266601563
883.513	2106.82470703125
918.49908	11600.1416015625
940.39987	16884.4008789063
989.47839	2183.96923828125
1031.5959	3194.44067382813
1053.4807	5225.8759765625
1086.5336	14555.4260253906
1150.5328	33345.1549072266
1189.6383	2536.041015625
1360.6783	1961.6142578125
1393.7238	5868.3017578125
1457.7146	8020.50634765625
1507.053	1700.18273925781
peaklist end

peaklist start
mz=775.433808071538
fragmentation=HCD
charge=2
header=RawFile: QE929_MSQ1321_20180329_Heba_ub_s9_30_3 Index: 15199 Silind: 69230
101.07124	2818.23828125
103.0432	1309.740234375
120.08096	6616.306640625
129.1019	2410.91430664063
140.57556	1287.03576660156
158.00725	1405.3916015625
179.09857	1410.12292480469
185.9646	1560.73645019531
199.17908	2115.47827148438
227.17429	2689.76416015625
286.73691	1425.0908203125
317.64651	1395.15625
630.81866	1548.29797363281
1221.5562	2300.33520507813
peaklist end

peaklist start
mz=775.434134541487
fragmentation=HCD
charge=2
header=RawFile: QE929_MSQ1321_20180329_Heba_ub_s4_10_1 Index: 15085 Silind: 59085
119.73029	1433.66613769531
120.08082	1756.58227539063
125.04309	1325.48315429688
129.10223	5980.6298828125
131.23558	1293.57019042969
136.07634	1396.60717773438
200.13882	1627.40197753906
230.10249	1310.1552734375
244.16643	2714.48364257813
442.27246	1832.95690917969
484.85498	1462.99194335938
498.67642	1593.58752441406
573.31561	3238.58227539063
702.3526	2439.40771484375
797.44086	2292.23193359375
912.48914	5927.9951171875
990.26678	1595.30639648438
peaklist end

peaklist start
mz=517.291858718532
fragmentation=HCD
charge=3
header=RawFile: QE929_MSQ1321_20180329_Heba_ub_s6_10_3 Index: 14548 Silind: 26053
105.68416	990.309814453125
110.07172	1636.46264648438
120.08106	6552.056640625
129.10216	4563.955078125
136.07552	1529.26147460938
156.65933	1107.23864746094
212.10309	1982.37561035156
288.20514	1286.21813964844
292.54288	1172.20275878906
414.63239	1186.83923339844
486.30521	1384.38342285156
830.48779	4114.36962890625
874.98615	1265.12963867188
peaklist end

peaklist start
mz=517.291858718532
fragmentation=HCD
charge=3
header=RawFile: QE929_MSQ1321_20180329_Heba_ub_s6_10_3 Index: 14573 Silind: 26053
115.0872	6460.681640625
116.77229	1078.94311523438
120.08088	58339.5859375
120.08919	2604.68383789063
121.08461	2528.00268554688
125.07072	1620.76452636719
129.10272	1396.52551269531
136.07542	9022.7060546875
155.15465	2398.20458984375
167.08156	10561.9560546875
168.12332	1712.82971191406
173.12811	1457.7568359375
178.10603	5914.58837890625
184.10786	12965.80859375
195.07707	1719.74743652344
198.75314	1034.11120605469
200.13885	1510.08728027344
212.10269	52731.4296875
213.10646	2468.32543945313
215.33998	1367.90246582031
228.13521	4693.634765625
246.1825	1509.36511230469
269.18707	1506.78210449219
280.16602	7643.7333984375
283.14453	2120.77954101563
299.17361	2223.95166015625
307.98621	1133.30187988281
325.18698	12387.1083984375
328.51187	1435.08264160156
332.19885	1317.66979980469
351.20175	11687.0244140625
379.19821	4702.11083984375
396.22101	1497.43103027344
543.29047	1671.75891113281
716.61035	1529.83471679688
744.40436	2269.802734375
peaklist end

peaklist start
mz=775.434171409005
fragmentation=HCD
charge=2
header=RawFile: QE929_MSQ1321_20180329_Heba_ub_s2_ctrl_2 Index: 15789 Silind: 64340
127.7946	1498.30310058594
129.10223	11785.658203125
136.07574	1947.28247070313
183.1125	1455.88745117188
183.14917	2038.99255371094
201.12251	2339.22265625
271.90497	1511.69116210938
401.93207	1588.94482421875
762.34528	1864.08044433594
1063.5456	3996.18371582031
1150.5292	2643.3115234375
1151.5211	1553.14782714844
1214.5364	1978.73400878906
1386.8104	1687.21154785156
peaklist end

peaklist start
mz=775.434302846611
fragmentation=HCD
charge=2
header=RawFile: QE929_MSQ1321_20180329_Heba_ub_s7_30_1 Index: 14103 Silind: 61372
114.06779	1454.47998046875
120.08109	25464.9765625
121.08427	2113.04272460938
129.10255	33552.46875
130.10545	1395.57312011719
141.10263	2222.81665039063
147.11293	7354.81298828125
165.10239	2799.5634765625
169.09747	2155.10327148438
173.91072	1542.95617675781
183.14963	7261.0927734375
195.11269	5237.125
209.09148	1792.68908691406
211.14441	8772.6748046875
226.11856	11093.4541015625
226.15474	2762.615234375
228.13599	2042.53881835938
244.12811	7464.810546875
244.16577	30626.04296875
245.16705	1752.28491210938
263.10156	1541.11682128906
266.15088	2489.88403320313
276.13376	2246.82763671875
294.1792	2003.44262695313
310.21323	5623.42431640625
316.16519	1711.38537597656
329.12726	2024.31274414063
355.19757	11092.7626953125
373.20819	2298.60595703125
395.13095	1630.27697753906
425.23914	7480.51318359375
426.18094	5995.03515625
442.2756	1694.77770996094
488.23715	9425.921875
526.28662	2106.70458984375
536.26392	2051.029296875
538.2688	2001.89306640625
554.28253	8042.6259765625
563.22278	1792.57922363281
587.30408	5845.53759765625
589.24402	3478.80126953125
632.27856	1596.90954589844
660.27876	8208.69702148438
690.32812	6007.8876953125
690.83893	1919.91821289063
699.33136	3241.24291992188
733.32843	2555.46557617188
743.31156	12002.8334960938
761.32556	7986.482421875
763.35034	2727.57543945313
797.4421	55472.1572265625
799.43964	2889.91088867188
832.39764	5731.72607421875
842.38894	4302.53430175781
860.39998	15587.0656738281
907.49274	1986.88415527344
908.46625	8892.96875
925.49658	2433.20751953125
950.55011	1887.11413574219
1007.4603	5367.0048828125
1031.9476	1653.63684082031
1072.5555	15392.7163085938
1124.4794	1923.10827636719
1211.0564	1785.57360839844
1246.1719	1764.49255371094
2265.7036	1752.1396484375
peaklist end

peaklist start
mz=775.434347453781
fragmentation=HCD
charge=2
header=RawFile: QE929_MSQ1321_20180329_Heba_ub_s7_30_1 Index: 14455 Silind: 61458
101.07137	3171.30419921875
102.05554	1862.01171875
112.02989	1462.09399414063
112.46376	1215.60693359375
113.07187	1559.94677734375
124.03953	3236.02026367188
129.10231	6145.9482421875
168.97701	1541.36474609375
169.13338	5857.486328125
175.11765	2201.169921875
183.14923	6140.55859375
188.03772	1422.07727050781
188.68477	1356.06359863281
193.96049	1404.76147460938
197.1281	6037.33056640625
205.06425	2440.76708984375
211.14455	2006.90222167969
310.20853	1330.54174804688
312.16602	1498.31127929688
329.19199	7278.408203125
356.68842	1392.9736328125
425.23764	2332.35229492188
442.27292	2119.78955078125
456.75153	1900.880859375
525.31848	1491.36596679688
553.34418	1684.48181152344
573.31653	5455.33984375
702.36004	16999.1201171875
729.34381	2275.86962890625
804.35321	2824.71655273438
815.43475	2763.326171875
838.89557	2851.32250976563
869.40253	2019.51416015625
912.49167	32136.40234375
914.48883	1894.60168457031
915.38043	2095.27685546875
933.39136	3188.61694335938
1081.5372	2973.84790039063
1399.6183	1898.13427734375
1502.7977	1800.61657714844
1511.0186	1810.69653320313
1609.7776	1971.75903320313
1725.7798	1839.22814941406
2192.5356	1816.14953613281
peaklist end

peaklist start
mz=517.292032628523
fragmentation=HCD
charge=3
header=RawFile: QE929_MSQ1321_20180329_Heba_ub_s8_30_2 Index: 13383 Silind: 27459
110.07158	1467.17248535156
120.08081	4988.56298828125
124.43494	1200.72082519531
129.10283	1650.33581542969
136.07585	1768.67944335938
175.11958	1718.88256835938
178.4435	1185.3662109375
187.14388	1916.09655761719
193.0965	1729.92126464844
199.18111	1890.50061035156
200.14024	1814.08386230469
221.12737	1145.08361816406
234.69403	1339.84765625
235.14278	1568.42370605469
306.17972	2526.36303710938
309.26193	1252.21899414063
355.1788	1295.064453125
482.23376	3947.71655273438
629.29779	1721.95104980469
630.31299	1941.31396484375
702.39032	4579.638671875
730.3446	2519.474609375
peaklist end

peaklist start
mz=775.434512790755
fragmentation=HCD
charge=2
header=RawFile: QE929_MSQ1321_20180329_Heba_ub_s5_10_2 Index: 13817 Silind: 62506
129.10233	2587.9482421875
131.13869	1279.18408203125
168.38333	1419.27429199219
183.14856	1558.49182128906
186.98192	1366.78588867188
187.14388	20227.697265625
197.1277	1629.47729492188
215.13922	15847.048828125
255.23158	1457.30151367188
397.24207	2662.61157226563
447.2319	2064.59838867188
480.88568	1641.78686523438
609.03058	1537.84838867188
708.34369	4716.09228515625
717.30145	1694.83764648438
913.48004	1775.23254394531
951.43896	2913.6533203125
1008.466	20282.9702148438
1038.4851	1573.66052246094
1222.5461	12461.3930664063
1335.6251	3096.86962890625
1482.2795	1781.64270019531
peaklist end

peaklist start
mz=775.434632229656
fragmentation=HCD
charge=2
header=RawFile: QE929_MSQ1321_20180329_Heba_ub_s4_10_1 Index: 14292 Silind: 59003
108.25857	1291.87255859375
113.07127	2175.0185546875
129.10321	1353.74768066406
130.24516	1584.59533691406
132.20914	1252.28833007813
136.51646	1446.00756835938
152.76784	1250.52978515625
161.30121	1244.47839355469
189.06761	1472.54711914063
197.12801	1891.9775390625
211.14359	2021.45239257813
289.88779	1334.23278808594
343.12808	1468.74890136719
480.97067	1662.08386230469
574.08643	1765.66430664063
625.12567	1502.41748046875
775.4361	1614.36499023438
924.38141	1993.134765625
928.47626	1862.47534179688
2346.5017	2332.87817382813
peaklist end

peaklist start
mz=775.434632229656
fragmentation=HCD
charge=2
header=RawFile: QE929_MSQ1321_20180329_Heba_ub_s4_10_1 Index: 14503 Silind: 59003
103.67351	1298.89465332031
120.08093	32182.720703125
121.08452	1947.65344238281
125.10248	1277.74890136719
126.05524	2028.02490234375
129.09366	2087.91845703125
129.10242	39738.03125
130.08661	1457.65026855469
130.10611	2500.18579101563
141.10251	1643.40856933594
147.11319	7464.8876953125
149.74078	1251.65234375
165.10228	2164.43872070313
167.11752	2214.35546875
169.09717	3112.86328125
183.14896	3119.11791992188
184.55756	1761.01623535156
195.11224	7528.638671875
209.0921	5508.62109375
211.14418	7845.04833984375
226.11855	9944.078125
226.15529	8271.6142578125
244.12956	5672.6240234375
244.16533	30457.208984375
245.1324	1666.04516601563
245.16913	2550.78515625
266.14862	1961.97680664063
276.13391	2669.23315429688
310.21194	2487.37744140625
329.12662	5426.5224609375
342.12561	2294.21459960938
355.19644	16176.3720703125
373.20035	1941.39331054688
395.13574	2055.74096679688
425.23883	8270.2392578125
426.18277	5687.02734375
433.70428	1564.27587890625
455.24194	1403.49401855469
478.1705	1700.08532714844
488.23441	2930.41967773438
502.23026	1984.84582519531
526.28717	2962.24926757813
554.28064	7551.7802734375
561.2511	1629.86584472656
570.30908	1870.92199707031
587.302	6109.75390625
589.24762	2296.47094726563
632.29102	2326.73901367188
660.27773	9230.26245117188
679.28265	1998.23229980469
690.32019	2181.046875
701.36548	1843.18786621094
733.32794	1825.89965820313
743.31525	5976.83984375
761.32789	12178.1147460938
763.34459	4648.96765136719
763.8631	2346.19799804688
774.73065	2333.62939453125
775.05676	2553.37255859375
797.43806	55950.4450683594
832.40717	3281.94946289063
842.38121	10462.8974609375
860.39562	23484.2470703125
907.48334	2323.48608398438
908.46792	11707.2138671875
928.71985	1624.64294433594
949.48383	1844.33386230469
1007.4607	9628.05493164063
1072.5715	11039.859375
1073.5605	5744.08154296875
1122.49	12557.037109375
1123.5046	10248.3525390625
1124.4877	3095.7373046875
1139.5028	5846.96801757813
1203.61	5233.11437988281
1239.795	1865.08239746094
1380.644	2008.95715332031
peaklist end

peaklist start
mz=775.43466417747
fragmentation=HCD
charge=2
header=RawFile: QE929_MSQ1321_20180329_Heba_ub_s7_30_1 Index: 13582 Silind: 61310
113.07106	2871.38134765625
114.92181	1264.19763183594
129.10257	2749.0986328125
130.0649	4621.8466796875
147.11194	1924.00305175781
158.9444	1613.68872070313
159.09097	5437.52490234375
175.12102	1495.51599121094
183.14905	7543.04541015625
185.16557	1805.43005371094
187.14383	2941.78271484375
197.12723	1952.32556152344
207.56239	1493.26306152344
211.1447	2142.28955078125
213.15991	1652.86743164063
217.68517	1348.29309082031
227.00191	1376.97497558594
228.13441	1811.02661132813
237.88605	1461.34631347656
273.1344	8339.85546875
297.81458	1430.11938476563
301.12674	2606.7314453125
329.19235	1714.77807617188
343.13913	1605.11938476563
370.15161	7333.41748046875
378.68329	1485.138671875
465.24942	1970.61889648438
621.28247	2898.67431640625
636.3501	1981.88024902344
718.35461	2164.89428710938
734.36438	1768.83093261719
864.49013	5935.61352539063
899.40155	1852.14782714844
912.48193	2698.2451171875
917.39862	1865.310546875
928.48657	6721.0029296875
942.9455	1554.5751953125
1048.5044	11218.9423828125
1123.4611	3177.18872070313
1161.5878	2234.556640625
1236.562	1797.68371582031
1248.606	3215.45581054688
1630.6522	1788.52368164063
1921.7666	1726.59497070313
2820.2554	2012.46923828125
peaklist end

peaklist start
mz=775.43466417747
fragmentation=HCD
charge=2
header=RawFile: QE929_MSQ1321_20180329_Heba_ub_s7_30_1 Index: 13761 Silind: 61310
101.07154	3124.08959960938
113.07152	1514.18713378906
120.08141	2095.81176757813
129.10222	4780.3349609375
136.07602	2912.626953125
183.14897	1959.43591308594
211.14507	2345.07495117188
248.93263	1351.93505859375
329.19403	2332.91796875
359.16644	2249.83178710938
622.33368	1550.12036132813
864.48804	2209.13598632813
912.50079	1886.53344726563
917.39026	2119.12744140625
928.47443	2362.94799804688
1108.9163	1525.37036132813
1117.2816	1978.81298828125
1212.7183	5253.49169921875
1213.7367	2810.2412109375
1862.4825	1775.98596191406
2012.449	1776.3681640625
2292.3154	1920.41540527344
2918.783	2146.34912109375
peaklist end

peaklist start
mz=775.434690929101
fragmentation=HCD
charge=2
header=RawFile: QE929_MSQ1321_20180329_Heba_ub_s8_30_2 Index: 14911 Silind: 65116
101.07128	2410.66845703125
107.63782	1291.37561035156
147.11322	1367.21667480469
169.13326	1897.51538085938
169.17235	1477.10656738281
183.14961	3145.3408203125
194.08553	1488.74426269531
197.1297	1913.79577636719
211.14305	1298.39379882813
224.22554	1293.28540039063
231.0676	1858.86694335938
250.35616	1594.33325195313
447.90424	1505.60729980469
492.509	1598.83825683594
665.44305	1627.29309082031
702.35968	2504.37182617188
727.14789	1554.58239746094
775.42963	1755.64477539063
775.573	1736.56787109375
912.4937	8381.67224121094
933.39172	2340.22509765625
1211.6794	1856.2841796875
1590.1165	1879.17944335938
peaklist end

peaklist start
mz=775.434715617185
fragmentation=HCD
charge=2
header=RawFile: QE929_MSQ1321_20180329_Heba_ub_s6_10_3 Index: 15828 Silind: 63120
110.07219	1472.5283203125
120.08	1885.41284179688
136.07623	5205.408203125
143.42854	1638.54296875
200.1396	1821.48046875
543.92694	1444.78173828125
759.88495	1489.27978515625
776.42603	3230.08203125
1129.7916	1718.865234375
1206.6426	1866.9375
1541.6633	1795.63110351563
peaklist end

peaklist start
mz=775.434715617185
fragmentation=HCD
charge=2
header=RawFile: QE929_MSQ1321_20180329_Heba_ub_s6_10_3 Index: 16134 Silind: 63120
120.0806	1952.26513671875
129.10196	5448.39697265625
136.07536	2918.6103515625
153.81087	1265.20434570313
175.11815	1757.42883300781
183.14946	2756.43579101563
194.06453	1282.51025390625
202.88336	1860.73376464844
211.14406	1491.20397949219
229.11775	2122.54248046875
233.28017	1306.44519042969
326.16864	1713.99438476563
335.13904	1770.95886230469
372.6669	1411.27380371094
391.26562	1635.74426269531
607.76917	1659.8447265625
674.73242	1540.79699707031
812.16461	1686.11645507813
950.54584	1607.01843261719
1086.5297	2198.70361328125
1150.5215	2778.77661132813
1152.5488	1613.91979980469
1214.5161	1810.6181640625
1950.0543	1946.56323242188
peaklist end

peaklist start
mz=517.292245514203
fragmentation=HCD
charge=3
header=RawFile: QE929_MSQ1321_20180329_Heba_ub_s8_30_2 Index: 13247 Silind: 27386
103.05466	2201.5283203125
104.05376	1197.46716308594
110.07175	2273.71801757813
115.358	995.98681640625
120.08092	47906.51171875
121.08401	2105.84741210938
129.10242	7837.49658203125
130.06497	1397.33569335938
132.08095	1533.4853515625
135.58922	981.853210449219
136.07613	1466.1591796875
159.09189	9171.685546875
159.38629	1290.33410644531
162.09152	1382.62829589844
167.88945	1354.42541503906
169.13417	1371.60705566406
173.1295	1224.42468261719
175.11919	4555.57177734375
187.08665	2430.046875
200.14075	1676.65270996094
201.12312	1985.96691894531
207.1129	11256.6455078125
217.13731	1602.501953125
231.12517	4740.1171875
233.16487	1483.86267089844
235.10814	5723.068359375
245.13203	4333.8271484375
246.12425	6157.1474609375
255.15013	1823.50451660156
266.1564	1051.65625
272.1759	5772.66162109375
274.11874	8581.5771484375
298.76642	1205.76928710938
306.69507	1196.1162109375
355.22156	5188.5576171875
357.77103	1263.92980957031
396.98492	1358.94177246094
403.17578	1178.1123046875
530.27478	1624.11511230469
561.30237	2114.0556640625
595.3374	1564.96606445313
612.37921	4487.96044921875
674.38434	1726.24499511719
684.34949	2656.5615234375
688.30579	1425.15124511719
709.43545	29917.0751953125
711.45575	1338.19567871094
724.37201	1779.65771484375
726.41174	1769.61022949219
769.69147	1317.38256835938
782.45721	2301.74365234375
782.95312	2419.466796875
792.44305	6649.42724609375
846.49306	9537.66674804688
peaklist end

peaklist start
mz=775.434801603439
fragmentation=HCD
charge=2
header=RawFile: QE929_MSQ1321_20180329_Heba_ub_s6_10_3 Index: 14168 Silind: 62157
101.07116	1618.5927734375
117.0985	1330.03393554688
120.08058	2518.60791015625
129.10199	2710.75610351563
130.06508	5288.5
136.00456	1408.07922363281
136.07527	1869.23266601563
159.09152	5151.7958984375
173.82025	1471.96716308594
183.08916	1295.55712890625
183.14894	2079.46899414063
273.13239	10709.341796875
284.10269	1821.33740234375
301.12946	9615.025390625
315.14252	1398.78247070313
370.14972	8872.9228515625
493.22394	2038.53723144531
621.28503	3066.64819335938
630.09943	1669.38525390625
845.39038	1591.59118652344
862.42419	1980.23681640625
950.54596	1739.26892089844
989.76105	1891.6923828125
1048.4998	2839.24267578125
1248.6083	2562.017578125
peaklist end

peaklist start
mz=775.434801603439
fragmentation=HCD
charge=2
header=RawFile: QE929_MSQ1321_20180329_Heba_ub_s6_10_3 Index: 14637 Silind: 62157
107.71063	1394.92553710938
120.08075	17365.078125
129.10233	19789.80859375
136.07591	1425.11560058594
147.11249	1780.02014160156
154.48593	1450.85681152344
166.71692	1343.72863769531
169.09705	1987.22875976563
181.32857	1273.51379394531
183.14929	3171.44799804688
195.11388	1776.77844238281
200.13936	2058.31127929688
211.14304	1878.03186035156
212.13908	1583.26220703125
226.11856	5487.11767578125
226.15288	2061.01733398438
244.12862	3196.49829101563
244.16606	16898.53125
245.16748	1799.2275390625
250.49634	1519.17858886719
263.10077	1390.06982421875
355.19867	5270.02392578125
425.23799	3603.21520996094
426.18329	1544.68908691406
480.90228	1685.40795898438
488.23575	5942.48095703125
528.68024	1503.12561035156
554.28306	4575.90344238281
587.30176	1922.24877929688
660.27472	1774.28405761719
675.00549	1716.76354980469
702.35632	1655.892578125
743.3178	4458.97253417969
763.34131	2266.18798828125
797.43564	25722.869140625
850.19366	1783.70336914063
860.39282	8670.69921875
908.46582	2983.41088867188
909.48138	2108.39599609375
985.79865	1591.24890136719
1063.6299	1685.36096191406
1313.4003	1649.45727539063
peaklist end

peaklist start
mz=775.4348076207
fragmentation=HCD
charge=2
header=RawFile: QE929_MSQ1321_20180329_Heba_ub_s4_10_1 Index: 16162 Silind: 59205
114.10773	1234.59948730469
129.1021	10427.0283203125
130.08658	1459.99279785156
136.07538	2530.5029296875
170.58817	1258.22412109375
183.14917	6148.01123046875
229.11708	2339.73803710938
326.17035	2540.88696289063
335.10294	1961.09228515625
386.84088	1876.24060058594
483.25168	1760.64367675781
518.22321	2210.82250976563
761.36475	3300.484375
942.38062	1810.55017089844
1064.5582	2001.56225585938
1086.535	2220.68432617188
1214.5325	1884.23413085938
1979.1183	2391.88696289063
2086.8801	1627.48107910156
2130.5127	2072.24682617188
2131.7224	1917.72888183594
peaklist end

peaklist start
mz=775.434821489403
fragmentation=HCD
charge=2
header=RawFile: QE929_MSQ1321_20180329_Heba_ub_s9_30_3 Index: 14890 Silind: 69195
117.99701	1511.70581054688
129.10193	2374.12744140625
146.30295	1385.27221679688
187.14372	1948.79016113281
215.14018	1402.92431640625
249.54059	1259.66442871094
285.7182	1513.08203125
298.57193	1495.08325195313
786.29852	1703.64953613281
913.49841	2189.7197265625
1207.0457	2008.96215820313
1335.5978	1922.453125
1493.8877	1970.96301269531
1790.2878	1774.88806152344
peaklist end

peaklist start
mz=775.434885668651
fragmentation=HCD
charge=2
header=RawFile: QE929_MSQ1321_20180329_Heba_ub_s3_ctrl_3 Index: 13045 Silind: 59550
101.07114	1373.56616210938
102.0554	3022.29565429688
102.40811	1377.71813964844
104.14785	1336.60168457031
113.07114	6858.232421875
120.08161	1707.33569335938
124.03899	1685.52270507813
125.3395	1200.76403808594
129.10228	9545.681640625
136.07576	6084.6328125
152.13826	1295.6865234375
169.13361	4891.17919921875
173.47522	1444.30603027344
183.14912	8693.83203125
185.16412	9436.0703125
187.14441	1968.62084960938
197.12836	2768.88208007813
203.94266	1484.09777832031
211.1441	3135.36645507813
246.18015	1524.55004882813
273.42282	1611.06091308594
274.57022	1298.46484375
312.16544	1464.80224609375
329.19202	3413.50708007813
464.7489	2158.16821289063
573.31586	2525.82641601563
654.35773	2169.36474609375
667.30487	1985.30712890625
702.35645	2230.0615234375
718.35229	2461.98266601563
722.41827	2328.63940429688
755.40051	2481.49926757813
812.42889	1883.82116699219
864.48749	9047.06298828125
912.49023	2845.18896484375
913.49194	2847.45385742188
917.39233	2540.513671875
921.0083	1685.35400390625
928.48474	5656.22802734375
1004.5187	2419.81860351563
1070.5648	3146.34033203125
1072.5281	1789.36450195313
1123.4656	2969.56469726563
1151.5854	5139.90551757813
peaklist end

peaklist start
mz=775.434894809208
fragmentation=HCD
charge=2
header=RawFile: QE929_MSQ1321_20180329_Heba_ub_s6_10_3 Index: 15515 Silind: 62221
104.01957	1397.49963378906
120.08113	2614.68408203125
128.9238	1205.04797363281
199.18022	1918.65600585938
227.17586	2878.6884765625
316.81024	1439.54553222656
580.28241	2928.92407226563
693.36707	2197.64477539063
821.41162	1730.03540039063
1896.0793	1872.84497070313
peaklist end

peaklist start
mz=775.434929652108
fragmentation=HCD
charge=2
header=RawFile: QE929_MSQ1321_20180329_Heba_ub_s8_30_2 Index: 14052 Silind: 64257
100.03966	1387.390625
101.07161	1990.69323730469
120.08085	8593.0849609375
129.10262	1682.29748535156
136.07533	2894.90307617188
183.14928	1778.19299316406
203.09995	1471.93322753906
207.11244	2402.63549804688
231.09703	1706.57971191406
235.10687	1943.27795410156
260.10626	1356.75769042969
300.11948	1512.37377929688
401.02115	1561.06213378906
645.19421	1610.65209960938
775.93207	1942.99890136719
776.45911	2223.98999023438
950.03485	2487.00048828125
950.54535	3322.89038085938
1103.1354	2050.2431640625
1112.6414	5717.685546875
1248.1821	1717.92724609375
1270.6881	1738.93872070313
2184.7253	2298.57690429688
2211.8472	1904.48486328125
2911.0667	2209.5927734375
3169.4006	2531
peaklist end

peaklist start
mz=775.434929652108
fragmentation=HCD
charge=2
header=RawFile: QE929_MSQ1321_20180329_Heba_ub_s8_30_2 Index: 14176 Silind: 64257
104.05315	1887.14074707031
110.32127	1266.57788085938
119.98307	1354.63134765625
120.08093	2090.89135742188
129.10292	9452.71484375
136.07613	1386.1962890625
159.0909	1352.55017089844
168.37355	1256.10034179688
200.1398	2194.42700195313
202.04961	1395.86437988281
275.61166	1591.29028320313
521.52618	1557.482421875
642.72571	1832.80236816406
775.44489	1725.10021972656
950.52368	1795.671875
1006.4963	1734.50341796875
peaklist end

peaklist start
mz=775.434929652108
fragmentation=HCD
charge=2
header=RawFile: QE929_MSQ1321_20180329_Heba_ub_s8_30_2 Index: 14284 Silind: 64257
120.08056	2749.39868164063
129.10205	1678.84851074219
197.12782	1707.94299316406
254.57307	1298.15307617188
275.33966	1458.78344726563
329.19348	2219.80786132813
377.80243	1780.17700195313
542.84015	1505.33605957031
702.34985	2261.2158203125
782.43054	1793.28125
912.49417	15367.4526367188
1493.5521	1555.10571289063
2288.6956	1743.89709472656
2340.8699	1876.98498535156
2739.9595	2064.90478515625
peaklist end

peaklist start
mz=775.434929652108
fragmentation=HCD
charge=2
header=RawFile: QE929_MSQ1321_20180329_Heba_ub_s8_30_2 Index: 14390 Silind: 64257
120.08092	21578.30078125
121.08468	1493.70373535156
129.10248	29967.193359375
136.07622	2018.00769042969
141.10294	2502.70434570313
147.11298	5612.5556640625
165.10249	2883.818359375
169.09744	2585.67822265625
183.14969	6928.52392578125
195.11261	3329.79077148438
199.78128	1356.66955566406
209.09196	2128.6171875
211.14409	6806.79248046875
222.8027	1370.67431640625
226.11929	7964.96533203125
226.15477	2625.41650390625
244.12914	3493.8369140625
244.16579	23430.09375
245.16818	2319.38623046875
247.20084	1566.99328613281
263.10281	1404.25756835938
266.14856	1470.57470703125
276.13428	2486.20458984375
310.21265	2138.27319335938
319.70319	1380.38903808594
329.12814	6024.64111328125
355.19875	12567.3289794922
391.19711	2159.45874023438
393.25244	1700.30541992188
425.23965	5886.626953125
426.18011	3323.26049804688
488.23704	5091.08520507813
554.27972	5819.59716796875
563.22467	1971.69360351563
587.29718	2075.32275390625
589.25073	2461.43994140625
646.26221	1852.39270019531
660.27875	6457.19091796875
690.33276	2295.34912109375
743.31408	9489.57250976563
745.33026	2158.25732421875
761.33051	7625.11572265625
763.34613	1887.50659179688
763.85986	2139.2626953125
797.43981	45713.8564453125
842.39313	4299.37109375
860.39876	14294.9107666016
908.46515	7507.052734375
925.49213	2154.39013671875
979.45282	2076.27954101563
1007.4597	5399.41552734375
1072.5839	10167.7060546875
1073.5585	3133.11450195313
1122.4987	11773.23828125
1123.4891	9454.9599609375
1203.6151	3343.28515625
1250.5759	2393.95141601563
1647.9003	1793.59265136719
1940.2397	2018.97521972656
peaklist end

peaklist start
mz=775.434980774128
fragmentation=HCD
charge=2
header=RawFile: QE929_MSQ1321_20180329_Heba_ub_s8_30_2 Index: 13839 Silind: 64183
101.07098	1196.13244628906
109.0537	1286.28930664063
109.06191	1251.85607910156
120.0806	2307.21118164063
121.09177	1557.26977539063
129.10252	2917.43505859375
130.06488	1831.35180664063
145.14328	1424.57482910156
147.11227	2063.51904296875
152.27994	1357.3359375
159.09178	7051.0205078125
162.75545	1496.97668457031
182.18489	1611.74963378906
183.11269	1667.7099609375
183.14922	12042.6982421875
184.07263	1831.99536132813
185.16466	9802.91015625
187.14424	2898.17895507813
200.13902	2625.28393554688
211.14427	1783.93188476563
213.15924	2105.107421875
228.13528	2095.95434570313
229.09248	1834.45642089844
260.10635	1671.111328125
273.13425	7460.1767578125
274.69638	1377.26989746094
301.12701	2324.5732421875
370.15042	6150.28759765625
379.27933	1369.76989746094
459.04205	1363.58825683594
621.28809	1789.7861328125
734.35657	1936.50915527344
837.39496	1985.53198242188
1004.515	2716.03076171875
1008.4382	2223.83154296875
1009.429	2529.591796875
1048.4895	1820.62634277344
1123.4584	14465.2919921875
1265.6825	2189.36376953125
1503.3749	2004.52087402344
peaklist end

peaklist start
mz=775.434980774128
fragmentation=HCD
charge=2
header=RawFile: QE929_MSQ1321_20180329_Heba_ub_s8_30_2 Index: 13885 Silind: 64183
101.07189	1303.21459960938
108.71785	1312.72521972656
120.08089	1340.50939941406
129.10199	6494.220703125
130.06505	11050.8564453125
142.06152	2369.16821289063
144.87384	1281.09240722656
147.112	1488.62890625
150.99654	1453.07739257813
159.09149	16744.556640625
169.07639	1751.4091796875
183.14915	2019.13122558594
196.52629	1459.27416992188
210.36549	1337.32946777344
227.10117	1682.60729980469
239.07956	1954.44946289063
241.09219	2201.7919921875
256.10822	5449.31201171875
283.1189	1614.447265625
284.10327	6468.76318359375
291.16611	2430.37109375
293.49005	1323.43566894531
298.12161	1319.49829101563
315.14499	7507.88818359375
378.19559	7411.0478515625
492.189	1518.41967773438
493.22406	5795.00927734375
604.25452	3407.12670898438
621.28235	7273.5673828125
734.36413	10299.50390625
845.39252	1762.74792480469
862.42169	5071.96484375
1048.5081	14415.4775390625
1049.5	7081.40673828125
1191.6584	1999.74938964844
1550.6605	1639.01733398438
peaklist end

peaklist start
mz=775.434980774128
fragmentation=HCD
charge=2
header=RawFile: QE929_MSQ1321_20180329_Heba_ub_s8_30_2 Index: 14052 Silind: 64183
100.03966	1387.390625
101.07161	1990.69323730469
120.08085	8593.0849609375
129.10262	1682.29748535156
136.07533	2894.90307617188
183.14928	1778.19299316406
203.09995	1471.93322753906
207.11244	2402.63549804688
231.09703	1706.57971191406
235.10687	1943.27795410156
260.10626	1356.75769042969
300.11948	1512.37377929688
401.02115	1561.06213378906
645.19421	1610.65209960938
775.93207	1942.99890136719
776.45911	2223.98999023438
950.03485	2487.00048828125
950.54535	3322.89038085938
1103.1354	2050.2431640625
1112.6414	5717.685546875
1248.1821	1717.92724609375
1270.6881	1738.93872070313
2184.7253	2298.57690429688
2211.8472	1904.48486328125
2911.0667	2209.5927734375
3169.4006	2531
peaklist end

peaklist start
mz=775.435097463462
fragmentation=HCD
charge=2
header=RawFile: QE929_MSQ1321_20180329_Heba_ub_s5_10_2 Index: 14057 Silind: 62537
101.07175	1697.50231933594
104.05354	1317.09106445313
110.07161	13991.6708984375
120.08097	2317.73901367188
129.10204	1763.05041503906
130.0865	2840.56323242188
147.11279	6486.26318359375
160.25711	1486.51684570313
174.08611	1431.86279296875
180.1507	1319.83923339844
201.77708	1392.88549804688
260.1973	2294.71704101563
269.57336	1439.736328125
276.02103	1820.04345703125
652.38641	1696.12719726563
694.01453	1448.83471679688
776.45538	2286.29858398438
931.38611	2677.18798828125
946.7782	1615.87036132813
950.54883	1777.9931640625
1029.0815	1977.478515625
1133.5353	1935.39514160156
1513.8274	1873.75634765625
peaklist end

peaklist start
mz=775.435100624744
fragmentation=HCD
charge=2
header=RawFile: QE929_MSQ1321_20180329_Heba_ub_s1_ctrl_1 Index: 11952 Silind: 59885
114.57663	1350.87219238281
138.66669	1222.01525878906
185.16472	2729.26293945313
187.08308	1485.86352539063
197.12738	1770.81091308594
228.13333	2162.58813476563
229.09337	1775.40124511719
372.27985	1480.8623046875
468.13834	1849.85815429688
500.58096	1575.11242675781
683.00946	2119.91162109375
776.9339	1544.04931640625
789.35669	1665.13842773438
996.95734	1541.57531738281
1124.485	1838.3857421875
1552.9045	1707.88891601563
peaklist end

peaklist start
mz=775.435106254926
fragmentation=HCD
charge=2
header=RawFile: QE929_MSQ1321_20180329_Heba_ub_s7_30_1 Index: 15604 Silind: 61686
104.0542	1200.70031738281
114.02279	1285.24841308594
115.01289	1679.70922851563
120.08125	1334.70654296875
129.10323	1392.8369140625
136.07523	2052.92749023438
170.49167	1485.7998046875
183.11353	1494.70483398438
183.149	1666.76171875
184.4431	1421.88452148438
201.12378	1655.83825683594
229.11711	2160.61547851563
244.5685	1385.08276367188
286.14047	1552.91125488281
316.46933	1332.74133300781
357.22815	1564.33093261719
607.77814	1678.86755371094
719.63702	1664.02282714844
808.15839	1539.34558105469
940.40332	1714.60900878906
peaklist end

peaklist start
mz=517.292522201623
fragmentation=HCD
charge=3
header=RawFile: QE929_MSQ1321_20180329_Heba_ub_s7_30_1 Index: 12947 Silind: 25336
101.58728	1040.10473632813
102.0553	2879.09423828125
103.05457	2675.935546875
110.07168	9298.966796875
115.05051	4801.01025390625
120.08096	156220.53125
120.44733	1033.91662597656
121.08429	13221.248046875
129.10214	25891.833984375
130.06512	8281.8955078125
132.08066	11807.232421875
133.08397	1395.08459472656
159.09148	38416.8828125
160.09483	2919.48803710938
162.09123	13346.6669921875
169.13332	1357.33361816406
170.05965	5726.98681640625
173.12796	1437.08288574219
175.11874	6197.52880859375
187.08659	11808.9345703125
189.10176	1405.79223632813
200.14278	2835.41137695313
201.12335	1807.74963378906
207.11285	25025.341796875
208.11659	1341.29028320313
215.13951	4927.20458984375
221.1277	1540.79125976563
227.1532	1994.15637207031
231.12453	20451.646484375
235.10751	7389.41552734375
243.13428	5726.16455078125
246.12354	23198.17578125
247.12672	2195.701171875
255.14862	7992.28076171875
272.17534	20252.3190917969
274.1188	34621.6484375
276.17068	7620.314453125
298.49619	1380.93676757813
300.17117	4581.3525390625
306.69437	2076.83325195313
312.15652	1977.27673339844
387.15396	1252.85388183594
387.20438	1228.14831542969
400.82159	1232.88732910156
403.17563	4983.52001953125
433.99603	1463.46557617188
461.17526	1265.72485351563
496.26768	7160.70788574219
515.32983	2493.24755859375
561.83209	1637.70812988281
578.65576	1611.66870117188
595.33508	5474.787109375
611.85217	5552.64599609375
612.30249	1399.49401855469
612.38157	26554.8330078125
674.37921	1699.85754394531
692.4046	5659.3740234375
694.39404	1985.78479003906
706.36603	2199.56323242188
709.43414	149121.923828125
716.90955	4864.71337890625
717.89691	1790.98681640625
724.37531	22010.7353515625
725.91021	11316.9530029297
726.40057	9781.1162109375
783.44995	5774.30517578125
787.45343	2303.25219726563
792.44371	7877.06469726563
837.45298	15925.2515869141
846.49511	59422.8012695313
974.58245	7050.47729492188
1121.6693	1455.89892578125
1321.77	9923.099609375
1563.9017	23836.224609375
2127.9941	1766.25695800781
peaklist end

peaklist start
mz=775.435203715604
fragmentation=HCD
charge=2
header=RawFile: QE929_MSQ1321_20180329_Heba_ub_s8_30_2 Index: 15336 Silind: 65156
101.07081	1889.50732421875
107.93057	1255.70837402344
110.07163	2079.19311523438
120.08022	1631.6796875
129.10255	2442.154296875
145.7049	1266.39880371094
147.11339	1694.75573730469
207.11354	1328.07727050781
238.29614	1408.61364746094
332.01059	1587.55505371094
405.72217	1414.43908691406
465.24298	1684.6181640625
475.25095	1423.39685058594
530.91235	1471.25561523438
582.29199	1888.45642089844
645.685	1662.30224609375
774.39801	1935.12268066406
1224.6273	1720.48620605469
1288.3141	2013.77819824219
1547.5029	1850.14379882813
2056.803	1912.86352539063
peaklist end

peaklist start
mz=775.435303415329
fragmentation=HCD
charge=2
header=RawFile: QE929_MSQ1321_20180329_Heba_ub_s9_30_3 Index: 13744 Silind: 69056
104.05375	1621.70336914063
113.07157	1716.56323242188
118.65173	1455.12536621094
120.08131	1927.33654785156
129.10286	5784.43505859375
159.09261	1549.30969238281
161.07451	1355.0908203125
169.13475	1773.62390136719
175.11937	5267.74658203125
183.14938	32253.71484375
187.14415	19682.89453125
188.14795	1390.6650390625
211.14568	6227.017578125
215.13936	5295.48876953125
240.1898	1586.36560058594
244.13046	1669.93701171875
326.17297	7559.5771484375
402.79333	1688.56201171875
498.22018	1794.03015136719
526.26129	2316.20629882813
654.35785	2619.53979492188
673.33862	2203.166015625
794.38885	1791.59130859375
836.38995	5293.90576171875
864.49872	3140.85400390625
917.40015	2842.37719726563
928.482	8764.27258300781
1004.5217	2959.00732421875
1008.4399	17663.9267578125
1123.4691	55471.7243652344
1236.5487	11371.0600585938
1333.597	20798.5424804688
1333.608	28975.1166992188
1335.5685	2857.88793945313
1373.4806	1911.80871582031
1375.6783	1775.21752929688
2322.3948	1986.28869628906
2815.0225	2086.87451171875
peaklist end

peaklist start
mz=775.435359131622
fragmentation=HCD
charge=2
header=RawFile: QE929_MSQ1321_20180329_Heba_ub_s9_30_3 Index: 15504 Silind: 69341
110.07109	1470.54626464844
136.07585	1661.94873046875
169.65279	1314.65734863281
217.44545	1761.32312011719
228.13316	1891.18811035156
233.08243	1570.72888183594
375.12473	1491.64379882813
516.0816	1535.45678710938
744.34222	2423.75512695313
776.42761	1747.35620117188
1043.8123	1872.0078125
1147.1803	1620.76391601563
1239.3638	1937.63916015625
1406.3566	1650.43408203125
peaklist end

peaklist start
mz=775.435359131622
fragmentation=HCD
charge=2
header=RawFile: QE929_MSQ1321_20180329_Heba_ub_s9_30_3 Index: 15920 Silind: 69341
120.08078	1594.40051269531
129.10214	13723.6513671875
136.0755	11327.3515625
147.11386	1577.11962890625
149.84341	1381.55737304688
157.13371	1867.18298339844
157.4395	1308.02416992188
172.07166	2162.74072265625
173.12819	2984.54321289063
183.11292	6031.85302734375
183.14862	15545.876953125
211.14317	3311.90673828125
212.1398	2009.4716796875
220.02176	1411.18920898438
242.18521	2809.09545898438
242.94688	1607.33264160156
287.09772	5855.818359375
308.19705	5553.04345703125
326.16968	9977.2607421875
335.13431	8230.3662109375
355.15979	2256.38354492188
356.64502	1556.10913085938
388.8187	1516.85815429688
391.26984	3228.037109375
436.29178	5561.64892578125
448.21811	1699.91015625
450.1636	1783.84655761719
518.22302	7316.3642578125
565.24799	5282.74609375
575.76917	6741.52587890625
631.30597	2983.78247070313
648.29346	2008.73071289063
712.28583	2482.42333984375
729.86194	3210.1943359375
761.36359	2890.83374023438
761.85699	2026.49377441406
825.37038	10360.6398925781
831.46429	1740.41271972656
876.39579	8065.39038085938
883.49097	2233.8134765625
885.4502	2509.462890625
918.49408	6250.6884765625
940.39671	20589.0532226563
1031.5857	2053.10375976563
1053.4818	2300.8818359375
1086.5366	14205.4150390625
1087.5286	6099.42626953125
1150.5348	26559.7077636719
1394.6985	2548.11791992188
1444.4762	2062.7099609375
1457.7061	4853.82983398438
peaklist end

peaklist start
mz=775.435548074818
fragmentation=HCD
charge=2
header=RawFile: QE929_MSQ1321_20180329_Heba_ub_s7_30_1 Index: 14629 Silind: 61515
110.07153	2685.06689453125
111.217	1545.07775878906
124.03944	1760.84680175781
129.10268	1972.29443359375
136.07562	2163.2099609375
190.76891	1296.20532226563
284.15671	1351.94775390625
329.1911	1941.33483886719
340.18555	1518.57312011719
343.49451	1523.29040527344
786.90997	1485.77685546875
877.5528	1970.36791992188
912.48987	7080.1201171875
913.47253	1590.11047363281
933.38629	2436.48608398438
1054.5197	1899.76977539063
1118.0604	1862.98950195313
1501.3516	1706.04895019531
2009.6948	1626.58410644531
2126.4805	1975.4638671875
2442.6482	2292.52075195313
2638.623	1760.48828125
2803.7065	1681.28491210938
2931.1301	1855.03588867188
peaklist end

peaklist start
mz=775.435901983075
fragmentation=HCD
charge=2
header=RawFile: QE929_MSQ1321_20180329_Heba_ub_s2_ctrl_2 Index: 13792 Silind: 64178
101.07135	2878.3466796875
129.10254	5384.5869140625
136.07594	13543.84375
139.23238	1361.626953125
169.13371	2029.98217773438
172.34097	1441.04309082031
175.11823	2992.34692382813
183.14906	9042.119140625
185.05608	1538.27978515625
185.16475	1828.58569335938
187.14424	2941.9248046875
197.12862	1996.03015136719
208.67709	1525.39428710938
211.14371	3409.2607421875
229.08961	1682.83337402344
238.35744	1527.59521484375
274.42242	1605.62255859375
277.15567	1563.23962402344
411.28079	1464.80249023438
460.28543	1983.033203125
559.35718	3152.6640625
722.41451	9669.10473632813
836.39618	1925.33911132813
850.46716	5528.78857421875
864.48676	2066.24536132813
1030.7158	1679.45983886719
1070.5603	19561.3642578125
1123.4786	4721.0556640625
1124.4585	2599.13232421875
1183.6381	2742.72900390625
1333.6208	1865.24609375
1334.6095	2024.67980957031
1564.8861	1594.02722167969
peaklist end

peaklist start
mz=775.435901983075
fragmentation=HCD
charge=2
header=RawFile: QE929_MSQ1321_20180329_Heba_ub_s2_ctrl_2 Index: 13876 Silind: 64178
111.83799	1417.39660644531
127.93536	1373.89123535156
148.87737	1490.16357421875
340.34268	1347.81323242188
353.4762	1314.61291503906
562.12683	1517.2265625
584.96832	1507.67541503906
868.02783	1633.42321777344
928.4881	2400.23876953125
2263.8486	1982.88854980469
peaklist end

peaklist start
mz=775.436453265649
fragmentation=HCD
charge=2
header=RawFile: QE929_MSQ1321_20180329_Heba_ub_s6_10_3 Index: 14098 Silind: 62117
101.07139	1738.53442382813
102.0553	1576.79162597656
104.0529	2311.56713867188
120.08102	1475.22143554688
129.10226	7804.60205078125
136.07588	2442.32080078125
141.4845	1463.83618164063
143.93703	1277.8115234375
151.77029	1478.22009277344
185.16507	16285.099609375
187.14418	10724.267578125
197.12839	1738.36303710938
208.47124	1389.28735351563
213.15889	2737.4658203125
215.13727	4179.736328125
220.71046	1321.50427246094
225.1196	1408.46508789063
228.13393	1815.39501953125
229.09366	2718.78198242188
327.20471	1413.64758300781
356.44034	1589.32385253906
360.13382	1878.89318847656
466.70294	1387.00708007813
471.16177	1703.14135742188
498.21695	1976.46337890625
667.30518	2901.74853515625
676.85901	1863.60546875
811.93518	2422.9677734375
836.38776	2832.14721679688
864.49152	3345.09057617188
889.49152	2621.04907226563
906.41705	2083.701171875
928.47125	2378.82055664063
950.54767	2127.28442382813
1004.5161	5923.65673828125
1008.4314	10061.3979492188
1123.4698	33378.0180664063
1151.5802	7505.18603515625
1236.5533	4554.39575195313
1264.6395	2083.58422851563
1265.6293	1838.91430664063
1333.5968	5449.12646484375
1510.7477	3135.833984375
1916.6576	1813.98583984375
2334.0737	2089.77661132813
peaklist end

peaklist start
mz=517.294031387118
fragmentation=HCD
charge=3
header=RawFile: QE929_MSQ1321_20180329_Heba_ub_s6_10_3 Index: 14109 Silind: 26047
110.07201	1180.61376953125
113.18365	1157.30102539063
115.24264	1029.75903320313
120.08081	16155.060546875
123.10057	1285.564453125
129.10271	1862.01672363281
136.0757	2166.5263671875
160.52097	1078.80969238281
169.13341	2007.66809082031
173.03683	1087.79113769531
181.81517	1028.21630859375
199.17851	1210.74194335938
224.41589	1131.10168457031
260.70264	1136.21398925781
274.11792	2015.59020996094
589.31287	1227.38806152344
672.90472	1619.72998046875
922.47992	1522.9130859375
1024.0431	1371.64074707031
peaklist end

peaklist start
mz=517.304264199435
fragmentation=HCD
charge=3
header=RawFile: QE929_MSQ1321_20180329_Heba_ub_s8_30_2 Index: 7355 Silind: 24442
101.07139	2334.1220703125
120.08089	2249.11889648438
129.10262	2643.3564453125
136.07584	11482.7666015625
143.11768	1482.87731933594
147.11252	1219.82995605469
173.12897	4828.8232421875
174.06554	1181.94287109375
175.11888	1429.22814941406
187.14397	1561.61328125
192.10188	1628.16613769531
199.18135	1556.40686035156
201.12283	1303.84765625
237.12337	27080.78515625
265.11856	2179.22241210938
395.20651	2524.42504882813
575.27985	2696.33520507813
599.32324	1734.59985351563
623.32361	1740.677734375
714.82727	1410.64880371094
854.55798	1369.63989257813
868.4411	1444.55187988281
1067.7828	1525.98303222656
1241.6602	11245.9296875
1287.665	24321.0013427734
peaklist end

peaklist start
mz=517.304420456756
fragmentation=HCD
charge=3
header=RawFile: QE929_MSQ1321_20180329_Heba_ub_s9_30_3 Index: 7219 Silind: 27589
101.07127	6497.64208984375
102.05556	2530.36547851563
104.05302	1345.85192871094
105.92013	1318.30236816406
110.07167	5599.89404296875
120.08099	1421.04797363281
126.85645	1260.71716308594
128.27269	1011.52215576172
129.1019	12894.728515625
130.08643	4975.0498046875
133.0425	2142.8857421875
136.07536	10337.19921875
140.25032	1082.85034179688
143.11789	4202.27392578125
147.1125	10765.669921875
159.11295	1574.26440429688
169.13338	1696.22399902344
175.1194	4123.15380859375
176.87044	1171.33264160156
185.16507	1197.33483886719
187.14406	65162.41015625
187.95995	1299.18835449219
188.14761	9149.849609375
189.95544	2045.3603515625
197.12881	1474.1572265625
199.17934	1522.59814453125
215.13907	11020.49609375
216.14409	1631.85339355469
217.13577	1420.2294921875
246.18057	6582.8916015625
283.94016	1639.30517578125
398.72031	1722.08911132813
452.22327	1753.25048828125
524.24414	1826.62353515625
537.698	1248.23913574219
565.30982	11266.60546875
678.38837	2030.51184082031
736.91602	1401.13342285156
781.96906	1836.60974121094
796.42651	4399.64306640625
806.45306	1619.89025878906
815.32965	2137.48950195313
816.33048	12992.001953125
869.36523	1778.2470703125
931.49078	1679.75122070313
959.48486	1945.12438964844
975.4472	2757.76635742188
1060.5233	5216.45043945313
1071.5608	1356.31030273438
1088.5359	8151.84375
1089.5265	5849.82177734375
1187.6093	2014.39831542969
1220.6294	3409.23913574219
1333.7071	16041.689453125
peaklist end

peaklist start
mz=517.304420456756
fragmentation=HCD
charge=3
header=RawFile: QE929_MSQ1321_20180329_Heba_ub_s9_30_3 Index: 7280 Silind: 27589
101.0713	7435.083984375
101.07728	1140.51135253906
110.07158	1575.64538574219
112.08726	1823.47668457031
120.08101	4252.95263671875
129.10237	5842.35791015625
136.07562	19483.62109375
142.90515	1145.15344238281
143.1176	1644.787109375
159.02036	1022.91577148438
163.60164	1042.74597167969
171.11273	1330.52111816406
171.50755	1003.24114990234
173.12851	14925.419921875
175.11905	4581.5537109375
177.23276	1297.26647949219
183.11285	1257.11608886719
192.10176	5211.62353515625
193.09691	1575.89453125
199.18042	1772.50366210938
201.12387	1578.80090332031
210.08585	1278.39233398438
227.17355	1226.515625
237.12337	61423.12109375
238.1264	6960.84619140625
244.09276	1271.89770507813
265.11783	8169.78601074219
283.94073	1569.33666992188
352.15335	1519.84399414063
395.20105	1389.83996582031
498.27213	1744.99072265625
517.31946	1362.09069824219
521.27234	2798.65625
530.27179	2519.49731445313
575.27576	10100.9881591797
576.8222	1387.60400390625
577.82159	1560.984375
578.31549	1643.66784667969
584.81683	1881.78356933594
597.32666	1521.98229980469
598.33063	4460.1630859375
612.32861	1809.67883300781
635.3233	2019.98815917969
1070.5167	2318.87109375
1087.5465	10075.787109375
1197.6305	15861.6561279297
1200.6348	9530.919921875
1241.653	30640.3154296875
1287.6657	53577.7890625
1290.764	1392.02563476563
peaklist end

peaklist start
mz=517.515124352602
fragmentation=HCD
charge=3
header=RawFile: QE929_MSQ1321_20180329_Heba_ub_s5_10_2 Index: 3658 Silind: 25595
101.07128	6658.56298828125
102.04932	2135.41015625
102.05552	33644.015625
106.50693	1298.02856445313
109.2996	1301.32702636719
111.05546	1796.57019042969
112.08717	2503.53125
113.07142	12780.345703125
115.05093	2005.24670410156
115.08707	2610.88793945313
116.07108	10590.279296875
117.06611	1455.75244140625
125.07131	2534.42358398438
127.08698	52443.57421875
128.09032	1662.33459472656
129.06613	69569.96875
129.10249	3139.07592773438
130.0694	2261.62915039063
131.08192	21189.990234375
136.59392	1475.68249511719
141.06599	22137.123046875
143.08159	7865.03369140625
145.06126	1587.53283691406
148.07925	5626.86376953125
153.06598	5695.98388671875
155.08168	43385.41015625
156.11292	2634.19677734375
157.10846	2388.32348632813
159.07666	36431.01171875
160.07831	1819.78198242188
161.09183	7437.51953125
166.06122	5804.50146484375
167.04486	6777.19970703125
169.06068	2198.93383789063
169.94965	3042.412109375
170.09186	1923.64953613281
171.07663	23763.53125
172.08025	1493.42260742188
172.1078	2811.27514648438
176.07513	3391.1474609375
176.1228	3375.291015625
181.06133	2506.3642578125
182.09276	9057.68359375
184.07158	6804.32080078125
187.07129	7541.53515625
187.96034	10825.552734375
189.95569	13965.5791015625
192.11426	1605.85473632813
193.06094	2083.32934570313
194.09291	1927.76538085938
195.07668	1375.79370117188
196.07153	11849.4970703125
197.12947	1561.2578125
205.14645	1327.15734863281
210.08742	11126.8291015625
210.12326	1869.89562988281
212.10338	30240.951171875
213.08708	2823.4013671875
213.10605	3029.85131835938
214.08289	7607.13330078125
214.15558	1544.65783691406
215.11583	1382.45556640625
222.08784	3390.779296875
224.10335	2363.59912109375
224.13988	1581.9033203125
226.08308	12452.525390625
228.09846	17358.625
230.11409	9988.4072265625
238.08215	5304.78857421875
238.11871	18219.978515625
240.09802	35440.921875
241.10023	1930.03088378906
242.15031	2875.45629882813
244.09708	1771.90161132813
249.95682	1736.80603027344
269.12473	12882.2421875
283.94299	19133.490234375
284.12414	21470.1437988281
289.11337	9976.84375
297.12029	26656.5870361328
341.14697	5794.109375
341.18823	9438.1484375
341.68365	5947.09814453125
343.94513	3383.35913085938
359.92273	4371.5703125
377.93091	7794.29736328125
381.22247	6239.22802734375
382.20551	4128.43530273438
398.2525	2494.98608398438
411.71042	2498.84155273438
434.17313	2096.50659179688
463.73853	2155.51318359375
497.27322	3105.05004882813
506.78839	2174.21826171875
507.26395	1823.37292480469
516.33498	36068.07421875
525.26601	9178.23657226563
542.29468	2353.41259765625
567.29492	1769.37805175781
582.29205	2259.07421875
639.34451	7256.275390625
665.31531	2302.4755859375
666.33148	1761.83068847656
721.36522	24992.2706298828
722.35217	3326.53125
766.38544	2003.6181640625
782.38477	2781.92138671875
813.42273	5892.384765625
867.43281	9356.97534179688
908.45892	12108.8601074219
954.46179	2006.98999023438
1001.9316	1905.583984375
1067.3531	2001.63195800781
peaklist end

peaklist start
mz=775.79872559424
fragmentation=HCD
charge=2
header=RawFile: QE929_MSQ1321_20180329_Heba_ub_s8_30_2 Index: 6269 Silind: 62973
115.96335	1231.09790039063
120.08105	1417.54382324219
141.10284	1936.04541015625
143.08163	1409.24060058594
150.82541	1374.19750976563
154.24304	1446.43200683594
169.09732	1910.35485839844
171.07652	7635.69677734375
178.15707	1322.61486816406
226.11882	2188.439453125
268.12912	2614.41748046875
311.1684	4314.318359375
339.16711	7427.81396484375
396.18649	5640.93212890625
483.21753	2763.3125
485.05249	1403.47619628906
525.22943	1952.45483398438
554.29907	1993.16198730469
564.27728	2652.41943359375
724.40839	14030.2653808594
781.43078	47256.7078857422
880.49587	17566.8706054688
967.52313	3290.533203125
968.5213	5694.2265625
1024.548	21925.583984375
1095.5791	7251.31311035156
1192.6449	13576.4738769531
1362.709	23385.8310546875
peaklist end

peaklist start
mz=517.568139298959
fragmentation=HCD
charge=3
header=RawFile: QE929_MSQ1321_20180329_Heba_ub_s9_30_3 Index: 7635 Silind: 27607
101.22276	2409.88671875
107.49919	2180.25
110.07166	158401.765625
111.07529	3010.55786132813
112.08721	9010.7021484375
114.09164	27737.3125
115.08673	4658.181640625
116.07052	2852.55639648438
117.82856	2174.31372070313
120.08101	2846.31005859375
122.07212	3970.4765625
129.10229	2407.5244140625
142.08629	19322.943359375
143.09015	2823.02490234375
143.11777	30339.81640625
150.06593	2952.72021484375
156.11275	2490.03100585938
157.10843	3324.896484375
158.09221	19273.046875
166.06093	2710.80688476563
167.09291	46460.30859375
171.11261	9548.2177734375
175.119	104277.2265625
176.12206	2440.52124023438
178.06059	13470.052734375
181.09697	29654.41015625
185.1653	7876.583984375
195.0878	56222.2109375
196.09192	3061.12939453125
199.10811	26071.017578125
213.15953	5645.7939453125
232.14087	4466.86328125
237.1241	3473.18798828125
243.10831	22155.671875
252.10904	16636.826171875
266.18594	9420.3720703125
271.17572	10174.056640625
284.1965	30131.88671875
288.2019	29861.96484375
291.1207	4727.853515625
309.13196	13488.6845703125
312.19199	26963.13671875
326.15634	4210.015625
334.2254	4257.98486328125
337.19821	3694.58325195313
339.66931	9490.2021484375
351.20187	10456.912109375
354.18204	9401.419921875
356.19327	3872.03637695313
369.21426	5467.2880859375
380.16742	3327.78466796875
381.22269	3557.62915039063
398.24844	3209.90649414063
399.2359	5793.55419921875
409.19199	2877.62060546875
416.26177	43025.833984375
430.23096	14403.8935546875
437.18799	16236.3271484375
452.74335	4774.35546875
460.26291	3093.84204101563
478.27921	15519.927734375
493.25009	2833.03833007813
496.25275	5492.9716796875
504.28656	3958.9111328125
506.27118	19165.486328125
513.28015	32310.900390625
530.30428	261064.01953125
533.24823	4786.86474609375
541.27289	5462.015625
550.27307	18308.111328125
592.31818	3572.25732421875
620.31421	14264.2978515625
637.34375	9439.580078125
646.35229	9326.2998046875
650.3327	13684.0322265625
667.36301	288506.19140625
672.32483	2784.515625
689.34653	51415.3872070313
690.34064	10980.6826171875
707.35844	36499.4462890625
720.37598	5072.91015625
724.38415	592455.262695313
745.41632	10412.0556640625
748.37075	25851.587890625
837.46713	71193.6728515625
861.45117	2989.66088867188
894.49298	37251.7934570313
1000.5303	7980.17749023438
1017.552	65901.9291992188
1035.5679	90812.740234375
peaklist end

peaklist start
mz=775.849106217323
fragmentation=HCD
charge=2
header=RawFile: QE929_MSQ1321_20180329_Heba_ub_s9_30_3 Index: 7522 Silind: 68264
133.04301	1668.14453125
136.07585	4985.74169921875
147.11302	2522.88818359375
224.10463	1355.44482421875
237.12329	15227.822265625
238.12648	2314.51147460938
265.11761	2704.5595703125
385.94305	1507.98901367188
398.47275	1470.07702636719
433.71909	1459.28686523438
687.28381	1646.47448730469
775.85559	8216.47265625
776.36444	7731.9384765625
881.4295	2998.119140625
882.40942	2149.71801757813
1284.5356	2620.14379882813
1506.7472	3038.98852539063
peaklist end

peaklist start
mz=517.571477034637
fragmentation=HCD
charge=3
header=RawFile: QE929_MSQ1321_20180329_Heba_ub_s6_10_3 Index: 4783 Silind: 26439
100.45953	1724.80969238281
110.07104	4070.8896484375
112.08733	28873.033203125
113.07126	20132.162109375
115.08704	30539.90234375
116.07072	17972.88671875
119.04897	2444.11938476563
129.10199	9804.27734375
133.09627	1946.80249023438
136.06577	4817.6640625
136.07576	128786.890625
137.07822	8050.8134765625
138.06551	10496.0166015625
140.0817	2133.77392578125
147.04318	3644.06982421875
147.11179	3023.99243164063
150.81752	2742.30810546875
155.08084	12125.1337890625
156.11337	17484.1640625
157.1077	8846.91015625
157.13322	11148.17578125
162.35927	1961.08190917969
173.1283	3996.13623046875
176.12119	9057.5478515625
181.09706	8211.6083984375
185.10327	25585.822265625
185.12787	8810.2939453125
185.16588	3057.33740234375
185.94701	2242.91796875
186.12216	2568.1298828125
187.95926	2420.17333984375
189.95421	3383.490234375
201.12268	7836.28466796875
204.13318	9994.7470703125
206.09253	3533.12548828125
213.12103	1825.44445800781
217.13301	2910.57055664063
231.65297	2392.98510742188
233.12694	2650.447265625
238.1185	10504.7861328125
244.097	3638.9013671875
256.12885	16725.94140625
259.15436	4557.09326171875
260.13766	3899.1884765625
261.12345	33625.5209960938
283.94113	11386.2265625
286.11777	9837.2529296875
309.1918	4605.02783203125
323.68735	4419.560546875
327.20013	6829.3623046875
355.19699	11775.9130859375
398.24048	4066.3486328125
405.74332	2230.78173828125
408.22366	8064.90966796875
426.23492	15302.435546875
463.27426	4716.1982421875
487.27649	2736.83251953125
494.29843	2560.33374023438
499.78043	3104.06030273438
539.31836	4330.224609375
630.3371	3140.80297851563
646.3709	25160.595703125
669.40901	16488.2844238281
673.36454	11521.2631835938
717.40415	49573.7841796875
747.33759	4082.6943359375
763.40887	3173.60766601563
830.48719	136584.2890625
832.48108	2638.97314453125
876.49606	19292.3256835938
988.56826	29145.5341796875
1015.5757	34726.0654296875
1030.5331	19892.9267578125
1032.5945	1165079.5859375
peaklist end

peaklist start
mz=775.853961506572
fragmentation=HCD
charge=2
header=RawFile: QE929_MSQ1321_20180329_Heba_ub_s6_10_3 Index: 4849 Silind: 61568
134.67551	1604.93151855469
147.11316	2395.51879882813
170.172	1406.19396972656
177.81596	1495.62731933594
215.04921	2636.05517578125
232.80171	1371.33874511719
233.00308	1356.22412109375
343.10803	6323.28955078125
349.16809	1363.31274414063
400.1283	6775.81396484375
417.1539	5204.5458984375
469.14972	2764.68359375
477.23007	7738.72705078125
719.37018	1791.77453613281
753.34937	2889.2001953125
879.39471	9424.701171875
992.50232	1819.14526367188
1152.4993	1922.76831054688
1209.5293	3098.58740234375
1550.6946	12186.171875
1590.5039	2131.62329101563
peaklist end

peaklist start
mz=775.854117994142
fragmentation=HCD
charge=2
header=RawFile: QE929_MSQ1321_20180329_Heba_ub_s5_10_2 Index: 4536 Silind: 61527
101.07204	1570.83715820313
147.11285	1678.359375
161.25874	1408.36682128906
184.13463	1368.36865234375
215.04858	3148.83374023438
225.4984	1367.60583496094
227.03738	2324.43920898438
244.06349	1891.494140625
343.10742	6102.078125
349.17014	1783.99572753906
389.10309	1605.28918457031
400.12839	2848.11401367188
417.15491	1876.57263183594
476.10709	2135.52880859375
477.23145	6131.13037109375
561.24701	1831.68395996094
612.14221	1405.90002441406
805.28662	1631.74560546875
824.79529	1441.98510742188
879.39423	7924.4169921875
1210.5259	1618.96643066406
peaklist end

peaklist start
mz=517.571891251321
fragmentation=HCD
charge=3
header=RawFile: QE929_MSQ1321_20180329_Heba_ub_s8_30_2 Index: 4612 Silind: 24930
110.07142	1815.82495117188
112.08719	16978.908203125
113.0713	14012.1064453125
115.08693	21567.091796875
116.07128	10812.56640625
120.08044	5544.23291015625
122.56094	1440.94860839844
129.10243	15514.8193359375
130.08611	2918.33129882813
130.09631	2618.18408203125
136.07584	88888.921875
137.07854	2241.54663085938
138.06564	9503.0048828125
141.10207	1442.66955566406
147.04364	2007.6044921875
147.11218	7363.8349609375
155.08104	8598.3876953125
156.11273	10533.849609375
157.10852	3476.25463867188
157.13287	7216.69775390625
169.94893	7243.91796875
173.12859	17211.916015625
176.12177	8095.57666015625
181.09688	8811.7529296875
185.10449	12899.1064453125
185.12807	6770.751953125
186.10818	1699.20458984375
186.12331	9244.55078125
187.95999	21741.974609375
189.95561	18413.10546875
201.12347	26609.703125
204.13441	41470.19140625
233.12787	1956.33032226563
238.11818	7438.603515625
249.95982	1581.67150878906
256.12982	11267.345703125
261.12343	24791.4038085938
263.9343	3197.08325195313
265.93118	5727.87158203125
275.14975	5742.44580078125
283.942	34354.0703125
286.11755	6260.37841796875
317.21835	35918.82421875
343.9469	11490.5732421875
348.21313	9564.40234375
355.19714	7511.85498046875
359.9169	7134.888671875
377.92902	9937.4541015625
398.23993	2073.96875
408.2247	5646.7490234375
426.23392	12172.552734375
430.30417	2830.8134765625
437.93326	2197.15087890625
463.27417	2278.31298828125
492.76578	1780.61450195313
493.26376	1853.93127441406
511.32269	3123.55419921875
521.30487	1533.5615234375
539.31946	2517.1796875
547.29858	2846.96923828125
613.80396	2653.34057617188
646.36704	13745.9167480469
653.39771	2455.0537109375
669.40649	7968.69921875
673.36101	7961.91174316406
717.40444	30474.8388671875
745.26495	2091.28051757813
830.48771	83845.59765625
832.45367	1850.34130859375
875.49725	3253.21533203125
876.49921	15972.611328125
973.55293	7835.56005859375
980.77844	1765.67834472656
988.57129	15705.6127929688
1014.5778	25440.9670410156
1030.5286	8655.82958984375
1032.5935	756495.85546875
peaklist end

peaklist start
mz=517.571891512694
fragmentation=HCD
charge=3
header=RawFile: QE929_MSQ1321_20180329_Heba_ub_s2_ctrl_2 Index: 4670 Silind: 27452
110.0715	9980.82421875
112.08746	16246.0634765625
113.07124	8333.1611328125
115.08695	14809.076171875
116.07087	7629.6171875
120.08103	1627.58813476563
122.42254	1232.64624023438
127.08715	2285.83081054688
129.1024	15180.3115234375
130.09821	4498.63427734375
136.07578	64244.55078125
136.08586	2978.5556640625
137.07903	5063.1318359375
138.06622	6321.03955078125
141.06726	1334.515625
141.10219	1294.93334960938
147.11325	2813.28955078125
155.08185	5973.87744140625
155.53325	1260.87231445313
156.11308	7318.47900390625
157.10793	2419.67211914063
157.1338	5371.8857421875
169.94897	1938.1162109375
173.12828	3290.13549804688
176.12187	2550.26391601563
181.09694	6968.25244140625
185.10376	13474.9814453125
185.12854	5035.53662109375
185.16495	5863.96875
186.12367	3083.06323242188
187.9601	14105.5361328125
189.95564	16759.83203125
201.12453	9376.240234375
204.13451	12565.09375
206.09297	2208.41235351563
220.00893	1288.12097167969
228.13431	1484.48400878906
228.45319	1290.775390625
233.12799	4471.70068359375
238.11932	5471.3623046875
244.09668	1573.40356445313
256.12878	8162.5810546875
261.12347	16546.08984375
265.93234	3219.08959960938
275.1503	5464.115234375
283.9422	24300.177734375
286.11929	5582.4892578125
317.21909	11975.70703125
327.20178	2695.90502929688
343.94513	8212.3046875
355.19904	5900.68603515625
359.91763	6269.28125
373.70398	2362.41186523438
377.92911	5534.115234375
398.23972	2704.8837890625
405.74829	1951.80432128906
408.22534	3564.56945800781
426.23401	8539.9375
437.93185	2558.90869140625
464.7558	2196.681640625
478.26163	1635.89489746094
487.28085	2119.3388671875
494.79172	3092.2568359375
495.28635	1694.26171875
507.79443	6070.52001953125
619.284	4814.17578125
646.36831	12337.3395996094
669.40784	4933.29541015625
717.40556	16531.3088378906
745.52454	2616.14477539063
747.34766	2253.86645507813
763.40985	1914.04174804688
769.51483	1805.94262695313
830.48813	63726.3232421875
862.36816	5513.54638671875
876.49785	12940.2319335938
984.52168	4389.21350097656
1015.5714	8580.31518554688
1030.5294	4639.82153320313
1032.5947	530159.748046875
peaklist end

peaklist start
mz=517.571891512694
fragmentation=HCD
charge=3
header=RawFile: QE929_MSQ1321_20180329_Heba_ub_s2_ctrl_2 Index: 4874 Silind: 27452
101.07149	5587.576171875
102.05554	1851.85021972656
104.05338	4894.376953125
110.07175	37321.3671875
112.08693	1505.0732421875
120.08082	9460.359375
129.06578	5057.25146484375
129.10257	19411.578125
130.0863	1790.90783691406
136.07582	1706.71203613281
147.07654	1164.20397949219
159.09254	1357.05969238281
159.11304	1091.896484375
162.99597	1375.84362792969
175.11913	15892.3388671875
185.16487	18616.748046875
186.1685	1445.56091308594
189.95531	2318.04125976563
206.09929	2162.17138671875
213.15961	6173.38037109375
215.13901	5592.70751953125
243.13388	1660.05395507813
251.12112	7545.45068359375
279.11575	1465.88012695313
283.94202	1681.91064453125
304.1615	10751.8834228516
347.16663	1143.52990722656
357.1409	1394.68518066406
377.15863	1724.767578125
380.19977	1393.41394042969
387.66885	2632.5986328125
394.18454	1298.71032714844
433.20312	4315.87646484375
446.23837	1388.2197265625
533.2685	13327.9169921875
533.61627	1478.96398925781
553.26166	1605.36279296875
553.76868	1454.3828125
580.28711	1422.17602539063
592.26593	2121.51733398438
607.29803	1377.99243164063
607.96918	2067.7705078125
610.31018	2519.16918945313
612.97241	5111.5791015625
613.31293	2478.20166015625
619.28685	14026.9165039063
656.67792	1290.796875
670.32898	5992.84375
714.42938	1443.86511230469
715.45343	1583.83801269531
730.31744	1829.00402832031
730.87549	4660.32373046875
747.35059	7281.58056640625
748.34021	4637.81494140625
854.92224	3789.97802734375
855.41449	1925.78515625
876.38001	13611.7926025391
918.79419	1356.07043457031
1033.5948	28798.5668945313
1077.13	1575.65734863281
1106.5214	1734.63452148438
1218.6035	3283.87719726563
1226.5871	4201.87951660156
1272.5927	19852.3621826172
1277.026	1568.82116699219
1597.809	9540.44262695313
peaklist end

peaklist start
mz=517.571891512694
fragmentation=HCD
charge=3
header=RawFile: QE929_MSQ1321_20180329_Heba_ub_s2_ctrl_2 Index: 4886 Silind: 27452
101.07154	2373.7353515625
104.05319	1749.84118652344
110.07191	16073.8583984375
112.08773	1291.36352539063
115.05072	1830.19091796875
115.08707	1411.71691894531
120.08102	5534.51171875
129.0658	2169.47875976563
129.10255	13383.6162109375
136.076	2575.4140625
147.11253	1176.9970703125
149.11655	1175.64575195313
159.93715	1072.71203613281
187.95956	4119.6572265625
191.9512	1146.09436035156
206.10019	2249.72705078125
215.13945	4115.638671875
229.2634	1141.80383300781
251.12088	5737.8525390625
251.14583	1307.52282714844
283.94287	6171.4892578125
303.14404	2474.58618164063
304.86868	1261.47607421875
320.17255	2436.3408203125
359.91684	2077.52124023438
377.93192	2191.162109375
401.66483	1583.2998046875
480.89102	1401.99450683594
533.2663	5256.63671875
570.61646	1863.466796875
601.30078	1323.02453613281
612.97626	1666.55322265625
710.32886	2627.12084960938
713.426	7683.52172851563
800.39728	1302.92395019531
1032.5951	29727.29296875
1226.5833	4241.35559082031
1272.5902	14151.6114501953
1819.7537	1557.56494140625
peaklist end

peaklist start
mz=517.571921804008
fragmentation=HCD
charge=3
header=RawFile: QE929_MSQ1321_20180329_Heba_ub_s9_30_3 Index: 4558 Silind: 27363
102.20619	1320.91650390625
112.08738	17555.197265625
113.07144	12073.4541015625
115.08717	17282.21875
116.0712	10378.7109375
123.86893	1255.70788574219
129.10226	9254.25
130.08727	2014.61047363281
130.09789	2124.353515625
136.07587	64650.5703125
138.06618	6744.53369140625
147.11301	5084.287109375
155.08142	7633.11083984375
156.11353	7458.912109375
157.1088	6355.783203125
157.1331	3242.90087890625
167.14903	1346.95458984375
169.09619	1649.39855957031
173.09282	1568.34753417969
173.12849	8383.4521484375
176.12312	2120.36108398438
181.09734	6964.42529296875
185.10379	11557.216796875
185.12862	5220.4326171875
186.12341	6875.5654296875
187.95995	5816.5302734375
189.95595	6921.43115234375
201.12347	13095.2470703125
204.1344	19362.96875
231.11382	1797.15637207031
233.12817	2320.40698242188
238.11821	4905.92138671875
240.98212	1327.04260253906
251.12186	2890.1650390625
256.129	8195.123046875
261.12363	20381.595703125
275.14966	3186.9453125
278.14966	5570.30810546875
283.94296	7192.68603515625
317.21838	16637.5390625
327.20422	2267.79052734375
338.18695	1590.54138183594
355.19839	5807.3740234375
359.92068	2052.83569335938
377.92905	2416.947265625
405.74777	1852.75903320313
408.22464	2459.216796875
426.2352	8764.8154296875
429.13385	1792.72204589844
429.75421	1695.02392578125
494.78992	7703.18994140625
507.79761	2724.47680664063
508.29324	5587.90087890625
539.32141	1840.5625
613.79333	1937.17907714844
636.80115	2333.22119140625
646.36902	10781.9140625
669.40735	7487.994140625
717.40518	27756.6020507813
830.48885	71457.83984375
876.50083	16076.6088867188
980.33453	1809.01391601563
989.57171	10983.0166015625
1030.5267	4819.91625976563
1032.5946	607875.09375
peaklist end

peaklist start
mz=775.854260797261
fragmentation=HCD
charge=2
header=RawFile: QE929_MSQ1321_20180329_Heba_ub_s7_30_1 Index: 7551 Silind: 60716
127.28921	1234.0263671875
164.4604	1256.52941894531
189.63966	1401.79309082031
224.56685	1395.55200195313
237.12427	1938.42541503906
500.29449	1458.65576171875
543.94836	1489.54650878906
590.23444	1810.73669433594
753.39166	1599.73327636719
775.85132	4042.10034179688
776.39258	9291.9755859375
776.88086	7438.501953125
1522.4308	1644.07019042969
peaklist end

peaklist start
mz=517.572021394497
fragmentation=HCD
charge=3
header=RawFile: QE929_MSQ1321_20180329_Heba_ub_s7_30_1 Index: 4630 Silind: 20255
112.08707	4944.46484375
113.07148	2493.4287109375
115.08683	7039.8212890625
116.07083	1435.5732421875
129.10265	2637.84057617188
136.07587	20044.896484375
138.06673	1522.73681640625
147.1125	5354.291015625
155.08165	2568.14575195313
156.11365	2387.74096679688
169.94952	6136.00048828125
173.12839	2462.1650390625
181.09671	1962.05920410156
185.10358	2167.83984375
185.12837	2716.72436523438
187.96045	19013.90625
189.95575	15466.7060546875
201.12367	5082.51171875
204.13518	5560.275390625
249.95903	1449.87268066406
261.12335	6455.76708984375
263.93546	2006.02697753906
265.93207	2819.44848632813
275.1496	1232.26208496094
281.94629	1380.72802734375
283.94233	32194.662109375
317.21909	7149.9697265625
343.94525	9848.9169921875
355.19357	1243.77282714844
359.91799	8692.31982421875
377.92999	6647.59619140625
426.23672	2726.42895507813
426.7558	5051.65087890625
437.9325	2209.583984375
494.78317	1406.02136230469
495.28946	1647.99047851563
516.27539	2365.06420898438
546.42096	1280.3134765625
646.36414	2475.0283203125
717.4071	2844.015625
830.48465	21930.4018554688
876.49963	1808.90881347656
1032.5947	203029.246582031
peaklist end

peaklist start
mz=517.572022296111
fragmentation=HCD
charge=3
header=RawFile: QE929_MSQ1321_20180329_Heba_ub_s1_ctrl_1 Index: 4453 Silind: 25125
110.07108	1294.76806640625
112.08725	1869.77294921875
112.49329	997.1533203125
113.07153	1325.72705078125
115.08704	2639.80200195313
116.07069	1220.96374511719
129.10236	5155.06640625
136.07602	24762.697265625
138.06624	1257.75549316406
147.11278	5211.0498046875
155.0815	1414.79675292969
169.95004	6507.64892578125
173.12926	2037.74780273438
181.09732	2202.46801757813
185.10388	2621.01733398438
186.12387	2951.87182617188
187.96014	16304.6337890625
189.9559	16696.95703125
201.12332	11846.6630859375
204.13449	18943.521484375
252.87497	1285.68786621094
256.12848	2303.31274414063
261.12302	4998.0419921875
263.93729	2277.044921875
265.90451	1184.53967285156
265.93271	6598.5830078125
281.94669	2004.58813476563
283.94255	24229.3743896484
317.21909	11860.8095703125
337.18631	1693.07739257813
343.9454	6864.10205078125
348.21451	1937.86279296875
355.19968	1468.5283203125
359.91888	2511.98022460938
377.92864	9623.45556640625
426.75708	5170.51171875
427.25284	1268.68347167969
437.93088	1634.61071777344
470.35733	1135.29650878906
494.78867	1370.41333007813
507.79739	2224.2138671875
527.77533	1337.01330566406
646.36884	2850.30810546875
717.40365	6907.38305664063
830.482	18981.658203125
876.49365	2492.17724609375
1032.5935	192998.614257813
peaklist end

peaklist start
mz=517.572022296111
fragmentation=HCD
charge=3
header=RawFile: QE929_MSQ1321_20180329_Heba_ub_s1_ctrl_1 Index: 4566 Silind: 25125
116.071	16417.3203125
119.04945	1247.35424804688
120.08098	4381.5244140625
129.10213	5251.2451171875
130.08578	1458.08471679688
135.5428	1130.33361816406
136.06563	1733.01550292969
136.07587	50177.26171875
137.07938	4250.4072265625
143.0817	14356.7666015625
145.65569	1040.04528808594
147.11285	4598.81787109375
161.09222	19762.201171875
162.09459	1339.95568847656
171.076	3968.77661132813
175.11957	2517.00952148438
181.12169	1416.17980957031
187.10782	1322.27758789063
187.95995	2684.50756835938
189.08684	11810.8623046875
189.95605	5535.701171875
204.13368	1672.90625
237.12308	4672.79736328125
246.18094	2199.10791015625
248.1983	1245.99792480469
250.65668	1361.47229003906
251.11987	1852.47265625
265.9303	1638.84631347656
277.57614	1305.75500488281
283.94281	5322.1767578125
299.13937	6283.6865234375
303.14505	1490.27514648438
304.28497	1192.68286132813
327.13342	2180.609375
333.21241	6209.14147949219
334.1398	5646.85400390625
377.9277	4214.4638671875
423.20233	1878.63488769531
425.96292	1289.77844238281
437.93268	1622.14733886719
448.24304	2050.85571289063
508.23822	1474.39135742188
519.27818	18538.4748535156
613.79077	1680.71423339844
618.42078	1350.63269042969
636.80017	2665.05200195313
651.34357	1399.3857421875
682.34111	40885.3193359375
713.42352	2113.64404296875
845.40082	41834.5834960938
883.39618	1323.4140625
1032.5917	22780.1734619141
1124.5242	1534.4521484375
peaklist end

peaklist start
mz=775.854451248145
fragmentation=HCD
charge=2
header=RawFile: QE929_MSQ1321_20180329_Heba_ub_s2_ctrl_2 Index: 4730 Silind: 63628
101.07172	1472.54211425781
111.86131	1224.57006835938
145.90291	1301.65832519531
150.77399	1368.77172851563
159.71069	1223.48583984375
195.83525	1633.09350585938
215.04906	1524.55615234375
294.21704	1626.54418945313
343.10605	2743.72387695313
349.17264	2489.36279296875
400.12711	2771.837890625
414.08658	1455.96057128906
417.15298	2328.8466796875
466.58142	1684.53015136719
469.15314	1820.74182128906
477.23254	2506.50390625
506.23444	1494.17639160156
615.29767	1496.53918457031
752.84717	5442.08251953125
753.3551	2731.80541992188
775.849	11846.1047363281
776.35718	7255.42138671875
879.39966	5353.47216796875
1209.5419	5288.65063476563
peaklist end

peaklist start
mz=775.854451248145
fragmentation=HCD
charge=2
header=RawFile: QE929_MSQ1321_20180329_Heba_ub_s2_ctrl_2 Index: 4813 Silind: 63628
129.10194	2457.92578125
189.14696	1432.99523925781
204.13449	2783.61059570313
384.22116	1554.7529296875
386.4035	1374.98583984375
471.9978	1428.73046875
1504.6866	3901.6025390625
1550.6982	7872.6787109375
peaklist end

peaklist start
mz=517.57207843305
fragmentation=HCD
charge=3
header=RawFile: QE929_MSQ1321_20180329_Heba_ub_s3_ctrl_3 Index: 4475 Silind: 25641
112.08752	18640.939453125
113.07137	16315.03125
115.08704	27721.642578125
116.07098	10454.7001953125
129.10233	3683.9365234375
129.11296	2485.1357421875
130.09758	4019.47583007813
136.07593	94029.921875
137.07956	4619.19775390625
138.0666	12966.1611328125
147.04506	2930.90991210938
155.0817	9726.9169921875
156.11322	12461.35546875
157.10912	4511.40185546875
157.13435	4398.83544921875
159.905	2506.5302734375
176.12277	5073.7119140625
181.09682	5409.20703125
185.10355	17915.26171875
185.12946	3453.38623046875
185.16496	2833.1533203125
187.9603	10260.150390625
189.9561	14550.89453125
238.11922	9133.5224609375
244.0981	2333.91748046875
251.58704	2475.2197265625
256.12927	9288.515625
258.12527	3205.4130859375
261.12386	34882.4367675781
283.94162	18629.99609375
286.11954	4143.31201171875
327.20355	4753.486328125
337.18835	3890.62768554688
343.94467	5143.85986328125
355.1983	11787.2978515625
357.17734	2715.15063476563
359.91733	3025.8486328125
377.92792	8904.4404296875
399.03226	2689.38330078125
420.10684	2609.77563476563
426.23395	12493.224609375
438.65112	2670.92749023438
487.27957	4546.20751953125
496.18228	2446.484375
507.79803	3709.87280273438
511.31479	2723.72875976563
521.30707	3521.66137695313
539.32117	5363.296875
634.69434	2605.51586914063
646.36414	16234.529296875
653.39789	3126.80029296875
669.40991	4807.40771484375
717.40167	34679.572265625
747.3399	3571.74145507813
754.62897	2760.66015625
830.48878	100703.875732422
862.36523	3474.21508789063
875.50653	3854.24267578125
876.48792	16337.408203125
988.56691	21317.5346679688
1015.5737	14002.2875976563
1032.5966	911201.68359375
peaklist end

peaklist start
mz=517.57207843305
fragmentation=HCD
charge=3
header=RawFile: QE929_MSQ1321_20180329_Heba_ub_s3_ctrl_3 Index: 4576 Silind: 25641
108.02543	1017.42596435547
110.07186	1426.30517578125
116.07085	2157.4326171875
118.21798	1122.16918945313
120.08097	2014.13586425781
129.06609	1410.58911132813
129.10258	6051.1005859375
130.08614	1634.38305664063
134.37946	1002.57556152344
136.05029	1126.80126953125
136.07582	14658.6015625
143.0816	1878.91796875
147.11272	1758.31274414063
159.09143	1186.00524902344
161.09187	2648.59619140625
175.11903	1718.30725097656
187.96025	2518.69873046875
189.08723	4373.0380859375
189.95621	2528.96118164063
194.1416	1195.33984375
204.13586	1331.78430175781
206.1002	1075.49743652344
237.12303	1241.42907714844
243.10803	1306.83142089844
283.94208	1905.6142578125
284.94586	1958.12829589844
303.1467	1745.13342285156
344.94986	1344.80187988281
377.92862	2411.38720703125
448.24283	1278.900390625
480.95352	1229.29248046875
506.28915	1299.84045410156
517.80017	1642.52661132813
519.27893	6775.55078125
636.79413	2609.8974609375
682.33846	11503.9182128906
713.43005	2289.25830078125
845.39998	9184.5087890625
1032.5995	18555.0004882813
1118.5793	1348.50329589844
1201.704	1347.29443359375
1593.6177	1472.88403320313
1666.3783	1515.47119140625
peaklist end

peaklist start
mz=775.854486791647
fragmentation=HCD
charge=2
header=RawFile: QE929_MSQ1321_20180329_Heba_ub_s9_30_3 Index: 4594 Silind: 67945
101.07162	6011.2392578125
129.1024	4815.2607421875
130.08629	4839.70751953125
137.3743	1603.28662109375
147.11267	6151.22021484375
168.82713	1594.11645507813
185.05629	1460.36608886719
186.08774	1766.48291015625
187.05408	1658.05810546875
215.04822	6781.4091796875
218.05884	1588.57580566406
232.07468	5034.302734375
246.12573	1405.89245605469
262.14023	3300.11840820313
268.86386	1362.76428222656
343.10892	12292.025390625
349.17276	7115.42822265625
400.12881	11118.03515625
403.17853	1757.06896972656
417.15466	10698.427734375
420.20697	2299.58422851563
455.49234	1333.54443359375
460.09064	1731.39636230469
469.15094	7407.67529296875
477.23185	14369.8319091797
560.16077	2564.4150390625
582.23663	2535.10668945313
719.38007	4130.23828125
739.01068	1499.40979003906
753.3465	2485.35791015625
775.40692	2225.259765625
775.85205	11643.689453125
862.37756	2365.34399414063
879.39679	21085.4970703125
992.4755	8838.12182617188
1209.5273	6318.41357421875
1210.5446	2425.25073242188
1551.718	10660.4777832031
peaklist end

peaklist start
mz=775.854503153514
fragmentation=HCD
charge=2
header=RawFile: QE929_MSQ1321_20180329_Heba_ub_s8_30_2 Index: 4651 Silind: 62884
101.07183	1454.25341796875
108.8642	1249.5576171875
183.94969	1481.72900390625
215.0491	2178.32543945313
232.07529	1382.88684082031
262.1413	1373.94506835938
343.108	9174.5205078125
349.1738	1796.58679199219
376.88943	1505.73364257813
400.12665	9475.119140625
417.15594	3015.96533203125
469.15176	6783.357421875
477.23309	8532.18127441406
548.25208	2673.876953125
560.15527	1714.92993164063
576.76807	1617.60229492188
719.37396	2572.2236328125
775.40906	2436.587890625
879.39838	14844.8872070313
963.59912	1581.15380859375
992.47614	9686.8056640625
1209.5233	3015.603515625
1504.6956	9367.04077148438
1550.7068	19851.5925292969
peaklist end

peaklist start
mz=517.572122392808
fragmentation=HCD
charge=3
header=RawFile: QE929_MSQ1321_20180329_Heba_ub_s4_10_1 Index: 4598 Silind: 21329
102.60687	1097.39050292969
104.05344	2140.78759765625
110.07192	2357.1298828125
112.08752	7983.91748046875
113.07153	2989.94116210938
115.08689	7539.0234375
116.0712	2741.9248046875
120.08163	1337.07690429688
123.03451	1088.41552734375
129.10255	7239.51171875
130.09825	1394.15258789063
133.06131	1972.15747070313
136.07591	32518.376953125
137.07909	1905.46801757813
138.06586	2587.25341796875
147.11292	2976.99926757813
155.08153	2520.80126953125
156.11333	2747.7294921875
157.13351	1924.1865234375
169.94914	1577.798828125
175.10408	2155.48413085938
176.12079	1321.63464355469
181.09734	2750.90869140625
185.10345	5766.80810546875
185.12779	1860.76770019531
186.12608	1322.15319824219
187.95988	12748.74609375
189.95567	14894.30078125
201.12367	6638.04833984375
204.13513	8531.7216796875
206.10039	1490.68310546875
238.11809	2082.26391601563
256.12921	2433.52368164063
258.14664	1324.98645019531
261.12347	9029.68359375
263.93646	1667.9755859375
265.93234	6566.72265625
283.94231	23808.2835693359
317.21802	6263.08642578125
323.68616	1910.92944335938
337.18839	1554.88098144531
343.94556	6165.240234375
355.20242	1423.61901855469
359.9202	2847.6943359375
377.92957	6689.0048828125
408.22516	2640.92504882813
426.2341	2031.05786132813
426.75879	4697.93359375
427.25656	4937.111328125
437.93436	2104.73901367188
477.76138	1542.5029296875
487.28046	2037.56518554688
493.26678	2514.11547851563
495.28769	1874.98657226563
501.72427	1680.50988769531
515.76428	2725.16870117188
516.2713	5633.49560546875
539.31812	1869.39013671875
578.01215	1274.51940917969
646.36604	7761.90405273438
684.16467	1308.96557617188
717.40247	6086.71240234375
830.48976	29876.0986328125
876.4964	1858.97106933594
1032.5961	259170.783203125
peaklist end

peaklist start
mz=775.854589443573
fragmentation=HCD
charge=2
header=RawFile: QE929_MSQ1321_20180329_Heba_ub_s7_30_1 Index: 4680 Silind: 60559
101.07172	2513.53491210938
118.24682	1179.84594726563
129.10225	2544.6806640625
139.886	1231.35021972656
150.1613	1406.19482421875
151.68253	1344.2001953125
187.05363	1811.75817871094
215.04832	5213.84375
232.07372	1839.1123046875
343.10657	7786.63916015625
349.17282	3134.14697265625
400.12927	8383.3525390625
417.15903	5168.0087890625
452.12311	1774.69653320313
469.15179	5382.791015625
477.2308	7920.7001953125
719.37048	2744.26196289063
753.85413	2247.51513671875
775.86072	2550.98315429688
776.34949	2863.81103515625
879.3937	12012.7485351563
992.48077	9127.65576171875
1041.6769	1965.994140625
1150.0874	1841.84411621094
1209.5299	7694.01049804688
1251.8086	1665.66540527344
peaklist end

peaklist start
mz=517.572200165075
fragmentation=HCD
charge=3
header=RawFile: QE929_MSQ1321_20180329_Heba_ub_s3_ctrl_3 Index: 4644 Silind: 25640
101.03893	1075.30139160156
110.07204	15978.185546875
110.67342	1031.79431152344
120.08134	8442.970703125
129.10262	1710.20007324219
136.07555	3682.24194335938
157.34871	1090.75756835938
175.1181	1676.94177246094
187.95993	1389.0849609375
189.95581	1819.48461914063
201.34822	1136.16149902344
202.71812	1049.89099121094
225.09981	1303.84020996094
283.94342	1805.46398925781
303.14493	1251.28198242188
377.92947	1490.94250488281
438.93144	2716.54956054688
480.953	1846.52954101563
533.26758	5353.69189453125
636.80157	1595.14575195313
670.32379	1931.15698242188
1033.5928	3599.53015136719
1291.4301	1485.1875
1336.2759	1438.82934570313
1459.062	1229.91333007813
peaklist end

peaklist start
mz=517.572200165075
fragmentation=HCD
charge=3
header=RawFile: QE929_MSQ1321_20180329_Heba_ub_s3_ctrl_3 Index: 4723 Silind: 25640
110.07164	2482.46411132813
123.39001	1003.75445556641
129.10228	5866.91455078125
136.07536	1161.05444335938
169.94994	1102.14465332031
169.99278	1091.56591796875
173.12794	1525.50744628906
175.11929	1616.775390625
185.1646	2358.19409179688
186.1683	1156.25146484375
189.95587	2564.69287109375
283.94159	6514.91284179688
304.16235	1580.61682128906
343.94852	1260.34216308594
377.92795	1714.92590332031
379.9194	1410.46813964844
516.80225	1482.26025390625
619.2865	1120.53039550781
876.3952	1654.39709472656
1161.9475	1415.94921875
1819.6758	1417.41589355469
1905.1042	1621.06652832031
1976.4316	1564.13269042969
peaklist end

peaklist start
mz=775.854747728066
fragmentation=HCD
charge=2
header=RawFile: QE929_MSQ1321_20180329_Heba_ub_s2_ctrl_2 Index: 7585 Silind: 63784
101.08131	1368.34826660156
110.22268	1471.951171875
151.19719	1637.32348632813
193.55367	1374.94116210938
227.03604	2302.91577148438
237.12312	5512.09619140625
242.92616	1475.85681152344
244.06276	2828.97021484375
289.37494	1309.42590332031
298.14664	1401.43908691406
458.39215	1567.7021484375
492.59607	1419.98950195313
821.32196	1592.63024902344
939.0293	1854.06323242188
939.22296	1544.6083984375
1070.5118	1721.85498046875
1505.7676	19630.8703613281
1551.7726	35201.5587158203
peaklist end

peaklist start
mz=775.855103997136
fragmentation=HCD
charge=2
header=RawFile: QE929_MSQ1321_20180329_Heba_ub_s8_30_2 Index: 7544 Silind: 63342
112.08746	1308.2412109375
113.0903	1358.72241210938
150.37663	1376.17700195313
184.00552	1182.85510253906
237.12352	8585.265625
251.02954	1685.78686523438
253.31535	1402.62390136719
263.50854	1263.7744140625
265.11942	2330.24194335938
273.47958	1299.30029296875
286.3653	1272.87817382813
291.3811	1379.26513671875
319.91055	1474.529296875
352.14865	1462.98986816406
370.59644	1311.93688964844
417.1095	1390.04956054688
754.37817	2318.10229492188
775.43262	1641.28479003906
777.3844	1974.04626464844
1036.4266	1597.54833984375
1461.7481	4641.2021484375
1466.8103	1846.94958496094
1505.7667	22504.0400390625
1551.7736	65394.298828125
peaklist end

peaklist start
mz=517.572517502853
fragmentation=HCD
charge=3
header=RawFile: QE929_MSQ1321_20180329_Heba_ub_s5_10_2 Index: 4490 Silind: 25681
104.63888	1080.29016113281
107.81984	1156.38940429688
110.0716	2112.6240234375
112.08733	6664.19091796875
113.07127	2403.49438476563
115.08694	5715.03662109375
116.07109	1622.90832519531
129.10245	1545.13830566406
132.75055	1082.11022949219
136.07603	23612.130859375
138.06664	1336.92846679688
155.08157	1166.14465332031
156.11368	2129.19140625
157.13348	1979.81176757813
173.1284	1324.43994140625
176.11992	1157.33227539063
181.09674	1371.00463867188
185.10359	2175.76513671875
187.96008	6693.9150390625
189.95587	8024.75244140625
204.13501	1207.23095703125
261.12326	6553.17529296875
283.94135	9992.50390625
317.2171	1196.26525878906
343.94519	2583.41430664063
377.92871	1722.75561523438
426.23434	2476.7490234375
426.75995	2458.68994140625
434.12878	1288.26647949219
487.27463	1446.51440429688
508.78	1453.32373046875
511.32419	1341.47607421875
516.27313	1913.83044433594
517.81171	8652.6689453125
539.32172	1632.64575195313
544.35907	1276.43701171875
646.3736	1695.083984375
669.4101	2303.6572265625
675.35303	1685.07702636719
717.4035	7395.42529296875
830.48871	21099.3940429688
862.36469	1487.33251953125
876.4881	2484.69897460938
1014.5793	3984.48815917969
1032.5954	201611.328125
peaklist end

peaklist start
mz=775.856579574157
fragmentation=HCD
charge=2
header=RawFile: QE929_MSQ1321_20180329_Heba_ub_s9_30_3 Index: 7433 Silind: 68252
104.34841	1242.93444824219
143.41621	1411.61291503906
163.14014	1251.06457519531
173.12982	1408.92138671875
222.21161	1463.14147949219
228.29889	1653.9208984375
237.12309	7243.96533203125
265.11765	1460.86975097656
731.37634	5386.05859375
775.42432	2241.8291015625
1070.5045	1689.76513671875
1133.707	1674.60705566406
1505.7777	24311.4091796875
1507.7516	11979.3442382813
1551.7719	61026.6296386719
peaklist end

peaklist start
mz=517.575629292379
fragmentation=HCD
charge=3
header=RawFile: QE929_MSQ1321_20180329_Heba_ub_s7_30_1 Index: 6732 Silind: 21733
100.5526	1062.46520996094
102.05621	1196.65234375
110.07168	2161.02221679688
119.08186	12303.59375
120.08141	5342.18994140625
129.10281	5343.11376953125
130.08725	1635.90808105469
143.11794	17997.142578125
147.11296	2296.01782226563
171.11324	2717.22998046875
185.09259	1531.41723632813
186.08781	1401.9150390625
187.14566	1604.68957519531
195.07701	2156.78344726563
234.14594	1897.33544921875
254.16173	1301.77404785156
265.93469	1085.28662109375
299.06281	1345.66174316406
342.1301	1797.13122558594
347.22812	1563.90612792969
414.1937	1513.73962402344
489.2576	1718.05712890625
553.76392	1290.11511230469
667.03064	1269.91650390625
696.31555	1349.26647949219
719.32379	1575.01086425781
864.43054	2279.431640625
918.47858	1595.73986816406
988.33539	1360.17236328125
peaklist end

peaklist start
mz=517.575918810124
fragmentation=HCD
charge=3
header=RawFile: QE929_MSQ1321_20180329_Heba_ub_s3_ctrl_3 Index: 6448 Silind: 25767
101.07162	10215.0087890625
102.05554	1557.81604003906
103.0546	1895.05419921875
110.07175	2178.74438476563
112.08746	3116.74365234375
115.08727	2219.00537109375
116.0713	2247.38232421875
119.082	113627.125
120.08118	77192.6953125
121.08442	8472.419921875
125.10785	2036.32092285156
129.06609	2539.37280273438
129.10258	61727.96484375
130.05025	1675.7470703125
130.0865	6594.7109375
130.106	1831.48706054688
131.08183	6732.25537109375
133.04324	2895.84887695313
136.07599	19617.25
140.07071	6197.71533203125
140.08156	2744.28173828125
141.06557	3133.95043945313
142.12282	7383.96875
143.10764	2730.55737304688
143.11824	66637.390625
144.12152	2703.52197265625
147.1132	12938.1943359375
148.69379	1278.50378417969
152.10718	5180.6748046875
157.10837	3137.6767578125
157.1342	11241.0830078125
159.07675	1885.87561035156
162.09399	1712.55041503906
167.08174	1403.50280761719
168.07669	1853.3974609375
169.06078	6918.35400390625
169.1335	1927.87353515625
171.11272	20810.318359375
178.04997	7497.0830078125
181.06073	1431.50036621094
181.09738	4771.55029296875
184.1078	1628.45068359375
185.09218	16433.4296875
185.12851	7569.9814453125
186.08717	18025.693359375
187.1445	11630.744140625
189.08661	4795.38623046875
194.12901	1616.3447265625
195.07668	44166.2734375
195.11322	6014.5302734375
196.0806	3059.95092773438
197.12895	6225.0224609375
199.07298	1753.18774414063
199.10768	2260.32885742188
207.59978	9279.46875
208.0715	1778.32568359375
208.10196	1848.41259765625
214.09111	5535.431640625
215.1394	11678.3759765625
217.08189	7154.4365234375
226.08275	2270.68017578125
226.15495	17037.890625
227.13913	2313.18359375
231.09621	1716.77758789063
231.11702	2089.01123046875
234.14455	13383.818359375
235.14917	1534.04016113281
237.12285	1855.71765136719
240.13483	1930.54162597656
242.14986	1489.93200683594
244.14218	2329.169921875
244.16589	50063.71875
245.07686	6280.49560546875
245.16843	8636.736328125
249.16061	1976.9638671875
254.16194	33329.0295410156
292.16507	12448.1428222656
297.11966	16219.6416015625
299.17181	12777.4365234375
323.18352	12446.9670410156
328.11368	9027.25390625
337.11618	7186.16796875
342.13034	16367.1137695313
346.12326	12176.677734375
362.14639	5199.82763671875
372.26009	13328.0919189453
397.1716	1780.17346191406
413.16968	1529.09045410156
414.19235	45203.9549560547
425.16609	10545.4953613281
434.26182	11337.2250976563
443.18318	11621.7376708984
467.23044	1620.43798828125
470.73318	2760.85473632813
491.17859	5622.4814453125
500.19669	1888.65283203125
508.21133	2633.80590820313
516.23889	2780.5810546875
533.26556	23091.1840820313
533.33496	5274.58203125
535.32513	8212.8994140625
539.77332	7502.60009765625
544.76556	2337.26928710938
561.2597	16803.826171875
578.24652	3019.04541015625
588.22943	6108.44140625
603.27722	2021.66174316406
606.23999	3321.21411132813
620.29535	6802.33544921875
630.28282	24821.5048828125
636.37238	7047.013671875
648.27338	11987.734375
649.29242	3164.68627929688
673.30487	2007.79052734375
719.33011	62353.7407226563
731.41986	2381.6376953125
734.33566	8341.21606445313
747.40637	2141.43774414063
765.4128	19784.51171875
771.42065	3067.14624023438
777.40948	2027.92102050781
787.39502	2044.88696289063
804.41726	17359.5537109375
814.4306	1673.4384765625
832.4137	19171.5048828125
862.43884	1588.71948242188
864.42739	27575.9145507813
880.44053	42030.0319824219
890.44275	2110.58837890625
898.34357	1573.95190429688
916.50137	17779.6860351563
947.46985	1641.37609863281
959.48529	5056.59643554688
977.49422	78321.4819335938
979.50824	2673.35717773438
981.51259	18190.5874023438
peaklist end

peaklist start
mz=517.576035387961
fragmentation=HCD
charge=3
header=RawFile: QE929_MSQ1321_20180329_Heba_ub_s9_30_3 Index: 6657 Silind: 27538
101.07143	31685.501953125
102.05582	8079.85498046875
102.9292	4104.34326171875
103.05485	4931.40478515625
103.1824	3916.63037109375
108.31461	4263.703125
110.07127	4684.2578125
112.08715	10001.73828125
115.08723	6952.82275390625
116.07109	9599.705078125
119.08189	332429.75
120.08095	141337
121.08434	8941.103515625
129.06613	16905.513671875
129.10255	138109.203125
130.08635	19430.4921875
130.106	7769.53955078125
131.08186	10165.3671875
133.04324	8654.443359375
136.07555	45672.71875
140.07062	9707.626953125
141.06551	5752.53369140625
142.12303	8471.3994140625
143.11807	304241.375
144.12158	23919.3984375
147.1129	35850.3203125
152.10745	10718.9072265625
154.05103	6002.2900390625
157.10814	6686.82470703125
157.13354	19492.705078125
159.07669	4878.08837890625
168.07732	4665.4248046875
169.06079	16497.623046875
171.0773	5015.384765625
171.11314	97616.25
172.11592	5805.9765625
178.04982	22193.41015625
181.09717	6975.29052734375
184.06439	4113.0458984375
184.10869	5062.2607421875
185.0916	36595.38671875
185.12863	23085.974609375
186.08667	54263.5859375
187.10701	4999.3212890625
187.14372	19047.46484375
189.08698	30354.484375
194.12932	6041.96337890625
195.07669	92119.8203125
195.11307	6121.26611328125
197.12648	4579.63720703125
203.96489	4273.4296875
206.0918	4332.89453125
207.59987	27313.693359375
208.07172	8863.4306640625
214.09038	5126.8759765625
215.13858	18946.994140625
216.13435	8011.4921875
217.08203	32277.95703125
226.08238	9050.779296875
226.15524	35350.9140625
234.14499	78657.203125
240.13394	7498.30126953125
244.1657	91519.9140625
245.16905	7763.60205078125
254.16167	50777.96875
292.16522	25454.7265625
297.12119	53180.50390625
299.17041	32049.1171875
323.18225	21329.515625
332.10986	34119.7734375
337.11554	19471.62109375
342.12961	35817.8359375
346.125	9653.6240234375
347.22943	19062.818359375
371.23959	9461.326171875
372.26074	9518.78515625
382.21042	8368.259765625
398.21759	6339.24609375
410.20673	6601.970703125
414.19132	92239.4990234375
425.16666	8752.279296875
431.18076	7124.296875
434.25967	45540.85546875
443.1778	22281.583984375
480.24686	10368.3798828125
483.74698	7330.1015625
489.25009	37826.29296875
491.17667	8112.59619140625
508.21384	8442.7333984375
518.20935	6190.29833984375
533.26147	29823.7109375
533.3327	19517.2578125
535.32629	8739.0146484375
561.26035	35531.7158203125
587.32153	6148.0205078125
588.23297	7230.2705078125
606.23462	7942.71923828125
613.27393	6595.79638671875
621.28241	8998.2763671875
630.28044	58383.6298828125
633.36584	18079.078125
636.36926	7771.04248046875
644.35535	7695.1201171875
648.2713	14560.576171875
648.35516	42336.28125
692.88574	18398.884765625
719.33098	112692.72265625
721.40826	34806.91015625
721.89972	9834.216796875
734.32971	10111.0498046875
765.41466	33897.0092773438
771.41534	5805.68798828125
772.40717	7683.888671875
777.39483	33368.6357421875
788.44635	5816.21533203125
804.41526	24228.3139648438
832.41166	43518.0703125
862.4223	6365.4072265625
864.43206	133070.67578125
880.4483	55036.06640625
881.43988	21362.7421875
916.49933	49408.41796875
940.46565	19346.1171875
977.49197	50092.150390625
978.49898	45849.7724609375
979.48688	5347.7646484375
1044.5798	6673.2333984375
1078.5413	24189.916015625
peaklist end

peaklist start
mz=775.864830738059
fragmentation=HCD
charge=2
header=RawFile: QE929_MSQ1321_20180329_Heba_ub_s7_30_1 Index: 14014 Silind: 61388
104.21365	1242.5205078125
110.07125	1612.79345703125
120.08081	1479.99682617188
136.07552	2553.09912109375
140.53569	1324.18566894531
148.18361	1308.25756835938
176.04413	1423.26220703125
225.12404	2340.19262695313
239.78214	1317.47436523438
270.17111	1320.75695800781
340.68774	1498.51379394531
776.44843	2236.02392578125
1009.9571	2771.32397460938
1638.7335	1813.94079589844
2240.739	1733.9658203125
2820.8699	2178.74584960938
peaklist end

peaklist start
mz=775.866739600704
fragmentation=HCD
charge=2
header=RawFile: QE929_MSQ1321_20180329_Heba_ub_s4_10_1 Index: 9318 Silind: 58334
129.9857	1273.6357421875
136.07565	7976.0390625
209.79453	1395.79736328125
229.48445	1450.84985351563
299.13852	2189.21801757813
306.62799	1802.61389160156
385.21191	1548.90954589844
426.67477	1361.572265625
451.08667	1367.45812988281
peaklist end

peaklist start
mz=775.882260571703
fragmentation=HCD
charge=2
header=RawFile: QE929_MSQ1321_20180329_Heba_ub_s7_30_1 Index: 5148 Silind: 60586
104.86345	1406.06762695313
127.08679	11107.234375
132.92914	1253.48974609375
134.08066	1147.59838867188
144.51221	1248.48107910156
144.52428	1272.34118652344
144.98627	1252.62121582031
148.11418	1245.97595214844
155.08102	1836.15161132813
246.97318	1429.52722167969
289.22049	1375.9248046875
302.6608	1471.81408691406
319.16306	3304.81176757813
432.23346	1581.33618164063
572.85706	1755.91821289063
694.8371	1543.76123046875
774.43677	2840.1904296875
775.42725	8754.2919921875
882.48511	5567.013671875
1010.5189	2016.41174316406
1097.5641	6481.01806640625
1396.6865	10242.5673828125
1397.6669	3029.9892578125
1488.084	1616.27893066406
peaklist end

peaklist start
mz=775.88572973816
fragmentation=HCD
charge=2
header=RawFile: QE929_MSQ1321_20180329_Heba_ub_s4_10_1 Index: 12696 Silind: 58764
101.07126	10546.2568359375
104.05313	36236.13671875
105.05667	2186.30249023438
110.07161	7122.8193359375
120.08126	2256.88500976563
123.20383	1739.47448730469
136.07515	6648.4208984375
141.10162	2528.26245117188
149.0742	3988.71923828125
149.23276	1891.82263183594
155.11766	11983.416015625
183.11278	19580.353515625
197.12921	2701.578125
201.14267	3465.248046875
229.13675	3683.12255859375
242.14966	8033.015625
245.13091	2371.15087890625
252.10712	2432.83349609375
260.1062	20816.34765625
300.13757	2565.36987304688
316.34781	2045.40747070313
331.17868	2791.30639648438
339.16412	2821.60083007813
341.16461	2744.89331054688
356.19226	3577.1015625
373.19104	9290.5791015625
376.2005	7813.09033203125
383.17297	4007.17236328125
401.18579	3457.09448242188
453.18439	1834.44873046875
549.31769	4132.748046875
596.35376	2705.01733398438
774.36377	2570.54223632813
776.3501	3163.80883789063
887.45319	2619.68798828125
961.50671	3177.85815429688
1074.6138	3538.7412109375
1173.6771	7842.65307617188
1193.6851	2760.52661132813
1196.5403	2383.25439453125
1202.6439	3025.97680664063
1337.827	2526.35424804688
1549.8725	5767.95483398438
peaklist end

peaklist start
mz=775.886113470325
fragmentation=HCD
charge=2
header=RawFile: QE929_MSQ1321_20180329_Heba_ub_s2_ctrl_2 Index: 15465 Silind: 64304
118.229	1232.44018554688
120.08095	2049.33251953125
129.10193	1941.58203125
143.1178	2200.34521484375
145.14793	1341.75622558594
176.52087	1534.60021972656
181.6969	1198.76110839844
244.16635	1701.62023925781
339.3735	1500.7978515625
529.53949	1641.99438476563
875.85626	1704.55786132813
peaklist end

peaklist start
mz=517.594427699318
fragmentation=HCD
charge=3
header=RawFile: QE929_MSQ1321_20180329_Heba_ub_s1_ctrl_1 Index: 4566 Silind: 25122
116.071	16417.3203125
119.04945	1247.35424804688
120.08098	4381.5244140625
129.10213	5251.2451171875
130.08578	1458.08471679688
135.5428	1130.33361816406
136.06563	1733.01550292969
136.07587	50177.26171875
137.07938	4250.4072265625
143.0817	14356.7666015625
145.65569	1040.04528808594
147.11285	4598.81787109375
161.09222	19762.201171875
162.09459	1339.95568847656
171.076	3968.77661132813
175.11957	2517.00952148438
181.12169	1416.17980957031
187.10782	1322.27758789063
187.95995	2684.50756835938
189.08684	11810.8623046875
189.95605	5535.701171875
204.13368	1672.90625
237.12308	4672.79736328125
246.18094	2199.10791015625
248.1983	1245.99792480469
250.65668	1361.47229003906
251.11987	1852.47265625
265.9303	1638.84631347656
277.57614	1305.75500488281
283.94281	5322.1767578125
299.13937	6283.6865234375
303.14505	1490.27514648438
304.28497	1192.68286132813
327.13342	2180.609375
333.21241	6209.14147949219
334.1398	5646.85400390625
377.9277	4214.4638671875
423.20233	1878.63488769531
425.96292	1289.77844238281
437.93268	1622.14733886719
448.24304	2050.85571289063
508.23822	1474.39135742188
519.27818	18538.4748535156
613.79077	1680.71423339844
618.42078	1350.63269042969
636.80017	2665.05200195313
651.34357	1399.3857421875
682.34111	40885.3193359375
713.42352	2113.64404296875
845.40082	41834.5834960938
883.39618	1323.4140625
1032.5917	22780.1734619141
1124.5242	1534.4521484375
peaklist end

peaklist start
mz=775.889288646644
fragmentation=HCD
charge=2
header=RawFile: QE929_MSQ1321_20180329_Heba_ub_s4_10_1 Index: 4715 Silind: 57869
100.17016	1534.77453613281
135.01318	1386.97412109375
155.00064	1403.18701171875
155.14333	1171.89440917969
155.78873	1340.39599609375
186.22119	1362.47094726563
199.21596	1603.32434082031
252.94482	1670.76806640625
270.14386	5411.16259765625
347.79013	1434.39514160156
402.21899	1474.447265625
474.27277	1424.44738769531
528.74548	1447.64477539063
553.15076	1922.90844726563
641.07153	1530.7529296875
752.85852	1493.52795410156
753.35272	2815.11938476563
775.37683	1636.82299804688
776.85431	1760.14758300781
1104.9259	1729.38818359375
1550.7142	16917.1005859375
peaklist end

peaklist start
mz=775.889290766223
fragmentation=HCD
charge=2
header=RawFile: QE929_MSQ1321_20180329_Heba_ub_s9_30_3 Index: 4652 Silind: 67938
103.76553	1241.93127441406
120.29599	1543.44128417969
176.55675	1228.56958007813
231.7457	1583.76867675781
562.7691	1624.58850097656
743.37024	1585.68933105469
773.90179	1677.63110351563
1040.1504	1739.58056640625
1504.703	8461.763671875
1550.7028	21722.353515625
peaklist end

peaklist start
mz=517.59536635665
fragmentation=HCD
charge=3
header=RawFile: QE929_MSQ1321_20180329_Heba_ub_s2_ctrl_2 Index: 6232 Silind: 26744
107.75542	1072.99963378906
110.0721	2163.00830078125
114.38827	1019.64184570313
120.08121	2413.81079101563
129.10219	44302.89453125
130.08725	1150.10852050781
130.10617	2107.6279296875
136.07629	1740.263671875
138.72054	1070.53662109375
139.31877	1240.10290527344
146.03876	1205.51977539063
158.09196	1384.41284179688
175.11873	2730.87622070313
183.14928	1479.15112304688
187.96074	2069.5693359375
228.17191	6256.6845703125
256.16562	4725.2470703125
283.94293	1888.38244628906
327.23724	1776.21362304688
377.66235	1387.89672851563
418.60638	1216.77880859375
436.23044	9347.35046386719
467.76163	2194.939453125
551.25555	1948.77197265625
707.34724	20245.9487304688
714.30005	1433.71447753906
806.41618	29966.6533203125
peaklist end

peaklist start
mz=517.595832428317
fragmentation=HCD
charge=3
header=RawFile: QE929_MSQ1321_20180329_Heba_ub_s3_ctrl_3 Index: 4576 Silind: 25632
108.02543	1017.42596435547
110.07186	1426.30517578125
116.07085	2157.4326171875
118.21798	1122.16918945313
120.08097	2014.13586425781
129.06609	1410.58911132813
129.10258	6051.1005859375
130.08614	1634.38305664063
134.37946	1002.57556152344
136.05029	1126.80126953125
136.07582	14658.6015625
143.0816	1878.91796875
147.11272	1758.31274414063
159.09143	1186.00524902344
161.09187	2648.59619140625
175.11903	1718.30725097656
187.96025	2518.69873046875
189.08723	4373.0380859375
189.95621	2528.96118164063
194.1416	1195.33984375
204.13586	1331.78430175781
206.1002	1075.49743652344
237.12303	1241.42907714844
243.10803	1306.83142089844
283.94208	1905.6142578125
284.94586	1958.12829589844
303.1467	1745.13342285156
344.94986	1344.80187988281
377.92862	2411.38720703125
448.24283	1278.900390625
480.95352	1229.29248046875
506.28915	1299.84045410156
517.80017	1642.52661132813
519.27893	6775.55078125
636.79413	2609.8974609375
682.33846	11503.9182128906
713.43005	2289.25830078125
845.39998	9184.5087890625
1032.5995	18555.0004882813
1118.5793	1348.50329589844
1201.704	1347.29443359375
1593.6177	1472.88403320313
1666.3783	1515.47119140625
peaklist end

peaklist start
mz=775.891310253313
fragmentation=HCD
charge=2
header=RawFile: QE929_MSQ1321_20180329_Heba_ub_s2_ctrl_2 Index: 13929 Silind: 64190
121.46053	1109.76330566406
136.0757	7078.2724609375
237.17305	1404.2646484375
269.95297	1462.064453125
283.14258	1444.11462402344
291.3959	1556.16796875
314.67566	5785.888671875
341.71561	1329.25231933594
393.31128	1573.29284667969
776.46118	6570.12841796875
885.71973	1694.72314453125
965.44574	1739.86389160156
2109.6189	2234.87329101563
2539.5789	1728.11071777344
peaklist end

peaklist start
mz=775.891899269952
fragmentation=HCD
charge=2
header=RawFile: QE929_MSQ1321_20180329_Heba_ub_s3_ctrl_3 Index: 13200 Silind: 59607
102.36773	1363.23828125
120.08089	1608.7626953125
129.1024	3279.68334960938
169.13428	2638.81372070313
183.14972	1746.09069824219
197.12929	1704.89038085938
257.15717	1578.38842773438
272.35892	1549.60888671875
329.19461	1866.59130859375
770.39496	1877.8251953125
846.45312	1829.79711914063
912.50055	2929.17333984375
917.40033	1879.61059570313
peaklist end

peaklist start
mz=517.597055674463
fragmentation=HCD
charge=3
header=RawFile: QE929_MSQ1321_20180329_Heba_ub_s4_10_1 Index: 3784 Silind: 21246
102.05553	5905.560546875
104.5443	1027.88244628906
112.12629	967.541381835938
116.01723	1206.73229980469
120.08117	5450.3837890625
121.5494	1008.02264404297
122.68562	1207.12341308594
127.08714	2029.609375
129.06644	6813.92529296875
129.10258	111244.796875
130.106	7035.822265625
133.04337	4556.9619140625
134.36467	1138.35009765625
139.0869	1400.7265625
143.11784	1847.91491699219
147.07698	5006.4912109375
155.08148	1711.36071777344
167.95482	1189.38891601563
169.9498	7392.58349609375
171.07565	1343.95373535156
175.07201	1647.89233398438
175.10646	1305.65393066406
175.11975	5495.7060546875
183.14996	5824.29638671875
185.09398	1367.52233886719
187.96004	20177.4296875
189.95612	21331.45703125
195.87744	1169.97143554688
197.1651	1406.08325195313
200.14099	1476.18566894531
203.10251	1267.59228515625
211.14462	7165.9375
226.11911	2510.36596679688
233.14433	1190.93371582031
234.14505	1760.05578613281
242.18718	4338.1611328125
243.133	1843.5712890625
263.93652	4708.2080078125
265.93253	7253.2607421875
281.94669	1933.18469238281
283.94225	42280.9129638672
286.14008	2013.11303710938
300.19235	4500.62841796875
323.72235	1309.34521484375
324.22775	4526.404296875
324.94833	1358.70202636719
343.94641	14467.4655761719
349.819	1198.53601074219
359.91965	11914.6446533203
375.23874	1212.91784667969
377.9292	20036.9379882813
384.58713	1216.97680664063
417.82962	1349.17944335938
420.22214	2336.20361328125
437.93341	7534.8349609375
438.22717	2856.037109375
453.21228	1403.97570800781
453.27112	6618.40087890625
481.26633	1583.32604980469
506.77518	1318.43566894531
581.36658	1689.59582519531
599.37648	29073.3725585938
602.32159	4918.630859375
664.84515	5911.193359375
665.35272	2803.07983398438
699.37855	21481.8106689453
712.87628	1328.11779785156
713.47675	1664.875
715.30212	1470.72644042969
727.47913	2126.42846679688
750.94604	1354.47827148438
756.39657	8682.66625976563
772.32104	1580.14270019531
830.51801	1460.60266113281
857.44379	2282.93603515625
894.49469	8122.89306640625
971.80719	1556.32373046875
1016.5299	1367.92980957031
1054.5234	7278.47021484375
1071.5566	3388.87316894531
1182.5833	10674.8676757813
1200.589	9663.19995117188
1254.8866	1547.94702148438
peaklist end

peaklist start
mz=775.891978928439
fragmentation=HCD
charge=2
header=RawFile: QE929_MSQ1321_20180329_Heba_ub_s2_ctrl_2 Index: 6282 Silind: 63713
129.10173	1347.830078125
200.88474	1377.27429199219
223.879	1267.61511230469
227.03523	2104.28955078125
244.06244	2717.46826171875
276.16489	1952.68493652344
298.10767	1339.21765136719
482.59595	1383.3037109375
511.47437	1358.40673828125
529.44446	1660.61694335938
629.22241	1451.53112792969
807.39655	1680.84484863281
864.39417	4852.35498046875
879.52588	1576.17553710938
1241.9225	1876.27307128906
1259.4839	1888.35314941406
2015.7928	1672.09814453125
peaklist end

peaklist start
mz=775.891978928439
fragmentation=HCD
charge=2
header=RawFile: QE929_MSQ1321_20180329_Heba_ub_s2_ctrl_2 Index: 6370 Silind: 63713
119.88169	1576.52697753906
141.10233	1603.82141113281
159.07678	1365.79211425781
171.07625	7298.02587890625
175.4166	1312.71398925781
193.91838	1563.59875488281
209.10712	1183.88745117188
226.11871	2103.3076171875
239.36006	1637.10961914063
268.12851	1617.22094726563
311.17099	5815.22119140625
313.1463	1600.62255859375
329.19046	1846.95397949219
339.16605	7280.33447265625
377.58264	1643.64453125
396.19092	2089.07348632813
412.21695	1579.50598144531
425.05899	1501.13659667969
564.27722	2657.01977539063
566.6723	1781.18188476563
724.41565	12146.4912109375
725.40442	2027.66943359375
781.43149	42904.9697265625
880.50213	14775.9360351563
967.52605	8816.99926757813
1024.5489	25016.1625976563
1095.5929	5361.8291015625
1192.6372	7492.14208984375
1194.6261	1599.86218261719
1249.6539	1936.75415039063
1362.704	21684.3342285156
1502.5011	2112.58422851563
peaklist end

peaklist start
mz=517.597189509516
fragmentation=HCD
charge=3
header=RawFile: QE929_MSQ1321_20180329_Heba_ub_s7_30_1 Index: 16728 Silind: 27123
101.0715	4784.36865234375
105.0659	1266.96057128906
110.07146	1434.53625488281
129.10237	5061.2529296875
130.08577	1086.80627441406
136.0759	1357.07348632813
147.1127	1690.37817382813
211.20631	2186.99365234375
216.09831	1522.70092773438
240.23198	2152.68530273438
268.22717	4516.4248046875
382.87839	1108.13549804688
411.5744	1169.37109375
440.87924	1075.16467285156
469.74265	1918.16174316406
553.10791	1188.79504394531
566.11682	1120.12072753906
577.2865	4670.71875
600.34589	4639.32177734375
681.26202	1247.69287109375
778.21552	1510.73937988281
1207.1687	1466.07214355469
1576.8604	1499.76782226563
peaklist end

peaklist start
mz=517.597268012435
fragmentation=HCD
charge=3
header=RawFile: QE929_MSQ1321_20180329_Heba_ub_s9_30_3 Index: 16952 Silind: 29496
101.07173	1860.38696289063
110.52155	1239.77917480469
119.07784	1000.63659667969
123.4891	1007.58343505859
127.46353	953.853332519531
129.05467	15492.712890625
129.10297	2241.96704101563
133.08658	1155.43835449219
137.15103	961.884765625
147.1132	1978.18225097656
205.22992	1092.9931640625
211.20543	1190.80480957031
268.22839	5472.6005859375
272.16693	1271.7861328125
294.24091	1086.17846679688
341.86475	1152.97827148438
374.93765	1016.01000976563
426.22513	1225.79711914063
469.7485	1373.96606445313
577.28833	1861.0615234375
600.34906	2290.73974609375
701.79773	1253.07019042969
763.46118	1268.89538574219
1105.9414	1278.01477050781
1127.8121	1298.50231933594
peaklist end

peaklist start
mz=517.59728391884
fragmentation=HCD
charge=3
header=RawFile: QE929_MSQ1321_20180329_Heba_ub_s9_30_3 Index: 3784 Silind: 27293
101.10831	1676.15405273438
102.05574	4920.49365234375
110.07195	1866.47106933594
113.07157	2077.14990234375
120.08129	5751.52294921875
127.14078	1120.66320800781
129.06604	2459.50024414063
129.10255	82164.1796875
130.10661	4642.875
133.04292	1303.01684570313
139.08748	1790.68469238281
147.0768	2577.11010742188
147.5773	953.148986816406
154.0873	1457.77673339844
154.25569	1041.46667480469
157.09747	4483.3935546875
159.07724	1280.33947753906
169.94998	2030.58129882813
175.10707	1490.17004394531
175.12044	2662.69262695313
183.14946	4692.2646484375
187.96027	15794.818359375
189.95569	13924.2548828125
194.15288	1125.83850097656
195.11472	1374.06640625
197.13016	1255.56408691406
199.18094	1405.47998046875
203.10291	1419.69079589844
211.14435	6392.92822265625
212.1447	1226.94458007813
213.1234	1495.5283203125
217.4333	1231.32458496094
233.16515	1440.78564453125
234.1451	4656.78369140625
265.93246	4336.47998046875
272.07013	1849.44250488281
283.94297	20591.6352539063
284.18546	1450.85180664063
286.13916	2060.80200195313
300.19278	2646.30053710938
324.22858	1532.09802246094
343.94821	5857.8876953125
350.1947	6550.55419921875
359.92017	7783.8291015625
377.92805	11391.1000976563
437.93518	1880.349609375
443.57129	1788.87951660156
443.90149	2357.54931640625
453.27164	1929.18872070313
457.27701	1428.15173339844
475.28772	2243.05810546875
481.26364	2155.3701171875
481.59335	2274.82080078125
517.29871	1595.21166992188
536.28406	4635.80029296875
588.37207	5824.49853515625
599.37855	20447.3432617188
600.79944	10089.939453125
602.32629	3483.24426269531
664.85162	2508.55395507813
699.381	7691.9423828125
756.40143	4408.3388671875
830.50681	7351.39685058594
894.49192	6730.29321289063
1182.5847	7401.27709960938
1422.2638	1484.49365234375
peaklist end

peaklist start
mz=517.597492251728
fragmentation=HCD
charge=3
header=RawFile: QE929_MSQ1321_20180329_Heba_ub_s8_30_2 Index: 3858 Silind: 23850
101.10819	1256.08874511719
102.05542	4166.28857421875
105.68935	1085.90356445313
110.07227	1069.224609375
120.08112	5775.3310546875
129.06607	6353.0107421875
129.10248	79392.03125
130.08638	15695.3173828125
130.10646	1586.42553710938
133.04349	1550.45959472656
143.08133	1216.1689453125
147.07677	1967.9560546875
147.11304	17900.1875
152.94676	1701.22290039063
157.09756	1375.86071777344
162.45625	1107.81176757813
169.94963	5405.85498046875
171.07654	1282.46765136719
175.07079	1285.60754394531
175.10719	1818.96923828125
183.14905	4865.853515625
187.96019	24716.310546875
189.95575	31503.931640625
190.9566	1249.67150878906
203.10266	1723.59240722656
211.14406	6871.1240234375
217.56038	1071.53820800781
234.14523	4805.72705078125
240.13461	4498.63330078125
242.18666	2105.91796875
243.13538	1149.60266113281
258.14478	7523.0927734375
263.93709	8124.6162109375
265.9314	12444.814453125
276.15613	4749.7919921875
281.94562	5053.9697265625
283.94231	51826.84765625
290.07962	1832.78564453125
300.19147	2322.75317382813
324.22675	1674.67553710938
324.94659	1870.34167480469
343.94571	21136.7410888672
347.22934	1942.43859863281
359.91791	13642.24609375
371.22867	2217.48486328125
377.92919	26956.7958984375
389.23914	6252.6083984375
420.22055	1993.70080566406
437.93366	15027.0639648438
439.26077	1221.75244140625
443.56458	2665.60595703125
453.27112	2156.56860351563
480.54852	1367.91186523438
517.30896	1554.39477539063
527.76935	1547.20764160156
536.2796	1889.11547851563
581.36694	1239.47216796875
588.37162	5922.12524414063
599.37661	20677.1625976563
600.80157	6420.6181640625
601.29553	1820.08422851563
602.3251	4310.12072753906
699.37912	20874.1264648438
756.39656	6746.28747558594
779.87695	1497.69140625
830.50732	2237.71020507813
894.48901	6130.587890625
1054.5215	2595.25244140625
1182.5815	7058.88842773438
1328.6829	6742.00366210938
peaklist end

peaklist start
mz=517.597519347955
fragmentation=HCD
charge=3
header=RawFile: QE929_MSQ1321_20180329_Heba_ub_s6_10_3 Index: 17264 Silind: 26974
101.07157	2002.11584472656
102.43192	1005.94744873047
110.07173	1205.11059570313
129.10226	2092.84985351563
130.08632	1792.0595703125
136.07629	1736.6455078125
211.20573	1836.16259765625
211.69427	1206.89599609375
220.692	1028.85693359375
268.22766	2669.61840820313
365.7869	1204.8876953125
376.41287	1191.13830566406
469.75024	1974.02172851563
551.50781	1110.01403808594
583.04425	1310.36657714844
600.34155	2303.22607421875
1049.521	2456.58776855469
1153.5686	3933.54321289063
1416.9105	1527.47998046875
peaklist end

peaklist start
mz=517.597519347955
fragmentation=HCD
charge=3
header=RawFile: QE929_MSQ1321_20180329_Heba_ub_s6_10_3 Index: 17376 Silind: 26974
120.08073	1753.3974609375
148.77963	1137.50769042969
159.09081	1592.22497558594
167.06473	976.915588378906
168.79829	1091.25854492188
177.69423	1040.06640625
182.43329	1092.07629394531
199.17885	1051.77416992188
230.40024	1062.01635742188
269.59988	1156.34484863281
311.72733	1095.93774414063
318.18027	1770.52722167969
325.34308	1202.52490234375
839.22888	1290.90954589844
930.00458	1411.89953613281
996.50476	1235.96789550781
peaklist end

peaklist start
mz=517.597621252171
fragmentation=HCD
charge=3
header=RawFile: QE929_MSQ1321_20180329_Heba_ub_s3_ctrl_3 Index: 13238 Silind: 26057
101.90088	1091.61413574219
118.66199	1079.25903320313
133.08601	1881.64282226563
175.12006	1409.56359863281
219.52711	1210.23107910156
246.12697	1812.9970703125
274.12308	1431.71948242188
378.36182	1100.84460449219
389.15097	2374.435546875
410.34695	1168.55627441406
518.40454	1442.72961425781
618.73077	1164.01513671875
697.43304	1733.38537597656
949.30585	1298.73120117188
956.10638	1362.31860351563
1122.8413	1423.87170410156
1309.3926	1312.82177734375
peaklist end

peaklist start
mz=517.597985165116
fragmentation=HCD
charge=3
header=RawFile: QE929_MSQ1321_20180329_Heba_ub_s2_ctrl_2 Index: 13996 Silind: 28886
129.10239	1404.23059082031
130.06506	2207.345703125
133.08519	1463.49951171875
157.72131	1052.07934570313
175.11865	1514.88269042969
178.70944	1182.19128417969
184.01614	1011.66033935547
185.66849	1201.51965332031
213.13947	1045.88342285156
217.93816	1345.63049316406
234.15971	1770.60827636719
246.127	4560.79541015625
274.12128	4410.71533203125
299.06256	1471.40222167969
311.81961	1131.78588867188
389.15085	1893.55651855469
416.26266	1562.4140625
521.19128	1361.81750488281
529.34509	2690.1640625
600.38129	2397.09594726563
664.16626	1387.10485839844
697.43274	6243.30419921875
784.47286	4471.97143554688
peaklist end

peaklist start
mz=775.894241902881
fragmentation=HCD
charge=2
header=RawFile: QE929_MSQ1321_20180329_Heba_ub_s4_10_1 Index: 12524 Silind: 58736
101.07172	7651.708984375
104.05331	28048.00390625
110.07186	3043.9365234375
119.58344	1381.16040039063
141.10243	3139.90014648438
149.07436	3425.97216796875
155.11806	9205.8515625
160.79706	1475.76879882813
183.11366	13048
183.14751	1958.12097167969
201.14229	6229.44775390625
214.15544	1956.12585449219
227.06622	1924.56494140625
229.13821	1871.69189453125
242.14943	2564.07299804688
252.11108	2171.72143554688
260.10666	22032.533203125
292.98517	1460.06665039063
323.14041	3338.05920410156
331.18018	2510.89672851563
338.18466	1509.18566894531
339.16415	1657.2724609375
341.16483	1820.75842285156
355.17755	2393.49926757813
356.1944	1596.05712890625
373.19092	8996.3583984375
383.17245	2388.2392578125
436.23022	2771.39794921875
532.31976	2696.00732421875
545.35638	1754.1826171875
549.32227	1867.32885742188
587.34607	6205.64697265625
587.84119	5579.5244140625
644.35461	3097.61376953125
663.36261	5466.2470703125
766.91858	2503.17529296875
775.93512	7010.91064453125
776.44958	3259.50341796875
934.51648	2968.3359375
961.52429	2204.08569335938
962.51251	2345.6357421875
1052.5195	1929.57116699219
1065.6321	2263.59521484375
1073.6196	2131.88696289063
1074.6085	3104.30737304688
1149.546	1895.11242675781
1173.6937	2156.70849609375
1175.6703	5832.91162109375
1202.6696	2279.36499023438
peaklist end

peaklist start
mz=517.598662120236
fragmentation=HCD
charge=3
header=RawFile: QE929_MSQ1321_20180329_Heba_ub_s8_30_2 Index: 5995 Silind: 24226
101.10774	1913.46484375
110.07174	1170.27453613281
115.2622	1288.06494140625
120.08152	2026.30651855469
129.10217	21374.7109375
136.07626	1694.10864257813
175.11935	6262.74951171875
185.07693	1036.67370605469
187.14439	1627.54333496094
187.96022	1413.54052734375
197.16557	1787.29211425781
224.17445	1239.53381347656
231.61053	1194.10864257813
242.18752	1394.79089355469
333.15417	1472.81213378906
462.21512	2428.22607421875
482.98172	1276.98022460938
485.28165	1562.05505371094
516.26294	1605.35778808594
517.26196	8891.3134765625
518.31866	1583.51062011719
531.29059	4640.4736328125
678.35516	5335.8916015625
746.39608	3923.31848144531
792.3992	20336.6083984375
872.79523	1445.21459960938
905.48103	7358.07495117188
931.46887	1247.50939941406
peaklist end

peaklist start
mz=517.606587399359
fragmentation=HCD
charge=3
header=RawFile: QE929_MSQ1321_20180329_Heba_ub_s9_30_3 Index: 15206 Silind: 29378
103.03936	5880.17333984375
110.07201	1192.36499023438
120.08124	4584.740234375
133.08554	4583.8994140625
143.67546	1422.19738769531
170.55498	1053.1708984375
177.10187	4220.26123046875
177.50253	1091.18322753906
178.52469	1178.48974609375
212.10391	1427.54174804688
300.18686	1076.30285644531
376.55405	1359.04528808594
435.27646	1457.6748046875
445.14279	1266.45520019531
447.06595	1300.88830566406
470.58902	1170.51281738281
506.30972	1756.46313476563
637.91229	1320.50231933594
733.43323	5229.9560546875
741.62225	1367.32653808594
757.27502	1365.33544921875
757.87915	1316.68359375
830.4834	4760.048828125
peaklist end

peaklist start
mz=517.6155952482
fragmentation=HCD
charge=3
header=RawFile: QE929_MSQ1321_20180329_Heba_ub_s9_30_3 Index: 10412 Silind: 28303
101.07095	1540.49487304688
101.10754	8097.427734375
106.00482	1305.123046875
110.07151	1312.03161621094
110.87277	1318.45263671875
112.08733	1360.0234375
115.08619	1741.47912597656
116.07073	1079.17419433594
120.08091	15539.8203125
129.1021	65400.9140625
130.05005	1405.05297851563
130.10556	2390.42724609375
136.0755	1817.46447753906
183.14835	4766.44921875
185.0211	1123.54577636719
195.28954	1111.57019042969
197.16455	13705.94921875
198.16644	1313.09533691406
199.18153	1363.18212890625
201.12276	4841.80859375
211.14316	8212.1103515625
225.86378	1259.14782714844
229.11763	2300.9794921875
231.14893	9260.0654296875
233.16452	2119.6953125
258.15891	7092.775390625
299.0603	2129.16455078125
324.17877	2515.77197265625
354.21689	2440.76708984375
358.21246	2185.50610351563
361.26001	4968.03564453125
371.24092	12688.7218017578
473.24063	2548.84619140625
480.57544	1407.17260742188
530.33099	1600.65148925781
612.31818	1523.21630859375
926.15955	1453.41906738281
peaklist end

peaklist start
mz=517.61563389161
fragmentation=HCD
charge=3
header=RawFile: QE929_MSQ1321_20180329_Heba_ub_s8_30_2 Index: 10533 Silind: 25444
101.1074	5324.04638671875
107.96017	1089.18664550781
110.07062	1591.30725097656
112.08701	1914.78271484375
116.07049	1286.27795410156
120.08064	12411.177734375
129.10207	61215.3203125
130.10556	2140.7451171875
131.67059	1118.25903320313
136.07567	2049.5068359375
142.53755	1133.78955078125
183.14833	7519.1455078125
197.16447	11345.736328125
199.18005	1870.73522949219
201.12292	15151.8828125
211.14355	8263.34765625
229.11794	6297.74755859375
231.14894	9613.5966796875
233.16432	2453.46313476563
258.15869	6414.2275390625
342.20084	2373.556640625
354.21475	4384.5087890625
358.21124	2352.89770507813
361.25977	2161.1484375
371.24432	9948.267578125
409.59875	1237.10388183594
473.23553	2123.35913085938
581.26984	4124.19775390625
587.31726	2348.9658203125
634.65265	1281.31579589844
661.37561	1432.79614257813
694.34778	2610.52734375
753.83789	1601.93969726563
760.3056	1976.20751953125
807.43129	8517.42504882813
825.72388	1650.16613769531
917.47717	1620.92626953125
peaklist end

peaklist start
mz=517.615922860641
fragmentation=HCD
charge=3
header=RawFile: QE929_MSQ1321_20180329_Heba_ub_s6_10_3 Index: 10836 Silind: 25922
101.1076	6410.72607421875
110.07132	5264.1171875
115.08624	1219.18835449219
120.08088	10631.427734375
122.51698	1212.68334960938
122.96946	1386.75109863281
129.10216	57171.5703125
136.07539	1251.56665039063
183.14874	4314.99462890625
192.62979	1162.94409179688
193.40182	1153.82092285156
197.16495	10032.091796875
198.16902	1310.32458496094
201.12279	11849.005859375
211.14383	5280.1845703125
229.1174	2816.1357421875
231.14923	9157.736328125
258.1593	5167.228515625
274.4964	1120.03674316406
299.05975	1793.24157714844
324.17786	1770.02465820313
354.22009	3294.22338867188
358.21094	1976.76904296875
361.25861	2774.7802734375
371.24435	12540.720703125
490.98126	1183.62329101563
518.2912	1947.18359375
581.2674	4747.27734375
613.30286	1285.91296386719
645.0271	1350.38989257813
647.24219	2445.375
694.34949	2414.4853515625
770.88904	1154.51220703125
807.42682	4910.68701171875
907.36334	1575.23962402344
917.48547	1611.40307617188
peaklist end

peaklist start
mz=517.618370214033
fragmentation=HCD
charge=3
header=RawFile: QE929_MSQ1321_20180329_Heba_ub_s2_ctrl_2 Index: 4874 Silind: 26507
101.07149	5587.576171875
102.05554	1851.85021972656
104.05338	4894.376953125
110.07175	37321.3671875
112.08693	1505.0732421875
120.08082	9460.359375
129.06578	5057.25146484375
129.10257	19411.578125
130.0863	1790.90783691406
136.07582	1706.71203613281
147.07654	1164.20397949219
159.09254	1357.05969238281
159.11304	1091.896484375
162.99597	1375.84362792969
175.11913	15892.3388671875
185.16487	18616.748046875
186.1685	1445.56091308594
189.95531	2318.04125976563
206.09929	2162.17138671875
213.15961	6173.38037109375
215.13901	5592.70751953125
243.13388	1660.05395507813
251.12112	7545.45068359375
279.11575	1465.88012695313
283.94202	1681.91064453125
304.1615	10751.8834228516
347.16663	1143.52990722656
357.1409	1394.68518066406
377.15863	1724.767578125
380.19977	1393.41394042969
387.66885	2632.5986328125
394.18454	1298.71032714844
433.20312	4315.87646484375
446.23837	1388.2197265625
533.2685	13327.9169921875
533.61627	1478.96398925781
553.26166	1605.36279296875
553.76868	1454.3828125
580.28711	1422.17602539063
592.26593	2121.51733398438
607.29803	1377.99243164063
607.96918	2067.7705078125
610.31018	2519.16918945313
612.97241	5111.5791015625
613.31293	2478.20166015625
619.28685	14026.9165039063
656.67792	1290.796875
670.32898	5992.84375
714.42938	1443.86511230469
715.45343	1583.83801269531
730.31744	1829.00402832031
730.87549	4660.32373046875
747.35059	7281.58056640625
748.34021	4637.81494140625
854.92224	3789.97802734375
855.41449	1925.78515625
876.38001	13611.7926025391
918.79419	1356.07043457031
1033.5948	28798.5668945313
1077.13	1575.65734863281
1106.5214	1734.63452148438
1218.6035	3283.87719726563
1226.5871	4201.87951660156
1272.5927	19852.3621826172
1277.026	1568.82116699219
1597.809	9540.44262695313
peaklist end

peaklist start
mz=517.618370214033
fragmentation=HCD
charge=3
header=RawFile: QE929_MSQ1321_20180329_Heba_ub_s2_ctrl_2 Index: 4886 Silind: 26507
101.07154	2373.7353515625
104.05319	1749.84118652344
110.07191	16073.8583984375
112.08773	1291.36352539063
115.05072	1830.19091796875
115.08707	1411.71691894531
120.08102	5534.51171875
129.0658	2169.47875976563
129.10255	13383.6162109375
136.076	2575.4140625
147.11253	1176.9970703125
149.11655	1175.64575195313
159.93715	1072.71203613281
187.95956	4119.6572265625
191.9512	1146.09436035156
206.10019	2249.72705078125
215.13945	4115.638671875
229.2634	1141.80383300781
251.12088	5737.8525390625
251.14583	1307.52282714844
283.94287	6171.4892578125
303.14404	2474.58618164063
304.86868	1261.47607421875
320.17255	2436.3408203125
359.91684	2077.52124023438
377.93192	2191.162109375
401.66483	1583.2998046875
480.89102	1401.99450683594
533.2663	5256.63671875
570.61646	1863.466796875
601.30078	1323.02453613281
612.97626	1666.55322265625
710.32886	2627.12084960938
713.426	7683.52172851563
800.39728	1302.92395019531
1032.5951	29727.29296875
1226.5833	4241.35559082031
1272.5902	14151.6114501953
1819.7537	1557.56494140625
peaklist end

peaklist start
mz=517.619316400916
fragmentation=HCD
charge=3
header=RawFile: QE929_MSQ1321_20180329_Heba_ub_s4_10_1 Index: 13136 Silind: 23486
100.17941	1028.22680664063
102.05547	2834.47973632813
110.07201	1363.32116699219
115.0868	1075.96997070313
120.08118	9033.6611328125
129.32994	1161.10949707031
138.08347	1133.35437011719
140.33093	1050.26635742188
149.79947	1214.18298339844
151.04639	1268.95739746094
151.05826	1218.82397460938
155.11775	1239.3603515625
199.18056	2063.83544921875
200.13931	5083.8515625
215.13931	1094.73205566406
227.10364	1978.91174316406
231.11307	4575.33935546875
233.16472	2706.77587890625
241.12831	1476.62524414063
261.16031	1283.38293457031
363.89352	1208.76330566406
403.09604	1293.91088867188
561.30176	1910.08898925781
806.80969	1328.86352539063
843.39925	7143.44616699219
916.68066	1195.24743652344
956.47644	1490.59631347656
peaklist end

peaklist start
mz=775.926585657017
fragmentation=HCD
charge=2
header=RawFile: QE929_MSQ1321_20180329_Heba_ub_s9_30_3 Index: 15504 Silind: 69271
110.07109	1470.54626464844
136.07585	1661.94873046875
169.65279	1314.65734863281
217.44545	1761.32312011719
228.13316	1891.18811035156
233.08243	1570.72888183594
375.12473	1491.64379882813
516.0816	1535.45678710938
744.34222	2423.75512695313
776.42761	1747.35620117188
1043.8123	1872.0078125
1147.1803	1620.76391601563
1239.3638	1937.63916015625
1406.3566	1650.43408203125
peaklist end

peaklist start
mz=775.928094391544
fragmentation=HCD
charge=2
header=RawFile: QE929_MSQ1321_20180329_Heba_ub_s6_10_3 Index: 15828 Silind: 63048
110.07219	1472.5283203125
120.08	1885.41284179688
136.07623	5205.408203125
143.42854	1638.54296875
200.1396	1821.48046875
543.92694	1444.78173828125
759.88495	1489.27978515625
776.42603	3230.08203125
1129.7916	1718.865234375
1206.6426	1866.9375
1541.6633	1795.63110351563
peaklist end

peaklist start
mz=775.928598912733
fragmentation=HCD
charge=2
header=RawFile: QE929_MSQ1321_20180329_Heba_ub_s7_30_1 Index: 15303 Silind: 61602
120.08088	1367.9921875
136.0764	2894.0615234375
228.13393	2039.41137695313
242.34677	1475.6865234375
319.17477	1854.65649414063
493.40405	1569.48352050781
620.74951	1504.20153808594
638.29211	3327.99194335938
776.41858	2290.53149414063
864.46278	4176.69934082031
1293.578	2077.91870117188
peaklist end

peaklist start
mz=517.622166176525
fragmentation=HCD
charge=3
header=RawFile: QE929_MSQ1321_20180329_Heba_ub_s4_10_1 Index: 9631 Silind: 21631
104.05336	1507.17822265625
110.00452	974.343933105469
110.07146	1088.19567871094
120.08097	8955.0048828125
127.94819	1203.3662109375
129.10213	2237.34814453125
130.08603	1308.23791503906
136.07582	4714.19873046875
139.37498	1203.32751464844
140.48318	1180.03161621094
147.11278	1474.46374511719
166.47818	1059.13781738281
171.11205	1428.45092773438
175.11867	5936.5263671875
185.16447	14040.421875
199.18144	1132.88403320313
201.12251	4806.3623046875
211.40428	1080.90783691406
213.15956	4339.23193359375
225.12233	1289.14404296875
231.57248	1113.54138183594
232.14156	1171.42761230469
233.16432	2604.68334960938
237.12276	1487.60668945313
249.27141	1197.50769042969
304.54922	1313.86059570313
343.10495	1534.31787109375
345.22235	3914.76513671875
349.18985	1766.55334472656
355.16983	1249.83312988281
428.19156	1322.57751464844
465.60333	1218.20263671875
492.29052	10550.5866699219
519.29651	1301.95581054688
527.22662	1779.80419921875
600.29736	1774.08178710938
605.37494	6876.81689453125
655.38898	1458.79541015625
663.41541	1322.2265625
687.3399	1600.05712890625
772.4671	4312.32788085938
786.37958	1323.17651367188
803.3902	2454.779296875
813.37933	2322.98486328125
821.40194	11799.7824707031
831.39447	4522.935546875
934.45953	1709.990234375
944.4762	1545.43811035156
peaklist end

peaklist start
mz=517.622166176525
fragmentation=HCD
charge=3
header=RawFile: QE929_MSQ1321_20180329_Heba_ub_s4_10_1 Index: 9662 Silind: 21631
101.07196	1293.73718261719
104.05246	1346.65893554688
110.07117	1287.46264648438
120.08109	12240.4111328125
129.10318	1781.82971191406
130.08607	1398.93896484375
136.0757	1686.111328125
147.11189	1994.51391601563
155.11697	1249.74499511719
158.09286	1344.44921875
173.1291	1035.26940917969
175.11897	6056.25830078125
185.16467	4975.5419921875
199.18048	2717.84130859375
201.12392	2089.73828125
213.08818	1491.51330566406
215.13933	1061.55700683594
215.71155	968.342956542969
227.17589	1277.45434570313
230.84863	1151.64416503906
232.1394	1794.35498046875
233.09692	1286.6572265625
233.16553	1619.74291992188
261.08932	1443.26184082031
266.32086	1169.45849609375
300.43839	970.339294433594
345.22253	7511.732421875
492.2943	19188.2121582031
605.37779	15649.328125
660.80627	1455.75659179688
744.36066	2079.54296875
772.46844	5579.35986328125
773.45734	2023.33911132813
782.42163	1221.91735839844
813.38434	1842.2734375
821.40009	1881.6669921875
831.39178	5904.61962890625
916.48189	3964.56323242188
peaklist end

peaklist start
mz=775.935166275205
fragmentation=HCD
charge=2
header=RawFile: QE929_MSQ1321_20180329_Heba_ub_s5_10_2 Index: 14604 Silind: 62616
115.54679	1219.80737304688
120.0803	2357.375
129.10199	2407.79809570313
136.07509	1482.99780273438
144.75879	1366.6513671875
155.88496	1316.19421386719
166.49255	1463.33862304688
183.14929	2254.04663085938
188.37761	1426.76147460938
228.94167	1575.85192871094
247.80659	1295.19079589844
326.16934	1679.52062988281
328.54846	1352.37036132813
337.92908	1544.85400390625
482.59915	1522.79028320313
484.79752	1340.59851074219
499.69052	1472.458984375
537.79834	1626.90881347656
1024.7848	2379.6083984375
1111.6053	2382.47875976563
1201.6644	1589.48791503906
peaklist end

peaklist start
mz=517.626760613939
fragmentation=HCD
charge=3
header=RawFile: QE929_MSQ1321_20180329_Heba_ub_s2_ctrl_2 Index: 13386 Silind: 28819
110.07117	1952.32824707031
112.3099	980.019470214844
112.85223	1146.13610839844
115.0876	995.697937011719
120.08102	2274.31469726563
129.10197	1814.57983398438
157.68791	1295.1796875
173.58015	1271.83764648438
175.11868	8392.7470703125
183.14908	19786.7421875
211.14406	12206.0107421875
239.18234	1306.1201171875
250.99118	1264.58251953125
299.06372	1363.59008789063
312.17697	1289.02587890625
354.63834	1134.93786621094
455.17987	1575.41479492188
472.2074	8905.6357421875
568.26294	1459.39208984375
585.29135	38174.5854492188
698.37405	14029.1755371094
704.41772	1784.37219238281
735.40356	1358.14953613281
795.42718	58714.1025390625
797.41687	1375.22399902344
1000.5233	1550.203125
peaklist end

peaklist start
mz=517.626824319073
fragmentation=HCD
charge=3
header=RawFile: QE929_MSQ1321_20180329_Heba_ub_s6_10_3 Index: 13740 Silind: 26037
106.68863	1073.05200195313
110.0714	2591.21704101563
112.08723	1043.66027832031
120.08092	5093.1669921875
136.07544	1075.97961425781
140.93475	1124.91186523438
155.1545	1161.8134765625
159.0905	1397.58972167969
166.83633	1272.01110839844
175.11935	12975.1025390625
183.14925	34708.453125
187.14304	1487.49951171875
199.18013	1477.66027832031
211.14417	14955.13671875
233.16463	2105.12670898438
252.14664	1587.30651855469
261.15817	1602.98291015625
295.15094	2889.41088867188
298.09836	1262.771484375
312.17792	5724.716796875
444.35959	1157.91223144531
472.21021	12250.4130859375
566.34979	1464.27917480469
584.36829	1406.921875
585.29315	53789.1044921875
621.31927	1803.31958007813
698.37373	22148.056640625
778.40765	5067.236328125
795.29376	1609.91162109375
795.42933	76642.8325195313
peaklist end

peaklist start
mz=517.627364466066
fragmentation=HCD
charge=3
header=RawFile: QE929_MSQ1321_20180329_Heba_ub_s9_30_3 Index: 13348 Silind: 28538
101.38815	1140.91784667969
104.05372	1339.49267578125
107.2073	1120.35900878906
110.07141	2707.69995117188
110.58953	1038.49340820313
120.08072	1737.54211425781
120.26855	1091.27026367188
136.07605	1255.82653808594
142.36183	1108.22619628906
158.09207	1052.52954101563
159.09206	1440.15661621094
167.05548	1308.23413085938
175.11923	18279.78515625
183.14926	48050.80859375
183.16487	2355.96630859375
184.15244	4561.4306640625
200.14012	1637.48046875
211.144	21642.947265625
213.16061	1627.56945800781
223.14366	1370.93359375
224.80301	1131.93737792969
227.174	1340.3544921875
239.19998	1117.76684570313
241.15468	2788.48779296875
295.14999	1382.837890625
298.0968	1888.16271972656
299.06113	1238.39379882813
312.177	5203.6162109375
315.59552	1128.91650390625
316.56818	1329.99194335938
316.6037	1479.21850585938
324.22867	1864.53015136719
338.20819	2408.4404296875
349.6925	5161.716796875
411.17984	1773.83703613281
472.20823	20421.3955078125
568.2641	5345.99755859375
585.29313	77975.287109375
593.33057	1583.06079101563
621.32001	1343.82080078125
698.26898	1621.7216796875
698.37688	38363.2446289063
746.59473	1441.51599121094
778.39856	6187.3984375
795.29254	2390.5771484375
795.42949	122077.580078125
peaklist end

peaklist start
mz=517.628093119192
fragmentation=HCD
charge=3
header=RawFile: QE929_MSQ1321_20180329_Heba_ub_s8_30_2 Index: 13746 Silind: 27506
102.09255	1231.01647949219
110.07185	5570.84130859375
120.08123	7085.38232421875
136.07596	11681.0625
159.09183	7340.115234375
160.09502	1513.31970214844
175.11928	16513.375
183.1134	2586.37670898438
183.14909	1395.86315917969
200.18422	15300.712890625
201.12389	25460.16796875
212.83685	1210.12255859375
228.13318	1289.41967773438
228.17816	7716.46044921875
229.11882	13887.7197265625
251.10432	2033.17370605469
288.20377	8440.865234375
298.13974	2452.06201171875
313.0697	1265.20971679688
316.15277	1483.40686035156
340.2576	2647.98754882813
342.20272	38176.17578125
351.68674	2242.60791015625
401.79913	1326.61059570313
408.2352	1631.55187988281
411.22324	2152.06884765625
425.26102	9018.45751953125
458.28125	1323.79602050781
500.75229	1472.61962890625
502.20099	1364.88903808594
515.32935	1869.33129882813
522.2804	2044.26904296875
523.74786	1192.46813964844
524.32819	1260.70275878906
539.30471	19067.326171875
615.28607	2287.47802734375
678.39392	2336.39111328125
679.40289	2549.51196289063
680.18939	1627.91967773438
702.36743	35270.9140625
707.15253	1507.61950683594
789.54974	2135.45654296875
843.39252	2041.16748046875
844.39575	2322.80224609375
885.46881	1579.02416992188
902.48595	56223.7790527344
950.55701	2252.419921875
1000.4851	6689.3828125
1017.511	124367.379394531
1130.5948	38992.1303710938
1243.6751	6534.60400390625
peaklist end

peaklist start
mz=517.629944849555
fragmentation=HCD
charge=3
header=RawFile: QE929_MSQ1321_20180329_Heba_ub_s5_10_2 Index: 12555 Silind: 27526
108.21647	1117.70495605469
110.07198	1516.7880859375
129.10315	1187.06213378906
133.08633	1097.44738769531
133.94307	1018.28588867188
136.07706	1251.44653320313
140.2475	1032.34375
152.39143	1426.15930175781
159.09123	1619.53698730469
183.14856	2572.90478515625
198.08797	1335.58532714844
227.17542	1517.0498046875
246.87349	1154.58728027344
268.45383	1097.384765625
441.25208	1588.72583007813
1040.0732	1248.40649414063
1354.9827	1637.61596679688
peaklist end

peaklist start
mz=517.63865791168
fragmentation=HCD
charge=3
header=RawFile: QE929_MSQ1321_20180329_Heba_ub_s2_ctrl_2 Index: 5776 Silind: 26654
101.07111	5985.6279296875
104.05335	1294.494140625
110.07153	2741.34936523438
115.0863	1309.43615722656
120.0807	19155.185546875
121.08417	1407.90051269531
129.10199	22899.3984375
130.06509	2314.859375
130.08589	4641.73828125
131.08105	1507.22631835938
136.07581	2167.66455078125
141.73544	1087.32556152344
146.05968	1147.13537597656
147.11263	5777.71044921875
158.05983	2599.20825195313
175.08636	25470.80078125
175.11836	1311.21411132813
176.08975	1975.4296875
186.12337	2025.96032714844
189.95372	1334.97717285156
197.12798	4264.75732421875
204.13434	10380.4365234375
215.13834	1851.73974609375
218.97229	1063.83032226563
226.08015	1304.91198730469
233.16402	1484.40734863281
243.10812	2143.37280273438
283.94287	1620.79187011719
314.18146	4631.96533203125
315.1651	6435.30517578125
332.19147	5952.45458984375
344.94772	1304.47021484375
356.19269	1375.07397460938
361.92252	1291.77502441406
370.17102	7468.0654296875
377.92737	1756.88537597656
381.20096	1283.54809570313
387.19775	6462.3388671875
410.24155	1727.70947265625
422.19107	1645.234375
445.18597	1346.03527832031
445.27606	7057.1220703125
517.23914	2092.29907226563
534.26697	2436.9794921875
551.29237	7743.68908691406
556.31067	1774.7802734375
645.29736	5799.408203125
662.32013	4390.38720703125
666.3103	1245.62145996094
687.37299	3807.72705078125
706.36017	4626.02001953125
805.42446	9932.83740234375
864.39758	1531.45471191406
889.44391	2094.79296875
peaklist end

peaklist start
mz=517.638768309607
fragmentation=HCD
charge=3
header=RawFile: QE929_MSQ1321_20180329_Heba_ub_s6_10_3 Index: 7585 Silind: 25729
101.07153	9287.478515625
110.07171	1520.66943359375
116.38364	1140.24072265625
120.08128	1996.02319335938
125.94843	1118.5234375
129.10207	8252.2373046875
136.07585	11704.2783203125
143.11818	8491.01171875
171.11314	1403.73474121094
173.1286	6332.54541015625
175.11884	6512.86669921875
187.14549	1179.88146972656
193.09775	1129.84997558594
199.18079	1894.44091796875
211.1442	10313.384765625
237.12358	32845.5234375
238.12686	2494.59521484375
253.16612	1276.9326171875
265.11859	4770.89208984375
286.03839	1297.15112304688
311.16437	1379.00317382813
348.8334	1202.2333984375
395.20355	4780.53125
424.69998	1486.96313476563
455.88739	1700.99340820313
510.22867	4843.29443359375
517.32037	1532.19689941406
521.27557	6552.10791015625
544.31891	5577.81787109375
575.27948	1894.38024902344
576.29993	1413.29443359375
576.82117	1521.44396972656
586.81989	1771.04223632813
595.57947	1289.46716308594
599.32233	5276.91552734375
600.81848	1841.41284179688
622.34723	1636.00390625
623.31909	2604.43969726563
657.39972	1926.33935546875
702.86212	1645.98620605469
714.34167	1332.92248535156
738.33923	2355.16845703125
866.39313	1990.91491699219
965.24603	1230.20471191406
1070.5138	2421.01318359375
1241.6574	18688.3217773438
1287.6639	29233.2280273438
1296.4017	1414.89575195313
1344.0245	1555.38354492188
peaklist end

peaklist start
mz=517.646053079593
fragmentation=HCD
charge=3
header=RawFile: QE929_MSQ1321_20180329_Heba_ub_s2_ctrl_2 Index: 5639 Silind: 26623
110.07156	17679.365234375
115.05145	1091.97888183594
115.57801	1092.50317382813
120.08083	10149.4677734375
129.10226	93934.7734375
130.0652	1553.91052246094
130.10574	6803.0751953125
132.33455	1329.62890625
136.07558	14834.2578125
143.11755	7563.4892578125
159.09184	4448.40283203125
169.94972	1307.85925292969
175.11932	2449.16918945313
177.54333	1255.6796875
183.14861	1802.947265625
187.95981	9446.6396484375
189.95557	8865.671875
197.12788	2821.19799804688
215.13837	4947.8486328125
228.1707	7479.9296875
235.14406	6535.49072265625
252.10855	6325.86669921875
256.16507	4967.56689453125
257.19656	2150.05908203125
263.9357	1682.81262207031
265.93076	1907.43713378906
283.94183	12190.7001953125
285.13306	4664.9150390625
327.2374	2350.96484375
343.94647	6044.4853515625
359.9162	2624.49365234375
377.9277	6186.333984375
397.15958	2034.00341796875
398.14886	1583.72741699219
415.17291	6108.58447265625
437.93103	2104.9345703125
469.76498	1595.1767578125
486.24655	2360.90087890625
514.24182	1891.08276367188
544.35681	1351.47778320313
550.27167	2589.83081054688
555.28894	1577.58337402344
557.28113	1560.83776855469
562.23474	1528.33190917969
573.31268	2200.2080078125
626.33862	2149.32006835938
646.32617	2393.66625976563
706.36152	28574.8583984375
774.38605	2017.76843261719
805.4283	45153.00390625
933.52401	7186.13354492188
1031.5752	1984.59033203125
1032.5928	11204.0541992188
1342.3652	1459.66687011719
1410.2726	1363.40588378906
peaklist end

peaklist start
mz=517.646053079593
fragmentation=HCD
charge=3
header=RawFile: QE929_MSQ1321_20180329_Heba_ub_s2_ctrl_2 Index: 5776 Silind: 26623
101.07111	5985.6279296875
104.05335	1294.494140625
110.07153	2741.34936523438
115.0863	1309.43615722656
120.0807	19155.185546875
121.08417	1407.90051269531
129.10199	22899.3984375
130.06509	2314.859375
130.08589	4641.73828125
131.08105	1507.22631835938
136.07581	2167.66455078125
141.73544	1087.32556152344
146.05968	1147.13537597656
147.11263	5777.71044921875
158.05983	2599.20825195313
175.08636	25470.80078125
175.11836	1311.21411132813
176.08975	1975.4296875
186.12337	2025.96032714844
189.95372	1334.97717285156
197.12798	4264.75732421875
204.13434	10380.4365234375
215.13834	1851.73974609375
218.97229	1063.83032226563
226.08015	1304.91198730469
233.16402	1484.40734863281
243.10812	2143.37280273438
283.94287	1620.79187011719
314.18146	4631.96533203125
315.1651	6435.30517578125
332.19147	5952.45458984375
344.94772	1304.47021484375
356.19269	1375.07397460938
361.92252	1291.77502441406
370.17102	7468.0654296875
377.92737	1756.88537597656
381.20096	1283.54809570313
387.19775	6462.3388671875
410.24155	1727.70947265625
422.19107	1645.234375
445.18597	1346.03527832031
445.27606	7057.1220703125
517.23914	2092.29907226563
534.26697	2436.9794921875
551.29237	7743.68908691406
556.31067	1774.7802734375
645.29736	5799.408203125
662.32013	4390.38720703125
666.3103	1245.62145996094
687.37299	3807.72705078125
706.36017	4626.02001953125
805.42446	9932.83740234375
864.39758	1531.45471191406
889.44391	2094.79296875
peaklist end

peaklist start
mz=517.646314149735
fragmentation=HCD
charge=3
header=RawFile: QE929_MSQ1321_20180329_Heba_ub_s3_ctrl_3 Index: 5360 Silind: 25688
110.07225	5090.71142578125
118.88061	1119.09326171875
120.08131	4204.25244140625
129.06593	920.012084960938
129.10242	26861.3671875
134.61497	954.753662109375
136.07613	5202.34765625
143.11748	1498.72888183594
143.24023	1428.75598144531
159.09294	1453.68969726563
164.53101	1335.21105957031
169.09807	1553.06311035156
185.36148	983.175415039063
187.96065	5974.35888671875
189.95613	8777.08984375
190.95746	1234.15966796875
197.12939	1589.45043945313
235.14508	1480.66076660156
265.93317	1267.98205566406
283.94156	9588.8076171875
343.94595	2711.51782226563
359.91925	2191.4775390625
377.92929	5711.982421875
516.29517	1503.58361816406
524.73248	1329.23742675781
706.36218	5122.666015625
739.88947	1263.44995117188
747.44434	1592.55688476563
777.43713	1933.18005371094
805.43086	8539.10815429688
890.45331	1338.21911621094
peaklist end

peaklist start
mz=517.646421904223
fragmentation=HCD
charge=3
header=RawFile: QE929_MSQ1321_20180329_Heba_ub_s6_10_3 Index: 5775 Silind: 25569
105.25194	1248.78491210938
110.07153	9748.05078125
115.05025	1244.20361328125
120.08095	10566.6708984375
127.08692	1443.07702636719
127.24924	1123.88696289063
129.09265	1969.74645996094
129.10222	49713.10546875
129.8033	1171.06884765625
130.06445	1349.86535644531
136.07559	9914.62890625
143.11751	4796.55126953125
145.09702	994.259521484375
145.73935	1019.94696044922
159.09129	2697.16674804688
171.11301	1453.12255859375
173.09221	1509.11950683594
175.11977	2533.72338867188
183.14885	1083.78295898438
187.96034	2047.48779296875
197.12831	2324.84228515625
203.1178	1815.98352050781
228.17047	6429.3564453125
235.14375	4345.69091796875
256.16537	2520.25366210938
257.19641	1401.88818359375
271.14124	1459.84899902344
283.94159	1524.72058105469
293.54752	1277.50024414063
324.42181	1241.36584472656
327.2395	1430.81420898438
391.3793	1152.09912109375
398.14413	1751.89270019531
415.16586	1383.58044433594
467.26611	4891.8046875
498.46323	1084.17004394531
516.80054	5064.82275390625
517.27502	1701.38708496094
550.27594	1365.53112792969
562.24182	1547.72717285156
660.40948	1450.83032226563
680.38043	2079.67626953125
704.37018	2328.68505859375
706.36127	7009.02587890625
753.34766	2443.32153320313
756.40161	2183.18920898438
777.23663	1389.0888671875
777.42566	1535.76965332031
778.43579	1809.13134765625
805.42997	20156.5375976563
970.20099	1526.07885742188
1057.4022	1239.267578125
1152.1339	1370.23193359375
peaklist end

peaklist start
mz=517.650456834187
fragmentation=HCD
charge=3
header=RawFile: QE929_MSQ1321_20180329_Heba_ub_s6_10_3 Index: 7272 Silind: 26620
101.07124	1122.10119628906
102.05513	1087.05480957031
110.07114	1499.2060546875
119.08188	1328.57885742188
120.08086	5371.46142578125
129.10213	5452.6953125
136.07541	5274.76708984375
143.11769	4409.02001953125
147.11253	1683.32336425781
154.26068	1004.26794433594
204.13422	1409.408203125
216.61266	1287.14672851563
220.88474	1024.91625976563
221.127	1137.73083496094
223.02066	1035.09716796875
237.1236	10487.1787109375
238.12663	1089.53564453125
249.12389	1614.83874511719
265.11658	1558.98657226563
530.27655	1677.56213378906
552.32532	1771.78295898438
621.3244	2317.02978515625
644.33417	2479.98413085938
806.44611	2331.64916992188
1159.2516	1384.15954589844
peaklist end

peaklist start
mz=517.650456834187
fragmentation=HCD
charge=3
header=RawFile: QE929_MSQ1321_20180329_Heba_ub_s6_10_3 Index: 7332 Silind: 26620
101.07167	1217.36145019531
110.07173	5321.7978515625
113.07119	958.746520996094
118.33661	972.23095703125
120.08112	4442.8212890625
129.10214	7637.58837890625
136.0757	2525.68115234375
143.11804	1468.92614746094
147.11279	1647.52563476563
157.74506	1140.08801269531
175.10182	1188.74047851563
175.11816	2180.92163085938
187.14374	1883.359375
192.39334	1194.56164550781
237.12292	6145.99365234375
256.12883	5983.41052246094
310.69495	1210.92297363281
488.72748	1314.54968261719
516.31395	13628.2885742188
547.27277	1283.13757324219
644.33563	4318.447265625
796.4563	1296.63525390625
peaklist end

peaklist start
mz=517.650536527649
fragmentation=HCD
charge=3
header=RawFile: QE929_MSQ1321_20180329_Heba_ub_s7_30_1 Index: 6922 Silind: 21866
119.08164	1622.57702636719
120.08093	2547.13549804688
129.10252	2233.3037109375
135.21561	1128.60913085938
136.07628	1769.66137695313
143.1183	1659.51000976563
156.37575	1029.814453125
175.1187	1437.76977539063
180.90971	1088.11364746094
210.43251	1234.11181640625
219.32489	1169.65283203125
221.12842	4869.59912109375
237.12288	5212.98876953125
238.12498	1304.58581542969
293.76208	1003.86401367188
334.78333	1104.1904296875
345.99271	1102.32092285156
499.83182	1401.57873535156
621.83771	1698.70031738281
644.33826	1756.23278808594
644.83344	1762.01733398438
806.45111	2721.49243164063
945.25452	1246.99792480469
1407.5566	1347.2490234375
peaklist end

peaklist start
mz=517.650616239781
fragmentation=HCD
charge=3
header=RawFile: QE929_MSQ1321_20180329_Heba_ub_s8_30_2 Index: 7025 Silind: 24401
101.07153	2562.8505859375
102.05496	1287.98815917969
102.40224	974.5703125
104.94704	1020.81506347656
119.08206	1711.96508789063
120.08096	4833.9482421875
129.1026	6060.689453125
136.07571	6090.48388671875
143.11774	4919.2177734375
147.11194	1095.82556152344
149.85628	1142.49621582031
157.1326	1639.4228515625
157.47972	1112.99133300781
221.12802	2246.74584960938
230.11302	2020.35266113281
237.12308	10474.9990234375
265.11771	1218.62268066406
414.19266	1151.49694824219
447.33005	1142.04321289063
530.28125	1954.3466796875
547.56531	1158.28430175781
719.32281	1939.17529296875
765.41681	1226.91845703125
806.45203	1857.04797363281
1241.6532	4597.58801269531
1287.6586	11357.34765625
1560.8578	1560.31860351563
1566.009	1890.40588378906
peaklist end

peaklist start
mz=517.650640481132
fragmentation=HCD
charge=3
header=RawFile: QE929_MSQ1321_20180329_Heba_ub_s5_10_2 Index: 6535 Silind: 26590
100.21183	1066.2255859375
109.34142	1067.42858886719
129.10225	1115.61987304688
139.68182	1056.40637207031
155.09492	1256.60339355469
237.12299	2123.44555664063
359.04449	1323.70056152344
359.98471	1368.00183105469
415.92487	1057.23156738281
435.65463	1296.07214355469
555.59717	1124.42053222656
635.77161	1248.41906738281
644.83362	1705.46765136719
1087.5554	1303.533203125
1172.4602	1177.06201171875
1230.6566	1358.23999023438
peaklist end

peaklist start
mz=517.650640481132
fragmentation=HCD
charge=3
header=RawFile: QE929_MSQ1321_20180329_Heba_ub_s5_10_2 Index: 6592 Silind: 26590
123.85029	1026.68359375
129.10216	1113.12280273438
147.11278	2003.06372070313
201.10257	1202.92541503906
210.9162	1044.8466796875
223.51341	1054.7548828125
256.1298	3589.20935058594
305.95035	1209.9775390625
356.95609	1450.10864257813
455.1485	1239.29846191406
516.32159	1523.69946289063
517.32129	2175.125
552.3288	1829.08471679688
644.33459	1641.80187988281
657.97998	1351.86828613281
768.54395	1332.34033203125
847.36261	1222.01794433594
1075.2289	1241.31860351563
1120.1432	1177.54162597656
peaklist end

peaklist start
mz=517.650658864413
fragmentation=HCD
charge=3
header=RawFile: QE929_MSQ1321_20180329_Heba_ub_s9_30_3 Index: 6944 Silind: 27565
101.07136	2069.65063476563
114.84689	1105.70080566406
119.08211	1218.94067382813
120.08086	5751.40771484375
129.10246	4895.30126953125
133.44489	1031.12573242188
136.07578	7926.6328125
137.07906	1132.46032714844
138.85323	1073.98266601563
142.60338	1040.07531738281
143.11784	1983.47888183594
175.11827	1537.67309570313
182.58775	1216.20166015625
193.09734	1883.84643554688
201.12349	2276.04418945313
213.71608	994.32763671875
221.12816	1823.51245117188
230.11525	1090.3037109375
237.12328	20176.78515625
259.16568	1478.20080566406
394.26691	2218.25952148438
412.27905	2636.75341796875
453.30276	1202.58435058594
485.27112	1302.42883300781
507.88617	1121.22827148438
530.28088	5027.96728515625
530.79321	1393.26403808594
539.08972	1326.35400390625
575.27197	1231.90405273438
599.31421	4319.537109375
599.82159	1473.01062011719
621.33428	3691.50708007813
635.33441	1603.48449707031
806.45381	3243.31469726563
1194.6195	1345.29943847656
1287.656	14586.5249023438
peaklist end

peaklist start
mz=517.660198968392
fragmentation=HCD
charge=3
header=RawFile: QE929_MSQ1321_20180329_Heba_ub_s2_ctrl_2 Index: 13880 Silind: 28864
105.95861	1112.81579589844
112.8503	1035.75329589844
113.05973	1725.45690917969
120.08091	1475.18542480469
133.08617	2233.052734375
145.25937	1043.73767089844
145.32608	967.724731445313
209.04907	1048.68041992188
213.09227	1088.35070800781
299.06351	1766.2841796875
320.70786	1253.41015625
564.83856	1380.59582519531
peaklist end

peaklist start
mz=517.660986640087
fragmentation=HCD
charge=3
header=RawFile: QE929_MSQ1321_20180329_Heba_ub_s6_10_3 Index: 14109 Silind: 26044
110.07201	1180.61376953125
113.18365	1157.30102539063
115.24264	1029.75903320313
120.08081	16155.060546875
123.10057	1285.564453125
129.10271	1862.01672363281
136.0757	2166.5263671875
160.52097	1078.80969238281
169.13341	2007.66809082031
173.03683	1087.79113769531
181.81517	1028.21630859375
199.17851	1210.74194335938
224.41589	1131.10168457031
260.70264	1136.21398925781
274.11792	2015.59020996094
589.31287	1227.38806152344
672.90472	1619.72998046875
922.47992	1522.9130859375
1024.0431	1371.64074707031
peaklist end

peaklist start
mz=776.299835787669
fragmentation=HCD
charge=2
header=RawFile: QE929_MSQ1321_20180329_Heba_ub_s1_ctrl_1 Index: 6565 Silind: 59328
123.47429	1297.55590820313
153.61957	1403.06701660156
181.84865	1747.97143554688
196.90428	1469.78076171875
227.03601	6951.7431640625
237.1228	1833.75134277344
244.06335	2302.20947265625
401.29434	1817.88171386719
401.51169	1577.88500976563
440.85309	1416.27661132813
449.5126	1531.67639160156
483.70416	1398.16149902344
539.3996	1465.71618652344
731.40613	1437.5546875
753.38129	1805.84265136719
753.88849	3142.52563476563
786.04919	1646.30529785156
968.53162	1492.49035644531
1551.7644	14672.2729492188
peaklist end

peaklist start
mz=776.320911723065
fragmentation=HCD
charge=2
header=RawFile: QE929_MSQ1321_20180329_Heba_ub_s6_10_3 Index: 4824 Silind: 61558
101.07122	1719.16650390625
148.31213	1542.35046386719
162.03844	1344.45764160156
194.83672	1402.28356933594
434.82651	1629.095703125
439.51233	1493.1318359375
752.85339	5880.38232421875
775.41559	2218.61401367188
1550.6976	25217.1879882813
peaklist end

peaklist start
mz=776.321343675623
fragmentation=HCD
charge=2
header=RawFile: QE929_MSQ1321_20180329_Heba_ub_s8_30_2 Index: 5610 Silind: 62936
104.91875	1349.53601074219
111.0154	1262.68615722656
118.32722	1165.4052734375
129.10257	2988.71240234375
147.11317	2140.24536132813
147.55873	1310.23547363281
153.86334	1399.54711914063
160.68571	1268.6318359375
171.07719	1888.95983886719
175.11938	1529.45202636719
195.19742	1695.91796875
203.49654	1462.03918457031
204.13499	5673.06982421875
235.11884	3096.13061523438
235.82765	1574.43310546875
298.75418	1465.20690917969
317.18057	1954.63708496094
465.16058	3080.6142578125
493.15097	2300.59228515625
622.19019	1848.52551269531
776.83612	1773.71960449219
1058.4081	1990.04724121094
peaklist end

peaklist start
mz=776.321449364241
fragmentation=HCD
charge=2
header=RawFile: QE929_MSQ1321_20180329_Heba_ub_s9_30_3 Index: 4652 Silind: 67932
103.76553	1241.93127441406
120.29599	1543.44128417969
176.55675	1228.56958007813
231.7457	1583.76867675781
562.7691	1624.58850097656
743.37024	1585.68933105469
773.90179	1677.63110351563
1040.1504	1739.58056640625
1504.703	8461.763671875
1550.7028	21722.353515625
peaklist end

peaklist start
mz=517.886277636226
fragmentation=HCD
charge=3
header=RawFile: QE929_MSQ1321_20180329_Heba_ub_s3_ctrl_3 Index: 14167 Silind: 26075
109.78618	1138.16198730469
120.08101	6247.43603515625
122.07723	1425.46594238281
191.11749	1437.80029296875
204.4648	1359.09411621094
439.52075	1291.07153320313
513.78772	1253.4248046875
581.83722	1369.072265625
642.39124	1232.4326171875
697.40112	1409.46691894531
793.42603	5003.79443359375
peaklist end

peaklist start
mz=517.898879299336
fragmentation=HCD
charge=3
header=RawFile: QE929_MSQ1321_20180329_Heba_ub_s7_30_1 Index: 4566 Silind: 20225
102.05567	1297.92504882813
110.07192	5150.498046875
112.2021	1074.99951171875
120.08093	1913.79907226563
129.10268	10081.525390625
131.37341	945.527465820313
147.11287	2215.1669921875
158.09315	1390.31469726563
175.11864	2102.0751953125
185.16508	8010.41650390625
185.17973	1215.10266113281
187.96046	4758.69482421875
189.95573	6827.91748046875
201.12323	1840.08569335938
204.13446	2684.78637695313
265.93375	1376.74182128906
283.94132	11561.2218017578
304.16223	2082.0712890625
317.2196	1944.19067382813
345.94229	2249.13134765625
359.91782	2180.69189453125
377.93106	7908.8515625
379.92514	2521.03247070313
439.92957	4690.85595703125
448.84653	1311.63635253906
488.14908	1289.19396972656
517.33842	12060.8046875
594.297	1754.98254394531
612.96204	1250.74645996094
616.31287	1485.28002929688
619.28378	6044.75805664063
634.35345	1185.53283691406
730.34515	1817.20385742188
747.34021	4153.83251953125
862.36877	1486.22082519531
1462.1472	1301.78100585938
peaklist end

peaklist start
mz=776.362364840921
fragmentation=HCD
charge=2
header=RawFile: QE929_MSQ1321_20180329_Heba_ub_s3_ctrl_3 Index: 9558 Silind: 57196
106.03304	1268.76770019531
134.62048	1248.31909179688
136.07625	3965.2080078125
247.10768	1623.45239257813
250.74094	1326.7119140625
314.51019	1503.46704101563
325.18759	1437.98913574219
413.19452	1708.18713378906
462.72845	2244.59545898438
513.26263	7478.75341796875
587.00647	1586.82946777344
825.38568	2016.15759277344
831.41266	2920.5283203125
882.87744	1773.75366210938
924.4444	2211.34814453125
928.46254	8590.9130859375
928.46959	10812.2888183594
1025.5217	52654.1586914063
1087.5042	1642.75634765625
1149.7257	1869.26379394531
1273.6447	2882.42456054688
1866.7889	2002.0703125
1992.7944	1873.95422363281
2305.0728	2051.3095703125
peaklist end

peaklist start
mz=776.367234032945
fragmentation=HCD
charge=2
header=RawFile: QE929_MSQ1321_20180329_Heba_ub_s8_30_2 Index: 5446 Silind: 62924
101.07145	2484.4638671875
136.07555	12342.2509765625
149.4223	1270.31787109375
168.66211	1421.33361816406
170.11522	1314.35974121094
183.83948	1383.57604980469
225.61473	1424.01623535156
321.3027	1270.13452148438
678.3952	2448.6845703125
680.37921	1635.24560546875
1215.6228	1490.40454101563
peaklist end

peaklist start
mz=517.914138497853
fragmentation=HCD
charge=3
header=RawFile: QE929_MSQ1321_20180329_Heba_ub_s7_30_1 Index: 10345 Silind: 24484
100.09524	1010.02935791016
106.91794	976.761962890625
110.07151	2745.46704101563
120.08105	4188.919921875
129.10233	16641.291015625
130.06453	1130.54565429688
130.88504	1173.02502441406
136.0759	4850.7431640625
138.63011	1178.38049316406
150.05843	5728.21630859375
159.09216	1708.75256347656
175.11905	8957.5087890625
183.1481	1419.63977050781
197.16507	2128.47802734375
201.12405	5402.0908203125
211.14424	1311.95837402344
227.81615	1101.16516113281
231.14925	1415.33276367188
237.09035	4749.74951171875
355.6629	1209.6728515625
420.18616	1979.41906738281
575.52252	1462.74035644531
630.33441	1476.78283691406
647.34887	22131.6357421875
657.69617	1330.341796875
698.31012	1512.94873046875
760.43311	5383.1396484375
761.44818	3114.943359375
907.50397	16364.3505859375
975.46307	1230.64086914063
1034.1184	1446.98449707031
1054.6624	1442.0224609375
peaklist end

peaklist start
mz=776.369916781644
fragmentation=HCD
charge=2
header=RawFile: QE929_MSQ1321_20180329_Heba_ub_s4_10_1 Index: 18012 Silind: 59464
120.08082	2060.68774414063
132.96188	1315.12536621094
154.32901	1331.0185546875
156.1985	1343.39111328125
184.79004	1276.90747070313
201.08694	1541.79675292969
358.6683	1282.61889648438
537.17401	1452.83996582031
738.03741	1509.25720214844
758.05579	1578.89392089844
951.18921	1583.03649902344
1069.3322	1548.69897460938
peaklist end

peaklist start
mz=776.370343232474
fragmentation=HCD
charge=2
header=RawFile: QE929_MSQ1321_20180329_Heba_ub_s9_30_3 Index: 5371 Silind: 67991
101.07151	2967.43969726563
117.36362	1240.49853515625
136.07581	10646.685546875
138.47375	1373.59289550781
159.23953	1376.2880859375
226.87709	1485.76782226563
270.56403	1586.31823730469
374.38174	1446.85217285156
518.12274	1559.61596679688
622.27728	1946.8740234375
776.40405	1837.23425292969
975.42999	2596.53466796875
peaklist end

peaklist start
mz=776.371230548955
fragmentation=HCD
charge=2
header=RawFile: QE929_MSQ1321_20180329_Heba_ub_s6_10_3 Index: 5321 Silind: 61592
109.80972	1212.59545898438
127.08686	35087.58984375
142.30336	1377.88940429688
155.08144	17479.595703125
161.46695	1324.6552734375
171.07623	1574.67639160156
187.14421	3430.021484375
204.1339	2802.82299804688
215.13918	2635.26440429688
224.6595	1306.35974121094
227.03625	2687.91455078125
262.74686	1350.15515136719
268.12982	2545.96704101563
300.1185	3425.07592773438
319.17004	2549.84033203125
325.15085	2824.2548828125
344.18124	6440.0751953125
397.17352	2121.87158203125
454.19183	3386.04760742188
529.31158	2465.61279296875
541.22247	1885.58117675781
561.28558	2414.89819335938
633.06091	1587.91064453125
669.28973	1799.74914550781
754.42279	7383.3798828125
775.4199	23320.1743164063
811.44517	15269.2150878906
882.48149	16983.3393554688
953.50647	2184.2236328125
1010.5372	8047.08239746094
1097.5636	13761.05078125
1098.5791	4579.39111328125
1226.6034	2984.03149414063
1283.6183	6059.82763671875
1284.6451	2305.73999023438
1396.6809	44209.732421875
1493.7234	6888.87609863281
peaklist end

peaklist start
mz=776.371753623235
fragmentation=HCD
charge=2
header=RawFile: QE929_MSQ1321_20180329_Heba_ub_s6_10_3 Index: 18074 Silind: 63372
120.08096	6052.03369140625
123.68595	1333.10546875
137.74245	1327.73571777344
140.06494	1306.50854492188
148.39992	1318.29663085938
201.08611	2860.5810546875
260.08069	1290.17346191406
881.86469	1583.81945800781
1028.7744	1646.07153320313
1109.1949	1511.9609375
peaklist end

peaklist start
mz=776.371781790747
fragmentation=HCD
charge=2
header=RawFile: QE929_MSQ1321_20180329_Heba_ub_s7_30_1 Index: 17514 Silind: 61995
120.08073	7868.01806640625
130.44928	1162.19018554688
136.07587	1967.57165527344
337.44366	1483.19555664063
573.23608	1564.55285644531
603.58734	1858.54345703125
688.55103	1444.85900878906
1058.6191	1721.69885253906
1561.2627	1868.73449707031
peaklist end

peaklist start
mz=517.926236190333
fragmentation=HCD
charge=3
header=RawFile: QE929_MSQ1321_20180329_Heba_ub_s3_ctrl_3 Index: 4925 Silind: 25658
110.07181	1491.94506835938
117.67751	1097.77648925781
120.08074	2034.57250976563
129.10248	56861.1796875
130.10594	1744.82287597656
146.10512	1074.25122070313
161.48386	1361.93139648438
175.11957	4773.95361328125
186.12396	5347.2685546875
186.43312	1146.27575683594
187.96014	1648.46630859375
189.95561	2732.5966796875
201.10643	2001.44396972656
225.13489	1285.18640136719
229.10008	2582.16723632813
276.87234	1179.21447753906
283.94324	2206.25244140625
285.94098	1611.27551269531
321.15463	1427.41162109375
342.18567	2764.58544921875
564.34766	5030.6689453125
695.39056	6476.62841796875
792.44439	58103.443359375
824.36694	1261.57458496094
830.1062	1262.63024902344
peaklist end

peaklist start
mz=776.38655453641
fragmentation=HCD
charge=2
header=RawFile: QE929_MSQ1321_20180329_Heba_ub_s6_10_3 Index: 11931 Silind: 61974
110.07189	1384.37634277344
129.10178	1743.6904296875
136.07578	5951.9775390625
137.33624	1378.89709472656
147.11246	2100.21655273438
478.44275	1543.98815917969
554.40796	1411.33459472656
562.97614	1654.76184082031
745.40576	1642.78540039063
746.53033	1545.37548828125
776.46399	8923.7587890625
777.89429	2872.58251953125
888.40369	2049.79736328125
1114.1447	1622.58483886719
1131.5388	1885.79052734375
1197.0262	1739.78637695313
1202.0958	1657.43090820313
1552.7916	11497.1674804688
1664.2004	1804.51599121094
1982.8025	1715.26342773438
2970.3311	1935.73156738281
peaklist end

peaklist start
mz=517.926872795386
fragmentation=HCD
charge=3
header=RawFile: QE929_MSQ1321_20180329_Heba_ub_s6_10_3 Index: 5261 Silind: 26460
101.10791	1191.42102050781
102.05549	1135.89135742188
110.0715	2104.35473632813
120.081	2130.34130859375
127.08681	1312.53735351563
129.10255	133379.171875
130.06523	4732.10791015625
130.08627	1937.86694335938
130.10573	6769.40625
135.16069	1281.84924316406
136.07549	7476.40771484375
141.1021	1247.81066894531
143.11781	4533.17822265625
144.25336	1332.47485351563
147.11308	1632.49975585938
153.10233	5531.52587890625
163.52568	1216.77111816406
165.36832	1047.63830566406
175.11926	11711.4248046875
186.12424	16665.732421875
201.10559	6266.921875
208.10771	1795.8681640625
220.72023	1104.41540527344
229.10014	13741.498046875
243.14632	1824.49353027344
259.25809	1411.48693847656
272.29044	1229.81848144531
321.15674	5188.28369140625
338.18307	1473.94140625
342.18497	12919.5773925781
396.72446	1876.5205078125
434.23917	2001.58447265625
435.56274	1365.77600097656
451.26712	2797.4443359375
453.7518	1578.93542480469
455.26514	1981.30712890625
518.29333	1499.30065917969
564.3515	12998.6977539063
596.31659	8406.38671875
652.841	4651.6904296875
695.39038	16978.46484375
719.20453	1379.22094726563
775.41736	2635.38842773438
792.44426	128486.017578125
peaklist end

peaklist start
mz=517.929285481156
fragmentation=HCD
charge=3
header=RawFile: QE929_MSQ1321_20180329_Heba_ub_s4_10_1 Index: 9631 Silind: 21635
104.05336	1507.17822265625
110.00452	974.343933105469
110.07146	1088.19567871094
120.08097	8955.0048828125
127.94819	1203.3662109375
129.10213	2237.34814453125
130.08603	1308.23791503906
136.07582	4714.19873046875
139.37498	1203.32751464844
140.48318	1180.03161621094
147.11278	1474.46374511719
166.47818	1059.13781738281
171.11205	1428.45092773438
175.11867	5936.5263671875
185.16447	14040.421875
199.18144	1132.88403320313
201.12251	4806.3623046875
211.40428	1080.90783691406
213.15956	4339.23193359375
225.12233	1289.14404296875
231.57248	1113.54138183594
232.14156	1171.42761230469
233.16432	2604.68334960938
237.12276	1487.60668945313
249.27141	1197.50769042969
304.54922	1313.86059570313
343.10495	1534.31787109375
345.22235	3914.76513671875
349.18985	1766.55334472656
355.16983	1249.83312988281
428.19156	1322.57751464844
465.60333	1218.20263671875
492.29052	10550.5866699219
519.29651	1301.95581054688
527.22662	1779.80419921875
600.29736	1774.08178710938
605.37494	6876.81689453125
655.38898	1458.79541015625
663.41541	1322.2265625
687.3399	1600.05712890625
772.4671	4312.32788085938
786.37958	1323.17651367188
803.3902	2454.779296875
813.37933	2322.98486328125
821.40194	11799.7824707031
831.39447	4522.935546875
934.45953	1709.990234375
944.4762	1545.43811035156
peaklist end

peaklist start
mz=517.929366749596
fragmentation=HCD
charge=3
header=RawFile: QE929_MSQ1321_20180329_Heba_ub_s2_ctrl_2 Index: 7444 Silind: 26886
101.07124	8317.0849609375
110.07179	1402.01586914063
111.31812	1095.52685546875
120.08111	1150.65795898438
121.08476	1054.47534179688
126.71911	1040.99340820313
129.1024	2459.248046875
131.11815	7581.771484375
136.076	8153.05615234375
143.11804	12599.7646484375
171.11253	4811.30029296875
173.1283	2166.50927734375
185.16586	1110.53381347656
208.09645	1275.01721191406
237.12357	16786.212890625
238.12709	1881.68127441406
299.06033	1516.67846679688
360.63004	1068.82800292969
395.20184	8494.0390625
402.83624	1226.29467773438
409.20172	1329.525390625
424.69781	1806.2919921875
459.28799	1252.70007324219
510.22977	10610.4599609375
589.81586	1559.77905273438
597.37225	1627.70629882813
599.32721	4849.08984375
600.81738	1550.76037597656
621.23743	1770.77880859375
623.31244	6839.86376953125
648.3764	2603.39965820313
651.11487	1288.33361816406
725.4231	1377.54089355469
738.34225	9359.26135253906
849.36792	2505.3115234375
1241.6592	11244.380859375
1287.6617	12462.0737304688
peaklist end

peaklist start
mz=517.92965770633
fragmentation=HCD
charge=3
header=RawFile: QE929_MSQ1321_20180329_Heba_ub_s1_ctrl_1 Index: 6970 Silind: 25952
101.81473	1070.77209472656
129.10223	1580.59106445313
130.06577	1062.17541503906
136.07587	5551.7880859375
137.73705	1223.15954589844
146.02145	975.026672363281
154.21097	1044.43017578125
157.07617	10787.65234375
159.09152	2267.59912109375
175.11922	6020.7802734375
185.07141	2685.04931640625
195.14973	2086.71704101563
200.84053	1179.3642578125
233.12914	1537.94152832031
261.12347	1372.94641113281
293.12729	1985.29992675781
320.13961	33495.5559082031
465.65219	1171.43017578125
572.2854	5102.83349609375
652.30475	1613
669.33577	28931.3818359375
peaklist end

peaklist start
mz=517.929686917527
fragmentation=HCD
charge=3
header=RawFile: QE929_MSQ1321_20180329_Heba_ub_s5_10_2 Index: 7132 Silind: 26691
100.85715	1065.60375976563
110.0718	12969.0869140625
116.07148	1322.37902832031
120.08192	1273.20581054688
136.07541	1941.78491210938
142.08658	2488.55126953125
143.11789	1625.0146484375
158.09244	1395.32873535156
167.09265	4240.64013671875
171.11304	1367.8251953125
175.11948	14764.0419921875
195.08769	2073.72412109375
207.52783	1146.72094726563
209.16524	1831.3896484375
213.15881	1868.2802734375
232.14124	1445.74243164063
237.12173	1811.85168457031
266.18628	1837.22595214844
287.72507	1064.17541503906
288.20526	2048.14672851563
307.83768	1128.13513183594
312.1915	2058.17236328125
345.17673	1856.90612792969
359.84641	1249.14282226563
362.69565	10076.20703125
416.26208	2460.73974609375
437.18842	1191.50842285156
448.2496	1454.93920898438
509.28549	3875.0947265625
509.77466	2275.35986328125
513.27911	1904.58862304688
530.3065	25626.3575439453
547.2785	1478.88891601563
550.26721	1305.64343261719
644.33063	1274.43359375
646.35901	1515.77526855469
667.36491	26975.6420898438
707.35815	4964.9560546875
719.87579	1199.16223144531
724.38547	50630.9326171875
745.42261	4881.81982421875
787.24939	1462.84069824219
809.15363	1339.15954589844
837.47321	1819.16760253906
1035.5695	8843.64916992188
peaklist end

peaklist start
mz=517.929725249805
fragmentation=HCD
charge=3
header=RawFile: QE929_MSQ1321_20180329_Heba_ub_s7_30_1 Index: 7585 Silind: 22999
110.07172	51736.83984375
110.0793	1996.85241699219
110.64165	1124.98352050781
111.01598	1236.96533203125
111.07529	1737.83532714844
112.08778	1574.69775390625
114.09163	6704.751953125
118.86338	1256.19909667969
120.08109	1331.17211914063
142.08626	7686.19482421875
143.1187	8375.27734375
143.12825	1196.8603515625
146.48148	1123.20092773438
158.09251	7728.59765625
167.09288	17055.841796875
171.11356	1801.54187011719
175.11902	35973.8359375
178.06186	1412.1611328125
181.09703	7401.89404296875
185.16518	5071.03955078125
193.09645	1354.17321777344
195.08774	12640.341796875
199.10741	7032.03173828125
213.16003	5271.67626953125
232.13989	1880.70544433594
237.12318	1968.21728515625
243.1087	6274.07958984375
252.10968	4749.47412109375
266.18613	5669.94921875
271.17639	2673.990234375
284.19717	9760.89306640625
288.20349	8130.88232421875
291.1185	1717.74206542969
308.17325	1406.78295898438
309.13046	2161.00048828125
312.1929	11938.9677734375
312.22589	1941.21496582031
351.20096	2229.86059570313
354.18414	1978.61669921875
416.26141	15711.0251464844
419.23694	5505.02490234375
430.22998	2852.517578125
437.18954	7202.77416992188
460.26453	2083.11157226563
478.27832	4978.42333984375
496.25269	1830.90014648438
500.77084	1722.5107421875
506.27314	4603.46325683594
513.2765	10553.8884277344
530.30534	79331.6259765625
547.28613	2322.10668945313
550.27576	4825.90087890625
620.3136	6503.84851074219
646.35645	2211.9990234375
650.33887	2448.8642578125
667.36318	91669.2280273438
677.8006	1432.58093261719
689.34639	8888.09228515625
690.33002	1453.9111328125
707.35393	13376.6853027344
724.38505	188622.294677734
745.41925	2297.07348632813
748.36847	8290.81213378906
837.46519	13194.041015625
861.45996	1480.59716796875
894.49159	15972.3642578125
1017.5546	18881.9438476563
1035.5712	33276.5588378906
peaklist end

peaklist start
mz=517.929780498667
fragmentation=HCD
charge=3
header=RawFile: QE929_MSQ1321_20180329_Heba_ub_s3_ctrl_3 Index: 7354 Silind: 25796
110.0716	14193.779296875
114.09132	1079.33728027344
116.07059	1153.99719238281
129.10219	2131.76416015625
136.07571	2186.12329101563
138.96004	1064.380859375
142.08632	1227.63134765625
143.11812	4391.55322265625
158.09247	1615.68640136719
159.09192	2448.076171875
160.09596	1083.95764160156
167.09293	2419.25366210938
175.11909	10711.017578125
179.19568	1031.69482421875
195.08792	2449.89038085938
199.10739	1311.61279296875
232.42413	1079.095703125
284.19888	1963.07531738281
288.20425	2467.015625
299.06024	1332.16687011719
312.19226	2077.19702148438
362.69601	5168.79150390625
416.26254	2440.6962890625
496.25409	1223.73706054688
509.28976	1447.91857910156
513.2796	1647.8232421875
518.28717	2046.91870117188
530.30327	19514.9516601563
646.35114	1196.18676757813
667.36116	13627.4250488281
667.36609	8358.5947265625
707.35785	1963.31042480469
724.38288	32361.2661132813
peaklist end

peaklist start
mz=517.929998411759
fragmentation=HCD
charge=3
header=RawFile: QE929_MSQ1321_20180329_Heba_ub_s8_30_2 Index: 7736 Silind: 24479
110.07166	148987.53125
111.07535	3826.201171875
112.08732	4950.72998046875
114.09175	17555.04296875
116.07072	3397.25146484375
122.0715	2530.20385742188
129.10245	2897.11743164063
130.09671	2783.97924804688
135.70175	2836.64086914063
136.07559	3468.49340820313
142.08655	23190.7265625
143.11774	19476.998046875
158.092	17049.212890625
167.09286	42850.64453125
171.11247	10717.4169921875
175.1048	4290.78759765625
175.11902	89449.4921875
178.06085	15160.0751953125
181.09752	21328.4453125
195.08766	48843.28125
196.09248	2921.83837890625
199.10698	18622.8203125
213.16075	3294.11889648438
237.12294	3602.8984375
243.10951	16662.2578125
252.10818	12024.607421875
266.18634	11493.5009765625
271.17572	12257.0830078125
284.19705	34772.3049316406
288.20267	26154.47265625
291.11969	3829.79418945313
309.12979	10321.376953125
312.19159	26604.62890625
325.67252	10233.13671875
336.66211	3503.78002929688
339.17404	3425.80029296875
351.20102	12265.04296875
354.18311	11429.2578125
365.68521	3381.82666015625
369.21249	3944.96533203125
380.16385	8522.0224609375
398.25214	3205.951171875
399.23651	3087.91528320313
416.26173	44328.4873046875
437.1886	21734.970703125
452.74011	3186.16064453125
460.26669	5793.9033203125
478.27606	15370.08984375
493.2507	8621.1845703125
496.25443	10422.2509765625
506.27216	18033.40234375
509.28583	27582.84375
513.27758	43492.6689453125
530.30474	253921.3125
533.24512	3504.70874023438
541.27277	9072.3720703125
550.27122	14926.6069335938
620.31079	14422.423828125
621.32776	4041.8076171875
637.33734	5932.640625
646.3537	3493.1748046875
650.33661	13647.5986328125
664.35199	5800.634765625
667.36295	275241.015625
689.34663	39085.6362304688
690.33142	3465.97509765625
707.35932	35325.396484375
724.38403	541950.873046875
730.35498	4140.68505859375
748.37112	23423.18359375
837.46673	66764.8969726563
859.45534	15735.9633789063
861.45563	3717.3583984375
862.43756	3057.44702148438
894.48944	31498.8933105469
1018.5543	37046.8752441406
1035.568	93121.26171875
peaklist end

peaklist start
mz=517.930033459528
fragmentation=HCD
charge=3
header=RawFile: QE929_MSQ1321_20180329_Heba_ub_s6_10_3 Index: 7971 Silind: 26651
108.4042	1245.43347167969
110.07162	100744.6640625
111.07484	2024.0859375
112.08723	5357.50244140625
114.09158	13947.140625
115.08659	1917.19372558594
116.07063	5895.77783203125
120.0807	3285.2353515625
122.07143	2559.01293945313
129.10202	2207.86059570313
136.07558	3351.16748046875
142.08621	13800.017578125
143.11807	19271.50390625
155.09201	1656.49877929688
156.11288	1471.03735351563
158.09225	12404.4384765625
159.09262	1602.56005859375
167.09279	31359.037109375
171.11288	5995.83349609375
173.12956	1579.98840332031
175.11885	70098.5390625
176.12167	1733.20141601563
178.06087	9584.5517578125
181.09673	14435.505859375
185.16428	2180.87622070313
193.09746	1531.49133300781
195.08786	31375.595703125
196.08995	3118.95532226563
199.10814	11166.8984375
209.16504	2580.47802734375
213.16068	1626.88269042969
235.08145	1448.83447265625
237.12291	2551.6162109375
243.10898	11207.0322265625
252.10896	9215.626953125
266.18661	7638.4345703125
270.19312	2126.25903320313
271.1763	7007.5732421875
284.19638	19477.77734375
288.203	19615.4609375
291.12024	2467.29077148438
308.17191	2528.56030273438
309.12958	6784.23193359375
312.19153	17770.267578125
325.67264	5753.91259765625
337.20081	2110.0302734375
339.66898	2151.23876953125
351.20056	7089.8291015625
356.19235	2672.26831054688
362.74161	1847.70483398438
369.21332	2456.60913085938
380.16785	2502.16821289063
381.22375	2041.91320800781
399.23404	5736.435546875
402.15176	2087.52026367188
410.7254	2868.8564453125
416.26032	38502.3149414063
435.94122	1683.95886230469
437.1889	11368.6875
439.2384	2307.65063476563
443.72983	1635.482421875
453.24286	3144.00610351563
460.26843	2279.3173828125
478.27726	11801.4189453125
493.24707	2888.271484375
496.25519	7789.51171875
504.29211	2404.47094726563
506.27029	10429.328125
510.27692	3206.5830078125
513.27822	18801.5534667969
530.30428	157660.720703125
541.27148	2963.72314453125
550.27277	9237.51953125
555.8811	1658.82592773438
592.31921	3011.50268554688
602.30444	1845.32202148438
620.31635	15749.6860351563
637.34198	8872.77880859375
644.83636	2155.908203125
650.33459	8734.5048828125
664.35168	2304.66357421875
667.36224	182719.455078125
689.34314	2150.36352539063
689.34905	28793.5771484375
690.33795	5820.7451171875
706.37225	1851.14721679688
707.35579	30977.4304199219
720.37256	1963.03454589844
724.38427	365286.064941406
725.25891	2753.775390625
735.35834	2912.30859375
748.37134	13786.603515625
788.46741	1798.86193847656
837.46691	51856.4282226563
859.45342	8255.98889160156
861.46222	3072.88427734375
894.49126	26107.3459472656
904.46753	2110.62036132813
971.65863	1730.86865234375
1000.5274	5553.072265625
1017.5579	35788.251953125
1035.5706	56495.466796875
peaklist end

peaklist start
mz=517.93010088814
fragmentation=HCD
charge=3
header=RawFile: QE929_MSQ1321_20180329_Heba_ub_s9_30_3 Index: 7635 Silind: 28074
101.22276	2409.88671875
107.49919	2180.25
110.07166	158401.765625
111.07529	3010.55786132813
112.08721	9010.7021484375
114.09164	27737.3125
115.08673	4658.181640625
116.07052	2852.55639648438
117.82856	2174.31372070313
120.08101	2846.31005859375
122.07212	3970.4765625
129.10229	2407.5244140625
142.08629	19322.943359375
143.09015	2823.02490234375
143.11777	30339.81640625
150.06593	2952.72021484375
156.11275	2490.03100585938
157.10843	3324.896484375
158.09221	19273.046875
166.06093	2710.80688476563
167.09291	46460.30859375
171.11261	9548.2177734375
175.119	104277.2265625
176.12206	2440.52124023438
178.06059	13470.052734375
181.09697	29654.41015625
185.1653	7876.583984375
195.0878	56222.2109375
196.09192	3061.12939453125
199.10811	26071.017578125
213.15953	5645.7939453125
232.14087	4466.86328125
237.1241	3473.18798828125
243.10831	22155.671875
252.10904	16636.826171875
266.18594	9420.3720703125
271.17572	10174.056640625
284.1965	30131.88671875
288.2019	29861.96484375
291.1207	4727.853515625
309.13196	13488.6845703125
312.19199	26963.13671875
326.15634	4210.015625
334.2254	4257.98486328125
337.19821	3694.58325195313
339.66931	9490.2021484375
351.20187	10456.912109375
354.18204	9401.419921875
356.19327	3872.03637695313
369.21426	5467.2880859375
380.16742	3327.78466796875
381.22269	3557.62915039063
398.24844	3209.90649414063
399.2359	5793.55419921875
409.19199	2877.62060546875
416.26177	43025.833984375
430.23096	14403.8935546875
437.18799	16236.3271484375
452.74335	4774.35546875
460.26291	3093.84204101563
478.27921	15519.927734375
493.25009	2833.03833007813
496.25275	5492.9716796875
504.28656	3958.9111328125
506.27118	19165.486328125
513.28015	32310.900390625
530.30428	261064.01953125
533.24823	4786.86474609375
541.27289	5462.015625
550.27307	18308.111328125
592.31818	3572.25732421875
620.31421	14264.2978515625
637.34375	9439.580078125
646.35229	9326.2998046875
650.3327	13684.0322265625
667.36301	288506.19140625
672.32483	2784.515625
689.34653	51415.3872070313
690.34064	10980.6826171875
707.35844	36499.4462890625
720.37598	5072.91015625
724.38415	592455.262695313
745.41632	10412.0556640625
748.37075	25851.587890625
837.46713	71193.6728515625
861.45117	2989.66088867188
894.49298	37251.7934570313
1000.5303	7980.17749023438
1017.552	65901.9291992188
1035.5679	90812.740234375
peaklist end

peaklist start
mz=517.930126700735
fragmentation=HCD
charge=3
header=RawFile: QE929_MSQ1321_20180329_Heba_ub_s9_30_3 Index: 6996 Silind: 28039
101.07156	1271.85949707031
110.07187	4190.3955078125
120.08109	2273.86694335938
129.10245	2583.43432617188
130.0864	1553.72143554688
136.07529	1493.31408691406
147.11205	1383.63464355469
157.13309	1117.01196289063
159.11162	1126.14709472656
196.91862	1264.77551269531
237.12476	1370.83740234375
249.1218	1119.10693359375
283.17386	1049.60241699219
327.21448	1165.82690429688
389.15686	1184.66101074219
441.29181	1983.47436523438
489.25156	1532.27221679688
517.315	1461.40490722656
552.32227	2365.54956054688
719.33142	1903.42260742188
806.43616	1433.55493164063
886.53448	4930.97998046875
983.78027	1245.04943847656
1438.4204	1476.58801269531
peaklist end

peaklist start
mz=776.391556937452
fragmentation=HCD
charge=2
header=RawFile: QE929_MSQ1321_20180329_Heba_ub_s9_30_3 Index: 7522 Silind: 68270
133.04301	1668.14453125
136.07585	4985.74169921875
147.11302	2522.88818359375
224.10463	1355.44482421875
237.12329	15227.822265625
238.12648	2314.51147460938
265.11761	2704.5595703125
385.94305	1507.98901367188
398.47275	1470.07702636719
433.71909	1459.28686523438
687.28381	1646.47448730469
775.85559	8216.47265625
776.36444	7731.9384765625
881.4295	2998.119140625
882.40942	2149.71801757813
1284.5356	2620.14379882813
1506.7472	3038.98852539063
peaklist end

peaklist start
mz=517.930152631548
fragmentation=HCD
charge=3
header=RawFile: QE929_MSQ1321_20180329_Heba_ub_s5_10_2 Index: 6592 Silind: 26593
123.85029	1026.68359375
129.10216	1113.12280273438
147.11278	2003.06372070313
201.10257	1202.92541503906
210.9162	1044.8466796875
223.51341	1054.7548828125
256.1298	3589.20935058594
305.95035	1209.9775390625
356.95609	1450.10864257813
455.1485	1239.29846191406
516.32159	1523.69946289063
517.32129	2175.125
552.3288	1829.08471679688
644.33459	1641.80187988281
657.97998	1351.86828613281
768.54395	1332.34033203125
847.36261	1222.01794433594
1075.2289	1241.31860351563
1120.1432	1177.54162597656
peaklist end

peaklist start
mz=517.930215802444
fragmentation=HCD
charge=3
header=RawFile: QE929_MSQ1321_20180329_Heba_ub_s4_10_1 Index: 7812 Silind: 21532
110.07168	265228.28125
111.07485	5360.58447265625
112.08722	14250.0205078125
114.09151	39846.88671875
116.07076	8372.3623046875
121.49356	4294.0205078125
127.08759	4392.2333984375
136.07611	4262.73779296875
141.10359	4408.5849609375
142.0863	48088.4765625
143.11787	51328.65625
150.06598	6530.353515625
156.11292	4953.5595703125
157.10863	4503.1220703125
158.09261	32260.162109375
159.07523	4217.19921875
167.0928	64227.94140625
171.11296	20222.748046875
173.12978	4345.791015625
175.11906	188228.75
176.12193	7312.50537109375
178.06117	27950.142578125
181.09721	40175.71484375
187.89938	4018.04833984375
195.08743	79343.625
196.09094	6995.21435546875
199.10754	40755.5625
226.08113	4702.7021484375
243.1086	25335.908203125
252.10883	21740.900390625
266.18604	22985.8828125
271.17624	19225.646484375
284.19655	61149.6147460938
288.20312	53363.6953125
291.1199	6855.2568359375
292.10428	5072.908203125
308.17221	7009.8173828125
309.12952	17778.21484375
312.19067	48970.546875
339.67062	6244.5537109375
351.20248	17603.677734375
356.19482	5072.09326171875
362.15811	7652.7890625
363.62988	3868.43896484375
365.19647	4867.1376953125
369.21219	7180.912109375
398.25018	5103.0087890625
399.23309	6574.966796875
410.72342	5347.88671875
416.26106	81531.6162109375
437.1882	28783.02734375
439.23688	8889.8916015625
460.2684	6582.623046875
478.2802	41644.5297851563
488.25879	5108.84814453125
493.25363	6694.4560546875
496.25238	19641.8515625
501.27164	13978.0361328125
506.27305	34524.05859375
510.276	17896.234375
513.27809	62364.40625
530.30443	424794.0703125
533.24371	6963.353515625
541.2713	5438.2734375
550.27423	21719.01953125
592.3194	8299.162109375
602.30316	6133.6298828125
620.31525	19866.56640625
637.34351	14004.326171875
650.33468	28293.7978515625
667.3625	457784.51171875
689.34809	73233.953125
690.33942	7299.32177734375
706.37134	5640.0703125
707.35974	98099.2426757813
724.38442	918047.362304688
731.35858	5278.04443359375
735.36005	4480.70849609375
748.37392	39746.595703125
837.4645	36111.212890625
837.47062	67763.466796875
859.45144	27507.6284179688
861.44879	4588.3505859375
886.79364	4485.87109375
894.48682	56632.3857421875
895.48145	7454.626953125
904.45844	4934.50390625
904.47995	12001.6391601563
1007.5764	11389.6875
1017.5573	84191.72265625
1035.5707	151209.62890625
peaklist end

peaklist start
mz=517.930296662931
fragmentation=HCD
charge=3
header=RawFile: QE929_MSQ1321_20180329_Heba_ub_s6_10_3 Index: 7332 Silind: 26633
101.07167	1217.36145019531
110.07173	5321.7978515625
113.07119	958.746520996094
118.33661	972.23095703125
120.08112	4442.8212890625
129.10214	7637.58837890625
136.0757	2525.68115234375
143.11804	1468.92614746094
147.11279	1647.52563476563
157.74506	1140.08801269531
175.10182	1188.74047851563
175.11816	2180.92163085938
187.14374	1883.359375
192.39334	1194.56164550781
237.12292	6145.99365234375
256.12883	5983.41052246094
310.69495	1210.92297363281
488.72748	1314.54968261719
516.31395	13628.2885742188
547.27277	1283.13757324219
644.33563	4318.447265625
796.4563	1296.63525390625
peaklist end

peaklist start
mz=776.391821997366
fragmentation=HCD
charge=2
header=RawFile: QE929_MSQ1321_20180329_Heba_ub_s9_30_3 Index: 7262 Silind: 68251
104.50602	1298.30102539063
151.21873	1265.44958496094
175.11931	2696.53076171875
235.71565	1357.65087890625
237.12399	7969.65380859375
325.18137	1769.39929199219
337.19107	1557.1044921875
380.14664	1818.28137207031
495.84946	1477.86657714844
575.28143	2408.59619140625
767.37585	1997.72253417969
792.52966	1646.34143066406
851.58936	1585.31921386719
1042.524	1846.36608886719
1505.7671	30114.7958984375
1507.7434	3979.50280761719
1551.7738	65611.9333496094
peaklist end

peaklist start
mz=517.930586953252
fragmentation=HCD
charge=3
header=RawFile: QE929_MSQ1321_20180329_Heba_ub_s9_30_3 Index: 6892 Silind: 28029
100.077	1003.06494140625
101.07181	2240.43334960938
103.61826	1052.96215820313
105.03153	1213.0673828125
110.07206	1903.92028808594
119.0822	2006.68481445313
120.08139	11502.4345703125
129.10294	6388.51318359375
130.08614	1289.68615722656
136.07617	6433.3291015625
142.03035	1158.38293457031
143.11824	5078.56201171875
146.7188	1078.23864746094
147.11339	4333.56396484375
157.13426	1609.05078125
159.09239	1428.28149414063
159.11371	1929.50610351563
175.11958	5958.1455078125
176.10718	1521.07604980469
177.10233	2493.81225585938
187.10834	4246.3271484375
195.07611	1530.0302734375
214.57195	1228.14709472656
215.13916	1198.96875
221.12849	27510.650390625
222.13292	1620.81079101563
226.12038	2647.9033203125
230.11493	2603.14428710938
244.16518	1424.14819335938
249.12387	6912.654296875
296.12506	1307.25671386719
409.22351	4803.3271484375
501.24789	1485.83264160156
518.30292	1587.96179199219
524.25061	1235.27526855469
528.28253	1595.95947265625
556.3031	1331.33227539063
622.30804	1138.02770996094
651.68329	1216.70043945313
674.38574	8700.0849609375
694.35132	11724.1737060547
780.29681	1245.90710449219
787.4653	10981.8696289063
806.44708	2596.37573242188
825.20648	1445.95178222656
850.4436	4337.65283203125
937.4751	5081.2060546875
peaklist end

peaklist start
mz=517.932296835181
fragmentation=HCD
charge=3
header=RawFile: QE929_MSQ1321_20180329_Heba_ub_s9_30_3 Index: 5906 Silind: 27483
101.07122	1388.58837890625
101.10794	2766.80151367188
110.07172	8638.2705078125
110.89189	1232.61120605469
114.51962	1281.44995117188
118.99306	1123.16918945313
120.08136	4568.7763671875
129.10251	64004.73828125
130.10649	2000.22766113281
136.0759	4209.15380859375
139.08598	1143.14770507813
143.11824	1918.42395019531
156.07761	2081.31665039063
158.09254	1998.11267089844
159.09128	1050.76037597656
171.11354	2026.83117675781
175.11914	10261.2900390625
187.14406	2778.56298828125
187.96098	1343.65087890625
189.95442	1505.58666992188
197.16496	9271.2587890625
214.19101	1715.45141601563
222.81369	1291.77368164063
224.17598	6285.93212890625
225.16019	2035.59130859375
228.13489	2737.64111328125
242.18663	2463.388671875
255.10895	1597.31665039063
262.11996	1530.17578125
311.20776	1852.556640625
333.15631	5600.07763671875
338.21765	1837.04016113281
339.20346	1972.43408203125
344.15671	1862.63940429688
356.22882	1535.12646484375
361.18201	2395.75390625
414.2486	1736.44445800781
460.24881	4343.841796875
484.24844	4390.7734375
485.28268	7694.07543945313
494.29166	1600.26586914063
500.27634	1380.24597167969
511.22705	1451.13244628906
531.28709	15943.3295898438
556.32367	1531.5595703125
632.35052	4487.51123046875
678.35799	15621.1669921875
729.36169	1760.64782714844
746.3914	17389.5668945313
775.37964	1714.56530761719
792.39874	54624.3662109375
803.36853	2332.40063476563
859.47401	11904.5439453125
898.27832	1329.83471679688
905.48298	42405.1678466797
916.44629	1313.81420898438
917.44269	1548.27111816406
1033.5797	7180.64819335938
peaklist end

peaklist start
mz=517.932545639843
fragmentation=HCD
charge=3
header=RawFile: QE929_MSQ1321_20180329_Heba_ub_s2_ctrl_2 Index: 6674 Silind: 27612
102.05556	4374.86474609375
110.0715	2194.73486328125
112.08675	1133.26159667969
112.51685	1082.47924804688
120.08102	2179.24487304688
129.10249	8867.1953125
136.07515	4561.32861328125
158.09241	1292.02160644531
171.07672	1609.66748046875
175.11897	14351.626953125
179.50854	1129.00390625
185.16481	43222.5546875
186.1689	4370.0283203125
189.08679	1386.82482910156
196.13582	1071.66650390625
201.12257	1761.22155761719
213.15974	14473.734375
241.38263	1078.13623046875
299.06131	4297.953125
329.33398	1317.57202148438
371.72125	1363.01708984375
421.25342	2355.77124023438
449.11548	1238.318359375
477.79492	1540.47436523438
483.21909	1567.62341308594
534.81659	1967.33654785156
586.32814	15122.494140625
627.7066	1266.62915039063
683.60675	1330.09216308594
725.40216	4395.47509765625
824.46399	1418.68798828125
869.80725	1275.38684082031
1096.502	1423.6279296875
1125.6506	11833.4155273438
1139.6143	2161.37182617188
1168.5959	1863.38562011719
1212.6802	47398.6430664063
1323.7048	13294.0529785156
1341.7232	101227.999145508
1440.7874	16022.1335449219
1528.979	1476.59094238281
peaklist end

peaklist start
mz=517.932957376404
fragmentation=HCD
charge=3
header=RawFile: QE929_MSQ1321_20180329_Heba_ub_s9_30_3 Index: 5794 Silind: 27965
101.07115	2700.1875
102.05513	1433.38732910156
103.06084	1347.19287109375
110.07157	79782.28125
111.07488	2678.53100585938
113.07121	21783.501953125
114.05512	1545.18835449219
115.05022	5849.3505859375
116.07134	1593.06481933594
125.07054	2737.53857421875
127.08625	1909.24780273438
129.1022	6654.3671875
130.06529	5365.947265625
130.08641	1442.33483886719
131.08162	1375.98425292969
131.11778	7687.724609375
132.08051	1376.6689453125
133.04268	1951.17785644531
136.0752	5769.17724609375
138.06628	2427.22045898438
140.08167	2580.02124023438
141.06578	40497.91796875
141.10219	9384.8837890625
142.0694	1488.22985839844
147.11276	2434.205078125
155.08098	2954.97705078125
157.10901	1759.06213378906
157.13347	8739.1015625
159.0768	2161.6279296875
159.09166	28129.404296875
160.09497	2901.29711914063
166.06073	5785.11279296875
166.09766	1826.72937011719
170.05945	1587.58715820313
171.07617	1433.83020019531
185.12863	2984.84301757813
187.08839	2466.88647460938
195.08743	5053.23095703125
208.0975	1521.31164550781
211.11908	5054.435546875
211.15506	1905.74438476563
216.09969	1524.845703125
221.103	2053.58642578125
221.12402	1500.64123535156
224.11758	6154.2177734375
225.12228	2927.71118164063
237.12257	6742.62548828125
239.11353	21184.509765625
239.15054	1633.39477539063
240.13405	7235.654296875
242.15073	5788.3818359375
265.11734	10821.1552734375
272.17517	6323.78564453125
283.13928	14696.5517578125
296.15085	6781.21484375
307.11743	12704.771484375
324.14548	56186.5311279297
354.21375	5245.42333984375
354.69366	1610.43334960938
363.15808	1690.2568359375
381.19177	1876.38806152344
382.20679	6278.6943359375
392.16656	1752.82873535156
407.18784	1828.31970214844
410.17938	9528.2578125
419.22089	2480.69946289063
425.1951	6432.97021484375
437.22962	21523.1965332031
465.20938	1966.34436035156
469.24936	5609.42041015625
483.22784	2124.7783203125
496.2843	2079.59326171875
511.22696	2739.869140625
518.30988	37515.30078125
522.2699	3041.70727539063
538.27881	2634.6259765625
577.29633	1902.17956542969
589.26471	1914.23254394531
590.31793	6067.9580078125
592.32086	5060.88330078125
596.25677	5733.29150390625
613.34644	1888.67529296875
618.80054	7193.5615234375
623.30469	2661.66918945313
680.28735	1754.15270996094
689.40271	4020.72875976563
709.33826	5044.36865234375
721.34747	2105.037109375
723.87054	2402.90258789063
724.36072	2038.19226074219
727.40729	1590.75915527344
782.39819	2034.787109375
790.36066	1814.62182617188
792.39623	26903.25390625
835.37982	7205.44970703125
849.41833	4664.19482421875
860.36891	7242.86083984375
885.44846	10554.8959960938
903.43024	1593.38342285156
939.45721	9490.91577148438
1030.5057	7695.25317382813
1217.5906	12139.5678710938
peaklist end

peaklist start
mz=517.945114134868
fragmentation=HCD
charge=3
header=RawFile: QE929_MSQ1321_20180329_Heba_ub_s2_ctrl_2 Index: 6232 Silind: 26719
107.75542	1072.99963378906
110.0721	2163.00830078125
114.38827	1019.64184570313
120.08121	2413.81079101563
129.10219	44302.89453125
130.08725	1150.10852050781
130.10617	2107.6279296875
136.07629	1740.263671875
138.72054	1070.53662109375
139.31877	1240.10290527344
146.03876	1205.51977539063
158.09196	1384.41284179688
175.11873	2730.87622070313
183.14928	1479.15112304688
187.96074	2069.5693359375
228.17191	6256.6845703125
256.16562	4725.2470703125
283.94293	1888.38244628906
327.23724	1776.21362304688
377.66235	1387.89672851563
418.60638	1216.77880859375
436.23044	9347.35046386719
467.76163	2194.939453125
551.25555	1948.77197265625
707.34724	20245.9487304688
714.30005	1433.71447753906
806.41618	29966.6533203125
peaklist end

peaklist start
mz=776.423159449683
fragmentation=HCD
charge=2
header=RawFile: QE929_MSQ1321_20180329_Heba_ub_s4_10_1 Index: 18027 Silind: 59454
101.30223	1381.76867675781
112.55513	1232.38513183594
120.08118	1781.50512695313
129.10271	1368.44030761719
134.44377	1621.8896484375
136.07614	2746.96264648438
150.90648	1392.20812988281
190.90164	1344.93884277344
324.13968	1566.94213867188
405.74612	1642.05651855469
406.8165	1618.76647949219
776.38556	2075.69165039063
970.16522	1792.19909667969
1089.269	1981.27270507813
peaklist end

peaklist start
mz=776.424591581878
fragmentation=HCD
charge=2
header=RawFile: QE929_MSQ1321_20180329_Heba_ub_s8_30_2 Index: 17942 Silind: 65809
107.47314	1416.02001953125
117.62003	1313.41967773438
120.08105	2371.79516601563
136.07578	5664.73193359375
147.57047	1205.79736328125
153.16756	1434.67834472656
257.72809	1439.70483398438
283.14185	1730.44189453125
328.61279	1578.66223144531
334.13358	1402.12487792969
418.20654	1942.82080078125
675.09375	1677.96569824219
676.29352	2213.49169921875
peaklist end

peaklist start
mz=776.425193863357
fragmentation=HCD
charge=2
header=RawFile: QE929_MSQ1321_20180329_Heba_ub_s9_30_3 Index: 17847 Silind: 69589
132.10207	1967.22473144531
136.07524	4785.634765625
190.68898	1374.70483398438
204.92006	1411.72875976563
205.35558	1251.44213867188
422.59921	1478.94995117188
430.78995	1637.51232910156
632.76892	1742.54772949219
676.29498	1777.3984375
736.86328	1387.98132324219
800.22021	1594.66589355469
958.41644	1848.16943359375
1303.0101	1753.80419921875
1406.771	1674.69836425781
peaklist end

peaklist start
mz=776.425352484855
fragmentation=HCD
charge=2
header=RawFile: QE929_MSQ1321_20180329_Heba_ub_s6_10_3 Index: 18114 Silind: 63362
129.10243	1414.23767089844
130.86868	1297.97204589844
133.89621	1461.35900878906
136.07578	2007.2490234375
161.94009	1497.75708007813
224.99228	1407.833984375
227.17502	1477.07897949219
302.48816	1368.98364257813
312.75815	1421.78479003906
348.64948	1297.55737304688
422.92493	1757.0751953125
539.02393	1579.20361328125
650.51752	1685.70715332031
698.05463	1674.26171875
810.24835	1723.93054199219
1480.9917	1718.01000976563
1560.4084	2031.64990234375
peaklist end

peaklist start
mz=776.427126607734
fragmentation=HCD
charge=2
header=RawFile: QE929_MSQ1321_20180329_Heba_ub_s4_10_1 Index: 17198 Silind: 59337
110.0718	11831.8046875
118.45262	1363.65112304688
119.04935	3099.64453125
120.08122	13582.10546875
129.10223	9507.830078125
136.07576	75150.5625
137.07942	11116.6923828125
139.09758	2026.31982421875
141.10306	1836.64794921875
156.70985	1688.69885253906
175.11911	9612.6064453125
176.12143	1742.07397460938
199.10765	13510.490234375
199.12315	1450.13720703125
199.18127	2863.77368164063
200.11192	2294.197265625
227.1028	40787.921875
228.10629	8085.521484375
233.12904	5975.9599609375
235.11794	10332.896484375
236.12331	1659.46960449219
244.48285	1586.84106445313
249.15884	7508.79248046875
261.12332	3121.86303710938
277.15637	2630.95043945313
283.14337	2951.49072265625
298.14188	2516.32397460938
299.13922	7324.62353515625
312.11859	2674.50708007813
327.13425	3529.203125
337.18167	6457.1640625
340.18724	29502.9921875
348.19135	7128.73486328125
380.16937	1946.32580566406
382.74646	1524.94519042969
383.22842	1864.72778320313
398.17334	21367.55078125
408.19467	2645.99829101563
418.71503	2487.87719726563
419.21249	2695.56958007813
432.70987	3108.57763671875
433.21655	6500.2119140625
440.21738	3353.23559570313
453.27048	5814.80615234375
466.28271	2444.927734375
468.73251	2009.58666992188
483.2576	2144.9287109375
499.25455	2068.65014648438
504.24625	2037.94921875
511.25657	18866.6865234375
526.28815	7844.7646484375
571.24933	2005.79699707031
579.36475	2856.8896484375
596.34583	1816.63452148438
609.39288	1705.15673828125
616.33203	2084.8369140625
617.32745	2572.80078125
624.34046	10219.9040527344
652.31512	1806.267578125
673.35266	2117.55590820313
691.7146	1763.35205078125
692.44427	6387.66552734375
693.44269	7707.11181640625
761.33575	2864.09301757813
762.35284	2042.84460449219
763.48212	9441.11328125
764.49228	13837.0688476563
779.34753	7649.8701171875
780.35915	9762.54370117188
791.41302	1850.61730957031
836.41217	2418.52294921875
837.41912	15234.8334960938
865.418	17202.1293945313
907.45801	14976.52734375
908.46028	34273.2001953125
910.47919	2295.71801757813
926.54297	9655.7626953125
927.55896	17531.265625
928.55066	10447.4345703125
934.5069	10673.4990234375
936.45323	51160.0837402344
987.42828	2932.50756835938
988.4372	5469.919921875
1005.4458	6734.3671875
1006.4366	8280.3046875
1007.0054	1909.50598144531
1007.4532	3161.29956054688
1047.5951	12288.970703125
1089.61	32123.9794921875
1102.5085	2336.43969726563
1119.5261	12646.603515625
1121.5277	8743.0849609375
1134.5388	2214.88305664063
1135.5527	2138.42114257813
1160.6833	3410.90771484375
1162.5366	27320.6723632813
1162.5536	14140.0795898438
1164.561	2343.32934570313
1186.9393	1729.82495117188
1192.809	1885.17041015625
1203.6927	5653.92797851563
1214.5767	1803.42175292969
1233.6057	1975.51013183594
1275.6217	6447.70458984375
1317.7515	2132.61938476563
1319.9219	1785.77673339844
1386.7539	3026.60083007813
1387.7795	2530.92993164063
1388.7115	2207.61352539063
peaklist end

peaklist start
mz=776.434453453386
fragmentation=HCD
charge=2
header=RawFile: QE929_MSQ1321_20180329_Heba_ub_s3_ctrl_3 Index: 12581 Silind: 59261
191.07372	1506.85522460938
221.12801	2640.50512695313
227.10228	1528.45446777344
235.67671	1244.2490234375
305.9361	1405.66223144531
467.64938	1357.58703613281
776.45879	11502.5306396484
1086.9294	1934.93225097656
1093.4349	1818.20959472656
peaklist end

peaklist start
mz=776.437658227159
fragmentation=HCD
charge=2
header=RawFile: QE929_MSQ1321_20180329_Heba_ub_s9_30_3 Index: 12591 Silind: 68898
102.05526	2232.80249023438
104.05325	8312.1484375
110.0603	2176.79638671875
110.07152	42521.92578125
129.10243	10273.5478515625
130.08627	19747.267578125
136.07594	7762.125
143.55305	1412.45092773438
147.11267	42736.34375
155.11789	2178.04125976563
166.06064	2507.673828125
167.04524	1647.43615722656
169.13359	2180.2939453125
170.09143	1463.42797851563
173.1283	34751.91015625
183.11304	2283.1923828125
184.0717	3505.44995117188
187.14409	2910.36938476563
197.12802	3036.78491210938
198.08737	2069.58447265625
199.18086	2136.05029296875
200.1394	27276.216796875
201.12317	17418.619140625
201.14201	5199.59814453125
211.1078	2477.01416015625
212.06569	6007.548828125
217.13708	2133.2392578125
225.4865	1836.58093261719
227.17456	1918.55712890625
228.13374	21029.376953125
229.09294	6953.796875
229.13861	4877.04541015625
230.07678	6594.55908203125
237.13441	9632.130859375
245.13193	8369.3125
260.10614	2707.50170898438
260.19675	24094.998046875
295.10416	2117.224609375
327.09174	2410.65405273438
341.22098	1932.27709960938
343.16116	7490.13671875
344.11948	12006.259765625
358.21503	2766.24853515625
359.17542	3132.95483398438
360.15732	2333.27124023438
373.28061	23548.9165039063
378.21115	1880.94653320313
409.25409	9219.7001953125
423.1496	2490.13842773438
429.20966	2563.54614257813
437.25034	36372.1342773438
440.17831	5883.67578125
457.20084	12524.126953125
462.20172	1993.48559570313
463.72565	2094.03662109375
471.29996	1620.39440917969
474.19922	6682.966796875
504.31952	24009.84765625
515.21295	1603.26123046875
553.26129	1747.77355957031
571.21985	6368.18212890625
587.28027	3081.05615234375
588.24302	8320.70300292969
593.3266	1813.36486816406
603.31042	2442.31469726563
605.7796	7990.7265625
617.40638	16300.0261230469
619.77466	5713.2431640625
620.26959	6418.00146484375
621.32806	3230.32788085938
667.27838	2349.978515625
684.29993	6111.3798828125
701.33032	6540.49609375
723.41919	2593.54516601563
724.4231	7007.28857421875
732.43268	10834.2744140625
757.28296	1994.7373046875
766.37634	2877.744140625
769.39398	2045.333984375
774.29901	3661.90258789063
776.44794	2628.22021484375
780.35266	2100.08032226563
784.39445	5119.93933105469
792.31219	2122.4970703125
797.37799	6655.27978515625
812.3924	9630.44140625
829.42932	2357.22705078125
837.5119	2305.31127929688
846.47214	27471.8598632813
848.36603	2004.33374023438
848.875	3165.90112304688
898.44143	10068.2963867188
911.36542	2640.62329101563
926.43524	14595.3544921875
950.55377	5439.75390625
951.54425	3495.10717773438
952.55792	5982.06298828125
967.45653	11943.2546386719
971.48987	5664.6787109375
995.46259	13401.091796875
996.45227	9274.1953125
1041.4634	2599.13354492188
1064.6429	16861.7299804688
1109.5016	3351.50927734375
1155.4974	11885.9035644531
1174.6704	2777.87451171875
1192.7037	8955.21313476563
1193.5239	5361.55151367188
1210.54	20033.6044921875
1240.5143	2881.1884765625
1257.5315	3559.4951171875
1307.6833	2115.1240234375
1324.7262	6592.6826171875
1639.4264	2081.0693359375
peaklist end

peaklist start
mz=517.965541205893
fragmentation=HCD
charge=3
header=RawFile: QE929_MSQ1321_20180329_Heba_ub_s3_ctrl_3 Index: 4300 Silind: 25609
110.07149	2246.70776367188
127.0865	5914.31298828125
129.10184	1552.75073242188
141.17851	1069.36853027344
175.0898	5901.1318359375
175.11841	1395.02661132813
177.68137	1131.00329589844
187.95981	4932.54345703125
189.9557	5887.734375
203.08511	1666.17272949219
233.832	1209.81237792969
283.94146	10288.2919921875
285.93646	2045.44470214844
332.12601	1105.06457519531
345.94376	1277.86572265625
400.59943	1168.89306640625
462.22849	1482.93432617188
525.69666	1260.39575195313
533.26791	3881.54028320313
612.37714	1528.11975097656
632.32666	1387.09045410156
703.36926	4875.66357421875
712.75623	1387.26171875
832.40631	6236.7060546875
833.42035	1448.48693847656
967.98981	1384.98291015625
peaklist end

peaklist start
mz=518.003052745974
fragmentation=HCD
charge=3
header=RawFile: QE929_MSQ1321_20180329_Heba_ub_s3_ctrl_3 Index: 4418 Silind: 25621
110.07154	2688.85107421875
128.9108	1016.01226806641
129.10248	5880.6142578125
147.11311	1191.74951171875
165.0941	1146.62707519531
175.11964	2370.5986328125
187.96025	1590.81909179688
189.95578	2181.45751953125
283.94315	6297.0859375
304.16315	1178.36352539063
344.94843	1401.71984863281
377.93063	2163.13647460938
379.9234	1563.4306640625
439.92889	1594.09912109375
517.33002	4407.29541015625
587.30188	1285.77770996094
619.27911	1712.75524902344
854.91016	1390.49304199219
862.3695	3845.0771484375
1015.4417	1353.79711914063
1265.4011	1261.70959472656
1491.4781	1306.62255859375
1724.9141	1357.97058105469
peaklist end

peaklist start
mz=776.829282539878
fragmentation=HCD
charge=2
header=RawFile: QE929_MSQ1321_20180329_Heba_ub_s7_30_1 Index: 3739 Silind: 60506
110.0717	7354.73828125
147.11263	1520.25061035156
156.59091	1379.32824707031
193.10849	5800.212890625
262.1394	1518.50048828125
269.10651	5985.951171875
290.14804	1421.98718261719
296.28351	1544.42504882813
387.57831	1513.39807128906
527.15222	7263.34130859375
545.20227	1717.0087890625
659.38623	1878.98486328125
1284.5569	2774.0634765625
peaklist end

peaklist start
mz=518.228404152919
fragmentation=HCD
charge=3
header=RawFile: QE929_MSQ1321_20180329_Heba_ub_s4_10_1 Index: 10765 Silind: 21699
100.07595	1592.33386230469
110.07133	2358.15161132813
120.08082	4959.34814453125
126.59538	1085.33325195313
126.8469	1104.49719238281
129.10231	4564.7626953125
136.07561	26376.4453125
145.09702	1669.31970214844
173.09155	1766.67407226563
173.12849	4396.11181640625
187.14406	2311.14306640625
250.16444	1378.62353515625
285.16302	1092.15515136719
298.67221	1116.58483886719
299.06091	1937.51379394531
331.17975	1142.19372558594
364.36163	1146.02600097656
400.18622	1311.80773925781
647.34637	1420.81018066406
751.39867	13740.8627929688
760.42682	1878.30187988281
864.4693	1538.66149902344
1133.1061	1336.01232910156
1216.5712	1432.55920410156
1334.2184	1350.40344238281
peaklist end

peaklist start
mz=518.228555270632
fragmentation=HCD
charge=3
header=RawFile: QE929_MSQ1321_20180329_Heba_ub_s8_30_2 Index: 10615 Silind: 25477
100.0764	1200.32165527344
101.46646	1197.1953125
110.07169	2263.2783203125
120.08135	5996.39111328125
129.10237	7870.45068359375
136.07567	50732.60546875
136.0858	2214.58740234375
137.07944	4937.904296875
145.09763	2405.14721679688
173.09219	5059.81591796875
173.12888	8429.8046875
182.97661	1192.77307128906
185.16565	1667.69152832031
187.10782	1758.46362304688
187.14461	2328.35913085938
199.18132	1795.16772460938
201.1239	4477.552734375
227.17529	1250.47973632813
231.14775	1388.46520996094
233.16508	1311.44689941406
248.15936	2199.38989257813
250.16399	2443.91674804688
282.18124	2148.86865234375
299.06314	4410.56884765625
304.6644	1341.05053710938
306.64481	3767.83862304688
377.84897	1203.28308105469
519.86328	4675.033203125
590.78168	2373.52490234375
647.35195	7761.04321289063
694.36829	1884.1689453125
751.39508	17308.2587890625
760.43043	3254.65808105469
864.47967	4661.2626953125
907.50128	1808.490234375
peaklist end

peaklist start
mz=518.228555270632
fragmentation=HCD
charge=3
[truncated: 26,770,718 more chars]
