# Supplementary material for: The Mechano-Ubiquitinome of Articular Cartilage: Differential Ubiquitination and Activation of a Group of ER-Associated DUBs and ER Stress Regulators
Source: Mol Cell Proteomics. 2022 Sep 28;21(12):100419. doi: 10.1016/j.mcpro.2022.100419 (PMC9708921; doi:10.1016/j.mcpro.2022.100419)
Supplement: Supplementary Files [file mmc13.zip › allSpectra.HCD.FTMS.secpep.sil0_3.apl]

peaklist start
mz=700.360456888324
fragmentation=HCD
charge=3
header=RawFile: QE929_MSQ1321_20180329_Heba_ub_s6_10_3 Index: 12983 Silind: 56677
110.0714	2823.65600585938
120.08092	20189.35546875
126.59453	1235.42529296875
129.10226	6322.49658203125
136.07578	7063.869140625
140.07031	1865.25390625
159.09169	1572.19799804688
175.11813	2173.98461914063
185.09117	2106.80908203125
203.11903	1694.66833496094
212.10306	2552.49047851563
213.08644	1885.31506347656
221.12875	2829.12036132813
226.15448	1869.4482421875
244.16541	14616.099609375
299.61667	1377.90393066406
311.17123	1888.54138183594
382.20181	1611.04760742188
401.28827	1836.48913574219
443.19205	2923.193359375
444.27771	1555.30126953125
516.31982	1831.3525390625
602.47919	1515.98010253906
630.36072	1518.32495117188
789.42468	3124.13671875
808.18201	1493.22729492188
872.341	1462.36706542969
1112.6726	1530.24084472656
1129.5432	1610.75
1302.2327	1549.41003417969
peaklist end

peaklist start
mz=700.360749674634
fragmentation=HCD
charge=3
header=RawFile: QE929_MSQ1321_20180329_Heba_ub_s3_ctrl_3 Index: 11995 Silind: 52273
110.07182	2015.00280761719
120.08111	22835.115234375
127.75156	1393.41186523438
129.10246	6952.236328125
136.07574	2679.77294921875
140.07072	3034.63818359375
143.11815	1673.17321777344
147.11334	2059.39233398438
176.10718	1810.12390136719
185.09111	1340.82836914063
203.10222	1397.1435546875
213.08701	2752.20727539063
221.12868	2837.50927734375
226.1554	2540.48754882813
244.16539	18415.06640625
247.87302	1303.5771484375
249.12326	2393.67822265625
265.11642	1859.00891113281
293.11261	1695.06860351563
343.23489	1397.95910644531
358.90262	1258.8994140625
381.15363	1543.86865234375
399.16797	2154.49438476563
443.19168	2760.85766601563
468.19611	1580.1982421875
480.92572	1526.63513183594
701.35449	1495.48059082031
789.42334	2456.93212890625
922.46539	1920.38928222656
peaklist end

peaklist start
mz=700.361020775978
fragmentation=HCD
charge=3
header=RawFile: QE929_MSQ1321_20180329_Heba_ub_s7_30_1 Index: 12462 Silind: 52238
110.07175	1676.28540039063
114.77293	1506.61267089844
115.6534	1353.52038574219
120.08118	19323.32421875
129.10265	2100.22216796875
136.07591	5549.1650390625
138.03889	1286.38366699219
140.07056	5186.7646484375
147.11328	1419.79479980469
159.09189	1717.09741210938
175.86026	1217.20544433594
185.09229	1889.41357421875
193.25235	1189.37463378906
195.07739	1402.65283203125
203.10318	2445.32006835938
213.08693	2549.87451171875
221.12836	1503.73999023438
226.15562	1750.57897949219
244.1655	15471.8388671875
320.77158	1485.62414550781
330.45032	1569.47473144531
394.16138	1644.60217285156
414.55072	1294.72937011719
443.1944	1862.1474609375
472.80432	1699.98095703125
565.78418	1760.16381835938
630.36359	2022.64526367188
713.08331	1739.80627441406
740.8515	1847.66613769531
789.43427	2765.20874023438
923.42322	1786.50085449219
991.99133	1428.1337890625
1180.0338	1441.77075195313
1425.7722	1436.09631347656
peaklist end

peaklist start
mz=700.361487964609
fragmentation=HCD
charge=3
header=RawFile: QE929_MSQ1321_20180329_Heba_ub_s2_ctrl_2 Index: 12698 Silind: 56233
110.06066	1211.90209960938
110.07121	4950.78125
117.06747	1305.03820800781
120.08098	20744.396484375
129.10213	3108.73266601563
130.06526	1630.66015625
136.0752	3119.74682617188
140.07028	2584.3525390625
145.11052	1429.90222167969
147.11252	3140.93310546875
158.64247	1496.37377929688
183.66875	1226.71520996094
185.09229	3243.85961914063
186.73534	1388.38317871094
195.07645	1529.15222167969
203.10297	2645.48510742188
212.10309	2278.50341796875
213.08713	2375.24829101563
221.12801	5059.2353515625
221.81511	1169.92102050781
226.15366	1951.24670410156
237.12251	1797.06677246094
244.16461	13158.591796875
273.13837	1532.65295410156
343.23288	1696.22741699219
361.33258	1381.98132324219
399.16428	2292.24389648438
417.17554	1714.93334960938
443.19098	2953.35229492188
516.31073	3034.91845703125
562.22516	1494.69055175781
606.25244	1958.17419433594
789.42109	8905.73681640625
902.50128	2072.66064453125
922.46942	1829.41857910156
964.53516	1459.45678710938
1023.506	3867.10009765625
1125.5516	1547.162109375
1134.2291	1560.32263183594
1437.6097	1683.54455566406
peaklist end

peaklist start
mz=700.362320632907
fragmentation=HCD
charge=3
header=RawFile: QE929_MSQ1321_20180329_Heba_ub_s4_10_1 Index: 12751 Silind: 49199
101.0713	10587.560546875
120.08125	2304.21704101563
129.10213	2222.83837890625
155.11804	7008.078125
167.87823	1326.32885742188
182.12823	1578.52294921875
200.1394	2487.54296875
207.92047	1354.47216796875
228.13443	1464.24047851563
260.10641	3149.99340820313
372.15009	4577.00317382813
485.2356	2772.01391601563
584.30054	1640.3369140625
697.38782	1438.97839355469
700.33636	6136.1044921875
837.45673	1536.12866210938
943.57104	1901.16125488281
1317.2355	1595.04614257813
peaklist end

peaklist start
mz=700.362320632907
fragmentation=HCD
charge=3
header=RawFile: QE929_MSQ1321_20180329_Heba_ub_s4_10_1 Index: 12813 Silind: 49199
102.05565	1220.32141113281
110.07151	1321.98840332031
120.08095	39055.9921875
121.0843	2225.46752929688
129.10248	8477.96875
130.06525	1915.88806152344
135.72754	1264.01696777344
136.07565	7601.353515625
140.07059	8330.05078125
158.08101	2742.86987304688
159.09195	6091.6025390625
167.08034	1681.61572265625
175.11893	2944.94555664063
176.10686	1616.6943359375
185.09229	9096.4765625
195.07651	5363.28515625
221.12776	7328.3857421875
226.15446	6888.97412109375
231.11504	2649.08837890625
232.4064	1225.06530761719
245.16879	2401.41943359375
249.12305	3027.77514648438
257.63089	1411.78137207031
270.12341	1639.78674316406
276.08371	1492.19201660156
293.11368	3023.10620117188
306.56137	1482.22534179688
314.14908	1794.71069335938
342.14532	1868.20141601563
381.15671	1847.95520019531
394.16531	2140.55517578125
399.16434	5291.01220703125
417.17404	2209.71020507813
443.1911	8222.26953125
516.24847	1622.94519042969
523.409	1458.861328125
541.23083	1645.77209472656
562.2301	2746.94604492188
606.25275	2446.95703125
627.21155	1594.27355957031
663.28064	1730.54797363281
700.33795	5945.2412109375
763.32513	1704.09802246094
789.42883	5959.48876953125
1055.7751	1642.71325683594
1329.3944	1911.70678710938
peaklist end

peaklist start
mz=700.653128042525
fragmentation=HCD
charge=3
header=RawFile: QE929_MSQ1321_20180329_Heba_ub_s4_10_1 Index: 10274 Silind: 48637
110.07156	5766.0498046875
129.10193	2148.91748046875
133.04306	1780.09045410156
140.15436	1299.00500488281
154.66957	1192.42333984375
185.16391	2428.833984375
198.04573	1376.11193847656
213.15942	1575.43823242188
246.32661	1270.67419433594
249.53191	1246.67028808594
290.1315	1431.04992675781
333.36368	1381.13354492188
343.94193	1508.26037597656
429.16534	1553.05639648438
432.7186	1613.76281738281
480.92297	1511.7158203125
561.24323	1541.25256347656
832.37469	1585.31506347656
880.45337	1781.31274414063
910.43805	2144.3720703125
980.45856	2475.22485351563
1206.6619	1671.97192382813
peaklist end

peaklist start
mz=700.653216356443
fragmentation=HCD
charge=3
header=RawFile: QE929_MSQ1321_20180329_Heba_ub_s8_30_2 Index: 10150 Silind: 52457
105.0657	1091.61730957031
110.0719	1532.85534667969
111.69806	1246.35534667969
115.97141	1339.47668457031
116.33348	1366.10754394531
125.33151	1300.3955078125
129.10223	1671.91064453125
162.88704	1372.98767089844
185.16618	1530.08703613281
213.15997	1356.20288085938
259.7869	1307.11853027344
290.1351	1375.26794433594
343.94489	1985.25183105469
440.72211	1374.01965332031
676.27295	1794.35705566406
703.34619	1519.02661132813
791.35107	1957.01770019531
880.44452	1697.27526855469
1083.5031	2245.01806640625
1142.0319	1675.70275878906
1356.701	1554.66577148438
1869.177	1891.42163085938
peaklist end

peaklist start
mz=1050.47820621337
fragmentation=HCD
charge=2
header=RawFile: QE929_MSQ1321_20180329_Heba_ub_s9_30_3 Index: 13503 Silind: 84178
160.32472	1750.56774902344
185.8792	1771.48303222656
206.03513	1744.00415039063
208.04634	1908.11120605469
213.89444	1707.29638671875
341.40625	1725.70520019531
341.64386	1647.26049804688
357.72668	1633.18420410156
1174.5912	3178.17358398438
peaklist end

peaklist start
mz=700.673755836487
fragmentation=HCD
charge=3
header=RawFile: QE929_MSQ1321_20180329_Heba_ub_s4_10_1 Index: 5717 Silind: 47566
110.07159	47058.859375
111.07471	1501.65771484375
136.07568	8904.484375
138.06592	1169.98522949219
147.11246	2101.72827148438
228.11285	5539.45361328125
232.07483	8047.70458984375
244.16519	16628.16796875
254.14966	7734.52587890625
256.10794	1337.55383300781
278.25879	1484.80871582031
310.85101	1306.05773925781
345.15845	19956.66015625
395.15677	1599.25769042969
411.17822	12803.0187988281
701.4259	17764.427734375
peaklist end

peaklist start
mz=700.678194453566
fragmentation=HCD
charge=3
header=RawFile: QE929_MSQ1321_20180329_Heba_ub_s7_30_1 Index: 13114 Silind: 52328
119.45325	1163.04577636719
120.08092	2713.2216796875
121.9558	1118.572265625
136.07568	2532.96899414063
159.09244	1651.60339355469
268.25195	1199.18688964844
285.78403	1442.18664550781
370.50052	1381.44860839844
823.06818	1379.8447265625
1920.448	1808.88977050781
peaklist end

peaklist start
mz=700.678789598785
fragmentation=HCD
charge=3
header=RawFile: QE929_MSQ1321_20180329_Heba_ub_s6_10_3 Index: 13669 Silind: 56916
110.07144	1335.65905761719
117.16965	1110.775390625
120.08081	8023.5107421875
121.55447	1137.49438476563
129.10217	1868.64282226563
133.04303	2240.30981445313
136.07538	2379.48120117188
154.45686	1206.08227539063
187.11044	1314.57885742188
188.27173	1256.775390625
201.12401	2046.94860839844
215.13969	1397.89086914063
230.75232	1323.5859375
242.14809	1413.033203125
503.25562	1622.54760742188
597.32031	1850.88269042969
743.36639	1431.21362304688
797.38232	2173.93994140625
860.43628	1693.80151367188
878.09967	1759.65258789063
1042.5427	1982.15112304688
1189.6104	2074.08642578125
peaklist end

peaklist start
mz=700.685190081664
fragmentation=HCD
charge=3
header=RawFile: QE929_MSQ1321_20180329_Heba_ub_s3_ctrl_3 Index: 13768 Silind: 52373
100.53284	1120.53454589844
120.08168	2911.91723632813
124.00471	1361.44787597656
139.87599	1389.73315429688
156.86166	1287.26147460938
169.06119	1579.29138183594
175.11906	2300.41357421875
187.14455	2648.86059570313
199.73224	1475.68725585938
245.12775	2137.4521484375
263.10284	1564.97766113281
272.1725	34215.0578613281
273.3121	1263.56323242188
303.00085	1315.67041015625
408.19321	2063.94555664063
766.35406	1599.97875976563
924.92731	1445.97119140625
1294.1603	1702.36108398438
1398.6743	2360.92993164063
1642.8021	2777.73364257813
peaklist end

peaklist start
mz=700.688609281016
fragmentation=HCD
charge=3
header=RawFile: QE929_MSQ1321_20180329_Heba_ub_s5_10_2 Index: 13152 Silind: 56166
102.25562	1414.0205078125
102.78847	1279.103515625
115.62137	1297.38610839844
133.2361	1177.07141113281
157.13303	1770.77062988281
173.91463	1302.82739257813
178.21971	1347.86193847656
182.70274	1266.857421875
185.12808	5657.087890625
185.16435	1946.79370117188
386.10092	1320.69482421875
469.61887	1514.56872558594
585.35358	2299.92749023438
1183.6473	1525.37634277344
1243.6227	2187.02319335938
2055.2139	1736.10717773438
peaklist end

peaklist start
mz=700.695827575334
fragmentation=HCD
charge=3
header=RawFile: QE929_MSQ1321_20180329_Heba_ub_s8_30_2 Index: 12632 Silind: 52863
101.07121	8465.9609375
104.05298	1646.50463867188
112.97558	1260.30517578125
113.07156	1511.396484375
120.0814	2205.99975585938
129.10242	2411.30395507813
136.07513	2127.21826171875
155.11766	6801.71484375
170.02576	1520.494140625
175.11894	1517.78601074219
183.11327	1663.78625488281
229.45807	1313.8564453125
275.79199	1271.490234375
351.96341	1556.24645996094
457.74976	1654.06005859375
678.38495	1702.22326660156
peaklist end

peaklist start
mz=700.695827575334
fragmentation=HCD
charge=3
header=RawFile: QE929_MSQ1321_20180329_Heba_ub_s8_30_2 Index: 12693 Silind: 52863
110.07166	5225.19482421875
120.08078	21411.9453125
120.77627	1456.68762207031
129.1022	7974.95947265625
136.07568	2937.89428710938
140.07043	2922.91748046875
147.11224	4708.79345703125
158.08115	2236.94750976563
175.11868	2821.29760742188
176.45154	1401.41723632813
185.09212	2369.27124023438
203.10161	2496.00170898438
213.08669	3054.74047851563
221.12744	2958.56396484375
226.15427	1727.84069824219
244.1656	22277.9453125
249.12346	1490.47583007813
274.11877	1299.2373046875
308.48041	1223.82495117188
314.14792	1382.67553710938
342.09497	1556.10620117188
343.94162	1611.93603515625
383.70029	1453.17053222656
401.28806	2348.11669921875
440.51163	1304.77758789063
461.19855	2180.11108398438
567.28265	1705.26989746094
578.39362	1567.16027832031
629.39465	2734.671875
713.03882	1876.95031738281
739.79498	1654.51208496094
759.40454	2237.7734375
789.43115	14716.0932617188
902.50189	1973.70520019531
1170.5931	2181.27075195313
1196.5024	1489.3173828125
peaklist end

peaklist start
mz=700.717126517633
fragmentation=HCD
charge=3
header=RawFile: QE929_MSQ1321_20180329_Heba_ub_s6_10_3 Index: 18281 Silind: 60944
102.59393	1147.73193359375
120.03311	1288.35107421875
120.08023	1321.31372070313
130.06458	1345.46313476563
136.07523	4955.0048828125
159.09125	1430.03881835938
183.6974	1269.86389160156
247.10759	4971.46875
389.65213	1339.12573242188
392.53592	1428.77392578125
451.26523	2737.84692382813
453.89062	1288.46618652344
475.49994	1333.548828125
549.13019	1587.33642578125
568.77069	1383.14880371094
620.48706	1557.80383300781
799.84009	1638.97009277344
1493.2769	1474.48217773438
1540.8993	1503.7646484375
peaklist end

peaklist start
mz=700.71761910529
fragmentation=HCD
charge=3
header=RawFile: QE929_MSQ1321_20180329_Heba_ub_s4_10_1 Index: 18222 Silind: 50256
102.0553	2136.4599609375
110.0718	2030.48156738281
110.53409	1147.16430664063
130.06532	2021.88671875
136.07596	2571.40478515625
143.11778	1213.69641113281
175.11964	1661.64404296875
202.03535	1329.97326660156
247.10799	2652.23657226563
349.77441	1513.37866210938
410.42081	1398.34851074219
422.71542	1301.32360839844
451.26526	7501.955078125
554.7785	1442.97058105469
688.74023	1488.79443359375
1110.8167	1819.40197753906
peaklist end

peaklist start
mz=700.722216019753
fragmentation=HCD
charge=3
header=RawFile: QE929_MSQ1321_20180329_Heba_ub_s5_10_2 Index: 14155 Silind: 56411
107.80276	1226.154296875
116.1703	1217.68273925781
120.08062	1860.60766601563
121.27763	1216.03735351563
145.60847	1355.10791015625
183.0444	1366.78234863281
218.23055	1345.99267578125
228.26318	1384.42150878906
240.09697	1511.11364746094
247.02457	1363.15246582031
274.21725	1316.11779785156
338.14731	1419.82348632813
355.12433	2020.51867675781
449.84671	1357.77136230469
454.19376	1342.01989746094
484.1893	1460.39575195313
503.29431	1813.58239746094
650.36713	2270.806640625
666.27502	1535.248046875
690.83563	2382.12451171875
781.39337	2786.07373046875
820.03387	1426.8134765625
928.47485	5910.845703125
929.46063	5297.1279296875
1027.536	1837.9892578125
1142.5505	1768.99841308594
peaklist end

peaklist start
mz=700.722557165564
fragmentation=HCD
charge=3
header=RawFile: QE929_MSQ1321_20180329_Heba_ub_s4_10_1 Index: 15722 Silind: 49698
108.98437	1298.07849121094
120.08083	1498.6806640625
129.10251	1473.26123046875
136.0753	16152.427734375
165.32883	1201.16955566406
251.10051	1651.8095703125
278.11285	2932.11791992188
601.84308	1594.33117675781
619.29712	1446.59387207031
1223.6882	1581.69567871094
peaklist end

peaklist start
mz=700.971843738128
fragmentation=HCD
charge=3
header=RawFile: QE929_MSQ1321_20180329_Heba_ub_s9_30_3 Index: 10400 Silind: 55110
104.05363	2083.23022460938
110.07146	2178.611328125
121.82825	1296.62353515625
129.10254	6165.77197265625
131.95453	1179.13146972656
138.86742	1433.8798828125
158.10007	5316.4873046875
159.93279	1240.7548828125
160.25885	1408.92224121094
160.61276	1482.59558105469
187.14436	5269.66259765625
197.29935	1261.02416992188
199.1805	2352.86791992188
215.13904	1714.03479003906
219.58871	1273.41821289063
227.17496	2723.16357421875
228.13293	1392.90454101563
268.16168	1350.439453125
275.07971	1752.55163574219
278.15341	1396.9521484375
341.68494	1353.50769042969
355.06824	1356.77954101563
388.1647	6426.70947265625
498.87213	1992.61755371094
501.24744	2367.73413085938
614.33698	2055.60791015625
674.93793	1502.89208984375
774.46765	1670.50390625
1129.7584	1579.43151855469
1333.2203	1820.65344238281
peaklist end

peaklist start
mz=700.972694785178
fragmentation=HCD
charge=3
header=RawFile: QE929_MSQ1321_20180329_Heba_ub_s8_30_2 Index: 10537 Silind: 52492
104.05296	1535.99877929688
110.07131	2169.814453125
122.47179	1356.97277832031
129.10205	6645.39697265625
158.09903	2754.1220703125
187.14389	2807.26489257813
199.17993	1625.6328125
203.15739	1357.5263671875
211.78903	1342.984375
215.13864	1552.8193359375
227.17558	1438.29382324219
242.23787	1206.99060058594
252.10817	1524.54821777344
388.16214	2971.10571289063
501.24442	2263.67749023438
555.47437	1454.58068847656
658.8515	1373.24548339844
716.75073	1327.11157226563
725.66779	1729.02038574219
1170.7139	1517.30212402344
peaklist end

peaklist start
mz=700.972694785178
fragmentation=HCD
charge=3
header=RawFile: QE929_MSQ1321_20180329_Heba_ub_s8_30_2 Index: 10672 Silind: 52492
105.58824	1130.39221191406
110.07127	1916.24328613281
120.08087	8082.4423828125
129.10201	17247.03515625
130.08643	2335.50073242188
147.11226	4381.763671875
158.64212	1264.74230957031
187.1449	2177.38745117188
216.13448	1514.66967773438
240.93988	1559.59741210938
258.14618	2158.15844726563
277.71442	1456.03796386719
331.31677	1511.21887207031
361.95749	1879.61376953125
522.5094	1466.40307617188
575.01996	1586.69995117188
869.42023	14311.4384765625
901.59692	1482.84118652344
1363.254	1457.45092773438
peaklist end

peaklist start
mz=700.992870806765
fragmentation=HCD
charge=3
header=RawFile: QE929_MSQ1321_20180329_Heba_ub_s6_10_3 Index: 3562 Silind: 53619
105.18472	1194.40576171875
117.27124	1080.185546875
159.07678	1502.7294921875
171.07689	1843.52465820313
202.45151	1270.91101074219
256.13364	1327.99182128906
340.75241	1260.125
552.92755	1479.35485839844
596.29816	2674.68041992188
648.30353	5856.408203125
648.64453	1912.72692871094
654.30548	1902.27697753906
830.90314	1940.54150390625
859.39838	1993.21569824219
915.92987	3076.6943359375
peaklist end

peaklist start
mz=700.99434363958
fragmentation=HCD
charge=3
header=RawFile: QE929_MSQ1321_20180329_Heba_ub_s5_10_2 Index: 3356 Silind: 54087
143.4084	1217.58129882813
146.26944	1279.48596191406
148.82854	1275.04528808594
187.07289	1641.33227539063
188.40475	1289.07946777344
227.59137	1493.54260253906
298.37177	1451.52026367188
304.44977	1280.439453125
406.08661	1356.72998046875
867.08795	1520.72106933594
1441.7715	1609.36596679688
peaklist end

peaklist start
mz=700.994502955804
fragmentation=HCD
charge=3
header=RawFile: QE929_MSQ1321_20180329_Heba_ub_s8_30_2 Index: 3397 Silind: 52013
100.46217	1138.46899414063
129.10245	1457.37951660156
141.53304	1166.61767578125
211.22285	1174.11169433594
246.94162	1570.88647460938
348.68304	1489.30798339844
426.19034	1398.50219726563
430.22809	1580.72314453125
442.61633	1407.1181640625
503.50696	1294.66687011719
509.24014	1719.18713378906
544.64526	1327.79699707031
596.3006	2356.771484375
610.96082	5372.2734375
648.30341	1698.02429199219
701.36151	2394.439453125
739.96082	1431.68322753906
755.10693	1471.9306640625
822.2934	1479.02795410156
1096.4237	1421.48706054688
peaklist end

peaklist start
mz=700.994885778391
fragmentation=HCD
charge=3
header=RawFile: QE929_MSQ1321_20180329_Heba_ub_s9_30_3 Index: 3342 Silind: 54110
194.40198	1218.81384277344
245.644	1261.30834960938
318.92816	1360.19580078125
610.61859	1645.18334960938
648.64618	1726.76208496094
858.88855	1640.33129882813
915.43158	1864.56396484375
1015.1268	1619.44323730469
1210.6915	1478.18029785156
peaklist end

peaklist start
mz=700.997153465021
fragmentation=HCD
charge=3
header=RawFile: QE929_MSQ1321_20180329_Heba_ub_s4_10_1 Index: 11905 Silind: 49008
101.07172	1840.494140625
101.10635	1161.56372070313
110.07169	2685.2607421875
110.32368	1211.93298339844
120.0808	5127.31640625
129.06538	1226.97058105469
129.10222	3035.38989257813
130.08711	1682.43408203125
133.04282	2854.84497070313
136.07568	11292.0166015625
159.09134	1554.38952636719
173.12865	9934.5869140625
196.14421	1887.78491210938
197.12819	8269.3828125
214.1543	8057.1826171875
224.13902	1491.48291015625
244.1657	4606.609375
291.29263	1304.59375
303.44122	1384.68200683594
341.21785	17906.8068847656
352.2179	1343.73205566406
385.15524	5926.38427734375
393.21533	1660.00305175781
428.24738	2480.732421875
548.91553	1507.74621582031
865.44122	1767.57214355469
872.36615	1451.14294433594
900.47845	6711.66455078125
986.59448	1542.3251953125
peaklist end

peaklist start
mz=1050.99291649112
fragmentation=HCD
charge=2
header=RawFile: QE929_MSQ1321_20180329_Heba_ub_s4_10_1 Index: 16158 Silind: 79537
198.43936	1514.69714355469
245.5033	1739.99719238281
255.49861	1625.26000976563
645.75537	1903.28442382813
652.40295	1767.43884277344
685.61261	1953.0126953125
780.72278	1947.99328613281
905.02161	1848.84448242188
1472.5287	2016.79309082031
peaklist end

peaklist start
mz=1050.99365802303
fragmentation=HCD
charge=2
header=RawFile: QE929_MSQ1321_20180329_Heba_ub_s8_30_2 Index: 16037 Silind: 80279
118.37106	1478.98693847656
124.84509	1532.64147949219
141.42751	1598.73193359375
154.37828	1754.55590820313
208.94061	1614.84558105469
242.31467	1731.72546386719
253.76627	1633.08264160156
358.13623	2574.67700195313
770.92432	1985.06518554688
839.5733	2341.46801757813
1233.7543	2036.09326171875
1489.6488	2393.48510742188
1507.8483	2148.65307617188
1557.8046	2554.5068359375
peaklist end

peaklist start
mz=526.009993809473
fragmentation=HCD
charge=4
header=RawFile: QE929_MSQ1321_20180329_Heba_ub_s6_10_3 Index: 9789 Silind: 27928
104.05307	2387.25341796875
107.50007	1040.60107421875
110.07127	23734.388671875
115.08651	2718.22680664063
120.08064	2286.79077148438
125.07034	1383.83874511719
127.08645	55559.6796875
128.09013	2332.99047851563
129.10268	1750.53405761719
136.07558	1734.27478027344
141.10138	1167.19897460938
147.11284	2536.55126953125
155.08037	1217.39916992188
155.11731	1263.58422851563
167.08142	5680.7158203125
175.08957	22417.9296875
175.11852	8882.208984375
183.11186	2177.58544921875
184.10774	2627.18408203125
185.16435	14691.7216796875
200.13863	15222.62109375
203.08412	4904.88525390625
212.10266	14835.931640625
213.15909	4987.2216796875
223.1543	1962.93200683594
228.13322	5762.19921875
232.07472	1665.30065917969
251.14943	2616.80444335938
280.16489	2650.7060546875
300.50934	1280.11730957031
325.18738	2168.16040039063
331.48294	1499.095703125
348.16656	2371.4404296875
366.17651	5605.54833984375
379.23343	2293.08618164063
416.26245	4666.63671875
477.75064	2094.4541015625
576.29431	10759.1284179688
609.31879	1384.74438476563
651.33289	2620.14526367188
651.82666	4112.55078125
660.83282	1768.87561035156
686.85938	1460.05322265625
688.35675	1772.39221191406
691.8548	2016.3173828125
713.34821	11444.39453125
740.09308	1289.26940917969
766.39465	1410.42541503906
772.36755	1700.77392578125
814.91272	1416.36145019531
823.41846	2505.68334960938
840.38397	7229.5625
841.40217	22705.3081054688
921.94263	1526.35705566406
941.4397	1795.64440917969
954.49019	20357.0490722656
1091.5454	10983.5158691406
1418.723	7360.38598632813
peaklist end

peaklist start
mz=526.009993809473
fragmentation=HCD
charge=4
header=RawFile: QE929_MSQ1321_20180329_Heba_ub_s6_10_3 Index: 9811 Silind: 27928
110.07156	23507.1328125
120.0731	1153.59130859375
120.08062	9140.6396484375
127.08656	4961.40771484375
129.10194	11267.6572265625
134.04482	1121.56359863281
136.07558	29541.4140625
163.35916	1154.86389160156
175.08914	2163.74145507813
175.11884	1241.91955566406
195.7581	1198.85327148438
200.13754	1357.12268066406
212.10194	1413.74047851563
223.15515	1946.71643066406
228.13387	5949.89111328125
251.14943	2068.81518554688
341.21741	1581.51342773438
347.17734	1463.00671386719
478.27692	1644.12341308594
625.34558	1328.68615722656
654.03925	1208.23388671875
712.37073	1588.09765625
841.40472	1984.212890625
842.39496	1565.185546875
peaklist end

peaklist start
mz=526.010258352095
fragmentation=HCD
charge=4
header=RawFile: QE929_MSQ1321_20180329_Heba_ub_s3_ctrl_3 Index: 9038 Silind: 28001
110.07166	4853.44921875
127.0865	12057.6123046875
129.10213	1452.69702148438
136.07585	5842.59619140625
137.93492	1101.47143554688
156.47021	1211.43322753906
173.12862	14068.1875
175.08963	5770.5322265625
175.11874	3932.32861328125
200.13945	2205.8134765625
201.12305	2152.69287109375
203.08453	1993.42175292969
212.10287	4607.65625
242.14944	1790.25439453125
295.49222	1168.14831542969
321.22559	1245.36804199219
402.18491	1289.58288574219
449.8562	1168.77941894531
576.28821	1282.77502441406
660.8327	1315.65905761719
709.8736	2174.951171875
713.349	2081.70068359375
761.41254	1429.75146484375
823.4295	1826.32409667969
841.40149	1789.27392578125
954.49066	4337.75439453125
1119.6754	1542.08874511719
peaklist end

peaklist start
mz=526.010271188334
fragmentation=HCD
charge=4
header=RawFile: QE929_MSQ1321_20180329_Heba_ub_s2_ctrl_2 Index: 9495 Silind: 28494
100.51415	1153.29602050781
101.07137	8273.728515625
104.05308	1404.509765625
110.07166	9715.7373046875
115.08662	1465.85192871094
120.08097	2224.46508789063
127.08669	27429.060546875
129.10204	6862.98193359375
131.11761	1592.9560546875
136.07526	2216.00805664063
167.08095	2582.5087890625
174.13176	2413.12866210938
175.08971	16519.36328125
175.11848	1993.60241699219
176.75916	1112.73876953125
184.10771	2027.43920898438
185.16457	2109.67822265625
194.83705	1157.82934570313
200.13907	6640.7568359375
203.0847	4507.8720703125
212.10249	11476.798828125
215.10185	2529.52124023438
228.13327	1855.72680664063
229.11812	5391.2333984375
242.1498	5838.02001953125
251.15105	1460.94482421875
325.18689	1545.27404785156
328.18488	1548.12805175781
357.17853	5910.974609375
366.17789	1344.9814453125
416.26175	1534.76623535156
436.48233	6030.0654296875
470.26208	1558.87817382813
546.27991	7676.06494140625
571.3205	2498.83764648438
576.28973	7235.25927734375
601.74243	1456.87707519531
660.3313	2593.55444335938
686.86719	4567.22705078125
687.38208	1580.56811523438
709.87177	8637.740234375
710.36554	1801.1533203125
713.3551	5025.4384765625
771.40845	1416.82678222656
788.41992	1311.04772949219
814.91394	1709.2197265625
823.42554	6258.69091796875
823.93475	1882.09118652344
841.40564	7744.25830078125
893.71484	1443.07116699219
954.48743	7601.8037109375
1028.5497	1620.98266601563
1030.5785	1596.62817382813
1091.5499	4590.9658203125
1301.6424	3945.90441894531
1319.6578	1907.31982421875
1443.7825	1650.2412109375
1531.8107	6483.99560546875
peaklist end

peaklist start
mz=526.010271188334
fragmentation=HCD
charge=4
header=RawFile: QE929_MSQ1321_20180329_Heba_ub_s2_ctrl_2 Index: 9578 Silind: 28494
108.28344	1016.90496826172
110.07143	25611.751953125
110.07796	1561.23388671875
120.0811	9428.44921875
127.08702	5001.28369140625
129.10219	12099.41015625
136.07568	25448.654296875
136.08545	1320.55224609375
137.07916	1400.61743164063
173.12907	1570.56103515625
175.0892	1254.54943847656
175.11797	1255.35144042969
200.14012	1340.64562988281
223.1552	1728.73498535156
228.13495	5483.3544921875
251.14972	1996.08251953125
262.94534	1222.40234375
285.13416	1439.40002441406
288.79819	1239.48828125
292.16724	1197.5830078125
316.32471	1271.23620605469
341.21918	2497.32568359375
347.18118	1686.55578613281
365.19427	1432.32604980469
478.27655	4435.833984375
580.92401	1186.4111328125
599.29175	1402.14807128906
688.73596	1427.20275878906
699.68146	1313.40002441406
825.20294	1343.46862792969
peaklist end

peaklist start
mz=526.010423995965
fragmentation=HCD
charge=4
header=RawFile: QE929_MSQ1321_20180329_Heba_ub_s8_30_2 Index: 9508 Silind: 26787
100.34074	1129.39318847656
104.05286	1366.64453125
110.07148	13640.12890625
120.08117	2107.68481445313
127.08666	28484.388671875
128.08948	1741.64038085938
129.10223	1920.11267089844
136.07565	4491.37255859375
175.08948	9891.28515625
175.11833	2747.01416015625
184.10765	1743.15698242188
185.16438	16504.939453125
194.49089	1340.78845214844
200.13876	5789.07666015625
201.12177	1416.21423339844
212.10323	9739.34375
213.15927	5540.7041015625
228.13365	1834.42321777344
232.07451	1902.80859375
280.16473	1772.02160644531
322.20425	1126.29663085938
325.18488	1555.0791015625
347.22754	2266.29223632813
546.27563	2145.00170898438
576.29187	5571.947265625
709.85883	1712.31750488281
713.35022	5305.76025390625
767.4129	1261.85961914063
769.33875	1769.68432617188
840.39264	11224.44140625
841.39683	17407.5249023438
954.4877	11216.162109375
1319.6536	6137.35034179688
peaklist end

peaklist start
mz=701.02532578252
fragmentation=HCD
charge=3
header=RawFile: QE929_MSQ1321_20180329_Heba_ub_s6_10_3 Index: 12011 Silind: 56345
110.07116	2044.76513671875
120.0807	1312.76574707031
129.10225	2648.91186523438
136.07535	11742.072265625
173.12854	1756.89245605469
229.11693	1602.46423339844
244.12949	1392.87573242188
249.15834	1501.09655761719
268.0867	1351.4658203125
288.17313	1402.62805175781
364.49841	1496.23693847656
392.17975	2461.001953125
752.42816	1387.65319824219
1166.7672	1927.70141601563
peaklist end

peaklist start
mz=526.022244632734
fragmentation=HCD
charge=4
header=RawFile: QE929_MSQ1321_20180329_Heba_ub_s4_10_1 Index: 8048 Silind: 22631
101.07132	1392.91027832031
110.07169	5005.98095703125
120.08093	8467.609375
129.10226	6367.7509765625
129.69746	1073.26354980469
136.07562	28000.4765625
137.07912	1666.19152832031
159.07785	1467.92614746094
163.50255	1413.2841796875
199.18077	2370.99829101563
201.12236	1584.6669921875
232.14059	2012.67041015625
237.12311	5044.62890625
246.12697	1811.32104492188
279.09793	1837.77490234375
336.58438	1138.31848144531
350.13458	4118.1513671875
394.21805	1261.798828125
415.65784	1171.96911621094
467.77856	1352.65771484375
468.4473	1123.97937011719
481.02097	1452.40222167969
499.43433	1167.01525878906
504.58792	1208.84619140625
564.1106	1182.6455078125
658.32874	1546.28173828125
1061.036	1363.97033691406
peaklist end

peaklist start
mz=526.060252515812
fragmentation=HCD
charge=4
header=RawFile: QE929_MSQ1321_20180329_Heba_ub_s6_10_3 Index: 9174 Silind: 27891
113.96355	1165.01831054688
120.08086	36910.45703125
121.08433	1453.26037597656
127.05043	2125.71118164063
129.10251	6291.44482421875
133.04355	4916.59619140625
136.07584	6764.64013671875
143.11771	15461.728515625
158.13649	1466.26843261719
165.10248	7401.40283203125
171.11354	4802.55078125
173.1288	2659.7451171875
181.09636	1317.62463378906
187.47551	1208.42456054688
201.12259	1544.3876953125
202.08235	1290.77990722656
218.79462	1141.36999511719
232.13994	9413.6806640625
242.16966	1388.25048828125
245.35223	1398.80249023438
246.1265	2060.83178710938
274.12204	1887.60205078125
280.11124	1399.07104492188
294.1785	1328.43725585938
308.10599	2308.56201171875
319.14227	1289.33715820313
320.12418	1518.17407226563
327.2377	1662.74963378906
331.20822	5123.541015625
337.14926	1479.587890625
371.13574	1631.67102050781
386.27908	1306.69934082031
402.17639	1761.05212402344
441.25885	1539.43115234375
459.26847	14893.8012695313
495.75259	2039.58618164063
572.34891	26640.0200195313
623.25085	1289.60144042969
732.38222	19786.5380859375
879.45166	4201.7900390625
peaklist end

peaklist start
mz=701.084499101388
fragmentation=HCD
charge=3
header=RawFile: QE929_MSQ1321_20180329_Heba_ub_s2_ctrl_2 Index: 13384 Silind: 56273
111.22408	1157.4404296875
120.08077	8207.427734375
133.04306	2323.60717773438
143.11705	1496.21960449219
158.86342	1232.63659667969
171.11229	2857.19165039063
173.12755	1764.93591308594
201.08745	2533.08154296875
232.11092	2508.052734375
242.14926	2439.99389648438
248.0735	1285.10339355469
252.13176	1763.89221191406
258.11014	1774.69860839844
299.53763	1436.47155761719
320.47754	1298.68225097656
329.14795	2137.61962890625
343.14258	1703.20654296875
371.19113	1522.7392578125
658.77435	1514.92932128906
881.54553	1554.16760253906
1029.3055	1562.04248046875
1042.5418	4910.771484375
1190.604	1566.93469238281
1212.7264	1596.48669433594
1290.6576	1834.11145019531
1564.7935	1640.80224609375
1828.7018	1619.69201660156
peaklist end

peaklist start
mz=701.291784200136
fragmentation=HCD
charge=3
header=RawFile: QE929_MSQ1321_20180329_Heba_ub_s5_10_2 Index: 9977 Silind: 55553
101.07159	2114.39599609375
110.07172	2760.96826171875
125.27305	1228.30090332031
129.10243	1994.56945800781
136.076	2893.88500976563
143.11856	1553.25354003906
147.06013	1278.5029296875
169.13365	2343.68212890625
171.11235	2046.20153808594
173.12805	1354.24584960938
179.23212	1287.92346191406
187.14397	11716.75390625
188.14774	2109.50805664063
197.12857	1748.54040527344
215.13919	2673.43994140625
218.05901	2445.11254882813
230.11359	2340.73754882813
237.12399	1582.67761230469
240.13469	1459.15783691406
240.17838	1344.26245117188
243.13391	1838.71740722656
251.15019	1851.57348632813
260.25107	1533.68127441406
265.11621	1681.56176757813
290.1319	1625.17529296875
343.94247	2486.7763671875
461.7507	1520.86315917969
462.27405	1636.67004394531
518.20941	1497.53210449219
715.39551	2929.84130859375
768.14893	1635.98913574219
830.42328	1539.19274902344
899.5329	1572.43762207031
920.4873	5142.95751953125
1034.5385	2705.84130859375
peaklist end

peaklist start
mz=701.291798870061
fragmentation=HCD
charge=3
header=RawFile: QE929_MSQ1321_20180329_Heba_ub_s7_30_1 Index: 10694 Silind: 52008
102.05563	1693.03735351563
110.07219	2082.97021484375
129.10265	3023.19287109375
132.26575	1406.43530273438
143.11844	1847.35095214844
201.12407	1688.09594726563
356.17691	1564.56982421875
372.04785	1315.05834960938
383.4808	1388.57250976563
535.50513	1368.48181152344
632.38123	1470.38073730469
696.86566	1401.45031738281
701.3241	1623.44775390625
826.42902	1849.35717773438
1060.416	1632.25805664063
1468.2445	1798.98852539063
1665.3812	1878.94885253906
2102.4426	1904.53833007813
peaklist end

peaklist start
mz=701.292610070628
fragmentation=HCD
charge=3
header=RawFile: QE929_MSQ1321_20180329_Heba_ub_s6_10_3 Index: 11224 Silind: 56067
102.0557	2451.009765625
110.07176	5792.9033203125
129.10204	2181.01049804688
134.31343	1227.5732421875
136.07581	2588.52685546875
143.1183	1940.92919921875
170.62318	1198.24792480469
201.12312	2197.2939453125
216.14407	1509.58386230469
217.13312	2790.88745117188
244.13593	1726.9599609375
245.12892	4716.1904296875
310.29758	1374.13598632813
461.24728	2581.36694335938
527.91315	1506.13256835938
577.29688	1933.15112304688
727.34583	2195.89990234375
792.37659	1828.69104003906
816.91907	2542.265625
826.41675	2938.46118164063
872.43744	3162.88818359375
995.49768	2510.22290039063
1161.6359	1706.44897460938
1319.676	2060.55810546875
2131.9116	1843.83166503906
peaklist end

peaklist start
mz=1051.47949250948
fragmentation=HCD
charge=2
header=RawFile: QE929_MSQ1321_20180329_Heba_ub_s2_ctrl_2 Index: 13057 Silind: 81876
123.33195	1683.66076660156
128.15866	1825.89392089844
141.6506	1716.33618164063
144.89667	1655.1640625
183.59575	1624.58984375
191.00479	1697.37683105469
204.67261	1645.33044433594
213.03546	1542.76403808594
228.33449	1578.19995117188
244.88925	1936.5869140625
690.43964	1975.82043457031
1166.7363	2241.3779296875
1647.1113	2246.34887695313
peaklist end

peaklist start
mz=701.328215938625
fragmentation=HCD
charge=3
header=RawFile: QE929_MSQ1321_20180329_Heba_ub_s1_ctrl_1 Index: 9773 Silind: 52767
101.0711	2337.77270507813
110.07172	1335.37243652344
136.07576	3170.36083984375
143.11824	1634.48071289063
169.13358	2074.46557617188
171.11285	1500.74914550781
187.14429	12295.6396484375
215.13821	2375.16845703125
240.13579	2015.77819824219
254.15097	1901.43835449219
382.78256	1407.93237304688
396.31583	1363.40637207031
404.22012	1739.63012695313
440.13586	1377.20373535156
493.27158	1702.123046875
596.81415	1588.73706054688
637.90546	1463.72741699219
715.39178	1874.65930175781
751.34906	1514.59313964844
751.54736	1673.67224121094
920.47211	6322.421875
1021.5224	1890.08996582031
1209.4109	1472.48803710938
peaklist end

peaklist start
mz=701.328409605123
fragmentation=HCD
charge=3
header=RawFile: QE929_MSQ1321_20180329_Heba_ub_s2_ctrl_2 Index: 10927 Silind: 56088
101.07124	5601.96728515625
110.07172	9679.7333984375
115.08694	1423.52978515625
120.08137	1361.49926757813
129.10229	5522.36474609375
133.04329	2395.16845703125
136.07639	1991.38537597656
159.077	2172.90380859375
173.12895	1978.00219726563
187.14403	2152.2216796875
198.08731	2086.58642578125
201.03326	2792.78784179688
212.13901	3189.4619140625
218.0593	5669.0478515625
227.45711	1520.10778808594
230.11382	2644.45825195313
240.13434	2605.20092773438
251.15018	2931.80859375
254.15053	3258.01977539063
257.16232	1293.52258300781
325.22055	1549.77270507813
363.18384	1442.21643066406
404.22696	1644.55541992188
470.75198	1628.12231445313
473.25269	1489.64855957031
492.48392	1504.896484375
493.27084	1670.54919433594
583.52399	1448.38427734375
586.33594	2327.14721679688
590.19977	1550.41662597656
590.30756	1323.46264648438
618.34961	1816.79956054688
715.4097	15042.0634765625
786.4469	6843.17333984375
881.93207	1818.53625488281
890.45032	2684.14697265625
891.64636	1522.36242675781
892.42767	2896.76977539063
899.52675	11178.1081542969
911.50098	2403.16918945313
922.48993	1984.93505859375
968.54785	2248.55151367188
1022.074	1780.12854003906
1024.1765	1669.88610839844
1050.4877	2161.02368164063
1405.0546	1712.38513183594
peaklist end

peaklist start
mz=701.328615515911
fragmentation=HCD
charge=3
header=RawFile: QE929_MSQ1321_20180329_Heba_ub_s3_ctrl_3 Index: 10328 Silind: 52175
101.07133	1896.98498535156
110.07169	7161.08447265625
129.10255	2191.72705078125
131.08154	1566.50939941406
133.04301	1338.07409667969
136.07599	2688.12158203125
143.11824	1520.49304199219
153.95	1380.77673339844
169.13326	5328.8935546875
171.11363	2263.06298828125
173.12794	2225.5458984375
186.08771	2139.17846679688
187.14323	2777.57397460938
190.06462	1556.11059570313
197.1288	2589.12719726563
201.03271	1702.29211425781
206.43634	1242.73107910156
212.13873	2962.0908203125
215.13768	2191.6650390625
230.11378	1815.89343261719
232.07381	1592.73901367188
240.13451	2468.6015625
251.15045	3148.5146484375
254.1498	2272.9990234375
325.22192	1607.00524902344
343.94397	1370.35278320313
346.91547	1420.41418457031
360.97131	1545.53479003906
380.19238	3211.07373046875
400.03503	1450.90124511719
562.96088	1544.62487792969
586.33484	2286.67529296875
618.35931	1959.6201171875
632.36175	4831.98559570313
689.3996	2155.11767578125
715.4056	11092.2850341797
757.32886	1620.24182128906
777.33801	1718.97937011719
784.43781	1568.37487792969
786.44391	5759.30810546875
890.44324	1853.98693847656
899.53265	11017.1728515625
920.47467	2823.92407226563
922.47607	1668.57019042969
1055.572	1814.52453613281
1210.608	2036.3623046875
1314.4008	1678.09118652344
1520.9487	1839.08325195313
peaklist end

peaklist start
mz=526.249633293689
fragmentation=HCD
charge=4
header=RawFile: QE929_MSQ1321_20180329_Heba_ub_s1_ctrl_1 Index: 4749 Silind: 25511
102.13464	1109.00146484375
110.07172	5099.2021484375
111.93845	1093.11999511719
119.62936	1064.90380859375
120.08035	1338.28039550781
129.10236	1870.56652832031
147.11189	1310.28930664063
151.04143	1188.82263183594
159.09187	1287.16833496094
175.11906	1541.50512695313
190.06386	1322.35168457031
201.03275	1639.22387695313
218.06047	1217.14282226563
271.21957	1154.28503417969
432.23734	1291.80395507813
618.30139	2649.97412109375
788.36017	1688.77600097656
834.37343	8591.35327148438
913.94464	1384.50268554688
peaklist end

peaklist start
mz=701.330539861069
fragmentation=HCD
charge=3
header=RawFile: QE929_MSQ1321_20180329_Heba_ub_s5_10_2 Index: 9977 Silind: 55554
101.07159	2114.39599609375
110.07172	2760.96826171875
125.27305	1228.30090332031
129.10243	1994.56945800781
136.076	2893.88500976563
143.11856	1553.25354003906
147.06013	1278.5029296875
169.13365	2343.68212890625
171.11235	2046.20153808594
173.12805	1354.24584960938
179.23212	1287.92346191406
187.14397	11716.75390625
188.14774	2109.50805664063
197.12857	1748.54040527344
215.13919	2673.43994140625
218.05901	2445.11254882813
230.11359	2340.73754882813
237.12399	1582.67761230469
240.13469	1459.15783691406
240.17838	1344.26245117188
243.13391	1838.71740722656
251.15019	1851.57348632813
260.25107	1533.68127441406
265.11621	1681.56176757813
290.1319	1625.17529296875
343.94247	2486.7763671875
461.7507	1520.86315917969
462.27405	1636.67004394531
518.20941	1497.53210449219
715.39551	2929.84130859375
768.14893	1635.98913574219
830.42328	1539.19274902344
899.5329	1572.43762207031
920.4873	5142.95751953125
1034.5385	2705.84130859375
peaklist end

peaklist start
mz=526.249741276763
fragmentation=HCD
charge=4
header=RawFile: QE929_MSQ1321_20180329_Heba_ub_s5_10_2 Index: 4828 Silind: 26234
101.09108	1106.55554199219
102.48283	978.485595703125
129.10239	1438.23974609375
136.07631	1572.80859375
138.79985	1078.37829589844
142.44167	1090.32922363281
165.34975	1152.78686523438
199.18178	2031.97021484375
270.88913	1096.86047363281
771.3363	1335.92687988281
889.84039	1430.19311523438
peaklist end

peaklist start
mz=701.330728235758
fragmentation=HCD
charge=3
header=RawFile: QE929_MSQ1321_20180329_Heba_ub_s4_10_1 Index: 11019 Silind: 48810
101.07191	2456.90063476563
109.98033	1346.77258300781
110.07144	11091.16015625
118.4212	1433.09692382813
120.08151	2333.23095703125
129.10294	5539.64453125
131.08189	2255.61743164063
133.04324	2820.5263671875
136.07576	14372.2548828125
143.11772	1797.58679199219
145.42397	1225.40380859375
155.11806	1956.89416503906
159.07663	1848.55383300781
169.13318	2442.99609375
173.12939	6197.81396484375
175.11847	2066.02978515625
187.10822	2563.73486328125
187.14436	36063.33984375
188.14844	5941.685546875
197.12938	5087.85205078125
201.1239	1928.24108886719
212.14024	3021.84716796875
215.13904	16995.900390625
230.11377	2884.84130859375
232.07607	2988.64526367188
237.12386	2455.48657226563
240.1346	5011.12841796875
241.16862	1331.13916015625
251.15019	2703.77978515625
254.15056	7187.423828125
265.11871	5799.98388671875
272.16022	1429.66748046875
274.10321	1428.4052734375
323.1738	1884.54260253906
346.11835	1697.26110839844
362.18176	1527.44091796875
365.72241	1673.49560546875
380.19333	5660.921875
408.18784	1540.80444335938
460.74667	2242.02856445313
473.25394	1993.18688964844
493.2793	1480.08508300781
576.31427	2281.95361328125
590.33551	3268.45874023438
700.39994	10585.3928222656
715.37909	2650.62280273438
809.39832	1444.35290527344
823.43137	4147.81762695313
875.46826	2351.04077148438
911.49463	2178.41748046875
920.48016	20730.119140625
962.60699	1595.97302246094
1022.5331	8880.39025878906
1032.5179	2165.76245117188
1034.5406	2703.15771484375
1050.5132	2435.04638671875
1110.606	3304.95166015625
1184.5963	17528.2495117188
1394.74	1801.60119628906
peaklist end

peaklist start
mz=701.330942417459
fragmentation=HCD
charge=3
header=RawFile: QE929_MSQ1321_20180329_Heba_ub_s4_10_1 Index: 4937 Silind: 47459
123.6452	1220.39147949219
129.10223	5043.1201171875
130.08647	1564.16772460938
142.0204	1303.16809082031
147.11343	2437.0458984375
155.57494	1221.80126953125
200.13846	2552.60034179688
212.87033	1166.77233886719
213.08678	1682.86120605469
234.14272	1777.90856933594
331.1622	1712.01391601563
372.92624	1292.93713378906
396.38232	1286.45080566406
561.2533	1981.41577148438
561.33167	1671.92529296875
642.32336	5722.4814453125
648.28406	1922.98706054688
701.84429	7391.65307617188
702.33734	9028.314453125
755.3999	2427.01123046875
807.39716	1505.96411132813
814.43866	3018.74096679688
824.43475	1437.64758300781
842.43146	5566.70361328125
1054.5082	7459.84350585938
1411.3717	1582.26525878906
peaklist end

peaklist start
mz=526.25003815656
fragmentation=HCD
charge=4
header=RawFile: QE929_MSQ1321_20180329_Heba_ub_s7_30_1 Index: 4959 Silind: 21081
101.07147	5353.79541015625
102.0554	1334.81115722656
105.8974	1187.41064453125
120.08129	1645.85876464844
129.10248	2614.21411132813
147.11263	1538.93908691406
158.11482	1056.083984375
159.09209	4804.0087890625
166.79108	1074.78112792969
175.11934	5065.73828125
201.03224	1755.67175292969
214.08078	1434.18627929688
218.06018	1494.75378417969
302.11563	1126.87463378906
324.38879	1093.21545410156
430.90027	1411.40930175781
452.24667	1247.87268066406
486.30322	1525.57946777344
503.27979	1927.87878417969
526.29089	1437.73059082031
542.44495	1302.99694824219
618.29968	5896.99267578125
672.90375	1458.17797851563
788.362	2178.9443359375
834.37617	15467.0629882813
peaklist end

peaklist start
mz=526.25003815656
fragmentation=HCD
charge=4
header=RawFile: QE929_MSQ1321_20180329_Heba_ub_s7_30_1 Index: 5014 Silind: 21081
110.07178	2305.21240234375
116.07091	1022.86437988281
129.10272	2151.55151367188
163.56068	1242.46203613281
165.21857	1050.80676269531
199.181	1473.29125976563
345.44733	1164.46630859375
369.2067	1046.1171875
655.29071	1212.85485839844
945.86414	1351.57153320313
peaklist end

peaklist start
mz=526.250782753377
fragmentation=HCD
charge=4
header=RawFile: QE929_MSQ1321_20180329_Heba_ub_s8_30_2 Index: 5662 Silind: 26218
110.0717	4971.1064453125
119.99913	1072.02307128906
120.08121	1713.91955566406
129.10234	1203.72961425781
136.07637	1324.54309082031
140.9119	1079.46166992188
153.28915	1018.47045898438
159.09154	1452.37536621094
175.11858	1960.9365234375
182.50436	1058.84741210938
196.93742	1063.65148925781
237.13396	1538.39794921875
237.96521	1169.49560546875
246.127	7546.97900390625
246.95587	1090.42883300781
452.02896	1331.5771484375
616.35229	2106.14233398438
703.33508	1441.13513183594
778.37775	4601.845703125
816.42419	1872.52966308594
peaklist end

peaklist start
mz=526.251012113298
fragmentation=HCD
charge=4
header=RawFile: QE929_MSQ1321_20180329_Heba_ub_s7_30_1 Index: 5690 Silind: 21319
101.0711	4898.92529296875
110.07114	1438.39282226563
114.0915	5324.7021484375
115.05074	1515.14819335938
120.0806	9808.2861328125
120.43961	1154.23767089844
129.10234	2483.14965820313
133.06068	4373.56982421875
136.07564	11668.603515625
142.08612	1780.47253417969
175.11855	4709.40283203125
177.10172	1515.11999511719
186.12244	1247.93200683594
202.4126	1261.56176757813
214.15375	1364.96752929688
221.12804	29283.697265625
232.71927	1063.22668457031
244.09236	13970.18359375
246.12691	2815.4462890625
246.15472	1655.24462890625
249.12334	4421.896484375
249.15942	11194.80859375
261.15628	2183.91528320313
271.65659	1278.34716796875
272.15878	1448.68640136719
276.30875	1244.75952148438
283.22443	1141.62829589844
284.68082	1157.04846191406
318.17917	1882.82580566406
357.17514	4295.11865234375
405.2113	2106.57739257813
437.71552	15592.1826171875
458.22168	1547.74572753906
488.23532	2721.57666015625
488.29794	2511.59838867188
519.28821	4954.7978515625
529.23132	2073.04174804688
559.28174	1506.74963378906
599.32147	1380.97705078125
599.80273	1456.37744140625
616.35113	23377.7836914063
628.63965	1353.84094238281
648.32471	4444.8515625
670.31233	15174.2177734375
678.87549	1726.52087402344
715.41924	3437.814453125
741.06793	1261.21105957031
755.40477	7060.23828125
759.37622	1625.74560546875
777.36884	2776.2021484375
778.39307	1386.37475585938
783.3983	18038.1641845703
874.2793	1735.16333007813
874.42584	25632.890625
975.47253	8280.763671875
1088.5516	2509.56323242188
1426.9452	1357.24926757813
peaklist end

peaklist start
mz=526.251087576451
fragmentation=HCD
charge=4
header=RawFile: QE929_MSQ1321_20180329_Heba_ub_s6_10_3 Index: 5133 Silind: 27556
101.07124	4192.3017578125
110.07135	6029.14892578125
120.08097	6529.56640625
129.10236	9196.646484375
129.75179	1109.01892089844
136.07608	2155.61279296875
147.11269	2070.76391601563
159.09169	4372.1171875
175.11856	5928.76123046875
194.48318	1241.03369140625
199.14412	1403.16735839844
199.78833	1164.70190429688
201.0325	2341.74194335938
218.05963	1231.68041992188
230.34711	1186.37084960938
237.12335	1959.88342285156
246.15619	1387.87866210938
388.53726	1120.86596679688
503.26874	1436.81884765625
579.69489	1464.23889160156
618.29688	2643.97705078125
834.37468	17266.2490234375
952.57142	11367.7626953125
1051.0209	1424.03845214844
peaklist end

peaklist start
mz=526.251087576451
fragmentation=HCD
charge=4
header=RawFile: QE929_MSQ1321_20180329_Heba_ub_s6_10_3 Index: 5194 Silind: 27556
101.07147	1351.09338378906
104.0531	1448.55090332031
110.07162	6568.72802734375
112.07713	1055.62622070313
120.08121	2372.0205078125
127.15444	1104.03771972656
129.10252	6692.8154296875
136.07553	1745.06188964844
147.11279	2002.48327636719
175.12038	1828.10034179688
192.59688	1120.15283203125
199.17984	2047.54235839844
203.42317	1151.44799804688
211.04184	1088.45361328125
227.17618	1731.1474609375
243.30559	1199.83959960938
247.87689	1425.83422851563
251.12259	1325.06115722656
342.17743	1788.28125
352.15796	1414.48669433594
388.89035	1395.54052734375
484.38226	1168.55480957031
546.29834	1498.78576660156
584.27625	1287.32202148438
683.35065	2243.97216796875
754.3913	1499.62939453125
799.06757	1325.60363769531
825.43182	2589.68872070313
1029.4788	1392.42102050781
peaklist end

peaklist start
mz=526.251374299819
fragmentation=HCD
charge=4
header=RawFile: QE929_MSQ1321_20180329_Heba_ub_s9_30_3 Index: 4897 Silind: 28765
110.07243	1829.8212890625
120.08117	4352.435546875
124.17593	1172.85363769531
129.09369	995.281372070313
129.10266	5835.6298828125
136.07602	1137.40661621094
141.10236	1408.57958984375
147.11375	1143.78271484375
154.08626	1231.08422851563
156.72121	1282.12097167969
159.09256	1439.06298828125
175.11949	5706.958984375
201.03371	2062.49194335938
209.73628	1242.5302734375
211.90536	1169.34118652344
244.16644	1617.626953125
294.25882	1184.38525390625
357.13382	1598.251953125
388.89359	1441.39868164063
397.55536	1207.17932128906
424.48602	1313.24267578125
427.23087	2023.19409179688
445.23682	2613.8876953125
476.7916	4759.8486328125
503.2829	1221.84387207031
525.32593	1393.37634277344
618.30658	4966.97265625
629.33276	1958.01049804688
834.37573	8574.41040039063
1033.8389	1369.17883300781
1063.1759	1375.88598632813
1075.0074	1327.04626464844
peaklist end

peaklist start
mz=526.251374299819
fragmentation=HCD
charge=4
header=RawFile: QE929_MSQ1321_20180329_Heba_ub_s9_30_3 Index: 4969 Silind: 28765
104.05442	1326.48657226563
110.07191	4034.29077148438
120.08158	2309.56225585938
129.1028	4565.7568359375
130.08711	1236.13940429688
147.11278	1454.45202636719
160.89206	1291.50915527344
175.11914	4220.2138671875
182.7715	1071.04699707031
199.18118	2199.90380859375
204.66495	1092.0244140625
240.1322	1182.62365722656
246.13559	1406.58569335938
298.20505	3987.07543945313
342.18341	2548.861328125
443.15607	1165.92199707031
484.7746	1338.91967773438
499.87268	1260.05981445313
554.17212	1341.82446289063
650.79401	1426.06372070313
peaklist end

peaklist start
mz=701.334599397959
fragmentation=HCD
charge=3
header=RawFile: QE929_MSQ1321_20180329_Heba_ub_s5_10_2 Index: 9613 Silind: 55489
110.07166	1588.88720703125
111.06589	1284.25354003906
120.08089	1499.3154296875
129.10216	1326.16662597656
137.41576	1298.64990234375
166.16081	1328.18933105469
170.80867	1239.74133300781
173.61909	1334.88354492188
182.18356	1242.83312988281
187.14203	1781.19299316406
199.17972	1547.16943359375
203.12103	6283.59033203125
204.10094	1470.48046875
228.00784	1314.708984375
231.11606	7470.37646484375
240.25165	1263.35766601563
275.07925	1808.9619140625
282.85727	1376.79479980469
315.20294	2243.06884765625
343.94385	1403.16101074219
344.19913	5135.1005859375
387.65973	1449.40844726563
388.16644	2961.69262695313
443.29337	1409.45324707031
457.28366	1342.76843261719
458.93332	1502.44787597656
471.04663	1641.19750976563
484.24359	1424.64038085938
830.45929	1808.11755371094
peaklist end

peaklist start
mz=1051.49827962064
fragmentation=HCD
charge=2
header=RawFile: QE929_MSQ1321_20180329_Heba_ub_s6_10_3 Index: 4943 Silind: 79137
130.36761	1514.63293457031
158.10529	1855.66027832031
210.88902	1874.56787109375
257.98502	1826.95935058594
358.21021	6420.744140625
567.75397	1804.17468261719
731.27643	2114.98999023438
899.4162	7876.4130859375
938.04498	2342.36328125
1054.4929	3231.484375
1295.5948	2762.6181640625
1398.6204	2633.3486328125
1497.719	1983.20458984375
2320.283	2302.15698242188
2962.2119	2303.04858398438
peaklist end

peaklist start
mz=701.336241663586
fragmentation=HCD
charge=3
header=RawFile: QE929_MSQ1321_20180329_Heba_ub_s9_30_3 Index: 8106 Silind: 54445
105.60792	1309.48266601563
110.07159	5075.8798828125
141.10286	2014.12182617188
167.69286	1413.27673339844
336.24582	1456.31616210938
831.48816	1441.11608886719
911.50574	2651.86059570313
912.52063	1546.8056640625
982.54531	12495.0927734375
1095.6178	2724.81982421875
peaklist end

peaklist start
mz=701.3382742712
fragmentation=HCD
charge=3
header=RawFile: QE929_MSQ1321_20180329_Heba_ub_s8_30_2 Index: 12864 Silind: 52881
102.05572	1304.01123046875
110.07133	1400.97717285156
120.08105	2322.28393554688
129.10207	2029.65710449219
136.07549	2472.61669921875
153.70808	1149.42248535156
175.11841	1353.05358886719
234.04994	1424.76538085938
267.15869	1443.80444335938
392.04758	1358.0732421875
700.3399	1867.43640136719
701.34406	5204.49658203125
802.00958	1375.07287597656
1683.8698	1689.376953125
1950.1294	1775.76916503906
peaklist end

peaklist start
mz=526.260713593931
fragmentation=HCD
charge=4
header=RawFile: QE929_MSQ1321_20180329_Heba_ub_s4_10_1 Index: 9621 Silind: 22827
104.05312	4535.0947265625
110.07156	36254.84375
111.07507	1708.51330566406
115.08681	5072.724609375
120.08095	2314.28344726563
125.07103	1801.12341308594
127.08666	85498.3984375
128.08989	5059.20751953125
133.04286	2146.171875
136.07574	2064.81494140625
141.10217	1643.92395019531
155.11786	1789.86791992188
167.08104	10952.53125
175.08981	33206.8984375
175.11954	11261.60546875
176.09209	1866.78979492188
183.11252	4566.86279296875
184.1084	6416.6142578125
185.16476	30308.615234375
186.16853	1419.26110839844
195.07524	1355.37536621094
196.75169	1323.70922851563
200.13916	20560.97265625
201.12247	1500.47424316406
203.08408	8294.33984375
212.10284	25614.21484375
213.10706	2039.52307128906
213.15906	7116.5625
223.15472	2742.9775390625
227.3038	1254.40380859375
228.13405	7990.310546875
232.07437	1621.6767578125
249.09802	1462.13696289063
251.15007	7682.02587890625
264.90836	1274.38488769531
265.15622	1732.9208984375
280.16684	2765.18701171875
282.1796	1350.41650390625
288.20193	2606.79443359375
320.17288	1715.41088867188
323.20624	1335.146484375
325.18713	6642.6435546875
347.22708	2387.42797851563
348.16458	1700.90747070313
357.18085	2648.48291015625
366.17725	5072.81103515625
379.23447	5997.1728515625
416.26102	2793.28466796875
436.73221	1803.26782226563
437.25717	1405.16284179688
462.25711	1867.353515625
465.24469	1617.3466796875
477.75021	2371.28662109375
550.33698	1518.32470703125
576.29172	18571.4538574219
578.32471	1812.06823730469
587.28589	1323.45397949219
609.3219	2756.79321289063
637.33459	1858.08703613281
651.32935	6936.828125
651.82507	5327.578125
686.8634	4365.10205078125
687.37616	2154.03295898438
709.86328	4715.5888671875
713.35138	21794.5227050781
744.40155	1894.81689453125
749.39923	1531.96325683594
766.41699	4102.32958984375
766.90936	2461.56689453125
769.35211	2106.4443359375
789.41223	1441.53588867188
815.42834	2308.48706054688
823.42432	2398.65087890625
823.93884	2633.47924804688
824.41473	2040.99304199219
840.38995	17611.078125
841.40513	37613.1340332031
938.45691	1433.2509765625
954.49402	35212.6733398438
1091.5461	16760.8231201172
1319.6545	7566.13549804688
1419.7358	8341.81591796875
peaklist end

peaklist start
mz=701.354588981595
fragmentation=HCD
charge=3
header=RawFile: QE929_MSQ1321_20180329_Heba_ub_s9_30_3 Index: 8049 Silind: 54427
103.70049	1553.48828125
110.07152	10425.4736328125
129.10196	1909.68383789063
136.07597	1654.36352539063
165.86559	1303.03393554688
166.06119	2456.06079101563
209.13834	1411.03955078125
234.12424	1943.83666992188
482.93741	1390.31762695313
701.40887	1571.09558105469
768.62311	1322.87780761719
841.88989	1534.90759277344
874.33551	1541.48706054688
928.26892	1348.82958984375
955.45105	1515.16015625
peaklist end

peaklist start
mz=701.361295648532
fragmentation=HCD
charge=3
header=RawFile: QE929_MSQ1321_20180329_Heba_ub_s7_30_1 Index: 16762 Silind: 55346
110.0714	1289.52648925781
120.0808	12731.4921875
148.21492	1116.36083984375
170.09128	1246.88696289063
200.15884	1491.93127441406
215.13904	1782.5791015625
221.96657	1229.47705078125
233.16428	2318.04370117188
237.44002	1358.435546875
257.95361	1385.61450195313
289.22629	1352.26770019531
380.31735	1261.96069335938
694.36224	1901.85827636719
961.59998	5179.1767578125
962.57764	1695.79626464844
1236.7209	2653.21801757813
1805.8568	1446.85522460938
2040.3406	1885.40295410156
peaklist end

peaklist start
mz=526.273698573384
fragmentation=HCD
charge=4
header=RawFile: QE929_MSQ1321_20180329_Heba_ub_s5_10_2 Index: 8306 Silind: 26898
101.07146	1696.69299316406
120.08066	1413.66003417969
129.10245	2487.29223632813
132.24281	1158.71398925781
239.17456	1039.310546875
402.2496	1053.95715332031
492.4935	1270.4482421875
494.65778	1358.810546875
512.57202	1142.06530761719
602.30261	1263.17846679688
937.836	1323.14782714844
peaklist end

peaklist start
mz=526.276495061858
fragmentation=HCD
charge=4
header=RawFile: QE929_MSQ1321_20180329_Heba_ub_s4_10_1 Index: 11018 Silind: 23021
101.07138	16710.673828125
104.05319	1690.93395996094
104.347	1127.48034667969
109.5845	963.497314453125
110.0719	1978.00646972656
116.552	1151.39001464844
119.08192	11916.6240234375
120.0812	4676.85888671875
129.06607	1905.69787597656
131.11777	2220.3994140625
136.07561	6074.109375
143.11815	1113.85083007813
152.81894	1154.19189453125
155.08141	1145.52026367188
171.01001	1065.86083984375
173.0925	1898.56201171875
183.07658	1689.54113769531
195.07579	2771.244140625
197.12888	2252.00048828125
201.08725	7560.32373046875
217.13632	1744.92626953125
242.14995	7177.9482421875
275.13052	1883.79870605469
312.1203	1354.07556152344
312.15918	1169.15600585938
314.17123	6969.14990234375
340.17267	1771.41784667969
397.20944	1765.70458984375
442.23105	1581.71472167969
451.73862	2505.73266601563
601.40643	4523.814453125
622.31079	1336.87158203125
633.12238	1325.54614257813
847.42786	1299.56555175781
906.66162	1371.931640625
1034.5433	2105.61743164063
peaklist end

peaklist start
mz=701.634755620166
fragmentation=HCD
charge=3
header=RawFile: QE929_MSQ1321_20180329_Heba_ub_s2_ctrl_2 Index: 9530 Silind: 55988
110.07137	10192.69921875
120.0804	2056.23803710938
122.14503	1176.61596679688
129.10188	12699.0078125
136.07538	8042.19873046875
141.06607	2863.74584960938
152.06671	1174.94116210938
158.61336	1357.85083007813
167.64827	1432.38671875
167.68684	1155.8115234375
173.12833	2474.56616210938
186.12341	2496.27514648438
213.08669	3091.61962890625
220.29961	1215.26135253906
228.09602	2608.30322265625
349.1875	2187.64038085938
487.14557	1520.55249023438
570.25342	1371.33532714844
731.85327	1507.19982910156
860.42157	2754.67431640625
868.37134	1677.35925292969
965.55981	1640.37158203125
1247.5601	2062.40966796875
peaklist end

peaklist start
mz=701.635171411079
fragmentation=HCD
charge=3
header=RawFile: QE929_MSQ1321_20180329_Heba_ub_s3_ctrl_3 Index: 9088 Silind: 52091
110.00314	1299.09497070313
110.07153	6614.56103515625
120.08028	1569.56945800781
129.10208	6216.25244140625
136.07526	1785.91577148438
141.06544	1838.76953125
162.45711	1337.59240722656
250.54518	1268.88000488281
255.10931	5429.193359375
257.94141	1533.28015136719
260.19623	3089.82543945313
273.11978	1859.29125976563
349.18787	1378.51123046875
373.09991	1430.44506835938
472.27524	6274.56689453125
859.92084	2084.3310546875
860.39185	1631.61303710938
868.41266	1585.70129394531
922.91492	1516.11633300781
1174.7839	1553.6123046875
1752.3817	1678.1396484375
1936.0887	1627.38598632813
peaklist end

peaklist start
mz=701.654082963595
fragmentation=HCD
charge=3
header=RawFile: QE929_MSQ1321_20180329_Heba_ub_s3_ctrl_3 Index: 10806 Silind: 52203
110.07172	1367.18041992188
120.08081	10141.796875
129.10236	17445.5859375
130.08646	2505.01635742188
136.07584	2451.14990234375
140.83336	1232.89147949219
147.11285	2813.60668945313
226.11829	2239.12866210938
244.16476	1905.44958496094
260.19827	1808.2841796875
262.11853	1940.70703125
478.27249	1513.31970214844
584.38165	1415.66906738281
641.32825	1399.75659179688
702.37817	2003.03393554688
1013.5309	2181.0078125
1086.7352	1623.53381347656
1160.5695	3531.85522460938
1274.6366	5952.2705078125
peaklist end

peaklist start
mz=701.654110713089
fragmentation=HCD
charge=3
header=RawFile: QE929_MSQ1321_20180329_Heba_ub_s1_ctrl_1 Index: 10168 Silind: 52802
120.08102	8720.185546875
129.10234	11489.81640625
130.0862	2368.16674804688
136.07565	2278.96728515625
147.11226	1811.14086914063
148.88289	1247.16149902344
232.4608	1492.51281738281
243.14566	1208.06579589844
258.13727	1427.33142089844
267.14938	2751.4169921875
270.63181	1364.34936523438
702.38763	1967.88891601563
942.49603	1859.12072753906
1013.5435	1756.82434082031
1274.6449	1712.193359375
peaklist end

peaklist start
mz=701.654120244464
fragmentation=HCD
charge=3
header=RawFile: QE929_MSQ1321_20180329_Heba_ub_s4_10_1 Index: 11578 Silind: 48937
101.10748	3060.31518554688
104.05311	4723.869140625
110.07206	1611.14501953125
120.03217	1323.85205078125
120.081	64207.375
121.08437	3015.70532226563
129.10223	55906.50390625
136.07565	11852.39453125
148.28065	1434.79724121094
175.11855	2646.27221679688
183.26775	1352.46704101563
183.40633	1251.12170410156
201.12215	2507.568359375
207.11203	1927.90454101563
208.10826	2487.76000976563
209.09212	5997.7060546875
227.12219	1379.39111328125
234.1226	2210.4833984375
235.10547	1587.71704101563
242.11143	1737.28625488281
242.18655	2115.61889648438
244.16525	7400.697265625
249.1237	1471.12536621094
262.11929	2724.52905273438
267.14942	20416.9420166016
295.14404	6210.283203125
297.15649	1625.53442382813
320.12277	2707.05786132813
333.15643	1891.42980957031
364.13031	1787.78588867188
364.17947	1647.62158203125
372.20547	1779.03833007813
415.23248	1602.35180664063
425.21188	1683.41296386719
433.20593	1780.63415527344
454.72388	1807.65649414063
481.24274	1655.47827148438
498.27332	2237.31176757813
503.22336	1498.79833984375
540.24469	1767.830078125
668.37512	2067.68701171875
671.245	1670.05517578125
701.87939	2691.22216796875
702.39075	12107.7197265625
778.38983	1738.04211425781
781.22516	1665.39123535156
783.39984	2053.849609375
813.367	1776.41259765625
854.43195	2311.05615234375
1012.4827	2613.07690429688
1034.5804	1876.80163574219
1055.4899	2015.51379394531
1161.592	7088.234375
peaklist end

peaklist start
mz=701.654189745094
fragmentation=HCD
charge=3
header=RawFile: QE929_MSQ1321_20180329_Heba_ub_s8_30_2 Index: 11454 Silind: 52631
101.10772	9983.5732421875
101.26099	1367.22180175781
104.05332	13578.810546875
110.07172	2351.29467773438
111.09136	1333.93054199219
120.08102	23519.65625
129.10237	92527.6171875
130.10545	2375.56201171875
136.07568	18233.751953125
139.08662	1785.15124511719
155.11784	2880.7548828125
169.28496	1240.93933105469
175.11917	1929.14270019531
191.08194	3126.30615234375
198.12383	2313.39111328125
201.12308	1335.32055664063
208.10834	7334.04931640625
208.24657	1266.33813476563
209.09157	10286.462890625
217.13597	1441.70275878906
219.08171	1470.31652832031
225.13667	1869.40698242188
230.07787	1719.19873046875
231.14868	2247.61254882813
233.09178	1402.16418457031
233.90569	1851.95678710938
234.12415	7020.5791015625
242.18687	2583.185546875
262.11877	7708.708984375
267.14948	1757.25329589844
295.14444	2051.7333984375
318.46994	1479.26379394531
333.15533	5463.23095703125
346.17841	2086.76977539063
372.20105	7142.22607421875
409.95453	1442.48400878906
416.22812	2660.51025390625
425.30096	1622.44458007813
433.20584	1708.27319335938
573.27362	1871.20837402344
582.26129	2075.0869140625
665.30499	1944.61950683594
692.33325	1613.97839355469
693.86017	2727.91162109375
701.87341	5522.8828125
702.38367	12411.1357421875
781.35217	1553.07836914063
883.39673	1649.29125976563
977.46973	2327.5546875
1101.5574	1896.32641601563
1285.5996	2294.22485351563
peaklist end

peaklist start
mz=701.654439291415
fragmentation=HCD
charge=3
header=RawFile: QE929_MSQ1321_20180329_Heba_ub_s2_ctrl_2 Index: 11434 Silind: 56136
104.05296	2134.82666015625
110.07156	1688.90759277344
120.08076	1975.29663085938
120.74039	1308.15417480469
129.10228	18928.923828125
134.82091	1262.58032226563
136.07555	6597.3544921875
149.40312	1237.037109375
154.23267	1192.7158203125
165.43414	1157.63342285156
188.13034	1269.89099121094
201.12744	1627.23095703125
316.159	1235.62084960938
347.98776	1481.19616699219
576.6214	1383.966796875
701.86584	1690.59936523438
702.39062	2857.46630859375
842.45917	1564.72314453125
1273.5134	1553.54479980469
peaklist end

peaklist start
mz=701.654960501884
fragmentation=HCD
charge=3
header=RawFile: QE929_MSQ1321_20180329_Heba_ub_s9_30_3 Index: 11344 Silind: 55357
101.10787	13116.146484375
104.05337	16622.515625
110.07159	5309.6533203125
111.09188	1725.83764648438
120.08081	21965.626953125
120.18465	1287.05773925781
128.11816	1669.64611816406
128.48515	1331.46105957031
129.10236	136925.09375
130.1055	5790.12353515625
136.07579	18632.40625
139.08563	1641.76147460938
149.27306	1285.12573242188
153.4866	1413.09631347656
155.11754	2281.0234375
173.09268	2100.58154296875
184.10805	5625.46728515625
191.08192	5139.73828125
198.12326	5754.66357421875
201.12317	2675.87939453125
208.10757	11997.455078125
209.0921	10412.630859375
217.09795	1570.90466308594
217.13641	2375.53540039063
219.0797	2481.53247070313
219.11266	2084.216796875
225.1346	2462.70361328125
230.07703	6494.08984375
231.1492	5314.4970703125
233.09085	1419.24365234375
234.12422	9770.9921875
242.11441	1849.71789550781
242.18529	1835.37255859375
251.10176	2936.24145507813
262.11868	9886.26953125
267.14914	2803.80688476563
296.16833	1584.27844238281
301.11478	2273.7060546875
304.43002	1549.99914550781
314.18097	1682.984375
329.15036	1432.79089355469
332.68588	1636.92065429688
333.1561	7567.03271484375
345.19116	2187.58911132813
364.13419	2513.66967773438
364.18671	1889.13891601563
372.20242	9984.4189453125
382.14407	1980.884765625
385.16888	1549.20727539063
416.22949	3130.10620117188
433.25625	3577.37377929688
467.23691	2350.16674804688
495.22821	1657.13537597656
515.25916	2236.15893554688
534.25806	1677.31567382813
536.26965	1530.75170898438
550.2619	1638.45104980469
564.24884	2634.47680664063
607.30621	2045.72912597656
614.29669	1766.91564941406
617.28729	1803.16442871094
665.3042	2288.37084960938
683.30103	1815.85131835938
701.86914	10886.1240234375
702.38965	18659.958984375
727.37122	1771.09887695313
736.33282	1978.18151855469
746.38086	5308.51220703125
771.36426	2014.97399902344
792.44659	5530.42919921875
866.40222	2007.46301269531
884.4212	2006.91540527344
988.49762	2951.31396484375
996.47711	2172.18896484375
997.45984	1851.64855957031
1144.5397	3143.59155273438
1285.5999	6803.89111328125
1286.5881	6178.6328125
1385.7029	4739.52392578125
peaklist end

peaklist start
mz=701.655460679784
fragmentation=HCD
charge=3
header=RawFile: QE929_MSQ1321_20180329_Heba_ub_s6_10_3 Index: 11722 Silind: 56273
101.10777	3276.98193359375
104.05309	7065.04052734375
106.73701	1250.2626953125
110.0715	2119.49365234375
111.09161	1646.9697265625
113.33192	1158.33801269531
120.08102	8596.23828125
129.10237	59619.4609375
130.10565	1517.96826171875
136.07587	12995.8369140625
139.08768	1392.32751464844
191.08211	1981.54321289063
208.10693	4572.0615234375
209.09157	5836.41259765625
219.07884	1642.74584960938
234.12286	2280.5986328125
262.11914	3046.60546875
286.77203	1504.10375976563
333.15784	1587.72021484375
413.29126	1523.05554199219
434.20294	2050.31225585938
616.31763	1851.51159667969
701.86719	6237.6611328125
702.38239	8480.7509765625
831.44507	1618.6171875
859.45862	1555.05432128906
883.39343	1662.04821777344
1088.4988	1557.56103515625
1138.1947	1541.92883300781
1212.7219	1602.67004394531
1240.6381	1943.92077636719
1275.63	6147.21142578125
peaklist end

peaklist start
mz=701.657021118868
fragmentation=HCD
charge=3
header=RawFile: QE929_MSQ1321_20180329_Heba_ub_s7_30_1 Index: 11178 Silind: 52083
101.1079	1426.09375
104.05336	4403.69140625
110.072	2466.99365234375
114.59099	1206.03637695313
120.08096	3066.9228515625
129.10245	32203.80859375
136.07564	5539.775390625
166.53372	1331.3779296875
208.10727	1875.48205566406
209.09283	1885.74731445313
230.0775	1716.00354003906
340.71164	1573.7216796875
346.40552	1411.63317871094
424.4313	1574.65295410156
702.38733	6828.94482421875
773.62842	1707.0302734375
1103.5602	1944.49914550781
peaklist end

peaklist start
mz=701.662778763237
fragmentation=HCD
charge=3
header=RawFile: QE929_MSQ1321_20180329_Heba_ub_s6_10_3 Index: 11224 Silind: 56066
102.0557	2451.009765625
110.07176	5792.9033203125
129.10204	2181.01049804688
134.31343	1227.5732421875
136.07581	2588.52685546875
143.1183	1940.92919921875
170.62318	1198.24792480469
201.12312	2197.2939453125
216.14407	1509.58386230469
217.13312	2790.88745117188
244.13593	1726.9599609375
245.12892	4716.1904296875
310.29758	1374.13598632813
461.24728	2581.36694335938
527.91315	1506.13256835938
577.29688	1933.15112304688
727.34583	2195.89990234375
792.37659	1828.69104003906
816.91907	2542.265625
826.41675	2938.46118164063
872.43744	3162.88818359375
995.49768	2510.22290039063
1161.6359	1706.44897460938
1319.676	2060.55810546875
2131.9116	1843.83166503906
peaklist end

peaklist start
mz=701.665020721268
fragmentation=HCD
charge=3
header=RawFile: QE929_MSQ1321_20180329_Heba_ub_s6_10_3 Index: 5826 Silind: 54504
100.0962	1332.4228515625
110.07166	125322.125
111.07544	2473.52465820313
112.15352	1402.6318359375
114.70803	1357.19018554688
129.10295	2274.4404296875
136.0757	13502.2431640625
138.06644	4825.1767578125
159.09195	2895.9306640625
181.09702	2622.03735351563
207.11404	1419.15417480469
214.15404	1627.84130859375
228.11354	15633.5830078125
256.10852	2473.35229492188
292.13028	9920.619140625
394.15533	1270.28662109375
411.17766	40763.9287109375
411.23172	2188.97631835938
467.229	1355.88403320313
526.1214	1567.59973144531
550.40771	1747.63220214844
568.26923	1656.03369140625
683.8136	2419.92749023438
692.33447	2741.25610351563
772.31378	1459.08605957031
826.34045	1931.39013671875
871.36749	2458.08862304688
1016.3036	1782.0478515625
1103.541	7082.99267578125
1401.6723	20679.51953125
peaklist end

peaklist start
mz=701.665020721268
fragmentation=HCD
charge=3
header=RawFile: QE929_MSQ1321_20180329_Heba_ub_s6_10_3 Index: 5989 Silind: 54504
102.30601	1282.19091796875
110.07159	33466.56640625
129.10272	2509.72534179688
132.21416	1317.384765625
136.07603	5992.61572265625
137.57977	1306.67431640625
139.56786	1126.71203613281
171.3654	1365.77258300781
228.1127	2127.04028320313
244.16591	1556.93493652344
318.38806	1337.79809570313
345.21225	2316.97583007813
398.20724	1318.45153808594
411.17535	5416.05615234375
493.46701	1311.55920410156
615.60071	1475.37609863281
623.90283	1360.47644042969
701.32794	2445.85180664063
701.43256	7960.4453125
702.3891	5999.466796875
788.4151	1673.04345703125
875.44684	1781.89965820313
1265.5873	7115.1865234375
1270.7268	1636.44213867188
1291.1899	1680.61413574219
peaklist end

peaklist start
mz=701.665069705405
fragmentation=HCD
charge=3
header=RawFile: QE929_MSQ1321_20180329_Heba_ub_s7_30_1 Index: 5635 Silind: 51359
106.33621	1379.10864257813
110.07162	126784.4921875
111.07502	5018.75439453125
136.07562	15948.39453125
138.06602	8178.06787109375
156.38419	1383.896484375
159.09119	2677.78662109375
181.09648	2069.58666992188
228.11258	11640.451171875
280.94504	1428.03259277344
283.11877	1776.13879394531
284.10294	1507.67822265625
292.12964	6553.8876953125
394.14862	1550.21728515625
411.17658	27262.9399414063
693.33325	1865.75952148438
701.33386	8081.06005859375
701.84314	8330.15234375
1227.514	1860.689453125
1266.5947	2988.001953125
1274.5669	1970.05029296875
peaklist end

peaklist start
mz=701.665069705405
fragmentation=HCD
charge=3
header=RawFile: QE929_MSQ1321_20180329_Heba_ub_s7_30_1 Index: 5826 Silind: 51359
110.07158	34670.953125
119.90739	1233.76818847656
129.10222	2780.96362304688
136.0757	2564.77856445313
138.06592	2081.65551757813
228.11127	1765.63708496094
244.1666	1320.29931640625
260.91489	1570.904296875
411.17651	6015.54443359375
480.75711	1417.25427246094
496.89655	1381.27026367188
701.32605	1986.3564453125
909.9483	1467.78771972656
939.38208	1952.26062011719
1089.0057	1742.51513671875
1102.5327	8114.1767578125
1244.3578	1845.77465820313
peaklist end

peaklist start
mz=701.665159195452
fragmentation=HCD
charge=3
header=RawFile: QE929_MSQ1321_20180329_Heba_ub_s3_ctrl_3 Index: 5429 Silind: 51903
100.46754	1086.87097167969
105.22238	1438.59460449219
110.07164	59288.234375
110.07912	2011.08203125
111.71776	1236.67333984375
129.10179	1366.59887695313
136.07558	8367.64453125
137.79712	1354.48413085938
138.0658	1609.52600097656
181.0974	1473.47082519531
228.11293	3005.34594726563
244.16635	1293.16259765625
272.20892	1294.83666992188
344.41135	1574.26721191406
411.17874	12620.4833984375
482.50354	1545.33325195313
701.33203	6406.314453125
861.3949	2361.62866210938
974.47791	2908.8408203125
peaklist end

peaklist start
mz=701.665159195452
fragmentation=HCD
charge=3
header=RawFile: QE929_MSQ1321_20180329_Heba_ub_s3_ctrl_3 Index: 5573 Silind: 51903
110.07165	20630.6015625
111.68254	1262.10498046875
129.1024	5507.9912109375
136.07617	2630.70068359375
137.39627	1233.47937011719
144.14862	1311.39599609375
148.9951	1322.77905273438
205.75993	1470.66027832031
244.16544	2887.03564453125
250.96216	1319.4921875
285.05844	1274.83630371094
326.53268	1485.10375976563
411.1788	1418.49743652344
591.63055	1422.74157714844
701.43079	9305.3125
904.91907	1622.25769042969
peaklist end

peaklist start
mz=701.665226352057
fragmentation=HCD
charge=3
header=RawFile: QE929_MSQ1321_20180329_Heba_ub_s5_10_2 Index: 5376 Silind: 54606
107.24609	1397.70849609375
107.75748	1218.56958007813
110.07163	110223.5859375
111.07508	5863.0693359375
114.27376	1154.38037109375
119.14525	1292.78771972656
129.10181	1816.08898925781
136.07585	17448.00390625
138.06589	3169.84008789063
146.18692	1366.5595703125
159.09224	1342.64685058594
181.0975	2219.30102539063
183.1226	1385.46520996094
207.11275	1695.86462402344
228.11194	10842.46875
256.10611	1774.44226074219
284.10141	1971.87475585938
292.12918	6684.10009765625
384.63739	1327.28393554688
411.17731	28481.0649414063
701.33368	7410.94677734375
701.84241	2621.0966796875
871.35883	1636.90942382813
973.33356	1572.57690429688
1323.9172	1764.01025390625
peaklist end

peaklist start
mz=701.665226352057
fragmentation=HCD
charge=3
header=RawFile: QE929_MSQ1321_20180329_Heba_ub_s5_10_2 Index: 5542 Silind: 54606
110.07162	28425.47265625
129.10226	2401.12329101563
130.10541	1395.13903808594
136.07603	1831.65734863281
138.06606	1787.23291015625
146.54086	1228.09790039063
228.1118	2000.84753417969
244.16559	1566.79638671875
385.96973	1410.130859375
411.17695	7904.2236328125
701.33173	1595.19763183594
755.66724	1457.67907714844
791.76367	1424.84436035156
920.49683	1825.76110839844
1085.4933	2270.21264648438
peaklist end

peaklist start
mz=701.665242113819
fragmentation=HCD
charge=3
header=RawFile: QE929_MSQ1321_20180329_Heba_ub_s2_ctrl_2 Index: 5713 Silind: 55797
110.07156	51304.42578125
117.08902	1253.36047363281
132.16068	1267.83740234375
136.07555	7281.322265625
138.06584	2086.77734375
170.67668	1473.27685546875
173.83347	1467.25817871094
181.09631	1555.46472167969
182.57367	1249.03356933594
228.11183	2798.86254882813
233.97714	1291.99487304688
292.12607	2956.27905273438
320.2984	1274.17004394531
411.17856	10736.296875
412.16998	1435.54992675781
536.28638	1798.89221191406
802.39172	1450.94592285156
1422.7574	1906.2412109375
peaklist end

peaklist start
mz=701.665328473169
fragmentation=HCD
charge=3
header=RawFile: QE929_MSQ1321_20180329_Heba_ub_s3_ctrl_3 Index: 6289 Silind: 51943
113.82286	1552.83117675781
120.64423	1314.78198242188
135.74141	1624.63049316406
183.17444	1472.82275390625
191.41058	1372.63793945313
314.9053	1545.66198730469
342.19528	1324.61352539063
353.76764	1342.10485839844
477.14499	1339.89855957031
486.44153	1450.06799316406
495.73117	1462.76428222656
568.76727	1515.98278808594
701.33398	1547.30383300781
702.34399	1792.84387207031
703.38849	97019.3359375
1540.3322	1486.61254882813
2798.6699	1757.76440429688
3224.2451	2051.52465820313
peaklist end

peaklist start
mz=701.665335407934
fragmentation=HCD
charge=3
header=RawFile: QE929_MSQ1321_20180329_Heba_ub_s1_ctrl_1 Index: 5543 Silind: 52488
110.07182	16896.671875
129.10272	2871.9541015625
136.07603	1849.39306640625
148.45094	1205.46826171875
199.47104	1338.06689453125
234.56535	1234.93469238281
321.70123	1274.72009277344
701.43054	14711.953125
peaklist end

peaklist start
mz=701.665365594328
fragmentation=HCD
charge=3
header=RawFile: QE929_MSQ1321_20180329_Heba_ub_s8_30_2 Index: 5661 Silind: 52164
106.94644	1293.68383789063
110.07157	81675.9375
111.07523	2003.74389648438
129.10208	1723.72534179688
129.881	1347.6279296875
131.6396	1373.63903808594
135.79726	1292.73498535156
136.07542	12345.0263671875
138.06573	6338.76806640625
152.2094	1318.59826660156
159.09216	1734.77001953125
181.09744	2343.76489257813
228.11365	9588.8193359375
232.07466	5690.16259765625
244.16464	8336.671875
256.10712	3080.21240234375
283.12094	1497.88598632813
292.1301	2876.423828125
345.15939	6811.19482421875
411.17743	16598.6202392578
684.30798	2098.31005859375
692.82422	2158.94677734375
701.40045	2293.95874023438
701.83203	3254.666015625
856.05963	1571.51477050781
1085.5128	5570.712890625
1265.601	24978.82421875
peaklist end

peaklist start
mz=701.665365594328
fragmentation=HCD
charge=3
header=RawFile: QE929_MSQ1321_20180329_Heba_ub_s8_30_2 Index: 5827 Silind: 52164
110.07156	32659.4140625
129.10248	2176.2109375
129.98083	1304.45080566406
130.36752	1238.734375
135.58148	1269.76525878906
136.07542	3141.18237304688
149.5347	1303.67504882813
157.13338	2109.57495117188
181.09706	1591.49365234375
202.45148	1299.18005371094
215.10005	1450.59606933594
228.11255	6113.38623046875
292.1293	1618.84814453125
298.5141	1443.22192382813
366.98715	1358.85510253906
411.17801	7869.9091796875
988.46948	1594.99243164063
1265.594	7457.14501953125
peaklist end

peaklist start
mz=701.665434346993
fragmentation=HCD
charge=3
header=RawFile: QE929_MSQ1321_20180329_Heba_ub_s4_10_1 Index: 5717 Silind: 47600
110.07159	47058.859375
111.07471	1501.65771484375
136.07568	8904.484375
138.06592	1169.98522949219
147.11246	2101.72827148438
228.11285	5539.45361328125
232.07483	8047.70458984375
244.16519	16628.16796875
254.14966	7734.52587890625
256.10794	1337.55383300781
278.25879	1484.80871582031
310.85101	1306.05773925781
345.15845	19956.66015625
395.15677	1599.25769042969
411.17822	12803.0187988281
701.4259	17764.427734375
peaklist end

peaklist start
mz=701.665434346993
fragmentation=HCD
charge=3
header=RawFile: QE929_MSQ1321_20180329_Heba_ub_s4_10_1 Index: 5903 Silind: 47600
110.07168	22850.908203125
127.94973	1453.71594238281
129.1021	7339.763671875
136.07567	3009.73828125
147.11363	1388.25207519531
175.11845	2777.74951171875
228.11232	1379.87548828125
244.16512	2419.67651367188
266.46094	1273.32946777344
273.1348	9651.578125
294.77203	1346.09973144531
301.12814	9316.9765625
411.17746	6180.37158203125
532.23993	1406.39013671875
701.44586	8961.431640625
799.5332	1681.43139648438
973.47974	4662.26220703125
1035.6804	1717.83142089844
1084.5096	2454.7001953125
1101.559	9673.3525390625
1102.5311	5921.7900390625
1159.6133	1527.96508789063
1264.581	10705.4770507813
peaklist end

peaklist start
mz=701.665444029472
fragmentation=HCD
charge=3
header=RawFile: QE929_MSQ1321_20180329_Heba_ub_s9_30_3 Index: 5556 Silind: 54259
101.07147	1684.62194824219
110.07171	116968.984375
111.0751	5264.54541015625
116.0713	1498.19860839844
132.05582	1340.60998535156
136.07556	15026.8203125
138.06609	7846.97314453125
146.06044	1796.47802734375
159.09161	2119.2900390625
181.09714	2994.40698242188
183.56812	1243.05834960938
207.11333	1938.66870117188
228.11346	9926.3720703125
229.11513	1635.14538574219
232.09929	1427.04565429688
256.1084	3203.83154296875
261.67667	1396.57263183594
284.10211	1875.23876953125
288.10883	1879.20068359375
292.12866	6220.0390625
322.67023	1460.3603515625
394.15268	1890.60083007813
411.17618	23062.0017089844
484.25381	1886.94421386719
503.76089	1496.77331542969
692.33026	2650.2041015625
692.82617	5645.80517578125
701.3302	6575.40380859375
701.84497	7352.3115234375
737.80688	1581.98974609375
781.35199	1724.99096679688
983.46027	1740.705078125
1103.5381	1777.42944335938
1121.0588	1615.62243652344
1275.5635	1992.00988769531
peaklist end

peaklist start
mz=701.665444029472
fragmentation=HCD
charge=3
header=RawFile: QE929_MSQ1321_20180329_Heba_ub_s9_30_3 Index: 5723 Silind: 54259
108.10323	1175.66687011719
110.07161	40775.91796875
129.10248	7900.9296875
136.07568	3113.34741210938
138.06657	1233.79113769531
147.11281	2781.06787109375
191.222	1174.9033203125
192.92163	1268.21826171875
228.11357	1907.00463867188
240.09953	1336.60461425781
244.16521	2265.22729492188
292.12805	2148.21044921875
331.19608	1752.16296386719
345.21454	2964.4521484375
356.18463	1375.57312011719
390.61508	1409.40148925781
411.17847	8178.53076171875
580.75525	1350.92138671875
595.17969	1430.88635253906
701.44086	9237.6044921875
702.3891	2674.0771484375
875.44751	1962.70935058594
1102.5281	10643.76171875
peaklist end

peaklist start
mz=526.501281551327
fragmentation=HCD
charge=4
header=RawFile: QE929_MSQ1321_20180329_Heba_ub_s3_ctrl_3 Index: 5480 Silind: 27304
101.07128	2080.771484375
110.07129	4254.7314453125
114.09155	1481.00219726563
118.01995	1188.19897460938
119.88475	1133.73950195313
120.0807	7023.8369140625
127.0052	1167.57934570313
129.10207	3849.08447265625
129.47433	1346.26892089844
136.07545	4424.30126953125
166.06023	1508.9404296875
175.11899	4110.05224609375
220.10696	1258.65747070313
221.12857	17102.591796875
222.13075	1937.31066894531
237.13461	2095.34252929688
244.09262	6539.43701171875
249.12567	1506.23352050781
429.59729	1984.41748046875
430.26746	1225.54614257813
519.28595	2106.92993164063
616.35305	10357.3862304688
625.09967	1276.703125
670.31757	10502.49609375
755.39612	1773.14221191406
784.39618	2368.4423828125
874.42711	20087.5792236328
875.41827	4665.15576171875
975.46897	3774.12915039063
peaklist end

peaklist start
mz=526.501281551327
fragmentation=HCD
charge=4
header=RawFile: QE929_MSQ1321_20180329_Heba_ub_s3_ctrl_3 Index: 5648 Silind: 27304
129.10245	1671.49328613281
136.07597	1728.63732910156
144.91093	1210.69836425781
230.39774	1069.10424804688
237.12302	5014.20947265625
274.43747	1102.11962890625
361.95294	1121.52807617188
433.07352	1117.81335449219
585.13416	1203.34887695313
601.66064	1293.66284179688
637.41614	1251.30358886719
743.02478	1191.03735351563
759.24719	1345.65368652344
1225.2308	1373.0107421875
peaklist end

peaklist start
mz=526.501352064569
fragmentation=HCD
charge=4
header=RawFile: QE929_MSQ1321_20180329_Heba_ub_s2_ctrl_2 Index: 5737 Silind: 28238
102.05527	1565.02734375
104.18918	1221.66088867188
110.07175	2046.44787597656
119.38711	1026.14489746094
120.08073	6154.61962890625
136.07555	1786.59521484375
154.54588	1079.58703613281
175.11774	1570.10522460938
246.12672	2367.56420898438
421.56152	1322.20178222656
475.92944	1199.54833984375
617.90961	1287.04675292969
778.38892	1569.92272949219
peaklist end

peaklist start
mz=526.501352064569
fragmentation=HCD
charge=4
header=RawFile: QE929_MSQ1321_20180329_Heba_ub_s2_ctrl_2 Index: 5792 Silind: 28238
101.07111	13778.6298828125
102.05511	1997.59423828125
107.20781	1048.97497558594
110.0714	15978.8134765625
114.09172	1220.17346191406
120.08084	31387.025390625
121.08405	2266.04467773438
122.94406	1182.74169921875
129.10214	8764.865234375
133.06073	14054.3388671875
136.07497	2575.3017578125
158.09665	2103.62280273438
166.06084	6281.072265625
176.1068	5301.56982421875
177.10251	4893.75732421875
183.14972	1274.96765136719
187.14482	1252.48425292969
196.14308	1632.09680175781
197.12808	2592.54272460938
199.1073	4844.8857421875
203.11803	1498.4658203125
209.05588	1588.54626464844
209.14027	2331.794921875
215.13904	2390.92358398438
216.0981	1845.43493652344
220.10741	2425.5458984375
222.13086	11739.80859375
226.08173	1473.48901367188
227.06636	8053.6640625
227.10243	5173.1943359375
235.10626	1348.17504882813
237.1349	8929.5712890625
242.15059	2267.0322265625
244.06935	2106.98583984375
244.09251	39526.37890625
245.09438	2574.09106445313
246.12744	1790.25671386719
249.15839	1432.587890625
285.13403	2305.03393554688
311.59821	1394.00341796875
312.15231	2053.2060546875
320.5112	1223.61657714844
326.16916	1755.27294921875
343.19623	1443.36303710938
350.18063	1344.23620605469
357.17639	7262.2685546875
380.18301	1988.23132324219
391.1604	1644.5126953125
458.22577	6354.8564453125
536.28302	1436.001953125
591.29706	1621.73425292969
600.29901	4866.5986328125
615.37128	1279.62316894531
682.28149	1424.26184082031
817.44135	4949.66259765625
1089.55	4640.84423828125
1286.7787	4991.8251953125
1534.7207	1460.013671875
peaklist end

peaklist start
mz=701.66821681212
fragmentation=HCD
charge=3
header=RawFile: QE929_MSQ1321_20180329_Heba_ub_s8_30_2 Index: 8226 Silind: 52327
102.95428	1402.62194824219
103.44006	1146.767578125
110.07145	5071.2275390625
128.56715	1199.05603027344
136.07544	1360.50463867188
170.51959	1456.34375
173.74944	1294.29711914063
176.54446	1391.25988769531
258.35037	1418.43127441406
301.12961	1627.79187011719
311.21225	1201.14770507813
343.11499	1301.62133789063
524.26123	1243.57458496094
812.44232	1727.44384765625
911.49805	1742.97216796875
982.53534	2960.12670898438
1206.1112	1715.16345214844
peaklist end

peaklist start
mz=526.51025998888
fragmentation=HCD
charge=4
header=RawFile: QE929_MSQ1321_20180329_Heba_ub_s5_10_2 Index: 3450 Silind: 26091
101.07142	1111.00305175781
110.07169	2435.08642578125
115.5485	1123.49267578125
119.082	7826.43994140625
120.12354	914.861633300781
129.1024	6760.48876953125
142.66629	1253.6220703125
143.11812	1170.6337890625
148.6076	986.346008300781
175.11945	1657.67138671875
198.34236	1160.12365722656
224.36308	1090.53088378906
246.15643	1752.77648925781
280.53073	1297.72668457031
314.99258	1702.26953125
470.19904	1228.12817382813
502.13766	1464.62426757813
504.24261	1677.81274414063
603.31146	1775.38720703125
674.34332	1759.62170410156
743.36517	1299.69165039063
763.63116	1295.92919921875
789.37103	7124.1513671875
915.27374	1478.32177734375
peaklist end

peaklist start
mz=526.510597319835
fragmentation=HCD
charge=4
header=RawFile: QE929_MSQ1321_20180329_Heba_ub_s1_ctrl_1 Index: 3397 Silind: 25302
101.0715	1379.96008300781
114.02888	1087.33459472656
116.07093	1763.91687011719
119.08211	15092.5654296875
129.10284	4608.9013671875
136.07585	4951.7421875
143.08176	2338.58056640625
145.09691	1298.35131835938
171.07661	1775.40283203125
175.11916	2577.98120117188
186.12415	1903.22863769531
192.75746	1333.24560546875
207.61763	1176.35571289063
227.04851	1365.03100585938
242.10165	1170.0478515625
246.15622	5987.22998046875
247.23174	1153.27380371094
259.14099	1073.92956542969
262.08533	2000.93676757813
314.99298	1498.47717285156
338.6611	1212.63879394531
375.19818	1217.32360839844
386.87799	2500.29614257813
397.03369	1183.361328125
413.03345	1163.58447265625
473.40817	1240.55810546875
477.7312	1298.55920410156
504.24339	7575.93933105469
548.79181	1153.29614257813
603.31372	5144.49365234375
626.46698	1268.61840820313
666.95209	1445.58422851563
674.34344	5904.09912109375
743.36871	2147.298828125
771.36743	1776.01611328125
789.37299	25436.03515625
794.47369	1346.05554199219
peaklist end

peaklist start
mz=701.688556649982
fragmentation=HCD
charge=3
header=RawFile: QE929_MSQ1321_20180329_Heba_ub_s8_30_2 Index: 14589 Silind: 53340
120.0808	10795.3212890625
129.10196	14970.3916015625
130.08623	5781.9013671875
142.11189	1463.29150390625
142.12201	12961.744140625
142.64272	1480.59716796875
147.11243	7723.58154296875
162.18819	1408.71984863281
164.03444	1546.62634277344
169.13303	45774.89453125
170.13643	1937.29321289063
183.14841	2971.33837890625
187.14383	42053.8203125
188.14783	2704.97924804688
197.12813	82314.3515625
197.14638	2657.46606445313
198.13173	8971.5673828125
211.14331	5448.96142578125
215.13855	37547.5625
215.15729	2486.21899414063
216.14024	1827.8154296875
218.14911	5576.677734375
219.15048	3155.10913085938
226.11829	1580.10900878906
235.10512	2562.88745117188
263.10228	10733.5080566406
265.1907	2021.3896484375
310.21165	22162.6090087891
312.15438	57076.9584960938
315.1636	1727.35546875
332.19128	10863.4111328125
362.16931	11843.26171875
424.69556	1874.82312011719
425.24066	1894.83520507813
431.22816	19646.5021972656
435.17676	1389.724609375
459.22323	40336.4926757813
461.23431	11033.716796875
494.91708	1682.21862792969
512.27753	1618.54565429688
530.29694	7485.486328125
544.31042	2457.5849609375
557.70154	1617.98059082031
558.28906	10146.966796875
569.77081	8848.564453125
576.25995	9505.8681640625
641.33026	1685.61853027344
659.33313	2646.20190429688
683.81299	1721.43713378906
723.33163	17890.46875
777.37573	2416.509765625
804.87738	1963.43774414063
845.39539	3359.05737304688
851.42277	19853.1928710938
896.42902	1975.57678222656
904.94409	11423.595703125
905.45264	10501.7470703125
906.42157	1685.02978515625
914.10962	1675.71899414063
955.98389	1695.69067382813
966.44562	12460.3642578125
1037.4829	29636.4711914063
1120.5309	3348.55737304688
1121.5078	9393.64868164063
1138.5348	67966.5625
1140.524	2636.40600585938
1158.3401	1923.43579101563
1235.6035	2800.61645507813
1237.6028	36408.6428222656
1384.653	12753.1030273438
1384.6685	10120.9655761719
1478.6473	1958.72961425781
1482.614	2041.380859375
1499.6916	38080.3002929688
1499.7111	15553.205078125
1500.6683	7031.65185546875
1598.7708	32551.1044921875
1677.8021	4546.10119628906
1695.816	131102.900390625
1850.2571	1704.09985351563
2052.9404	1727.98950195313
peaklist end

peaklist start
mz=526.521608524951
fragmentation=HCD
charge=4
header=RawFile: QE929_MSQ1321_20180329_Heba_ub_s9_30_3 Index: 8741 Silind: 29051
101.07143	2315.14526367188
102.0552	1467.47143554688
110.07176	1783.75354003906
115.08686	2461.68798828125
120.08097	68947.59375
121.08424	2092.68603515625
127.05026	6286.2451171875
129.10231	4304.79052734375
133.04292	10390.626953125
136.07561	17486.923828125
143.11819	1216.97314453125
147.11287	1555.26843261719
165.10255	11602.90234375
173.12915	2000.93969726563
191.11739	1300.30407714844
200.13881	1365.87475585938
201.12268	1707.70751953125
217.09781	1855.80737304688
242.14975	2236.6494140625
246.12645	6852.3330078125
246.15561	4737.96337890625
274.11969	5064.76611328125
280.10999	1572.97033691406
286.13931	1133.83483886719
291.0787	1245.68310546875
306.15781	1456.22106933594
308.10477	8339.35546875
319.14102	4884.68896484375
337.15039	1376.08142089844
371.13235	1262.02783203125
389.14508	2241.79565429688
402.17993	1332.77111816406
419.50818	1465.25207519531
424.23019	2071.03930664063
435.20352	2024.16882324219
441.25592	2790.55859375
458.2348	1980.70935058594
489.5087	1228.92407226563
494.96802	1223.72827148438
529.27006	11762.5799560547
564.2442	1635.05236816406
642.35613	6368.13879394531
693.28839	5077.39208984375
peaklist end

peaklist start
mz=526.521851887919
fragmentation=HCD
charge=4
header=RawFile: QE929_MSQ1321_20180329_Heba_ub_s3_ctrl_3 Index: 8461 Silind: 27916
101.07149	5093.92529296875
103.0545	1997.92797851563
106.34872	1219.33764648438
112.08729	2827.48681640625
115.08741	1503.35485839844
116.07104	2400.45483398438
120.08083	158490.546875
121.08434	10898.767578125
127.05003	15399.3984375
129.10248	4579.328125
131.11867	1987.10754394531
131.49799	1241.35815429688
133.0428	19851.78125
133.0502	1171.81884765625
136.07599	8175.71630859375
165.10205	26216.505859375
172.10844	2222.32470703125
173.12755	1288.17700195313
187.99763	1203.29956054688
200.13918	2967.49731445313
210.12363	1413.86120605469
217.09705	2972.08569335938
228.13481	2595.52905273438
229.10132	1520.22265625
233.1434	2037.60961914063
234.14125	1140.90344238281
235.10876	2873.7822265625
242.15042	6978.89208984375
246.12636	17251.666015625
246.15161	2052.95092773438
274.11887	10297.1728515625
280.11041	2098.76782226563
308.10609	17174.6479492188
319.13947	13021.125
330.18277	2201.02783203125
333.08545	1553.06774902344
337.15097	2698.95166015625
371.13562	6783.0048828125
389.14462	6927.06787109375
402.18091	6796.48974609375
423.1301	1628.32360839844
424.23126	1629.91455078125
441.25644	14784.513671875
452.15729	1870.54663085938
459.32877	2041.83483886719
480.83121	1919.63366699219
529.2735	2746.00415039063
572.26025	2773.36547851563
641.37408	1806.08374023438
642.35724	1911.01831054688
693.27045	1669.14123535156
889.42407	1474.349609375
peaklist end

peaklist start
mz=526.521867757407
fragmentation=HCD
charge=4
header=RawFile: QE929_MSQ1321_20180329_Heba_ub_s1_ctrl_1 Index: 8145 Silind: 26152
110.4287	1315.84033203125
120.08089	110784.5546875
121.08429	7752.1357421875
127.05038	11659.3056640625
129.10201	1519.13647460938
133.04285	14609.748046875
136.07576	6910.0986328125
138.64647	1116.58935546875
165.10228	17153.7578125
191.11758	1571.39892578125
200.13898	1352.53784179688
217.09772	2287.7333984375
228.13596	1482.07104492188
235.10765	2396.22290039063
242.14879	4973.63671875
246.12685	9115.216796875
274.12057	8298.96484375
280.1113	1922.00671386719
291.07858	1683.08483886719
308.10632	11280.7412109375
319.13937	5519.60302734375
333.08469	1722.306640625
337.14935	1790.16198730469
357.68799	1526.91516113281
371.13666	3962.40014648438
389.14478	2338.66137695313
402.18115	5206.51953125
423.13235	1486.22155761719
441.25562	5715.8837890625
506.84305	1159.76513671875
529.27075	2619.880859375
880.45892	3905.8837890625
912.05902	1268.8359375
peaklist end

peaklist start
mz=526.521952957488
fragmentation=HCD
charge=4
header=RawFile: QE929_MSQ1321_20180329_Heba_ub_s2_ctrl_2 Index: 8909 Silind: 28449
101.07169	4163.234375
103.05448	1820.76733398438
108.01682	1378.81323242188
110.07134	2383.59838867188
112.08691	1242.89599609375
115.08672	1481.146484375
120.08084	86111.578125
121.08416	6255.56787109375
127.05018	6712.77734375
129.10208	5943.69970703125
133.04305	12001.9072265625
136.07533	8944.5009765625
136.49013	1125.93798828125
141.37682	1261.99792480469
146.46155	1552.12365722656
165.10176	15160.8310546875
166.10458	1224.77880859375
173.12746	1959.36901855469
197.62047	1100.40148925781
217.09637	1824.70300292969
228.1335	1454.44250488281
235.10677	1762.68151855469
242.14957	2622.87744140625
246.12677	8722.841796875
246.15526	8810.6474609375
274.11896	5704.35400390625
280.11084	1680.9404296875
308.10516	7245.03369140625
319.1395	6578.84912109375
332.12396	1518.4150390625
337.15222	2126.98803710938
341.21878	1623.45471191406
357.69281	1499.0244140625
389.14453	4891.52392578125
402.17966	4535.9765625
424.22879	1634.390625
441.2569	5882.38623046875
458.23553	2180.70922851563
508.84052	1247.48803710938
514.90381	1518.81372070313
529.27032	1298.68566894531
572.26373	1899.82727050781
642.35693	1823.75610351563
793.88287	1253.66564941406
peaklist end

peaklist start
mz=526.521955005006
fragmentation=HCD
charge=4
header=RawFile: QE929_MSQ1321_20180329_Heba_ub_s6_10_3 Index: 9110 Silind: 27868
101.07143	6284.17333984375
102.05521	2892.1865234375
102.12638	1225.87951660156
103.05446	6716.4189453125
104.05281	1768.28979492188
110.07154	1341.19201660156
112.08703	2942.84887695313
115.08669	2659.1611328125
116.0166	2426.47143554688
116.07095	1660.83093261719
120.08094	227268.515625
121.08438	16522.505859375
127.05038	23310.08203125
129.10217	5506.1728515625
131.1178	2393.3544921875
133.04297	32314.947265625
136.07559	28616.419921875
137.0788	1886.99499511719
157.10887	2194.5654296875
165.10222	39953.765625
166.10559	2062.494140625
172.10692	2169.47509765625
173.1284	7270.55810546875
183.11307	5435.23828125
191.11703	2258.91455078125
200.13951	5401.25439453125
201.12361	1191.93139648438
217.09717	8450.17578125
223.1073	1792.59899902344
228.1344	2789.13940429688
229.10037	1886.39111328125
229.62215	1472.77087402344
232.91165	1221.9580078125
233.14215	2446.97509765625
235.10687	8460.9873046875
242.14958	8770.9755859375
243.1523	1320.35168457031
245.09085	2029.62438964844
246.12662	25896.650390625
246.15489	6979.20849609375
274.11969	18713.677734375
306.15903	7022.537109375
308.10562	29718.86328125
319.14005	16710.80078125
333.08517	2986.65991210938
337.15112	7330.90771484375
357.68997	2930.02075195313
371.13675	9779.451171875
388.18542	1903.94860839844
389.14575	9231.630859375
402.18106	10815.5478515625
405.21286	2028.60522460938
423.13419	1717.05871582031
424.23077	2701.7109375
441.25781	15726.90625
452.15952	2233.58081054688
458.23492	5490.91064453125
501.25067	2126.77416992188
529.27289	19215.1193847656
537.31696	2376.47314453125
564.24542	2944.94970703125
641.36792	2039.958984375
642.35278	9442.9482421875
693.2829	6707.48046875
856.34473	1491.85949707031
1030.6052	1596.66198730469
peaklist end

peaklist start
mz=526.521955005006
fragmentation=HCD
charge=4
header=RawFile: QE929_MSQ1321_20180329_Heba_ub_s6_10_3 Index: 9174 Silind: 27868
113.96355	1165.01831054688
120.08086	36910.45703125
121.08433	1453.26037597656
127.05043	2125.71118164063
129.10251	6291.44482421875
133.04355	4916.59619140625
136.07584	6764.64013671875
143.11771	15461.728515625
158.13649	1466.26843261719
165.10248	7401.40283203125
171.11354	4802.55078125
173.1288	2659.7451171875
181.09636	1317.62463378906
187.47551	1208.42456054688
201.12259	1544.3876953125
202.08235	1290.77990722656
218.79462	1141.36999511719
232.13994	9413.6806640625
242.16966	1388.25048828125
245.35223	1398.80249023438
246.1265	2060.83178710938
274.12204	1887.60205078125
280.11124	1399.07104492188
294.1785	1328.43725585938
308.10599	2308.56201171875
319.14227	1289.33715820313
320.12418	1518.17407226563
327.2377	1662.74963378906
331.20822	5123.541015625
337.14926	1479.587890625
371.13574	1631.67102050781
386.27908	1306.69934082031
402.17639	1761.05212402344
441.25885	1539.43115234375
459.26847	14893.8012695313
495.75259	2039.58618164063
572.34891	26640.0200195313
623.25085	1289.60144042969
732.38222	19786.5380859375
879.45166	4201.7900390625
peaklist end

peaklist start
mz=526.52217148746
fragmentation=HCD
charge=4
header=RawFile: QE929_MSQ1321_20180329_Heba_ub_s3_ctrl_3 Index: 8683 Silind: 27943
110.07169	3999.0322265625
113.07131	4356.02001953125
120.08095	8730.669921875
129.10252	1431.47302246094
136.0757	6088.2197265625
137.13683	1156.98449707031
146.1657	1077.56359863281
161.07483	1276.9638671875
175.11842	1386.05212402344
189.06895	1774.47900390625
231.11475	1254.91687011719
545.30719	1436.18566894531
646.35187	1648.09020996094
652.72394	1091.52661132813
696.28522	1266.93408203125
864.45667	2183.66259765625
888.4903	1295.90185546875
peaklist end

peaklist start
mz=526.522339630628
fragmentation=HCD
charge=4
header=RawFile: QE929_MSQ1321_20180329_Heba_ub_s1_ctrl_1 Index: 8345 Silind: 26193
113.07121	1781.62902832031
120.08118	4869.673828125
129.10225	1640.78088378906
136.07585	1488.62829589844
161.07404	1739.88391113281
185.31441	1324.52380371094
189.069	1331.98596191406
271.54041	1264.30493164063
498.97491	1337.92358398438
646.35217	1663.05493164063
1031.5037	1272.0927734375
peaklist end

peaklist start
mz=526.522364587014
fragmentation=HCD
charge=4
header=RawFile: QE929_MSQ1321_20180329_Heba_ub_s2_ctrl_2 Index: 9084 Silind: 28469
104.05325	1325.25817871094
110.07161	6572.17333984375
120.08095	14985.82421875
129.10237	7404.48291015625
136.0759	14621.7509765625
142.20284	1376.12390136719
143.11783	2329.529296875
147.68871	1303.49047851563
158.09167	1544.94860839844
169.13385	1353.89270019531
173.12811	2365.22021484375
175.11906	5994.94921875
188.62126	1228.05126953125
200.13965	1319.68774414063
203.12105	1557.96252441406
226.11888	2182.83081054688
228.13307	1345.12536621094
238.63539	2009.8310546875
269.12567	1239.22509765625
283.14362	6021.43896484375
325.18729	1539.48022460938
359.65405	1472.02038574219
379.16165	1376.75830078125
379.2106	5009.6689453125
392.45264	1429.32580566406
476.26242	3049.85620117188
565.3089	1831.08288574219
581.57898	1381.58093261719
646.48816	1447.90625
713.41895	1697.04736328125
791.33521	1927.05383300781
peaklist end

peaklist start
mz=526.522516455174
fragmentation=HCD
charge=4
header=RawFile: QE929_MSQ1321_20180329_Heba_ub_s3_ctrl_3 Index: 8171 Silind: 27894
119.55736	1065.62634277344
129.10237	1655.1005859375
143.08144	1201.34973144531
143.11836	1530.7626953125
159.0918	5777.27783203125
170.05995	5549.0078125
175.11966	1746.88952636719
187.08665	1427.349609375
200.14352	1959.98559570313
255.14856	6915.50634765625
272.17574	22748.3586425781
283.14413	1829.21801757813
289.99231	1088.97875976563
324.17035	1561.16040039063
567.13617	1237.4775390625
688.36098	21867.234375
752.35988	26969.9389648438
801.45367	2408.10302734375
865.44256	7870.59643554688
1172.49	1397.35827636719
1460.9847	1489.818359375
1487.4417	1277.95031738281
1739.4382	1899.22814941406
peaklist end

peaklist start
mz=701.694628762121
fragmentation=HCD
charge=3
header=RawFile: QE929_MSQ1321_20180329_Heba_ub_s2_ctrl_2 Index: 11269 Silind: 56117
127.51558	1147.21850585938
128.14185	1307.13818359375
129.103	1815.47399902344
136.07567	2742.82495117188
167.2515	1245.06530761719
227.08466	4825.5849609375
229.09206	1645.71520996094
241.18619	1465.1650390625
247.10291	1432.19091796875
311.28262	1361.7646484375
353.38892	1373.42004394531
414.26943	3777.69885253906
542.36011	2053.6884765625
811.63458	1662.15563964844
815.19763	1482.45373535156
885.85846	1543.05969238281
1176.5959	2324.85180664063
1376.7365	1918.51208496094
1925.6331	1693.47619628906
1992.8943	1589.2880859375
peaklist end

peaklist start
mz=701.698321847265
fragmentation=HCD
charge=3
header=RawFile: QE929_MSQ1321_20180329_Heba_ub_s1_ctrl_1 Index: 10168 Silind: 52799
120.08102	8720.185546875
129.10234	11489.81640625
130.0862	2368.16674804688
136.07565	2278.96728515625
147.11226	1811.14086914063
148.88289	1247.16149902344
232.4608	1492.51281738281
243.14566	1208.06579589844
258.13727	1427.33142089844
267.14938	2751.4169921875
270.63181	1364.34936523438
702.38763	1967.88891601563
942.49603	1859.12072753906
1013.5435	1756.82434082031
1274.6449	1712.193359375
peaklist end

peaklist start
mz=526.526749529321
fragmentation=HCD
charge=4
header=RawFile: QE929_MSQ1321_20180329_Heba_ub_s6_10_3 Index: 11146 Silind: 28057
101.07145	11486.0927734375
104.05326	2106.53881835938
110.07172	1602.466796875
112.05148	1032.29321289063
119.08192	12478.3076171875
120.081	5794.92041015625
129.10229	2277.61669921875
136.07608	7900.0224609375
157.13361	2663.83374023438
159.09204	1379.77490234375
159.11255	6010.8046875
171.14879	1654.6748046875
185.12819	2160.28076171875
187.10738	4294.1064453125
195.07693	4744.0888671875
197.12903	1575.78540039063
199.18108	2612.8642578125
201.08698	6510.13037109375
242.14914	1812.10998535156
275.1308	9673.337890625
314.17072	2569.53002929688
320.14517	1857.47741699219
337.17276	2313.58764648438
356.66376	1800.37451171875
391.17108	1560.3984375
406.45132	1255.67858886719
451.73538	2705.42333984375
515.28253	2420.62109375
531.14783	1363.11047363281
601.31055	1651.36877441406
601.40159	13871.783203125
610.39624	1294.21362304688
696.84589	2008.57946777344
700.46802	6002.5048828125
724.31262	1300.14892578125
780.05609	1417.97241210938
781.33484	2257.01879882813
782.32275	1662.58386230469
787.50317	2448.32641601563
951.57941	1230.65856933594
968.50317	1250.29846191406
1072.6027	1339.58679199219
peaklist end

peaklist start
mz=701.701248972479
fragmentation=HCD
charge=3
header=RawFile: QE929_MSQ1321_20180329_Heba_ub_s9_30_3 Index: 9883 Silind: 54949
110.07146	48101.48828125
114.18798	1287.53735351563
115.05014	7681.5244140625
115.6947	1242.01684570313
120.08096	2640.9228515625
127.04994	5222.7392578125
129.06601	1974.25915527344
129.10211	2644.01879882813
134.85316	1474.67993164063
136.07584	14555.2919921875
139.05013	1443.76452636719
143.11766	12390.0263671875
145.06052	7696.72900390625
155.11765	6211.30517578125
156.07661	152210.359375
157.06082	1953.45166015625
157.07993	5505.779296875
162.08749	6973.46826171875
167.04614	1976.48413085938
171.11209	9835.48046875
174.08707	2416.6171875
183.11256	15211.2880859375
184.07115	15126.4130859375
185.12819	2604.56518554688
188.10271	2982.77563476563
195.11256	1656.51123046875
196.071	6925.74609375
198.08614	1801.60656738281
200.10164	1759.068359375
201.12254	1685.3916015625
202.08165	10113.693359375
213.09863	8854.458984375
213.12146	2622.517578125
214.08295	2418.02856445313
216.09756	14278.2587890625
223.0824	1647.86755371094
223.1075	2415.20727539063
224.06686	1775.82897949219
228.13322	8961.1220703125
230.11456	1921.0185546875
231.10857	1479.60302734375
237.13385	5718.90185546875
240.13431	5922.107421875
241.09262	46560.23046875
242.09438	2230.77270507813
242.14943	2245.39672851563
251.10208	6256.91943359375
255.14467	49163.3861083984
259.10355	22152.955078125
270.14444	16044.45703125
287.16992	5930.08984375
309.15509	6009.77783203125
311.09833	7734.31591796875
326.18097	32268.572265625
327.16766	11255.1201171875
338.10776	7404.2255859375
344.15591	3831.771484375
344.19224	51179.6474609375
346.17651	5775.982421875
354.17633	19162.8969726563
356.11838	7224.619140625
372.18727	18919.3842773438
397.18005	3232.91577148438
398.16614	2278.92260742188
400.21686	3180.82470703125
406.17221	2334.732421875
414.2341	2272.86865234375
418.20868	23473.38671875
423.19748	5499.46044921875
432.18738	8480.0185546875
441.20825	9021.763671875
451.19263	6511.74609375
460.21942	2416.0009765625
469.20508	6384.09716796875
483.25656	5596.1220703125
485.24344	2825.28588867188
487.22974	5708.83935546875
505.24068	54051.041015625
510.26605	5541.89990234375
511.24948	7938.8017578125
531.25482	6622.98583984375
533.23773	9129.3955078125
545.26984	5575.56591796875
552.24042	3496.16088867188
563.28052	4401.33801269531
569.2691	2953.021484375
570.25378	6174.6220703125
587.27698	2929.14990234375
598.28662	1840.54992675781
618.3245	26781.7885742188
630.24304	2001.76208496094
644.33673	2089.48291015625
646.32043	2283.80859375
647.27832	2941.71899414063
662.34637	2339.28295898438
670.32257	1960.24047851563
671.3335	2219.57177734375
680.30536	2010.35205078125
689.35894	29718.2153320313
697.31561	2144.03857421875
698.30182	1945.77783203125
715.33508	1920.798828125
735.40094	1584.48449707031
743.33899	2421.45166015625
745.38776	2776.64965820313
760.38476	15662.2810058594
817.41849	59280.859375
842.40839	2838.44213867188
859.41833	2063.53100585938
860.41272	5715.9033203125
874.4295	2185.14233398438
877.44623	2033.78430175781
900.45502	5977.6025390625
918.46499	33551.154296875
1014.4873	25769.109375
1016.4808	2781.0625
1032.5084	36438.306640625
peaklist end

peaklist start
mz=701.70233214268
fragmentation=HCD
charge=3
header=RawFile: QE929_MSQ1321_20180329_Heba_ub_s5_10_2 Index: 9977 Silind: 55548
101.07159	2114.39599609375
110.07172	2760.96826171875
125.27305	1228.30090332031
129.10243	1994.56945800781
136.076	2893.88500976563
143.11856	1553.25354003906
147.06013	1278.5029296875
169.13365	2343.68212890625
171.11235	2046.20153808594
173.12805	1354.24584960938
179.23212	1287.92346191406
187.14397	11716.75390625
188.14774	2109.50805664063
197.12857	1748.54040527344
215.13919	2673.43994140625
218.05901	2445.11254882813
230.11359	2340.73754882813
237.12399	1582.67761230469
240.13469	1459.15783691406
240.17838	1344.26245117188
243.13391	1838.71740722656
251.15019	1851.57348632813
260.25107	1533.68127441406
265.11621	1681.56176757813
290.1319	1625.17529296875
343.94247	2486.7763671875
461.7507	1520.86315917969
462.27405	1636.67004394531
518.20941	1497.53210449219
715.39551	2929.84130859375
768.14893	1635.98913574219
830.42328	1539.19274902344
899.5329	1572.43762207031
920.4873	5142.95751953125
1034.5385	2705.84130859375
peaklist end

peaklist start
mz=701.70387979487
fragmentation=HCD
charge=3
header=RawFile: QE929_MSQ1321_20180329_Heba_ub_s8_30_2 Index: 7611 Silind: 52287
110.07162	2812.6064453125
115.93833	1131.69348144531
136.07558	2829.44604492188
138.71721	1509.9736328125
173.05605	2595.7724609375
174.80528	1342.26440429688
175.11974	2732.314453125
197.26619	1352.298828125
201.1235	5507.34033203125
257.1608	1560.72778320313
258.14255	1484.69189453125
271.1395	1571.48156738281
280.16595	1655.57287597656
288.08264	15760.2768554688
288.20377	1537.42199707031
298.17435	2380.82202148438
330.30795	1282.73645019531
341.53476	1619.12731933594
357.10065	1670.17358398438
443.82004	1291.1123046875
452.24911	2150.0166015625
499.81116	1576.55151367188
517.31158	6148.17333984375
563.27728	1976.01525878906
630.39195	9036.87329101563
701.35022	4893.99365234375
710.43091	1575.22521972656
814.50586	5773.66162109375
831.89642	1404.38696289063
915.5661	2791.27026367188
949.5578	1966.0087890625
1002.5874	10612.9030761719
1206.8899	1691.55004882813
1415.0171	1682.03442382813
peaklist end

peaklist start
mz=701.709374814918
fragmentation=HCD
charge=3
header=RawFile: QE929_MSQ1321_20180329_Heba_ub_s5_10_2 Index: 14583 Silind: 56518
102.05481	2561.85913085938
110.07117	1826.8583984375
120.08081	2135.998046875
135.67564	1267.39172363281
197.12727	1488.34606933594
199.18608	1250.0283203125
462.8248	1469.44494628906
552.68604	1525.31665039063
653.26221	1511.541015625
peaklist end

peaklist start
mz=701.7094672748
fragmentation=HCD
charge=3
header=RawFile: QE929_MSQ1321_20180329_Heba_ub_s6_10_3 Index: 16110 Silind: 59829
102.05545	6862.9482421875
110.07146	6526.3828125
120.08076	6734.29833984375
129.10226	1541.04553222656
136.07527	3121.58569335938
159.09114	1368.025390625
173.12814	18889.904296875
183.14862	10351.0361328125
187.14407	3137.97045898438
197.12767	8178.7529296875
201.12296	1592.71508789063
203.95351	1623.48559570313
211.14261	2464.4638671875
212.10144	2384.44360351563
215.15926	2250.27465820313
216.14099	3009.49194335938
226.08264	1373.53076171875
234.1221	1816.16748046875
243.10974	2538.20166015625
244.13737	1599.47192382813
259.09149	6330.46923828125
283.1391	2246.81909179688
301.13159	1387.5458984375
330.51239	1461.02136230469
357.17627	1526.18115234375
371.17258	2125.31762695313
410.12076	1414.11303710938
441.1954	1652.67407226563
454.21335	1451.45300292969
539.88922	1493.3818359375
572.30811	1437.91052246094
774.41711	1927.22229003906
789.47626	9769.0859375
901.73083	1546.53332519531
911.47516	4841.70849609375
1040.526	2180.701171875
1041.5471	2088.39916992188
1102.5361	1729.23022460938
1289.6495	5006.724609375
1410.6786	1922.6025390625
1415.5104	1669.68347167969
peaklist end

peaklist start
mz=701.709723962652
fragmentation=HCD
charge=3
header=RawFile: QE929_MSQ1321_20180329_Heba_ub_s9_30_3 Index: 15824 Silind: 56973
102.05499	10669.6728515625
110.07125	9189.1533203125
120.08096	12307.185546875
128.10672	2633.208984375
129.1024	5372.28564453125
130.06554	1705.4375
133.04309	1460.40380859375
136.07541	3345.197265625
141.10188	1382.25903320313
146.96886	1302.7890625
151.16093	1279.26647949219
159.09218	1917.21936035156
167.08157	2409.37109375
170.11832	1617.70092773438
171.11365	1584.67468261719
173.08937	1351.07763671875
173.12831	39581.61328125
174.13202	1986.62243652344
179.04832	1366.95910644531
183.14894	23110.3984375
187.14386	5946.541015625
197.12851	10300.462890625
199.07018	1472.4951171875
200.14032	1885.24755859375
201.12358	3018.86157226563
211.14365	7118.40234375
212.1024	8068.79638671875
216.14116	2006.69274902344
239.11353	1575.15856933594
241.08397	1522.33776855469
244.09256	2417.43188476563
244.1358	3096.28271484375
244.16403	1875.82214355469
246.15517	3021.7373046875
248.53101	1619.32666015625
259.09305	5391.7158203125
283.13977	6427.712890625
296.19528	1736.74108886719
341.15823	1587.21997070313
342.46619	1458.90625
357.17642	2832.37158203125
371.17355	7834.14306640625
427.202	1332.70764160156
438.35471	1526.46569824219
442.26932	1373.59924316406
447.24002	1820.35827636719
456.2442	2128.52294921875
457.26859	1774.50207519531
472.22028	3346.95166015625
476.25232	1586.23815917969
531.23541	1933.298828125
536.27167	1631.4560546875
554.28418	1812.52429199219
557.30817	2134.7451171875
560.2879	2243.83129882813
568.2915	1897.85314941406
581.28864	1895.85437011719
585.29999	2348.53271484375
599.30707	1582.81787109375
602.3255	1915.27954101563
611.28387	1752.86352539063
612.82294	2301.236328125
673.3736	3204.88452148438
710.3526	1648.59533691406
774.42456	7351.25927734375
809.40961	5531.96728515625
849.94031	1749.78881835938
894.45148	1963.39501953125
901.48694	2253.51586914063
911.48163	14903.8325195313
951.68573	1651.08264160156
974.45203	1778.69665527344
1015.5284	2590.57080078125
1040.5233	7448.833984375
1041.5415	3033.65063476563
1087.5648	2025.15063476563
1131.5557	2872.57153320313
1153.6106	2763.11645507813
1288.6461	3092.86450195313
1435.7256	5155.638671875
1435.7414	4737.39416503906
peaklist end

peaklist start
mz=526.534122754682
fragmentation=HCD
charge=4
header=RawFile: QE929_MSQ1321_20180329_Heba_ub_s3_ctrl_3 Index: 4998 Silind: 27252
110.0717	2353.57836914063
147.11288	1401.10754394531
224.88892	990.12255859375
226.58292	1267.00695800781
234.67822	1248.78735351563
253.14873	1206.52355957031
436.53625	1209.53515625
483.89886	1278.52197265625
527.26196	2348.92163085938
914.53687	1657.01879882813
1354.4827	1570.85913085938
1680.6721	1449.13037109375
peaklist end

peaklist start
mz=701.709936683212
fragmentation=HCD
charge=3
header=RawFile: QE929_MSQ1321_20180329_Heba_ub_s7_30_1 Index: 15597 Silind: 54949
102.05539	1431.83569335938
110.0715	1961.68786621094
117.20959	1195.1787109375
120.08089	2862.453125
136.07516	1814.55358886719
173.12828	9763.138671875
183.14899	5677.57763671875
211.14378	2555.76538085938
211.91983	1353.07299804688
212.10345	1412.49084472656
240.24791	1262.76843261719
259.09213	2457.63623046875
375.03146	1557.39367675781
718.37073	1714.86682128906
899.47144	1724.82592773438
1040.5072	2395.20336914063
1142.5812	2296.92846679688
peaklist end

peaklist start
mz=701.711498148483
fragmentation=HCD
charge=3
header=RawFile: QE929_MSQ1321_20180329_Heba_ub_s4_10_1 Index: 16026 Silind: 49780
102.05521	5456.37255859375
110.07146	2305.61645507813
111.03954	1207.42419433594
120.08076	5577.8173828125
129.10219	1479.99853515625
133.043	1879.98742675781
159.09175	1373.23767089844
164.43567	1194.8955078125
168.8978	1443.1650390625
173.12816	12876.408203125
179.04793	9346.4189453125
183.1489	5834.33642578125
187.14355	2081.48901367188
197.12811	7486.26904296875
199.6841	1282.09655761719
200.13882	1272.35107421875
201.10721	1256.50390625
201.12457	1548.64501953125
212.10223	2045.46447753906
213.78499	1599.77770996094
216.14226	1409.45068359375
244.09229	1722.54235839844
244.13734	1904.49011230469
246.15678	2612.02026367188
259.09222	2920.53881835938
280.09485	5889.68115234375
283.13608	1643.54235839844
326.17081	1532.33117675781
339.1738	1827.24670410156
357.17435	2678.62915039063
560.29254	1660.55944824219
693.32379	1627.90026855469
718.38757	1451.34448242188
774.41864	1958.31701660156
884.53748	1640.94592285156
897.79156	1642.82739257813
911.47649	4255.06958007813
1017.975	1769.03149414063
1436.7113	1710.45751953125
peaklist end

peaklist start
mz=701.730979993646
fragmentation=HCD
charge=3
header=RawFile: QE929_MSQ1321_20180329_Heba_ub_s3_ctrl_3 Index: 10674 Silind: 52196
110.07129	2359.99438476563
112.0873	1518.4423828125
129.10287	1527.30615234375
145.11343	1210.82958984375
166.06099	2094.65087890625
370.51617	1408.96435546875
481.20657	2087.79028320313
499.08786	1355.87084960938
593.6109	1529.73620605469
612.1087	1475.8955078125
702.38702	6689.0693359375
720.34119	2249.19897460938
780.10291	1476.18359375
841.39789	1806.51196289063
844.5564	1531.36975097656
peaklist end

peaklist start
mz=701.731240282282
fragmentation=HCD
charge=3
header=RawFile: QE929_MSQ1321_20180329_Heba_ub_s1_ctrl_1 Index: 10067 Silind: 52794
107.60966	1324.39038085938
237.39157	1154.03479003906
242.03772	1266.41333007813
426.94049	1449.65991210938
499.81686	1591.73864746094
702.38074	1956.75268554688
852.81171	1510.95690917969
889.93591	1694.53259277344
peaklist end

peaklist start
mz=526.556017816235
fragmentation=HCD
charge=4
header=RawFile: QE929_MSQ1321_20180329_Heba_ub_s6_10_3 Index: 11315 Silind: 28053
120.08126	2450.580078125
129.10295	1516.85534667969
130.0871	1035.86511230469
202.96835	1043.42797851563
217.91319	1016.3330078125
266.20615	1011.51953125
272.84195	1202.90368652344
793.43115	1825.17651367188
824.64337	1343.80529785156
1068.307	1463.18151855469
1097.173	1320.16259765625
1195.571	1329.08569335938
peaklist end

peaklist start
mz=701.994169536551
fragmentation=HCD
charge=3
header=RawFile: QE929_MSQ1321_20180329_Heba_ub_s8_30_2 Index: 2775 Silind: 51979
101.30583	1173.03430175781
123.76997	1221.49951171875
436.91852	1433.97766113281
475.20184	1627.44653320313
573.27533	1712.43725585938
589.32373	1905.59362792969
654.80457	6991.1552734375
702.36475	2252.5703125
742.37598	1923.76635742188
1496.4479	1683.94775390625
1784.8825	14943.9630126953
1812.8659	8801.61743164063
1827.8267	1665.51611328125
1850.2063	1867.76306152344
1983.6652	1871.97827148438
2690.9485	1693.26416015625
peaklist end

peaklist start
mz=701.994308972711
fragmentation=HCD
charge=3
header=RawFile: QE929_MSQ1321_20180329_Heba_ub_s4_10_1 Index: 2724 Silind: 47173
101.24256	1155.91357421875
104.6993	1206.37707519531
128.76463	1237.15771484375
149.95514	1535.49401855469
241.37117	1461.57824707031
298.96225	1319.78881835938
329.19247	2418.75854492188
339.12387	1248.73876953125
469.21689	1436.37036132813
536.31293	1357.60876464844
541.31543	1455.60314941406
737.14764	1477.17504882813
742.38611	2624.54321289063
1014.0626	1689.16809082031
1236.0033	1514.1494140625
1359.6929	1525.68786621094
1542.6304	1591.84008789063
peaklist end

peaklist start
mz=701.994311919608
fragmentation=HCD
charge=3
header=RawFile: QE929_MSQ1321_20180329_Heba_ub_s3_ctrl_3 Index: 9377 Silind: 52118
110.07113	2001.06701660156
112.20063	1255.1923828125
129.10207	1787.1923828125
130.0658	1292.89001464844
132.50818	1199.91186523438
132.82672	1196.47875976563
147.11238	1826.11254882813
152.66562	1296.03588867188
175.11729	1305.13464355469
214.1183	2338.22509765625
234.0829	1438.31335449219
999.58826	1722.06848144531
1220.668	2182.88842773438
1567.7677	1705.11450195313
1569.6918	1699.47778320313
peaklist end

peaklist start
mz=701.994568978937
fragmentation=HCD
charge=3
header=RawFile: QE929_MSQ1321_20180329_Heba_ub_s2_ctrl_2 Index: 9844 Silind: 56010
100.22006	1219.95690917969
110.0709	2709.14379882813
115.73338	1187.61853027344
129.10124	2670.70166015625
132.39688	1174.25476074219
136.07469	1542.77954101563
169.09656	1879.43383789063
188.85893	1201.25012207031
191.14169	1160.70935058594
202.08121	1431.35180664063
230.03979	1334.853515625
384.18527	1504.95666503906
396.11102	1378.041015625
1339.1759	1590.97998046875
1376.7759	2317.04858398438
1377.7427	2606.05249023438
peaklist end

peaklist start
mz=701.994746007015
fragmentation=HCD
charge=3
header=RawFile: QE929_MSQ1321_20180329_Heba_ub_s9_30_3 Index: 9714 Silind: 54885
110.07146	8495.1337890625
119.08188	2134.31860351563
129.10201	6187.2392578125
136.07541	1934.54943847656
184.07086	1154.42358398438
262.08704	1554.33227539063
270.14417	2638.91015625
329.90048	1633.20715332031
629.07916	1705.50756835938
758.82056	2302.458984375
845.45612	1789.00549316406
1348.2458	1563.01049804688
1376.7715	4592.404296875
1427.8052	1654.55993652344
peaklist end

peaklist start
mz=701.994889664504
fragmentation=HCD
charge=3
header=RawFile: QE929_MSQ1321_20180329_Heba_ub_s6_10_3 Index: 10070 Silind: 55689
101.07133	1648.19812011719
110.07135	5421.904296875
119.92516	1201.36206054688
129.10226	1445.12524414063
134.40331	1210.73962402344
136.076	2621.65454101563
152.34656	1137.84045410156
169.09644	1690.06115722656
208.39452	1532.04418945313
235.88264	1355.91455078125
236.11497	1520.86437988281
350.34824	1450.77075195313
376.71976	1695.86657714844
1002.2712	1724.00463867188
1219.6525	3036.361328125
1220.6848	1998.94543457031
peaklist end

peaklist start
mz=701.994930054298
fragmentation=HCD
charge=3
header=RawFile: QE929_MSQ1321_20180329_Heba_ub_s7_30_1 Index: 9621 Silind: 51866
110.07114	5279.72705078125
115.23915	1177.86352539063
119.08109	1614.78479003906
129.10153	1344.427734375
147.11255	1905.38000488281
159.09166	1639.04626464844
200.72937	1626.55773925781
262.08578	1387.06884765625
266.58105	1233.12536621094
275.50897	1316.56982421875
316.90692	1319.74682617188
458.04803	1349.71350097656
688.38715	1640.17163085938
777.12231	1538.52893066406
1063.491	1631.19519042969
1220.6638	1818.73205566406
2080.3943	1615.54809570313
peaklist end

peaklist start
mz=701.995001313545
fragmentation=HCD
charge=3
header=RawFile: QE929_MSQ1321_20180329_Heba_ub_s8_30_2 Index: 9817 Silind: 52438
110.07166	3132.53540039063
111.86916	1267.072265625
119.08189	1571.60534667969
129.1026	2370.02905273438
136.07512	5607.50048828125
138.13792	1472.73828125
165.54359	1423.13708496094
169.09723	2054.8056640625
229.09346	1396.50366210938
245.99298	1256.63745117188
270.14404	1345.39489746094
271.10266	1897.08935546875
392.44388	1539.41882324219
532.37634	1419.13562011719
562.16119	1431.34924316406
745.43536	5121.9716796875
1214.0847	1537.2119140625
1220.6674	6826.84814453125
1889.5459	1915.97485351563
2072.1418	1791.54248046875
peaklist end

peaklist start
mz=701.995444628325
fragmentation=HCD
charge=3
header=RawFile: QE929_MSQ1321_20180329_Heba_ub_s4_10_1 Index: 9942 Silind: 48575
100.8173	1191.30310058594
109.02402	1280.85925292969
110.07145	4842.37255859375
130.08607	1964.44860839844
199.33061	1451.6748046875
231.76892	1444.4609375
245.56953	1562.64465332031
262.08597	1590.41357421875
268.20605	1292.158203125
459.25638	1359.73364257813
489.78403	1312.81225585938
511.94507	1426.99853515625
516.00055	1634.96411132813
664.67114	1673.42565917969
715.60864	1449.97387695313
1060.5316	1542.78039550781
1197.4744	1545.53784179688
1219.6564	2519.5908203125
1435.673	1520.08996582031
1440.4836	1659.84509277344
1508.8688	1654.8701171875
1757.3256	1700.04125976563
1842.9089	1659.68322753906
peaklist end

peaklist start
mz=702.00758524581
fragmentation=HCD
charge=3
header=RawFile: QE929_MSQ1321_20180329_Heba_ub_s9_30_3 Index: 10482 Silind: 55088
109.72852	1220.59802246094
110.07195	6934.90966796875
113.68549	1174.15454101563
114.83426	1233.83459472656
120.08113	6813.35009765625
122.78035	1186.48510742188
129.10327	1595.42553710938
136.07571	1607.18286132813
147.11276	1586.77954101563
187.14369	2542.04663085938
235.08269	5585.74755859375
252.10942	4962.3857421875
421.47614	1614.68395996094
588.65479	1501.224609375
809.81708	1533.36853027344
1020.0674	1607.73803710938
1713.202	1734.28759765625
peaklist end

peaklist start
mz=702.016683783502
fragmentation=HCD
charge=3
header=RawFile: QE929_MSQ1321_20180329_Heba_ub_s3_ctrl_3 Index: 9149 Silind: 52099
110.07144	2396.6220703125
120.06087	1114.88745117188
129.1022	2372.10571289063
260.19806	2293.56909179688
269.17941	1252.50708007813
285.8038	1203.89123535156
472.28232	1546.814453125
514.26324	2293.74047851563
797.3711	12629.931640625
1480.7107	1731.90563964844
2671.0779	1996.97192382813
peaklist end

peaklist start
mz=702.017225995454
fragmentation=HCD
charge=3
header=RawFile: QE929_MSQ1321_20180329_Heba_ub_s4_10_1 Index: 8697 Silind: 48342
101.07137	6446.99951171875
102.05576	1584.88696289063
110.07209	5448.8916015625
111.58889	1346.15417480469
120.08092	42097.9765625
120.08894	1592.64306640625
145.09749	1894.02673339844
167.08142	1507.74072265625
173.12857	9717.2998046875
185.0925	5170.0283203125
201.12447	1487.96948242188
212.10242	1670.98278808594
266.15176	2197.42822265625
284.15988	2148.1064453125
308.10867	1411.18713378906
313.18823	1425.4697265625
403.78702	1498.267578125
419.23093	1906.19055175781
488.14478	1393.2734375
670.28375	1955.06359863281
766.22192	1394.63818359375
774.12653	1429.85388183594
801.72778	1536.08959960938
818.15942	1353.28356933594
1098.9895	1736.38122558594
peaklist end

peaklist start
mz=702.017745395361
fragmentation=HCD
charge=3
header=RawFile: QE929_MSQ1321_20180329_Heba_ub_s9_30_3 Index: 8508 Silind: 54536
101.07124	3158.18139648438
103.35248	1096.328125
103.89681	1313.15832519531
104.81919	1457.37768554688
110.07146	1698.16259765625
120.08079	14354.294921875
129.10252	1543.87512207031
145.09702	1434.40222167969
163.47543	1346.55822753906
166.50829	1513.67211914063
173.1281	5524.87255859375
199.29645	1269.27966308594
201.1232	2335.59912109375
254.24461	1464.42443847656
266.15051	1534.7919921875
267.14938	2843.42846679688
284.16055	1836.03894042969
299.17477	1323.26965332031
312.17007	1465.32189941406
314.94131	1245.58874511719
316.74698	1329.36767578125
395.6218	1367.36938476563
980.40381	2046.77758789063
peaklist end

peaklist start
mz=526.772226549588
fragmentation=HCD
charge=4
header=RawFile: QE929_MSQ1321_20180329_Heba_ub_s7_30_1 Index: 8694 Silind: 23474
101.07105	2302.0673828125
102.05529	2591.36303710938
103.05489	1569.04907226563
120.08089	101200.8828125
121.08418	5501.38134765625
127.05037	9834.9814453125
133.04312	12174.0546875
135.94887	1195.33642578125
136.07564	27517.779296875
149.71634	1200.25048828125
162.32239	1094.37170410156
165.10217	17490.814453125
172.10815	1545.68151855469
191.11723	1310.52978515625
217.09679	2884.7919921875
227.1156	1389.07238769531
233.142	1288.28100585938
235.10661	1581.66638183594
242.14909	4080.92236328125
246.12659	11711.8564453125
246.1539	4072.70483398438
274.11945	7915.67919921875
291.0787	1790.81469726563
306.15903	8488.6640625
307.6846	1372.83154296875
308.10683	11075.1921386719
319.13831	5463.576171875
337.14948	2393.08862304688
389.14529	4467.7412109375
401.13361	1186.35400390625
402.17947	2361.21875
435.20142	2822.869140625
441.25577	6560.84375
457.28897	1865.70812988281
529.272	34272.6298828125
564.24594	9906.60668945313
642.35388	15119.4974365234
675.27441	4450.826171875
693.28658	11529.8403320313
777.42108	2182.35327148438
805.41229	1763.82604980469
peaklist end

peaklist start
mz=526.772945192199
fragmentation=HCD
charge=4
header=RawFile: QE929_MSQ1321_20180329_Heba_ub_s8_30_2 Index: 11926 Silind: 27147
100.27959	1111.30004882813
110.07217	9708.521484375
117.44874	1280.58959960938
120.0812	18343.189453125
129.10249	10018.341796875
130.10646	1346.33740234375
136.076	30074.138671875
157.07803	1460.40637207031
173.12836	1737.13549804688
175.11992	4218.4482421875
192.25787	1155.474609375
193.09747	1168.09875488281
199.18245	1106.02233886719
223.15576	1425.55822753906
233.16455	8779.5615234375
235.14578	1412.75170898438
251.15065	5656.50390625
288.16986	2089.87255859375
342.13239	1251.7646484375
350.21808	1331.67785644531
364.2363	1554.83081054688
417.19025	1763.07568359375
530.26746	1793.84326171875
545.30981	1509.83178710938
662.37042	1800.87145996094
730.33459	2410.85498046875
736.3714	1365.92919921875
744.4411	5766.419921875
745.41565	1481.98889160156
773.395	6239.64855957031
781.42181	2524.89868164063
791.40856	9318.62268066406
1346.2092	1439.9970703125
1587.4303	1991.62854003906
peaklist end

peaklist start
mz=526.773541721037
fragmentation=HCD
charge=4
header=RawFile: QE929_MSQ1321_20180329_Heba_ub_s8_30_2 Index: 11479 Silind: 27070
110.07182	1834.50268554688
111.60323	1492.21154785156
120.08105	9200.3642578125
129.10252	2499.060546875
132.81613	1050.39416503906
136.07593	1395.50903320313
173.12813	1438.884765625
186.12379	1439.09887695313
197.12872	2072.02465820313
199.18094	1606.220703125
200.13957	2302.232421875
214.11856	1963.12463378906
224.74472	1303.59582519531
228.13477	4812.45751953125
310.21329	2311.65600585938
327.20215	1911.38317871094
381.25198	4499.6875
504.28845	1422.87145996094
595.16864	1166.4462890625
734.84052	1470.06750488281
peaklist end

peaklist start
mz=702.033072176871
fragmentation=HCD
charge=3
header=RawFile: QE929_MSQ1321_20180329_Heba_ub_s2_ctrl_2 Index: 10927 Silind: 57985
101.07124	5601.96728515625
110.07172	9679.7333984375
115.08694	1423.52978515625
120.08137	1361.49926757813
129.10229	5522.36474609375
133.04329	2395.16845703125
136.07639	1991.38537597656
159.077	2172.90380859375
173.12895	1978.00219726563
187.14403	2152.2216796875
198.08731	2086.58642578125
201.03326	2792.78784179688
212.13901	3189.4619140625
218.0593	5669.0478515625
227.45711	1520.10778808594
230.11382	2644.45825195313
240.13434	2605.20092773438
251.15018	2931.80859375
254.15053	3258.01977539063
257.16232	1293.52258300781
325.22055	1549.77270507813
363.18384	1442.21643066406
404.22696	1644.55541992188
470.75198	1628.12231445313
473.25269	1489.64855957031
492.48392	1504.896484375
493.27084	1670.54919433594
583.52399	1448.38427734375
586.33594	2327.14721679688
590.19977	1550.41662597656
590.30756	1323.46264648438
618.34961	1816.79956054688
715.4097	15042.0634765625
786.4469	6843.17333984375
881.93207	1818.53625488281
890.45032	2684.14697265625
891.64636	1522.36242675781
892.42767	2896.76977539063
899.52675	11178.1081542969
911.50098	2403.16918945313
922.48993	1984.93505859375
968.54785	2248.55151367188
1022.074	1780.12854003906
1024.1765	1669.88610839844
1050.4877	2161.02368164063
1405.0546	1712.38513183594
peaklist end

peaklist start
mz=702.035356904726
fragmentation=HCD
charge=3
header=RawFile: QE929_MSQ1321_20180329_Heba_ub_s8_30_2 Index: 16396 Silind: 53918
110.07178	1879.00732421875
117.27084	1322.25085449219
120.08093	5154.86279296875
129.10272	1547.10522460938
213.78119	1263.83984375
232.63243	1387.61047363281
289.22214	1248.03186035156
402.71609	2091.33447265625
458.65515	1487.06323242188
804.4223	5798.8134765625
874.41327	2064.5439453125
1030.7635	1820.56994628906
1268.2455	1774.81726074219
peaklist end

peaklist start
mz=702.044715781728
fragmentation=HCD
charge=3
header=RawFile: QE929_MSQ1321_20180329_Heba_ub_s7_30_1 Index: 13941 Silind: 52405
103.0044	1174.15246582031
110.07141	3191.63110351563
117.21339	1204.67590332031
120.08086	8135.42822265625
129.10182	2635.14697265625
159.09149	1937.06628417969
169.57649	1463.50280761719
216.20825	1251.53601074219
238.81425	1481.08618164063
263.15497	1306.7275390625
302.39621	1541.22521972656
619.62689	1674.84729003906
1627.0728	1832.95288085938
peaklist end

peaklist start
mz=702.045080995931
fragmentation=HCD
charge=3
header=RawFile: QE929_MSQ1321_20180329_Heba_ub_s9_30_3 Index: 14141 Silind: 56143
110.07163	7643.876953125
120.08083	11862.33203125
129.10159	1657.32580566406
136.07579	2752.80126953125
143.1178	2440.9833984375
155.98125	1254.51818847656
158.7317	1448.755859375
159.09109	1719.5224609375
178.08476	1315.9453125
180.95152	1150.98583984375
200.2879	1156.48742675781
209.13908	2522.74438476563
220.3443	1228.54211425781
223.10748	18333.50390625
224.10892	2199.22485351563
237.13432	2088.49462890625
242.14857	1260.09094238281
251.10094	2605.30297851563
262.14102	1846.42761230469
288.20126	1712.33642578125
336.00696	1329.00671386719
438.03125	1361.08679199219
451.98251	1536.09216308594
629.34668	1698.22534179688
653.36969	1776.24145507813
719.39813	1602.94384765625
817.41235	1464.77868652344
832.45953	2193.25537109375
833.45441	2331.97973632813
838.41235	1872.69848632813
853.47803	2322.32470703125
880.85577	1851.13549804688
979.51794	5508.4169921875
980.51765	7392.8466796875
982.51569	1519.46411132813
1224.5742	1699.1171875
1569.163	1484.9169921875
1858.6528	2032.29870605469
peaklist end

peaklist start
mz=702.045345557054
fragmentation=HCD
charge=3
header=RawFile: QE929_MSQ1321_20180329_Heba_ub_s6_10_3 Index: 14475 Silind: 59122
110.07162	8704.8388671875
112.62216	1225.25708007813
120.08099	10948.7939453125
129.10213	1387.41076660156
137.29057	1268.59814453125
141.51746	1212.21130371094
159.09227	2180.6708984375
164.11826	1309.40795898438
192.17781	1329.10339355469
197.12796	2159.9609375
209.13928	5133.595703125
237.13408	2740.97241210938
244.304	1244.58215332031
288.20062	2477.2783203125
294.85721	1405.6943359375
298.85995	1310.68725585938
436.05496	1455.58459472656
512.33087	1356.36071777344
694.11542	1486.38061523438
854.48621	2545.9091796875
1485.8083	1593.21069335938
peaklist end

peaklist start
mz=526.802158631721
fragmentation=HCD
charge=4
header=RawFile: QE929_MSQ1321_20180329_Heba_ub_s2_ctrl_2 Index: 10556 Silind: 28569
101.07106	6473.85302734375
101.16995	948.790344238281
101.57937	1194.10815429688
106.07434	936.02490234375
110.07112	4964.20458984375
120.08081	16813.33203125
121.08385	1708.67138671875
129.10222	10054.9267578125
130.08554	1464.64831542969
136.0748	1599.99609375
147.11206	2044.19665527344
157.13251	1526.2939453125
177.1019	5316.927734375
185.12688	1517.64318847656
199.10724	1345.23156738281
219.14836	6018.21630859375
223.15613	2407.2314453125
251.14912	1595.78369140625
285.15491	1815.98022460938
312.96292	1190.73608398438
436.21863	1204.49365234375
507.25851	1758.51379394531
527.31305	1342.97814941406
530.32788	6447.48132324219
613.82568	1461.86779785156
654.32311	6719.03527832031
660.3363	2660.92797851563
767.40704	1544.64196777344
845.14215	1328.22985839844
858.35352	1522.83947753906
1377.9437	1341.16943359375
1799.1584	1424.14892578125
1996.3597	1377.98864746094
2086.9592	1496.8037109375
peaklist end

peaklist start
mz=526.802691267811
fragmentation=HCD
charge=4
header=RawFile: QE929_MSQ1321_20180329_Heba_ub_s2_ctrl_2 Index: 10921 Silind: 28584
101.07142	10409.4970703125
104.05361	1508.36999511719
110.07137	2751.13403320313
119.08185	6285.7109375
120.08106	1727.34008789063
129.10217	8495.48046875
135.0204	1074.91174316406
136.07571	8013.279296875
159.0914	1806.95654296875
159.11269	14892.1181640625
171.14915	8908.2490234375
172.15327	1159.69616699219
173.12889	1298.76806640625
181.85971	1212.03820800781
183.14886	4838.1376953125
185.09172	1480.05590820313
187.10809	5665.20166015625
199.18105	1600.51440429688
201.08708	5204.00341796875
211.1443	1773.97729492188
220.07816	1110.39855957031
220.97687	1325.63635253906
242.14937	1847.23754882813
258.10782	1636.20031738281
268.16522	1259.15661621094
275.1297	7221.29345703125
288.19971	1351.80529785156
314.17343	3887.92797851563
320.14679	1273.14392089844
337.17297	2378.6181640625
356.65607	1337.9443359375
391.17227	5656.15966796875
395.21457	1104.37878417969
401.28745	2553.60668945313
514.37122	1195.89929199219
537.30646	1256.62329101563
601.40442	16429.3292236328
700.46849	4356.48449707031
787.50146	2576.12109375
793.41813	10399.51171875
898.40875	1734.67114257813
922.4704	1394.40100097656
1025.4786	1527.55615234375
peaklist end

peaklist start
mz=1052.89344274533
fragmentation=HCD
charge=2
header=RawFile: QE929_MSQ1321_20180329_Heba_ub_s8_30_2 Index: 17129 Silind: 80697
206.73575	1823.74560546875
258.09058	1686.45068359375
316.57367	1924.72692871094
358.27725	1697.86022949219
410.3981	1961.20141601563
444.06754	1730.69519042969
580.27673	3223.36767578125
934.50098	2396.9775390625
953.15009	2192.37670898438
1359.676	10564.59765625
1451.2351	2006.28210449219
peaklist end

peaklist start
mz=526.972271930528
fragmentation=HCD
charge=4
header=RawFile: QE929_MSQ1321_20180329_Heba_ub_s3_ctrl_3 Index: 6832 Silind: 27397
110.0717	2018.36242675781
122.89905	1193.66943359375
126.30894	1127.10778808594
129.10234	4797.552734375
136.07597	2164.77856445313
175.11955	1101.533203125
227.10281	1274.85949707031
234.78392	1141.12585449219
298.14001	1255.58581542969
357.38129	1139.53540039063
358.71146	1040.34497070313
367.99045	1323.90893554688
508.44745	1246.46801757813
670.3266	1208.52526855469
730.65582	1277.02990722656
928.00287	1252.54467773438
1147.6931	1384.25366210938
peaklist end

peaklist start
mz=702.325466767434
fragmentation=HCD
charge=3
header=RawFile: QE929_MSQ1321_20180329_Heba_ub_s4_10_1 Index: 3444 Silind: 47246
101.07152	15000.1240234375
102.05556	9782.8505859375
113.07153	3641.06713867188
115.76061	1426.93994140625
124.29309	1376.75061035156
126.31175	1544.46069335938
129.06607	14141.287109375
129.10255	70709.1484375
130.10612	2489.82446289063
133.0612	5901.04345703125
138.09225	2001.89001464844
141.06609	25482.884765625
155.08171	3044.99145507813
155.11787	2747.6103515625
159.0768	1759.07800292969
175.11902	8022.01123046875
182.12889	9572.7265625
183.11293	18810.552734375
186.12343	11076.904296875
187.07123	2181.15991210938
195.11356	3587.70556640625
198.08748	8487.3662109375
200.13924	25294.81640625
210.12338	1871.005859375
211.10782	6329.6533203125
212.10387	10483.62890625
213.08755	1859.37292480469
214.11697	1527.78466796875
215.11414	6391.1044921875
215.13789	2395.71875
228.13385	7033.40771484375
228.17032	2016.90246582031
229.13066	2243.18188476563
231.09749	2292.35229492188
240.13461	16910.50390625
243.13254	3053.69189453125
244.09189	12775.80078125
244.16399	1819.04479980469
246.15616	6141.8955078125
269.12659	10978.5693359375
286.15198	18961.8125
297.1561	3151.93017578125
314.18198	5089.5322265625
325.15155	3130.70581054688
326.13498	8949.5087890625
342.17648	8104.03759765625
343.16101	12038.376953125
360.14111	2327.62573242188
360.18637	1949.39331054688
368.19427	1881.67858886719
372.17789	1824.54113769531
383.16635	5694.67822265625
387.18787	3179.7275390625
413.20837	1635.51867675781
426.1954	2567.61743164063
453.21048	2995.30834960938
454.19534	7882.01123046875
457.23923	2423.99633789063
482.23419	6098.3955078125
488.29556	14793.6135253906
509.24213	5711.8125
515.28235	5819.86328125
521.7688	2438.91552734375
522.26453	3093.32861328125
581.79938	1751.17932128906
591.95453	3315.33251953125
599.31213	3044.02465820313
600.29742	3511.23168945313
603.3205	8260.6513671875
614.7998	2721.22924804688
621.31384	5579.724609375
652.32904	2664.63427734375
660.81641	2587.68237304688
663.66534	7893.12158203125
663.99255	10845.9111328125
664.31982	3273.205078125
668.32587	2663.69873046875
682.66626	3465.15698242188
696.33765	7276.87744140625
702.35553	12639.8125
715.83966	2239.87573242188
717.3643	21431.2622070313
725.34741	2667.40283203125
728.36517	2781.82543945313
793.87866	2044.3388671875
799.39789	2755.60522460938
801.3894	3509.82836914063
802.37323	6378.80859375
818.41188	71960.193359375
822.40405	5780.39013671875
840.40936	2168.13232421875
857.44916	2219.80346679688
877.43176	7150.0244140625
896.43573	8317.6494140625
900.43915	2124.64233398438
922.93896	2403.27807617188
931.48826	38998.8779296875
942.44159	2616.64038085938
950.9505	3625.71240234375
951.46063	7321.76220703125
995.48596	2745.3447265625
1042.5153	8889.4453125
1059.5445	9341.7119140625
1157.5413	3359.91967773438
1174.5822	46197.2604980469
1365.6661	11565.7707519531
1383.6925	42790.595703125
1441.9371	1777.35266113281
1449.6874	2634.79150390625
1588.7366	2296.68481445313
2102.0242	61926.98046875
peaklist end

peaklist start
mz=702.33342763815
fragmentation=HCD
charge=3
header=RawFile: QE929_MSQ1321_20180329_Heba_ub_s8_30_2 Index: 8788 Silind: 52363
110.07175	5628.70703125
120.08096	1214.771484375
136.07542	46875.578125
137.07852	1631.15283203125
147.11208	1310.78588867188
177.60466	1315.32092285156
187.14297	4826.51806640625
193.35646	1613.77355957031
195.08733	1266.27368164063
195.64084	1305.08996582031
215.13985	1830.78601074219
235.14339	1426.80358886719
242.149	1226.31042480469
261.25031	1316.50866699219
263.13794	3071.46166992188
296.19562	2556.53491210938
346.17517	7483.771484375
353.18021	1405.19714355469
360.18756	1686.76586914063
364.18613	1826.96350097656
378.2037	1604.71850585938
502.34018	1683.79577636719
519.27753	2376.44091796875
577.30139	2041.45495605469
607.21625	1733.81994628906
694.06921	1676.66809082031
1079.5885	6613.5224609375
1363.3088	1710.51159667969
peaklist end

peaklist start
mz=527.003482515606
fragmentation=HCD
charge=4
header=RawFile: QE929_MSQ1321_20180329_Heba_ub_s4_10_1 Index: 19167 Silind: 24948
101.44896	1150.4306640625
129.10231	1519.25659179688
147.11336	1694.91772460938
147.62447	971.121948242188
151.87192	1256.92749023438
178.5508	1270.07043457031
262.20132	1181.23327636719
651.06647	1237.51330566406
peaklist end

peaklist start
mz=702.354194666328
fragmentation=HCD
charge=3
header=RawFile: QE929_MSQ1321_20180329_Heba_ub_s1_ctrl_1 Index: 8048 Silind: 52637
102.09882	1501.78479003906
110.07211	1566.64343261719
143.11824	7308.33056640625
173.12912	6346.705078125
175.11952	1406.01196289063
186.14403	1307.70300292969
201.12376	2195.56640625
267.20227	1338.44213867188
276.48932	1452.63842773438
458.27124	1724.76245117188
702.37103	9650.1474609375
766.4032	3081.38696289063
766.91608	1920.6591796875
873.96155	1944.13171386719
874.44617	4706.20361328125
967.48206	2531.32739257813
1004.4503	1776.14477539063
1131.426	1694.53515625
1228.703	1573.53076171875
1372.3726	1868.90307617188
1432.7295	7405.576171875
1668.8358	1754.41638183594
1877.5688	1674.30151367188
1957.7404	1878.12890625
peaklist end

peaklist start
mz=1053.03334461485
fragmentation=HCD
charge=2
header=RawFile: QE929_MSQ1321_20180329_Heba_ub_s9_30_3 Index: 17705 Silind: 85050
122.55028	1889.73168945313
129.1022	2106.8037109375
137.24693	1863.34265136719
165.17572	1469.75366210938
252.18985	1854.32971191406
291.16675	2098.63696289063
297.94504	1590.76867675781
657.74109	2212.96044921875
778.35236	1976.76037597656
1283.7048	2062.94750976563
1630.1332	2460.02221679688
1636.8335	2319.64892578125
1698.186	2201.5244140625
2262.6096	2265.44775390625
peaklist end

peaklist start
mz=527.023398632162
fragmentation=HCD
charge=4
header=RawFile: QE929_MSQ1321_20180329_Heba_ub_s9_30_3 Index: 11761 Silind: 29234
100.07607	2421.36572265625
103.05488	1569.5615234375
110.07144	2928.05908203125
120.08115	151141.234375
121.08435	10483.2880859375
126.39277	1127.84411621094
129.10248	2762.36010742188
131.11797	1435.98596191406
133.04318	1539.39794921875
136.07597	2728.92309570313
145.09761	2114.3916015625
147.11264	1180.5478515625
153.25848	1322.63684082031
158.09247	2733.166015625
173.12859	2947.83569335938
175.11926	16826.41015625
197.12772	9472.8818359375
201.1256	1497.46606445313
215.13937	2047.48278808594
219.1492	1222.98974609375
225.12445	2546.41528320313
226.15421	2544.36010742188
233.16507	109605.3515625
234.14731	1244.47412109375
234.16806	11622.232421875
244.16611	11350.7724609375
254.15257	1416.39575195313
259.14084	6434.46142578125
261.16075	20987.841796875
262.08676	1768.70141601563
262.1192	2460.2412109375
276.16583	6308.5400390625
284.16144	1309.86462402344
310.21307	5074.39306640625
338.20718	6697.10986328125
344.19705	23673.388671875
390.20289	14767.5970458984
401.16208	1526.53820800781
419.17136	11419.2275390625
425.18057	2642.486328125
429.27792	1405.47619628906
436.19713	17562.4267578125
496.25522	1408.14416503906
524.24915	1322.04797363281
532.255	4611.4150390625
549.2822	46378.4140625
581.21771	1305.09216308594
634.35297	1417.15686035156
662.36653	28793.357421875
683.9632	1363.01782226563
730.38282	3338.02563476563
745.40113	35227.2724609375
773.39746	83217.8040771484
781.42249	6865.208984375
791.40811	108164.473144531
858.4903	4299.26171875
904.48899	18068.2392578125
peaklist end

peaklist start
mz=527.023398632162
fragmentation=HCD
charge=4
header=RawFile: QE929_MSQ1321_20180329_Heba_ub_s9_30_3 Index: 11812 Silind: 29234
110.07185	15993.6689453125
119.0496	1559.38500976563
120.08127	25686.103515625
121.08448	1426.66943359375
125.27637	1068.80310058594
129.10262	18147.50390625
136.07596	52814.1953125
137.07933	5912.34765625
166.06175	1817.45544433594
175.11931	6472.07958984375
186.12329	2324.6591796875
193.09802	4360.5576171875
223.15588	6610.3251953125
233.16518	15580.4189453125
234.12334	1509.51635742188
235.14482	4706.4697265625
243.14775	2363.4873046875
251.14905	10482.1103515625
261.15936	1210.90148925781
286.22238	1111.5927734375
288.17102	6590.71826171875
314.9614	1571.91101074219
350.2186	6324.60986328125
364.23456	1598.34130859375
417.18604	1592.53869628906
436.19861	1511.08935546875
530.2688	2288.20190429688
549.28363	7165.9912109375
621.37427	1396.56030273438
662.36505	1825.67321777344
730.33215	2681.22680664063
736.36142	9185.71118164063
744.44043	9991.509765625
745.40521	1612.96984863281
773.40375	11271.0068359375
774.3869	1803.76586914063
791.41208	18842.5615234375
808.43651	3915.43530273438
904.48523	2273.50024414063
1311.1492	1414.40771484375
1408.0138	1371.69201660156
peaklist end

peaklist start
mz=527.044092024539
fragmentation=HCD
charge=4
header=RawFile: QE929_MSQ1321_20180329_Heba_ub_s6_10_3 Index: 10372 Silind: 27979
110.07154	2483.93115234375
120.08089	16215.1025390625
128.10683	1970.1962890625
129.10233	5825.41357421875
130.60809	1141.26330566406
136.07527	7872.69970703125
173.12828	2053.35595703125
175.11929	1899.40795898438
201.12282	1981.45971679688
207.11275	5767.64404296875
233.16463	1894.07971191406
234.16624	1268.27160644531
235.10715	2398.45947265625
332.418	1266.10766601563
606.38232	1718.9228515625
820.45831	1469.13928222656
999.23291	1458.76806640625
1249.3474	1438.03381347656
1530.257	1501.95178222656
peaklist end

peaklist start
mz=702.638825899754
fragmentation=HCD
charge=3
header=RawFile: QE929_MSQ1321_20180329_Heba_ub_s8_30_2 Index: 6986 Silind: 52241
110.0717	2366.689453125
120.00529	1259.53845214844
126.87746	1588.89624023438
136.07544	1845.21447753906
344.22549	1605.91467285156
382.20328	1393.1181640625
493.67255	1597.89685058594
494.41437	1398.85888671875
533.24878	2197.83959960938
703.39514	10856.1318359375
705.3255	1743.33154296875
790.35675	1576.75280761719
858.4411	1523.74792480469
859.40668	1894.52197265625
916.41974	2613.912109375
945.76898	1591.29553222656
peaklist end

peaklist start
mz=702.640148899059
fragmentation=HCD
charge=3
header=RawFile: QE929_MSQ1321_20180329_Heba_ub_s6_10_3 Index: 7220 Silind: 54822
110.07177	5089.45654296875
120.08113	2025.29943847656
127.09815	1239.90844726563
129.10246	1394.75769042969
136.07541	1603.89599609375
147.11238	1565.87109375
175.11949	1612.27966308594
200.2459	1474.06420898438
231.91559	1550.72668457031
249.71867	1513.83154296875
257.90549	1575.80358886719
496.82101	1464.09375
526.78705	1537.78381347656
533.24542	2580.34350585938
703.38348	11559.078125
859.40198	6814.60205078125
916.42218	9431.83410644531
peaklist end

peaklist start
mz=702.645050335702
fragmentation=HCD
charge=3
header=RawFile: QE929_MSQ1321_20180329_Heba_ub_s5_10_2 Index: 6811 Silind: 54876
115.1308	1526.50354003906
120.08115	1719.99975585938
172.07115	1593.67980957031
175.11867	2783.29272460938
195.14835	1786.24072265625
203.61301	1303.07238769531
221.31201	1213.63513183594
229.09315	1829.10607910156
286.11682	1538.54821777344
298.11786	1740.56005859375
326.10944	8496.38671875
353.49112	1464.49304199219
371.13257	1881.40905761719
410.6655	1387.89135742188
428.15808	2116.869140625
445.18362	2508.2939453125
456.62634	1560.619140625
473.17773	1880.6845703125
490.20413	1517.9501953125
530.19928	2118.248046875
548.28455	1837.75085449219
606.80048	1656.60302734375
702.36084	13364.9418945313
705.33112	8985.9736328125
716.33807	1472.94909667969
762.349	2833.23388671875
813.39331	5499.0185546875
841.17322	1377.98352050781
859.40654	34477.7646484375
870.41498	2311.78833007813
916.42414	30635.5224609375
1004.9717	1578.25732421875
1063.4827	6057.818359375
1064.5015	1872.6474609375
peaklist end

peaklist start
mz=702.668722484084
fragmentation=HCD
charge=3
header=RawFile: QE929_MSQ1321_20180329_Heba_ub_s8_30_2 Index: 5989 Silind: 52177
110.07149	8106.6796875
129.10242	1967.95056152344
143.11731	4638.595703125
175.1187	2224.83129882813
187.75699	1335.96301269531
209.1403	1929.19079589844
237.13487	2193.20629882813
288.20377	2228.29272460938
305.73874	1305.12707519531
549.88171	1478.28747558594
751.83636	1699.93139648438
938.46765	1489.95373535156
1071.2349	1588.17639160156
peaklist end

peaklist start
mz=702.673405419145
fragmentation=HCD
charge=3
header=RawFile: QE929_MSQ1321_20180329_Heba_ub_s8_30_2 Index: 10626 Silind: 52504
106.70737	1201.8056640625
110.07142	2446.84716796875
120.08091	2424.671875
123.93685	1169.90002441406
133.77522	1524.66430664063
152.85083	1225.07006835938
178.1449	1216.54077148438
293.26166	1359.66552734375
317.75903	1331.6875
433.87695	1398.22570800781
620.51447	1516.50439453125
673.16608	1378.44812011719
819.69788	1730.17907714844
2162.7234	2121.34155273438
2683.3896	1941.396484375
peaklist end

peaklist start
mz=702.674269773326
fragmentation=HCD
charge=3
header=RawFile: QE929_MSQ1321_20180329_Heba_ub_s9_30_3 Index: 10570 Silind: 55137
110.0715	1607.18225097656
120.08089	1547.66247558594
129.10194	2102.26928710938
150.65988	1219.18115234375
168.88005	1200.78173828125
170.46841	1225.7021484375
211.53389	1156.57373046875
415.23453	1251.87036132813
430.19684	1360.56713867188
702.37805	1551.89245605469
874.93243	1834.98120117188
908.85699	1593.01818847656
1199.0206	1643.88732910156
1761.543	2613.90551757813
2323.9165	1875.58557128906
peaklist end

peaklist start
mz=702.6816719237
fragmentation=HCD
charge=3
header=RawFile: QE929_MSQ1321_20180329_Heba_ub_s2_ctrl_2 Index: 6964 Silind: 55850
108.57005	1348.18408203125
120.08099	4545.240234375
129.10292	9242.171875
147.11333	1674.5908203125
164.95528	1287.00048828125
212.94109	1469.29748535156
228.13428	1848.65356445313
272.12381	1978.59619140625
343.16071	2208.8310546875
455.4472	1563.72924804688
490.22302	1372.73132324219
499.84119	1694.04077148438
702.33984	1790.74877929688
703.38849	18718.728515625
815.39062	2202.49169921875
815.87683	2459.28466796875
2163.8186	1677.11645507813
peaklist end

peaklist start
mz=702.690668804489
fragmentation=HCD
charge=3
header=RawFile: QE929_MSQ1321_20180329_Heba_ub_s3_ctrl_3 Index: 14004 Silind: 52382
104.13795	1278.60668945313
109.06641	1167.85620117188
118.19042	1317.66516113281
120.08122	1784.02697753906
201.12277	8410.3095703125
229.11768	5797.52783203125
298.13745	1537.96325683594
316.15073	1653.05322265625
396.82883	1478.43811035156
478.29987	1652.82763671875
677.8736	1631.47668457031
706.37646	1905.22705078125
943.9707	1647.58142089844
peaklist end

peaklist start
mz=702.691892952184
fragmentation=HCD
charge=3
header=RawFile: QE929_MSQ1321_20180329_Heba_ub_s7_30_1 Index: 14590 Silind: 54647
102.05521	1940.87390136719
118.82067	1377.19885253906
120.08067	2483.85913085938
127.55721	1343.26647949219
132.26839	1081.82800292969
136.07539	1761.72668457031
173.12904	1867.16857910156
175.11868	1964.48754882813
252.10841	2590.54516601563
309.15149	1343.732421875
345.43011	1317.07958984375
410.23761	1270.39416503906
464.26407	1294.55859375
613.74017	1405.94970703125
706.38245	1566.85278320313
854.43909	1521.09094238281
900.46918	4926.689453125
peaklist end

peaklist start
mz=702.711588863391
fragmentation=HCD
charge=3
header=RawFile: QE929_MSQ1321_20180329_Heba_ub_s8_30_2 Index: 4906 Silind: 52098
108.33798	1354.154296875
110.07156	33543.0390625
136.07581	1672.91430664063
138.06598	1620.65356445313
175.11917	5419.39697265625
178.31514	1135.20690917969
181.0965	1275.55517578125
198.56345	1438.55749511719
228.1125	1595.83898925781
273.13345	16439.9140625
301.12919	17344.08984375
332.72296	1448.42700195313
411.17685	6470.3134765625
429.19238	1709.02331542969
477.20703	2536.6875
563.88959	1471.048828125
608.34021	1397.25708007813
864.38961	11523.0417480469
977.48859	8858.548828125
978.47876	2277.88110351563
1070.4714	1699.01257324219
1105.5355	24865.1953125
1268.5866	18082.7939453125
1401.4197	1545.28503417969
peaklist end

peaklist start
mz=702.734069511604
fragmentation=HCD
charge=3
header=RawFile: QE929_MSQ1321_20180329_Heba_ub_s9_30_3 Index: 11203 Silind: 55310
103.15697	1232.13330078125
110.07154	2320.4052734375
127.08659	1711.41796875
129.10291	2198.6787109375
136.07587	5187.91064453125
143.11897	1760.81921386719
154.08366	1407.83374023438
155.08217	1928.06298828125
169.09695	1288.43286132813
171.11253	1435.90234375
175.11978	2612.16088867188
212.10295	1491.4072265625
222.759	1310.00549316406
226.39363	1385.28955078125
300.64682	1558.80932617188
316.13058	1387.28881835938
352.29553	1339.93090820313
524.35223	1392.86791992188
613.15179	1538.09228515625
702.38605	1824.75500488281
804.87378	1632.21667480469
890.43695	1565.42492675781
994.5174	1805.67761230469
1725.515	1761.76782226563
peaklist end

peaklist start
mz=702.734329474022
fragmentation=HCD
charge=3
header=RawFile: QE929_MSQ1321_20180329_Heba_ub_s8_30_2 Index: 11274 Silind: 52582
129.10168	1607.05310058594
136.07596	1887.09655761719
169.09689	2246.49853515625
171.11177	1415.56665039063
172.83638	1323.82604980469
197.09184	1506.73791503906
214.11827	2166.85864257813
285.15979	1255.03198242188
414.2702	5759
570.2887	1974.56750488281
688.89612	1791.56799316406
1205.6835	2451.56518554688
peaklist end

peaklist start
mz=702.734485160464
fragmentation=HCD
charge=3
header=RawFile: QE929_MSQ1321_20180329_Heba_ub_s6_10_3 Index: 11524 Silind: 56194
110.07123	2016.38159179688
129.10281	2876.2861328125
136.07555	2898.04809570313
156.31436	1204.45495605469
169.09735	2247.85864257813
171.1129	1566.5654296875
202.07928	1305.71020507813
229.09612	1513.96984863281
237.37625	1370.1865234375
491.81003	1423.13757324219
718.36957	1661.35229492188
1206.6694	2769.57690429688
1682.5065	1734.150390625
1905.5183	1692.947265625
2068.2876	1574.86853027344
peaklist end

peaklist start
mz=702.738937399322
fragmentation=HCD
charge=3
header=RawFile: QE929_MSQ1321_20180329_Heba_ub_s3_ctrl_3 Index: 12085 Silind: 52277
101.07134	1447.28552246094
102.05568	2028.1279296875
110.07158	5928.259765625
112.14069	1255.54113769531
113.15135	1238.06848144531
119.08163	15778.7958984375
120.08106	1636.87451171875
122.91455	1343.59155273438
129.10207	5218.3330078125
136.07582	2242.65087890625
141.06529	1410.35974121094
143.11772	2663.9853515625
148.08824	1244.94128417969
159.07649	2395.76147460938
171.0764	1458.72155761719
175.11928	2262.6640625
187.07101	2481.07788085938
203.48518	1482.33728027344
217.08174	2350.92407226563
218.16547	1467.23327636719
227.04837	2589.7783203125
232.11128	5639.82763671875
234.0907	2449.67504882813
262.08566	12577.1748046875
270.14325	2880.705078125
454.27957	2697.4130859375
472.28687	5423.79052734375
500.28098	9481.826171875
626.21332	1680.58715820313
656.4104	1752.55139160156
684.39807	1518.39074707031
742.02039	1461.09936523438
844.42978	9836.69396972656
848.95416	1678.427734375
876.95319	1635.42077636719
958.13916	1749.31750488281
960.9057	1582.47644042969
1026.1364	1778.24426269531
1052.5071	1607.642578125
1405.7185	2071.84375
1693.9607	4533.17102050781
1743.7634	1746.31237792969
2682.9341	1903.16967773438
peaklist end

peaklist start
mz=527.488664181239
fragmentation=HCD
charge=4
header=RawFile: QE929_MSQ1321_20180329_Heba_ub_s4_10_1 Index: 16904 Silind: 24696
110.07143	4644.02392578125
129.10242	2098.25634765625
150.49529	1250.92529296875
199.09151	1190.46008300781
239.01196	1289.13916015625
251.15054	1330.30651855469
296.13461	2650.07299804688
314.06885	1201.53894042969
837.41388	1591.61706542969
1444.1819	1584.53649902344
peaklist end

peaklist start
mz=527.504817867671
fragmentation=HCD
charge=4
header=RawFile: QE929_MSQ1321_20180329_Heba_ub_s3_ctrl_3 Index: 5480 Silind: 27302
101.07128	2080.771484375
110.07129	4254.7314453125
114.09155	1481.00219726563
118.01995	1188.19897460938
119.88475	1133.73950195313
120.0807	7023.8369140625
127.0052	1167.57934570313
129.10207	3849.08447265625
129.47433	1346.26892089844
136.07545	4424.30126953125
166.06023	1508.9404296875
175.11899	4110.05224609375
220.10696	1258.65747070313
221.12857	17102.591796875
222.13075	1937.31066894531
237.13461	2095.34252929688
244.09262	6539.43701171875
249.12567	1506.23352050781
429.59729	1984.41748046875
430.26746	1225.54614257813
519.28595	2106.92993164063
616.35305	10357.3862304688
625.09967	1276.703125
670.31757	10502.49609375
755.39612	1773.14221191406
784.39618	2368.4423828125
874.42711	20087.5792236328
875.41827	4665.15576171875
975.46897	3774.12915039063
peaklist end

peaklist start
mz=527.507158785591
fragmentation=HCD
charge=4
header=RawFile: QE929_MSQ1321_20180329_Heba_ub_s2_ctrl_2 Index: 5725 Silind: 28239
110.07158	11381.607421875
112.07639	1238.9599609375
120.08083	1763.2626953125
122.77239	1089.23388671875
127.08655	7084.5810546875
129.10213	11247.4794921875
143.11859	1691.20666503906
155.08191	9095.546875
169.09665	8932.7197265625
175.1183	2156.80859375
176.94878	1279.3955078125
183.14914	4946.5576171875
187.10739	10759.5615234375
204.5032	1285.6171875
212.13702	1263.09057617188
215.10274	8250.4296875
246.12683	1724.29309082031
258.27527	1164.2509765625
270.10886	1619.79956054688
272.17041	1624.310546875
301.30646	1334.04187011719
423.92117	1287.23669433594
429.9805	1409.11303710938
477.28235	1447.51538085938
477.79007	1433.31958007813
480.79205	1351.92346191406
500.96424	14602.9418945313
508.81131	1702.91748046875
529.26343	1683.88000488281
558.34698	2064.65502929688
558.84088	4134.2978515625
565.84045	9727.541015625
606.86566	2525.55639648438
701.40861	17096.0109863281
701.90405	15896.66796875
766.46753	1991.07629394531
836.42468	1454.0927734375
1001.588	20043.6225585938
1019.6195	13247.3872070313
1131.6839	13698.3122558594
1226.7447	8500.60375976563
1229.7432	7945.5439453125
1229.7545	13822.0634765625
1244.743	10184.986328125
1269.7557	29705.8737792969
1286.7792	197307.182617188
1384.7765	13764.1623535156
1482.8677	12060.1811523438
peaklist end

peaklist start
mz=527.507158785591
fragmentation=HCD
charge=4
header=RawFile: QE929_MSQ1321_20180329_Heba_ub_s2_ctrl_2 Index: 5792 Silind: 28239
101.07111	13778.6298828125
102.05511	1997.59423828125
107.20781	1048.97497558594
110.0714	15978.8134765625
114.09172	1220.17346191406
120.08084	31387.025390625
121.08405	2266.04467773438
122.94406	1182.74169921875
129.10214	8764.865234375
133.06073	14054.3388671875
136.07497	2575.3017578125
158.09665	2103.62280273438
166.06084	6281.072265625
176.1068	5301.56982421875
177.10251	4893.75732421875
183.14972	1274.96765136719
187.14482	1252.48425292969
196.14308	1632.09680175781
197.12808	2592.54272460938
199.1073	4844.8857421875
203.11803	1498.4658203125
209.05588	1588.54626464844
209.14027	2331.794921875
215.13904	2390.92358398438
216.0981	1845.43493652344
220.10741	2425.5458984375
222.13086	11739.80859375
226.08173	1473.48901367188
227.06636	8053.6640625
227.10243	5173.1943359375
235.10626	1348.17504882813
237.1349	8929.5712890625
242.15059	2267.0322265625
244.06935	2106.98583984375
244.09251	39526.37890625
245.09438	2574.09106445313
246.12744	1790.25671386719
249.15839	1432.587890625
285.13403	2305.03393554688
311.59821	1394.00341796875
312.15231	2053.2060546875
320.5112	1223.61657714844
326.16916	1755.27294921875
343.19623	1443.36303710938
350.18063	1344.23620605469
357.17639	7262.2685546875
380.18301	1988.23132324219
391.1604	1644.5126953125
458.22577	6354.8564453125
536.28302	1436.001953125
591.29706	1621.73425292969
600.29901	4866.5986328125
615.37128	1279.62316894531
682.28149	1424.26184082031
817.44135	4949.66259765625
1089.55	4640.84423828125
1286.7787	4991.8251953125
1534.7207	1460.013671875
peaklist end

peaklist start
mz=703.009591697219
fragmentation=HCD
charge=3
header=RawFile: QE929_MSQ1321_20180329_Heba_ub_s4_10_1 Index: 11745 Silind: 48960
120.08129	2102.83959960938
129.10274	2772.41723632813
136.07588	2133.67260742188
147.11308	2353.72387695313
158.09254	2271.36596679688
158.50711	1247.23095703125
159.09164	2132.705078125
163.80122	1381.68176269531
186.08823	1482.24267578125
214.15555	1680.59362792969
221.12926	1914.54235839844
226.1183	1321.23486328125
237.12335	5935.10693359375
244.16478	1414.00048828125
265.11792	2875.6025390625
573.06146	1392.25561523438
594.27747	1443.52600097656
636.36914	1444.21337890625
688.68207	1588.37585449219
879.461	1838.8251953125
1045.5193	1890.4736328125
1118.4785	1966.212890625
peaklist end

peaklist start
mz=703.009591697219
fragmentation=HCD
charge=3
header=RawFile: QE929_MSQ1321_20180329_Heba_ub_s4_10_1 Index: 11759 Silind: 48960
101.07156	1773.43188476563
120.08092	8647.927734375
129.10228	2565.82153320313
136.07538	5662.5537109375
159.09215	1404.94897460938
177.10315	2307.97827148438
219.10979	1380.70178222656
222.13156	1957.474609375
223.10829	2416.71801757813
226.15359	1375.63159179688
237.12296	2704.1337890625
310.17545	1426.50366210938
334.14114	2252.40356445313
353.33813	1279.287109375
412.5239	1280.49401855469
597.52466	1784.16528320313
656.24261	1609.62744140625
663.27087	1480.09802246094
875.2049	1552.05773925781
1090.842	1707.697265625
peaklist end

peaklist start
mz=527.512618648933
fragmentation=HCD
charge=4
header=RawFile: QE929_MSQ1321_20180329_Heba_ub_s8_30_2 Index: 16792 Silind: 28657
109.0762	2132.0751953125
110.07156	7383.90576171875
120.08055	1258.96789550781
120.12477	1234.19055175781
124.64601	1052.51452636719
129.10211	1765.13647460938
265.64627	1123.42834472656
296.13495	6146.82568359375
520.49347	1317.2802734375
651.82324	1498.98840332031
667.30359	1879.5576171875
837.40283	2388.91088867188
923.92688	1394.62414550781
1421.2838	1347.58093261719
peaklist end

peaklist start
mz=703.02145255408
fragmentation=HCD
charge=3
header=RawFile: QE929_MSQ1321_20180329_Heba_ub_s4_10_1 Index: 15676 Silind: 49726
120.08065	11430.8359375
136.07529	2187.6689453125
172.10672	1205.33959960938
176.935	1238.6806640625
184.75887	1387.53332519531
228.68396	1338.64587402344
235.11909	1769.3359375
247.67662	1303.6416015625
262.03271	1313.81408691406
342.40982	1336.60729980469
377.10431	1582.43029785156
441.24817	1618.2470703125
703.35565	5111.37451171875
941.48328	5697.265625
1464.1285	1992.375
1847.8419	1797.61572265625
peaklist end

peaklist start
mz=703.032675616321
fragmentation=HCD
charge=3
header=RawFile: QE929_MSQ1321_20180329_Heba_ub_s4_10_1 Index: 11745 Silind: 48978
120.08129	2102.83959960938
129.10274	2772.41723632813
136.07588	2133.67260742188
147.11308	2353.72387695313
158.09254	2271.36596679688
158.50711	1247.23095703125
159.09164	2132.705078125
163.80122	1381.68176269531
186.08823	1482.24267578125
214.15555	1680.59362792969
221.12926	1914.54235839844
226.1183	1321.23486328125
237.12335	5935.10693359375
244.16478	1414.00048828125
265.11792	2875.6025390625
573.06146	1392.25561523438
594.27747	1443.52600097656
636.36914	1444.21337890625
688.68207	1588.37585449219
879.461	1838.8251953125
1045.5193	1890.4736328125
1118.4785	1966.212890625
peaklist end

peaklist start
mz=703.032675616321
fragmentation=HCD
charge=3
header=RawFile: QE929_MSQ1321_20180329_Heba_ub_s4_10_1 Index: 11759 Silind: 48978
101.07156	1773.43188476563
120.08092	8647.927734375
129.10228	2565.82153320313
136.07538	5662.5537109375
159.09215	1404.94897460938
177.10315	2307.97827148438
219.10979	1380.70178222656
222.13156	1957.474609375
223.10829	2416.71801757813
226.15359	1375.63159179688
237.12296	2704.1337890625
310.17545	1426.50366210938
334.14114	2252.40356445313
353.33813	1279.287109375
412.5239	1280.49401855469
597.52466	1784.16528320313
656.24261	1609.62744140625
663.27087	1480.09802246094
875.2049	1552.05773925781
1090.842	1707.697265625
peaklist end

peaklist start
mz=703.03274020619
fragmentation=HCD
charge=3
header=RawFile: QE929_MSQ1321_20180329_Heba_ub_s2_ctrl_2 Index: 11634 Silind: 58030
120.08096	9727.185546875
121.37292	1100.99206542969
129.1026	7702.4130859375
136.07594	5673.33154296875
159.09274	1938.29614257813
222.13158	1467.65100097656
223.10905	2520.1943359375
233.12839	1365.7880859375
237.12331	2518.6064453125
265.1181	2677.419921875
314.80884	1509.52685546875
470.11566	1461.93566894531
713.0907	1404.54272460938
879.46136	2230.21020507813
1026.4977	1812.408203125
1158.5165	1931.62670898438
peaklist end

peaklist start
mz=703.044705752255
fragmentation=HCD
charge=3
header=RawFile: QE929_MSQ1321_20180329_Heba_ub_s4_10_1 Index: 13427 Silind: 49340
110.07162	2598.17456054688
136.07579	2545.21484375
147.11256	2073.52197265625
171.14909	9718.697265625
173.12794	1952.76208496094
175.11945	1652.39453125
199.14439	6694.658203125
215.09337	1278.66015625
249.16306	1604.82946777344
326.62671	1225.65539550781
328.27286	1283.54406738281
337.47214	1658.02807617188
820.40356	2033.1767578125
841.7876	1558.33264160156
1077.4953	14573.3583984375
1103.0499	1427.04956054688
1145.9186	1533.84094238281
peaklist end

peaklist start
mz=527.536678822455
fragmentation=HCD
charge=4
header=RawFile: QE929_MSQ1321_20180329_Heba_ub_s4_10_1 Index: 4975 Silind: 21911
104.0537	1737.3154296875
110.07181	1966.025390625
120.08131	1832.20288085938
127.08652	1340.87170410156
129.10245	9643.6474609375
130.06552	1112.91430664063
136.07616	1343.26953125
159.09169	2501.70483398438
171.11444	1275.92578125
185.16461	1762.36547851563
199.18066	5593.84521484375
251.12102	4601.328125
279.58734	1263.68872070313
376.60742	1172.07788085938
433.65509	1374.02526855469
434.21729	1570.87377929688
477.29196	1142.85717773438
527.28876	2008.93249511719
849.38159	1434.71716308594
peaklist end

peaklist start
mz=703.319538854595
fragmentation=HCD
charge=3
header=RawFile: QE929_MSQ1321_20180329_Heba_ub_s2_ctrl_2 Index: 6452 Silind: 57748
109.50982	1175.86389160156
129.10237	2992.33984375
135.94351	1382.71069335938
142.67651	1267.22094726563
159.09186	5903.2109375
170.0596	2047.70727539063
261.1539	1333.4765625
269.02487	1299.13098144531
289.33884	1720.63427734375
401.89529	1611.26892089844
704.35815	6697.39013671875
peaklist end

peaklist start
mz=703.320340885349
fragmentation=HCD
charge=3
header=RawFile: QE929_MSQ1321_20180329_Heba_ub_s9_30_3 Index: 6291 Silind: 54306
110.0721	1257.27014160156
126.76289	1356.82177734375
129.10295	2341.46875
135.12173	1225.60168457031
159.0923	1471.31030273438
216.13524	1680.18518066406
237.08076	1189.6279296875
277.6857	1446.62609863281
460.74976	4929.28173828125
554.30457	6833.97216796875
703.87921	1964.42736816406
856.67151	1629.29919433594
920.49475	4660.14697265625
2199.771	1867.82348632813
2260.8733	1736.05041503906
peaklist end

peaklist start
mz=703.338779069231
fragmentation=HCD
charge=3
header=RawFile: QE929_MSQ1321_20180329_Heba_ub_s2_ctrl_2 Index: 6000 Silind: 57715
101.07143	8189.0029296875
110.07169	42290.22265625
116.72363	1264.53088378906
127.04964	1409.88439941406
129.0667	1858.08227539063
129.1024	10001.9794921875
131.11775	1554.12060546875
147.60747	1316.58972167969
179.87407	1430.16857910156
186.08714	1826.93872070313
195.99149	1951.31262207031
198.3557	1349.57922363281
242.14969	6837.29541015625
257.12421	2024.89672851563
332.10025	1866.09289550781
426.25006	2609.84228515625
426.70197	1479.2587890625
441.24075	1510.47412109375
448.75912	4879.28369140625
460.15814	2692.69580078125
463.543	1457.86096191406
490.27969	2031.78637695313
490.78152	2749.03955078125
502.28247	1804.98400878906
565.16998	1501.69165039063
574.94165	1746.58264160156
576.82025	3132.9345703125
577.80463	1671.35424804688
601.34859	8478.09130859375
607.79553	1732.2900390625
645.24609	1850.48864746094
698.68146	5440.44482421875
703.40942	2066.6640625
703.82965	1598.88293457031
704.02478	2739.88916015625
704.36816	6822.40625
704.69702	1957.63806152344
722.40833	1585.33056640625
738.4067	31608.4252929688
798.38379	9287.76953125
806.87903	1514.10107421875
812.3371	1525.5478515625
851.49579	9705.5615234375
852.48645	2577.630859375
853.90656	1772.06579589844
957.42348	3831.54187011719
1033.4805	7603.16015625
1042.5028	1782.80908203125
1105.5117	1906.11303710938
1197.5325	1712.16284179688
1232.5674	2690.98828125
1521.6483	1840.58251953125
1724.3599	1726.67651367188
1739.875	1895.91784667969
2064.6199	2012.34765625
2145.615	1958.61804199219
peaklist end

peaklist start
mz=703.351431154149
fragmentation=HCD
charge=3
header=RawFile: QE929_MSQ1321_20180329_Heba_ub_s8_30_2 Index: 15521 Silind: 53616
110.07108	1525.67431640625
113.83484	1144.37426757813
120.08064	14798.076171875
136.07526	5447.58984375
141.57545	1370.76831054688
186.08688	2604.39697265625
187.52821	1365.02160644531
235.11732	2237.4248046875
268.60199	1397.96057128906
283.13803	1805.62963867188
289.96988	1303.291015625
314.55548	1357.02954101563
404.97729	1574.98046875
541.60529	1429.89489746094
650.34216	1702.9814453125
830.47064	1792.73095703125
1298.644	1877.23999023438
1368.434	1493.16320800781
1419.411	1772.54235839844
1504.7987	1578.12548828125
1988.1635	1685.54016113281
peaklist end

peaklist start
mz=703.359692194277
fragmentation=HCD
charge=3
header=RawFile: QE929_MSQ1321_20180329_Heba_ub_s2_ctrl_2 Index: 14817 Silind: 58230
129.10202	2068.66821289063
132.66154	1161.42565917969
144.80872	1683.57702636719
167.78362	1225.68347167969
173.12775	3006.76538085938
173.22252	1172.85034179688
201.12228	7328.9384765625
229.117	5904.5888671875
316.14651	1362.86608886719
446.67822	1488.18078613281
467.336	1439.46362304688
478.3053	2187.0224609375
619.19031	1526.66528320313
691.78778	1640.33776855469
772.92578	1632.33776855469
832.73029	1692.60498046875
849.46851	4950.1220703125
900.45813	1789.22546386719
977.51074	2840.09301757813
1177.6351	5028.2333984375
1594.7078	1713.46911621094
peaklist end

peaklist start
mz=1054.90913261075
fragmentation=HCD
charge=2
header=RawFile: QE929_MSQ1321_20180329_Heba_ub_s8_30_2 Index: 13147 Silind: 82566
101.82619	1697.53735351563
126.59868	1950.44909667969
129.10283	17340.671875
136.07542	2680.61669921875
161.07455	2451.771484375
189.06929	8516.6923828125
197.12895	2033.24230957031
226.11803	8040.44970703125
244.12885	2360.78759765625
280.36731	1633.564453125
351.94473	1772.11669921875
388.53235	1803.60754394531
425.23904	2126.19384765625
438.46393	1862.51477050781
553.34186	1847.53759765625
618.25183	2938.65283203125
788.3631	3808.67431640625
863.44965	2619.3505859375
864.47559	9834.9150390625
900.4035	2257.7744140625
917.40147	17600.4130859375
920.95837	1965.0302734375
928.48565	13051.1840820313
1076.0546	3539.755859375
1076.5641	2924.00732421875
1113.5278	5447.24243164063
1131.5653	2273.53833007813
1226.6069	4080.14965820313
1283.6212	3240.93603515625
1323.6755	2063.44946289063
1533.8049	4937.20361328125
1534.7706	2836.33032226563
1963.9607	2229.98828125
2589.6033	2119.92041015625
peaklist end

peaklist start
mz=703.649301577495
fragmentation=HCD
charge=3
header=RawFile: QE929_MSQ1321_20180329_Heba_ub_s8_30_2 Index: 3690 Silind: 52026
150.07971	1372.06884765625
160.91658	1277.69946289063
268.83572	1470.95422363281
280.05042	1331.00463867188
428.43707	1376.56188964844
494.67261	1767.9501953125
703.32465	26818.9538574219
703.83234	12818.16015625
790.80267	1553.91076660156
peaklist end

peaklist start
mz=703.654767328474
fragmentation=HCD
charge=3
header=RawFile: QE929_MSQ1321_20180329_Heba_ub_s4_10_1 Index: 6442 Silind: 47682
110.07197	1320.90051269531
123.36443	1316.26538085938
129.10228	6713.49365234375
132.08047	2635.60302734375
133.04321	1395.9423828125
144.38121	1405.85961914063
159.09157	20304.158203125
170.06006	9143.8818359375
176.17488	1192.89587402344
183.69614	1476.60168457031
204.11249	2673.55078125
245.11578	1351.4287109375
261.155	1521.47473144531
302.09778	1917.33557128906
319.12177	1954.79150390625
330.09167	1432.08190917969
332.19315	1574.49328613281
383.04559	1365.74487304688
461.23169	1485.17785644531
703.34631	1405.62524414063
742.58105	1315.89074707031
818.37714	3457.99658203125
882.92535	1440.17529296875
931.45599	1648.93432617188
1019.5366	2090.37060546875
1042.4727	5152.52978515625
1047.4984	1517.1083984375
1409.1517	1743.78857421875
peaklist end

peaklist start
mz=703.665366573519
fragmentation=HCD
charge=3
header=RawFile: QE929_MSQ1321_20180329_Heba_ub_s6_10_3 Index: 6485 Silind: 54616
101.51569	1233.81591796875
104.99618	1343.609375
105.06618	7131.49365234375
159.09253	1759.46362304688
175.11903	2008.82788085938
181.06065	1491.79626464844
188.10271	1384.53869628906
216.09883	13252.4072265625
235.7225	1681.28576660156
266.86002	1475.89526367188
322.85452	1291.67065429688
413.38879	1544.07641601563
574.28668	2133.77563476563
639.30542	1416.02734375
791.34577	17916.8793945313
977.42011	10841.2431640625
997.03778	1725.02734375
1078.457	1877.59350585938
1127.5061	1947.09777832031
1131.4528	1703.08410644531
1186.1407	1678.86743164063
1192.5017	4954.92041015625
1193.5155	2293.08862304688
1210.0071	1540.33703613281
peaklist end

peaklist start
mz=703.665615901361
fragmentation=HCD
charge=3
header=RawFile: QE929_MSQ1321_20180329_Heba_ub_s1_ctrl_1 Index: 8391 Silind: 52669
100.03519	1163.36950683594
110.07142	1347.68359375
120.08104	8442.0234375
120.08889	1256.15270996094
122.94557	1539.50817871094
129.10237	5480.50537109375
136.07555	1389.21325683594
183.11333	1503.3974609375
202.08308	1844.728515625
217.29915	1440.82983398438
229.81215	1464.89904785156
234.12376	2840.50341796875
243.10939	2054.87915039063
396.12204	1385.33508300781
740.10944	1451.0068359375
778.45996	2149.72509765625
889.49786	1537.62084960938
948.66479	1397.32690429688
1185.3322	1633.08129882813
peaklist end

peaklist start
mz=703.666434270788
fragmentation=HCD
charge=3
header=RawFile: QE929_MSQ1321_20180329_Heba_ub_s7_30_1 Index: 6178 Silind: 51403
106.06961	1260.20947265625
110.49619	1486.828125
118.62698	1374.2744140625
136.07573	2181.2861328125
175.11879	1822.69201660156
198.08774	1313.34594726563
199.07132	1636.65417480469
216.09795	2447.599609375
292.18314	1332.7412109375
546.30042	2010.40258789063
694.06879	1453.91162109375
763.35059	8339.3037109375
949.43457	1789.31860351563
967.79364	1762.95202636719
1275.5437	1537.06860351563
peaklist end

peaklist start
mz=703.672383817122
fragmentation=HCD
charge=3
header=RawFile: QE929_MSQ1321_20180329_Heba_ub_s2_ctrl_2 Index: 9487 Silind: 57900
120.08083	1822.23156738281
129.10266	2131.95043945313
138.53769	1338.64392089844
139.79468	1369.82507324219
159.09096	1498.84936523438
182.1846	1400.90686035156
263.22299	1270.14184570313
401.13565	1346.86218261719
417.34933	1687.42504882813
756.40118	1579.57263183594
785.31519	1583.97106933594
795.58643	1811.017578125
873.45575	1727.13098144531
874.4248	1413.40954589844
942.47449	4826.59423828125
1276.3513	1782.35327148438
peaklist end

peaklist start
mz=528.013959549568
fragmentation=HCD
charge=4
header=RawFile: QE929_MSQ1321_20180329_Heba_ub_s9_30_3 Index: 13430 Silind: 29292
101.05768	1459.74438476563
101.07137	1056.24621582031
105.66939	1274.14672851563
107.86689	1162.60119628906
108.58361	1080.35961914063
110.07155	4793.7392578125
120.08129	5656.0625
129.10246	7140.65234375
130.06551	8827.259765625
132.08101	1933.08923339844
136.07578	4835.9306640625
143.22141	1077.67993164063
159.09163	17150.916015625
170.06023	1270.37182617188
180.63615	1045.19873046875
185.16441	8631.7275390625
187.0881	1484.43591308594
199.33447	1170.62963867188
212.50067	1214.82092285156
213.16039	1839.15795898438
214.09673	1737.73840332031
215.13879	2470.32543945313
357.16304	3170.1240234375
430.63293	1169.79467773438
466.241	1885.9736328125
521.32294	1664.01513671875
537.27985	2750.59399414063
604.82733	1205.12060546875
607.70209	1273.18981933594
684.34235	9465.5791015625
909.37177	1488.43566894531
1446.7314	1503.84826660156
1554.6644	1291.53735351563
1606.245	1442.84057617188
peaklist end

peaklist start
mz=703.684882521364
fragmentation=HCD
charge=3
header=RawFile: QE929_MSQ1321_20180329_Heba_ub_s6_10_3 Index: 15722 Silind: 59675
105.0647	1309.50634765625
109.6953	1222.34301757813
110.07145	1714.41735839844
120.08112	14877.8505859375
125.82038	1414.29418945313
129.10204	1271.38159179688
159.09233	2057.36206054688
175.11903	1336.90942382813
186.0873	1418.86962890625
188.07451	1280.06079101563
235.11827	2498.169921875
253.6803	1568.17553710938
268.16653	1445.76330566406
467.93829	1372.11560058594
493.12851	1734.0009765625
512.28931	1729.32177734375
598.8338	1403.9296875
649.8465	1765.89367675781
703.36027	9546.11462402344
767.38837	1326.43420410156
844.44415	1622.75207519531
941.48267	5698.46240234375
968.43732	1451.72314453125
970.62976	1626.9775390625
1020.3959	1647.31762695313
1071.5348	1594.662109375
peaklist end

peaklist start
mz=703.686640882579
fragmentation=HCD
charge=3
header=RawFile: QE929_MSQ1321_20180329_Heba_ub_s6_10_3 Index: 14565 Silind: 59217
120.08102	21477.78515625
121.08445	1887.16198730469
175.11954	2281.95166015625
209.68996	1225.611328125
230.16545	1230.00122070313
261.28516	1890.86401367188
267.14859	5979.30810546875
290.47873	1436.65270996094
671.49683	1390.38366699219
867.44873	1736.20703125
923.63196	1490.69799804688
1035.3954	1589.70141601563
1111.5176	6613.87255859375
1112.5382	1804.49731445313
1185.9205	1663.54626464844
1195.1685	1341.18151855469
peaklist end

peaklist start
mz=703.687040012223
fragmentation=HCD
charge=3
header=RawFile: QE929_MSQ1321_20180329_Heba_ub_s8_30_2 Index: 13416 Silind: 53031
104.05329	6116.09619140625
120.08088	2565.86694335938
120.58548	1382.78601074219
151.74913	1410.53674316406
171.14911	16172.34765625
175.11891	2919.134765625
176.10707	2598.07153320313
199.14404	19881.306640625
203.95108	1219.041015625
231.11194	1422.21044921875
264.32602	1444.60998535156
272.17169	5679.884765625
602.52185	1528.85083007813
708.83325	1709.60681152344
820.40991	7040.74853515625
873.43079	2038.28283691406
882.43518	1921.595703125
964.85626	1378.56652832031
966.81915	1362.95043945313
970.48492	9377.92700195313
980.44206	4354.005859375
998.7254	1577.23645019531
1077.4907	9917.9873046875
1077.4988	14491.37890625
1078.4857	7864.205078125
1112.5537	1607.15795898438
1209.5267	1806.41198730469
peaklist end

peaklist start
mz=703.687107060563
fragmentation=HCD
charge=3
header=RawFile: QE929_MSQ1321_20180329_Heba_ub_s9_30_3 Index: 13374 Silind: 55917
101.60405	1096.66516113281
104.0532	2898.2021484375
110.07153	1683.51818847656
110.397	1114.27001953125
120.08099	7688.99462890625
133.04285	1774.23583984375
136.07568	2278.27905273438
158.09207	1408.341796875
158.71071	1215.77648925781
159.09236	1822.55920410156
161.69466	1184.025390625
171.1492	9268.5322265625
175.11926	2957.85278320313
176.10765	2330.71923828125
185.16425	2145.228515625
199.14445	11756
200.10593	1536.37976074219
272.17188	5837.6220703125
368.86606	1418.5732421875
418.91208	1462.46826171875
485.74246	1805.38684082031
539.25165	2414.69116210938
688.4079	2000.51599121094
734.87463	1581.63537597656
804.4129	1719.60498046875
820.40894	4191.73559570313
872.39282	1442.41796875
874.42664	2315.01831054688
882.44702	3028.6025390625
882.93817	2395.54541015625
970.48594	17159.9868164063
980.44171	2591.9140625
1077.4844	10587.7548828125
1208.5194	2136.01025390625
peaklist end

peaklist start
mz=703.687334946666
fragmentation=HCD
charge=3
header=RawFile: QE929_MSQ1321_20180329_Heba_ub_s4_10_1 Index: 13427 Silind: 49308
110.07162	2598.17456054688
136.07579	2545.21484375
147.11256	2073.52197265625
171.14909	9718.697265625
173.12794	1952.76208496094
175.11945	1652.39453125
199.14439	6694.658203125
215.09337	1278.66015625
249.16306	1604.82946777344
326.62671	1225.65539550781
328.27286	1283.54406738281
337.47214	1658.02807617188
820.40356	2033.1767578125
841.7876	1558.33264160156
1077.4953	14573.3583984375
1103.0499	1427.04956054688
1145.9186	1533.84094238281
peaklist end

peaklist start
mz=703.687382173136
fragmentation=HCD
charge=3
header=RawFile: QE929_MSQ1321_20180329_Heba_ub_s2_ctrl_2 Index: 13395 Silind: 58158
104.05274	2704.68237304688
107.23587	1076.65795898438
136.8324	1270.98022460938
170.51837	1182.90954589844
171.14874	9055.5849609375
175.1178	1538.06396484375
175.99287	1172.38439941406
199.14336	10332.21875
820.40063	2156.22705078125
950.98322	1832.05505371094
980.43066	2730.3779296875
1077.4939	9656.5400390625
1078.4844	4228.96875
peaklist end

peaklist start
mz=703.688445657154
fragmentation=HCD
charge=3
header=RawFile: QE929_MSQ1321_20180329_Heba_ub_s4_10_1 Index: 14414 Silind: 49514
105.03748	1156.63720703125
120.08095	41746.47265625
121.08434	1959.513671875
136.07533	1374.873046875
146.82132	1377.69104003906
251.82884	1394.98754882813
703.4057	1987.82238769531
853.09546	1528.50634765625
1087.6176	1540.35778808594
1090.1869	1730.71081542969
peaklist end

peaklist start
mz=703.689012620016
fragmentation=HCD
charge=3
header=RawFile: QE929_MSQ1321_20180329_Heba_ub_s2_ctrl_2 Index: 13131 Silind: 58139
102.05536	1101.54064941406
120.08086	4839.97509765625
317.87842	1334.64807128906
577.94873	1284.541015625
715.88342	1428.43310546875
734.22821	1747.00439453125
747.3692	1658.89038085938
853.04541	1403.95007324219
908.08148	1493.5302734375
1270.5945	1497.51623535156
1482.2994	1883.5400390625
2241.4331	1996.54833984375
2505.7207	1956.6904296875
2613.0688	2187.19189453125
peaklist end

peaklist start
mz=703.69011151458
fragmentation=HCD
charge=3
header=RawFile: QE929_MSQ1321_20180329_Heba_ub_s9_30_3 Index: 13050 Silind: 55831
120.08099	2650.19360351563
129.10251	2632.76342773438
136.07516	1433.28991699219
143.1176	5327.3818359375
159.09085	1578.83349609375
165.70943	1198.9375
170.1172	2746.7978515625
171.11223	2265.21118164063
175.11911	3171.34497070313
208.01282	1405.34875488281
228.1338	10962.537109375
265.11694	1860.99560546875
308.46634	1419.08325195313
318.11032	1396.23852539063
359.17593	2062.828125
374.20953	1681.07800292969
399.20523	2218.24682617188
438.49277	1318.11657714844
523.08917	1311.69445800781
600.3086	25624.97265625
634.38635	1599.45434570313
645.10272	1625.02099609375
747.37606	21388.3969726563
765.67273	1411.31176757813
860.46391	17051.9638671875
1048.5217	2406.84545898438
1061.5067	1978.67614746094
peaklist end

peaklist start
mz=703.691047601372
fragmentation=HCD
charge=3
header=RawFile: QE929_MSQ1321_20180329_Heba_ub_s6_10_3 Index: 19047 Silind: 63687
120.0809	11420.7109375
129.06613	1507.73205566406
136.07547	4515.814453125
165.18004	1290.0712890625
197.12827	2214.90649414063
219.15013	1646.2119140625
244.13768	1476.98107910156
271.20599	1229.3369140625
277.1582	1792.11767578125
283.14456	1916.17224121094
440.22028	2718.08544921875
455.6275	1441.21447753906
474.19977	2241.59545898438
1065.5485	2013.93420410156
peaklist end

peaklist start
mz=703.691263771857
fragmentation=HCD
charge=3
header=RawFile: QE929_MSQ1321_20180329_Heba_ub_s7_30_1 Index: 18509 Silind: 55959
102.05521	1617.90441894531
120.08076	21635.232421875
129.10156	1942.01147460938
136.07578	14286.5751953125
197.12843	6853.10693359375
216.14119	2333.8955078125
217.13416	2279.95068359375
219.14845	4863.8623046875
234.14407	8452.1484375
244.13644	2357.49926757813
249.15637	1429.29833984375
277.15451	3160.42578125
283.14291	5885.2724609375
299.13828	2115.240234375
311.13928	5015.28076171875
327.13202	4532.67724609375
346.17456	2044.66088867188
390.23621	1564.09191894531
410.21213	1545.37780761719
440.21649	6125.85888671875
474.20248	8596.4931640625
587.28613	3169.20532226563
821.40814	1815.71789550781
1188.4565	1549.70532226563
1450.7659	1977.10559082031
peaklist end

peaklist start
mz=703.69144706656
fragmentation=HCD
charge=3
header=RawFile: QE929_MSQ1321_20180329_Heba_ub_s9_30_3 Index: 18797 Silind: 58542
120.08061	8433.19921875
136.07512	3051.3232421875
193.26718	1355.04919433594
197.12663	2737.03857421875
327.13199	2400.91528320313
440.21527	2333.87841796875
474.20279	5680.1611328125
587.28424	1887.76208496094
702.39081	1673.98083496094
745.52515	1383.84350585938
1286.4047	1594.82568359375
1295.5177	1568.81921386719
peaklist end

peaklist start
mz=703.693386932859
fragmentation=HCD
charge=3
header=RawFile: QE929_MSQ1321_20180329_Heba_ub_s5_10_2 Index: 13660 Silind: 56252
101.07077	1334.92028808594
120.0806	2146.41625976563
173.12801	2076.18774414063
192.53391	1329.31921386719
192.5853	1291.87890625
200.07777	1377.02844238281
200.75069	1185.8154296875
212.67009	1325.67260742188
266.96399	1379.36645507813
281.44174	1342.29382324219
302.83777	1545.40991210938
316.83218	1355.98510742188
370.93509	1508.55334472656
382.08694	1356.04284667969
388.28873	1543.22790527344
412.83218	1472.76281738281
480.80331	1463.61962890625
499.23206	1307.08166503906
554.23859	1602.96569824219
706.39417	1512.55297851563
900.47089	2842.95068359375
901.46002	1689.244140625
1092.6676	1518.70751953125
1174.5513	1470.32238769531
peaklist end

peaklist start
mz=703.693916052128
fragmentation=HCD
charge=3
header=RawFile: QE929_MSQ1321_20180329_Heba_ub_s4_10_1 Index: 15013 Silind: 49566
102.05527	2870.99682617188
110.05268	1466.27966308594
110.07136	1713.68054199219
110.91078	1186.69165039063
115.49029	1266.62622070313
117.80087	1226.21533203125
120.08066	2843.43090820313
122.07678	1159.98571777344
129.10178	2148.50732421875
159.09207	1713.95043945313
173.12788	6268.77197265625
252.10957	2636.75634765625
288.20288	1782.81433105469
309.15527	2602.3046875
332.19373	1399.92260742188
333.22885	1398.60314941406
365.19131	2427.42651367188
367.46097	1329.63806152344
425.20444	1395.54626464844
537.9646	1437.40270996094
593.30305	11239.6313476563
706.38596	9831.40502929688
803.42889	1810.06713867188
854.46261	4227.0390625
900.47427	19248.0063476563
1014.5349	1743.4365234375
1314.5173	1708.65246582031
peaklist end

peaklist start
mz=703.696798077499
fragmentation=HCD
charge=3
header=RawFile: QE929_MSQ1321_20180329_Heba_ub_s9_30_3 Index: 11119 Silind: 55297
110.0712	2291.42041015625
120.08156	1283.41162109375
136.07643	1552.54846191406
199.18147	2416.84985351563
201.12425	2291.39208984375
237.1431	1218.49060058594
342.20258	2257.65112304688
366.90427	1476.98034667969
550.33441	1457.19848632813
820.12238	1380.59619140625
833.97583	1476.23864746094
1044.649	1909.74108886719
peaklist end

peaklist start
mz=703.702738680732
fragmentation=HCD
charge=3
header=RawFile: QE929_MSQ1321_20180329_Heba_ub_s3_ctrl_3 Index: 10992 Silind: 52211
101.07108	1735.5439453125
108.00845	1498.88293457031
120.08121	7799.791015625
129.10229	5392.142578125
135.90404	1154.55590820313
136.07599	2782.45971679688
177.10271	2314.61547851563
222.13208	2226.05419921875
223.10774	5911.01904296875
237.12294	2769.31811523438
435.70712	1531.60363769531
873.15479	1753.00805664063
1026.517	2494.13696289063
peaklist end

peaklist start
mz=703.703321307148
fragmentation=HCD
charge=3
header=RawFile: QE929_MSQ1321_20180329_Heba_ub_s6_10_3 Index: 11922 Silind: 56319
101.07147	3211.12255859375
120.08076	15044.5712890625
121.08442	1545.31384277344
129.10222	6559.52294921875
136.07561	6824.71923828125
159.09137	2912.12548828125
176.10651	1869.01928710938
177.10239	2232.51196289063
194.98068	1326.22778320313
222.13152	5385.8701171875
223.10745	6061.28125
235.10652	1695.98864746094
251.10129	1822.37512207031
256.17468	1331.30163574219
265.11842	4119.84167480469
334.1377	5996.923828125
346.13303	1698.904296875
354.21362	2209.60571289063
530.24451	1527.40502929688
656.34393	1438.82580566406
664.26202	1715.37731933594
1071.4979	1537.39074707031
peaklist end

peaklist start
mz=1055.07868685095
fragmentation=HCD
charge=2
header=RawFile: QE929_MSQ1321_20180329_Heba_ub_s6_10_3 Index: 21522 Silind: 82951
129.02927	1648.75927734375
210.08623	1656.43774414063
217.75307	1713.67517089844
313.60352	2039.5263671875
433.82883	2125.70361328125
605.90057	1864.67224121094
peaklist end

peaklist start
mz=1055.4124187473
fragmentation=HCD
charge=2
header=RawFile: QE929_MSQ1321_20180329_Heba_ub_s9_30_3 Index: 13082 Silind: 84147
215.72226	1922.66540527344
226.11909	1671.64343261719
273.65869	1523.6005859375
404.47906	1882.228515625
517.85315	1945.31286621094
618.24481	2212.69384765625
920.95941	1964.578125
1055.5038	10311.875
1829.3033	2063.490234375
2748.3479	2793.830078125
2823.2507	2965.06787109375
peaklist end

peaklist start
mz=703.967981033707
fragmentation=HCD
charge=3
header=RawFile: QE929_MSQ1321_20180329_Heba_ub_s3_ctrl_3 Index: 4401 Silind: 51830
121.43495	1239.03527832031
129.10213	1740.24401855469
131.118	1543.22143554688
153.45453	1312.59362792969
173.12854	12368.509765625
188.07686	1289.91479492188
201.12274	8839.8916015625
218.37776	1250.07141113281
244.16577	5156.31201171875
301.09567	1719.01867675781
357.80432	1526.39489746094
397.44864	1352.63635253906
430.23087	9265.765625
461.20242	3046.5224609375
497.89383	1508.57531738281
704.35315	2853.55126953125
1093.4315	1695.830078125
peaklist end

peaklist start
mz=703.968331817296
fragmentation=HCD
charge=3
header=RawFile: QE929_MSQ1321_20180329_Heba_ub_s1_ctrl_1 Index: 4390 Silind: 52409
100.24397	1323.20788574219
104.58256	1266.5595703125
131.11856	1774.08972167969
154.177	1303.62219238281
180.82942	1291.51098632813
308.3161	1346.8310546875
703.37231	1646.38671875
peaklist end

peaklist start
mz=703.986031000196
fragmentation=HCD
charge=3
header=RawFile: QE929_MSQ1321_20180329_Heba_ub_s3_ctrl_3 Index: 6097 Silind: 51933
112.3272	1132.0380859375
129.10277	3057.78588867188
159.09161	9515.5908203125
170.06	5562.984375
182.81255	1299.32177734375
212.04597	1285.16516113281
221.1154	1409.86889648438
347.25079	1454.81494140625
436.15695	1678.66943359375
818.36346	1401.90649414063
1036.5193	1464.06958007813
1264.2363	1738.0029296875
peaklist end

peaklist start
mz=528.256605743905
fragmentation=HCD
charge=4
header=RawFile: QE929_MSQ1321_20180329_Heba_ub_s6_10_3 Index: 16391 Silind: 28220
108.41405	1353.95654296875
110.07141	4156.02392578125
111.99772	1025.03405761719
116.11946	953.305603027344
120.08099	5165.20458984375
129.10181	1183.10803222656
130.065	5559.8154296875
132.08044	1693.88073730469
134.18916	1019.7685546875
140.71317	1116.50817871094
143.11783	5461.61767578125
159.0914	15447.828125
163.98253	1069.78002929688
272.17053	5328.17919921875
285.13445	4313.76342773438
393.08038	1178.16394042969
400.16122	5974.638671875
409.22836	1850.85852050781
496.2601	6567.20361328125
549.31171	1619.33813476563
643.33373	15739.6711425781
721.26801	1292.96936035156
756.41404	17859.0009765625
783.42041	2009.46618652344
926.51846	6382.31860351563
933.6203	1468.35266113281
1579.649	1375.09252929688
peaklist end

peaklist start
mz=1055.50750086444
fragmentation=HCD
charge=2
header=RawFile: QE929_MSQ1321_20180329_Heba_ub_s5_10_2 Index: 7852 Silind: 80199
125.85754	1697.32775878906
126.03869	1473.36560058594
136.07582	3383.08325195313
174.70667	1755.11828613281
224.40028	1989.76306152344
243.82162	1863.07543945313
255.50629	1818.94738769531
282.00729	1604.18029785156
341.73831	1859.248046875
377.1778	1757.71325683594
788.21301	1773.58984375
1022.0511	2036.13806152344
1136.2048	2086.50317382813
1550.6929	2054.63842773438
1586.3464	2079.15795898438
1874.819	2115.2041015625
1876.009	2235.5419921875
peaklist end

peaklist start
mz=704.008000652835
fragmentation=HCD
charge=3
header=RawFile: QE929_MSQ1321_20180329_Heba_ub_s2_ctrl_2 Index: 8499 Silind: 57840
118.19421	1246.27282714844
127.17251	1332.04833984375
143.11803	5848.814453125
158.47185	1226.60974121094
260.56699	1310.08288574219
269.88583	1374.45141601563
270.69177	1489.87524414063
326.66205	1180.44079589844
335.88205	1361.89562988281
401.43057	1331.04675292969
553.94098	1544.81872558594
576.70117	1435.54125976563
800.8421	1478.80603027344
843.86914	2164.07250976563
853.38055	1448.11560058594
1536.4425	1802.46276855469
2182.667	1772.80456542969
2465.6016	1735.52966308594
2697.7742	1781.69836425781
peaklist end

peaklist start
mz=1055.50854854267
fragmentation=HCD
charge=2
header=RawFile: QE929_MSQ1321_20180329_Heba_ub_s6_10_3 Index: 8778 Silind: 79493
103.9099	1618.078125
136.07585	4017.9677734375
235.53668	1890.06457519531
286.36514	1642.56616210938
1614.5906	2254.6875
peaklist end

peaklist start
mz=1055.50898588492
fragmentation=HCD
charge=2
header=RawFile: QE929_MSQ1321_20180329_Heba_ub_s9_30_3 Index: 8419 Silind: 83868
133.06038	5673.67333984375
136.07652	11151.6826171875
149.39778	1556.2548828125
158.16747	1639.43676757813
204.09747	2199.18188476563
221.09171	3064.25830078125
292.1312	3093.32641601563
299.1405	2687.02807617188
383.8801	1834.28491210938
384.14914	1831.49560546875
395.57083	1765.8427734375
471.17404	1734.56640625
508.76608	1634.42114257813
542.41333	1877.60168457031
581.23187	2282.84985351563
620.26184	2080.36572265625
626.4079	1715.59899902344
706.11261	2112.10473632813
714.28662	2914.67016601563
752.79913	1820.59997558594
1087.4408	2242.72143554688
2076.5422	2128.9248046875
2162.7896	2543.49633789063
peaklist end

peaklist start
mz=528.266851277005
fragmentation=HCD
charge=4
header=RawFile: QE929_MSQ1321_20180329_Heba_ub_s6_10_3 Index: 6665 Silind: 27719
101.07154	1699.64880371094
110.07164	10702.0107421875
113.07135	1745.419921875
115.05043	1181.36926269531
119.43738	1136.9833984375
120.08076	4752.93408203125
129.10225	4782.4345703125
130.06523	1269.34582519531
136.07564	1931.35339355469
141.06584	2603.99658203125
158.09233	9766.4951171875
159.07907	1279.98059082031
159.09216	4815.39013671875
173.12787	1616.58081054688
175.11873	6266.83154296875
186.08742	5250.806640625
239.11292	1603.77001953125
244.16493	1830.68676757813
272.1713	1300.62475585938
324.14554	7051.060546875
489.28015	2276.392578125
517.27344	5078.39306640625
541.25397	4919.541015625
550.255	1443.1318359375
588.30719	1624.80236816406
631.33246	1383.05578613281
634.78821	1416.10729980469
640.37604	4841.92822265625
789.88507	1308.94982910156
804.38959	1747.71606445313
861.39911	7694.99743652344
900.258	1368.13977050781
918.42474	1298.78100585938
962.45347	11427.6350097656
1099.5068	1501.42248535156
1174.4717	1338.2060546875
1177.7283	1263.27880859375
peaklist end

peaklist start
mz=528.267023386337
fragmentation=HCD
charge=4
header=RawFile: QE929_MSQ1321_20180329_Heba_ub_s8_30_2 Index: 6340 Silind: 26332
101.07088	1153.61926269531
104.74479	987.763854980469
104.9614	1005.01184082031
110.06454	1868.06530761719
110.07167	30291.146484375
113.07121	6848.44189453125
115.05075	2409.935546875
120.08106	6891.40478515625
136.07555	5024.55224609375
141.06583	12258.310546875
141.10216	4743
145.09718	1868.35498046875
147.11197	1220.88024902344
156.07675	1714.37683105469
157.13434	1981.75170898438
159.09128	8718.923828125
174.1483	1155.97436523438
177.10226	5729.833984375
187.08818	1389.57775878906
195.08763	2705.36376953125
210.13571	1217.94812011719
224.11862	1992.8076171875
226.08165	1775.81799316406
237.12326	4566.13818359375
239.11322	4928.931640625
240.134	1543.78332519531
265.11884	4364.771484375
297.99463	1366.60656738281
307.11835	1751.93408203125
308.17303	1380.05078125
324.14528	22174.2492675781
411.16235	1446.48620605469
425.19345	1986.37878417969
431.18109	1672.00756835938
432.2735	1751.23522949219
437.22769	6329.41943359375
499.2608	2125.13256835938
517.27225	32063.0732421875
542.29993	5045.77099609375
634.2973	2697.17358398438
643.34943	4950.60693359375
850.43976	1863.04150390625
916.44226	4606.6025390625
peaklist end

peaklist start
mz=528.267076042922
fragmentation=HCD
charge=4
header=RawFile: QE929_MSQ1321_20180329_Heba_ub_s3_ctrl_3 Index: 6148 Silind: 27357
101.07145	1337.31164550781
101.8963	1186.51037597656
102.0554	2001.14465332031
110.07166	6163.6435546875
110.39227	1098.86608886719
114.30996	1219.43579101563
115.05024	1451.02368164063
129.06549	1205.361328125
129.10249	10182.580078125
130.0863	2245.3544921875
133.29425	1066.08630371094
136.07536	1464.81970214844
141.06557	1683.41284179688
147.11284	5234.3984375
157.1337	1576.68054199219
158.09238	7217.107421875
173.12859	1421.52893066406
175.11919	1875.43688964844
186.0883	2541.92333984375
218.14951	1376.19384765625
237.68451	1242.03271484375
244.1656	2164.00952148438
299.1712	1444.09948730469
327.12714	1247.99926757813
341.14621	1281.68957519531
363.72958	1148.35974121094
487.74994	1533.39501953125
517.2688	2581.35107421875
529.80499	1675.94421386719
541.76526	1200.04724121094
550.25867	2023.60388183594
567.21936	1690.10046386719
568.26562	1637.84924316406
588.3111	1595.79516601563
623.08997	1260.85424804688
623.7627	1662.68347167969
632.28516	1368.20141601563
632.76373	2394.05004882813
633.27631	2545.37329101563
695.83344	1350.71716308594
861.39374	1781.84851074219
962.44727	3944.24548339844
1032.9202	1379.01574707031
1151.4341	13387.5180664063
1191.5101	1456.47521972656
2157.3438	1423.3671875
peaklist end

peaklist start
mz=704.020496985141
fragmentation=HCD
charge=3
header=RawFile: QE929_MSQ1321_20180329_Heba_ub_s9_30_3 Index: 15411 Silind: 56683
115.37234	1328.80041503906
120.08105	17583.755859375
136.07544	2207.31860351563
147.1124	1620.09350585938
190.67932	1447.13354492188
283.14212	1613.55249023438
501.24329	1411.52807617188
503.03601	1296.71691894531
554.23206	1437.64990234375
703.35632	5808.23193359375
844.42764	4469.98486328125
941.48615	6076.65625
1020.4023	2494.28051757813
1559.7933	1616.11303710938
peaklist end

peaklist start
mz=704.020533146037
fragmentation=HCD
charge=3
header=RawFile: QE929_MSQ1321_20180329_Heba_ub_s8_30_2 Index: 15521 Silind: 53561
110.07108	1525.67431640625
113.83484	1144.37426757813
120.08064	14798.076171875
136.07526	5447.58984375
141.57545	1370.76831054688
186.08688	2604.39697265625
187.52821	1365.02160644531
235.11732	2237.4248046875
268.60199	1397.96057128906
283.13803	1805.62963867188
289.96988	1303.291015625
314.55548	1357.02954101563
404.97729	1574.98046875
541.60529	1429.89489746094
650.34216	1702.9814453125
830.47064	1792.73095703125
1298.644	1877.23999023438
1368.434	1493.16320800781
1419.411	1772.54235839844
1504.7987	1578.12548828125
1988.1635	1685.54016113281
peaklist end

peaklist start
mz=704.020769797838
fragmentation=HCD
charge=3
header=RawFile: QE929_MSQ1321_20180329_Heba_ub_s7_30_1 Index: 15214 Silind: 54822
110.07161	1528.60070800781
120.08096	19099.607421875
129.1022	1779.11669921875
134.06091	1347.37561035156
136.07596	2823.60180664063
140.93211	1237.43530273438
155.08138	1528.66735839844
186.08762	2743.61865234375
235.1198	2015.95373535156
283.13968	2552.5556640625
441.2496	1812.76538085938
441.71249	1397.77563476563
559.3562	1474.47131347656
649.84619	1924.85046386719
659.35211	1507.7939453125
702.35565	1600.64624023438
703.08459	1334.33020019531
703.35565	6008.08056640625
844.43762	2612.13232421875
857.3371	1660.1552734375
941.47958	9772.900390625
1021.3981	1881.67346191406
1720.8298	1586.18859863281
2027.7882	1753.03112792969
peaklist end

peaklist start
mz=704.047113703223
fragmentation=HCD
charge=3
header=RawFile: QE929_MSQ1321_20180329_Heba_ub_s9_30_3 Index: 10159 Silind: 54998
101.07153	16604.4375
120.08115	2138.41723632813
129.10201	1753.60668945313
129.89629	1080.84350585938
153.1022	1791.89245605469
176.10312	2612.10913085938
200.13972	1576.05151367188
201.10602	1884.27209472656
208.00447	1370.61254882813
213.08701	2059.4140625
229.10086	5893.9384765625
258.04117	1231.8349609375
282.94516	1381.52514648438
302.0318	1376.41528320313
949.46014	1532.80004882813
1128.5431	1743.51599121094
1176.5338	1599.58117675781
1177.5542	2892.64990234375
peaklist end

peaklist start
mz=704.284686174531
fragmentation=HCD
charge=3
header=RawFile: QE929_MSQ1321_20180329_Heba_ub_s3_ctrl_3 Index: 11175 Silind: 52229
110.07166	1533.92065429688
120.08131	12338.1953125
129.10284	6627.326171875
131.09207	1314.90441894531
176.28853	1269.13696289063
226.15517	1302.853515625
244.16536	9646.912109375
249.12335	2061.12817382813
316.16739	2144.87524414063
374.13876	4327.70166015625
414.23468	1541.1904296875
427.15768	1438.84741210938
505.02429	1713.08435058594
532.36432	1435.29895019531
561.30957	2020.24462890625
607.97095	1442.51000976563
657.39331	2001.46264648438
918.54681	1502.60241699219
1079.2661	1554.29956054688
peaklist end

peaklist start
mz=528.476089568924
fragmentation=HCD
charge=4
header=RawFile: QE929_MSQ1321_20180329_Heba_ub_s2_ctrl_2 Index: 12777 Silind: 28730
110.07167	4634.220703125
119.50169	1089.0634765625
120.08102	6133.92626953125
129.10229	2569.58276367188
129.91302	1219.34631347656
130.06506	1984.99670410156
132.08075	6558.7958984375
136.07593	1604.38623046875
140.62479	1068.49768066406
141.06558	4768.4013671875
159.09169	56042.60546875
160.09503	4781.138671875
170.06004	1507.86193847656
187.08667	6694.12060546875
196.86819	1184.33764648438
213.15912	1302.54516601563
221.26816	1224.57312011719
231.44922	1332.15539550781
257.90189	1147.21142578125
258.12387	2253.27563476563
288.13279	6685.56225585938
294.60193	1474.64538574219
306.15933	5298.9423828125
344.17191	5601.85546875
375.19952	2435.84521484375
449.41104	1305.43505859375
587.35449	1501.83081054688
684.45691	1770.54284667969
723.35625	3833.24645996094
1031.4165	1533.55590820313
peaklist end

peaklist start
mz=528.476180099153
fragmentation=HCD
charge=4
header=RawFile: QE929_MSQ1321_20180329_Heba_ub_s9_30_3 Index: 13602 Silind: 29299
101.07156	1496.63977050781
109.84572	959.103881835938
110.07177	7071.7705078125
120.08083	12023.39453125
120.38867	958.479248046875
129.10225	8970.2724609375
136.07545	4869.42626953125
159.0914	9578.119140625
169.1338	1972.62475585938
175.11897	2498.24096679688
185.16519	5866.96337890625
187.14444	1492.03735351563
213.15984	2297.09765625
341.1427	1813.068359375
521.32135	1476.37854003906
536.29688	1594.27368164063
537.27759	2736.87280273438
684.34766	7187.15478515625
694.28857	1435.9033203125
755.41205	1925.88500976563
peaklist end

peaklist start
mz=528.476309488028
fragmentation=HCD
charge=4
header=RawFile: QE929_MSQ1321_20180329_Heba_ub_s5_10_2 Index: 12367 Silind: 27513
107.97614	1027.1845703125
114.79347	1015.75115966797
120.081	1608.62561035156
129.10223	2486.62133789063
130.06502	1937.23229980469
133.04366	1058.86486816406
133.2785	1163.59973144531
159.09169	7111.751953125
167.50726	1256.05310058594
169.80287	1301.38415527344
185.16486	2341.30932617188
215.13872	1668.74475097656
263.67444	1189.33203125
379.20441	1501.38610839844
428.31012	1295.21643066406
478.21158	1243.87512207031
537.27875	1984.20104980469
579.65442	1158.26184082031
613.99402	1233.81945800781
684.35364	1209.49523925781
870.42572	2044.74792480469
1005.9738	1272.49047851563
1513.5627	1298.337890625
peaklist end

peaklist start
mz=528.476309488028
fragmentation=HCD
charge=4
header=RawFile: QE929_MSQ1321_20180329_Heba_ub_s5_10_2 Index: 12512 Silind: 27513
101.07145	1116.83557128906
113.18038	1185.68591308594
120.08091	1848.57995605469
129.10237	1799.06127929688
136.07545	1448.09729003906
159.09128	1677.17150878906
166.84967	990.738098144531
185.16472	2189.82543945313
187.14392	1454.52160644531
496.38235	1380.43798828125
889.77734	1579.9609375
940.56622	1351.71618652344
peaklist end

peaklist start
mz=528.476353832842
fragmentation=HCD
charge=4
header=RawFile: QE929_MSQ1321_20180329_Heba_ub_s7_30_1 Index: 13329 Silind: 26373
100.64113	1065.02868652344
103.94551	961.3359375
110.07184	4665.75341796875
120.08124	4638.3466796875
129.10275	4992.49853515625
136.07605	1534.72448730469
159.09195	8633.9970703125
167.31699	1215.67565917969
175.12013	1393.94018554688
185.16377	7757.77734375
213.15965	2182.96728515625
308.46613	1331.10791015625
378.2124	1551.29467773438
470.91794	1212.65637207031
521.31665	1463.13122558594
537.27899	4260.0556640625
554.44556	1391.03332519531
617.51678	1343.61108398438
643.61523	1256.97546386719
684.3454	6442.72216796875
687.42993	1406.29431152344
755.41394	1314.86120605469
820.01562	1320.29272460938
897.49438	2332.31494140625
1557.7639	1488.72985839844
peaklist end

peaklist start
mz=528.476592422321
fragmentation=HCD
charge=4
header=RawFile: QE929_MSQ1321_20180329_Heba_ub_s9_30_3 Index: 13164 Silind: 29293
110.07143	5728.01953125
120.08112	4864.9462890625
125.11349	1084.97436523438
129.10236	4767.166015625
136.07553	5758.5908203125
147.31197	1112.04760742188
159.09175	12079.7783203125
185.16432	4647.7685546875
207.80498	1246.74487304688
213.15927	2777.927734375
251.14958	1955.56384277344
344.17136	1737.47717285156
378.21274	1987.78405761719
466.24631	1388.59899902344
537.27539	7464.62646484375
633.4726	1332.1474609375
684.34339	16862.2421875
1017.7767	1626.65209960938
1095.7681	1464.61547851563
peaklist end

peaklist start
mz=528.476592422321
fragmentation=HCD
charge=4
header=RawFile: QE929_MSQ1321_20180329_Heba_ub_s9_30_3 Index: 13430 Silind: 29293
101.05768	1459.74438476563
101.07137	1056.24621582031
105.66939	1274.14672851563
107.86689	1162.60119628906
108.58361	1080.35961914063
110.07155	4793.7392578125
120.08129	5656.0625
129.10246	7140.65234375
130.06551	8827.259765625
132.08101	1933.08923339844
136.07578	4835.9306640625
143.22141	1077.67993164063
159.09163	17150.916015625
170.06023	1270.37182617188
180.63615	1045.19873046875
185.16441	8631.7275390625
187.0881	1484.43591308594
199.33447	1170.62963867188
212.50067	1214.82092285156
213.16039	1839.15795898438
214.09673	1737.73840332031
215.13879	2470.32543945313
357.16304	3170.1240234375
430.63293	1169.79467773438
466.241	1885.9736328125
521.32294	1664.01513671875
537.27985	2750.59399414063
604.82733	1205.12060546875
607.70209	1273.18981933594
684.34235	9465.5791015625
909.37177	1488.43566894531
1446.7314	1503.84826660156
1554.6644	1291.53735351563
1606.245	1442.84057617188
peaklist end

peaklist start
mz=704.299903051529
fragmentation=HCD
charge=3
header=RawFile: QE929_MSQ1321_20180329_Heba_ub_s4_10_1 Index: 17921 Silind: 50161
110.07088	2038.24938964844
120.08029	3052.58911132813
120.65873	1378.80139160156
129.10161	2412.01708984375
136.07512	1375.60461425781
141.0647	1639.00207519531
301.13071	1624.02172851563
309.12595	2981.5068359375
356.19104	1924.42700195313
363.86743	1575.45239257813
684.28497	1460.12377929688
717.8064	1475.70251464844
740.67932	1656.46105957031
787.65674	1385.88000488281
851.74829	1462.8232421875
1040.4578	1589.51538085938
1666.1726	1913.1904296875
peaklist end

peaklist start
mz=528.476910590275
fragmentation=HCD
charge=4
header=RawFile: QE929_MSQ1321_20180329_Heba_ub_s6_10_3 Index: 14099 Silind: 28167
108.27032	1087.81909179688
110.07153	2476.93188476563
120.08083	1196.9951171875
124.38488	1191.38854980469
129.10245	2540.78540039063
136.07573	1753.35949707031
150.50502	981.403991699219
159.09148	5477.72705078125
185.16501	2761.07836914063
213.16006	2158.28540039063
252.72249	1191.51220703125
323.13531	1304.45349121094
371.03552	1132.78686523438
395.88452	1240.28063964844
432.97739	1474.68872070313
521.31873	2354.46118164063
537.27661	4163.65185546875
684.35114	2337.7333984375
742.41418	1291.42578125
765.41565	1189.28051757813
1370.1122	1385.08569335938
1514.4268	1736.00366210938
1526.8965	1607.431640625
peaklist end

peaklist start
mz=528.477000456452
fragmentation=HCD
charge=4
header=RawFile: QE929_MSQ1321_20180329_Heba_ub_s3_ctrl_3 Index: 12735 Silind: 28367
116.40434	999.037292480469
123.14694	1060.07446289063
130.06464	1003.08062744141
147.11339	1195.40991210938
159.09157	1296.45446777344
161.97614	1201.69360351563
439.62558	1141.49450683594
480.96194	1469.89697265625
587.3476	2196.43432617188
659.83685	1297.62658691406
684.34332	1752.33032226563
911.46039	1217.45825195313
1044.314	1318.18469238281
1533.7593	1416.72802734375
1898.1844	1482.66955566406
peaklist end

peaklist start
mz=528.477040437854
fragmentation=HCD
charge=4
header=RawFile: QE929_MSQ1321_20180329_Heba_ub_s7_30_1 Index: 13499 Silind: 26425
101.90898	1120.82360839844
110.07162	2472.228515625
120.08085	2121.8994140625
129.10239	5410.1181640625
136.07552	2040.74890136719
149.93607	1001.36474609375
159.09181	5000.37548828125
160.86189	1125.0556640625
185.16475	5515.35107421875
213.15964	2247.45581054688
215.04944	1163.22277832031
261.30249	1121.70532226563
350.87045	1360.6416015625
504.29303	1507.3291015625
537.28168	4277.8291015625
566.17706	1318.86474609375
684.35114	3440.69177246094
710.92664	1197.59399414063
1116.0406	1695.16174316406
1155.5077	1398.541015625
1161.5713	1284.28259277344
1302.457	1396.05419921875
peaklist end

peaklist start
mz=528.477146914014
fragmentation=HCD
charge=4
header=RawFile: QE929_MSQ1321_20180329_Heba_ub_s5_10_2 Index: 11777 Silind: 27424
100.25568	999.712768554688
110.072	4949.41015625
113.94047	1195.92041015625
120.08176	2770.42919921875
129.1031	4937.7998046875
130.0657	1489.98864746094
136.07655	6104.162109375
141.06633	2242.71655273438
159.09181	35904.29296875
170.06041	1201.20263671875
175.11957	2426.57275390625
177.98302	1266.47973632813
185.16476	8090.50439453125
186.08772	2072.89013671875
187.08748	6445.43310546875
207.11147	1208.01245117188
212.92918	1223.51342773438
213.16141	5774.142578125
214.12103	1997.98254394531
226.11957	1736.3984375
227.43478	1261.83666992188
230.12598	1035.26843261719
258.12305	2384.04418945313
289.13501	2167.77709960938
306.16226	1694.83630371094
327.20496	1205.20654296875
341.14722	1715.01623535156
344.17334	6995.85986328125
362.18246	2389.82275390625
372.16772	1816.24890136719
376.18176	1471.27172851563
407.19919	1254.56469726563
446.21558	1646.19201660156
466.24237	6371.205078125
475.25623	2639.53344726563
521.3197	2137.90551757813
537.27902	31741.9077148438
620.35608	1918.88635253906
684.34541	41042.8798828125
750.65179	1174.64526367188
755.4234	2656.12158203125
785.41077	1945.23059082031
868.51044	1854.45300292969
870.42316	4971.203125
peaklist end

peaklist start
mz=704.300584860476
fragmentation=HCD
charge=3
header=RawFile: QE929_MSQ1321_20180329_Heba_ub_s6_10_3 Index: 17981 Silind: 60747
110.07151	9217.4287109375
113.07098	1323.50012207031
113.68356	1252.14868164063
120.0804	11218.4833984375
129.10185	5113.9560546875
130.06474	2367.25439453125
136.07523	3163.99389648438
141.06544	5794.80908203125
157.13298	1547.1259765625
159.09132	7604.1923828125
199.10733	1448.68334960938
200.13878	3070.912109375
227.10078	1712.87414550781
228.13362	1998.56237792969
229.14163	1405.06958007813
240.134	1572.83544921875
242.14906	1937.2138671875
243.1086	2033.05944824219
247.92569	1237.38793945313
254.14836	2673.50537109375
287.16803	1408.95288085938
341.21674	2585.07983398438
355.15778	2390.30859375
356.19183	5546.79296875
469.2775	1452.13513183594
619.24072	1866.08471679688
695.099	1689.51086425781
762.33276	1466.08508300781
854.50366	1713.92016601563
859.47772	1587.0234375
889.02765	1546.40026855469
898.51276	2006.30895996094
1339.1349	1576.31604003906
1683.4036	1750.52709960938
peaklist end

peaklist start
mz=528.477291506439
fragmentation=HCD
charge=4
header=RawFile: QE929_MSQ1321_20180329_Heba_ub_s6_10_3 Index: 12927 Silind: 28124
100.05061	6386.33447265625
110.07143	33785.0546875
110.57626	5166.05126953125
112.08727	10324.923828125
113.07096	8217.1240234375
115.08656	10427.8857421875
116.07078	6450.11376953125
116.23469	5011.455078125
117.05761	9958.8916015625
117.28551	5064.23388671875
120.08086	140854.34375
121.08429	5827.208984375
129.10188	28859.150390625
130.06529	43157.97265625
132.08067	103967.734375
136.07547	12198.4384765625
141.06567	121474.15625
147.11235	7611.845703125
157.10809	20233.91796875
157.13304	7164.98486328125
159.09145	1383207.25
160.09515	115499.5859375
168.07753	9675.896484375
170.05951	96849.046875
172.10773	20140.853515625
185.10379	21544.189453125
185.16476	22436.15234375
187.08636	160120.234375
188.0891	6115.8642578125
191.11722	24909.16796875
197.10558	8113.51708984375
199.08725	7042.568359375
205.09679	10026.5244140625
207.11215	48083.33203125
213.09795	12764.5712890625
213.15958	8098.71044921875
217.09709	8334.5390625
219.11208	29185.0859375
230.12827	90866.5390625
232.11543	5575.07373046875
234.12691	36781.578125
235.10724	20885.17578125
243.10722	7250.8369140625
244.1097	9062.1376953125
249.09955	5477.50634765625
258.1232	119523.737792969
262.11758	43370.30078125
288.13419	93964.125
289.13341	121266.338867188
305.16089	38873.296875
306.1616	114819.497070313
317.12833	21227.32421875
327.14456	29956.8984375
333.15399	49274.453125
344.17091	158195.120117188
358.16979	21666.7275390625
360.16934	34294.1591796875
375.19792	50444.1484375
405.19162	12819.3203125
413.70258	7165.328125
431.20328	10543.853515625
435.20203	10819.119140625
436.22998	19691.271484375
446.21594	11923.6865234375
474.21259	28586.1015625
474.26764	30545.75390625
491.24033	24798.310546875
501.21439	6226.53759765625
505.35971	6379.5166015625
507.26526	7289.09423828125
521.32434	6102.794921875
546.27325	5785.572265625
549.31438	29365.7724609375
587.35205	34594.4609375
593.29193	7651.65771484375
649.31244	8038.61376953125
686.33203	40067.4296875
739.35236	22139.787109375
783.41944	56610.09375
786.4046	6483.44775390625
896.48608	6611.2373046875
peaklist end

peaklist start
mz=704.300633547068
fragmentation=HCD
charge=3
header=RawFile: QE929_MSQ1321_20180329_Heba_ub_s7_30_1 Index: 17423 Silind: 55537
101.07109	1420.93493652344
110.07126	8799.892578125
120.08047	5823.70556640625
129.10214	1840.14636230469
130.06471	2972.70068359375
131.03374	1320.42907714844
135.86021	1108.291015625
136.07498	1907.88330078125
159.09117	5912.0439453125
166.444	1429.27087402344
199.10648	2228.67700195313
200.13786	1441.82189941406
212.49582	1523.77319335938
227.10045	2069.2509765625
240.13339	2223.36547851563
254.14954	1416.02282714844
356.19135	2167.99975585938
357.07437	1545.33142089844
361.48953	1299.92700195313
441.28027	1508.87341308594
447.23145	2301.88525390625
673.38306	1348.74572753906
846.40485	1657.80187988281
1079.1445	1966.76550292969
1566.8058	1644.57434082031
1574.8942	1654.13110351563
2022.8467	1745.90710449219
peaklist end

peaklist start
mz=528.484635595303
fragmentation=HCD
charge=4
header=RawFile: QE929_MSQ1321_20180329_Heba_ub_s4_10_1 Index: 4387 Silind: 21857
110.07228	2061.71484375
120.08129	2163.8896484375
127.08685	4405.689453125
129.10277	4414.5400390625
136.07555	2435.01416015625
147.11255	1661.5166015625
149.85043	1013.46313476563
155.08171	2345.9140625
171.11304	5337.4794921875
175.11932	5059.525390625
199.10876	2128.49389648438
199.18161	2119.67602539063
199.37878	1060.38037109375
203.2392	1113.298828125
217.08287	1552.43359375
290.64401	1065.23461914063
296.10577	1328.158203125
365.49875	1155.61755371094
429.24207	2058.86010742188
446.27148	1863.02746582031
574.32343	2100.1337890625
702.38898	6936.1279296875
799.44392	16387.6394042969
856.46485	17395.3671875
942.58301	1327.34338378906
953.52006	6408.20629882813
peaklist end

peaklist start
mz=704.322240583685
fragmentation=HCD
charge=3
header=RawFile: QE929_MSQ1321_20180329_Heba_ub_s5_10_2 Index: 5098 Silind: 54512
133.061	2698.98120117188
148.25484	1372.69250488281
212.39168	1311.70727539063
317.18134	1689.32360839844
peaklist end

peaklist start
mz=704.322240583685
fragmentation=HCD
charge=3
header=RawFile: QE929_MSQ1321_20180329_Heba_ub_s5_10_2 Index: 5122 Silind: 54512
120.08076	1764.58117675781
129.10246	1593.166015625
152.03415	2641.34521484375
169.06044	2931.19213867188
171.07663	5286.09326171875
186.08769	5908.66748046875
230.55603	1402.63073730469
270.14438	5156.953125
317.18173	11548.9609375
489.6431	1627.58142089844
587.94519	6119.5498046875
605.28772	1431.48718261719
609.88092	1512.345703125
745.35468	1880.91577148438
840.37268	2259.388671875
872.422	2350.25415039063
881.41693	4867.44677734375
1156.5533	4607.7080078125
1187.9779	1610.19653320313
1380.1644	1586.74926757813
1765.2333	1815.99719238281
peaklist end

peaklist start
mz=704.338513199991
fragmentation=HCD
charge=3
header=RawFile: QE929_MSQ1321_20180329_Heba_ub_s6_10_3 Index: 12568 Silind: 56544
100.154	1139.49975585938
101.07137	1903.91345214844
120.08087	1337.48095703125
121.2185	1105.47143554688
129.10233	3015.18310546875
133.69286	1448.74169921875
143.11848	1328.60400390625
153.06503	1319.41491699219
155.11761	1835.00732421875
159.0918	9494.0205078125
166.08641	5101.8212890625
166.45836	1421.03881835938
171.1132	1476.63073730469
171.14944	9199.427734375
173.12868	2419.33911132813
175.11896	3029.93725585938
188.07076	2166.72143554688
199.14403	13141.7138671875
200.10207	1372.98608398438
201.03242	2161.78442382813
201.1208	1457.58032226563
210.08684	14453.1201171875
228.09845	13162.4423828125
238.03877	1285.09631347656
246.15581	1856.294921875
258.08929	1790.92309570313
273.1022	1526.99853515625
275.07968	1540.61804199219
275.10596	1598.03540039063
281.15808	2195.93530273438
300.17322	1441.34790039063
316.12744	1875.83459472656
346.17758	2081.470703125
401.22476	1427.814453125
518.60913	1541.95397949219
527.33221	1551.79321289063
531.31158	1668.314453125
573.26849	5677.4208984375
717.37769	1727.4921875
759.32111	2157.06079101563
804.44043	8310.4853515625
964.43597	2746.06811523438
1061.4998	44624.84375
1063.4839	2255.03759765625
1144.5203	1662.79675292969
peaklist end

peaklist start
mz=704.338513199991
fragmentation=HCD
charge=3
header=RawFile: QE929_MSQ1321_20180329_Heba_ub_s6_10_3 Index: 12648 Silind: 56544
110.07173	2114.89501953125
116.79994	1172.1298828125
120.081	2051.62890625
125.77422	1379.92236328125
129.10205	1806.25378417969
136.07579	1620.12756347656
141.48605	1227.27392578125
150.59598	1206.28100585938
159.09149	2797.416015625
166.08633	2747.18237304688
171.1487	7964.943359375
173.12851	1409.72021484375
175.11903	5420.28466796875
183.14854	1233.66137695313
188.07028	7679.3125
199.14426	11677.244140625
201.12193	1810.30822753906
205.09674	3124.20043945313
316.12988	2126.515625
346.17911	2836.81811523438
419.67505	1445.26171875
573.27258	1544.49438476563
691.77423	1758.09069824219
734.36682	1589.13500976563
741.30939	1942.16052246094
759.31683	2453.93115234375
799.32452	1428.51794433594
804.42377	4616.9033203125
936.9809	1730.6279296875
964.44232	2431.71459960938
1061.4967	43571.271484375
1144.5201	1850.54345703125
peaklist end

peaklist start
mz=528.517331715312
fragmentation=HCD
charge=4
header=RawFile: QE929_MSQ1321_20180329_Heba_ub_s9_30_3 Index: 6221 Silind: 28911
110.07188	4361.865234375
120.08099	4410.5869140625
129.10236	1970.5302734375
136.07651	2032.87463378906
145.09698	2133.67114257813
158.09236	2044.99255371094
173.09158	1483.11291503906
175.11932	1604.98840332031
238.89171	1132.72204589844
444.28171	1462.23413085938
459.26904	1610.33459472656
528.28699	1729.837890625
557.33014	1325.04406738281
597.80804	1536.93823242188
958.48077	1465.41687011719
994.37048	1322.64978027344
peaklist end

peaklist start
mz=704.360500434797
fragmentation=HCD
charge=3
header=RawFile: QE929_MSQ1321_20180329_Heba_ub_s7_30_1 Index: 18509 Silind: 55947
102.05521	1617.90441894531
120.08076	21635.232421875
129.10156	1942.01147460938
136.07578	14286.5751953125
197.12843	6853.10693359375
216.14119	2333.8955078125
217.13416	2279.95068359375
219.14845	4863.8623046875
234.14407	8452.1484375
244.13644	2357.49926757813
249.15637	1429.29833984375
277.15451	3160.42578125
283.14291	5885.2724609375
299.13828	2115.240234375
311.13928	5015.28076171875
327.13202	4532.67724609375
346.17456	2044.66088867188
390.23621	1564.09191894531
410.21213	1545.37780761719
440.21649	6125.85888671875
474.20248	8596.4931640625
587.28613	3169.20532226563
821.40814	1815.71789550781
1188.4565	1549.70532226563
1450.7659	1977.10559082031
peaklist end

peaklist start
mz=704.375668710482
fragmentation=HCD
charge=3
header=RawFile: QE929_MSQ1321_20180329_Heba_ub_s7_30_1 Index: 18914 Silind: 56068
120.08147	1381.95361328125
136.07539	1714.1318359375
161.09216	1131.51354980469
262.23224	1594.99401855469
270.83322	1450.10693359375
280.55865	1297.82751464844
719.34485	1391.00146484375
1587.4491	1975.08728027344
peaklist end

peaklist start
mz=704.377240435541
fragmentation=HCD
charge=3
header=RawFile: QE929_MSQ1321_20180329_Heba_ub_s2_ctrl_2 Index: 13668 Silind: 58179
108.97741	1263.63830566406
113.17757	1124.73950195313
120.08099	6587.0703125
129.10265	1561.46362304688
157.0968	1648.49670410156
224.10335	1926.66711425781
226.15439	2374.54736328125
233.16624	1665.2265625
234.12735	1207.53247070313
244.16454	1483.17810058594
323.20855	4549.05725097656
424.17746	1373.77978515625
566.36652	12475.2451171875
713.43481	4877.56689453125
779.28241	1508.73864746094
855.39886	2367.91235351563
973.57928	1829.95520019531
1022.4579	1961.59887695313
1510.5559	1460.5947265625
2054.5903	1846.16271972656
peaklist end

peaklist start
mz=704.377370108702
fragmentation=HCD
charge=3
header=RawFile: QE929_MSQ1321_20180329_Heba_ub_s3_ctrl_3 Index: 13093 Silind: 52338
120.08068	12538.4326171875
121.27924	1328.69128417969
129.10236	2092.6943359375
136.07553	5693.40966796875
140.40929	1464.41198730469
237.74535	1304.74743652344
326.1712	1415.21887207031
419.70416	1513.78552246094
474.38519	1246.49035644531
566.46338	1538.35778808594
721.91119	1665.021484375
835.43951	1804.80859375
843.95392	2455.171875
844.44495	2463.33325195313
1001.5482	4865.8134765625
1342.7485	4628.30651855469
1572.8454	4382.32788085938
1904.8779	1659.38244628906
peaklist end

peaklist start
mz=528.537130813959
fragmentation=HCD
charge=4
header=RawFile: QE929_MSQ1321_20180329_Heba_ub_s6_10_3 Index: 6416 Silind: 27693
101.07092	1302.67602539063
101.10743	1742.32897949219
102.05522	6272.677734375
110.07139	4836.875
120.08119	2045.11828613281
129.0649	1203.55920410156
129.10204	23233.697265625
136.07556	2731.45922851563
175.1187	5218.87646484375
198.12537	1197.17907714844
199.10727	2122.46411132813
235.14722	2240.70581054688
242.14978	1558.48461914063
246.89944	1111.56872558594
441.29248	1368.14672851563
490.27118	1490.95556640625
520.81427	1829.70751953125
554.37305	2502.45092773438
646.31909	1984.74548339844
683.41644	8855.78601074219
796.49954	14141.4116210938
825.4928	4961.88330078125
883.53168	6056.103515625
928.53784	1750.34814453125
1057.6329	33277.005859375
peaklist end

peaklist start
mz=704.388712696795
fragmentation=HCD
charge=3
header=RawFile: QE929_MSQ1321_20180329_Heba_ub_s6_10_3 Index: 18264 Silind: 60880
101.07176	1363.80334472656
119.04908	1264.91687011719
127.72495	1162.93310546875
136.07573	2478.03271484375
137.91147	1354.09313964844
159.0909	2545.52368164063
185.57977	1161.83264160156
187.07069	1391.94641113281
222.30241	1618.30297851563
353.88278	1362.02819824219
487.28983	2719.63623046875
548.12726	1703.32165527344
567.3056	1558.02221679688
906.03589	1458.26403808594
1121.8698	1660.89025878906
1412.5747	1603.80395507813
1438.9354	1613.27880859375
1617.4674	1741.07080078125
peaklist end

peaklist start
mz=704.389255038889
fragmentation=HCD
charge=3
header=RawFile: QE929_MSQ1321_20180329_Heba_ub_s9_30_3 Index: 18033 Silind: 58058
110.07173	1456.72412109375
136.07623	5851.35400390625
159.09209	3163.4228515625
171.11325	1279.50073242188
187.07115	1812.77453613281
245.35617	1375.05090332031
284.15469	2122.46166992188
323.0802	1289.22338867188
487.28674	2735.89331054688
516.24414	1570.43481445313
567.2995	10373.8858642578
773.8562	1699.23815917969
776.43842	1555.80517578125
1431.6904	18563.5595703125
1685.0697	1687.25708007813
1829.8099	4228.47998046875
peaklist end

peaklist start
mz=704.389563305039
fragmentation=HCD
charge=3
header=RawFile: QE929_MSQ1321_20180329_Heba_ub_s4_10_1 Index: 18217 Silind: 50225
100.25832	1197.01635742188
110.07166	1917.69482421875
114.70047	1204.998046875
130.06502	3009.9765625
136.076	5145.94580078125
159.09161	2389.27587890625
162.40727	1449.427734375
175.11884	2396.83178710938
232.91762	1383.59265136719
249.93581	1303.4150390625
272.17346	1371.9873046875
286.14011	1588.73046875
288.83197	1503.55639648438
359.19229	1518.50073242188
442.60196	1607.353515625
514.78357	1655.95068359375
551.27478	1390.28344726563
567.29973	11677.2961425781
709.95117	1742.00805664063
716.73291	1539.82019042969
732.58594	1409.56982421875
774.35297	1669.3447265625
901.91083	2258.205078125
915.91083	1818.28308105469
1003.5262	2512.37524414063
1431.6866	16372.2915039063
1666.5909	1890.46020507813
peaklist end

peaklist start
mz=528.554230731454
fragmentation=HCD
charge=4
header=RawFile: QE929_MSQ1321_20180329_Heba_ub_s3_ctrl_3 Index: 15444 Silind: 29175
110.68987	973.075256347656
117.62341	1034.43676757813
120.17417	984.130187988281
120.28385	1318.23779296875
133.5298	1028.06884765625
467.83459	1646.31164550781
613.38098	1459.78112792969
648.34503	1271.22497558594
699.34233	6098.65454101563
812.4267	4604.13623046875
1360.579	1660.5205078125
1449.2258	1258.30383300781
1800.4387	1580.08032226563
2083.5308	1455.326171875
peaklist end

peaklist start
mz=704.627572538536
fragmentation=HCD
charge=3
header=RawFile: QE929_MSQ1321_20180329_Heba_ub_s4_10_1 Index: 16874 Silind: 49979
101.72006	1222.62438964844
120.07238	1461.92395019531
120.08096	30564.9296875
129.10231	6236.79296875
157.53365	1380.72595214844
184.4146	1252.24450683594
208.45189	1464.876953125
226.1537	1843.28625488281
244.16603	9846.46484375
275.28418	1400.314453125
277.11841	5252.43115234375
344.16104	2600.59716796875
362.17175	2474.10766601563
364.15216	1840.63525390625
473.20151	1616.44946289063
491.21472	6417.67138671875
561.30499	2540.7099609375
674.38519	2865.5361328125
804.45056	2681.78881835938
810.64246	1785.81396484375
917.55304	2814.37280273438
peaklist end

peaklist start
mz=704.628293570295
fragmentation=HCD
charge=3
header=RawFile: QE929_MSQ1321_20180329_Heba_ub_s8_30_2 Index: 18092 Silind: 54490
101.07093	1215.49584960938
119.93363	1357.27954101563
134.47925	1342.33093261719
174.41187	1171.36840820313
199.18056	1763.51916503906
245.22772	1300.93859863281
258.14639	1626.75451660156
286.14017	2880.21630859375
288.26495	1422.31372070313
290.07944	1440.20361328125
371.22787	1369.27514648438
403.16388	3050.73193359375
428.44315	1440.45190429688
598.32294	2433.54028320313
716.85419	2005.09582519531
1037.3113	1647.00756835938
1116.3607	1718.30285644531
1148.7173	1460.64562988281
1935.2733	1714.76452636719
peaklist end

peaklist start
mz=704.628323708109
fragmentation=HCD
charge=3
header=RawFile: QE929_MSQ1321_20180329_Heba_ub_s7_30_1 Index: 17750 Silind: 55661
108.91156	1128.43957519531
110.07204	1856.18469238281
114.61223	1203.13977050781
114.93144	1157.6875
120.08112	2125.40161132813
130.0656	1665.08093261719
136.07658	3130.16015625
136.31696	1535.87390136719
159.09212	2370.55249023438
187.07207	2303.24731445313
257.62823	1240.80505371094
496.74854	1450.54833984375
538.0282	1458.76611328125
567.30115	2888.30786132813
742.88641	1376.48352050781
911.46362	1572.45617675781
915.41595	2314.55688476563
1018.2233	1537.94091796875
1123.071	1675.84545898438
1431.6875	8738.04809570313
1800.2598	1600.62268066406
1874.5197	1894.85961914063
peaklist end

peaklist start
mz=704.628546830375
fragmentation=HCD
charge=3
header=RawFile: QE929_MSQ1321_20180329_Heba_ub_s2_ctrl_2 Index: 16508 Silind: 58354
115.07233	1388.8310546875
117.85493	1427.84619140625
120.0811	8035.388671875
123.56049	1302.57604980469
144.48723	1257.46118164063
180.55751	1414.8251953125
195.21323	1327.48352050781
216.13303	1301.06396484375
234.46718	1147.09326171875
244.16566	1763.36706542969
277.12057	1478.12768554688
375.08871	1235.34106445313
413.66251	1341.736328125
982.83386	1630.69006347656
1337.8629	2378.89379882813
1361.4257	1704.39624023438
peaklist end

peaklist start
mz=704.628685547887
fragmentation=HCD
charge=3
header=RawFile: QE929_MSQ1321_20180329_Heba_ub_s6_10_3 Index: 18264 Silind: 60923
101.07176	1363.80334472656
119.04908	1264.91687011719
127.72495	1162.93310546875
136.07573	2478.03271484375
137.91147	1354.09313964844
159.0909	2545.52368164063
185.57977	1161.83264160156
187.07069	1391.94641113281
222.30241	1618.30297851563
353.88278	1362.02819824219
487.28983	2719.63623046875
548.12726	1703.32165527344
567.3056	1558.02221679688
906.03589	1458.26403808594
1121.8698	1660.89025878906
1412.5747	1603.80395507813
1438.9354	1613.27880859375
1617.4674	1741.07080078125
peaklist end

peaklist start
mz=704.629017611674
fragmentation=HCD
charge=3
header=RawFile: QE929_MSQ1321_20180329_Heba_ub_s6_10_3 Index: 14998 Silind: 59364
110.07129	3162.05346679688
120.08102	8680.384765625
129.10196	1351.90234375
136.07574	1550.34997558594
143.1174	1545.48498535156
171.11275	3092.7724609375
181.8141	1579.70471191406
284.19778	2017.94165039063
288.84216	1584.69262695313
305.61206	1317.18872070313
331.19641	4642.72705078125
546.24103	1543.11218261719
651.50201	1407.4736328125
657.61987	1523.98425292969
694.67511	1435.82958984375
784.18799	1443.48059082031
849.79352	1405.72277832031
876.43024	5247.68115234375
877.41742	2307.88525390625
891.72217	1390.08178710938
901.47992	1937.646484375
1047.1399	1511.93444824219
1436.6505	2105.02221679688
peaklist end

peaklist start
mz=704.629017611674
fragmentation=HCD
charge=3
header=RawFile: QE929_MSQ1321_20180329_Heba_ub_s6_10_3 Index: 15050 Silind: 59364
101.17133	1306.36645507813
104.43707	1177.54821777344
120.08098	18873.974609375
136.07562	1513.47827148438
159.0923	2461.23510742188
165.10295	7446.28662109375
183.81079	1263.84057617188
184.49049	1431.32275390625
281.22998	1367.28930664063
338.53564	1456.28100585938
387.94012	1482.40417480469
625.71594	1478.10388183594
717.89124	2678.65185546875
730.35376	1848.68225097656
871.02771	1436.95422363281
888.8783	1550.90112304688
917.98505	9144.6708984375
918.96594	2339.05029296875
1501.7516	1725.73376464844
1664.5933	1775.54077148438
peaklist end

peaklist start
mz=704.629098303294
fragmentation=HCD
charge=3
header=RawFile: QE929_MSQ1321_20180329_Heba_ub_s9_30_3 Index: 17994 Silind: 58076
120.08099	2280.78540039063
147.11191	1431.91137695313
159.09193	1506.70178222656
162.21294	1155.72668457031
162.94455	1195.5810546875
199.18036	1706.65209960938
235.54176	1555.31896972656
271.24756	1398.45275878906
286.14005	5341.93603515625
403.16302	2710.61596679688
487.28629	5903.16455078125
598.32739	2426.07446289063
716.84735	1780.75988769531
833.60797	1370.52978515625
839.10718	1420.13659667969
858.50964	1440.91064453125
862.61957	1453.34155273438
885.58136	1481.38220214844
970.56244	1490.92614746094
1009.1599	1804.18725585938
1020.84	1417.55688476563
1064.1493	1559.27111816406
1085.6206	1835.73266601563
1197.6803	1484.32971191406
1552.9193	1765.68872070313
peaklist end

peaklist start
mz=704.629829788954
fragmentation=HCD
charge=3
header=RawFile: QE929_MSQ1321_20180329_Heba_ub_s4_10_1 Index: 14907 Silind: 49573
120.08093	1668.65625
136.07584	1458.40161132813
149.70059	1262.33435058594
160.07103	1570.99206542969
175.11877	1329.40295410156
187.10878	1666.61730957031
226.08215	1501.21643066406
253.09209	2594.66186523438
271.10333	10907.0390625
272.17194	2382.140625
339.16919	1944.77209472656
366.17529	1839.54296875
595.29724	2488.76928710938
598.48016	1413.88745117188
622.36578	2491.09448242188
668.37225	10697.578125
725.34717	1608.01843261719
767.44031	2915.90454101563
870.1192	1610.90454101563
896.47009	5224.8896484375
1025.5232	3067.02734375
1329.3745	1632.69506835938
peaklist end

peaklist start
mz=704.630501682199
fragmentation=HCD
charge=3
header=RawFile: QE929_MSQ1321_20180329_Heba_ub_s9_30_3 Index: 14719 Silind: 56390
104.97263	1274.92224121094
120.08106	14240.7060546875
159.09206	1647.70715332031
165.10254	7525.75537109375
179.5145	1334.37316894531
191.37541	1411.00646972656
212.10448	1775.12231445313
229.11852	1410.68115234375
254.01865	1357.20776367188
594.30707	2285.5361328125
595.29132	1966.54699707031
706.38818	2002.96057128906
717.88184	2138.14208984375
719.67255	1627.31323242188
868.93695	5753.19580078125
901.48151	2104.76391601563
918.46509	2453.12548828125
peaklist end

peaklist start
mz=528.726622475031
fragmentation=HCD
charge=4
header=RawFile: QE929_MSQ1321_20180329_Heba_ub_s4_10_1 Index: 12763 Silind: 23446
100.05068	3287.89111328125
101.07148	3097.44677734375
110.07143	24539.484375
111.07523	1745.53369140625
112.0871	14731.7216796875
113.07119	9024.162109375
115.0869	8246.462890625
116.07093	7135.34130859375
120.08093	65807.8203125
121.08464	2960.1767578125
124.51426	1665.08337402344
129.1024	20601.837890625
129.11192	2513.67407226563
130.06502	26032.22265625
131.06953	2080.30395507813
132.08067	35941.61328125
136.07635	11355.7509765625
141.06592	38851.15234375
143.11809	3304.39916992188
144.08055	2665.830078125
147.11304	6802.05419921875
155.11757	1706.57177734375
157.10825	8206.0849609375
157.13368	2767.35278320313
159.09163	523189.625
160.07516	2212.2578125
160.09514	41544.69140625
168.07788	2130.01708984375
169.07634	2033.48193359375
170.05997	34157.5546875
172.10808	7467.732421875
173.12892	2049.36328125
176.12326	1999.49462890625
185.10463	7947.43359375
185.16505	16246.3359375
186.16736	2187.66625976563
187.08664	58834.8671875
187.14511	1753.82763671875
188.09059	2461.93872070313
191.11818	7665.31689453125
197.10628	8302.044921875
198.0872	3284.12622070313
204.11317	2653.63989257813
205.09721	6923.1630859375
207.11243	15173.7939453125
209.09247	1784.59143066406
212.11847	1943.44396972656
213.09973	9593.435546875
213.1595	8497.1611328125
217.09723	9195.9638671875
219.11327	14258.2880859375
229.09399	2532.63208007813
230.12871	39934.234375
233.62361	1773.26818847656
234.12769	12371.658203125
235.10762	8272.275390625
239.11534	3339.35083007813
243.10883	3050.3515625
244.1322	4889.63525390625
256.10913	9533.91784667969
258.12366	46681.6905517578
262.11893	13534.3115234375
288.13394	33814.9609375
289.13351	39919.4733886719
306.16345	30449.4428710938
317.12952	11095.4384765625
327.14628	10661.9799804688
333.15305	12082.4169921875
334.15359	14087.3984375
344.17151	62872.107421875
354.15634	8626.6337890625
360.16776	15690.513671875
375.19904	21115.9353027344
405.19043	7124.95654296875
431.20377	6927.63134765625
436.22653	3291.64990234375
446.22046	7494.29736328125
454.27563	15216.51171875
474.21182	10421.1416015625
474.26799	12542.099609375
491.23904	13322.5087890625
500.28226	19775.80859375
521.32245	6946.83544921875
534.29803	2288.97485351563
545.25006	2196.68310546875
549.31732	12401.037109375
552.31604	2208.44604492188
587.34946	18309.6892089844
654.33527	1935.02587890625
671.32623	2501.21826171875
680.64893	2013.06811523438
685.46942	3521.671875
686.3382	11977.0009765625
687.42029	1990.97253417969
699.38629	2140.69213867188
712.38125	10854.9001464844
724.35126	2085.05541992188
739.35205	2702.96630859375
755.43243	1907.62707519531
756.409	3191.64916992188
783.41003	22104.048828125
792.36914	2301.60717773438
844.43591	2759.76879882813
864.40039	1893.17541503906
868.48962	2834.71826171875
869.40379	4833.60534667969
896.4975	7318.24365234375
942.45258	2035.73498535156
peaklist end

peaklist start
mz=528.726622475031
fragmentation=HCD
charge=4
header=RawFile: QE929_MSQ1321_20180329_Heba_ub_s4_10_1 Index: 13026 Silind: 23446
101.07145	1230.05554199219
110.07127	7327.58984375
120.08085	11234.0029296875
124.11549	1152.98327636719
129.10193	15117.3330078125
130.06522	1622.63500976563
132.08096	1464.05029296875
136.07559	16200.869140625
141.06625	2599.76586914063
154.2549	1169.07702636719
157.13327	2315.77416992188
159.09145	36455.71484375
170.06027	2042.73791503906
175.11873	5800.09912109375
185.16466	14392.84375
186.08659	2058.01000976563
186.16647	1406.49731445313
187.08646	2874.48779296875
187.16864	1317.88012695313
207.11217	1600.09802246094
213.15993	10470.4033203125
223.15619	2057.5947265625
226.11716	2586.80419921875
230.12888	1463.50402832031
251.10332	1444.08935546875
251.14966	2523.90063476563
256.10901	1502.75793457031
258.12299	2663.60375976563
266.12671	1539.12414550781
323.13263	1583.99035644531
341.14267	2104.21752929688
344.17249	2069.06420898438
345.7998	1217.25036621094
370.58203	1365.31823730469
372.16681	2443.7890625
376.17984	9036.4912109375
379.20834	7817.408203125
408.23288	1657.20080566406
427.20694	1300.38073730469
458.21817	1444.88427734375
466.2402	7584.10986328125
475.25148	9871.58764648438
521.32214	4374.15283203125
522.54565	1357.73791503906
537.27628	29406.0053710938
550.16748	1248.11499023438
588.33423	12927.15625
620.35583	1973.36193847656
627.34308	2283.79345703125
631.37695	1800.40710449219
667.31818	1341.57775878906
670.33643	1838.73461914063
684.34374	45341.7646484375
684.38439	2918.3671875
687.40778	2287.14184570313
726.23688	1287.77197265625
733.42871	2035.96325683594
755.40601	1908.77819824219
778.44647	1495.09851074219
811.32098	1366.99243164063
832.46985	1668.44030761719
836.05536	1741.51147460938
847.44824	1422.97473144531
870.41882	5661.08642578125
996.57538	1494.01928710938
peaklist end

peaklist start
mz=528.726622475031
fragmentation=HCD
charge=4
header=RawFile: QE929_MSQ1321_20180329_Heba_ub_s4_10_1 Index: 13200 Silind: 23446
120.08091	2668.76953125
129.10233	2070.48486328125
136.07544	4937.77392578125
138.02542	1062.81506347656
159.09166	16665.837890625
175.1194	2471.08422851563
185.16461	5709.12109375
186.0874	1380.55297851563
187.08621	1249.099609375
213.15985	1992.49108886719
235.1097	1558.90698242188
238.12872	1151.47106933594
249.25563	1148.2236328125
289.81436	1082.77893066406
296.58878	1042.7119140625
342.69299	1063.09997558594
344.1701	1741.04626464844
345.78302	1112.14807128906
537.27673	8450.029296875
684.34528	18208.787109375
940.88477	1411.45764160156
943.50934	1506.4072265625
1022.6337	1271.49670410156
peaklist end

peaklist start
mz=528.726790297785
fragmentation=HCD
charge=4
header=RawFile: QE929_MSQ1321_20180329_Heba_ub_s3_ctrl_3 Index: 11932 Silind: 28318
102.19404	1017.8466796875
102.75587	1115.64904785156
110.0719	17506.287109375
117.38627	1219.9267578125
120.08092	18287.076171875
129.10233	9339.9619140625
130.06528	2434.30029296875
130.10669	1061.43725585938
132.08073	7563.54736328125
136.07545	8802.853515625
141.0657	7254.78466796875
143.11743	1567.27612304688
159.09157	69629.421875
160.09534	5305.82421875
170.05989	2127.86962890625
173.12834	6188.55859375
185.10298	1397.06225585938
185.16467	5774.73046875
187.08633	9399.62109375
187.14436	1378.62084960938
191.49579	1221.69372558594
207.11269	2314.13256835938
213.15848	1516.27355957031
214.1183	1420.30151367188
230.12907	2854.94213867188
234.12814	2001.65161132813
239.11371	2837.53515625
244.1295	2494.38916015625
246.12357	2161.93627929688
258.12323	5220.0625
261.15647	3016.875
288.13281	9404.20654296875
288.20148	1187.88293457031
306.15811	2176.04663085938
320.17072	2749.50170898438
327.14481	2172.83422851563
338.18112	5863.04541015625
344.17191	9254.7548828125
360.1691	1833.68872070313
375.19888	9743.873046875
385.22235	1418.4765625
396.22339	1450.74609375
403.23138	1908.46594238281
424.44128	1230.228515625
439.23242	5183.39453125
454.27686	23676.689453125
474.26898	3689.26318359375
500.28191	29434.8399658203
521.31793	1606.75622558594
534.30243	5091.6298828125
549.30469	2431.9375
552.31104	1665.83203125
587.34912	7146.20593261719
613.36584	1915.15185546875
653.30768	1422.82885742188
712.3717	2043.48168945313
783.41381	6192.41674804688
798.42883	1821.84533691406
844.43274	4610.1904296875
873.47821	1670.37854003906
896.49896	1883.435546875
897.49622	2777.34375
957.51727	2070.48388671875
peaklist end

peaklist start
mz=528.726790297785
fragmentation=HCD
charge=4
header=RawFile: QE929_MSQ1321_20180329_Heba_ub_s3_ctrl_3 Index: 12088 Silind: 28318
120.08099	6786.697265625
127.47161	1069.54553222656
129.10197	4232.64111328125
130.06537	1461.27758789063
132.08075	2789.30859375
136.07602	2148.0830078125
141.06528	4686.65087890625
141.16658	1215.7216796875
159.07913	2081.65966796875
159.09172	45770.76171875
160.09549	3943.85375976563
162.73389	1322.24609375
170.05951	1823.41064453125
185.16475	2051.00854492188
187.08661	6243.0693359375
213.15906	1386.45556640625
258.12415	1881.59545898438
262.11911	1448.43383789063
288.13238	4614.240234375
313.23663	1099.970703125
344.17096	5360.4267578125
474.27155	1240.26916503906
514.73834	1398.84533691406
587.34454	1549.09997558594
698.97992	1223.55114746094
783.40826	1724.50671386719
976.52173	1380.71337890625
peaklist end

peaklist start
mz=528.727081207196
fragmentation=HCD
charge=4
header=RawFile: QE929_MSQ1321_20180329_Heba_ub_s6_10_3 Index: 13911 Silind: 28164
110.07142	5750.70263671875
120.08118	5124.44140625
126.77717	1018.35131835938
129.10233	7531.70166015625
136.07539	4727.26806640625
142.60878	1055.48071289063
142.72592	1070.55407714844
159.0918	10455.1630859375
159.10338	1383.08764648438
172.98712	1074.99731445313
185.16515	5525.0712890625
187.14253	1226.65173339844
199.17958	1843.0712890625
213.15971	4030.22729492188
272.96942	1182.76293945313
341.14508	1632.30126953125
344.17151	1207.0283203125
378.20735	2750.99755859375
466.23801	1515.98986816406
486.93958	1235.52282714844
537.27802	4908.146484375
684.34628	9878.45751953125
921.5448	1333.5849609375
923.50415	1298.90209960938
963.29553	1284.6962890625
1277.4956	1404.57055664063
peaklist end

peaklist start
mz=528.727172245607
fragmentation=HCD
charge=4
header=RawFile: QE929_MSQ1321_20180329_Heba_ub_s8_30_2 Index: 13550 Silind: 27496
101.07127	1252.71606445313
107.10843	1153.47436523438
110.07168	2021.21179199219
120.08106	4467.9501953125
123.27991	997.546691894531
129.1022	5543.62548828125
136.0753	1823.28649902344
159.09174	5923.3310546875
174.3983	1135.60864257813
185.16476	2430.888671875
188.0787	1101.62561035156
190.53162	1160.65625
213.16071	1588.11535644531
220.92595	1072.49243164063
294.47275	1392.58569335938
379.21033	1611.58508300781
537.276	1488.81213378906
684.3465	5751.16943359375
744.2323	1308.84033203125
897.51154	1554.74829101563
908.62506	1290.50988769531
1010.2896	1271.99487304688
1396.4501	1515.36706542969
1616.0569	1700.90087890625
peaklist end

peaklist start
mz=528.727642754615
fragmentation=HCD
charge=4
header=RawFile: QE929_MSQ1321_20180329_Heba_ub_s4_10_1 Index: 13556 Silind: 23579
110.07159	2139.5166015625
120.08128	2064.79760742188
127.39336	1102.29711914063
128.90291	935.840576171875
129.10291	1856.71643066406
136.07536	1795.25659179688
152.35802	1333.96362304688
159.09189	4501.341796875
213.16002	1495.80395507813
366.30923	1213.40222167969
466.23337	1169.03881835938
537.27618	4356.8408203125
684.34497	2130.64404296875
767.65247	1297.5126953125
787.50433	1484.228515625
1014.1813	1416.43115234375
1163.6331	1310.43505859375
1533.1555	1572.90673828125
peaklist end

peaklist start
mz=704.635168271205
fragmentation=HCD
charge=3
header=RawFile: QE929_MSQ1321_20180329_Heba_ub_s9_30_3 Index: 17710 Silind: 57867
101.07046	1570.15441894531
110.0713	5993.10986328125
113.0709	2105.34716796875
120.08041	7251.96875
129.10188	4777.45947265625
141.06483	1894.56201171875
157.13307	1393.240234375
159.09119	2149.75561523438
175.62341	1407.04736328125
184.5097	1276.02270507813
233.16547	1958.46313476563
242.14813	1888.62561035156
254.14799	2145.64819335938
341.21863	1555.76831054688
356.19287	1682.67395019531
469.27353	1534.72924804688
701.02606	1599.48034667969
1232.6691	1624.64599609375
1954.1354	1839.12585449219
peaklist end

peaklist start
mz=704.656888611488
fragmentation=HCD
charge=3
header=RawFile: QE929_MSQ1321_20180329_Heba_ub_s7_30_1 Index: 5325 Silind: 51286
100.66035	1159.77160644531
102.05037	1298.57788085938
120.08144	3056.52758789063
126.52988	1384.0087890625
129.06546	2032.94567871094
132.93527	1474.26782226563
133.06062	1729.67749023438
169.06079	1260.24182128906
171.07581	1768.30895996094
254.49744	1497.39721679688
317.18137	3167.32373046875
365.68549	1400.05639648438
372.15118	1439.29443359375
548.26538	1983.41821289063
679.30267	1857.92333984375
778.37866	1922.51379394531
877.44855	1386.76794433594
peaklist end

peaklist start
mz=704.657405877065
fragmentation=HCD
charge=3
header=RawFile: QE929_MSQ1321_20180329_Heba_ub_s3_ctrl_3 Index: 5117 Silind: 51875
101.07167	1425.52807617188
125.76529	1331.90551757813
129.10297	1562.12158203125
133.06113	2887.85913085938
140.96649	1539.86572265625
148.74298	1295.01342773438
234.1456	1881.9990234375
244.09261	5863.29248046875
272.07153	1504.462890625
548.26819	2545.20874023438
679.30914	3063.30200195313
732.65686	1630.21850585938
778.37604	6254.9921875
951.21222	1519.20947265625
1247.7505	1525.1455078125
1275.2114	1682.44226074219
1408.5712	1648.83654785156
peaklist end

peaklist start
mz=704.65866426851
fragmentation=HCD
charge=3
header=RawFile: QE929_MSQ1321_20180329_Heba_ub_s4_10_1 Index: 7824 Silind: 47849
101.47504	1299.31237792969
129.10295	4572.8818359375
143.11858	3021.46215820313
151.85187	1360.40881347656
159.09213	1666.73022460938
171.11234	2851.80102539063
299.21664	1390.80603027344
300.15793	1968.97778320313
307.66879	1236.26318359375
315.95605	1323.68054199219
480.42136	1421.59350585938
536.27289	4894.3759765625
703.38953	2375.21435546875
859.39692	4403.75561523438
1700.9918	1830.54113769531
2088.9541	1746.61169433594
peaklist end

peaklist start
mz=704.673568792508
fragmentation=HCD
charge=3
header=RawFile: QE929_MSQ1321_20180329_Heba_ub_s9_30_3 Index: 17994 Silind: 58057
120.08099	2280.78540039063
147.11191	1431.91137695313
159.09193	1506.70178222656
162.21294	1155.72668457031
162.94455	1195.5810546875
199.18036	1706.65209960938
235.54176	1555.31896972656
271.24756	1398.45275878906
286.14005	5341.93603515625
403.16302	2710.61596679688
487.28629	5903.16455078125
598.32739	2426.07446289063
716.84735	1780.75988769531
833.60797	1370.52978515625
839.10718	1420.13659667969
858.50964	1440.91064453125
862.61957	1453.34155273438
885.58136	1481.38220214844
970.56244	1490.92614746094
1009.1599	1804.18725585938
1020.84	1417.55688476563
1064.1493	1559.27111816406
1085.6206	1835.73266601563
1197.6803	1484.32971191406
1552.9193	1765.68872070313
peaklist end

peaklist start
mz=704.676260881356
fragmentation=HCD
charge=3
header=RawFile: QE929_MSQ1321_20180329_Heba_ub_s7_30_1 Index: 8061 Silind: 51641
100.91938	1422.07824707031
103.60625	1438.42260742188
109.06805	1353.29052734375
111.63826	1388.455078125
118.89931	1186.4775390625
124.42239	1316.072265625
143.1181	2682.56958007813
148.06003	1673.5537109375
186.71104	1372.78930664063
212.83223	1408.67028808594
259.09369	2227.09423828125
272.1604	1596.41857910156
708.83411	1448.82629394531
739.17883	1366.79553222656
857.87036	1492.521484375
1061.1184	1700.07092285156
1070.0045	1599.77404785156
2431.5051	1850.16162109375
peaklist end

peaklist start
mz=528.770217571908
fragmentation=HCD
charge=4
header=RawFile: QE929_MSQ1321_20180329_Heba_ub_s2_ctrl_2 Index: 9693 Silind: 31511
110.07138	2630.58837890625
120.08102	5565.29345703125
129.06523	1260.53771972656
129.10219	5957.7587890625
136.07521	2012.53295898438
147.11247	1518.91625976563
152.77263	1184.17956542969
169.09518	1334.54321289063
193.89001	1115.30053710938
196.14427	6402.15625
197.1284	5078.09228515625
214.155	4380.65234375
227.56158	1114.81469726563
322.18652	2038.93530273438
380.93289	1290.865234375
475.84692	1491.85754394531
480.48105	1373.18530273438
486.75677	1343.02819824219
487.25394	1497.68054199219
487.74911	1560.33569335938
508.26431	1423.31994628906
579.30176	2512.28271484375
638.34692	1493.16418457031
749.37152	10939.185546875
750.36267	3536.90869140625
814.36816	1652.17614746094
peaklist end

peaklist start
mz=704.691382557931
fragmentation=HCD
charge=3
header=RawFile: QE929_MSQ1321_20180329_Heba_ub_s8_30_2 Index: 9489 Silind: 52401
112.74466	1281.64929199219
130.06483	1433.11315917969
159.09151	2147.31079101563
171.73401	1184.9287109375
324.05731	1350.98193359375
630.62067	1333.20080566406
756.39766	4646.23559570313
942.47656	1970.47058105469
943.47229	4873.75537109375
2100.1907	2043.12915039063
peaklist end

peaklist start
mz=528.771053189248
fragmentation=HCD
charge=4
header=RawFile: QE929_MSQ1321_20180329_Heba_ub_s1_ctrl_1 Index: 7421 Silind: 26005
101.07167	1465.74963378906
110.07203	4443.9892578125
111.77365	1079.40673828125
120.08105	1122.40014648438
129.1031	1620.29064941406
136.07591	6168.44677734375
143.1181	1394.62524414063
147.11227	1543.85766601563
180.65428	1114.72497558594
183.14906	1865.63366699219
184.88094	1055.96936035156
244.16603	1684.42614746094
318.28622	1143.53564453125
peaklist end

peaklist start
mz=704.692577112611
fragmentation=HCD
charge=3
header=RawFile: QE929_MSQ1321_20180329_Heba_ub_s2_ctrl_2 Index: 9487 Silind: 57894
120.08083	1822.23156738281
129.10266	2131.95043945313
138.53769	1338.64392089844
139.79468	1369.82507324219
159.09096	1498.84936523438
182.1846	1400.90686035156
263.22299	1270.14184570313
401.13565	1346.86218261719
417.34933	1687.42504882813
756.40118	1579.57263183594
785.31519	1583.97106933594
795.58643	1811.017578125
873.45575	1727.13098144531
874.4248	1413.40954589844
942.47449	4826.59423828125
1276.3513	1782.35327148438
peaklist end

peaklist start
mz=528.771448948432
fragmentation=HCD
charge=4
header=RawFile: QE929_MSQ1321_20180329_Heba_ub_s5_10_2 Index: 6752 Silind: 26630
110.0717	13081.728515625
115.27271	1189.00659179688
120.11609	1121.30187988281
134.00253	1008.14111328125
136.07574	8501.4091796875
145.73875	1127.46044921875
169.09792	1060.72119140625
208.98154	1231.47497558594
220.09239	2176.75219726563
223.15518	14174.685546875
225.11931	1039.12487792969
251.14937	2616.82177734375
283.1398	2463.03784179688
290.9209	1112.21313476563
313.21439	1143.06701660156
376.91501	1211.75170898438
394.03503	1177.98315429688
396.20587	1594.48901367188
416.22775	1258.76940917969
642.39178	1479.84509277344
805.45528	17226.9633789063
828.67694	1365.50817871094
918.54224	1921.14587402344
1094.665	1505.42077636719
peaklist end

peaklist start
mz=704.692872353723
fragmentation=HCD
charge=3
header=RawFile: QE929_MSQ1321_20180329_Heba_ub_s1_ctrl_1 Index: 10158 Silind: 52817
110.07174	2143.05151367188
113.73178	1573.15991210938
120.08118	9943.525390625
136.0752	1653.78515625
160.38283	1340.00109863281
217.09526	1190.7080078125
247.9548	1303.10522460938
251.36252	1313.29675292969
780.71295	1654.81567382813
1041.8538	1702.80981445313
1111.5758	1622.130859375
1198.0238	1728.94494628906
1340.5345	1677.92553710938
peaklist end

peaklist start
mz=528.771474063079
fragmentation=HCD
charge=4
header=RawFile: QE929_MSQ1321_20180329_Heba_ub_s9_30_3 Index: 7173 Silind: 28978
110.0717	27661.318359375
120.08107	1441.33874511719
124.56113	1080.86987304688
129.10295	1572.74243164063
136.07585	2498.740234375
138.06619	1630.69348144531
141.09262	1096.47619628906
155.59856	1311.47827148438
175.11905	2645.43774414063
178.13393	6630.2578125
188.34036	1310.61694335938
206.12904	1527.62548828125
223.1554	41447.80078125
224.15768	5252.33349609375
235.4577	1207.55981445313
249.15918	1529.61608886719
251.14952	14236.3787841797
277.1557	1634.42272949219
302.14703	1321.38037109375
356.19278	1328.62915039063
361.44611	1204.81787109375
396.20334	4889.45458984375
399.20023	4352.2998046875
414.21176	1639.9609375
416.22449	7052.69677734375
528.30177	9633.82275390625
642.39547	10150.3843994141
805.45748	55449.7690429688
900.50104	1366.15087890625
918.53895	12712.4345703125
1003.3148	1495.40075683594
1083.047	1788.380859375
peaklist end

peaklist start
mz=528.771475836859
fragmentation=HCD
charge=4
header=RawFile: QE929_MSQ1321_20180329_Heba_ub_s3_ctrl_3 Index: 6913 Silind: 27771
110.07183	33293.88671875
120.08145	1288.89099121094
129.10239	2254.98510742188
134.44214	1024.64819335938
136.07605	1813.77429199219
138.06627	2385.6455078125
146.28659	1177.27307128906
178.13435	7310.8720703125
204.66188	1177.66613769531
206.12834	1376.46594238281
223.17775	1518.8388671875
224.15768	2582.1416015625
249.15988	2051.76049804688
277.15668	1808.7490234375
396.2037	7286.236328125
493.27292	1309.43603515625
522.10687	1331.83532714844
805.31549	2267.91235351563
1085.5348	1466.45593261719
peaklist end

peaklist start
mz=704.692899140348
fragmentation=HCD
charge=3
header=RawFile: QE929_MSQ1321_20180329_Heba_ub_s1_ctrl_1 Index: 7830 Silind: 52614
110.07158	1584.98913574219
120.08109	1557.93029785156
138.62715	1624.90014648438
147.81703	1340.56457519531
199.10782	2668.14916992188
227.10252	1998.87194824219
244.16554	2766.546875
266.15015	2561.24780273438
284.15988	1649.08959960938
294.18115	1797.8359375
341.14398	1381.28234863281
347.0813	1479.3056640625
582.7851	1509.16943359375
649.36597	1468.39501953125
679.38446	5028.4052734375
680.38849	7565.28564453125
682.38202	1649.3193359375
703.38269	1464.49255371094
704.69885	1572.94116210938
742.45172	1809.42907714844
779.42682	1492.37158203125
843.44916	2476.58178710938
848.38226	1975.18444824219
1089.2545	1580.29125976563
1163.535	2159.62524414063
1454.9464	1376.48583984375
1455.3636	1695.98937988281
peaklist end

peaklist start
mz=528.771634480572
fragmentation=HCD
charge=4
header=RawFile: QE929_MSQ1321_20180329_Heba_ub_s1_ctrl_1 Index: 6759 Silind: 25935
110.07174	19038.416015625
111.07501	1091.49938964844
118.42996	1231.25598144531
120.29624	1265.36071777344
129.10292	1285.82116699219
136.07626	1885.47888183594
138.06616	1314.98962402344
178.13411	5583.115234375
218.71811	1226.94458007813
224.15849	2442.13427734375
297.14755	1106.73803710938
347.47232	1262.97399902344
592.06683	1331.3271484375
593.34167	1571.71252441406
1073.5771	1409.80676269531
peaklist end

peaklist start
mz=528.771634480572
fragmentation=HCD
charge=4
header=RawFile: QE929_MSQ1321_20180329_Heba_ub_s1_ctrl_1 Index: 7194 Silind: 25935
104.13906	1151.10009765625
108.32943	995.20166015625
110.07147	5958.970703125
112.02969	1096.91186523438
116.77695	1043.26184082031
120.08086	1373.49035644531
129.10234	14943.22265625
130.08583	1610.36853027344
133.04289	4575.8603515625
147.11255	4929.11962890625
157.09703	1216.79748535156
175.11913	1743.29284667969
187.45454	1211.89831542969
223.1563	1392.919921875
232.11108	2064.78442382813
251.14867	1731.2294921875
258.97498	1152.78576660156
260.10736	1366.74108886719
275.48019	1387.08178710938
363.18555	1860.77478027344
559.30481	2239.82934570313
584.31238	1527.69592285156
633.85681	1390.52880859375
713.88867	1410.42468261719
714.36798	2348.71997070313
788.44141	1557.56921386719
802.34869	1420.82592773438
992.73621	1330.97912597656
1357.2031	1566.77001953125
peaklist end

peaklist start
mz=704.693184865
fragmentation=HCD
charge=3
header=RawFile: QE929_MSQ1321_20180329_Heba_ub_s1_ctrl_1 Index: 8538 Silind: 52691
110.07169	2469.2890625
115.07343	1430.43762207031
120.08134	2621.03686523438
120.67297	1317.75964355469
129.10208	2528.73852539063
179.72949	1408.33020019531
204.13397	2468.0888671875
259.10449	1447.6103515625
350.63403	1170.89111328125
406.177	1593.74450683594
521.81989	1309.71594238281
556.29828	1372.68041992188
687.37909	2127.63256835938
873.45114	8095.90307617188
1080.6755	1453.89099121094
1105.6652	1644.78527832031
peaklist end

peaklist start
mz=528.77179161005
fragmentation=HCD
charge=4
header=RawFile: QE929_MSQ1321_20180329_Heba_ub_s1_ctrl_1 Index: 7641 Silind: 26065
101.07117	2178.14038085938
110.07199	5318.638671875
127.08904	1013.66674804688
129.10236	2580.31689453125
136.07637	4615.34765625
147.11275	1707.162109375
171.14951	6227.892578125
226.1543	1307.15734863281
237.12381	1631.93103027344
244.16588	6257.82177734375
319.44852	1095.91833496094
380.46127	1247.39343261719
513.29938	1243.12890625
562.74335	1293.42590332031
642.34961	1327.04663085938
873.35503	2505.4140625
1074.8066	1362.90380859375
1583.9016	1514.89599609375
1604.7338	1910.66259765625
peaklist end

peaklist start
mz=528.77179161005
fragmentation=HCD
charge=4
header=RawFile: QE929_MSQ1321_20180329_Heba_ub_s1_ctrl_1 Index: 7658 Silind: 26065
103.05385	1052.19897460938
110.07163	1609.73010253906
120.08119	1218.06982421875
125.70525	1068.36437988281
129.10265	1238.14038085938
136.07529	1457.04357910156
138.85571	904.955871582031
244.16612	4080.33056640625
306.55197	1099.01171875
peaklist end

peaklist start
mz=528.771795458541
fragmentation=HCD
charge=4
header=RawFile: QE929_MSQ1321_20180329_Heba_ub_s8_30_2 Index: 7267 Silind: 26488
110.07156	23312.822265625
113.89735	1089.48352050781
120.08098	2635.625
120.46438	1134.23193359375
123.58678	1244.88415527344
129.10258	2602.37866210938
136.07532	1986.76623535156
138.0667	1504.20629882813
166.04776	1104.00842285156
175.11888	2222.2822265625
178.13463	4681.72509765625
223.15532	22558.197265625
224.15762	1612.79907226563
251.15034	6930.4384765625
277.15094	1481.515625
280.81308	1169.86730957031
378.75397	1166.47521972656
396.20053	4736.2490234375
399.20102	4155.748046875
416.22624	4322.85949707031
480.55435	1168.82006835938
529.30676	1325.8447265625
642.39169	9098.923828125
805.45704	30692.328125
830.00922	1355.60827636719
918.53201	6468.91662597656
peaklist end

peaklist start
mz=704.693327785671
fragmentation=HCD
charge=3
header=RawFile: QE929_MSQ1321_20180329_Heba_ub_s1_ctrl_1 Index: 8039 Silind: 52627
110.07173	1459.89233398438
110.4399	1242.17419433594
129.10262	9410.7099609375
147.93306	1351.21716308594
174.46201	1449.64123535156
210.0679	1154.73217773438
216.13496	2432.205078125
227.10622	1230.89477539063
244.16739	1910.97412109375
297.38031	1286.05432128906
303.16626	1415.10290527344
304.55423	1511.48608398438
402.09573	1427.68615722656
611.46759	1442.54821777344
699.09155	1577.14904785156
775.44379	1760.99975585938
947.44177	1594.24475097656
1106.5981	14385.5336914063
1193.6248	5048.46142578125
1194.613	1469.07946777344
peaklist end

peaklist start
mz=704.693715803208
fragmentation=HCD
charge=3
header=RawFile: QE929_MSQ1321_20180329_Heba_ub_s3_ctrl_3 Index: 7015 Silind: 51979
101.07143	1510.27282714844
110.07172	8659.53515625
112.23184	1406.24658203125
122.42838	1240.48901367188
129.10242	2705.46850585938
143.11818	9689.2490234375
147.11348	2082.46362304688
171.11313	2670.13256835938
198.75563	1403.92358398438
226.15565	1955.28674316406
234.14503	5070.28857421875
244.16542	7963.75146484375
258.30057	1302.14135742188
292.10254	1360.66162109375
304.90457	1380.35290527344
397.51038	1494.40893554688
460.23834	1530.75793457031
542.32947	1899.54638671875
550.20746	1660.08447265625
629.2724	2799.62670898438
665.84271	1732.34887695313
667.26135	1834.53076171875
704.69843	9973.16796875
721.3551	1964.60046386719
742.44611	5805.61767578125
744.82336	2236.07006835938
777.8739	2138.00146484375
842.91345	1849.73425292969
856.53412	2093.86083984375
859.39917	4846.25927734375
860.41123	4047.24768066406
900.87683	1738.30737304688
917.4295	5302.17138671875
934.94922	1762.25708007813
1120.4956	2899.77197265625
2113.0639	14588.0966796875
2452.4878	2004.41625976563
peaklist end

peaklist start
mz=704.694966857675
fragmentation=HCD
charge=3
header=RawFile: QE929_MSQ1321_20180329_Heba_ub_s2_ctrl_2 Index: 6343 Silind: 57736
105.06614	3123.328125
109.52533	1577.43469238281
159.09155	1788.83532714844
175.11919	2919.06591796875
181.06065	1964.05285644531
216.09671	9052.119140625
303.06967	1297.36096191406
431.1882	1684.53125
488.73199	1592.80639648438
499.33127	1416.650390625
791.35024	15296.7478027344
959.59625	1740.54235839844
977.41211	6836.55859375
1078.4524	1696.75573730469
1192.514	2353.06762695313
1393.5959	1621.57788085938
peaklist end

peaklist start
mz=704.695677876826
fragmentation=HCD
charge=3
header=RawFile: QE929_MSQ1321_20180329_Heba_ub_s5_10_2 Index: 9912 Silind: 55541
101.07124	1922.32861328125
121.24948	1330.98193359375
132.2601	1323.22192382813
142.80368	1318.52197265625
171.00519	1356.52697753906
192.06589	2114.81884765625
209.09204	1593.31872558594
759.31848	7354.32958984375
1425.5096	1612.29809570313
peaklist end

peaklist start
mz=704.697387411956
fragmentation=HCD
charge=3
header=RawFile: QE929_MSQ1321_20180329_Heba_ub_s6_10_3 Index: 3967 Silind: 53689
126.05507	6272.1201171875
127.08685	10741.3671875
131.08171	1693.18920898438
138.05542	1871.095703125
143.08092	1480.30249023438
155.08125	6076.35107421875
159.07623	5784.2998046875
160.04424	1302.26708984375
168.0652	1576.1259765625
168.70068	1351.904296875
171.07695	1716.88049316406
175.11874	7383.64013671875
186.07675	5798.111328125
204.08707	2932.498046875
238.11867	2376.41748046875
244.16614	1668.77307128906
256.12823	2283.07641601563
268.129	2730.04907226563
284.18719	1853.60046386719
296.12302	2818.50170898438
302.65546	1766.90539550781
426.20041	1725.09313964844
489.22488	2280.85180664063
500.74368	1830.27197265625
587.31323	2965.95581054688
620.61639	2736.875
633.29834	2240.44409179688
698.99274	2005.46252441406
704.38824	2377.25903320313
751.84869	1944.94360351563
760.34686	2519.18408203125
764.31543	3129.64624023438
873.91504	1853.16125488281
876.38873	1957.33032226563
880.38257	2364.89697265625
892.41223	2015.1279296875
924.47784	2258.91625976563
925.48456	2451.83666992188
931.42285	1918.62060546875
977.94806	2217.14428710938
1006.4499	2255.45581054688
1026.52	2089.41259765625
1044.5309	31123.27734375
1191.5695	1923.66076660156
1191.5855	50753.8623046875
1219.5785	15440.6572265625
1296.1083	1918.54638671875
1306.609	5493.46997070313
1368.0884	2318.49731445313
1491.6886	21179.2802734375
1562.7314	5776.84033203125
1659.7879	34921.9208984375
1687.7705	10690.1413574219
1716.8114	25939.3364257813
1839.8162	11134.0629882813
1857.8475	279627.404296875
1896.8716	4042.32165527344
1954.3335	1748.97937011719
1954.8986	220999.41796875
1955.9178	18329.4965820313
peaklist end

peaklist start
mz=704.698024081648
fragmentation=HCD
charge=3
header=RawFile: QE929_MSQ1321_20180329_Heba_ub_s7_30_1 Index: 3873 Silind: 51078
126.05583	1296.26818847656
127.08685	6165.4365234375
155.08173	2121.55224609375
159.07607	1701.08422851563
175.11868	1937.10754394531
186.07559	3259.51000976563
203.10323	2129.61499023438
204.08673	2812.60180664063
236.41371	1291.33752441406
238.04623	1472.75
296.12631	1735.21020507813
316.23465	1398.56188964844
339.16238	1318.25036621094
470.29285	1495.41687011719
576.27734	1548.6435546875
597.30316	1989.48059082031
610.79596	1859.82214355469
619.95599	2580.95922851563
620.28381	1578.91748046875
695.86951	1859.35424804688
746.35181	2823.77099609375
831.39746	4626.13818359375
838.39374	1648.03527832031
859.88928	1685.15087890625
920.91144	2730.17431640625
978.4671	1655.13623046875
989.41132	1731.23046875
1044.5239	11770.6171875
1191.5808	9719.92407226563
1592.6506	1684.00805664063
1659.7762	8842.88354492188
1716.8046	5481.80712890625
1857.8478	102318.790039063
1954.9011	82300.6633300781
1987.5186	2020.77514648438
peaklist end

peaklist start
mz=704.698659644343
fragmentation=HCD
charge=3
header=RawFile: QE929_MSQ1321_20180329_Heba_ub_s8_30_2 Index: 3885 Silind: 52044
110.57217	1326.8662109375
126.0549	1426.0380859375
127.08676	14010.400390625
149.57329	1394.31030273438
155.08165	8549.8818359375
159.07704	2481.51782226563
171.07568	1802.71118164063
175.11931	6954.31201171875
195.88289	1566.45544433594
201.12073	1494.84814453125
249.92303	1327.15063476563
268.12839	2574.81518554688
296.12598	2728.5927734375
339.16547	2587.904296875
404.69916	1777.32702636719
426.19565	2230.25390625
553.9375	1582.54650878906
563.58929	2365.05541992188
563.93488	6201.60009765625
639.27356	1904.97814941406
653.80786	2216.15454101563
667.80432	1775.84436035156
760.35089	3121.05810546875
830.39435	8551.740234375
864.38989	1835.70556640625
920.42578	2741.83984375
920.9111	8723.43872070313
921.42169	6110.35498046875
930.11713	3353.65649414063
1006.4642	7856.568359375
1044.55	1634.63671875
1191.59	22018.1752929688
1209.5232	1898.29284667969
1219.5811	33190.3083496094
1491.6881	11587.361328125
1520.6824	10054.5443115234
1590.7259	10683.2729492188
1660.7678	8426.51928710938
1687.7794	22599.1451416016
1716.8026	9468.99072265625
1719.1453	1625.1982421875
1744.7937	30070.7084960938
1857.8479	298099.067382813
1954.8996	263074.240112305
peaklist end

peaklist start
mz=704.698673608346
fragmentation=HCD
charge=3
header=RawFile: QE929_MSQ1321_20180329_Heba_ub_s2_ctrl_2 Index: 3902 Silind: 57608
111.60941	1344.74401855469
121.85785	1211.32629394531
126.05559	1560.69104003906
127.08675	9820.1103515625
143.71504	1339.96447753906
155.08096	5195.9208984375
159.07684	1755.23278808594
166.49275	1471.28930664063
171.07645	1403.52038574219
175.11899	6889.638671875
204.08531	1510.40954589844
211.65117	1359.33728027344
256.12872	1312.79699707031
268.1272	1451.13293457031
296.12015	1455.68579101563
366.98972	1423.43054199219
367.16406	1604.18774414063
500.74319	6203.884765625
518.84583	1671.59631347656
610.79669	2420.55249023438
633.29559	2132.93237304688
652.5351	2839.12084960938
695.87683	2246.51391601563
718.34216	1925.080078125
760.85638	1574.99853515625
764.31635	2197.99169921875
795.86639	1686.12390136719
872.90204	5923.796875
920.91071	5345.14404296875
930.25775	1983.40270996094
1006.4576	2106.16381835938
1026.5349	1975.85302734375
1044.5216	8526.41040039063
1191.5814	23894.1052246094
1306.6175	4253.67846679688
1491.6853	8837.56518554688
1563.7207	8019.46936035156
1659.7775	21841.9448242188
1687.7534	4458.54260253906
1716.7979	20742.4748535156
1800.2882	1945.28247070313
1857.848	215003.099365234
1954.8992	172545.907592773
1955.9091	10346.3966064453
peaklist end

peaklist start
mz=704.698910574304
fragmentation=HCD
charge=3
header=RawFile: QE929_MSQ1321_20180329_Heba_ub_s3_ctrl_3 Index: 3746 Silind: 51801
118.74976	1383.91809082031
127.08685	2599.998046875
144.06598	1496.08642578125
155.08173	2070.42456054688
175.11937	2603.06372070313
186.07632	1295.44445800781
201.36713	1289.24658203125
242.50587	1425.19372558594
244.7226	1473.39428710938
255.23187	1498.943359375
260.84747	1486.90795898438
274.61749	1320.98828125
348.57538	1307.41943359375
478.93533	1606.65698242188
500.74075	2647.0341796875
596.29675	7889.673828125
667.3587	2762.91015625
732.83417	1520.63854980469
830.38965	2546.06958007813
948.93689	2527.15747070313
978.44006	2221.67041015625
1044.5228	5907.5224609375
1045.541	2442.36010742188
1205.4247	1601.29992675781
1491.6796	6604.59008789063
1857.8398	72928.3934326172
1954.8948	54822.568359375
peaklist end

peaklist start
mz=704.702470724086
fragmentation=HCD
charge=3
header=RawFile: QE929_MSQ1321_20180329_Heba_ub_s5_10_2 Index: 10853 Silind: 55741
110.07134	1725.50769042969
111.97653	1350.38610839844
120.08119	12123.287109375
129.1024	3148.29321289063
147.1123	1525.35131835938
165.97609	1278.23657226563
188.0703	1796.34033203125
188.45111	1262.21545410156
244.13031	1383.03405761719
244.16501	9574.7783203125
277.11987	1604.18249511719
279.03894	1284.31811523438
287.38751	1285.01416015625
316.16412	2963.20971679688
374.134	2404.40209960938
543.28552	1545.75549316406
561.30243	6438.18701171875
657.38672	2103.64697265625
674.38593	2408.951171875
677.13977	1420.93139648438
716.43628	1595.69763183594
741.3111	1739.89697265625
774.98889	1473.06884765625
804.45215	5046.38720703125
872.40784	2199.94262695313
907.46155	1409.66296386719
918.55701	1563.46105957031
peaklist end

peaklist start
mz=704.702705067782
fragmentation=HCD
charge=3
header=RawFile: QE929_MSQ1321_20180329_Heba_ub_s7_30_1 Index: 11604 Silind: 52145
103.22771	1405.474609375
110.07176	2382.27807617188
119.91016	1244.52648925781
120.08122	21480.322265625
129.10265	7526.34521484375
130.06543	1592.56640625
136.07484	1712.78381347656
147.11264	2551.14770507813
182.27248	1285.87316894531
188.07094	2020.62902832031
189.65759	1255.7021484375
201.80739	1234.24230957031
216.09872	1462.86047363281
226.15504	1740.68041992188
243.13466	1866.46057128906
244.1657	16679.498046875
249.12344	2705.09741210938
277.11923	5165.53759765625
285.13498	1638.82739257813
314.23953	1471.4833984375
316.12759	1879.44458007813
316.1658	7217.322265625
334.14001	1548.11840820313
374.13431	5187.1748046875
390.20642	1432.1494140625
392.14661	1571.8515625
414.23575	1873.07995605469
462.2341	6643.791015625
473.43994	1726.80065917969
561.30603	1802.22229003906
636.55737	1694.7275390625
674.38672	5598.369140625
746.04816	1528.78881835938
759.33374	1981.94189453125
804.45361	6950.474609375
873.40472	1911.78942871094
914.76227	1431.65161132813
917.53998	2856.21630859375
950.51758	1829.47790527344
963.26788	1527.1142578125
peaklist end

peaklist start
mz=528.783087858964
fragmentation=HCD
charge=4
header=RawFile: QE929_MSQ1321_20180329_Heba_ub_s8_30_2 Index: 15109 Silind: 28409
110.07165	2723.771484375
113.14574	1151.46594238281
120.08075	1796.25903320313
128.10674	4695.16015625
132.1011	1941.64453125
136.07556	3006.39453125
143.11739	7136.86669921875
171.11258	27258.212890625
173.12825	132006.109375
174.13165	10291.791015625
175.11903	12516.5751953125
183.11247	5538.5810546875
188.44836	1176.98693847656
199.18021	83066.5859375
200.18411	9783.9248046875
201.12315	65146.8515625
201.14221	1850.39965820313
202.12601	6051.13671875
203.13831	2370.2275390625
213.16096	1349.23352050781
227.17494	81253.34375
228.17827	2985.35229492188
229.11842	14113.126953125
239.17548	4951.52197265625
284.19666	5019.6845703125
288.20294	7028.4130859375
296.1958	1612.54626464844
298.13824	1717.38000488281
302.2084	7101.13916015625
314.20563	11728.234375
326.24328	19129.7736816406
342.20136	19043.1796875
369.28314	1660.087890625
397.28094	5861.2822265625
400.19406	2063.10473632813
408.23373	1804.6611328125
411.22382	1890.67346191406
425.26303	8651.1708984375
514.74011	1310.28759765625
539.302	9734.6455078125
636.33936	2063.54663085938
685.34418	2001.97973632813
702.36607	15161.6494140625
771.38341	6009.35559082031
782.35992	1402.546875
799.37762	2368.5361328125
800.37219	4756.61767578125
817.39266	56687.7416992188
871.38007	2456.67529296875
884.47132	17780.0205078125
930.47537	41162.9243164063
999.50629	9362.2587890625
1000.4965	6348.51953125
1028.4753	5837.32470703125
1045.5057	70961.8447265625
1112.5819	7150.50317382813
1141.5601	1504.00927734375
1158.5849	42287.1870117188
1160.5743	1950.74658203125
1271.655	2082.31665039063
peaklist end

peaklist start
mz=528.783318839079
fragmentation=HCD
charge=4
header=RawFile: QE929_MSQ1321_20180329_Heba_ub_s9_30_3 Index: 15005 Silind: 29363
110.07147	9056.994140625
120.08079	2374.93774414063
128.10707	9488.537109375
129.10179	1392.75659179688
129.11047	1245.82263183594
136.07562	8683.806640625
140.15045	1346.18078613281
143.11783	8697.4033203125
158.09259	1295.19470214844
159.09097	1856.92724609375
171.11267	22571.263671875
173.12836	246761.984375
174.1322	17539.10546875
175.11899	24994.8203125
183.1127	8722.345703125
185.16544	2118.89892578125
199.18034	159367.640625
200.18391	15152.8095703125
201.12317	137268.953125
202.12688	11205.6240234375
203.13841	7409.4853515625
213.15887	2525.71362304688
227.17514	111528.5625
228.17876	12198.734375
229.1178	24959.474609375
230.12184	1736.79016113281
239.05179	1442.23693847656
239.17493	2321.47875976563
269.18564	6291.72119140625
284.19666	3155.53833007813
288.20277	18035.4002685547
296.19708	7467.18798828125
298.13846	2937.09765625
302.20755	6929.1884765625
314.20705	23729.6794433594
326.2439	10266.3232421875
340.25909	2074.88134765625
342.20189	30947.8149414063
344.1438	1586.62316894531
346.17596	1663.88134765625
386.19745	2435.56079101563
397.27982	3101.06396484375
408.23364	2831.19287109375
411.22324	2878.5029296875
425.26121	18062.1918945313
427.29016	2239.958984375
455.2847	2087.44116210938
457.22919	1347.60522460938
461.20242	2781.77270507813
512.18842	1618.09387207031
522.27551	2875.83325195313
537.2724	1676.84289550781
539.30345	19283.9613037109
569.13971	1679.24658203125
571.28497	2066.82861328125
587.35138	2130.44287109375
685.32867	1693.16235351563
702.3672	35362.712890625
757.35547	1809.90283203125
758.31091	1794.58898925781
771.38664	13747.3325195313
782.35052	2059.33544921875
799.37816	13010.0432128906
800.37128	9907.3349609375
817.23987	2643.52221679688
817.39374	114815.044921875
871.39301	5903.58984375
884.47198	36448.8269042969
904.25751	1512.87573242188
913.45416	1685.69396972656
930.47726	90688.0607910156
984.47211	2462.486328125
999.49905	43527.7403564453
1028.4761	14547.287109375
1045.5055	162141.871337891
1112.5795	18614.1196289063
1135.3121	1773.70922851563
1141.5579	4573.08837890625
1142.5492	1610.96838378906
1158.5884	91316.3920898438
1271.671	9235.25634765625
1271.6821	2989.333984375
1272.6646	1719.8837890625
peaklist end

peaklist start
mz=528.783689206196
fragmentation=HCD
charge=4
header=RawFile: QE929_MSQ1321_20180329_Heba_ub_s3_ctrl_3 Index: 14172 Silind: 28433
110.07178	1939.18371582031
120.08073	6098.29443359375
125.33135	1058.76513671875
128.10669	1372.32006835938
129.10229	1561.96350097656
136.0752	1700.63427734375
157.79207	1131.86779785156
159.11203	1374.62268066406
171.11224	1262.16491699219
173.12819	42724.30078125
174.0408	1315.46252441406
174.13171	1221.87536621094
175.11842	6371.57958984375
192.21983	1282.37060546875
199.18007	28253.1171875
201.12267	22711.796875
202.12628	1432.99475097656
207.53699	1259.15161132813
227.17482	14470.0224609375
229.11833	5279.66259765625
229.42462	1089.75329589844
264.70105	1468.42333984375
269.60318	1105.85900878906
277.29657	1297.47485351563
288.20343	2355.31713867188
342.20172	5114.869140625
408.23456	1419.42590332031
425.26285	2112.53393554688
519.29169	1413.39672851563
523.25403	5108.33447265625
539.30316	2501.11767578125
683.97382	1438.57348632813
702.36273	6452.66357421875
703.35309	1695.94274902344
817.39102	18082.3740234375
884.46783	2601.85034179688
930.47637	10923.9504394531
930.48353	4253.13647460938
999.5	2331.83837890625
1032.6107	1389.30346679688
1045.5016	24173.349609375
1112.5793	1771.15173339844
1158.5653	8261.1455078125
1158.5832	2953.64587402344
1159.5862	2702.53344726563
1246.5371	1301.685546875
1271.6185	1426.51953125
1272.6523	1403.65026855469
peaklist end

peaklist start
mz=704.70918339409
fragmentation=HCD
charge=3
header=RawFile: QE929_MSQ1321_20180329_Heba_ub_s8_30_2 Index: 18092 Silind: 54491
101.07093	1215.49584960938
119.93363	1357.27954101563
134.47925	1342.33093261719
174.41187	1171.36840820313
199.18056	1763.51916503906
245.22772	1300.93859863281
258.14639	1626.75451660156
286.14017	2880.21630859375
288.26495	1422.31372070313
290.07944	1440.20361328125
371.22787	1369.27514648438
403.16388	3050.73193359375
428.44315	1440.45190429688
598.32294	2433.54028320313
716.85419	2005.09582519531
1037.3113	1647.00756835938
1116.3607	1718.30285644531
1148.7173	1460.64562988281
1935.2733	1714.76452636719
peaklist end

peaklist start
mz=704.70918339409
fragmentation=HCD
charge=3
header=RawFile: QE929_MSQ1321_20180329_Heba_ub_s8_30_2 Index: 18130 Silind: 54491
103.78658	1154.22839355469
120.08148	2112.90991210938
130.06526	2607.27783203125
132.08127	1573.16870117188
134.70576	1189.86682128906
136.07593	5095.048828125
144.52942	1390.92260742188
159.09222	2252.12866210938
232.61285	1120.38330078125
470.76605	1448.39282226563
487.28384	1910.45434570313
511.44302	1451.05725097656
567.29681	8849.51171875
707.84613	1637.71765136719
745.4118	1454.75903320313
773.849	1811.50329589844
901.91278	1375.79895019531
915.40582	2276.5263671875
916.43451	1910.28686523438
919.06641	1592.28186035156
1099.4545	1565.38391113281
1431.697	14442.1945800781
peaklist end

peaklist start
mz=704.709432127611
fragmentation=HCD
charge=3
header=RawFile: QE929_MSQ1321_20180329_Heba_ub_s4_10_1 Index: 18217 Silind: 50241
100.25832	1197.01635742188
110.07166	1917.69482421875
114.70047	1204.998046875
130.06502	3009.9765625
136.076	5145.94580078125
159.09161	2389.27587890625
162.40727	1449.427734375
175.11884	2396.83178710938
232.91762	1383.59265136719
249.93581	1303.4150390625
272.17346	1371.9873046875
286.14011	1588.73046875
288.83197	1503.55639648438
359.19229	1518.50073242188
442.60196	1607.353515625
514.78357	1655.95068359375
551.27478	1390.28344726563
567.29973	11677.2961425781
709.95117	1742.00805664063
716.73291	1539.82019042969
732.58594	1409.56982421875
774.35297	1669.3447265625
901.91083	2258.205078125
915.91083	1818.28308105469
1003.5262	2512.37524414063
1431.6866	16372.2915039063
1666.5909	1890.46020507813
peaklist end

peaklist start
mz=528.783903889113
fragmentation=HCD
charge=4
header=RawFile: QE929_MSQ1321_20180329_Heba_ub_s1_ctrl_1 Index: 12846 Silind: 26872
110.07155	1234.62353515625
116.20824	1079.61889648438
146.47713	996.073181152344
173.1275	14411.705078125
174.1301	1267.33740234375
175.11729	1638.845703125
199.17967	7367.5107421875
201.12321	8401.0146484375
203.56839	1108.91259765625
227.17497	4997.1640625
239.17361	1501.48950195313
243.67018	1171.03601074219
298.36426	1072.1796875
299.09875	1166.271484375
817.39014	4911.71240234375
1045.5022	3852.16821289063
1046.4922	1843.130859375
1158.5859	1833.18176269531
1278.1035	1434.56530761719
1548.0775	1723.26196289063
1558.7893	1609.52612304688
peaklist end

peaklist start
mz=704.710239705222
fragmentation=HCD
charge=3
header=RawFile: QE929_MSQ1321_20180329_Heba_ub_s9_30_3 Index: 17994 Silind: 58077
120.08099	2280.78540039063
147.11191	1431.91137695313
159.09193	1506.70178222656
162.21294	1155.72668457031
162.94455	1195.5810546875
199.18036	1706.65209960938
235.54176	1555.31896972656
271.24756	1398.45275878906
286.14005	5341.93603515625
403.16302	2710.61596679688
487.28629	5903.16455078125
598.32739	2426.07446289063
716.84735	1780.75988769531
833.60797	1370.52978515625
839.10718	1420.13659667969
858.50964	1440.91064453125
862.61957	1453.34155273438
885.58136	1481.38220214844
970.56244	1490.92614746094
1009.1599	1804.18725585938
1020.84	1417.55688476563
1064.1493	1559.27111816406
1085.6206	1835.73266601563
1197.6803	1484.32971191406
1552.9193	1765.68872070313
peaklist end

peaklist start
mz=704.710239705222
fragmentation=HCD
charge=3
header=RawFile: QE929_MSQ1321_20180329_Heba_ub_s9_30_3 Index: 18033 Silind: 58077
110.07173	1456.72412109375
136.07623	5851.35400390625
159.09209	3163.4228515625
171.11325	1279.50073242188
187.07115	1812.77453613281
245.35617	1375.05090332031
284.15469	2122.46166992188
323.0802	1289.22338867188
487.28674	2735.89331054688
516.24414	1570.43481445313
567.2995	10373.8858642578
773.8562	1699.23815917969
776.43842	1555.80517578125
1431.6904	18563.5595703125
1685.0697	1687.25708007813
1829.8099	4228.47998046875
peaklist end

peaklist start
mz=528.785267614084
fragmentation=HCD
charge=4
header=RawFile: QE929_MSQ1321_20180329_Heba_ub_s2_ctrl_2 Index: 15152 Silind: 28976
101.35949	1146.27294921875
129.96216	1132.27807617188
160.51944	1110.796875
173.12862	9933.6796875
191.11922	1083.87023925781
199.18114	4291.951171875
201.12456	5898.18896484375
209.99223	1378.91687011719
227.17656	4135.56005859375
396.28024	1203.33679199219
470.63599	1267.17956542969
501.70618	1277.39892578125
583.52893	1469.14135742188
868.36658	1518.03564453125
1045.5111	4382.6806640625
1197.8434	1352.71826171875
1369.7664	1359.97534179688
peaklist end

peaklist start
mz=704.717201048654
fragmentation=HCD
charge=3
header=RawFile: QE929_MSQ1321_20180329_Heba_ub_s8_30_2 Index: 11428 Silind: 52628
110.07197	2578.69018554688
120.08106	21992.44140625
129.10284	1598.57983398438
171.4422	1165.69982910156
175.11908	5069.48095703125
191.11958	1527.67443847656
235.10878	1885.62280273438
244.13171	1417.7626953125
263.10254	2924.755859375
272.17252	5274.94775390625
288.08316	1886.06213378906
364.02603	1313.32153320313
375.1712	1679.35986328125
417.14136	1491.69128417969
506.22156	2106.67724609375
526.49915	1437.75170898438
580.35419	1509.7080078125
646.32969	51391.580078125
696.40692	2524.34619140625
761.36658	2690.48022460938
874.44102	9992.14392089844
1252.7052	1984.73840332031
1408.8162	29874.3935546875
peaklist end

peaklist start
mz=704.717201048654
fragmentation=HCD
charge=3
header=RawFile: QE929_MSQ1321_20180329_Heba_ub_s8_30_2 Index: 11443 Silind: 52628
110.07143	2865.45385742188
120.08105	23813.060546875
121.08486	1454.88903808594
129.10249	7680.74169921875
134.81573	1308.00610351563
136.0757	2023.88244628906
148.78308	1274.7578125
212.04922	1572.63806152344
231.57706	1545.04541015625
272.12305	1913.68115234375
286.48392	1322.47045898438
288.08319	5023.2021484375
373.5795	1342.69348144531
506.21695	1619.95397949219
703.39154	2161.76025390625
704.91083	8539.4345703125
853.43457	1952.36291503906
951.49866	1804.57421875
1008.0374	1686.15270996094
1145.5129	2018.90197753906
peaklist end

peaklist start
mz=704.718930240747
fragmentation=HCD
charge=3
header=RawFile: QE929_MSQ1321_20180329_Heba_ub_s9_30_3 Index: 11338 Silind: 55350
105.32111	1328.00744628906
110.07158	7276.19873046875
113.28278	1192.36730957031
120.08103	25952.27734375
129.10229	10422.97265625
130.10666	1485.3212890625
136.07553	3046.3994140625
147.11299	1997.37487792969
148.11572	1379.31018066406
159.09192	2450.4755859375
175.11865	2018.037109375
187.2061	1337.33251953125
215.93289	1431.14123535156
221.1275	1625.98767089844
235.1084	1917.41149902344
263.10388	1706.306640625
288.08414	2283.06201171875
359.15601	1365.41906738281
435.14883	1880.01989746094
505.59009	1387.41259765625
506.2251	1925.17321777344
645.04236	1523.31396484375
646.32956	38993.765625
667.01678	1712.93078613281
703.39459	2562.32592773438
874.43243	7059.880859375
950.99951	2657.39038085938
951.51855	1722.08801269531
1408.8051	10203.61328125
peaklist end

peaklist start
mz=704.731894544066
fragmentation=HCD
charge=3
header=RawFile: QE929_MSQ1321_20180329_Heba_ub_s9_30_3 Index: 10880 Silind: 55202
112.93186	1287.67834472656
115.81748	1263.36926269531
120.08038	1798.92138671875
129.10217	2577.0166015625
130.08652	1730.70947265625
136.07593	2261.76147460938
187.14404	6843.66943359375
190.0377	1566.40283203125
192.10246	1390.36804199219
215.13792	1751.28759765625
225.31001	1361.45886230469
237.12355	19392.501953125
261.15674	2833.75048828125
265.11749	7540.248046875
333.49792	1234.63000488281
348.15451	6870.31103515625
471.29202	11905.2607421875
618.35889	2957.48046875
747.87146	1527.32702636719
771.10583	1592.91369628906
852.64142	1583.56628417969
931.49615	7328.65734863281
peaklist end

peaklist start
mz=704.980526465445
fragmentation=HCD
charge=3
header=RawFile: QE929_MSQ1321_20180329_Heba_ub_s8_30_2 Index: 3720 Silind: 54693
119.79066	1277.70397949219
122.52432	1264.26916503906
164.07109	1320.30358886719
202.22418	1169.42663574219
203.84328	1279.39318847656
210.98457	1368.24597167969
230.32076	1374.82116699219
299.25217	1407.17395019531
307.29031	1483.23852539063
462.87991	1362.60754394531
496.13837	1413.52966308594
513.81921	1242.37170410156
548.2912	1323.060546875
563.86499	1325.09533691406
704.83856	7434.8232421875
716.13507	1479.88647460938
824.6908	1601.59753417969
977.47076	1896.25793457031
1020.6382	1605.85729980469
1335.073	1585.30688476563
1409.6851	13474.6661376953
peaklist end

peaklist start
mz=704.98118207276
fragmentation=HCD
charge=3
header=RawFile: QE929_MSQ1321_20180329_Heba_ub_s2_ctrl_2 Index: 3758 Silind: 57604
112.08778	2695.46557617188
179.23761	1406.76806640625
215.11366	1952.26147460938
277.90552	1374.08215332031
352.54672	1393.81665039063
688.22443	1470.19091796875
695.84283	2089.6435546875
696.33337	2930.75146484375
966.18896	1539.48559570313
978.45343	1830.53161621094
1005.5242	1343.3232421875
1086.2985	1541.6142578125
1139.1848	1412.60070800781
1408.6775	81427.4428710938
peaklist end

peaklist start
mz=528.990047448147
fragmentation=HCD
charge=4
header=RawFile: QE929_MSQ1321_20180329_Heba_ub_s6_10_3 Index: 3442 Silind: 28443
110.07171	14192.15625
129.10258	48474.3046875
140.07111	2786.68530273438
168.06604	2540.37939453125
175.11897	7438.9140625
195.08772	2372.27075195313
203.10327	16610.529296875
204.10548	1496.65576171875
231.09795	5536.99755859375
240.13495	6691.25732421875
244.12785	1920.63854980469
317.19278	1384.87915039063
355.16251	1315.61267089844
369.215	1384.51452636719
386.23776	1541.70288085938
397.21851	8412.8955078125
405.72604	1867.6064453125
415.24695	8490.765625
474.22229	1813.78234863281
478.76514	1635.85534667969
506.28342	1652.68188476563
527.32996	1929.06689453125
529.79382	1770.50927734375
584.35198	40378.0053710938
699.37808	45544.546875
827.47338	25634.478515625
827.48223	48210.9448242188
919.48395	2549.04418945313
938.43817	1245.58081054688
1043.2285	1261.26049804688
peaklist end

peaklist start
mz=528.99977596881
fragmentation=HCD
charge=4
header=RawFile: QE929_MSQ1321_20180329_Heba_ub_s2_ctrl_2 Index: 5954 Silind: 28244
101.07143	2722.484375
110.07137	1382.11767578125
120.08065	1620.21520996094
129.10226	9427.82421875
136.07573	14279.525390625
136.52208	1010.62829589844
137.07841	1308.55834960938
147.1125	1381.73620605469
178.93007	1017.75756835938
181.09717	1175.67651367188
182.12852	6944.4267578125
183.11258	6596.60986328125
200.13954	2218.3828125
235.14418	2509.14135742188
248.83833	1270.615234375
249.15932	1574.24133300781
262.13919	2446.88891601563
292.12759	1676.017578125
504.24811	1906.86791992188
553.26154	6717.76123046875
621.33185	1569.18823242188
697.79059	1578.72619628906
716.33032	2228.45922851563
717.32001	1462.720703125
829.40808	2012.36047363281
1024.1553	1402.37194824219
peaklist end

peaklist start
mz=704.999588749788
fragmentation=HCD
charge=3
header=RawFile: QE929_MSQ1321_20180329_Heba_ub_s9_30_3 Index: 11338 Silind: 55337
105.32111	1328.00744628906
110.07158	7276.19873046875
113.28278	1192.36730957031
120.08103	25952.27734375
129.10229	10422.97265625
130.10666	1485.3212890625
136.07553	3046.3994140625
147.11299	1997.37487792969
148.11572	1379.31018066406
159.09192	2450.4755859375
175.11865	2018.037109375
187.2061	1337.33251953125
215.93289	1431.14123535156
221.1275	1625.98767089844
235.1084	1917.41149902344
263.10388	1706.306640625
288.08414	2283.06201171875
359.15601	1365.41906738281
435.14883	1880.01989746094
505.59009	1387.41259765625
506.2251	1925.17321777344
645.04236	1523.31396484375
646.32956	38993.765625
667.01678	1712.93078613281
703.39459	2562.32592773438
874.43243	7059.880859375
950.99951	2657.39038085938
951.51855	1722.08801269531
1408.8051	10203.61328125
peaklist end

peaklist start
mz=705.009722263776
fragmentation=HCD
charge=3
header=RawFile: QE929_MSQ1321_20180329_Heba_ub_s9_30_3 Index: 17315 Silind: 57727
120.08079	2637.70239257813
177.06795	1624.60729980469
200.87843	1178.34191894531
211.77429	1246.68896484375
217.55719	1380.79907226563
288.09979	9926.7373046875
348.35284	1474.74670410156
401.18539	1418.12573242188
860.52832	1816.67541503906
1007.5861	3860.15185546875
1149.1021	1570.25903320313
1160.4821	1731.50219726563
peaklist end

peaklist start
mz=705.010429814513
fragmentation=HCD
charge=3
header=RawFile: QE929_MSQ1321_20180329_Heba_ub_s7_30_1 Index: 17089 Silind: 55407
112.87566	1137.44323730469
128.49809	1308.36730957031
134.55899	1238.41076660156
136.07617	1486.11804199219
160.04198	2306.6025390625
174.01883	1321.86840820313
174.03439	1279.75061035156
177.06924	1488.52612304688
209.08769	1277.056640625
242.96213	1385.0263671875
260.10492	1223.31713867188
270.09183	1330.94934082031
288.10101	9824.1708984375
305.18411	1926.46276855469
401.18588	2948.14038085938
519.32086	1491.05297851563
761.45776	1886.2880859375
811.41656	1397.65979003906
860.52063	2031.73669433594
908.77814	1496.46459960938
963.20319	1501.60363769531
1007.5789	2792.97436523438
1367.0001	1507.00134277344
peaklist end

peaklist start
mz=705.01204677404
fragmentation=HCD
charge=3
header=RawFile: QE929_MSQ1321_20180329_Heba_ub_s8_30_2 Index: 15036 Silind: 55453
110.07116	3035.86474609375
112.6778	1328.27478027344
115.76088	1096.4697265625
120.08076	23293.529296875
121.08437	1202.39672851563
129.10246	1622.5439453125
136.07536	1785.78088378906
159.09236	1231.94958496094
159.11243	1381.30834960938
159.87955	1453.16650390625
182.94476	1211.14929199219
201.12233	1916.07446289063
201.46335	1537.52258300781
316.85446	1304.96423339844
331.65726	1335.55078125
468.26746	1417.90783691406
701.37091	1490.82263183594
705.39325	2559.21459960938
706.79468	1684.99401855469
890.46979	5493.435546875
890.96289	2158.13354492188
1143.6449	1756.27758789063
1726.1348	1759.93774414063
peaklist end

peaklist start
mz=705.012057237133
fragmentation=HCD
charge=3
header=RawFile: QE929_MSQ1321_20180329_Heba_ub_s9_30_3 Index: 14920 Silind: 56524
103.99792	1136.52429199219
110.07096	1302.74731445313
120.08072	14582.8837890625
136.07472	1880.80969238281
153.80519	1121.23388671875
154.18585	1192.56225585938
154.89587	1280.20178222656
162.09052	1363.36047363281
175.11943	1221.01745605469
201.12259	1610.76892089844
300.79935	1441.22131347656
518.30371	1615.84826660156
533.1582	1544.56945800781
533.89258	1526.47106933594
705.3877	11076.8564453125
898.51874	1558.17529296875
966.81213	1488.82312011719
1116.5104	1564.41455078125
1976.8508	2280.04052734375
2165.6216	1675.77185058594
peaklist end

peaklist start
mz=705.0123233297
fragmentation=HCD
charge=3
header=RawFile: QE929_MSQ1321_20180329_Heba_ub_s6_10_3 Index: 15259 Silind: 59474
108.3121	1104.48181152344
110.07188	1207.19372558594
120.08062	12177.2568359375
120.08847	1687.75390625
129.10228	1336.71032714844
207.1129	1644.48547363281
388.93054	1316.07043457031
679.32068	1397.4892578125
705.38818	7372.47314453125
peaklist end

peaklist start
mz=529.021575021882
fragmentation=HCD
charge=4
header=RawFile: QE929_MSQ1321_20180329_Heba_ub_s1_ctrl_1 Index: 7421 Silind: 26031
101.07167	1465.74963378906
110.07203	4443.9892578125
111.77365	1079.40673828125
120.08105	1122.40014648438
129.1031	1620.29064941406
136.07591	6168.44677734375
143.1181	1394.62524414063
147.11227	1543.85766601563
180.65428	1114.72497558594
183.14906	1865.63366699219
184.88094	1055.96936035156
244.16603	1684.42614746094
318.28622	1143.53564453125
peaklist end

peaklist start
mz=705.026343959828
fragmentation=HCD
charge=3
header=RawFile: QE929_MSQ1321_20180329_Heba_ub_s2_ctrl_2 Index: 13947 Silind: 58185
109.3618	1329.52978515625
120.08107	1374.09094238281
136.07597	2599.01416015625
139.44861	1402.67321777344
224.46181	1286.80395507813
235.31084	1343.52258300781
244.16493	2679.38061523438
247.86983	1309.97875976563
340.45779	1560.53198242188
577.84351	1596.46484375
688.37939	1891.44055175781
799.37152	2120.35791015625
1114.8562	1570.79760742188
1620.1879	1938.75769042969
1949.6124	1997.3876953125
peaklist end

peaklist start
mz=705.027185229954
fragmentation=HCD
charge=3
header=RawFile: QE929_MSQ1321_20180329_Heba_ub_s1_ctrl_1 Index: 10158 Silind: 52816
110.07174	2143.05151367188
113.73178	1573.15991210938
120.08118	9943.525390625
136.0752	1653.78515625
160.38283	1340.00109863281
217.09526	1190.7080078125
247.9548	1303.10522460938
251.36252	1313.29675292969
780.71295	1654.81567382813
1041.8538	1702.80981445313
1111.5758	1622.130859375
1198.0238	1728.94494628906
1340.5345	1677.92553710938
peaklist end

peaklist start
mz=705.028843307997
fragmentation=HCD
charge=3
header=RawFile: QE929_MSQ1321_20180329_Heba_ub_s9_30_3 Index: 7281 Silind: 54356
101.07145	1797.55358886719
120.08093	2516.24267578125
126.11959	1357.39111328125
127.05002	2011.732421875
129.10208	1802.67443847656
129.20152	1456.85424804688
143.1176	11180.9111328125
147.11356	1731.65344238281
167.0453	2275.36791992188
171.11372	2192.5205078125
172.07143	3328.10522460938
175.11899	7640.78173828125
176.93884	1396.41137695313
199.39442	1348.00903320313
199.49229	1300.00964355469
217.09798	1647.62634277344
229.09283	10216.328125
234.12344	2067.43676757813
234.14455	3193.94580078125
257.09109	1697.94116210938
262.11816	3050.70825195313
281.08942	2642.01318359375
286.11392	5062.30224609375
298.11459	7936.857421875
319.14062	2310.06420898438
322.18735	2427.435546875
325.12488	1898.57861328125
326.10815	35716.7783203125
331.13931	4928.7861328125
343.13607	11339.8637695313
344.74567	1753.93518066406
371.13542	8748.84716796875
388.16013	2856.22924804688
412.77197	1490.07568359375
417.16211	1820.00695800781
428.15658	7282.90295410156
430.20575	2714.47802734375
436.22787	1765.51989746094
445.18229	21701.5786132813
455.16907	9400.01342773438
459.21631	1885.23095703125
462.20242	1865.04431152344
472.19373	2518.28662109375
473.17985	26611.064453125
490.20663	7047.79443359375
491.20737	8156.24462890625
512.18794	16616.9580078125
529.21606	2867.67626953125
530.20074	29164.6596679688
532.74597	1705.90466308594
547.22844	5678.84790039063
552.25781	5299.255859375
586.15405	1497.18469238281
609.28876	2321.837890625
627.24609	2219.40063476563
636.30573	2007.22045898438
639.28906	1489.89050292969
684.27954	2358.62036132813
695.81647	2108.40283203125
703.81671	1975.44201660156
704.3291	6373.84912109375
705.31445	12054.4912109375
706.33337	24203.9770507813
762.34817	16244.1411132813
813.39349	2938.72021484375
814.40149	7371.92578125
843.37646	2114.46215820313
843.86792	1914.64562988281
859.40436	44053.50390625
860.40794	140823.444335938
870.4201	1733.07434082031
871.42017	3199.41674804688
899.40131	2811.74877929688
901.4007	2120.09130859375
916.42761	43888.36328125
917.42989	137512.405273438
1064.4932	45363.65234375
1131.573	1772.732421875
1165.7596	1778.11218261719
1178.5426	1984.39697265625
1388.6074	8174.13305664063
1895.5127	1957.08410644531
2095.0674	1655.87182617188
2461.3687	1944.26989746094
peaklist end

peaklist start
mz=705.031900111819
fragmentation=HCD
charge=3
header=RawFile: QE929_MSQ1321_20180329_Heba_ub_s7_30_1 Index: 8230 Silind: 51655
136.07619	1419.80078125
139.68735	1151.21325683594
143.11784	7916.5185546875
158.85846	1291.56237792969
171.11261	1510.95336914063
203.82306	1429.72155761719
374.46201	1204.19323730469
393.20282	1377.2236328125
429.70816	1391.51611328125
480.74582	1587.46264648438
485.73148	1488.73999023438
1684.72	1596.09387207031
2691.6382	1750.46911621094
3531.7302	1824.34216308594
peaklist end

peaklist start
mz=529.027884017808
fragmentation=HCD
charge=4
header=RawFile: QE929_MSQ1321_20180329_Heba_ub_s6_10_3 Index: 12376 Silind: 28103
113.07114	12954.4140625
120.08084	1819.72119140625
128.44208	1427.52734375
129.10242	14791.0771484375
136.07568	5061.7236328125
147.11264	2006.50085449219
159.09128	1468.29919433594
161.07442	4881.921875
169.13341	2039.81579589844
171.14914	12602.8837890625
175.11862	1272.10070800781
183.14896	1807.80981445313
189.07021	1407.4609375
189.08655	1240.67028808594
197.12975	1496.89855957031
199.1438	11396.9267578125
211.14426	1253.20544433594
217.0827	1399.71618652344
260.19626	1388.88903808594
288.11917	1815.73352050781
308.198	2285.46118164063
327.57532	1240.75231933594
343.7132	1208.17431640625
610.34711	1437.05920410156
645.35767	1519.51879882813
682.35413	1693.70190429688
805.46649	1698.01025390625
902.51851	16912.3271484375
902.52706	5054.17407226563
1023.5332	1921.73779296875
1112.6451	10340.9184570313
1155.8875	1296.76696777344
1209.711	26716.994140625
1219.6379	1691.08374023438
1315.6448	1485.37390136719
peaklist end

peaklist start
mz=529.03745980268
fragmentation=HCD
charge=4
header=RawFile: QE929_MSQ1321_20180329_Heba_ub_s8_30_2 Index: 14498 Silind: 28345
108.01196	1193.62670898438
110.07225	1112.0576171875
120.0809	18233.32421875
121.08481	2309.71875
129.10313	1304.55346679688
136.07553	6266.38037109375
146.86003	1199.56506347656
159.0912	1767.58557128906
169.69534	1242.23352050781
175.11908	2649.90380859375
185.1649	1560.9267578125
189.31363	1150.46398925781
198.08728	1552.67565917969
226.0834	1728.28540039063
249.15919	2450.208984375
288.20321	22948.5083007813
375.19794	1492.06311035156
403.22827	4347.0908203125
460.28482	1151.91467285156
474.26785	2401.16821289063
516.31209	4709.41625976563
577.3457	1481.3359375
587.3465	2073.52172851563
590.28131	1190.26928710938
663.38145	5549.32897949219
684.34796	1619.96838378906
712.37793	1532.5380859375
777.45386	2215.94677734375
783.41638	4763.00537109375
784.39606	1512.40661621094
810.44769	1890.68481445313
926.46014	1744.24987792969
1532.0984	1947.77392578125
peaklist end

peaklist start
mz=529.038715634684
fragmentation=HCD
charge=4
header=RawFile: QE929_MSQ1321_20180329_Heba_ub_s6_10_3 Index: 14888 Silind: 28184
110.07207	2363.7626953125
129.10216	1307.40747070313
136.07587	2110.6875
143.11914	1506.72143554688
159.09187	2007.13171386719
229.16582	1073.71008300781
247.24168	1127.86328125
261.1597	1089.42663574219
293.86441	1115.81506347656
298.16132	1204.77844238281
358.1748	1311.82482910156
436.23233	1242.43029785156
451.0791	1101.66381835938
549.31232	1316.63842773438
587.35229	4783.6708984375
783.41724	4424.05078125
1531.1359	1429.86352539063
peaklist end

peaklist start
mz=529.038715634684
fragmentation=HCD
charge=4
header=RawFile: QE929_MSQ1321_20180329_Heba_ub_s6_10_3 Index: 15097 Silind: 28184
110.0725	1059.54711914063
120.0813	1489.37841796875
127.94804	1089.33227539063
129.10201	2566.40283203125
130.93419	1060.46606445313
136.07603	4608.79443359375
159.09169	4621.08154296875
166.13272	1079.01696777344
175.12012	1313.18237304688
185.16435	2239.89770507813
209.48389	1222.15222167969
220.47124	1101.10925292969
302.14929	14543.4716796875
439.46814	1120.72705078125
537.28485	1242.65637207031
684.34509	1621.91381835938
817.9165	1396.83605957031
1203.4371	1443.1416015625
peaklist end

peaklist start
mz=529.226044757439
fragmentation=HCD
charge=4
header=RawFile: QE929_MSQ1321_20180329_Heba_ub_s9_30_3 Index: 4989 Silind: 28775
110.07191	2847.52221679688
115.08692	2141.09814453125
117.6422	1115.80590820313
120.08141	1176.0068359375
129.10265	2009.17810058594
130.08656	1379.57861328125
134.13576	1340.44482421875
136.07619	1692.98193359375
140.87308	1143.36987304688
141.06583	5483.1826171875
169.09689	1634.68920898438
175.11961	1962.59301757813
182.68698	1112.04772949219
183.14946	42380.87109375
184.15279	1836.44384765625
186.08771	2551.33422851563
187.14432	1586.72680664063
211.14412	16934.34765625
215.13971	1363.02355957031
283.14139	2510.97705078125
298.17581	4739.26025390625
313.1514	1382.1943359375
351.20453	2223.26538085938
368.22867	1574.81286621094
384.68668	1208.04736328125
414.21088	1980.74914550781
427.22934	2438.60571289063
427.73032	2515.365234375
457.24878	1249.76586914063
503.25818	7817.92724609375
506.73645	1170.57702636719
528.2923	1782.67163085938
574.29681	16167.2919921875
581.28876	1098.21691894531
615.3195	9081.40258789063
661.32736	87595.177734375
702.36292	1635.69055175781
774.41176	35619.9150390625
825.46729	2126.43383789063
871.46126	27917.65234375
871.46779	14445.6584472656
peaklist end

peaklist start
mz=705.299723775157
fragmentation=HCD
charge=3
header=RawFile: QE929_MSQ1321_20180329_Heba_ub_s4_10_1 Index: 5121 Silind: 48047
129.10225	2364.5322265625
136.07578	23679.509765625
177.42892	1354.40087890625
192.4848	1321.90002441406
219.14958	2163.82934570313
229.31039	1212.296875
236.50656	1275.15515136719
240.13448	1303.73718261719
247.14449	10212.7314453125
257.16061	2770.28344726563
258.14401	2879.24536132813
275.17151	5008.47119140625
311.1731	1598.10461425781
346.20917	7299.67236328125
360.22794	5457.89111328125
376.11359	2545.4345703125
390.56424	1350.71215820313
431.26532	2417.72412109375
459.29584	5044.32470703125
705.43217	14654.9450683594
743.33087	1633.75341796875
746.36963	2054.55004882813
853.58655	1347.20959472656
861.39893	2037.33508300781
872.41669	2440.56103515625
918.43549	9170.19140625
919.42401	2520.51538085938
920.44696	1812.08178710938
1017.4828	3123.62719726563
1177.9701	1711.47241210938
peaklist end

peaklist start
mz=529.226616365921
fragmentation=HCD
charge=4
header=RawFile: QE929_MSQ1321_20180329_Heba_ub_s8_30_2 Index: 5040 Silind: 26089
101.07207	1074.28625488281
110.07185	9169.7275390625
115.08724	1992.44006347656
129.10254	2530.44506835938
136.07582	5386.83349609375
137.6288	1107.32287597656
138.82397	1171.7548828125
141.06604	2746.84252929688
175.11859	4762.7431640625
183.14926	30055.76171875
187.1445	1387.87145996094
192.01448	1097.28356933594
211.14406	9012.0595703125
212.10341	1413.55200195313
232.14122	2765.24853515625
257.84338	1288.22973632813
283.14011	2037.412109375
298.17551	1358.79077148438
301.13006	7487.16735839844
345.22366	4326.17919921875
368.23468	1458.36157226563
372.26053	1457.35949707031
414.2128	4944.24365234375
503.25711	5673.9814453125
574.29427	11860.3000488281
615.3208	4526.14501953125
661.32528	48664.7607421875
774.41126	23684.5424804688
871.45616	12100.1147460938
871.46493	7482.74462890625
1012.5446	5988.31433105469
peaklist end

peaklist start
mz=705.300090197685
fragmentation=HCD
charge=3
header=RawFile: QE929_MSQ1321_20180329_Heba_ub_s1_ctrl_1 Index: 4095 Silind: 52388
110.07161	6861.8310546875
586.79218	5726.244140625
622.63385	1481.3681640625
638.96155	1794.23767089844
652.50262	1400.41943359375
688.87531	1605.6005859375
1364.7562	1904.98254394531
1530.6897	4984.3349609375
1629.7557	10782.6240234375
1776.8171	10595.0639648438
peaklist end

peaklist start
mz=529.227156564995
fragmentation=HCD
charge=4
header=RawFile: QE929_MSQ1321_20180329_Heba_ub_s9_30_3 Index: 3991 Silind: 28679
102.05515	1361.67724609375
102.09201	1220.50805664063
110.07179	12573.8798828125
115.05099	1470.07678222656
115.72258	1187.6650390625
117.66985	1012.44805908203
121.9477	1298.33020019531
129.10262	17671.49609375
130.08655	1702.58178710938
136.07631	9438.0859375
141.10298	1240.31652832031
147.11276	2733.07080078125
175.11893	5973.8671875
187.10733	2330.4873046875
204.13455	9930.3564453125
235.14561	1622.42163085938
251.10356	9095.1865234375
269.806	1091.67199707031
375.23584	1863.68579101563
420.21042	2117.04150390625
425.21552	1130.56127929688
472.21323	1192.7744140625
475.22507	1277.06298828125
522.3183	3737.86059570313
529.39136	11166.869140625
529.76837	1756.53271484375
610.33014	7724.71435546875
624.33624	1492.08581542969
677.32245	1501.23791503906
699.3761	1582.01794433594
780.41425	4840.021484375
794.40155	4390.7841796875
795.39203	2280.51318359375
863.03448	1314.044921875
961.49053	3621.40148925781
peaklist end

peaklist start
mz=529.227236804774
fragmentation=HCD
charge=4
header=RawFile: QE929_MSQ1321_20180329_Heba_ub_s8_30_2 Index: 4083 Silind: 25916
102.09189	5373.375
110.07194	9639.1435546875
112.0873	2114.45971679688
116.07052	1668.45336914063
119.04971	2546.19897460938
120.08144	4808.58642578125
124.14186	1233.56323242188
125.07139	1194.80053710938
129.09303	1621.28161621094
129.10251	39975.12890625
136.07579	189925.484375
137.07916	13353.8154296875
138.11256	1267.13293457031
141.10265	2875.67602539063
143.08131	4967.037109375
147.11296	1818.62744140625
161.0919	2003.97302246094
171.07582	8382.01171875
183.14966	1433.61840820313
187.10707	1420.20068359375
188.10321	2334.32641601563
223.10812	2128.74926757813
233.09184	1491.66552734375
236.14658	9205.51171875
240.1346	1482.66906738281
251.10251	16865.375
258.10876	6109.52294921875
279.09705	2388.54760742188
292.16632	2244.76245117188
299.13925	10090.439453125
334.13904	1358.63659667969
346.22485	1426.75732421875
357.17838	1785.0732421875
363.8291	1425.34802246094
375.23564	14872.7221679688
379.69489	2110.48413085938
385.18173	1661.98083496094
502.23138	1634.42626953125
506.26419	1970.88024902344
522.31958	4453.94287109375
529.38519	25355.3515625
590.29004	1626.0693359375
610.32825	2007.95544433594
621.82446	1354.79650878906
658.88129	1612.66638183594
663.33972	1971.59057617188
674.39044	5735.58251953125
692.33917	2193.22778320313
693.33551	2278.92407226563
723.38281	2161.42260742188
758.37345	8252.67626953125
763.38544	1709.75341796875
780.41504	7683.04150390625
788.43433	5446.4033203125
804.38525	5671.09912109375
839.40308	2413.53686523438
863.30267	1438.43676757813
917.47229	3544.5810546875
1032.5022	6453.50244140625
peaklist end

peaklist start
mz=529.227795385734
fragmentation=HCD
charge=4
header=RawFile: QE929_MSQ1321_20180329_Heba_ub_s7_30_1 Index: 4125 Silind: 20822
101.10777	6001.1298828125
102.05555	10034.8779296875
106.52386	1373.63134765625
107.0495	3126.71533203125
110.07153	1962.61059570313
113.10755	1691.36657714844
114.47607	1301.76232910156
115.05058	7215.64013671875
115.08691	2229.75854492188
116.07088	3034.31787109375
118.06491	1280.18872070313
119.04961	18784.59375
129.06609	5128.18310546875
129.10249	170319.34375
130.10635	11648.279296875
133.05991	1354.15454101563
136.07584	436976.8125
137.07928	34620.48828125
138.08253	1537.53234863281
141.10234	14987.5185546875
147.04433	3300.38354492188
147.07654	8429.7802734375
157.06078	2419.03759765625
169.09843	2537.0537109375
175.07195	2405.8974609375
181.09773	2562.52563476563
183.14946	12475.216796875
187.10727	2731.83715820313
198.12424	2232.7060546875
201.12332	2817.68603515625
210.16054	4858.4375
211.14478	1870.35864257813
215.10327	7327.83447265625
226.08405	1472.2861328125
226.11829	2096.46630859375
228.1711	5179.6162109375
235.14395	34310.0546875
236.14754	1753.90222167969
240.09666	1443.17456054688
245.07677	3271.76489257813
247.14442	2664.14794921875
251.10202	13098.099609375
256.16608	3163.84765625
263.13605	3666.32763671875
275.13837	3160.30078125
292.16571	30802.42578125
319.17178	2655.603515625
325.18753	2596.44482421875
343.19748	16157.7177734375
350.19284	7434.11572265625
357.69833	2138.263671875
368.69052	2106.57080078125
391.23279	11384.8095703125
396.21561	2030.95910644531
412.20227	1844.00903320313
414.21167	2102.02026367188
420.22187	8965.75817871094
421.72693	3403.1533203125
444.24579	1714.53002929688
459.73569	3242.32592773438
460.24359	2129.9697265625
472.2431	1996.5595703125
485.91748	2545.01025390625
504.92517	2966.11694335938
506.26132	6234.11865234375
509.26886	9770.537109375
519.29333	2385.62377929688
522.31464	2501.0244140625
529.33948	13078.146484375
536.28918	6936.54443359375
560.35168	28132.4765625
569.26074	5384.02001953125
593.32025	9413.5693359375
593.81506	5695.5087890625
601.82257	10430.6513671875
602.33026	12971.3076171875
606.31784	14564.7319335938
613.31891	2316.81494140625
643.30946	4580.99462890625
655.34967	2250.42944335938
674.84528	2252.564453125
683.86188	2191.19213867188
699.3811	15307.900390625
707.37387	12213.677734375
733.31915	1793.11804199219
749.35254	2641.13330078125
756.40051	9752.3974609375
758.37775	6082.49609375
776.40045	2804.58740234375
780.4082	8675.8330078125
790.43109	2481.7958984375
794.40071	69973.6596679688
803.44019	2499.41040039063
860.46326	2076.9794921875
867.43433	6435.3876953125
883.44397	2160.1708984375
885.43805	5849.77685546875
901.44885	7780.37353515625
918.47108	15534.0454101563
957.46416	21866.7492675781
975.49268	3052.8955078125
976.4892	3103.09228515625
986.45586	15230.6394042969
1017.5215	8281.18994140625
1057.5328	2685.29931640625
1074.5458	2267.4873046875
1128.6059	4992.45043945313
1145.6283	12861.9887695313
peaklist end

peaklist start
mz=529.237398970436
fragmentation=HCD
charge=4
header=RawFile: QE929_MSQ1321_20180329_Heba_ub_s3_ctrl_3 Index: 4149 Silind: 27166
101.07153	2238.33569335938
110.07203	4912.3994140625
119.0496	1603.69018554688
119.71836	1059.15698242188
129.10271	10973.5546875
136.07591	21317.15625
137.07939	1444.95983886719
141.17809	1104.51208496094
142.7115	1090.45959472656
144.59084	1175.00402832031
169.42647	997.353393554688
175.1196	2474.20874023438
262.15097	6684.9931640625
299.1395	5510.17529296875
337.70062	1203.5771484375
370.15771	1227.14074707031
375.23468	6744.73828125
381.19986	1239.00061035156
419.23682	1442.48022460938
425.23541	1635.37158203125
433.22195	2142.3271484375
434.24036	28604.83984375
442.22873	7734.7587890625
527.25793	1966.27221679688
617.37201	1855.9130859375
629.32977	1251.43078613281
655.31714	2085.15966796875
674.39368	1332.99169921875
717.36047	1624.34973144531
818.41565	1964.13745117188
peaklist end

peaklist start
mz=705.330043906547
fragmentation=HCD
charge=3
header=RawFile: QE929_MSQ1321_20180329_Heba_ub_s3_ctrl_3 Index: 7811 Silind: 52025
100.03971	1280.87072753906
129.10231	1816.4921875
143.11763	2907.02856445313
159.51924	1192.09936523438
171.11223	1440.20544433594
197.8958	1299.9384765625
307.85248	1335.33032226563
1255.3916	1533.50524902344
1726.5225	1649.43859863281
1804.2655	1521.55310058594
2155.229	1723.25939941406
2563.6523	1770.8388671875
2967.9302	1765.26501464844
peaklist end

peaklist start
mz=705.330535529467
fragmentation=HCD
charge=3
header=RawFile: QE929_MSQ1321_20180329_Heba_ub_s8_30_2 Index: 9397 Silind: 52396
102.05524	1527.46508789063
110.07169	2283.22973632813
120.08095	8549.783203125
128.09834	1230.53735351563
129.10204	4883.65087890625
131.80739	1244.91442871094
136.07547	13095.068359375
137.07884	1743.11865234375
150.18747	1459.98291015625
169.38773	1297.63830566406
201.40482	1364.17724609375
203.48978	1449.21740722656
227.45644	1391.7080078125
287.0463	1538.74890136719
298.11899	11545.7626953125
325.94257	1481.521484375
355.11688	2379.32250976563
501.22549	1794.32141113281
620.39551	1655.73693847656
661.25345	15765.1337890625
717.39062	4566.12158203125
846.302	1719.22619628906
864.46403	9872.69970703125
958.36328	2091.08251953125
967.32513	1638.04382324219
1098.5427	1652.76110839844
1134.7766	1720.65515136719
1662.9728	1680.99523925781
peaklist end

peaklist start
mz=705.330848643311
fragmentation=HCD
charge=3
header=RawFile: QE929_MSQ1321_20180329_Heba_ub_s6_10_3 Index: 7117 Silind: 54777
110.07151	5550.07958984375
118.71889	1260.55163574219
118.89668	1166.044921875
129.10228	7178.6708984375
136.07504	1593.90930175781
159.07637	2685.283203125
173.12836	2284.16137695313
174.04156	1295.0263671875
195.08942	1311.22521972656
240.13551	1778.88110351563
254.15068	2507.22778320313
270.48111	1506.67065429688
273.65866	1300.7744140625
301.4133	1345.90344238281
325.22269	1480.33898925781
353.216	1705.48352050781
396.2587	1669.52600097656
414.2692	1761.06030273438
659.27734	1734.93359375
704.39191	2730.2890625
705.40887	13091.775390625
1088.9274	2027.92810058594
1160.264	1633.85034179688
peaklist end

peaklist start
mz=705.330884891066
fragmentation=HCD
charge=3
header=RawFile: QE929_MSQ1321_20180329_Heba_ub_s7_30_1 Index: 6803 Silind: 51464
110.07161	1372.38293457031
110.1407	1276.94360351563
114.66325	1232.6826171875
129.10196	1559.39709472656
136.07611	1683.11437988281
139.49429	1300.42810058594
158.7729	1238.86376953125
173.12874	1992.26611328125
175.11896	1496.16003417969
236.32132	1553.49243164063
453.10278	1452.93249511719
609.8175	1646.80688476563
705.40192	11091.4619140625
862.67151	1424.63952636719
peaklist end

peaklist start
mz=705.330933027661
fragmentation=HCD
charge=3
header=RawFile: QE929_MSQ1321_20180329_Heba_ub_s9_30_3 Index: 6808 Silind: 54323
110.07191	1297.20336914063
129.10245	4763.69970703125
136.0759	1633.28479003906
173.1282	2045.56823730469
380.48483	1386.48132324219
575.8634	1493.16162109375
704.38611	1681.37194824219
705.41107	9793.283203125
peaklist end

peaklist start
mz=529.250024536309
fragmentation=HCD
charge=4
header=RawFile: QE929_MSQ1321_20180329_Heba_ub_s4_10_1 Index: 6933 Silind: 22455
100.07598	1811.76879882813
100.24606	1427.779296875
101.07124	26912.556640625
102.05532	24069.025390625
110.07161	2237.60034179688
111.3521	1137.48364257813
116.07089	1951.99462890625
120.08092	4900.84423828125
127.08648	1755.54650878906
129.06567	4178.91845703125
129.09338	2354.93237304688
129.10229	39227.96875
130.06482	1505.38635253906
130.08661	1198.25427246094
135.60616	1489.3505859375
136.07555	38617.5703125
137.94908	1246.11352539063
146.10036	6859.7685546875
147.11246	1762.66528320313
174.09473	7141.29150390625
197.1283	6258.40673828125
197.16524	2171.6240234375
199.10713	2242.77075195313
201.08653	11061.5078125
202.08765	2185.8466796875
215.13905	14861.6279296875
221.09293	2675.84326171875
224.17448	1444.72924804688
225.12326	2403.58129882813
227.10225	1788.13195800781
232.07397	2458.59912109375
235.14395	11000.015625
242.18417	1300.21801757813
247.10835	11970.673828125
248.11087	1406.80529785156
263.13834	9919.5712890625
265.11678	12470.4166259766
275.10208	2688.28149414063
293.11292	1895.88317871094
318.14468	1476.48352050781
320.15958	19551.5920410156
345.15631	1589.1953125
350.13254	2052.03344726563
403.19766	10421.7333984375
431.19089	5265.84130859375
455.26154	2046.15832519531
472.289	8938.755859375
473.19962	1790.8671875
473.28082	1452.62268066406
483.22339	1685.30920410156
510.29138	2493.61547851563
529.31342	2486.73657226563
551.29846	2175.6669921875
585.37256	2215.55981445313
589.28448	1761.26635742188
594.25952	2249.08984375
595.35797	1550.53430175781
656.40881	4960.06591796875
736.38608	30257.7973632813
816.43907	24905.611328125
929.52839	12100.5085449219
957.4754	5858.7177734375
peaklist end

peaklist start
mz=529.250030797554
fragmentation=HCD
charge=4
header=RawFile: QE929_MSQ1321_20180329_Heba_ub_s9_30_3 Index: 6600 Silind: 30369
102.0555	1102.45788574219
110.07161	18794.474609375
112.92757	1367.89819335938
113.07117	2571.28833007813
115.0507	1538.02258300781
124.03934	1221.10607910156
124.06263	1050.94665527344
129.10193	1591.91979980469
130.0652	2301.91845703125
136.07564	9380.8896484375
141.06612	10067.63671875
141.10202	2562.03564453125
142.06126	1170.14343261719
146.15573	1071.333984375
147.35503	1228.19543457031
159.09222	6703.3798828125
184.07214	4726.66162109375
186.08757	9421.5576171875
195.04028	1601.95593261719
212.06645	5511.31201171875
212.73347	1196.51171875
216.09686	2410.94799804688
221.10358	1173.01928710938
224.11726	1523.234375
229.09267	5311.703125
237.12323	2045.40002441406
265.11813	1697.52575683594
267.10886	1922.24279785156
271.17627	1371.95947265625
274.18674	2107.96533203125
288.20248	4911.23095703125
299.17087	1396.87194824219
307.11893	1746.37573242188
324.14609	8537.529296875
387.2713	2487.14306640625
402.24582	2602.65625
405.74615	1239.18786621094
437.22797	2049.17504882813
439.16391	1148.24597167969
475.23602	1533.88452148438
489.27814	22199.0399169922
511.23651	1474.42639160156
528.3241	1411.92944335938
541.25336	2536.484375
550.33517	8386.71069335938
560.31487	11685.8514404297
625.78943	1689.18212890625
635.79071	1954.53820800781
647.34778	1882.75207519531
661.36192	12710.859375
664.37657	19074.53515625
666.35297	1725.78845214844
827.43917	12966.92578125
916.44659	1899.45385742188
951.46362	4157.9736328125
952.45386	1980.146484375
1099.5125	16347.9125976563
1268.5552	9209.0087890625
1450.9558	1435.76831054688
1512.1814	1433.00524902344
1584.6385	1703.48754882813
peaklist end

peaklist start
mz=529.250030797554
fragmentation=HCD
charge=4
header=RawFile: QE929_MSQ1321_20180329_Heba_ub_s9_30_3 Index: 6778 Silind: 30369
101.07134	6598.48486328125
102.05537	4349.31201171875
110.07188	1086.05725097656
110.09716	1046.646484375
120.08141	1592.67956542969
127.08633	1438.47497558594
129.10242	23617.05859375
136.07561	5570.056640625
145.09726	27078.228515625
156.11232	1214.80004882813
173.09224	19910.451171875
175.11897	10882.5458984375
189.45633	1299.63659667969
197.16531	1536.58581542969
201.08534	1781.08850097656
214.06259	1143.134765625
215.13956	2193.5087890625
216.54079	1317.94250488281
232.07362	1379.92211914063
265.11746	1570.70446777344
276.17526	1225.08630371094
302.13339	2477.77416992188
320.16217	1911.99963378906
437.25085	8795.03125
455.2601	1973.20080566406
472.28629	10162.8134765625
536.31677	1922.56408691406
593.33964	22085.2993164063
656.40641	8887.84216308594
736.3833	1284.52770996094
756.40471	25870.0732421875
792.31757	1425.16259765625
816.44217	21859.7543945313
867.43112	3590.58288574219
885.44518	20918.0615234375
929.52157	13226.7740478516
1057.6157	7014.63037109375
peaklist end

peaklist start
mz=529.250030797554
fragmentation=HCD
charge=4
header=RawFile: QE929_MSQ1321_20180329_Heba_ub_s9_30_3 Index: 6787 Silind: 30369
101.07136	10833.984375
101.10732	1177.25939941406
102.05553	6526.52880859375
110.07172	2303.20654296875
120.08104	2369.4912109375
125.1736	1123.63549804688
129.1022	25492.2890625
130.0666	1219.03344726563
130.08658	2423.97729492188
136.07545	11854.5810546875
144.76149	1157.04272460938
145.1084	1812.89025878906
146.10043	2169.97705078125
147.11281	1515.55786132813
157.09821	1413.67529296875
190.40508	1127.8740234375
197.16623	2132.76708984375
201.08694	2691.26293945313
206.33109	1193.08654785156
215.13959	4203.6083984375
224.17603	1436.6904296875
247.10754	2649.32299804688
247.93282	1085.0771484375
255.27179	1105.45007324219
262.70218	1112.45971679688
265.11902	2634.04321289063
272.98267	1344.12585449219
275.10297	1168.55212402344
276.13593	1202.46923828125
320.16205	5625.74462890625
345.15805	1360.70947265625
359.15594	1194.91955566406
368.69736	2469.2080078125
406.1915	1727.83068847656
455.26053	1418.19079589844
472.28763	6899.796875
529.31146	2760.84008789063
535.2312	1486.43212890625
656.409	5556.29052734375
736.38336	1426.56555175781
792.33063	2060.42260742188
816.43737	20271.6943359375
929.52084	9066.34106445313
972.55396	1450.12512207031
peaklist end

peaklist start
mz=529.250030909684
fragmentation=HCD
charge=4
header=RawFile: QE929_MSQ1321_20180329_Heba_ub_s7_30_1 Index: 6622 Silind: 21656
110.07191	11441.71875
110.74361	1132.40966796875
113.03523	1220.10034179688
113.07164	1445.03698730469
129.10272	2486.0693359375
136.07594	7853.69384765625
141.06689	2705.49731445313
159.09317	5098.39404296875
166.06252	1245.93664550781
183.35812	1213.59948730469
184.07219	5882.75048828125
187.14612	1102.32653808594
195.04198	1257.80383300781
201.09988	1202.361328125
211.08231	1156.83984375
212.06686	4953.60546875
229.09383	5496.947265625
237.12482	1557.48132324219
250.12004	1343.16076660156
267.10971	1556.79235839844
271.17609	1288.57946777344
272.14923	1102.75146484375
272.17859	1648.32055664063
278.11545	1963.92858886719
288.20435	5193.80029296875
324.14586	6529.82080078125
330.10785	1943.53723144531
387.27359	2572.2099609375
439.16089	2327.39575195313
489.27628	9216.8466796875
502.73279	1791.23571777344
524.14447	1380.1123046875
550.33673	5840.43359375
560.31735	4668.72204589844
661.36389	4495.1640625
664.38032	15152.2358398438
827.43606	13741.1821289063
833.41004	9569.74584960938
951.47632	2632.74731445313
952.46057	2390.33032226563
963.46442	1392.09680175781
972.93182	1558.03051757813
peaklist end

peaklist start
mz=529.250053545915
fragmentation=HCD
charge=4
header=RawFile: QE929_MSQ1321_20180329_Heba_ub_s6_10_3 Index: 7085 Silind: 29453
100.07621	2757.890625
101.07137	16804.89453125
102.05517	11661.693359375
110.07144	5427.3427734375
120.08051	1570.71008300781
129.10214	30896.482421875
129.11165	2109.8642578125
136.07547	26039.095703125
136.08528	1712.71752929688
141.68071	1072.41870117188
146.10056	2919.96508789063
147.11263	1602.77404785156
150.60379	1374.16918945313
152.08092	1245.29223632813
173.12791	1576.93029785156
174.09462	2451.29028320313
197.12776	1808.35388183594
201.08568	9544.4560546875
215.13844	4671.548828125
221.09154	1894.06799316406
235.14331	2865.45581054688
240.09534	1245.66137695313
242.18718	1946.97521972656
247.10652	7475.1787109375
263.13876	5721.484375
265.11758	9285.201171875
275.10199	4567.4892578125
293.11404	1793.12182617188
320.15891	7115.4052734375
345.1571	2111.837890625
368.69543	2914.01635742188
402.21716	1337.58654785156
403.19727	2732.15087890625
425.21365	1497.17956542969
431.18997	1523.74389648438
472.28729	6845.896484375
483.22903	1823.15283203125
585.36652	1874.09680175781
656.40918	2485.578125
676.953	1681.42053222656
736.38666	1414.30432128906
773.32623	1412.02355957031
816.43297	19715.32421875
885.27106	2031.66943359375
896.00201	1471.15551757813
929.52395	11736.9660644531
996.1228	1556.92236328125
peaklist end

peaklist start
mz=705.331023773922
fragmentation=HCD
charge=3
header=RawFile: QE929_MSQ1321_20180329_Heba_ub_s4_10_1 Index: 6466 Silind: 48167
104.05324	5828.32763671875
129.10237	11754.8203125
133.66255	1404.64489746094
160.46721	1713.34924316406
228.13408	1918.22631835938
331.12143	1570.73034667969
660.7511	1528.47412109375
676.3416	5481.09448242188
697.32104	1982.4677734375
775.40692	5632.568359375
903.46893	5819.84765625
1207.2522	1574.44653320313
1410.6678	29828.7419433594
peaklist end

peaklist start
mz=705.331023773922
fragmentation=HCD
charge=3
header=RawFile: QE929_MSQ1321_20180329_Heba_ub_s4_10_1 Index: 6560 Silind: 48167
110.07139	5260.8125
122.62263	1266.28991699219
129.10266	18480.880859375
130.08624	1936.19116210938
136.07573	6078.408203125
147.11264	2872.68823242188
148.73656	1365.76159667969
161.07294	1477.35461425781
180.7011	1636.30810546875
193.83662	1478.25573730469
197.12875	1882.86657714844
215.13831	2749.5048828125
219.47812	1573.87927246094
244.16635	9592.87109375
246.15839	2050.59497070313
252.10991	1558.35339355469
278.57599	1398.64282226563
312.38943	1460.47680664063
331.1987	2442.52001953125
358.14432	1580.71374511719
439.98761	1472.87023925781
456.31647	2724.64892578125
465.18491	1378.39331054688
483.1951	1869.00390625
504.47095	1380.52209472656
677.3208	1786.64245605469
687.41382	1758.43237304688
705.31415	2688.45043945313
705.40863	6974.0615234375
706.00421	1749.40966796875
803.41681	2000.80700683594
821.07861	1713.15185546875
887.4906	2102.93090820313
918.42896	14157.1293945313
923.37695	2273.62231445313
1075.5566	5400.34033203125
1653.3595	1899.31994628906
peaklist end

peaklist start
mz=705.33102538726
fragmentation=HCD
charge=3
header=RawFile: QE929_MSQ1321_20180329_Heba_ub_s8_30_2 Index: 6891 Silind: 54906
110.07127	1972.64782714844
115.33965	1337.15673828125
116.68188	1028.90661621094
116.99172	1398.40307617188
118.0799	1168.19982910156
119.58391	1219.15734863281
128.50905	1158.82495117188
129.10234	2772.30639648438
136.07704	1268.318359375
173.12878	2900.50805664063
197.12859	2460.6611328125
242.49207	1708.03088378906
497.46423	1388.95495605469
704.38586	1871.98193359375
705.40143	8265.669921875
969.45557	1647.53149414063
1169.5673	1626.78686523438
peaklist end

peaklist start
mz=529.250093300092
fragmentation=HCD
charge=4
header=RawFile: QE929_MSQ1321_20180329_Heba_ub_s4_10_1 Index: 6603 Silind: 22433
101.0717	1829.98425292969
110.07183	16666.12890625
111.07545	1237.97424316406
113.07153	2318.6572265625
120.08137	2800.314453125
126.1769	1029.1630859375
128.10698	1316.60070800781
129.10263	6155.5458984375
129.72021	1046.04931640625
136.07564	7799.38525390625
138.11789	1125.13403320313
138.96907	995.638793945313
157.06197	1112.66381835938
157.1337	1556.27062988281
159.09229	2108.8193359375
174.13344	1263.115234375
215.13873	1623.68908691406
216.09807	2167.72631835938
227.10149	1700.44506835938
231.06247	1907.23486328125
240.13533	1199.5322265625
249.16046	2172.79321289063
257.13971	2681.57836914063
267.84875	1191.53198242188
285.13489	4343.5263671875
289.16254	2793.97900390625
297.15759	1269.35205078125
324.14529	1974.65515136719
330.12924	1457.52014160156
373.20944	2612.193359375
501.23846	1394.17236328125
529.28296	1674.47375488281
541.75305	1374.08337402344
612.27545	2218.4169921875
685.35144	2210.17260742188
744.32568	4545.11083984375
773.42993	1764.59411621094
780.36224	4732.62890625
857.4054	2227.60473632813
930.10938	1353.0244140625
944.43634	2155.01733398438
962.44891	2733.39794921875
1056.1895	1397.55236816406
1101.4927	1356.76745605469
1240.189	1512.84582519531
peaklist end

peaklist start
mz=529.250093300092
fragmentation=HCD
charge=4
header=RawFile: QE929_MSQ1321_20180329_Heba_ub_s4_10_1 Index: 6757 Silind: 22433
110.07162	30834.29296875
113.07122	6060.49609375
115.05021	1850.68933105469
129.10167	4373.669921875
130.06642	1374.11499023438
136.07564	13852.0478515625
138.06558	1198.04821777344
140.08208	1357.26867675781
141.06575	11874.0146484375
141.10254	4329.65869140625
145.09787	1783.66015625
159.09201	10212.201171875
166.06096	1340.12414550781
167.04608	1654.68896484375
169.06081	1498.703125
170.06026	1769.35949707031
183.23051	1245.794921875
184.0715	7903.263671875
186.08771	9886.44140625
195.04019	6084.2265625
199.54105	1197.58764648438
212.06642	5790.2353515625
216.09784	2344.42456054688
221.1026	1237.55480957031
224.11826	1786.95788574219
229.09254	8840.57421875
236.62791	1650.27062988281
237.12244	6086.59521484375
257.16217	1857.13635253906
265.11835	4543.5625
267.1076	1943.83239746094
274.18759	2194.78735351563
288.20334	8394.8994140625
299.17166	5505.07177734375
307.11877	2024.57995605469
324.14578	14373.0732421875
330.10873	1585.39050292969
358.10721	1905.63452148438
375.13239	2910.54052734375
387.27237	8854.017578125
402.24576	5368.01025390625
424.96426	1351.34484863281
437.22717	2114.02294921875
439.15613	1917.08508300781
445.17532	1774.63415527344
465.71774	1176.19763183594
472.25061	1366.10607910156
489.27833	35953.958984375
541.25385	4903.10009765625
550.33548	10841.6381835938
553.26514	1405.75854492188
560.31357	14378.9475097656
607.79333	1559.9208984375
643.79938	1554.47595214844
647.34869	1813.14660644531
661.36347	10288.0725097656
664.37712	23803.5639648438
675.36523	1653.41027832031
735.35895	1501.76196289063
776.38568	2195.15942382813
827.44165	25219.48046875
864.36017	1381.29309082031
951.45614	12925.8168945313
1053.5074	1705.51879882813
1099.4921	2131.13208007813
1099.5084	18832.4525146484
1100.5177	1827.783203125
1181.569	1289.54846191406
1268.5678	10591.8447265625
1295.4609	1638.42028808594
peaklist end

peaklist start
mz=705.331045866756
fragmentation=HCD
charge=3
header=RawFile: QE929_MSQ1321_20180329_Heba_ub_s2_ctrl_2 Index: 6963 Silind: 57766
110.07231	1552.56994628906
125.10587	1274.83532714844
129.10295	3083.58764648438
136.00919	1352.20544433594
136.07629	1605.08459472656
153.05547	1497.01647949219
159.07617	1661.11340332031
161.29153	1324.10815429688
161.84763	1425.24987792969
175.12012	1568.63598632813
194.10931	1424.25866699219
240.13513	1615.34875488281
333.94278	1215.46142578125
342.14594	1449.830078125
402.83566	1394.03771972656
435.57104	1665.88549804688
498.25403	1357.87255859375
704.38812	7049.7880859375
705.40948	10155.8193359375
705.51483	1470.64306640625
785.71063	1473.72290039063
839.00372	1650.91223144531
peaklist end

peaklist start
mz=705.331072051607
fragmentation=HCD
charge=3
header=RawFile: QE929_MSQ1321_20180329_Heba_ub_s4_10_1 Index: 6970 Silind: 48176
109.05961	1384.45922851563
110.07145	1141.41467285156
129.10237	3032.72119140625
136.0755	1356.56750488281
139.43741	1271.96423339844
143.11783	6303.5751953125
147.11272	1709.80981445313
171.11324	8844.916015625
173.1288	2275.25854492188
258.14523	1869.51586914063
268.12692	1368.59289550781
311.17108	2727.7021484375
406.24826	1682.47302246094
442.97003	1789.5185546875
484.72693	2129.99877929688
704.39447	5923.419921875
705.39893	6985.4150390625
805.37842	2498.87963867188
968.44055	6055.05322265625
1085.0988	1686.04699707031
peaklist end

peaklist start
mz=705.331075933639
fragmentation=HCD
charge=3
header=RawFile: QE929_MSQ1321_20180329_Heba_ub_s9_30_3 Index: 6256 Silind: 54296
110.07156	2554.138671875
116.58675	1352.630859375
127.05025	1805.21032714844
129.10242	2919.35693359375
130.08629	1607.31909179688
141.5963	1223.22058105469
155.04518	1286.66723632813
156.07805	1468.81262207031
159.09158	2988.92993164063
170.06055	1625.62487792969
172.07184	4954.9326171875
181.09697	5724.2353515625
182.10033	1163.01928710938
199.10898	1675.72448730469
206.71049	1534.69982910156
216.73233	1469.025390625
224.06355	1144.94274902344
227.10243	3066.27197265625
251.15062	1700.599609375
280.16522	5074.89306640625
319.19568	2193.20263671875
335.13312	2638.26342773438
352.16006	1759.63415527344
456.25443	2009.87536621094
558.72711	1471.57629394531
569.34259	2226.099609375
594.28528	1487.75842285156
619.32263	2923.51000976563
684.36395	2506.31372070313
758.36023	1412.31713867188
783.42712	4505.58154296875
894.4607	4201.73498535156
912.47334	10161.8719482422
919.68866	1409.6298828125
922.48016	1592.43005371094
1011.539	4664.77294921875
1037.4961	1896.23901367188
1122.5595	7559.26135253906
peaklist end

peaklist start
mz=705.331130851938
fragmentation=HCD
charge=3
header=RawFile: QE929_MSQ1321_20180329_Heba_ub_s5_10_2 Index: 6428 Silind: 54792
107.17828	1269.56298828125
129.10242	1939.55883789063
129.8667	1299.623046875
143.11792	7360.205078125
147.11244	1410.65148925781
171.1127	6420.22021484375
254.14983	1417.84643554688
366.98898	1747.470703125
446.11029	1542.28051757813
526.44037	1255.8310546875
705.40479	6354.78173828125
745.37421	1404.92602539063
805.37964	2473.88500976563
968.4394	4137.18859863281
1230.1414	1489.78662109375
1405.55	1701.14587402344
peaklist end

peaklist start
mz=529.250191414638
fragmentation=HCD
charge=4
header=RawFile: QE929_MSQ1321_20180329_Heba_ub_s8_30_2 Index: 6688 Silind: 26392
110.07156	14140.3701171875
113.0716	5126.2236328125
115.0505	1793.02221679688
128.33395	1099.2958984375
129.10237	1261.453125
136.07602	12808.4140625
141.06589	8052.33056640625
141.10246	5424.7021484375
142.06091	1437.66040039063
159.09172	8123.46044921875
160.9592	1309.45080566406
166.062	1298.72094726563
167.04462	1726.33508300781
176.12164	1307.27734375
179.29002	1220.82189941406
184.07169	9010.4013671875
187.08849	1350.84521484375
195.04063	4620.3857421875
212.06676	7703.98681640625
221.10353	1894.14514160156
224.12036	1241.19458007813
229.09372	8841.4169921875
237.12387	1711.93103027344
240.13631	1144.04016113281
250.11848	1330.98046875
250.31276	1299.72534179688
265.1192	1631.74230957031
267.10797	1601.65881347656
278.11322	2398.33251953125
288.09805	1760.83288574219
324.14429	10185.7680664063
358.10165	2673.27905273438
375.12961	2592.2265625
387.2724	6141.48193359375
432.32358	1397.564453125
437.23135	1442.44689941406
439.15738	1724.51025390625
445.1774	1549.90014648438
472.25189	1261.04650878906
489.27776	25098.7795410156
502.72757	1329.53454589844
511.24387	1670.30432128906
541.25537	2717.45092773438
550.33628	12075.6066894531
560.31555	11115.4517822266
575.39809	12938.5816650391
634.78571	4798.3623046875
661.36397	8047.82153320313
664.37774	26470.98046875
723.33258	1311.31848144531
827.44199	28292.0908203125
833.41797	9798.1923828125
916.4389	1691.25085449219
951.46535	13736.8803710938
963.45422	5522.45068359375
1100.4944	1796.81066894531
1355.4124	1543.35131835938
peaklist end

peaklist start
mz=529.250191414638
fragmentation=HCD
charge=4
header=RawFile: QE929_MSQ1321_20180329_Heba_ub_s8_30_2 Index: 6854 Silind: 26392
100.07528	1359.53137207031
101.07127	10375.80859375
102.05523	8297.8427734375
106.87358	1246.40258789063
120.08082	1876.97058105469
129.1022	26099.9453125
136.07539	15434.275390625
137.07867	1610.15734863281
146.10054	1648.36926269531
147.11209	1408.25463867188
165.32977	1219.26928710938
174.09473	1745.02770996094
176.86668	1209.578125
197.12808	2193.4482421875
197.16367	1572.45361328125
201.08656	4640.4287109375
215.13934	2053.46630859375
235.14409	2390.34155273438
242.18593	1173.62670898438
247.10777	6192.55517578125
263.14084	2059.49462890625
265.11771	5847.6259765625
275.10141	2395.3779296875
320.15952	5419.10107421875
403.19543	2599.81860351563
413.60416	1557.99401855469
431.18994	1298.67895507813
455.263	1910.84887695313
472.28677	6555.232421875
585.37	1827.18859863281
656.40607	2006.73852539063
736.3869	2776.77465820313
816.44126	16798.6997070313
844.50427	1893.61145019531
929.52841	11254.2639160156
peaklist end

peaklist start
mz=529.250204162781
fragmentation=HCD
charge=4
header=RawFile: QE929_MSQ1321_20180329_Heba_ub_s2_ctrl_2 Index: 6805 Silind: 28319
110.07155	2346.96850585938
115.05078	1275.47766113281
120.08132	4771.58740234375
129.10237	8715.6611328125
136.07532	1450.32348632813
141.0659	1452.17724609375
149.00572	1156.8564453125
158.09294	4403.310546875
171.97807	1008.62713623047
175.11923	5906.14892578125
207.59969	1515.75427246094
229.09267	1401.306640625
244.16559	2020.75268554688
258.86746	1172.18286132813
489.27655	2741.04248046875
566.5484	1385.33605957031
629.2561	1114.42614746094
664.38745	1532.17907714844
828.44238	1538.98071289063
1241.0902	1311.58508300781
peaklist end

peaklist start
mz=529.250204162781
fragmentation=HCD
charge=4
header=RawFile: QE929_MSQ1321_20180329_Heba_ub_s2_ctrl_2 Index: 6913 Silind: 28319
101.07126	1633.87365722656
101.10812	1396.04919433594
102.05556	2070.404296875
110.07199	1556.78527832031
115.85028	1032.43237304688
126.05726	1118.00073242188
129.10219	41328.33984375
130.1062	1891.13598632813
136.07571	8717.2099609375
143.75835	1144.59912109375
145.09689	20779.255859375
145.10707	1326.5615234375
159.09149	1926.89636230469
160.29092	1420.2919921875
173.0919	12763.2490234375
175.11894	12519.654296875
197.1653	6320.67626953125
221.09265	1301.10290527344
225.15971	1656.85144042969
230.32071	1063.78393554688
232.07661	1400.55773925781
242.18681	2130.6279296875
244.11237	1149.64660644531
297.35236	1131.64819335938
345.15881	2162.12182617188
422.25293	1297.47436523438
437.2518	2340.05908203125
455.26245	6662.2451171875
472.28702	17289.2065429688
499.32938	1466.40307617188
536.31946	1676.45837402344
585.37378	5090.60546875
593.33791	12365.2670898438
656.41298	12287.5349121094
756.40654	16157.2543945313
816.43691	43366.990234375
885.44404	9698.41357421875
929.52058	23067.779296875
1043.1389	1274.6484375
1057.6179	6967.78686523438
1077.5643	1621.95422363281
peaklist end

peaklist start
mz=529.250204162781
fragmentation=HCD
charge=4
header=RawFile: QE929_MSQ1321_20180329_Heba_ub_s2_ctrl_2 Index: 6930 Silind: 28319
100.07578	5185.6533203125
101.07127	29058.98828125
101.10767	5962.9521484375
102.05543	26516.90625
110.07155	2578.39526367188
115.08722	2381.57104492188
116.07081	2230.56396484375
120.08102	1522.97204589844
120.50092	1363.888671875
125.71062	1310.62219238281
127.08698	5771.07080078125
129.06589	2276.7880859375
129.09251	2536.55932617188
129.10225	77380.0390625
130.10585	2570.66162109375
131.7774	1603.81713867188
136.07571	44614.0078125
137.07892	2287.93334960938
142.09698	2643.09448242188
146.10107	12134.1455078125
147.11266	2293.37817382813
157.09685	2219.28955078125
166.80167	1401.31091308594
174.0957	12822.1640625
176.12192	1746.97741699219
185.0907	2576.89501953125
197.16484	10954.6396484375
200.13986	1568.58959960938
201.08638	15628.43359375
202.0858	2239.6806640625
210.10553	1252.13757324219
213.1228	2342.27954101563
214.1922	2139.12158203125
215.13876	5861.20654296875
221.09132	5599.24609375
224.17569	5238.0302734375
225.16016	2592.27612304688
232.07455	8140.0859375
235.14368	8448.4658203125
242.18628	5340.55419921875
244.10907	1390.42749023438
247.10745	21498.658203125
248.11118	2215.1494140625
263.13861	10400.6416015625
265.11856	17863.62109375
275.10199	8502.6494140625
293.11279	7116.78564453125
293.1965	1622.09460449219
320.15997	22049.3806152344
345.15909	12451.666015625
350.13525	4950.0166015625
364.15201	1473.29956054688
385.18597	1515.84265136719
403.19647	11906.4285888672
431.19211	5393.91943359375
449.20142	1832.84655761719
455.26816	10292.35546875
472.28695	34266.4256591797
483.22614	2243.00732421875
496.25577	1492.4716796875
585.28546	1973.873046875
585.36871	10279.546875
586.34705	1653.66235351563
597.98499	1426.51037597656
632.97717	1771.92041015625
652.56696	1584.46887207031
656.40847	26764.4794921875
725.42749	2189.232421875
758.07892	1458.40197753906
816.43849	91513.1474609375
843.50073	2428.5498046875
929.52295	51828.12109375
1057.6181	15682.0688476563
peaklist end

peaklist start
mz=705.331200750639
fragmentation=HCD
charge=3
header=RawFile: QE929_MSQ1321_20180329_Heba_ub_s6_10_3 Index: 6632 Silind: 54669
101.07081	1310.35400390625
104.03436	1237.74572753906
104.05374	1532.38684082031
120.08138	2516.3173828125
129.10231	9232.03515625
133.85963	1242.26599121094
135.46629	1200.45739746094
158.16496	1496.662109375
158.85289	1193.71374511719
213.11015	1421.93640136719
347.4505	1486.06872558594
366.99072	1587.45288085938
442.97308	2102.50952148438
769.47485	1731.43493652344
776.41669	1450.62951660156
1410.6706	14321.8139648438
peaklist end

peaklist start
mz=529.250235722193
fragmentation=HCD
charge=4
header=RawFile: QE929_MSQ1321_20180329_Heba_ub_s5_10_2 Index: 6400 Silind: 29017
100.07615	2469.13549804688
101.07128	14639.24609375
102.05532	13633.8310546875
115.03052	1127.27734375
115.08707	1340.85327148438
127.08678	2807.68701171875
129.06593	1494.06909179688
129.10237	24333.931640625
130.08691	1135.81188964844
136.07565	22292.75390625
137.07866	1499.23229980469
146.10051	7251.10888671875
147.11278	1967.34167480469
174.09552	5227.267578125
193.58794	1221.79968261719
197.16515	1678.64929199219
197.93105	1223.626953125
200.43759	1193.70092773438
201.08717	8574.564453125
204.07996	1269.18334960938
221.09236	1674.23571777344
225.27751	1264.59289550781
235.14481	8237.412109375
247.10805	10893.5302734375
249.90805	1148.62707519531
263.13904	8079.29541015625
265.11816	8991.7998046875
265.72443	1291.75244140625
275.10281	4938.2373046875
293.11465	2024.37951660156
320.16	8327.6806640625
332.12259	1452.35864257813
341.18243	1776.84143066406
350.13333	1656.40148925781
403.19788	6208.33984375
413.32318	1446.50280761719
466.19568	1147.91857910156
472.28812	6285.06591796875
529.31506	2136.08520507813
571.3136	1377.21838378906
585.36743	1828.33972167969
593.24512	2364.02685546875
656.40735	5415.23583984375
666.34479	1450.34240722656
737.3924	1397.39819335938
816.4355	11169.865234375
856.98407	1372.86303710938
929.52118	8454.966796875
930.51105	2146.31396484375
peaklist end

peaklist start
mz=529.25023874286
fragmentation=HCD
charge=4
header=RawFile: QE929_MSQ1321_20180329_Heba_ub_s1_ctrl_1 Index: 6438 Silind: 25831
100.07608	3400.07470703125
101.07144	37583.70703125
102.0554	28188.45703125
107.04975	1855.35290527344
110.07162	5985.525390625
112.08717	2380.24462890625
116.07056	2085.5498046875
126.56717	1322.78564453125
127.08665	8615.6533203125
129.06622	1730.32385253906
129.10233	31425.099609375
130.05099	1835.64196777344
130.06551	1342.90441894531
136.07574	51365.04296875
137.07887	2508.11279296875
146.10109	18755.978515625
147.32895	1663.69482421875
156.69495	1317.92541503906
157.10872	2994.85766601563
174.09604	13623.4990234375
197.12933	2411.82275390625
201.08701	19671.646484375
202.08757	2483.36254882813
214.1548	1935.87219238281
215.13843	5264.1865234375
221.09235	7344.03369140625
221.21141	1664.5576171875
235.14343	13048.041015625
236.15012	1735.28161621094
240.09676	4993.80029296875
247.10797	25497.37109375
263.13916	13885.33984375
265.11829	20744.9290771484
274.13753	4679.421875
275.10272	13184.8173828125
293.11398	3010.15844726563
304.12885	2617.9423828125
320.16012	29353.5483398438
332.12332	2334.07836914063
345.15903	1644.89880371094
350.13452	3375.97827148438
368.69922	1565.55981445313
402.21759	1829.68408203125
403.19641	12723.5383300781
419.23447	1731.43334960938
426.3645	1533.87377929688
431.19128	7428.8515625
455.22931	2307.08422851563
472.29056	1773.888671875
483.22711	2963.19775390625
594.25281	2939.48583984375
656.41302	2686.85986328125
694.42786	1719.33020019531
736.3855	2007.80358886719
757.27069	3056.61499023438
816.43726	7358.10546875
929.5282	2896.62475585938
963.08234	1791.54077148438
peaklist end

peaklist start
mz=529.250243928443
fragmentation=HCD
charge=4
header=RawFile: QE929_MSQ1321_20180329_Heba_ub_s3_ctrl_3 Index: 6400 Silind: 27374
110.07155	9041.763671875
113.07206	1785.52392578125
129.10265	1963.97912597656
136.07607	4297.861328125
141.06625	2257.77709960938
141.38399	1166.84387207031
143.15126	1047.71154785156
158.09296	7790.447265625
159.09273	1312.20166015625
168.18575	1288.2470703125
175.11961	7818.22900390625
184.07263	1518.63415527344
186.0882	2206.90258789063
229.09503	1237.38037109375
256.51022	1103.96875
324.14578	1273.01684570313
395.88382	1176.63720703125
407.04471	1445.64538574219
489.28101	6091.6064453125
550.26078	2959.50659179688
560.31689	2444.60546875
634.79718	1417.45227050781
661.36658	1958.37585449219
664.37933	5872.7275390625
827.43933	4838.95068359375
833.40771	4505.1865234375
913.01257	1537.41882324219
944.43738	2461.11206054688
962.45306	2360.0419921875
peaklist end

peaklist start
mz=529.250243928443
fragmentation=HCD
charge=4
header=RawFile: QE929_MSQ1321_20180329_Heba_ub_s3_ctrl_3 Index: 6534 Silind: 27374
107.19274	1129.78955078125
110.0718	2539.27001953125
115.05086	1309.07482910156
129.04817	1117.11889648438
129.10219	14311.978515625
141.06686	1038.33483886719
145.09721	5464.306640625
150.30435	1090.07800292969
153.40283	970.739685058594
173.09171	1653.6650390625
175.1189	1596.70654296875
197.16508	1370.73425292969
211.31273	1128.41687011719
224.17537	1638.47277832031
293.29349	1013.01617431641
305.30109	1146.29870605469
329.63327	1146.55554199219
345.1665	1226.39465332031
455.26334	1224.16516113281
472.28806	5220.81201171875
593.34479	2079.916015625
756.40039	1578.25610351563
816.43888	10899.4326171875
885.43262	1448.18017578125
929.51476	8450.41345214844
peaklist end

peaklist start
mz=529.250243928443
fragmentation=HCD
charge=4
header=RawFile: QE929_MSQ1321_20180329_Heba_ub_s3_ctrl_3 Index: 6544 Silind: 27374
101.07146	6748.67529296875
102.05518	5030.86962890625
129.10234	20361.283203125
136.07576	7427.79638671875
146.09995	1514.26232910156
174.09637	1609.21667480469
182.15138	1097.53723144531
197.16478	2047.06188964844
201.0864	1509.91528320313
215.13911	2033.51965332031
223.0287	1601.19067382813
234.63445	1187.07421875
235.14369	4497.7880859375
247.10777	4454.6484375
250.76706	1286.45178222656
265.11752	2604.048828125
320.1604	2552.82250976563
345.16141	1995.43493652344
472.28909	6830.826171875
514.29254	1296.94055175781
529.81543	1694.58947753906
585.36707	1937.36376953125
656.40887	3730.22583007813
805.74323	1305.62805175781
816.43831	20305.4052734375
929.52685	13290.0656738281
955.19934	1302.75451660156
970.41455	1280.27819824219
peaklist end

peaklist start
mz=529.250246992636
fragmentation=HCD
charge=4
header=RawFile: QE929_MSQ1321_20180329_Heba_ub_s8_30_2 Index: 6501 Silind: 26362
101.0715	1260.13452148438
109.40645	1256.24694824219
110.07192	7544.30078125
113.07137	1410.64758300781
129.10265	2406.951171875
136.91508	962.027648925781
159.09258	1135.95190429688
197.1284	1221.86193847656
215.13983	2074.07299804688
216.09932	1352.51000976563
226.87987	1067.11389160156
231.05997	1554.53234863281
237.73416	1336.10241699219
246.12787	1678.36669921875
288.20282	1179.4794921875
289.16391	1433.67041015625
307.26123	1118.37487792969
330.12646	1191.21350097656
450.24362	1463.48718261719
632.59198	1269.68579101563
737.362	1564.54626464844
861.41846	1403.22033691406
peaklist end

peaklist start
mz=529.250325365672
fragmentation=HCD
charge=4
header=RawFile: QE929_MSQ1321_20180329_Heba_ub_s6_10_3 Index: 6779 Silind: 29442
101.07136	5523.4130859375
105.06657	1473.54321289063
110.07167	11935.6416015625
112.22125	1037.41687011719
113.07164	1320.41040039063
115.05001	1410.44848632813
120.08073	2610.88623046875
122.59137	1146.69897460938
129.10242	5108.37841796875
130.08681	1114.26733398438
136.07571	4403.53466796875
159.09181	2038.25012207031
166.23335	1206.5400390625
173.11502	1861.81860351563
174.13181	1553.97766113281
187.10704	1342.09692382813
195.08907	1237.65795898438
197.12898	1061.48181152344
209.14088	1333.23950195313
213.8638	1088.37805175781
216.09741	4293.6123046875
231.06078	4312.77587890625
244.16458	1717.14770507813
246.18092	1116.56652832031
257.14005	1670.22607421875
258.60715	1106.18237304688
273.13495	1186.15905761719
285.13211	1646.32543945313
313.67365	1137.59948730469
316.00656	1233.03857421875
330.13019	2198.11376953125
342.95963	1259.927734375
373.20871	1280.3427734375
399.14984	1368.97424316406
403.71289	1272.60717773438
425.26538	1212.99389648438
445.27023	1189.75903320313
689.35004	1356.73876953125
773.45978	1341.77209472656
780.36694	2279.66723632813
1245.3844	1420.890625
1400.0312	1362.37731933594
1451.4823	1368.82092285156
peaklist end

peaklist start
mz=529.25033323181
fragmentation=HCD
charge=4
header=RawFile: QE929_MSQ1321_20180329_Heba_ub_s7_30_1 Index: 6622 Silind: 21718
110.07191	11441.71875
110.74361	1132.40966796875
113.03523	1220.10034179688
113.07164	1445.03698730469
129.10272	2486.0693359375
136.07594	7853.69384765625
141.06689	2705.49731445313
159.09317	5098.39404296875
166.06252	1245.93664550781
183.35812	1213.59948730469
184.07219	5882.75048828125
187.14612	1102.32653808594
195.04198	1257.80383300781
201.09988	1202.361328125
211.08231	1156.83984375
212.06686	4953.60546875
229.09383	5496.947265625
237.12482	1557.48132324219
250.12004	1343.16076660156
267.10971	1556.79235839844
271.17609	1288.57946777344
272.14923	1102.75146484375
272.17859	1648.32055664063
278.11545	1963.92858886719
288.20435	5193.80029296875
324.14586	6529.82080078125
330.10785	1943.53723144531
387.27359	2572.2099609375
439.16089	2327.39575195313
489.27628	9216.8466796875
502.73279	1791.23571777344
524.14447	1380.1123046875
550.33673	5840.43359375
560.31735	4668.72204589844
661.36389	4495.1640625
664.38032	15152.2358398438
827.43606	13741.1821289063
833.41004	9569.74584960938
951.47632	2632.74731445313
952.46057	2390.33032226563
963.46442	1392.09680175781
972.93182	1558.03051757813
peaklist end

peaklist start
mz=529.25033323181
fragmentation=HCD
charge=4
header=RawFile: QE929_MSQ1321_20180329_Heba_ub_s7_30_1 Index: 6768 Silind: 21718
101.0713	1995.11376953125
102.05541	5474.45703125
110.07159	2063.85229492188
129.10217	16489.3828125
133.42067	1417.90234375
136.07561	8453.958984375
137.6869	1062.24353027344
145.09711	31221.94921875
173.09225	21694.798828125
174.09602	1617.56481933594
175.11884	7455.939453125
178.33899	1064.80712890625
233.26996	1093.98718261719
257.15982	1837.71459960938
265.11902	1625.3369140625
274.18814	1626.63659667969
302.133	2236.11376953125
320.15939	2306.61254882813
338.84537	1243.65954589844
351.92612	1330.55908203125
420.22089	2048.49072265625
437.25006	6899.09765625
472.28644	7161.32177734375
523.81995	1285.73034667969
585.37512	1766.70263671875
593.33842	18166.1430664063
656.40417	2197.06665039063
699.39575	1319.6181640625
738.85211	1266.60803222656
756.40297	28834.6640625
816.43838	14238.9184570313
827.96997	1427.1259765625
867.4251	3331.29907226563
870.67743	1314.20007324219
885.44565	27368.7587890625
929.51538	5356.75390625
956.48022	1875.42700195313
1009.947	1460.87475585938
peaklist end

peaklist start
mz=529.25033323181
fragmentation=HCD
charge=4
header=RawFile: QE929_MSQ1321_20180329_Heba_ub_s7_30_1 Index: 6772 Silind: 21718
100.07619	1089.25354003906
101.07169	6911.880859375
102.05556	6117.09033203125
102.11099	1047.22253417969
107.91882	1276.6728515625
110.07135	2375.78515625
110.75658	1252.2099609375
123.15526	1132.11889648438
127.08646	1519.21496582031
129.10226	16837.447265625
136.07581	11844.986328125
146.10095	1802.15246582031
146.86203	1052.56848144531
173.10556	1854.55017089844
174.09474	1670.45288085938
176.70868	1217.18017578125
201.08751	4276.92431640625
201.92712	1090.55358886719
232.07518	1661.72448730469
235.1443	1825.76867675781
247.10826	2082.36279296875
263.14166	1738.68591308594
265.11829	4548.298828125
276.26462	1335.69580078125
320.16086	2311.6513671875
345.15991	1719.46423339844
368.69678	1761.38842773438
403.19785	1923.09887695313
472.28894	5710.962890625
535.92609	1595.04736328125
585.37323	1950.33850097656
589.2793	1432.81677246094
593.4314	1733.88171386719
610.30609	1231.01635742188
656.41071	1503.04797363281
816.43041	14057.2209472656
915.54865	1344.45263671875
929.52032	5258.5849609375
957.48981	2701.50122070313
peaklist end

peaklist start
mz=705.332088670786
fragmentation=HCD
charge=3
header=RawFile: QE929_MSQ1321_20180329_Heba_ub_s2_ctrl_2 Index: 8322 Silind: 57831
103.19576	1136.06457519531
135.1113	1343.93151855469
142.02701	1308.53588867188
143.11806	1286.32287597656
165.15442	1158.58264160156
171.11313	1697.27197265625
195.3102	1306.4091796875
247.1288	1421.63366699219
272.16095	1591.09094238281
358.15695	1399.25085449219
394.80783	1321.54516601563
397.74274	1552.923828125
441.9964	1237.21594238281
514.21588	1319.6025390625
559.26471	1543.06213378906
704.39917	1980.88293457031
1413.5305	1895.06201171875
1505.6229	1726.28955078125
1735.2271	1919.45434570313
1985.25	1627.52612304688
2103.5393	1529.83190917969
2461.0078	2309.0673828125
peaklist end

peaklist start
mz=529.251122609639
fragmentation=HCD
charge=4
header=RawFile: QE929_MSQ1321_20180329_Heba_ub_s5_10_2 Index: 6078 Silind: 26486
101.07132	1132.31298828125
110.07178	11116.0546875
113.07187	1793.02722167969
120.08115	1182.830078125
128.43643	1289.85681152344
129.10263	5716.98876953125
157.13388	1548.91040039063
158.09261	2650.42016601563
158.76962	1112.92041015625
159.09175	4737.12109375
175.11983	2165.234375
186.08821	1327.81799316406
209.85153	1212.56811523438
226.55553	1141.412109375
244.16541	2043.31518554688
337.08017	1165.23791503906
489.28149	1570.22375488281
707.315	1296.97644042969
861.4093	1814.52270507813
883.64978	1349.72961425781
962.44794	1309.81860351563
963.44537	2224.99682617188
peaklist end

peaklist start
mz=529.251964056023
fragmentation=HCD
charge=4
header=RawFile: QE929_MSQ1321_20180329_Heba_ub_s3_ctrl_3 Index: 6148 Silind: 27358
101.07145	1337.31164550781
101.8963	1186.51037597656
102.0554	2001.14465332031
110.07166	6163.6435546875
110.39227	1098.86608886719
114.30996	1219.43579101563
115.05024	1451.02368164063
129.06549	1205.361328125
129.10249	10182.580078125
130.0863	2245.3544921875
133.29425	1066.08630371094
136.07536	1464.81970214844
141.06557	1683.41284179688
147.11284	5234.3984375
157.1337	1576.68054199219
158.09238	7217.107421875
173.12859	1421.52893066406
175.11919	1875.43688964844
186.0883	2541.92333984375
218.14951	1376.19384765625
237.68451	1242.03271484375
244.1656	2164.00952148438
299.1712	1444.09948730469
327.12714	1247.99926757813
341.14621	1281.68957519531
363.72958	1148.35974121094
487.74994	1533.39501953125
517.2688	2581.35107421875
529.80499	1675.94421386719
541.76526	1200.04724121094
550.25867	2023.60388183594
567.21936	1690.10046386719
568.26562	1637.84924316406
588.3111	1595.79516601563
623.08997	1260.85424804688
623.7627	1662.68347167969
632.28516	1368.20141601563
632.76373	2394.05004882813
633.27631	2545.37329101563
695.83344	1350.71716308594
861.39374	1781.84851074219
962.44727	3944.24548339844
1032.9202	1379.01574707031
1151.4341	13387.5180664063
1191.5101	1456.47521972656
2157.3438	1423.3671875
peaklist end

peaklist start
mz=705.345102361011
fragmentation=HCD
charge=3
header=RawFile: QE929_MSQ1321_20180329_Heba_ub_s3_ctrl_3 Index: 11175 Silind: 52230
110.07166	1533.92065429688
120.08131	12338.1953125
129.10284	6627.326171875
131.09207	1314.90441894531
176.28853	1269.13696289063
226.15517	1302.853515625
244.16536	9646.912109375
249.12335	2061.12817382813
316.16739	2144.87524414063
374.13876	4327.70166015625
414.23468	1541.1904296875
427.15768	1438.84741210938
505.02429	1713.08435058594
532.36432	1435.29895019531
561.30957	2020.24462890625
607.97095	1442.51000976563
657.39331	2001.46264648438
918.54681	1502.60241699219
1079.2661	1554.29956054688
peaklist end

peaklist start
mz=705.353941631249
fragmentation=HCD
charge=3
header=RawFile: QE929_MSQ1321_20180329_Heba_ub_s9_30_3 Index: 13272 Silind: 55871
117.63198	1215.43957519531
120.08091	1778.47277832031
120.48169	1292.68835449219
122.33231	1227.33203125
129.10199	1749.52392578125
136.07561	11239.900390625
141.4395	1381.71276855469
159.091	1708.783203125
185.01236	1162.39208984375
206.07152	1314.43469238281
289.62378	1270.16381835938
294.18164	1499.88098144531
297.15677	1263.29736328125
297.68088	1294.95727539063
399.20569	2681.5771484375
457.24136	1628.57592773438
706.38629	2809.78271484375
889.38855	1665.97668457031
1255.608	1521.73962402344
1381.1532	1559.10754394531
peaklist end

peaklist start
mz=529.267826857443
fragmentation=HCD
charge=4
header=RawFile: QE929_MSQ1321_20180329_Heba_ub_s1_ctrl_1 Index: 6013 Silind: 25740
101.07206	1191.41589355469
108.36375	946.491882324219
110.07184	11415.052734375
113.07107	1250.2216796875
120.08134	1687.685546875
129.10289	1857.05529785156
129.19807	1108.0830078125
136.07588	1853.55334472656
141.06604	4525.11572265625
141.10258	2166.32568359375
146.37207	1092.33923339844
155.50693	1207.61730957031
158.09267	11518.796875
175.11888	2614.05224609375
186.08788	2532.912109375
232.23285	1241.56555175781
239.11388	1489.7587890625
264.02737	1084.39343261719
265.12222	1643.70568847656
269.57059	1077.19799804688
299.17096	1342.25109863281
324.1456	5124.93701171875
338.10434	1294.103515625
368.15326	1197.55200195313
496.83749	1394.88513183594
517.27277	7686.9775390625
541.25507	2560.61767578125
542.30286	1825.26879882813
550.26312	1956.13647460938
588.31183	4754.46337890625
689.35449	4309.31005859375
861.401	8220.63586425781
916.43097	2270.86254882813
962.45683	12142.2663574219
peaklist end

peaklist start
mz=529.268030078704
fragmentation=HCD
charge=4
header=RawFile: QE929_MSQ1321_20180329_Heba_ub_s2_ctrl_2 Index: 6444 Silind: 28281
101.07144	1875.74938964844
103.87244	1005.97174072266
110.07162	24182.642578125
113.07116	4368.27734375
115.05041	1048.04272460938
120.08073	5832.18212890625
129.10201	5747.56591796875
130.08679	1362.72082519531
136.07556	7609.91748046875
141.06627	7907.36181640625
141.95804	1186.69226074219
152.23383	1187.49670410156
159.09184	9190.15625
166.06049	1685.07824707031
171.07568	1296.36279296875
177.10228	2580.90869140625
195.08829	1953.25158691406
211.99841	1746.74926757813
224.11743	1223.20581054688
237.12288	2123.01708984375
239.11386	2795.16967773438
265.1174	2054.34204101563
307.11835	2359.99047851563
324.14557	12125.2197265625
326.14124	1196.89978027344
437.2323	2205.54516601563
517.26987	20133.736328125
543.30878	1558.81115722656
550.76007	2229.44702148438
558.24017	1447.84533691406
634.29291	2457.93237304688
690.3703	1907.97766113281
815.39374	1440.47351074219
916.43982	1407.40307617188
peaklist end

peaklist start
mz=529.268326962789
fragmentation=HCD
charge=4
header=RawFile: QE929_MSQ1321_20180329_Heba_ub_s5_10_2 Index: 5968 Silind: 26457
101.17672	1245.77978515625
110.07182	6625.431640625
113.07118	1457.45727539063
120.08137	1149.54272460938
126.90505	1189.5419921875
138.97211	1008.66693115234
139.47716	1197.36059570313
141.06604	2398.73120117188
158.09322	8055.44482421875
159.09233	2064.92749023438
175.11902	1332.10363769531
177.10205	1482.68212890625
186.08702	2254.13305664063
255.54205	1072.90295410156
257.1633	1203.89916992188
265.11887	1729.36157226563
324.14423	4175.388671875
336.10657	1062.74719238281
359.75537	1189.44201660156
460.60721	1224.13366699219
517.27106	5005.5673828125
541.25616	1724.1279296875
550.76154	1618.2724609375
588.31104	4067.64233398438
689.34759	3491.26208496094
861.41272	2695.65625
962.44934	7141.076171875
peaklist end

peaklist start
mz=529.268389128749
fragmentation=HCD
charge=4
header=RawFile: QE929_MSQ1321_20180329_Heba_ub_s3_ctrl_3 Index: 6096 Silind: 27353
101.0714	1898.25439453125
110.07168	13299.4521484375
113.07114	1867.57690429688
120.08131	1943.60375976563
129.10236	1743.61962890625
136.07541	2181.82153320313
141.06602	5423.22021484375
141.10181	1416.92517089844
149.67505	1098.1982421875
158.09251	11800.2587890625
159.09171	1817.50317382813
175.11896	4738.8076171875
186.08752	2738.51245117188
237.12422	2195.16235351563
239.11345	1628.7783203125
240.13481	1974.56909179688
324.14627	2438.48779296875
361.15662	1376.33142089844
402.24921	1208.37622070313
411.16376	1124.45959472656
432.21817	1412.22521972656
437.23389	1351.64624023438
517.269	8160.90197753906
517.79724	1314.18298339844
541.25275	4931.7060546875
550.75903	1945.49719238281
586.23895	1474.06262207031
588.31299	2057.02490234375
634.79053	1330.11486816406
689.36023	1580.98327636719
690.83044	1271.69482421875
732.96844	1210.20056152344
861.40121	10337.0395507813
916.43652	1762.03979492188
962.46613	9653.2490234375
963.44995	4566.408203125
1267.9418	1381.71105957031
peaklist end

peaklist start
mz=529.268389128749
fragmentation=HCD
charge=4
header=RawFile: QE929_MSQ1321_20180329_Heba_ub_s3_ctrl_3 Index: 6148 Silind: 27353
101.07145	1337.31164550781
101.8963	1186.51037597656
102.0554	2001.14465332031
110.07166	6163.6435546875
110.39227	1098.86608886719
114.30996	1219.43579101563
115.05024	1451.02368164063
129.06549	1205.361328125
129.10249	10182.580078125
130.0863	2245.3544921875
133.29425	1066.08630371094
136.07536	1464.81970214844
141.06557	1683.41284179688
147.11284	5234.3984375
157.1337	1576.68054199219
158.09238	7217.107421875
173.12859	1421.52893066406
175.11919	1875.43688964844
186.0883	2541.92333984375
218.14951	1376.19384765625
237.68451	1242.03271484375
244.1656	2164.00952148438
299.1712	1444.09948730469
327.12714	1247.99926757813
341.14621	1281.68957519531
363.72958	1148.35974121094
487.74994	1533.39501953125
517.2688	2581.35107421875
529.80499	1675.94421386719
541.76526	1200.04724121094
550.25867	2023.60388183594
567.21936	1690.10046386719
568.26562	1637.84924316406
588.3111	1595.79516601563
623.08997	1260.85424804688
623.7627	1662.68347167969
632.28516	1368.20141601563
632.76373	2394.05004882813
633.27631	2545.37329101563
695.83344	1350.71716308594
861.39374	1781.84851074219
962.44727	3944.24548339844
1032.9202	1379.01574707031
1151.4341	13387.5180664063
1191.5101	1456.47521972656
2157.3438	1423.3671875
peaklist end

peaklist start
mz=705.356087972201
fragmentation=HCD
charge=3
header=RawFile: QE929_MSQ1321_20180329_Heba_ub_s3_ctrl_3 Index: 6066 Silind: 51928
110.07215	1616.64794921875
127.04965	1406.3759765625
130.0663	1313.28454589844
152.12666	1382.64050292969
152.13986	1186.712890625
159.0918	1557.65844726563
172.07349	1227.96130371094
181.0992	4250.0595703125
197.36542	1196.18933105469
199.10707	2209.21411132813
201.62477	1337.03344726563
214.93115	1378.28979492188
249.6722	1424.24841308594
273.24396	1353.39270019531
279.13501	1685.87548828125
281.96127	1322.41381835938
336.0015	1339.58618164063
619.3241	2045.33154296875
783.43329	2376.3271484375
912.47833	2024.80859375
971.87976	1788.34448242188
1116.5894	1383.69177246094
1122.5636	2004.70092773438
1213.5857	1716.28015136719
1246.8011	1621.93127441406
1317.906	1904.13562011719
1425.6709	1596.22399902344
peaklist end

peaklist start
mz=705.356126539517
fragmentation=HCD
charge=3
header=RawFile: QE929_MSQ1321_20180329_Heba_ub_s2_ctrl_2 Index: 6419 Silind: 57739
129.10204	2356.5166015625
137.80687	1181.68029785156
147.1127	1580.66235351563
159.09169	5185.06787109375
170.05948	1679.14978027344
181.09731	5551.0869140625
230.89319	1400.69750976563
279.13135	1918.86059570313
912.47089	2009.57983398438
996.65424	1670.62829589844
1019.4857	1460.24951171875
peaklist end

peaklist start
mz=705.356126539517
fragmentation=HCD
charge=3
header=RawFile: QE929_MSQ1321_20180329_Heba_ub_s2_ctrl_2 Index: 6541 Silind: 57739
110.07168	1575.31384277344
129.10223	17002.841796875
147.11285	1998.96313476563
226.15559	2502.83984375
244.16548	11838.900390625
299.41229	1480.17150878906
331.19754	2175.63208007813
366.98932	1815.8798828125
425.75891	1439.24645996094
431.35977	1420.24951171875
442.96982	1536.06433105469
597.23651	1816.55822753906
607.04596	1354.42102050781
674.37091	2081.71997070313
706.33075	1753.63916015625
803.41229	5070.4462890625
918.44571	16632.6264648438
923.37367	8328.23779296875
1047.5205	2064.55932617188
1209.8477	1813.8837890625
peaklist end

peaklist start
mz=705.357742239484
fragmentation=HCD
charge=3
header=RawFile: QE929_MSQ1321_20180329_Heba_ub_s8_30_2 Index: 9397 Silind: 55092
102.05524	1527.46508789063
110.07169	2283.22973632813
120.08095	8549.783203125
128.09834	1230.53735351563
129.10204	4883.65087890625
131.80739	1244.91442871094
136.07547	13095.068359375
137.07884	1743.11865234375
150.18747	1459.98291015625
169.38773	1297.63830566406
201.40482	1364.17724609375
203.48978	1449.21740722656
227.45644	1391.7080078125
287.0463	1538.74890136719
298.11899	11545.7626953125
325.94257	1481.521484375
355.11688	2379.32250976563
501.22549	1794.32141113281
620.39551	1655.73693847656
661.25345	15765.1337890625
717.39062	4566.12158203125
846.302	1719.22619628906
864.46403	9872.69970703125
958.36328	2091.08251953125
967.32513	1638.04382324219
1098.5427	1652.76110839844
1134.7766	1720.65515136719
1662.9728	1680.99523925781
peaklist end

peaklist start
mz=705.361783801726
fragmentation=HCD
charge=3
header=RawFile: QE929_MSQ1321_20180329_Heba_ub_s1_ctrl_1 Index: 8039 Silind: 52628
110.07173	1459.89233398438
110.4399	1242.17419433594
129.10262	9410.7099609375
147.93306	1351.21716308594
174.46201	1449.64123535156
210.0679	1154.73217773438
216.13496	2432.205078125
227.10622	1230.89477539063
244.16739	1910.97412109375
297.38031	1286.05432128906
303.16626	1415.10290527344
304.55423	1511.48608398438
402.09573	1427.68615722656
611.46759	1442.54821777344
699.09155	1577.14904785156
775.44379	1760.99975585938
947.44177	1594.24475097656
1106.5981	14385.5336914063
1193.6248	5048.46142578125
1194.613	1469.07946777344
peaklist end

peaklist start
mz=1057.54170791526
fragmentation=HCD
charge=2
header=RawFile: QE929_MSQ1321_20180329_Heba_ub_s8_30_2 Index: 21412 Silind: 85553
245.58656	1663.20300292969
360.858	1725.1826171875
689.86761	1820.37573242188
755.61792	2014.55334472656
peaklist end

peaklist start
mz=529.275146749974
fragmentation=HCD
charge=4
header=RawFile: QE929_MSQ1321_20180329_Heba_ub_s4_10_1 Index: 10161 Silind: 22900
101.07141	1485.98132324219
102.39108	1016.80786132813
110.07183	12009.4541015625
120.08099	1354.01428222656
129.10204	4941.90185546875
136.07579	5601.4599609375
137.07922	1237.51647949219
162.88667	1201.20336914063
175.11835	1147.45556640625
200.13934	1169.67211914063
207.1131	1096.69213867188
237.12318	1779.81884765625
240.72449	1067.39038085938
256.91895	1055.59265136719
268.16843	1123.46496582031
302.49509	1182.68395996094
322.13934	1207.12377929688
343.61508	1083.92138671875
568.72614	1356.38842773438
577.36499	1345.12280273438
664.4823	1823.7998046875
692.48224	5176.53125
829.53406	1794.21142578125
847.44073	1342.33325195313
920.02679	1327.97875976563
1319.429	1423.79016113281
1404.8976	1217.12878417969
1467.4891	1413.44555664063
peaklist end

peaklist start
mz=529.278005491698
fragmentation=HCD
charge=4
header=RawFile: QE929_MSQ1321_20180329_Heba_ub_s9_30_3 Index: 11948 Silind: 29244
106.79345	1270.57153320313
106.99224	1338.73669433594
113.0713	2275.49194335938
120.08087	5006.314453125
121.87737	1155.90295410156
126.05514	2513.71459960938
129.1026	4454.9326171875
136.07555	4845.30029296875
159.09145	1354.20104980469
169.13371	8694.8017578125
171.14897	36089.9140625
172.15306	1347.56274414063
175.11884	6923.337890625
178.43095	1237.06127929688
183.14934	10392.482421875
195.11224	2183.55541992188
197.12871	5833.85986328125
199.14391	32347.98828125
208.4915	1253.26550292969
211.14331	2177.62329101563
226.11775	1345.83605957031
249.15865	2074.81030273438
287.22739	1214.60498046875
291.70041	1104.89770507813
294.18298	1460.98974609375
308.19601	9729.9345703125
345.72803	1317.63427734375
351.70013	5748.73583984375
407.26517	1774.87878417969
475.39896	1348.8310546875
506.31229	1689.25964355469
556.83264	1845.2900390625
682.34619	1513.30065917969
702.39062	2748.19287109375
805.46405	1792.65588378906
902.51948	70191.5968017578
1015.5969	4274.22509765625
1016.6214	1481.58837890625
1112.6653	19786.630859375
1113.6485	11703.1339111328
1161.6429	1498.80407714844
1209.7087	64408.8139648438
peaklist end

peaklist start
mz=705.369184602356
fragmentation=HCD
charge=3
header=RawFile: QE929_MSQ1321_20180329_Heba_ub_s9_30_3 Index: 9693 Silind: 54855
110.07162	2167.42211914063
120.08073	2170.2236328125
129.10231	58035.16796875
130.08627	1380.935546875
130.10538	1564.63061523438
136.07573	11043.619140625
147.11266	6274.4833984375
153.10193	1370.52026367188
153.83295	1235.34729003906
155.11726	1668.12121582031
183.11278	5078.42041015625
183.14919	10011.583984375
201.10533	2634.1083984375
211.14409	5180.70703125
229.09901	1961.11743164063
242.18558	5721.30078125
252.17088	2959.1728515625
288.88092	1288.69543457031
294.18289	2127.86376953125
310.17538	1771.63684082031
339.23956	6069.529296875
357.15878	2016.92907714844
429.18448	3043.25366210938
457.18164	2536.552734375
570.26959	2083.7099609375
842.44806	2348.92626953125
peaklist end

peaklist start
mz=705.373881735978
fragmentation=HCD
charge=3
header=RawFile: QE929_MSQ1321_20180329_Heba_ub_s3_ctrl_3 Index: 11223 Silind: 52232
104.93856	1336.1669921875
110.07161	1818.63061523438
116.27208	1320.29455566406
117.60789	1167.64379882813
120.08091	2583.31982421875
132.53334	1235.599609375
187.08818	1427.65319824219
201.83762	1226.64855957031
244.16595	1812.00903320313
254.85498	1268.81579589844
308.83136	1432.38317871094
366.98804	2141.822265625
442.97107	2269.44750976563
767.24481	1615.27038574219
840.91437	1671.23669433594
2078.8511	1951.70153808594
peaklist end

peaklist start
mz=705.382838870793
fragmentation=HCD
charge=3
header=RawFile: QE929_MSQ1321_20180329_Heba_ub_s6_10_3 Index: 16337 Silind: 59959
101.07118	2036.05480957031
101.72089	1313.67395019531
104.05385	1492.80432128906
104.37215	1201.212890625
106.62607	1373.14929199219
110.07176	1845.86254882813
120.08105	6783.5908203125
129.10202	2305.40234375
129.26633	1334.26123046875
130.08733	1881.01879882813
136.07556	11736.6494140625
148.43063	1218.49304199219
157.13361	14052.9375
173.12962	1311.48840332031
185.12819	5417.07958984375
237.12299	1508.49328613281
343.37665	1425.09851074219
354.07935	1605.74401855469
443.20697	1355.44458007813
448.25256	1916.34375
525.32141	1525.99816894531
595.91406	1505.18688964844
708.36694	3102.98193359375
725.43005	1795.77648925781
818.44806	1564.52465820313
837.92853	2043.21411132813
845.41986	1700.31982421875
897.3855	2395.09350585938
907.24237	1558.77465820313
1150.5454	1781.71044921875
1450.1985	1736.96533203125
1453.0101	1616.79895019531
1516.5779	1449.00805664063
1752.7419	1788.38525390625
1951.2979	1676.27331542969
2278.1453	1845.40393066406
2818.0923	2067.73876953125
peaklist end

peaklist start
mz=705.659107449146
fragmentation=HCD
charge=3
header=RawFile: QE929_MSQ1321_20180329_Heba_ub_s8_30_2 Index: 9683 Silind: 55112
104.05318	1697.32629394531
110.07179	10374.515625
113.77385	1245.92834472656
120.08092	1784.64758300781
129.10255	6764.9453125
136.07553	14640.4892578125
137.07906	1421.15954589844
155.1179	6568.22412109375
167.09283	3177.23510742188
195.08839	3217.564453125
203.12106	7917.29150390625
231.11716	2097.64819335938
256.0816	1332.8212890625
292.16379	1847.81958007813
294.54468	1593.52661132813
405.21402	1700.90551757813
429.18817	5114.98193359375
447.67581	1349.42590332031
542.27173	1719.80920410156
600.784	1360.40588378906
820.94653	1598.93212890625
899.52228	2307.23559570313
995.55829	1556.33520507813
peaklist end

peaklist start
mz=705.659582372198
fragmentation=HCD
charge=3
header=RawFile: QE929_MSQ1321_20180329_Heba_ub_s8_30_2 Index: 11005 Silind: 52520
101.07113	2612.81713867188
120.08075	1528.0263671875
129.10236	6220.70458984375
136.07581	2846.53955078125
169.13324	1871.43579101563
170.37138	1414.7578125
187.14441	8212.7275390625
192.10269	2000.38024902344
211.72163	1359.21948242188
215.1387	5083.27197265625
238.12617	3159.29541015625
243.10767	2177.6298828125
276.13672	1375.14135742188
286.0014	1480.09252929688
309.46588	1488.87341308594
314.14496	1807.80029296875
322.13391	1450.39624023438
325.1868	2318.40014648438
396.54672	1384.20007324219
433.24438	1566.56494140625
527.53009	1492.47265625
566.80823	1515.4208984375
606.737	1438.29284667969
881.77429	1597.28759765625
932.50793	2529.72216796875
1396.3749	1702.68859863281
peaklist end

peaklist start
mz=705.660612355973
fragmentation=HCD
charge=3
header=RawFile: QE929_MSQ1321_20180329_Heba_ub_s7_30_1 Index: 10756 Silind: 52013
101.07139	2434.19653320313
117.90233	1228.79675292969
120.08121	2398.15014648438
129.10199	1454.74426269531
136.07529	2579.18041992188
176.29207	1279.85266113281
183.14839	1332.86889648438
187.14481	6047.029296875
215.13939	2556.40698242188
217.13199	1461.89428710938
442.97433	1466.81665039063
509.21182	1389.84228515625
574.68378	1546.43969726563
761.31421	1433.23376464844
864.47559	1435.73559570313
peaklist end

peaklist start
mz=705.660694963095
fragmentation=HCD
charge=3
header=RawFile: QE929_MSQ1321_20180329_Heba_ub_s2_ctrl_2 Index: 11010 Silind: 57993
113.61381	1284.63171386719
120.08067	2082.3671875
129.1021	1898.04821777344
135.69781	1300.44995117188
136.07564	1635.83227539063
142.77113	1285.43994140625
185.82886	1410.13623046875
187.14375	1451.12414550781
237.12369	10501.0419921875
238.12462	1850.88439941406
442.97009	1572.01440429688
471.29135	8183.77099609375
722.83179	1436.86376953125
802.63342	1605.01525878906
1112.217	1524.38745117188
peaklist end

peaklist start
mz=705.661201318919
fragmentation=HCD
charge=3
header=RawFile: QE929_MSQ1321_20180329_Heba_ub_s5_10_2 Index: 10076 Silind: 55559
136.07526	1823.24523925781
136.40668	1397.30810546875
215.13972	1477.42529296875
366.99255	1928.83874511719
442.97046	1745.30554199219
719.52368	1385.439453125
721.83929	1564.83569335938
785.45929	1619.16491699219
peaklist end

peaklist start
mz=705.661505836484
fragmentation=HCD
charge=3
header=RawFile: QE929_MSQ1321_20180329_Heba_ub_s6_10_3 Index: 11271 Silind: 56082
120.08131	1989.35595703125
129.10213	1431.10046386719
136.07574	5161.373046875
187.14409	2786.29272460938
192.09929	1639.80261230469
241.75009	1281.68298339844
488.35251	1502.736328125
688.34033	1576.93737792969
954.50818	1455.06286621094
1212.6417	1544.58947753906
peaklist end

peaklist start
mz=705.665032258458
fragmentation=HCD
charge=3
header=RawFile: QE929_MSQ1321_20180329_Heba_ub_s8_30_2 Index: 6365 Silind: 54873
101.07169	1081.20666503906
104.05374	1338.53552246094
111.13977	1241.37451171875
120.08129	1493.3095703125
125.71589	1153.56030273438
129.10216	11970.6015625
130.08638	6588.45068359375
147.11253	7275.4697265625
232.49406	1403.36706542969
244.1658	2145.26782226563
278.15436	11297.8671875
333.36508	1238.11889648438
403.53668	1421.93212890625
431.8219	1238.060546875
480.21371	1829.24291992188
534.23352	3113.537109375
704.33713	7036.32214355469
705.83429	5596.11083984375
706.37811	6538.87744140625
775.40222	1590.32958984375
803.39885	8262.06103515625
1061.5222	1773.0009765625
1133.5203	19350.5434570313
peaklist end

peaklist start
mz=529.500650132714
fragmentation=HCD
charge=4
header=RawFile: QE929_MSQ1321_20180329_Heba_ub_s4_10_1 Index: 6603 Silind: 22415
101.0717	1829.98425292969
110.07183	16666.12890625
111.07545	1237.97424316406
113.07153	2318.6572265625
120.08137	2800.314453125
126.1769	1029.1630859375
128.10698	1316.60070800781
129.10263	6155.5458984375
129.72021	1046.04931640625
136.07564	7799.38525390625
138.11789	1125.13403320313
138.96907	995.638793945313
157.06197	1112.66381835938
157.1337	1556.27062988281
159.09229	2108.8193359375
174.13344	1263.115234375
215.13873	1623.68908691406
216.09807	2167.72631835938
227.10149	1700.44506835938
231.06247	1907.23486328125
240.13533	1199.5322265625
249.16046	2172.79321289063
257.13971	2681.57836914063
267.84875	1191.53198242188
285.13489	4343.5263671875
289.16254	2793.97900390625
297.15759	1269.35205078125
324.14529	1974.65515136719
330.12924	1457.52014160156
373.20944	2612.193359375
501.23846	1394.17236328125
529.28296	1674.47375488281
541.75305	1374.08337402344
612.27545	2218.4169921875
685.35144	2210.17260742188
744.32568	4545.11083984375
773.42993	1764.59411621094
780.36224	4732.62890625
857.4054	2227.60473632813
930.10938	1353.0244140625
944.43634	2155.01733398438
962.44891	2733.39794921875
1056.1895	1397.55236816406
1101.4927	1356.76745605469
1240.189	1512.84582519531
peaklist end

peaklist start
mz=529.500721785556
fragmentation=HCD
charge=4
header=RawFile: QE929_MSQ1321_20180329_Heba_ub_s9_30_3 Index: 6267 Silind: 30334
110.07156	24470.685546875
113.07124	4597.43798828125
115.05058	1869.16589355469
120.08076	4862.3583984375
124.04048	1426.65588378906
128.94695	1052.35595703125
129.10213	4721.2373046875
130.06523	1520.1083984375
136.07553	5094.36572265625
141.06558	10355.4326171875
141.10223	2525.85131835938
142.10606	1105.27172851563
156.07593	1259.35888671875
159.09174	8623.904296875
177.10226	4389.64501953125
195.08679	1638.97473144531
224.11911	1904.3095703125
237.12338	4747.2080078125
239.11421	5043.68603515625
240.13388	2641.98950195313
261.1673	1230.11267089844
265.11914	1726.66564941406
307.11758	1294.80688476563
324.14356	13924.1286621094
437.22949	2607.73583984375
444.28632	1461.81713867188
471.2641	1764.9677734375
482.91235	1336.56555175781
517.27124	25409.7944335938
519.74915	1609.17810058594
543.30737	1658.5478515625
551.26373	2633.54443359375
561.25781	1577.18249511719
643.35638	1425.59521484375
648.30994	2596.99780273438
880.40601	1498.93029785156
917.42288	2650.29223632813
1100.5231	3073.25073242188
peaklist end

peaklist start
mz=529.50124562822
fragmentation=HCD
charge=4
header=RawFile: QE929_MSQ1321_20180329_Heba_ub_s7_30_1 Index: 6443 Silind: 21676
106.55334	1137.1953125
110.07183	9149.9619140625
113.07156	2385.431640625
120.08116	1953.25964355469
129.10274	6240.234375
141.06754	1071.72485351563
142.15598	1101.11926269531
155.11801	1150.73376464844
158.0937	2368.4404296875
159.0925	1084.75805664063
172.54199	1106.57739257813
173.12939	9390.1240234375
175.11967	2299.32885742188
190.24254	1314.22839355469
197.12848	1366.39099121094
201.12486	1548.09753417969
233.2312	1353.94006347656
244.16524	2416.91528320313
275.2515	1213.64709472656
525.35376	1210.79553222656
541.25354	1967.80456542969
565.27313	1908.91955566406
670.95703	1500.14025878906
737.35956	1523.28283691406
752.75781	1281.45251464844
785.04205	1464.45080566406
841.48819	9208.91430664063
854.30731	1186.15075683594
861.39545	1959.47338867188
peaklist end

peaklist start
mz=529.50159490054
fragmentation=HCD
charge=4
header=RawFile: QE929_MSQ1321_20180329_Heba_ub_s6_10_3 Index: 6779 Silind: 29386
101.07136	5523.4130859375
105.06657	1473.54321289063
110.07167	11935.6416015625
112.22125	1037.41687011719
113.07164	1320.41040039063
115.05001	1410.44848632813
120.08073	2610.88623046875
122.59137	1146.69897460938
129.10242	5108.37841796875
130.08681	1114.26733398438
136.07571	4403.53466796875
159.09181	2038.25012207031
166.23335	1206.5400390625
173.11502	1861.81860351563
174.13181	1553.97766113281
187.10704	1342.09692382813
195.08907	1237.65795898438
197.12898	1061.48181152344
209.14088	1333.23950195313
213.8638	1088.37805175781
216.09741	4293.6123046875
231.06078	4312.77587890625
244.16458	1717.14770507813
246.18092	1116.56652832031
257.14005	1670.22607421875
258.60715	1106.18237304688
273.13495	1186.15905761719
285.13211	1646.32543945313
313.67365	1137.59948730469
316.00656	1233.03857421875
330.13019	2198.11376953125
342.95963	1259.927734375
373.20871	1280.3427734375
399.14984	1368.97424316406
403.71289	1272.60717773438
425.26538	1212.99389648438
445.27023	1189.75903320313
689.35004	1356.73876953125
773.45978	1341.77209472656
780.36694	2279.66723632813
1245.3844	1420.890625
1400.0312	1362.37731933594
1451.4823	1368.82092285156
peaklist end

peaklist start
mz=529.502637747377
fragmentation=HCD
charge=4
header=RawFile: QE929_MSQ1321_20180329_Heba_ub_s6_10_3 Index: 8978 Silind: 29834
101.07167	3784.64404296875
110.07145	1696.81567382813
120.08127	8013.26416015625
121.08424	1099.96765136719
129.10191	1096.94665527344
136.07533	4920.9267578125
143.11778	41321.71875
171.11295	22385.7421875
172.11633	1423.10095214844
173.1286	15866.376953125
175.11902	6789.541015625
187.07147	1559.42309570313
201.12314	5931.47705078125
222.93848	1078.09924316406
242.14954	1322.03796386719
244.16443	6553.296875
266.11298	1404.87243652344
299.17242	1878.06945800781
329.18356	1417.54833984375
357.17624	1397.19580078125
385.24945	1405.44665527344
455.22668	1585.1689453125
472.24985	13891.947265625
513.297	2319.591796875
569.26642	2070.57055664063
587.27843	15271.3049316406
654.358	8565.13757324219
700.36206	13805.5336914063
769.37964	1801.72814941406
815.38789	18465.9401855469
840.4126	1926.32238769531
886.42479	18089.615234375
peaklist end

peaklist start
mz=529.502637747377
fragmentation=HCD
charge=4
header=RawFile: QE929_MSQ1321_20180329_Heba_ub_s6_10_3 Index: 9077 Silind: 29834
101.07132	1860.90014648438
102.0553	4584.8720703125
102.69296	1098.28784179688
110.07169	4142.623046875
120.08103	2063.24194335938
120.77308	1193.17102050781
128.1075	1370.82336425781
129.06598	2056.94482421875
129.10187	1924.30224609375
136.07561	14981.7177734375
137.07858	1247.068359375
143.11794	19719.646484375
147.07582	1626.10656738281
171.11267	8802.6640625
174.13145	5868.4404296875
197.12782	1668.15856933594
202.12631	1514.76293945313
205.90849	1175.38134765625
215.13832	2175.88647460938
225.09673	1250.07934570313
232.76379	1359.62915039063
240.09726	6804.58203125
242.14973	4538.94482421875
242.59711	1228.11767578125
243.13408	1478.09338378906
247.76724	1187.24365234375
249.15909	6265.5869140625
258.10822	2492.80932617188
353.18268	4672.1015625
371.19434	1364.3330078125
402.19272	1297.75061035156
412.70749	1185.20837402344
472.2515	5118.28369140625
587.27393	4794.88818359375
619.33215	1469.80126953125
700.36395	5960.7119140625
814.45068	1476.30480957031
815.38757	5974.7080078125
841.44073	1853.45910644531
886.42396	10812.4873046875
peaklist end

peaklist start
mz=529.50274528651
fragmentation=HCD
charge=4
header=RawFile: QE929_MSQ1321_20180329_Heba_ub_s4_10_1 Index: 8822 Silind: 22730
101.07137	1652.80786132813
110.07118	1563.041015625
119.37588	1005.19970703125
120.08105	4361.7734375
129.10287	1477.89416503906
136.0762	2387.67236328125
143.11784	38362.3359375
144.12198	1389.36987304688
147.11302	1376.43811035156
169.09729	1818.546875
171.11246	17063.5859375
173.12837	15281.6630859375
174.13196	1372.54663085938
175.11909	9870.1435546875
201.12349	2613.84594726563
229.12099	1276.67846679688
239.17647	1537.81262207031
242.15083	1270.66247558594
244.16597	5670.84130859375
422.35852	1257.78698730469
472.25266	11707.53515625
569.26813	2184.736328125
587.27751	13351.5194091797
654.35614	4169.0107421875
700.35871	12559.7025146484
769.38544	2272.5322265625
815.38514	15394.6323242188
840.41937	1635.98852539063
886.42522	15143.7717285156
peaklist end

peaklist start
mz=529.50274528651
fragmentation=HCD
charge=4
header=RawFile: QE929_MSQ1321_20180329_Heba_ub_s4_10_1 Index: 8903 Silind: 22730
101.0718	7203.5771484375
102.05543	2866.68994140625
110.07166	2057.49072265625
112.08752	1272.60510253906
120.08101	9456.734375
128.10724	1136.53552246094
129.06631	7286.47216796875
129.10222	2205.96240234375
136.0757	11716.2529296875
143.11749	19530.662109375
147.07695	1356.54699707031
166.08661	5171.05517578125
171.11316	11585.3115234375
172.11653	1374.81469726563
174.13269	5622.4365234375
178.29846	1216.20129394531
185.12805	1443.5986328125
197.12938	2096.06103515625
214.15515	1449.08508300781
215.13914	2308.84033203125
234.14429	1825.49560546875
240.09732	9796.1005859375
242.15073	8137.18896484375
244.1651	1783.94848632813
258.10889	5178.912109375
260.01129	1314.95788574219
353.18396	4831.9384765625
355.71713	1653.54919433594
397.77802	1261.748046875
472.25092	4601.880859375
587.27856	6054.35498046875
654.36676	2076.17114257813
657.36133	1865.6015625
700.35162	4056.45922851563
701.36713	1495.37536621094
706.35016	1906.39343261719
815.3901	6652.59301757813
886.42285	5207.5556640625
peaklist end

peaklist start
mz=529.502851693081
fragmentation=HCD
charge=4
header=RawFile: QE929_MSQ1321_20180329_Heba_ub_s9_30_3 Index: 8621 Silind: 30493
101.0713	2585.25659179688
110.07142	1488.69262695313
120.08113	5354.0615234375
129.10237	2706.9462890625
130.23193	1171.05554199219
136.07561	4623.6337890625
139.23914	1080.40539550781
143.1179	55479.88671875
144.12114	1746.21643066406
159.07689	1599.30017089844
171.1129	23642.6875
172.11636	1717.48791503906
173.12862	15806.470703125
175.11847	9530.830078125
184.38786	1292.49365234375
187.07146	1706.36303710938
197.12868	1670.15954589844
198.86766	1082.90283203125
201.12326	5515.74072265625
226.15448	1565.51086425781
236.63008	1417.92431640625
242.15207	1276.42553710938
244.16556	5573.0234375
275.20233	1140.59130859375
298.14127	1870.21911621094
300.15579	1596.13110351563
455.22653	1460.0732421875
472.2511	14214.4837646484
494.14468	1205.1845703125
541.27637	1547.14428710938
569.26788	5462.7333984375
587.27638	16283.0227050781
592.30255	1448.42602539063
654.36038	10017.3803710938
700.36137	19460.7473144531
756.39886	1432.08837890625
769.38397	1878.30981445313
815.38794	25916.7836914063
840.41174	1998.12268066406
886.42204	30203.4786376953
peaklist end

peaklist start
mz=529.503113917595
fragmentation=HCD
charge=4
header=RawFile: QE929_MSQ1321_20180329_Heba_ub_s8_30_2 Index: 8813 Silind: 26677
101.07138	5589.33837890625
102.0554	5229.28076171875
110.07156	2335.21166992188
118.1223	1151.91149902344
120.08093	2876.40258789063
128.10725	1124.36157226563
129.06583	5338.2236328125
129.10243	1288.07250976563
136.07564	10934.3369140625
143.11777	10222.146484375
155.11838	1233.50439453125
171.11258	4988.55908203125
174.13185	6065.84814453125
215.13782	2292.998046875
224.13873	1441.80285644531
240.09769	6483.4541015625
242.15009	5696.54833984375
243.13213	1512.39208984375
244.16628	1407.10400390625
249.15907	2438.66284179688
258.10773	5089.5947265625
313.95978	1294.37683105469
322.21469	1239.77905273438
343.79388	1295.33923339844
352.19867	1783.38330078125
353.18015	4405.9287109375
369.22125	1371.29931640625
370.21179	1119.07971191406
385.44611	1546.34533691406
461.46561	1313.50866699219
466.26083	1426.96606445313
469.28314	1424.20520019531
481.23718	1713.56921386719
522.79346	1387.63220214844
587.27527	1717.98669433594
595.18134	1231.52746582031
600.29413	1903.34460449219
700.36353	4502.57177734375
794.37714	1482.90686035156
841.45001	1813.75671386719
857.32623	1604.42028808594
886.42487	4805.7568359375
peaklist end

peaklist start
mz=705.668577943728
fragmentation=HCD
charge=3
header=RawFile: QE929_MSQ1321_20180329_Heba_ub_s4_10_1 Index: 8802 Silind: 48362
107.54701	1332.90112304688
120.08099	2492.24096679688
129.10233	16570.0625
136.07474	1638.35400390625
155.99556	1265.71215820313
156.94807	1314.51623535156
169.09734	1335.9580078125
219.92111	1356.66345214844
240.13309	1606.09851074219
256.12881	1682.70288085938
258.87289	1463.13610839844
337.01447	1469.76330566406
414.12741	1459.15783691406
499.90958	1431.33325195313
704.38818	8865.8994140625
723.14972	1676.7451171875
1010.5388	1885.49389648438
1194.6376	2628.65185546875
1235.3073	1779.60900878906
peaklist end

peaklist start
mz=529.509281692324
fragmentation=HCD
charge=4
header=RawFile: QE929_MSQ1321_20180329_Heba_ub_s3_ctrl_3 Index: 12176 Silind: 28328
100.44021	1032.96728515625
101.07133	1909.61096191406
110.07129	1793.50659179688
120.0808	12135.552734375
136.07582	8681.9931640625
148.85335	1093.94775390625
159.09161	4759.59375
173.35399	1060.65173339844
175.1188	5996.8134765625
228.01636	1277.44616699219
249.09842	1104.28125
261.15686	1577.44543457031
271.14331	2090.72119140625
398.52243	1206.04345703125
494.78964	1461.01171875
495.2894	1980.2802734375
538.2832	1586.51513671875
552.98163	1238.87463378906
618.8291	6023.1630859375
619.33789	2585.00732421875
658.85638	1282.06958007813
684.34351	1911.29113769531
685.34637	4561.26611328125
778.44073	1516.50415039063
832.46387	5487.458984375
833.47925	2167.11474609375
949.52124	1401.79724121094
1125.6296	19735.5048828125
1253.6762	8362.07983398438
peaklist end

peaklist start
mz=529.514307765658
fragmentation=HCD
charge=4
header=RawFile: QE929_MSQ1321_20180329_Heba_ub_s2_ctrl_2 Index: 7761 Silind: 28383
110.07177	5395.5283203125
120.08101	8185.7822265625
129.10233	12382.4951171875
129.64354	980.067199707031
130.08684	2205.23461914063
136.07594	2432.2236328125
138.05519	1459.22204589844
147.11278	2576.86181640625
175.1218	1141.48974609375
183.11395	1947.30041503906
191.09645	1249.47058105469
204.13472	1902.94372558594
211.10843	1805.40026855469
227.79305	1140.00854492188
318.14365	1906.4580078125
334.67593	1533.24621582031
351.20395	2365.85009765625
355.34558	1121.37841796875
429.21915	1294.73754882813
571.28271	1628.40051269531
584.82098	1318.83801269531
591.38214	1408.12548828125
668.34142	11298.1687011719
736.84845	1597.76062011719
810.97211	1354.662109375
1065.1354	1441.56213378906
peaklist end

peaklist start
mz=705.69613044402
fragmentation=HCD
charge=3
header=RawFile: QE929_MSQ1321_20180329_Heba_ub_s1_ctrl_1 Index: 7488 Silind: 52608
110.07194	4607.4921875
129.10217	2105.27392578125
154.9975	1293.64428710938
171.97975	1409.58190917969
175.54967	1501.26403808594
213.37315	1342.66931152344
244.1656	3072.59521484375
315.92731	1584.94946289063
429.24765	1908.15222167969
442.9704	1804.02453613281
555.78308	1387.11450195313
615.27441	1638.65063476563
736.34192	2132.8642578125
862.41052	1422.61853027344
1121.1718	1489.31591796875
1121.4569	1581.25646972656
1198.7104	7794.28405761719
1889.9459	1990.54125976563
peaklist end

peaklist start
mz=705.697289543239
fragmentation=HCD
charge=3
header=RawFile: QE929_MSQ1321_20180329_Heba_ub_s1_ctrl_1 Index: 9261 Silind: 52723
103.4995	1278.52172851563
120.17846	1237.42956542969
129.78616	1223.34655761719
129.88596	1264.537109375
132.02078	1276.9970703125
151.07077	1261.9111328125
236.13251	1667.80224609375
242.15099	1450.38159179688
356.19543	1746.07287597656
442.97156	2375.75952148438
467.22189	2099.900390625
590.07782	1558.70129394531
702.3787	12903.7348632813
748.95233	1725.72424316406
815.45526	5065.4482421875
1059.7277	1694.04577636719
1070.2389	1678.49255371094
1151.7858	1742.28686523438
peaklist end

peaklist start
mz=529.529936299004
fragmentation=HCD
charge=4
header=RawFile: QE929_MSQ1321_20180329_Heba_ub_s7_30_1 Index: 9913 Silind: 24279
110.07145	7016.271484375
120.08083	1245.32604980469
129.10217	4948.7548828125
136.07616	1537.326171875
158.11107	1305.74816894531
184.67409	1008.07067871094
185.16457	5997.81884765625
213.15933	1590.66943359375
227.67874	1204.84436035156
237.12292	1400.05065917969
530.32896	11290.9406738281
692.48511	2025.6572265625
774.43481	1895.73828125
829.54523	1828.18286132813
837.84723	1287.87316894531
1013.531	2612.55151367188
peaklist end

peaklist start
mz=529.53002577185
fragmentation=HCD
charge=4
header=RawFile: QE929_MSQ1321_20180329_Heba_ub_s3_ctrl_3 Index: 9666 Silind: 28110
104.05313	1172.73449707031
110.07139	2563.34814453125
113.94653	969.51708984375
120.08109	1484.44897460938
125.59226	1160.78051757813
129.10208	4768.064453125
131.03877	1238.84655761719
136.07533	4614.2724609375
217.118	6744.1015625
253.92319	1217.24047851563
464.2616	1255.87060546875
530.32806	14346.595703125
742.46643	1265.06005859375
1123.8079	1287.27770996094
1200.2013	1239.37658691406
1605.5702	1428.00671386719
peaklist end

peaklist start
mz=529.530277797804
fragmentation=HCD
charge=4
header=RawFile: QE929_MSQ1321_20180329_Heba_ub_s2_ctrl_2 Index: 10266 Silind: 28550
104.05302	1849.55603027344
110.07152	2114.64770507813
120.08094	5772.435546875
129.10216	7588.947265625
136.07594	10799.287109375
158.78822	1068.46301269531
181.09656	1257.60180664063
217.13678	1137.04418945313
244.16542	1230.84326171875
315.20233	4612.40673828125
544.58691	1239.35314941406
585.32288	1627.54736328125
670.57599	1274.99291992188
757.04669	1285.43676757813
899.51697	2452.09057617188
1020.378	1489.7626953125
1027.5647	1930.66650390625
1257.4696	1647.46545410156
peaklist end

peaklist start
mz=705.71404918314
fragmentation=HCD
charge=3
header=RawFile: QE929_MSQ1321_20180329_Heba_ub_s5_10_2 Index: 9140 Silind: 55320
100.59161	1259.7060546875
101.50025	1260.5751953125
110.07175	7706.11572265625
120.08146	2065.0986328125
129.10251	8217.0849609375
130.08682	1313.09143066406
136.0757	4138.27099609375
147.11298	2909.498046875
167.09309	1448.87097167969
189.25694	1356.06359863281
192.24995	1388.18798828125
200.14182	1448.07092285156
224.40631	1363.95544433594
235.1087	4881.42919921875
250.93239	1245.70629882813
270.68845	1345.71252441406
310.17508	2118.94140625
312.4686	1267.78735351563
348.18466	1415.79418945313
366.99042	2522.22314453125
376.16907	1477.87048339844
407.19342	1546.86975097656
429.19058	5858.185546875
442.97211	5129.1953125
457.18399	7654.71826171875
482.22278	2602.84228515625
560.91779	1534.12780761719
581.28845	1899.77160644531
648.82489	1854.32995605469
681.41376	1728.41162109375
728.36316	2603.66137695313
955.48932	6270.48828125
1056.49	1410.57763671875
1094.0018	1479.81774902344
1421.6145	1853.14587402344
1568.9406	1663.9423828125
peaklist end

peaklist start
mz=529.562499284243
fragmentation=HCD
charge=4
header=RawFile: QE929_MSQ1321_20180329_Heba_ub_s4_10_1 Index: 4367 Silind: 22193
101.07155	1205.66149902344
109.8178	1168.27941894531
110.07151	4087.76416015625
112.05088	1845.64135742188
119.08198	1616.34130859375
127.72587	1262.87548828125
129.10211	5966.6298828125
130.08615	1318.19665527344
134.93047	1058.13854980469
136.06194	1964.72961425781
136.07559	7558.92333984375
166.06175	1732.45727539063
175.11896	5417.0419921875
201.09886	1184.31896972656
230.11313	2187.06884765625
269.10593	2481.802734375
416.26169	1337.89245605469
456.23041	1339.77648925781
484.1264	1361.10498046875
515.33032	2199.77075195313
530.32959	1684.46520996094
596.85962	1242.12866210938
625.94232	1181.93469238281
630.34979	3925.04541015625
691.37445	1747.94934082031
731.40308	8512.5087890625
790.43964	5116.375
829.50732	1419.72412109375
830.50287	1426.92407226563
peaklist end

peaklist start
mz=529.562859278023
fragmentation=HCD
charge=4
header=RawFile: QE929_MSQ1321_20180329_Heba_ub_s8_30_2 Index: 4387 Silind: 25956
100.83431	1049.29614257813
104.05308	1983.7802734375
110.07156	6019.744140625
119.08146	2660.5888671875
129.10217	9181.779296875
130.10582	1124.0888671875
136.07571	7408.1650390625
147.11253	2520.29931640625
158.09377	1270.28918457031
166.06059	1485.62512207031
175.11914	6120.4267578125
189.08707	1122.3310546875
195.07578	2049.6005859375
209.13869	1734.93859863281
230.11293	4123.59423828125
241.1129	1275.33227539063
252.08043	1680.33862304688
269.10693	11838.099609375
271.17441	1298.78564453125
273.48648	1425.541015625
303.17679	1379.16967773438
312.32312	1220.83154296875
381.17853	1190.70861816406
515.32611	2147.3583984375
530.32861	5126.236328125
563.31915	1910.7412109375
630.35736	2704.52026367188
691.37209	8244.38110351563
731.4032	6750.91748046875
790.44103	17886.2431640625
808.1825	1201.47204589844
829.50574	1990.50280761719
peaklist end

peaklist start
mz=705.969379684865
fragmentation=HCD
charge=3
header=RawFile: QE929_MSQ1321_20180329_Heba_ub_s9_30_3 Index: 12163 Silind: 55582
110.0718	2463.30297851563
120.08121	2954.27880859375
129.10257	1955.04809570313
136.07597	5760.6591796875
171.14992	2381.13720703125
175.11877	1583.85388183594
199.14452	5366.90869140625
257.09497	1511.3818359375
298.21317	2159.75903320313
309.54636	1704.72827148438
352.1167	1628.03857421875
375.10321	1260.56616210938
405.12436	1273.58764648438
419.22943	1338.73364257813
441.72513	1318.89868164063
468.01471	1328.57421875
841.49139	1391.91223144531
872.40839	2351.42358398438
1000.4667	2176.90942382813
1001.4485	1471.95520019531
1063.4904	2583.45532226563
1064.5042	12332.515625
1066.4833	2726.02856445313
1283.6255	1510.23999023438
peaklist end

peaklist start
mz=705.988688607221
fragmentation=HCD
charge=3
header=RawFile: QE929_MSQ1321_20180329_Heba_ub_s6_10_3 Index: 9795 Silind: 55531
101.07109	1804.03479003906
101.10791	3172.75219726563
104.72723	1552.654296875
110.07137	118226.5625
111.07516	2900.802734375
115.16413	1523.65295410156
119.04968	5858.76025390625
120.0807	12848.591796875
129.10208	69947.2109375
129.5345	1606.1875
136.07549	136672.15625
137.07951	3415.38159179688
148.11659	3068.81787109375
150.06592	1817.56628417969
156.75569	1696.42443847656
167.09244	39024.40625
175.08788	1566.43298339844
177.11032	1686.3984375
178.06068	11320.8759765625
180.07645	2853.51879882813
195.08733	37530.61328125
198.14075	1447.65380859375
207.11299	9326.451171875
208.0714	13361.4013671875
217.09694	1841.56396484375
223.15521	16807.1640625
235.14427	6369.4931640625
236.11035	2767.52661132813
242.1497	17501.830078125
251.14894	11102.908203125
258.14499	2893.95068359375
264.13406	3276.15942382813
292.12988	5965.66015625
292.16583	14475.7021484375
308.17175	13656.7900390625
314.16102	3912.03344726563
324.14667	2643.66430664063
334.17593	3740.79174804688
342.15527	15492.69140625
352.14072	2751.529296875
370.1503	7022.45263671875
374.17169	5974.65771484375
379.20816	3255.54736328125
391.19708	7772.9453125
405.21148	18424.4703369141
429.18792	76496.6079101563
436.2294	6089.353515625
440.15622	3681.02661132813
444.22116	6130.59912109375
445.20746	10861.6279296875
455.23959	6819.48876953125
462.23347	8260.69360351563
505.27774	2636.94458007813
515.26117	3175.37841796875
533.27271	6384.32470703125
540.28339	1752.44885253906
542.2699	27415.0405273438
558.29041	9502.853515625
583.29932	3379.17407226563
584.3147	1922.22290039063
587.29437	7864.064453125
599.29181	6508.0732421875
613.32422	2199.71484375
618.35498	2375.087890625
646.35321	3164.58178710938
649.33868	8226.7373046875
661.24756	2004.70764160156
670.33716	1898.70837402344
697.83746	2169.81127929688
707.34802	2126.40747070313
712.37378	6504.6328125
746.35883	2950.63110351563
769.39197	6850.14111328125
783.41543	10507.4790039063
816.37311	2303.59155273438
824.42871	7428.35595703125
833.39146	19901.05078125
840.4256	7743.05126953125
843.44971	17373.2109375
916.45544	3554.5537109375
932.4436	9879.287109375
932.45882	8226.55126953125
961.44745	16875.927734375
987.49219	2747.51733398438
1003.4949	3173.55444335938
1014.4423	5427.49755859375
1082.665	1902.95812988281
1093.5795	2186.91748046875
1103.5409	13634.857421875
1153.6841	1980.70434570313
1181.9445	1897.33215332031
1369.8745	1744.25903320313
1411.6984	17486.892578125
peaklist end

peaklist start
mz=705.988809118444
fragmentation=HCD
charge=3
header=RawFile: QE929_MSQ1321_20180329_Heba_ub_s9_30_3 Index: 9437 Silind: 54744
104.93509	1303.49670410156
106.25385	1320.03149414063
106.66439	1235.81689453125
110.07132	49356.97265625
119.04907	1452.14807128906
120.0808	6064.41015625
128.96297	1271.88623046875
129.10208	32233.2265625
136.07538	53049.578125
137.0786	5373.2509765625
167.09239	13675.8076171875
178.06104	2671.29248046875
183.96011	1615.09301757813
189.01472	1414.73913574219
195.08698	14965.703125
207.11333	4594.33056640625
208.0708	6293.53076171875
218.25928	1337.79125976563
220.14699	1543.85583496094
223.15485	5878.68359375
235.14359	2857.25659179688
242.14912	8931.7119140625
242.29817	1455.26623535156
247.14313	2553.83813476563
247.32733	1796.7734375
251.15047	6312.0068359375
258.14487	2089.83349609375
292.12991	2210.05297851563
292.16464	5509.8193359375
308.17221	2811.77563476563
327.14505	1829.27807617188
342.15509	3258.96166992188
377.22131	1687.93811035156
390.84933	1477.09362792969
391.19693	2771.248046875
405.2121	6473.4677734375
412.16931	1561.87426757813
429.18717	30189.1428222656
431.70184	1585.17834472656
445.20731	2268.86987304688
457.24167	1483.92504882813
466.73318	2758.5712890625
507.32098	1538.78833007813
533.27094	2347.71704101563
542.27009	9201.07934570313
583.30194	1984.38977050781
587.29291	2848.4365234375
599.29266	2365.61840820313
630.05219	1638.10498046875
649.33545	1982.40368652344
783.40216	2044.86474609375
816.36664	1728.67395019531
824.42944	1783.61572265625
840.43237	1690.81408691406
868.45239	1510.8564453125
916.44135	2052.14111328125
932.44427	2090.84375
943.14008	1593.81555175781
956.51721	9247.3544921875
1114.5725	7055.16711425781
1411.6885	4831.853515625
peaklist end

peaklist start
mz=705.988955838217
fragmentation=HCD
charge=3
header=RawFile: QE929_MSQ1321_20180329_Heba_ub_s2_ctrl_2 Index: 9557 Silind: 57895
110.07139	18031.51953125
113.18208	1187.9609375
119.04823	1320.29968261719
120.08076	6308.7998046875
129.10243	14532.37109375
130.96696	1562.61340332031
135.31415	1261.21960449219
136.07556	23944.07421875
167.09247	2645.75463867188
180.07761	1413.51928710938
195.08713	5648.57470703125
223.15599	1532.96533203125
242.14943	2757.06225585938
264.28052	1324.19091796875
292.1662	2319.56640625
342.1535	1811.43151855469
405.21118	1970.76586914063
429.19104	9924.865234375
442.96942	1741.53149414063
542.27368	2210.47387695313
558.28784	5138.5263671875
591.61365	1474.89770507813
661.25714	2393.54077148438
690.44897	1619.83020019531
706.3407	2062.25390625
717.38538	1748.25671386719
741.35205	1458.31494140625
781.58685	1382.27941894531
843.4259	2265.45849609375
862.40051	1836.33264160156
956.52295	5318.0361328125
peaklist end

peaklist start
mz=705.989027025136
fragmentation=HCD
charge=3
header=RawFile: QE929_MSQ1321_20180329_Heba_ub_s4_10_1 Index: 9630 Silind: 48510
110.07149	18464.671875
120.08094	2590.67309570313
129.10196	15250.9873046875
136.07553	30471.576171875
167.09227	7712.291015625
195.08731	7207.30908203125
207.11334	1956.83471679688
223.15558	2243.47534179688
236.11009	1373.24548339844
242.1501	2748.46923828125
308.17212	2289.81323242188
380.83847	1456.85778808594
391.19794	1574.61682128906
405.21039	2572.84399414063
429.18631	12958.1014404297
542.27258	5236.52099609375
558.28745	7947.78649902344
744.77081	1641.03259277344
840.43225	2008.04187011719
956.5365	2479.00341796875
peaklist end

peaklist start
mz=705.989138263639
fragmentation=HCD
charge=3
header=RawFile: QE929_MSQ1321_20180329_Heba_ub_s5_10_2 Index: 8760 Silind: 55244
110.0715	10621.7919921875
113.04171	1143.7802734375
129.10231	5841.72607421875
136.07588	11540.56640625
167.09167	2100.42456054688
195.08737	3079.95825195313
211.25746	1330.73193359375
217.90306	1418.248046875
223.71637	1197.34460449219
242.14896	1906.97082519531
292.1622	1419.74914550781
366.98914	6323.4345703125
405.21432	1852.84448242188
429.1882	4904.2724609375
442.96924	3149.85498046875
584.94513	1485.71166992188
742.64441	1721.12231445313
1019.4517	1511.18298339844
peaklist end

peaklist start
mz=705.989169681797
fragmentation=HCD
charge=3
header=RawFile: QE929_MSQ1321_20180329_Heba_ub_s3_ctrl_3 Index: 9105 Silind: 52094
110.0715	20931.154296875
120.08115	1906.60656738281
129.10214	11309.3388671875
136.07549	26492.201171875
143.82399	1296.17346191406
148.94591	1275.1943359375
167.09251	3236.01000976563
171.11421	1721.935546875
195.08812	8980.0888671875
197.34647	1399.875
242.14967	2373.2705078125
251.14922	1588.33142089844
288.90991	1609.17456054688
292.16339	1669.19995117188
298.11993	1848.92272949219
342.15692	1893.58605957031
366.99008	3120.44067382813
391.19791	1553.06262207031
429.18634	12466.271484375
442.97189	2419.1904296875
466.73068	1320.12878417969
542.27028	3457.01196289063
746.37195	1783.81103515625
1032.4749	1617.71496582031
peaklist end

peaklist start
mz=705.98921431648
fragmentation=HCD
charge=3
header=RawFile: QE929_MSQ1321_20180329_Heba_ub_s8_30_2 Index: 9513 Silind: 55096
110.07136	37877.046875
110.07828	2209.14965820313
111.07426	1467.59606933594
119.04922	1784.52734375
120.0808	7967.962890625
129.10207	29896.54296875
136.06516	2603.40991210938
136.07542	53436.8359375
167.09207	12538.5478515625
171.11241	1639.5830078125
195.08763	12703.2119140625
207.11247	2370.8662109375
208.07132	2099.23583984375
217.86121	1248.15686035156
223.15479	6878.330078125
242.14922	7212.08837890625
251.14874	2770.47265625
258.14236	1362.25280761719
263.13864	1395.01306152344
292.16425	3110.607421875
308.1712	3216.40673828125
329.58319	1549.19799804688
342.15472	5274.55419921875
374.17145	2408.76879882813
391.19424	2270.27758789063
405.21243	7943.01953125
429.18651	27976.8851318359
436.22781	2523.28076171875
440.15753	2801.41430664063
445.20822	2146.74047851563
533.26746	2231.02368164063
542.27289	8643.3046875
558.2865	3083.24169921875
685.86731	1630.60388183594
706.35004	6024.45166015625
706.85797	2431.96362304688
833.39026	6616.1494140625
843.44861	6087.8291015625
932.44031	1608.51818847656
1266.5333	1790.51708984375
1346.7039	1622.19128417969
peaklist end

peaklist start
mz=705.989479431194
fragmentation=HCD
charge=3
header=RawFile: QE929_MSQ1321_20180329_Heba_ub_s7_30_1 Index: 9227 Silind: 51812
106.23038	1176.98669433594
110.07178	1694.21301269531
111.04189	1254.79272460938
112.07573	3132.36865234375
129.10207	2484.53833007813
148.08002	1158.02478027344
244.16457	2374.09106445313
259.60556	1522.72692871094
366.98938	1955.00390625
451.43314	1342.52172851563
497.72375	1885.83276367188
543.67181	1414.81042480469
918.4386	1926.24145507813
1074.5322	4446.78564453125
1087.0135	1717.45458984375
1360.0276	1693.75866699219
2078.3098	1642.25561523438
peaklist end

peaklist start
mz=705.989479431194
fragmentation=HCD
charge=3
header=RawFile: QE929_MSQ1321_20180329_Heba_ub_s7_30_1 Index: 9336 Silind: 51812
110.07134	15417.0595703125
119.04932	1277.93359375
120.08057	5692.1337890625
121.08421	1389.08984375
125.02301	1574.58020019531
129.10229	12560.306640625
131.51555	1330.86767578125
136.07561	21004.861328125
138.07733	1307.19543457031
146.01277	1181.44592285156
146.51268	1198.1875
167.09221	2725.54956054688
195.08699	1803.89294433594
208.07184	1392.35656738281
242.14955	2221.10546875
279.14532	1210.84240722656
298.11758	2826.826171875
308.17236	2073.61645507813
338.13129	1234.8076171875
342.15555	1843.85998535156
429.18784	6972.3779296875
442.97223	2925.35986328125
445.20837	2268.58740234375
497.08221	1593.62768554688
542.26996	2352.83544921875
558.29102	1972.29614257813
661.25604	2398.51928710938
792.56604	1600.10717773438
864.45465	1932.36376953125
912.54187	1833.41723632813
961.4624	2506.33056640625
1173.4828	1360.46545410156
peaklist end

peaklist start
mz=529.750801868812
fragmentation=HCD
charge=4
header=RawFile: QE929_MSQ1321_20180329_Heba_ub_s4_10_1 Index: 4143 Silind: 22178
101.07164	2343.8359375
101.22161	1140.45983886719
102.0555	5069.1357421875
110.0719	6281.5986328125
116.07108	1210.60461425781
117.48709	1232.18090820313
120.08121	16464.3828125
129.06604	1427.98889160156
129.10252	13335.673828125
130.08644	1402.60815429688
133.04338	4676.8349609375
136.07591	19876.58203125
147.11331	1610.04113769531
166.06157	4119.44970703125
173.09238	6594.30615234375
178.8593	1170.49926757813
187.14467	1404.3701171875
195.62184	1180.85693359375
201.08725	9556.287109375
207.1136	2467.04614257813
238.13669	1275.23571777344
244.16432	2230.42138671875
262.15112	5006.255859375
271.02707	1139.44982910156
299.13974	4684.6015625
322.18802	1433.19763183594
336.10135	1424.685546875
375.2357	8580.38781738281
383.77472	1408.12915039063
450.24484	1823.08911132813
455.23099	1275.26403808594
474.26712	2188.2578125
481.00522	1498.53466796875
512.67865	1428.60400390625
513.69495	1560.345703125
520.7686	3281.41381835938
529.28577	1718.71496582031
530.28101	1966.63012695313
572.28296	4396.8955078125
602.32568	1567.31811523438
604.76416	1353.66662597656
621.67126	1311.37158203125
630.34125	1810.82299804688
644.3692	1954.44482421875
674.38855	2481.56396484375
693.38776	1756.57287597656
699.38257	1578.14514160156
756.39417	1748.51745605469
758.4104	5288.09716796875
821.42465	9628.31640625
857.48517	2578.74267578125
874.22144	1476.68286132813
908.45996	1871.62084960938
909.45148	2766.88403320313
1080.3447	1647.89904785156
1651.3265	1268.28125
1976.6196	1585.40612792969
peaklist end

peaklist start
mz=529.751504929381
fragmentation=HCD
charge=4
header=RawFile: QE929_MSQ1321_20180329_Heba_ub_s3_ctrl_3 Index: 6534 Silind: 27376
107.19274	1129.78955078125
110.0718	2539.27001953125
115.05086	1309.07482910156
129.04817	1117.11889648438
129.10219	14311.978515625
141.06686	1038.33483886719
145.09721	5464.306640625
150.30435	1090.07800292969
153.40283	970.739685058594
173.09171	1653.6650390625
175.1189	1596.70654296875
197.16508	1370.73425292969
211.31273	1128.41687011719
224.17537	1638.47277832031
293.29349	1013.01617431641
305.30109	1146.29870605469
329.63327	1146.55554199219
345.1665	1226.39465332031
455.26334	1224.16516113281
472.28806	5220.81201171875
593.34479	2079.916015625
756.40039	1578.25610351563
816.43888	10899.4326171875
885.43262	1448.18017578125
929.51476	8450.41345214844
peaklist end

peaklist start
mz=706.009403690457
fragmentation=HCD
charge=3
header=RawFile: QE929_MSQ1321_20180329_Heba_ub_s6_10_3 Index: 15015 Silind: 59345
101.07104	1836.27038574219
120.08064	5486.48681640625
129.10205	1952.56701660156
136.07532	2026.94616699219
173.12849	19673.69140625
175.11823	2455.16479492188
201.12312	9350.1513671875
246.15727	1350.41784667969
257.1517	1591.14526367188
269.46863	1220.373046875
406.1846	2084.64672851563
597.79218	1629.74877929688
601.28625	1358.71520996094
620.31659	5079.7978515625
669.50281	1408.90002441406
751.36554	9082.7353515625
864.43719	5396.2333984375
995.47363	5276.25927734375
1066.8193	1804.84558105469
1110.525	4685.3388671875
1211.5451	11572.3442382813
1407.1893	1774.08068847656
peaklist end

peaklist start
mz=706.009599711579
fragmentation=HCD
charge=3
header=RawFile: QE929_MSQ1321_20180329_Heba_ub_s5_10_2 Index: 13557 Silind: 56248
101.07147	1853.23254394531
104.05399	1782.30700683594
129.10214	2663.75341796875
136.07545	1362.20251464844
[truncated: 16,018,020 more chars]
