# Supplementary material for: The Mechano-Ubiquitinome of Articular Cartilage: Differential Ubiquitination and Activation of a Group of ER-Associated DUBs and ER Stress Regulators
Source: Mol Cell Proteomics. 2022 Sep 28;21(12):100419. doi: 10.1016/j.mcpro.2022.100419 (PMC9708921; doi:10.1016/j.mcpro.2022.100419)
Supplement: Supplementary Files [file mmc13.zip › allSpectra.HCD.FTMS.secpep.sil0_4.apl]

peaklist start
mz=767.633693576471
fragmentation=HCD
charge=4
header=RawFile: QE929_MSQ1321_20180329_Heba_ub_s5_10_2 Index: 14927 Silind: 62865
102.1056	1285.18640136719
107.85867	1225.12390136719
115.04984	1289.873046875
120.08034	3343.43896484375
179.3228	1391.271484375
183.14795	1539.71496582031
233.77719	1470.27062988281
316.46149	1423.19226074219
351.94751	1723.6142578125
384.32971	1487.61071777344
429.0416	1477.92358398438
456.75903	1823.22155761719
471.06241	1435.02294921875
530.49359	1301.40344238281
552.44104	1561.32897949219
577.80072	1396.07751464844
695.64447	1774.52587890625
912.48663	1753.64404296875
918.49194	2659.19555664063
930.46857	1760.30627441406
1152.6095	2561.13305664063
1263.1163	1763.90417480469
2356.0212	2012.05676269531
3105.4216	1963.98510742188
peaklist end

peaklist start
mz=767.633693576471
fragmentation=HCD
charge=4
header=RawFile: QE929_MSQ1321_20180329_Heba_ub_s5_10_2 Index: 15094 Silind: 62865
103.01154	1682.98400878906
107.73711	1279.1708984375
110.95703	1445.11669921875
140.58476	1161.62573242188
155.31953	1389.82055664063
165.4278	1205.97436523438
290.49396	1310.982421875
295.27188	1412.59020996094
401.62711	1471.38232421875
466.53827	1544.0712890625
539.95013	1512.97021484375
912.49213	2629.51391601563
1144.9435	2004.99377441406
1683.5155	1842.55053710938
1962.0383	1849.3564453125
peaklist end

peaklist start
mz=767.633733015601
fragmentation=HCD
charge=4
header=RawFile: QE929_MSQ1321_20180329_Heba_ub_s7_30_1 Index: 17087 Silind: 61950
104.99078	1304.33996582031
115.88714	1241.97583007813
117.99698	1312.91467285156
121.34185	1392.50012207031
128.14336	1279.13024902344
136.0764	1854.72473144531
160.77052	1398.00390625
167.09749	1414.22473144531
167.87706	1433.25549316406
180.63982	1461.24890136719
202.02985	1599.93811035156
243.13577	1533.53845214844
348.19284	1553.29736328125
351.3949	1432.03344726563
468.27524	1320.96398925781
491.41672	1521.68762207031
576.11005	1467.69567871094
684.72845	1537.66442871094
882.47784	1628.10278320313
1554.8453	1802.83837890625
peaklist end

peaklist start
mz=767.633733015601
fragmentation=HCD
charge=4
header=RawFile: QE929_MSQ1321_20180329_Heba_ub_s7_30_1 Index: 17177 Silind: 61950
116.33352	1206.98291015625
120.08138	2172.86108398438
136.75972	1429.49194335938
137.56711	1386.59729003906
159.09071	10615.2158203125
261.09763	1266.80053710938
286.14276	1618.05676269531
599.06659	1463.54382324219
739.021	1415.9091796875
932.46021	1835.15612792969
1013.05	1901.47875976563
1339.2312	1568.65576171875
1380.9949	1716.94360351563
1415.6042	1792.75744628906
peaklist end

peaklist start
mz=767.633737422066
fragmentation=HCD
charge=4
header=RawFile: QE929_MSQ1321_20180329_Heba_ub_s3_ctrl_3 Index: 15301 Silind: 60911
169.13297	1788.03295898438
202.88721	1486.70349121094
235.10831	1968.02844238281
446.86829	1680.81994628906
456.75534	1989.4638671875
702.36267	1814.9267578125
789.98865	1545.23022460938
912.49072	7612.2255859375
933.39661	2336.36401367188
1391.6798	1739.09655761719
1667.0786	2270.43725585938
1847.8958	1759.13854980469
2360.2188	1900.57836914063
peaklist end

peaklist start
mz=767.633737422066
fragmentation=HCD
charge=4
header=RawFile: QE929_MSQ1321_20180329_Heba_ub_s3_ctrl_3 Index: 15437 Silind: 60911
105.16087	1369.36853027344
110.07195	1868.52490234375
171.15491	1340.92944335938
188.10368	1449.91760253906
197.97411	1383.71545410156
267.9581	1649.76025390625
391.87332	1574.76049804688
469.32181	1493.3232421875
576.80573	1837.43127441406
913.50696	1770.2353515625
1373.5876	1967.9169921875
1602.359	2115.68188476563
2032.4834	1935.97192382813
2402.1096	1875.01245117188
peaklist end

peaklist start
mz=767.633869800408
fragmentation=HCD
charge=4
header=RawFile: QE929_MSQ1321_20180329_Heba_ub_s3_ctrl_3 Index: 16328 Silind: 61580
106.04098	1502.544921875
165.86893	1193.44409179688
167.35402	1227.90466308594
183.14845	1233.83728027344
399.03906	1551.65405273438
548.74652	1569.69140625
776.3573	1604.91442871094
935.86078	1833.92541503906
1196.8636	1598.42956542969
1474.3147	1693.5458984375
1597.5818	1813.09973144531
1618.5801	1844.29626464844
2061.9683	1738.68566894531
2590.958	2105.52124023438
peaklist end

peaklist start
mz=767.634013545253
fragmentation=HCD
charge=4
header=RawFile: QE929_MSQ1321_20180329_Heba_ub_s9_30_3 Index: 13375 Silind: 69032
101.07141	159101.921875
102.05521	2215.10302734375
102.06841	1963.83740234375
102.0745	12571.955078125
107.0494	1922.24963378906
113.0713	7039.77880859375
120.08099	2602.00341796875
125.78365	1717.54382324219
129.06606	6004.9521484375
129.10222	5949.17138671875
130.06512	1714.73889160156
132.08076	1943.36877441406
136.07579	35914.4296875
137.07994	1964.02990722656
155.11765	2177.4013671875
157.8905	1470.35925292969
158.09274	1973.21801757813
159.09143	22274.8046875
159.47585	1578.06872558594
160.09488	2464.93603515625
161.07439	2877.64624023438
169.13359	3970.705078125
174.09206	2877.6181640625
175.11894	32044.390625
176.12099	2422.43139648438
181.09737	6581.66845703125
182.12872	11337.66796875
183.11285	19772.75
183.14899	3396.70092773438
184.11641	2898.68090820313
186.0148	1685.05310058594
189.06905	3240.19091796875
192.10188	8075.916015625
193.09781	3465.02661132813
194.92311	1798.26708984375
197.1282	6712.16845703125
200.13948	41490.4375
201.14207	6708.93994140625
209.18503	1514.24670410156
210.12312	3969.51147460938
211.10738	7896.07470703125
211.14301	3012.43969726563
226.11926	2192.12109375
228.13397	26569.474609375
229.13712	6355.56298828125
232.11078	2403.7412109375
237.12321	191092.6875
238.12659	49721.5390625
239.12845	2361.33422851563
240.13365	1837.38708496094
244.10808	8987.2080078125
247.10693	2599.43383789063
249.12334	1857.50732421875
260.1066	7024.9765625
265.11831	83115.46484375
274.1879	14948.5849609375
275.10043	2711.78515625
282.14445	15348.0629882813
285.15543	8263.3935546875
292.12876	41235.771484375
308.10379	1898.30505371094
320.12268	2180.5244140625
329.19223	2283.47607421875
359.13458	3175.255859375
374.17203	1895.57397460938
375.16609	11830.2263183594
393.17651	125712.041015625
401.18127	3179.63793945313
417.19669	5458.92529296875
426.21389	22816.373046875
434.21895	18662.8469238281
454.20529	3216.27783203125
455.20969	6315.83349609375
459.20218	2050.41943359375
460.18195	2153.16552734375
464.24945	6329.05419921875
464.7496	7249.541015625
465.25174	7456.212890625
492.24503	15580.8715820313
533.245	2745.06860351563
543.27386	1804.97644042969
549.26611	2840.70043945313
564.25818	2828.58325195313
581.28481	36589.7053222656
618.25684	2550.49829101563
627.28717	1962.49365234375
654.3537	1984.6025390625
682.33376	124142.267578125
718.35278	9115.9423828125
768.45526	2379.39233398438
779.36334	2635.267578125
780.34658	10523.5437011719
788.35968	3057.92822265625
797.36053	64537.43359375
798.36253	100685.033691406
831.42645	2136.97534179688
864.49254	28584.2490234375
917.39722	10780.701171875
928.49408	21325.34375
929.48649	12425.8610839844
950.45917	2751.77612304688
983.43744	31237.69921875
984.43938	87465.267578125
986.42603	7387.626953125
998.43555	2416.771484375
1023.4517	2630.3505859375
1024.4326	8437.69921875
1041.463	562718.360595703
1140.5327	295010.037597656
1250.5789	93880.0844726563
1251.5623	53946.8720703125
1268.5922	81086.8203125
1270.5804	10870.9794921875
2724.3982	2440.23168945313
2848.5217	2629.60717773438
peaklist end

peaklist start
mz=767.634013545253
fragmentation=HCD
charge=4
header=RawFile: QE929_MSQ1321_20180329_Heba_ub_s9_30_3 Index: 13411 Silind: 69032
101.0714	79273.4296875
102.05528	2089.69677734375
102.07462	1808.8984375
109.21276	1857.50646972656
113.07111	7814.21533203125
115.25202	1319.95776367188
120.08099	2784.48950195313
129.10181	5775.95947265625
136.07553	21925.91015625
149.79291	1631.65490722656
155.11835	1766.24438476563
159.07962	1633.08630371094
159.09186	8263.1171875
161.07381	2001.80651855469
169.13402	4916.12109375
181.09642	2790.58544921875
182.10147	1590.38659667969
182.12833	2571.40942382813
183.1131	7919.51318359375
183.14886	6966.95068359375
187.08713	1653.70446777344
189.06915	2381.4736328125
192.10211	3597.74560546875
193.09706	2322.07666015625
197.12874	3047.61694335938
200.13921	22057.154296875
210.12352	2128.93310546875
211.14296	2227.73022460938
228.13405	12381.7685546875
238.12607	15787.31640625
244.10771	3027.77075195313
267.14526	1871.02661132813
282.14511	2749.54516601563
292.1287	15106.4001464844
306.04904	1506.05773925781
329.18765	2328.03295898438
340.18466	2651.05639648438
359.03378	1484.55578613281
359.13354	1705.47998046875
425.24664	1816.83117675781
426.2132	7474.92431640625
455.2131	5858.359375
459.71793	2083.35205078125
589.31085	2440.32202148438
654.35669	3211.44018554688
718.35492	3481.9970703125
780.35522	2042.94396972656
788.36029	3021.76123046875
831.43854	3421.50927734375
844.43811	1774.9814453125
851.42407	1717.10095214844
864.49245	21973.9658203125
895.39508	1595.77709960938
912.50458	2277.46142578125
913.44696	2001.83581542969
917.39799	14879.1708984375
928.48982	43268.326171875
944.48828	1676.99816894531
962.47906	1669.02893066406
984.44151	33164.2568359375
1072.5524	8772.34497070313
1140.285	2839.20776367188
1251.5536	11974.7849121094
1723.708	2110.1025390625
2827.2686	2137.27758789063
2844.8745	1971.39721679688
peaklist end

peaklist start
mz=767.634013545253
fragmentation=HCD
charge=4
header=RawFile: QE929_MSQ1321_20180329_Heba_ub_s9_30_3 Index: 13634 Silind: 69032
101.07141	6925.345703125
102.05541	2585.86303710938
113.07117	6669.49462890625
124.03938	7193.9140625
129.1022	15333.658203125
136.0761	3129.63793945313
143.5677	1403.05554199219
169.13339	16751.349609375
175.11885	2318.9755859375
183.14912	13860.8935546875
197.12883	14314.4853515625
205.06496	2720.43017578125
211.14424	7280.1494140625
218.46716	1337.04565429688
226.11844	5547.05029296875
244.13046	5026.55419921875
329.19232	9975.8232421875
340.18417	9758.3564453125
349.11801	1717.49353027344
425.23978	3246.62255859375
435.20419	2133.72924804688
442.27554	6597.970703125
455.2149	3107.1435546875
456.75278	2208.14892578125
457.24762	1507.48205566406
464.75134	5428.8544921875
525.31097	1484.23303222656
543.27173	2182.41040039063
553.33319	1992.57360839844
573.31958	10206.099609375
583.30939	2353.6845703125
589.31018	1836.64428710938
654.35413	5803.423828125
670.31555	2339.14135742188
702.35627	10356.2139892578
711.32898	1754.90417480469
718.35919	2001.68872070313
729.32861	2520.3681640625
781.86316	1820.12451171875
804.35791	2106.6083984375
815.44165	7066.72705078125
831.4469	1829.77783203125
864.49242	24050.060546875
869.39765	5420.44458007813
912.49473	47455.5444335938
917.40033	5960.98583984375
928.48957	11978.8950195313
933.39557	6632.0966796875
1127.5796	3318.6318359375
1131.5115	2458.77416992188
1682.7065	1765.15100097656
peaklist end

peaklist start
mz=767.634149394485
fragmentation=HCD
charge=4
header=RawFile: QE929_MSQ1321_20180329_Heba_ub_s2_ctrl_2 Index: 16399 Silind: 65442
101.39062	1341.06628417969
102.12242	1255.68225097656
122.11841	1366.77465820313
179.17995	1267.13073730469
244.80559	1474.61779785156
912.49152	2277.65234375
1117.8231	1629.57861328125
1237.8131	1582.90539550781
2025.7504	1805.21948242188
2665.3823	2114.02856445313
2870.7751	2053.43212890625
peaklist end

peaklist start
mz=767.634514105302
fragmentation=HCD
charge=4
header=RawFile: QE929_MSQ1321_20180329_Heba_ub_s4_10_1 Index: 16347 Silind: 59232
101.07106	1428.54675292969
103.91925	1388.10290527344
107.30846	1173.23840332031
107.45827	1091.12121582031
109.25555	1237.8984375
119.08141	2906.77172851563
120.0808	2304.775390625
201.00957	1418.65710449219
224.45711	1373.62609863281
270.14407	1654.28601074219
391.5968	1527.49548339844
548.85272	1479.30639648438
848.5993	1599.30261230469
861.06647	1779.96948242188
874.4967	1768.29150390625
907.85181	1746.13647460938
934.38062	1622.42211914063
1071.8997	2012.09020996094
1074.4993	1583.41137695313
1305.7395	4198.439453125
1559.5371	1665.61706542969
peaklist end

peaklist start
mz=767.634514105302
fragmentation=HCD
charge=4
header=RawFile: QE929_MSQ1321_20180329_Heba_ub_s4_10_1 Index: 16433 Silind: 59232
120.08071	3349.0634765625
129.10294	1830.50231933594
175.11914	6593.3291015625
177.01277	1408.36547851563
231.11218	1619.34094238281
286.10269	2776.51440429688
313.97037	1441.24353027344
316.83771	1421.52502441406
325.18704	1506.33569335938
342.14081	1971.55078125
360.15488	2906.9853515625
457.17056	1625.21960449219
475.18097	6909.21630859375
480.87396	1512.51110839844
482.2663	2283.8564453125
499.2981	42970.21484375
539.58734	1897.49865722656
562.21155	1741.85424804688
598.3656	5890.43408203125
627.24194	1787.5458984375
726.4226	9561.26318359375
873.49115	7173.23779296875
922.66028	1862.57897949219
974.53456	8802.515625
1170.8931	1705.94921875
peaklist end

peaklist start
mz=767.644534108396
fragmentation=HCD
charge=4
header=RawFile: QE929_MSQ1321_20180329_Heba_ub_s2_ctrl_2 Index: 12968 Silind: 62646
110.07175	1317.24536132813
120.0808	1483.333984375
136.07523	3055.646484375
153.04497	1855.94470214844
200.13971	1429.42224121094
213.21294	1362.43078613281
214.11852	7505.47607421875
226.11279	1315.97021484375
239.66844	1696.88439941406
425.25867	1653.32800292969
496.94876	1426.30725097656
787.36987	1451.18701171875
836.09979	2339.2236328125
1232.54	8524.73315429688
1345.407	2271.4140625
1560.7144	1752.11328125
2090.5012	1694.09692382813
peaklist end

peaklist start
mz=614.318388752473
fragmentation=HCD
charge=5
header=RawFile: QE929_MSQ1321_20180329_Heba_ub_s2_ctrl_2 Index: 9479 Silind: 43447
102.05536	4861.302734375
120.08117	1239.546875
121.04366	1060.66027832031
122.19632	1428.24719238281
124.03924	1849.29174804688
129.1019	8864.0732421875
136.07565	10284.7138671875
137.10698	1150.67785644531
139.41632	1141.20654296875
147.11252	1809.24353027344
165.69502	1197.84106445313
169.13354	6273.48291015625
180.01003	1298.32666015625
181.03293	1264.02685546875
197.12807	2659.67553710938
226.11836	1515.89465332031
244.13033	1322.74621582031
310.17615	1720.26904296875
358.19479	2432.67553710938
527.24292	1174.15417480469
539.29425	1358.63354492188
553.33429	1367.54809570313
572.30884	2032.68041992188
600.30432	1563.13256835938
634.35065	1440.3408203125
708.61993	1448.47338867188
714.40582	2490.5791015625
1758.0337	1760.95166015625
peaklist end

peaklist start
mz=767.852477232552
fragmentation=HCD
charge=4
header=RawFile: QE929_MSQ1321_20180329_Heba_ub_s2_ctrl_2 Index: 11140 Silind: 62197
117.75701	1254.16198730469
129.10159	1969.35327148438
170.89319	1301.01000976563
300.60693	1498.7900390625
349.36487	1398.18908691406
636.38043	1302.57153320313
729.33679	1776.17993164063
737.38373	1628.07788085938
779.63373	1700.79028320313
781.90991	1579.64758300781
888.36737	1854.6865234375
911.89105	2518.15283203125
939.50067	1531.41345214844
1002.481	2188.64404296875
1101.5613	1868.32702636719
1633.7623	1714.20080566406
1849.7711	4753.25659179688
2054.2451	1795.51293945313
peaklist end

peaklist start
mz=767.852477232552
fragmentation=HCD
charge=4
header=RawFile: QE929_MSQ1321_20180329_Heba_ub_s2_ctrl_2 Index: 11362 Silind: 62197
113.0716	2344.9248046875
129.10274	6446.65283203125
138.47636	1422.91674804688
211.14445	1937.57922363281
226.11848	1905.59594726563
244.13025	1476.79553222656
340.18808	1697.74353027344
432.75192	2181.98852539063
501.7569	3025.19750976563
502.25186	2603.052734375
553.33179	1466.47729492188
654.3576	2635.55541992188
657.31519	1558.8896484375
689.28394	1623.48352050781
767.43982	2673.54370117188
864.49658	15411.568359375
865.48383	2253.29858398438
917.39978	5781.4306640625
1084.549	1615.384765625
1154.3429	1795.62744140625
1226.6245	1688.82775878906
1322.2881	1878.21447753906
1789.4448	1628.3662109375
1834.0571	1608.90087890625
peaklist end

peaklist start
mz=767.852756164067
fragmentation=HCD
charge=4
header=RawFile: QE929_MSQ1321_20180329_Heba_ub_s1_ctrl_1 Index: 9942 Silind: 59085
150.20102	1393.01110839844
307.99579	1307.05883789063
320.14569	1397.40002441406
340.98526	1356.78662109375
561.87183	1420.81469726563
737.37628	2019.11193847656
764.01343	1554.23498535156
1003.0486	1639.85864257813
1031.7505	1872.39306640625
1216.2828	1908.47839355469
1428.3652	1601.40344238281
1814.9865	1790.90112304688
peaklist end

peaklist start
mz=767.852920983163
fragmentation=HCD
charge=4
header=RawFile: QE929_MSQ1321_20180329_Heba_ub_s3_ctrl_3 Index: 10366 Silind: 57435
101.08515	1245.29235839844
129.10287	1740.88891601563
136.11385	1440.71276855469
285.93842	1370.90222167969
288.936	1357.29968261719
316.03345	1779.00720214844
445.40204	1464.04577636719
476.6095	1484.52990722656
503.24704	2182.13256835938
542.95374	1508.51989746094
911.39111	5465.4794921875
968.44458	1512.74938964844
1018.4429	1883.23999023438
1032.4532	1587.21630859375
1032.9469	2701.11303710938
1426.5691	1502.46838378906
2874.4788	1771.2578125
peaklist end

peaklist start
mz=767.852951447599
fragmentation=HCD
charge=4
header=RawFile: QE929_MSQ1321_20180329_Heba_ub_s3_ctrl_3 Index: 10678 Silind: 57535
101.07114	2888.09130859375
113.0715	1659.90393066406
115.30099	1253.28271484375
129.103	4220.7841796875
161.07376	1996.18029785156
183.14809	1811.52490234375
189.06956	1806.17626953125
197.12804	2966.39208984375
237.12344	3317.86083984375
249.43872	1354.71508789063
432.75049	2990.06005859375
508.28329	1661.18701171875
654.35516	2326.76391601563
767.4248	2754.36938476563
864.48901	29136.572265625
917.39648	2209.30810546875
1065.5394	2247.46704101563
1268.0939	1715.3134765625
1288.5547	1565.27612304688
1983.655	1823.73046875
peaklist end

peaklist start
mz=767.853056209184
fragmentation=HCD
charge=4
header=RawFile: QE929_MSQ1321_20180329_Heba_ub_s6_10_3 Index: 11375 Silind: 58432
110.07161	2001.91809082031
117.66307	1574.54858398438
123.59056	1384.4423828125
479.08554	1474.46142578125
513.25323	1718.42102050781
933.98114	1642.15502929688
1003.4916	3245.20141601563
1051.5088	1974.25048828125
1051.9906	2005.67822265625
1100.5409	10226.759765625
1266.5188	1702.20141601563
1374.6747	2736.10620117188
peaklist end

peaklist start
mz=1023.50566196968
fragmentation=HCD
charge=3
header=RawFile: QE929_MSQ1321_20180329_Heba_ub_s8_30_2 Index: 16486 Silind: 80474
120.08077	13815.8955078125
122.44173	1421.26599121094
135.90384	1911.10534667969
143.8649	1548.42150878906
248.36302	1669.81103515625
267.14893	9657.236328125
272.75198	1641.55895996094
280.37503	1653.58996582031
295.14447	3128.88891601563
299.7796	1864.15771484375
424.18411	1891.81591796875
431.99542	1811.39868164063
549.87061	1936.98571777344
585.9552	1763.98217773438
620.42657	1813.89099121094
707.77203	1844.64099121094
1981.241	2654.70532226563
peaklist end

peaklist start
mz=1023.50566196968
fragmentation=HCD
charge=3
header=RawFile: QE929_MSQ1321_20180329_Heba_ub_s8_30_2 Index: 16552 Silind: 80474
102.93901	1421.75549316406
129.10216	14070.3203125
226.11932	1997.56799316406
350.10706	1777.73547363281
553.33362	3020.75927734375
676.38062	2214.67993164063
684.45697	2096.10717773438
830.96527	2360.94604492188
912.49014	13690.8349609375
921.15973	2209.09350585938
931.11359	1878.4521484375
943.28375	2384.68090820313
953.23895	2193.5
1116.1959	2050.55834960938
1127.5739	4449.88647460938
1195.8319	2314.32885742188
1242.5959	2302.6298828125
1275.1144	2440.595703125
1450.7129	2130.9814453125
1581.7756	7342.29541015625
1582.7645	5797.78955078125
2612.5706	2947.4375
2836.0457	2480.3349609375
peaklist end

peaklist start
mz=767.882741749915
fragmentation=HCD
charge=4
header=RawFile: QE929_MSQ1321_20180329_Heba_ub_s4_10_1 Index: 14830 Silind: 59071
110.07156	2192.67358398438
119.28578	1222.52807617188
120.0803	2516.99145507813
129.10213	1759.44287109375
198.032	1364.12060546875
201.08681	1815.58679199219
280.69852	1496.64562988281
329.14606	3090.18725585938
329.18811	1753.7822265625
340.18607	1461.96813964844
400.21912	5602.51318359375
414.17249	1433.09362792969
442.2785	1898.31311035156
650.05194	1605.94848632813
781.64355	1738.40637207031
809.41681	1810.81274414063
912.49066	9875.4833984375
1106.5644	31910.5810546875
2833.3662	2076.03295898438
peaklist end

peaklist start
mz=767.882741749915
fragmentation=HCD
charge=4
header=RawFile: QE929_MSQ1321_20180329_Heba_ub_s4_10_1 Index: 15003 Silind: 59071
352.33105	1352.64904785156
474.24783	5914.0419921875
816.42767	1951.4833984375
912.49097	2910.97387695313
peaklist end

peaklist start
mz=767.882741749915
fragmentation=HCD
charge=4
header=RawFile: QE929_MSQ1321_20180329_Heba_ub_s4_10_1 Index: 15202 Silind: 59071
143.50807	1342.49462890625
169.13289	1645.40356445313
199.04245	1344.41918945313
574.31195	1589.87353515625
912.495	2487.44482421875
1092.0156	1626.48010253906
1127.5966	1609.98303222656
2079.9062	2059.92138671875
2120.8381	1857.01489257813
2701.1917	1779.69775390625
peaklist end

peaklist start
mz=767.883889864365
fragmentation=HCD
charge=4
header=RawFile: QE929_MSQ1321_20180329_Heba_ub_s2_ctrl_2 Index: 15424 Silind: 63260
118.57726	1218.28234863281
118.76992	1454.32727050781
129.10138	1498.44104003906
150.36142	1321.14025878906
182.60364	1308.03100585938
230.96165	1383.12561035156
248.70717	1400.80993652344
270.12537	1716.12646484375
304.42792	1547.5361328125
329.19479	1559.06176757813
470.76181	1305.09301757813
912.48224	2163.09375
1467.0392	1826.23315429688
2297.0442	1995.10168457031
2612.7769	1948.83312988281
2890.0044	1866.6240234375
peaklist end

peaklist start
mz=767.883889864365
fragmentation=HCD
charge=4
header=RawFile: QE929_MSQ1321_20180329_Heba_ub_s2_ctrl_2 Index: 15576 Silind: 63260
100.86757	1173.76892089844
108.92711	1304.89135742188
129.1021	1471.86437988281
131.5083	1296.86145019531
141.25618	1270.82897949219
177.12292	1450.90161132813
371.23294	1443.99792480469
385.62469	1520.63696289063
428.13889	1436.54382324219
469.81659	1378.84741210938
804.33936	1483.70703125
890.96265	1615.46643066406
912.49274	5251.58251953125
914.49152	1649.24719238281
980.27374	2047.79028320313
1096.5548	1675.11730957031
1369.6094	1914.55749511719
1664.1384	2327.33959960938
2060.2908	1730.42297363281
3115.917	2444.53881835938
peaklist end

peaklist start
mz=767.884057381967
fragmentation=HCD
charge=4
header=RawFile: QE929_MSQ1321_20180329_Heba_ub_s5_10_2 Index: 12624 Silind: 62325
113.07143	3273.89379882813
129.10246	5617.9296875
161.07433	2889.16796875
163.04668	1387.21594238281
169.13345	5257.3681640625
182.63457	1233.56408691406
183.14941	5817.91796875
189.06877	2346.02197265625
197.12894	2465.00732421875
353.6947	1594.10705566406
353.7366	1623.30212402344
442.27887	2397.84692382813
444.4682	1543.78979492188
464.74957	7932.46533203125
613.85693	1637.15637207031
614.34991	2284.25415039063
654.35931	2279.44409179688
718.35455	2575.50537109375
736.43738	1679.58410644531
831.45123	2115.5888671875
864.49704	17943.2219238281
912.48999	2055.26635742188
915.47748	1898.45446777344
917.39996	5836.20068359375
928.48936	17798.203125
1007.5278	1944.41552734375
1075.5503	2048.03955078125
1421.9303	1832.41931152344
1466.7136	1566.00537109375
2972.0466	1818.2470703125
peaklist end

peaklist start
mz=767.884545907222
fragmentation=HCD
charge=4
header=RawFile: QE929_MSQ1321_20180329_Heba_ub_s6_10_3 Index: 14791 Silind: 59331
101.0714	1961.26831054688
102.05553	1812.65649414063
113.01372	1554.64025878906
113.07137	1603.68859863281
120.08081	2146.60571289063
129.10229	2990.69970703125
138.3271	1251.03442382813
141.02061	1219.76696777344
169.13374	6195.2890625
183.14922	8518.765625
183.42441	1565.54333496094
197.12868	6687.54296875
205.52466	1548.82141113281
211.14438	1579.76904296875
244.12802	1707.47717285156
312.16019	1711.37133789063
428.22403	1578.39538574219
445.20688	1673.82470703125
455.21332	2048.02099609375
553.33643	2294.84838867188
864.49298	2712.65209960938
917.38812	2132.20776367188
928.48688	6207.5439453125
938.07452	1828.19213867188
1070.0106	1812.38000488281
1223.6224	1745.13439941406
1989.127	1986.64343261719
2179.4722	1977.80224609375
peaklist end

peaklist start
mz=767.884545907222
fragmentation=HCD
charge=4
header=RawFile: QE929_MSQ1321_20180329_Heba_ub_s6_10_3 Index: 14968 Silind: 59331
109.87391	1246.73278808594
113.07062	1378.73669433594
119.60662	1722.32446289063
120.08086	2458.29833984375
129.10178	1686.34155273438
142.90994	1684.72399902344
143.11848	1377.49975585938
183.14925	1992.05187988281
184.72865	1315.10705566406
197.12804	1598.02160644531
261.36447	1741.27758789063
471.60748	1692.47497558594
480.81802	1870.78088378906
757.45325	1809.8779296875
822.20038	1604.46691894531
912.49023	7395.35656738281
926.46484	1913.78698730469
1106.5531	9557.4404296875
2130.6765	1898.72277832031
2160.8743	1797.01989746094
peaklist end

peaklist start
mz=767.884545907222
fragmentation=HCD
charge=4
header=RawFile: QE929_MSQ1321_20180329_Heba_ub_s6_10_3 Index: 15012 Silind: 59331
113.07106	1444.90979003906
120.08103	15577.7177734375
122.1131	1227.63977050781
129.10213	6506.056640625
133.907	1233.89196777344
143.11789	15584.908203125
169.13332	1478.583984375
171.11253	3166.0908203125
339.23764	2125.03515625
485.34125	1732.20300292969
573.32141	2121.83959960938
757.4433	5200.14306640625
870.53668	2537.00463867188
912.49087	8867.92102050781
999.5803	4581.51904296875
1098.6462	6632.58056640625
1197.7234	7202.20727539063
1310.8162	2013.57983398438
1516.5775	1921.3525390625
2042.7628	1914.79638671875
peaklist end

peaklist start
mz=767.884545907222
fragmentation=HCD
charge=4
header=RawFile: QE929_MSQ1321_20180329_Heba_ub_s6_10_3 Index: 15257 Silind: 59331
109.86349	1286.63549804688
129.10217	3251.34838867188
144.65642	1351.28149414063
159.09079	1562.84301757813
164.21385	1203.53161621094
167.31039	1774.2451171875
169.13303	1951.44909667969
181.92731	1198.96240234375
185.16603	1478.43054199219
192.18675	1421.17810058594
197.12624	1296.65649414063
235.72224	1422.38598632813
336.60306	1262.77453613281
378.51315	1439.37866210938
429.85385	1480.23974609375
487.79633	1634.1591796875
509.03354	1501.79577636719
509.59888	1645.37573242188
683.96704	1663.03125
709.90216	1622.02233886719
814.89368	1482.22814941406
912.49103	7123.244140625
913.51019	2498.953125
918.39282	1767.05615234375
946.13037	1713.46667480469
1213.0671	1885.47546386719
1863.9537	1838.40356445313
peaklist end

peaklist start
mz=767.884545907222
fragmentation=HCD
charge=4
header=RawFile: QE929_MSQ1321_20180329_Heba_ub_s6_10_3 Index: 15367 Silind: 59331
101.07142	1511.33679199219
129.10219	9008.494140625
142.12245	5779.41552734375
154.12575	1251.92614746094
159.09148	6320.861328125
169.13358	5846.45263671875
171.07642	2293.54907226563
205.56543	1502.82507324219
226.11818	2201.63891601563
234.45035	1464.20849609375
245.12842	1510.59509277344
246.07771	1428.03845214844
246.45308	1701.12329101563
270.14459	2640.97412109375
272.12421	1658.21130371094
272.17365	2102.92602539063
300.17053	3146.0810546875
367.19739	2558.85815429688
384.36563	1350.19702148438
431.20999	2934.20239257813
432.51413	1839.48889160156
451.1138	1559.50207519531
466.26263	1636.65515136719
643.36816	1837.77136230469
773.39935	2102.61767578125
1023.008	1600.25695800781
1034.5642	9989.7119140625
1035.5509	2049.400390625
1128.9283	1598.76025390625
peaklist end

peaklist start
mz=767.88480580941
fragmentation=HCD
charge=4
header=RawFile: QE929_MSQ1321_20180329_Heba_ub_s7_30_1 Index: 13505 Silind: 61288
101.0714	2701.703125
106.63142	1318.78491210938
108.74046	1198.39636230469
113.07122	6867.4296875
129.10208	2816.21166992188
161.07443	1986.66564941406
169.13348	7083.63232421875
183.14961	7223.64892578125
189.06947	1800.09350585938
197.12845	2896.89379882813
211.14366	2203.17700195313
310.21497	1481.5048828125
329.19424	3125.1640625
332.37552	1541.55163574219
379.8316	1384.76977539063
442.27808	1699.09619140625
453.2139	1521.70922851563
459.21796	1453.70043945313
654.35516	2096.23046875
661.00836	1468.05737304688
685.5575	1625.89807128906
718.35907	6232.23681640625
784.38391	1862.81433105469
788.36267	2074.55126953125
831.44647	1627.13366699219
832.01099	1973.09118652344
864.49494	24359.7836914063
912.5025	1593.74230957031
917.39803	10061.2661132813
928.48831	31184.7580566406
1024.0774	1758.23718261719
1028.6541	1601.11291503906
2855.8403	1975.15466308594
peaklist end

peaklist start
mz=767.884904812139
fragmentation=HCD
charge=4
header=RawFile: QE929_MSQ1321_20180329_Heba_ub_s6_10_3 Index: 16653 Silind: 60143
120.08118	1745.92980957031
129.1017	1492.8935546875
135.86801	1237.81970214844
150.7915	1332.42114257813
179.14967	1318.61755371094
183.85616	1570.48413085938
212.17119	1280.33654785156
293.53607	1367.80908203125
336.41037	1452.0556640625
447.1514	1388.22241210938
458.36316	1575.13928222656
636.74249	1500.28308105469
836.15796	1667.43103027344
1878.8824	1879.23864746094
peaklist end

peaklist start
mz=767.88524994033
fragmentation=HCD
charge=4
header=RawFile: QE929_MSQ1321_20180329_Heba_ub_s9_30_3 Index: 15176 Silind: 69234
120.08077	1383.25634765625
129.10196	2576.0498046875
157.73119	1329.01513671875
197.12782	1536.01782226563
266.87894	1378.23889160156
325.91101	1490.58142089844
552.80353	1427.19836425781
608.07227	1427.30285644531
912.49593	7504.71557617188
1738.9894	1893.70385742188
2017.2681	1925.35314941406
2608.113	1876.21264648438
peaklist end

peaklist start
mz=1023.7860381507
fragmentation=HCD
charge=3
header=RawFile: QE929_MSQ1321_20180329_Heba_ub_s8_30_2 Index: 18322 Silind: 81212
102.05525	3605.62719726563
106.08618	1542.72534179688
110.07133	41319.96875
136.07567	2166.35498046875
175.11836	20282.447265625
197.10297	3163.11791992188
225.09741	6756.310546875
247.10695	6426.03515625
275.10208	3545.99877929688
288.20288	9410.5517578125
362.47803	1794.41723632813
404.14319	2702.88403320313
411.1727	2311.91137695313
451.26602	19476.4450683594
571.30011	2215.88598632813
588.32328	35018.2700195313
665.22565	2291.98974609375
721.23083	2492.75952148438
723.83398	2361.037109375
735.39086	50832.1015625
812.27478	8520.0703125
830.29016	21901.1704101563
840.2753	19928.6416015625
858.28469	32012.0986328125
921.47181	77562.666015625
973.91376	4089.16357421875
974.40308	3327.35693359375
979.5437	2056.49731445313
983.93018	18008.05078125
984.42059	2525.49365234375
1016.3782	11447.9265136719
1022.5393	14149.2778320313
1044.3677	13321.041015625
1107.5511	70580.490234375
1230.4508	9739.8349609375
1244.6001	11585.5690917969
1244.6088	10691.8393554688
1331.6367	12676.6403808594
1377.4886	3429.837890625
1378.5055	3611.60913085938
1964.8291	66071.818359375
peaklist end

peaklist start
mz=1023.78653752012
fragmentation=HCD
charge=3
header=RawFile: QE929_MSQ1321_20180329_Heba_ub_s9_30_3 Index: 18230 Silind: 85205
110.07127	30124.373046875
129.96632	1835.38818359375
148.76234	1792.63549804688
175.11839	19705.51953125
197.10104	2068.61987304688
220.95026	1707.69396972656
225.09723	3522.80224609375
247.10625	2420.03247070313
275.10138	1866.96960449219
288.20215	7269.52490234375
340.12274	2012.56359863281
401.03214	1867.6552734375
450.40845	1875.74377441406
451.26288	11795.8359375
571.30725	2773.78344726563
588.32288	28350.7214355469
609.82593	2166.54516601563
622.80286	6694.14306640625
623.31323	3237.98706054688
735.39167	37247.318359375
812.27295	3092.12817382813
830.2914	15049.5837402344
840.27357	9936.01318359375
858.28887	21100.5385742188
921.47122	70251.3498535156
974.41528	3459.59741210938
1016.3707	3600.86303710938
1022.5479	5842.0224609375
1044.3665	14806.083984375
1066.2317	1955.55676269531
1107.5433	56793.8747558594
1230.4296	9260.09716796875
1244.5927	6733.33349609375
1331.6369	10025.0041503906
1377.5117	2790.43310546875
1378.4952	3262.7041015625
1476.0454	2340.51782226563
1517.374	2069.40014648438
1561.694	5660.58715820313
1848.875	2499.33984375
1862.4004	2553.3447265625
1964.8301	74598.345703125
peaklist end

peaklist start
mz=1023.78753847775
fragmentation=HCD
charge=3
header=RawFile: QE929_MSQ1321_20180329_Heba_ub_s4_10_1 Index: 18429 Silind: 80332
110.07151	13399.8046875
119.52242	1563.14978027344
131.16908	1898.83752441406
157.84879	1707.80676269531
175.11896	11165.1328125
209.20135	1657.17236328125
246.6916	1693.1259765625
268.88623	1595.91088867188
288.20102	5536.81201171875
451.26614	8481.6494140625
471.20923	2008.08605957031
588.32358	16329.1494140625
626.11707	1991.00280761719
724.34015	1911.9921875
735.39337	11601.3623046875
736.38489	2688.78662109375
830.29718	6489.33642578125
840.27667	3390.59594726563
858.2867	15733.2270507813
904.42755	2123.03857421875
921.46612	27591.4619140625
983.91223	7161.611328125
1022.5359	14700.7512207031
1044.3677	3943.49682617188
1107.5464	35107.6728515625
1244.6284	3186.5595703125
1299.8706	2106.23950195313
1331.6347	5368.73413085938
1964.828	28648.390625
peaklist end

peaklist start
mz=1023.78873240555
fragmentation=HCD
charge=3
header=RawFile: QE929_MSQ1321_20180329_Heba_ub_s7_30_1 Index: 14132 Silind: 75732
352.71896	1710.42907714844
782.17603	1725.86938476563
956.33044	2126.6669921875
1853.562	2296.8798828125
2629.5769	2215.15551757813
2987.5708	3066.11303710938
peaklist end

peaklist start
mz=768.133386593104
fragmentation=HCD
charge=4
header=RawFile: QE929_MSQ1321_20180329_Heba_ub_s5_10_2 Index: 13609 Silind: 62470
104.18025	1273.40881347656
112.35769	1310.60107421875
120.08109	1692.44799804688
126.15926	1307.06689453125
131.09532	1652.52380371094
136.34534	1328.66345214844
143.11775	2747.72338867188
155.4608	1379.23364257813
169.13373	3304.85205078125
183.1496	3030.6650390625
197.12779	1839.92626953125
207.61981	1587.94262695313
322.82626	1472.91040039063
329.19543	1692.23266601563
442.28027	1559.98583984375
465.24966	2378.35473632813
471.22986	1443.36755371094
649.22058	1532.46215820313
702.35913	7265.3076171875
784.41888	1435.65148925781
864.48792	1902.98815917969
885.42523	1717.7861328125
912.49855	15367.5307617188
917.39655	1808.3759765625
1161.7258	1856.59375
1407.5558	1650.05920410156
1566.7394	1734.22387695313
1700.562	2014.66577148438
1847.9041	1901.33825683594
2274.2466	1971.10717773438
2383.9678	1884.34167480469
2512.3562	1791.60217285156
peaklist end

peaklist start
mz=768.133793789213
fragmentation=HCD
charge=4
header=RawFile: QE929_MSQ1321_20180329_Heba_ub_s3_ctrl_3 Index: 14664 Silind: 60370
120.08118	1660.87329101563
121.69386	1370.79541015625
141.90137	1475.94689941406
154.83026	1313.24047851563
171.69461	1269.9755859375
181.24434	1306.51892089844
211.1432	1666.4736328125
251.25092	1346.56469726563
339.70486	1317.8486328125
395.59036	1382.115234375
691.69745	1720.18383789063
724.40485	1555.20324707031
725.10248	1673.41833496094
745.64258	1734.17358398438
826.82544	1473.43933105469
864.49023	2170.240234375
912.48444	7123.08642578125
913.50946	1897.82495117188
1206.2533	1553.93859863281
1228.3345	1899.05346679688
1709.6604	1865.34899902344
1873.0076	1927.7197265625
2916.0581	2173.154296875
peaklist end

peaklist start
mz=768.133793789213
fragmentation=HCD
charge=4
header=RawFile: QE929_MSQ1321_20180329_Heba_ub_s3_ctrl_3 Index: 14747 Silind: 60370
120.08097	5380.81005859375
128.82574	1414.93676757813
129.10201	2385.04809570313
134.51907	1491.57946777344
141.10141	1384.20092773438
145.19722	1366.51318359375
148.94682	1526.08422851563
169.09666	1927.84216308594
199.1071	7121.51953125
221.14832	2291.14599609375
222.13112	2234.24926757813
227.10167	11374.6474609375
244.97479	1347.59155273438
250.1255	2840.96923828125
317.48065	1462.00073242188
328.93295	1534.04846191406
347.31622	1497.67199707031
356.14346	14956.404296875
389.13278	1300.41394042969
389.18204	1622.89868164063
469.22342	2782.72827148438
559.73773	1742.62866210938
662.37708	2251.34301757813
758.33502	2846.48583984375
863.51715	2452.75708007813
890.50568	1665.1220703125
1121.5944	2195.41186523438
1200.6727	1637.6484375
peaklist end

peaklist start
mz=768.134402152754
fragmentation=HCD
charge=4
header=RawFile: QE929_MSQ1321_20180329_Heba_ub_s1_ctrl_1 Index: 12372 Silind: 59937
102.05521	1626.73913574219
129.10263	3133.38452148438
150.88902	1391.81164550781
169.13354	5904.037109375
183.14902	5664.2607421875
188.03697	1673.50073242188
211.14452	1833.84460449219
235.79378	1337.24499511719
249.53966	1394.69995117188
277.9769	1427.82934570313
289.16574	1609.42114257813
329.26376	1348.79663085938
340.1875	2130.05517578125
391.55469	1520.97021484375
442.27786	2734.75805664063
455.21655	1446.61279296875
456.75443	3245.69018554688
511.77884	1692.80517578125
528.01624	1583.47705078125
702.35291	2962.82885742188
912.49082	25516.0537109375
933.39114	5844.0625
1204.6138	1909.18774414063
1353.7479	2009.87145996094
2403.0977	1813.77453613281
2644.5796	1850.15856933594
peaklist end

peaklist start
mz=768.134431402888
fragmentation=HCD
charge=4
header=RawFile: QE929_MSQ1321_20180329_Heba_ub_s5_10_2 Index: 12624 Silind: 62340
113.07143	3273.89379882813
129.10246	5617.9296875
161.07433	2889.16796875
163.04668	1387.21594238281
169.13345	5257.3681640625
182.63457	1233.56408691406
183.14941	5817.91796875
189.06877	2346.02197265625
197.12894	2465.00732421875
353.6947	1594.10705566406
353.7366	1623.30212402344
442.27887	2397.84692382813
444.4682	1543.78979492188
464.74957	7932.46533203125
613.85693	1637.15637207031
614.34991	2284.25415039063
654.35931	2279.44409179688
718.35455	2575.50537109375
736.43738	1679.58410644531
831.45123	2115.5888671875
864.49704	17943.2219238281
912.48999	2055.26635742188
915.47748	1898.45446777344
917.39996	5836.20068359375
928.48936	17798.203125
1007.5278	1944.41552734375
1075.5503	2048.03955078125
1421.9303	1832.41931152344
1466.7136	1566.00537109375
2972.0466	1818.2470703125
peaklist end

peaklist start
mz=768.134479454724
fragmentation=HCD
charge=4
header=RawFile: QE929_MSQ1321_20180329_Heba_ub_s2_ctrl_2 Index: 15275 Silind: 63191
125.18123	1247.64904785156
142.28548	1326.80078125
149.05475	1538.33056640625
151.92288	1296.14123535156
161.07448	1412.14196777344
166.43968	1371.62255859375
182.12759	1407.16589355469
248.69078	1367.80041503906
329.19171	1591.55834960938
455.2114	1759.70642089844
702.36426	1683.94714355469
912.48672	9956.72314453125
961.3103	1584.51232910156
965.50671	1566.24682617188
2462.1421	1739.908203125
3029.7219	2419.03076171875
peaklist end

peaklist start
mz=768.134656722005
fragmentation=HCD
charge=4
header=RawFile: QE929_MSQ1321_20180329_Heba_ub_s7_30_1 Index: 15650 Silind: 61672
169.13416	1388.70666503906
171.14894	1550.36254882813
271.45218	1260.70202636719
276.09946	1266.89245605469
392.06067	1717.54309082031
774.76117	1491.22521972656
912.49048	2782.87744140625
1455.8916	1703.97058105469
1484.1339	1850.08203125
1494.0874	1852.63061523438
peaklist end

peaklist start
mz=768.135099522159
fragmentation=HCD
charge=4
header=RawFile: QE929_MSQ1321_20180329_Heba_ub_s1_ctrl_1 Index: 12624 Silind: 60012
145.70746	1456.59143066406
169.2005	1259.23803710938
197.12801	1726.32214355469
280.30258	1246.47912597656
402.56308	1740.99035644531
586.54352	1403.94860839844
758.3783	1517.36303710938
813.32367	1519.93383789063
884.39398	1586.37890625
912.49634	8185.66064453125
945.55426	1651.06018066406
1122.96	1688.93920898438
1197.6456	1726.30041503906
1296.5906	1662.87817382813
1499.2142	1649.75756835938
1614.5194	1713.66491699219
1778.8324	1738.79736328125
2077.2371	1618.29614257813
2358.6646	1802.97216796875
peaklist end

peaklist start
mz=768.135099522159
fragmentation=HCD
charge=4
header=RawFile: QE929_MSQ1321_20180329_Heba_ub_s1_ctrl_1 Index: 12729 Silind: 60012
105.15613	1361.36840820313
129.10202	1466.05224609375
172.87531	1464.21875
176.52951	1367.14526367188
180.05659	1289.14135742188
644.80524	1651.00952148438
823.31689	1650.39709472656
912.4942	5570.87841796875
925.18463	1728.7001953125
1270.5519	1744.98181152344
2294.3093	2029.67980957031
2958.5256	1969.40319824219
peaklist end

peaklist start
mz=768.135191922386
fragmentation=HCD
charge=4
header=RawFile: QE929_MSQ1321_20180329_Heba_ub_s5_10_2 Index: 14044 Silind: 62539
101.07142	1408.99621582031
153.90314	1244.49584960938
179.32521	1319.28259277344
183.14882	1740.99011230469
202.7101	1390.57238769531
211.14453	2393.25170898438
251.12965	1337.18188476563
289.11752	1217.66650390625
421.15146	1925.30200195313
480.84155	1517.41723632813
573.31799	2412.58154296875
621.31226	1631.95263671875
702.35553	2459.7412109375
734.88818	1488.82482910156
815.43909	2296.52587890625
912.49466	18903.8393554688
1218.4836	1941.89440917969
1676.7745	2090.06909179688
1985.4362	2197.45263671875
peaklist end

peaklist start
mz=768.135478352754
fragmentation=HCD
charge=4
header=RawFile: QE929_MSQ1321_20180329_Heba_ub_s2_ctrl_2 Index: 15922 Silind: 63359
101.30244	1232.60302734375
122.33322	1202.19030761719
136.87971	1309.83386230469
183.14909	1696.50891113281
193.87247	1315.35473632813
400.72653	1652.60803222656
404.55829	1457.15747070313
456.74936	2269.005859375
627.82135	1455.14392089844
912.48663	2756.13842773438
1178.4165	1631.31811523438
1533.0194	1715.48059082031
2751.0544	2168.275390625
2878.0381	2335.076171875
2895.1624	1831.5537109375
peaklist end

peaklist start
mz=768.13554223479
fragmentation=HCD
charge=4
header=RawFile: QE929_MSQ1321_20180329_Heba_ub_s1_ctrl_1 Index: 11895 Silind: 59872
106.14893	1505.73620605469
113.07147	1586.35900878906
129.10312	1911.25305175781
133.1154	1283.8076171875
161.07568	1652.17504882813
183.1489	1786.29699707031
211.14438	2134.7783203125
251.01173	1571.74206542969
452.53391	1753.74389648438
464.75043	2736.71508789063
864.49322	8694.34301757813
917.3894	2707.98315429688
918.40656	1954.87731933594
928.48785	6705.2353515625
1019.0219	1636.12512207031
1082.1724	1657.85961914063
1437.3804	1749.767578125
peaklist end

peaklist start
mz=768.135882815127
fragmentation=HCD
charge=4
header=RawFile: QE929_MSQ1321_20180329_Heba_ub_s8_30_2 Index: 14525 Silind: 61746
101.07134	1589.30847167969
102.05568	1700.05078125
113.07108	1492.47229003906
116.91752	1348.79089355469
129.10245	3300.77197265625
130.10744	1441.42407226563
145.1458	1481.103515625
147.20744	1374.98510742188
183.14911	2468.90063476563
192.11612	1376.67980957031
197.1277	2633.712890625
199.17986	1382.89477539063
211.14325	1917.578125
298.14059	1588.90502929688
317.31909	1949.80871582031
442.27917	1910.42028808594
456.75137	2220.375
547.79266	1657.38452148438
573.31799	2985.68432617188
654.35645	2144.03466796875
702.35718	6170.8369140625
815.43915	5538.9033203125
864.47504	1689.68920898438
912.49625	23688.4912109375
928.48499	3106.517578125
933.3894	7008.45458984375
1242.0757	1722.81066894531
2494.3933	2357.28540039063
2615.3362	2362.29272460938
2651.0061	1936.02172851563
peaklist end

peaklist start
mz=768.136112440361
fragmentation=HCD
charge=4
header=RawFile: QE929_MSQ1321_20180329_Heba_ub_s3_ctrl_3 Index: 15437 Silind: 60912
105.16087	1369.36853027344
110.07195	1868.52490234375
171.15491	1340.92944335938
188.10368	1449.91760253906
197.97411	1383.71545410156
267.9581	1649.76025390625
391.87332	1574.76049804688
469.32181	1493.3232421875
576.80573	1837.43127441406
913.50696	1770.2353515625
1373.5876	1967.9169921875
1602.359	2115.68188476563
2032.4834	1935.97192382813
2402.1096	1875.01245117188
peaklist end

peaklist start
mz=614.723413802637
fragmentation=HCD
charge=5
header=RawFile: QE929_MSQ1321_20180329_Heba_ub_s2_ctrl_2 Index: 4418 Silind: 42949
110.07156	101917.9140625
111.07461	5120.44970703125
119.67	1191.79565429688
122.49214	1174.52209472656
128.28349	1181.56115722656
129.10239	2630.3603515625
136.07571	7842.126953125
138.06572	4643.55810546875
150.52296	1319.55285644531
175.12016	1499.126953125
215.11235	1351.13500976563
228.11281	6412.14990234375
239.32036	1503.41284179688
255.14473	2334.73754882813
273.13407	29004.9069824219
291.5246	1419.29821777344
301.12929	21685.3414306641
312.16583	6948.37060546875
329.19119	6361.0830078125
428.46866	1253.52966308594
488.16336	2267.01220703125
584.19177	1235.47094726563
584.35128	23467.8271484375
615.7807	6576.0654296875
699.3795	14306.2518310547
742.76019	1458.03295898438
773.10895	1849.38842773438
788.28021	2093.0546875
814.40068	14299.5791015625
881.89307	1601.30029296875
927.68274	1727.07922363281
929.43086	48366.4091796875
1092.4955	51801.5029296875
1209.9183	1605.0146484375
peaklist end

peaklist start
mz=512.446287469483
fragmentation=HCD
charge=6
header=RawFile: QE929_MSQ1321_20180329_Heba_ub_s2_ctrl_2 Index: 9716 Silind: 27124
110.07169	2119.9794921875
113.52765	990.778076171875
120.0806	1335.10168457031
121.51527	1088.63439941406
129.10242	4338.5869140625
136.07576	12575.966796875
139.09818	4144.94873046875
159.11261	5187.25341796875
173.12836	2160.9453125
175.11876	6920.87890625
187.10846	1419.60144042969
195.54799	1051.97644042969
199.17957	1160.21374511719
201.12265	2228.36767578125
203.12077	1535.81201171875
213.08743	5467.11083984375
226.8336	1118.30346679688
242.14983	1328.74108886719
253.62724	10311.892578125
271.17566	2622.908203125
288.20288	4332.19091796875
294.16574	7600.8046875
321.16241	1558.30249023438
335.15878	4331.2470703125
378.67343	2534.046875
401.28592	6347.736328125
428.20721	1149.04321289063
455.85086	1278.05078125
506.24866	12340.0830078125
514.37036	7624.9794921875
601.40198	44038.943359375
669.30621	3981.2177734375
700.47357	7752.88720703125
728.34735	1896.23754882813
738.33121	24040.4184570313
756.34079	9070.13623046875
787.49921	9126.09399414063
942.42029	1693.13903808594
950.55975	2185.00512695313
1500.8536	1450.72998046875
peaklist end

peaklist start
mz=614.859880955824
fragmentation=HCD
charge=5
header=RawFile: QE929_MSQ1321_20180329_Heba_ub_s8_30_2 Index: 18612 Silind: 41443
106.63008	1202.05908203125
110.07204	1155.81970214844
120.08072	15975.5068359375
132.10182	1701.51525878906
133.17508	1109.04235839844
134.98212	1376.23400878906
198.99788	1301.99438476563
203.13919	2183.095703125
219.52435	1211.77685546875
269.10596	1712.28747558594
292.0979	1646.19946289063
375.04553	1363.40881347656
382.18826	4739.70654296875
514.1698	1312.22009277344
596.65771	1230.35815429688
601.36725	1267.63391113281
676.31903	1534.37976074219
1258.5361	1807.98388671875
peaklist end

peaklist start
mz=768.352004246808
fragmentation=HCD
charge=4
header=RawFile: QE929_MSQ1321_20180329_Heba_ub_s2_ctrl_2 Index: 13596 Silind: 62820
101.07136	2852.58911132813
102.05515	2172.67724609375
113.07124	9025.5986328125
127.08678	6665.4619140625
129.10239	6390.63818359375
130.28442	1327.40625
132.17787	1347.64685058594
155.08115	1921.78637695313
169.13351	7636.98388671875
175.79842	1373.50317382813
183.14923	7786.88037109375
197.1283	6201.05322265625
211.14374	2145.61547851563
233.63309	1574.80517578125
244.12914	2450.16381835938
310.20877	1639.31164550781
340.19025	1926.09167480469
404.71408	1350.78210449219
443.19775	1484.33935546875
455.21365	2559.2529296875
525.31152	1871.58947753906
542.50293	1537.82629394531
609.49347	1493.62719726563
654.3559	1810.27124023438
698.33728	1689.64831542969
766.8797	2349.64770507813
767.85773	1751.57873535156
864.49322	29138.5817871094
913.43152	1810.44116210938
918.38763	2046.53833007813
931.5014	1864.70495605469
1026.4855	1937.40246582031
1378.6475	11817.767578125
1550.4066	1763.828125
1874.4045	1851.72021484375
1976.3263	1914.70190429688
2068.2786	1916.27917480469
2365.4131	2587.83520507813
peaklist end

peaklist start
mz=512.570552213809
fragmentation=HCD
charge=6
header=RawFile: QE929_MSQ1321_20180329_Heba_ub_s4_10_1 Index: 4406 Silind: 20146
101.07153	10193.8544921875
102.0556	2175.662109375
110.07181	2140.8212890625
116.0716	1472.51440429688
120.08109	7110.4326171875
127.08635	2436.19189453125
129.10255	25896.9375
130.08649	5970.6767578125
133.04314	5992.87744140625
136.07585	1818.68505859375
147.11333	3834.322265625
150.25618	1032.78552246094
151.64777	1092.03649902344
155.08269	1271.52392578125
159.09209	5645.77587890625
183.14899	1786.98620605469
196.07166	2289.01879882813
201.03342	10797.6953125
211.14517	2059.34448242188
214.08179	7384.15380859375
217.08199	2663.50366210938
218.07935	1439.37805175781
258.14529	5207.04248046875
357.13986	2361.95336914063
394.68982	2371.32446289063
586.28339	1319.42797851563
599.37769	1448.21594238281
724.58746	1239.95153808594
753.35071	1313.95190429688
869.44122	1348.97473144531
peaklist end

peaklist start
mz=768.373996598959
fragmentation=HCD
charge=4
header=RawFile: QE929_MSQ1321_20180329_Heba_ub_s7_30_1 Index: 18212 Silind: 62166
120.0808	1630.095703125
136.07545	9910.09375
168.86137	1488.83508300781
176.36008	1499.7314453125
225.41072	1445.25915527344
231.84029	1306.73181152344
354.46259	1371.47473144531
426.86938	1667.99951171875
436.26846	1446.97741699219
436.4187	1464.71215820313
528.51215	1519.60217285156
654.51331	1468.80541992188
907.92102	1839.92883300781
910.38342	2162.6103515625
1023.4717	1819.94653320313
1263.6173	1807.01477050781
peaklist end

peaklist start
mz=1024.16426410382
fragmentation=HCD
charge=3
header=RawFile: QE929_MSQ1321_20180329_Heba_ub_s6_10_3 Index: 19410 Silind: 81058
110.07154	2829.21459960938
421.39172	1918.203125
448.64636	1940.96447753906
548.92596	1566.82250976563
569.50183	1990.76586914063
588.32391	2859.17041015625
598.26135	1718.87902832031
735.3894	2435.6953125
768.90576	1814.24743652344
921.46497	7229.30126953125
930.0199	1927.02221679688
974.40796	2175.94750976563
983.41553	5995.01611328125
1107.5482	3756.51025390625
1352.7213	2060.44750976563
peaklist end

peaklist start
mz=1024.16638841312
fragmentation=HCD
charge=3
header=RawFile: QE929_MSQ1321_20180329_Heba_ub_s4_10_1 Index: 19280 Silind: 80708
110.07156	2901.12182617188
126.55222	1490.11596679688
161.21724	1586.96301269531
171.23924	1686.91723632813
588.32776	2170.84204101563
673.74121	1961.0263671875
735.39551	2088.0625
741.22711	2467.82495117188
821.94629	2593.3974609375
983.41711	3741.18212890625
1099.5031	2267.462890625
1442.8348	2098.2900390625
1554.656	2149.60278320313
1697.7916	2164.17407226563
peaklist end

peaklist start
mz=768.378099514177
fragmentation=HCD
charge=4
header=RawFile: QE929_MSQ1321_20180329_Heba_ub_s6_10_3 Index: 15012 Silind: 59336
113.07106	1444.90979003906
120.08103	15577.7177734375
122.1131	1227.63977050781
129.10213	6506.056640625
133.907	1233.89196777344
143.11789	15584.908203125
169.13332	1478.583984375
171.11253	3166.0908203125
339.23764	2125.03515625
485.34125	1732.20300292969
573.32141	2121.83959960938
757.4433	5200.14306640625
870.53668	2537.00463867188
912.49087	8867.92102050781
999.5803	4581.51904296875
1098.6462	6632.58056640625
1197.7234	7202.20727539063
1310.8162	2013.57983398438
1516.5775	1921.3525390625
2042.7628	1914.79638671875
peaklist end

peaklist start
mz=768.380884330817
fragmentation=HCD
charge=4
header=RawFile: QE929_MSQ1321_20180329_Heba_ub_s3_ctrl_3 Index: 11798 Silind: 57910
102.46721	1511.33154296875
110.07175	8899.0244140625
124.30784	1315.37487792969
129.10245	1656.45397949219
130.08649	3302.69482421875
136.07617	2913.74194335938
140.5976	1278.15783691406
147.11339	8292.0673828125
159.07579	1866.01110839844
169.1338	2332.05151367188
173.12891	7106.888671875
175.11852	3021.71166992188
186.62634	1617.814453125
187.14374	1906.82043457031
201.12302	5413.35009765625
234.4727	1589.04174804688
237.13412	1781.68640136719
260.19653	3065.05737304688
344.12106	1713.93908691406
373.28156	5494.44384765625
374.55396	1586.0361328125
409.14481	1717.66748046875
409.2565	1499.08654785156
437.25189	7464.31884765625
451.26868	2253.83447265625
474.2012	1626.12622070313
504.32382	2948.65405273438
533.32715	1553.189453125
571.2124	1867.09130859375
581.30615	1863.22436523438
605.78406	1930.67041015625
614.78809	2493.79248046875
617.41284	3341.81420898438
743.3717	2753.31787109375
744.37478	9298.79711914063
846.47229	3065.59228515625
856.47064	2510.60546875
858.45618	2614.06030273438
876.90826	1629.35473632813
898.42773	2740.81811523438
911.38043	1759.34350585938
928.48322	5673.60693359375
929.49969	5221.529296875
960.51368	14677.2946777344
967.46082	5963.138671875
1073.592	3009.30712890625
1157.5819	2258.40551757813
1158.5593	5946.8115234375
1211.5475	3032.47924804688
1360.3501	1513.54663085938
peaklist end

peaklist start
mz=768.383894705916
fragmentation=HCD
charge=4
header=RawFile: QE929_MSQ1321_20180329_Heba_ub_s5_10_2 Index: 14209 Silind: 62553
102.78886	1524.77758789063
129.10173	1422.34069824219
131.0222	1228.55895996094
169.13318	2538.955078125
183.14925	2404.63720703125
197.1282	2460.02758789063
216.09773	6685.3369140625
287.13879	1494.58813476563
301.1864	2297.60913085938
329.1879	2486.8828125
331.54236	1592.41052246094
456.74814	1797.82922363281
507.74716	1757.46008300781
573.31934	2305.01220703125
702.35101	2562.16918945313
711.35052	2006.9873046875
824.43195	2817.79711914063
840.03687	1589.91357421875
848.41412	1702.12084960938
911.4635	11248.9716796875
912.48868	14279.7109375
1058.5178	10237.48828125
1075.5071	1726.88232421875
1129.5746	9891.833984375
1493.6094	1945.42858886719
1936.8938	2159.54736328125
2951.7812	2344.02514648438
peaklist end

peaklist start
mz=768.383908387108
fragmentation=HCD
charge=4
header=RawFile: QE929_MSQ1321_20180329_Heba_ub_s3_ctrl_3 Index: 13970 Silind: 59987
101.07108	1909.90795898438
101.97995	1241.62048339844
104.90414	1180.89880371094
120.08088	1568.82299804688
129.10233	2733.357421875
167.08955	1351.81896972656
169.13306	5744.0302734375
183.14867	5268.54052734375
193.02527	1249.58093261719
197.12875	4871.8681640625
202.94907	1486.59545898438
206.55487	1358.77697753906
211.14268	1748.59265136719
255.81349	1335.28747558594
329.19165	2218.07373046875
457.25226	2088.48291015625
464.74789	2007.74548339844
528.83344	1453.59216308594
644.49902	1837.22106933594
702.35559	6437.48486328125
781.38013	2383.134765625
815.43848	2513.671875
864.49512	1660.98962402344
912.49951	17754.083984375
913.49042	7954.85986328125
917.39087	3180.10888671875
929.4903	1788.34680175781
933.39807	5722.47705078125
1271.6531	1687.74267578125
1684.041	1906.67541503906
2055.9978	1949.37841796875
2997.5469	2019.79797363281
peaklist end

peaklist start
mz=768.384084068291
fragmentation=HCD
charge=4
header=RawFile: QE929_MSQ1321_20180329_Heba_ub_s5_10_2 Index: 12309 Silind: 62310
101.07154	12673.0859375
102.05576	2492.29516601563
113.07159	11032.2900390625
129.10257	8122.19970703125
136.07581	1854.26220703125
161.07466	7107.681640625
169.1335	11219.423828125
175.11896	2548.6865234375
183.14948	10077.0283203125
189.0694	6273.92431640625
190.54109	1427.04162597656
197.12924	8570.71875
200.13928	1329.70043945313
211.14436	3300.716796875
226.11812	1743.2138671875
237.12442	7770.20166015625
244.13048	2654.49609375
265.11853	1667.80151367188
272.17105	1956.19506835938
329.19458	5189.42236328125
340.18799	5498.1142578125
393.17856	6918.3095703125
394.79007	1583.06115722656
425.23773	2208.65795898438
432.7532	2069.61181640625
434.22177	1791.72534179688
442.27634	3861.32556152344
455.21472	3103.224609375
525.31604	2766.98876953125
544.28131	1756.38720703125
582.2959	1533.66186523438
589.31226	2573.25659179688
600.30286	1678.95715332031
654.35565	8405.71557617188
718.35118	12765.0977783203
729.34052	5547.013671875
767.43913	4420.70385742188
788.3606	6530.18896484375
797.36664	2088.54931640625
798.36768	3337.17041015625
831.43591	2857.0439453125
864.49188	42803.7036132813
899.38525	2709.38012695313
917.3949	22378.2607421875
928.4888	49662.5004882813
928.49588	22511.87890625
1007.5515	1776.36962890625
1027.5145	1857.24926757813
1041.4695	24936.9084472656
1043.4564	1907.99353027344
1076.5811	1980.0576171875
1140.5322	5430.36645507813
2626.3704	1870.5986328125
peaklist end

peaklist start
mz=768.384084068291
fragmentation=HCD
charge=4
header=RawFile: QE929_MSQ1321_20180329_Heba_ub_s5_10_2 Index: 12459 Silind: 62310
101.07144	7048.92919921875
102.05531	3283.68481445313
113.0713	10426.3779296875
129.1022	8232.9755859375
169.1335	8673.94140625
183.14902	9406.3134765625
197.12823	6982.65185546875
211.14409	6057.111328125
226.11789	2598.38159179688
244.12851	5185.88134765625
280.9007	1499.20764160156
340.18604	2320.95678710938
425.23993	3095.69018554688
455.20996	2256.70776367188
525.31329	2228.33032226563
543.28333	1469.25988769531
568.34467	1574.96606445313
602.81006	2093.4111328125
654.35529	10929.6752929688
729.33699	4772.59484863281
767.4328	2665.21142578125
864.48927	44718.8779296875
914.42792	1779.33227539063
930.48914	1858.90002441406
978.52344	1703.91015625
1026.4987	2091.48315429688
1617.411	1964.97424316406
peaklist end

peaklist start
mz=768.385997220496
fragmentation=HCD
charge=4
header=RawFile: QE929_MSQ1321_20180329_Heba_ub_s2_ctrl_2 Index: 14414 Silind: 63023
101.07161	2871.33251953125
102.05556	2388.4736328125
113.07136	1575.41711425781
124.03972	2018.46130371094
129.10248	5222.173828125
169.13364	8699.36328125
183.14915	8795.8857421875
188.03787	1488.64208984375
189.06956	1738.51257324219
197.12891	6274.45751953125
211.14439	2986.48681640625
234.29143	1356.67858886719
292.10907	1640.98107910156
340.18661	4529.57568359375
390.32993	1368.79846191406
411.82959	1975.13171386719
425.23624	1819.06164550781
427.68808	1334.00378417969
455.21555	1844.38171386719
465.2529	1835.0478515625
511.77664	1972.44934082031
621.39417	1532.63159179688
650.62579	1433.73120117188
669.51703	1530.560546875
807.0639	1749.72253417969
811.41644	2142.14331054688
856.93445	1720.59399414063
864.48322	1558.84265136719
869.40112	2303.71459960938
875.15808	1595.40466308594
917.40082	1850.7978515625
928.4859	2282.35815429688
955.84955	1519.53527832031
970.54871	2110.3134765625
1051.7982	1635.58557128906
1069.6226	1846.56359863281
1079.0542	1668.98083496094
1581.799	2232.21630859375
2297.5464	1830.23059082031
2715.876	2281.23657226563
2754.1121	1776.45520019531
peaklist end

peaklist start
mz=1024.18047425998
fragmentation=HCD
charge=3
header=RawFile: QE929_MSQ1321_20180329_Heba_ub_s8_30_2 Index: 16486 Silind: 80457
120.08077	13815.8955078125
122.44173	1421.26599121094
135.90384	1911.10534667969
143.8649	1548.42150878906
248.36302	1669.81103515625
267.14893	9657.236328125
272.75198	1641.55895996094
280.37503	1653.58996582031
295.14447	3128.88891601563
299.7796	1864.15771484375
424.18411	1891.81591796875
431.99542	1811.39868164063
549.87061	1936.98571777344
585.9552	1763.98217773438
620.42657	1813.89099121094
707.77203	1844.64099121094
1981.241	2654.70532226563
peaklist end

peaklist start
mz=1024.18047425998
fragmentation=HCD
charge=3
header=RawFile: QE929_MSQ1321_20180329_Heba_ub_s8_30_2 Index: 16552 Silind: 80457
102.93901	1421.75549316406
129.10216	14070.3203125
226.11932	1997.56799316406
350.10706	1777.73547363281
553.33362	3020.75927734375
676.38062	2214.67993164063
684.45697	2096.10717773438
830.96527	2360.94604492188
912.49014	13690.8349609375
921.15973	2209.09350585938
931.11359	1878.4521484375
943.28375	2384.68090820313
953.23895	2193.5
1116.1959	2050.55834960938
1127.5739	4449.88647460938
1195.8319	2314.32885742188
1242.5959	2302.6298828125
1275.1144	2440.595703125
1450.7129	2130.9814453125
1581.7756	7342.29541015625
1582.7645	5797.78955078125
2612.5706	2947.4375
2836.0457	2480.3349609375
peaklist end

peaklist start
mz=1024.18192817039
fragmentation=HCD
charge=3
header=RawFile: QE929_MSQ1321_20180329_Heba_ub_s9_30_3 Index: 16365 Silind: 84671
103.22015	1610.06799316406
120.08089	3807.28662109375
139.27902	1572.18725585938
146.97998	1470.88317871094
172.95299	1612.71948242188
191.41295	1524.58642578125
222.88399	1635.41772460938
249.82149	1412.64526367188
267.14856	2475.5205078125
362.94058	1680.20275878906
494.53012	1890.57971191406
540.84894	2031.50231933594
624.9632	1901.84655761719
643.51996	1990.76159667969
734.74139	1900.86303710938
1154.5887	2208.95751953125
1452.798	2149.96826171875
1925.5714	2527.38305664063
peaklist end

peaklist start
mz=512.60229986333
fragmentation=HCD
charge=6
header=RawFile: QE929_MSQ1321_20180329_Heba_ub_s1_ctrl_1 Index: 3072 Silind: 23858
129.10246	4817.57373046875
141.10217	2394.19995117188
144.62608	1036.6806640625
185.96489	1888.15368652344
187.96002	4527.78857421875
281.94717	6646.3232421875
288.46167	1008.38781738281
332.19461	1837.70336914063
341.94937	1328.21655273438
375.93411	1462.91821289063
397.92303	1193.89721679688
516.31091	1515.38452148438
615.38226	1430.64099121094
686.18811	1135.97021484375
700.13116	1417.45092773438
820.21918	1341.77478027344
peaklist end

peaklist start
mz=512.603353519435
fragmentation=HCD
charge=6
header=RawFile: QE929_MSQ1321_20180329_Heba_ub_s5_10_2 Index: 5659 Silind: 25128
102.05571	1498.86962890625
102.39942	1084.91760253906
110.0717	19192.76953125
117.26934	1051.42309570313
129.10245	5582.7275390625
130.08682	1581.51391601563
136.07594	1596.654296875
138.06631	1352.3505859375
147.1129	4756.72900390625
164.11864	1657.82385253906
166.40862	1078.08337402344
175.11946	1589.60241699219
181.0231	1133.63952636719
181.56708	1040.67712402344
185.16551	1170.87463378906
186.1935	1178.81591796875
192.11324	1369.95190429688
209.1398	15725.853515625
237.13449	10222.8623046875
257.30597	1207.40637207031
279.91522	1346.63256835938
296.19913	1253.39819335938
332.20847	1217.85302734375
333.17621	1338.85083007813
342.20181	1444.97534179688
350.22037	1544.26232910156
503.59073	1159.67163085938
513.25446	1343.26171875
532.32635	1377.53637695313
557.29602	2442.16796875
626.27753	1420.46228027344
787.45695	11111.2077636719
886.51849	1778.46887207031
peaklist end

peaklist start
mz=768.558478929498
fragmentation=HCD
charge=4
header=RawFile: QE929_MSQ1321_20180329_Heba_ub_s9_30_3 Index: 12800 Silind: 68913
101.07123	1495.80712890625
120.08109	1527.83679199219
129.10234	6664.17626953125
130.08615	1874.58947753906
136.07439	1517.517578125
147.11214	1844.66918945313
173.12823	1706.88940429688
183.14977	2286.0869140625
203.04843	2705.27856445313
211.14441	2021.04943847656
212.10268	11355.5361328125
227.0665	2377.14135742188
312.19855	1428.97570800781
325.18683	6262.35302734375
340.19629	2773.130859375
389.24893	1996.32971191406
453.24194	1927.59619140625
465.24954	1815.37268066406
468.29333	1685.76904296875
486.30329	47851.0830078125
526.30432	1826.90197753906
599.38616	9880.32373046875
616.64752	1520.59069824219
712.46868	9930.85620117188
745.92804	1989.07421875
746.44427	1904.37976074219
811.53511	8113.27197265625
854.509	14982.9122314453
864.487	2681.38110351563
882.57068	14645.88671875
928.48723	5030.35815429688
967.42047	1749.06677246094
967.59035	25944.3779296875
1010.6318	2635.74877929688
1178.6852	12035.5825195313
1340.2661	1774.09216308594
1737.5544	1761.9921875
peaklist end

peaklist start
mz=439.621757226234
fragmentation=HCD
charge=7
header=RawFile: QE929_MSQ1321_20180329_Heba_ub_s2_ctrl_2 Index: 4243 Silind: 13384
101.10758	1135.025390625
110.07172	35927.96875
111.07529	2212.20703125
112.08734	1428.68518066406
113.07132	1076.34838867188
115.08714	1694.80737304688
120.08115	33018.59765625
121.08465	1943.4091796875
129.1026	15263.43359375
130.08669	1814.39782714844
130.10638	1166.36401367188
136.07588	2277.24560546875
138.06592	1342.89172363281
139.95169	977.646301269531
141.10234	1451.64697265625
147.11252	8980.150390625
158.092	2161.48974609375
162.09164	1594.09802246094
164.11824	5372.09716796875
169.13365	5233.8525390625
173.12846	2552.98876953125
175.11945	8749.77734375
183.14998	1519.70129394531
187.96014	4536.61572265625
189.95572	9934.46875
191.95224	2483.38256835938
197.12762	2567.85668945313
207.11307	4787.84375
209.13983	24220.322265625
226.1199	1306.64770507813
226.15509	6440.22509765625
235.10837	1260.75463867188
237.13425	10930.3203125
244.12756	1502.66528320313
244.16565	53739.64453125
244.1908	1732.22290039063
245.125	1408.34411621094
245.16751	4370.318359375
251.04697	25214.767578125
256.16537	1825.37634277344
272.13519	1638.96398925781
283.94135	5447.1171875
285.93918	6306.6025390625
290.1615	2456.78125
303.67371	1407.6083984375
343.23389	1202.06640625
371.20413	1626.11706542969
382.71817	1477.65563964844
439.25241	1841.96618652344
440.28534	7162.40576171875
449.23969	1084.70593261719
459.26974	2270.92822265625
466.11847	1109.69079589844
505.28146	1474.64208984375
506.2736	23355.3021240234
518.29144	1493.17785644531
525.93079	1298.85144042969
553.34776	6535.24755859375
572.35669	1646.23706054688
578.38147	1245.55065917969
585.79712	1542.51831054688
618.33429	1361.10778808594
643.38971	27602.671875
646.34668	1564.04663085938
652.33435	1198.10083007813
669.35352	1292.13610839844
677.3924	1534.23620605469
733.37848	1823.88000488281
742.45519	15001.75390625
747.40997	1724.06787109375
764.41888	10293.4814453125
peaklist end

peaklist start
mz=768.601893952268
fragmentation=HCD
charge=4
header=RawFile: QE929_MSQ1321_20180329_Heba_ub_s3_ctrl_3 Index: 10366 Silind: 57457
101.08515	1245.29235839844
129.10287	1740.88891601563
136.11385	1440.71276855469
285.93842	1370.90222167969
288.936	1357.29968261719
316.03345	1779.00720214844
445.40204	1464.04577636719
476.6095	1484.52990722656
503.24704	2182.13256835938
542.95374	1508.51989746094
911.39111	5465.4794921875
968.44458	1512.74938964844
1018.4429	1883.23999023438
1032.4532	1587.21630859375
1032.9469	2701.11303710938
1426.5691	1502.46838378906
2874.4788	1771.2578125
peaklist end

peaklist start
mz=768.604082974954
fragmentation=HCD
charge=4
header=RawFile: QE929_MSQ1321_20180329_Heba_ub_s2_ctrl_2 Index: 10986 Silind: 62137
105.08473	1377.40295410156
110.0644	1245.10290527344
112.5961	1202.04968261719
115.35663	1545.41674804688
127.9946	1233.29174804688
129.10255	12413.51953125
136.07597	2877.33325195313
185.09273	1966.13305664063
195.42647	1690.00988769531
213.08803	6648.501953125
244.16594	7544.05908203125
253.74998	1452.49621582031
292.1662	3462.27709960938
324.2836	1354.73510742188
328.11511	1894.10046386719
329.3992	1474.29858398438
342.13336	2114.26245117188
503.24777	12209.7841796875
503.74319	4167.62744140625
544.9967	1429.37805175781
588.23126	1745.08239746094
634.23639	1757.41772460938
646.35846	2442.75634765625
762.32794	2800.33935546875
769.04749	1525.47900390625
793.40796	3032.7861328125
889.88116	2474.55200195313
908.42413	5969.515625
912.38593	2005.27233886719
925.40308	9790.703125
987.48388	3315.80578613281
996.94128	2156.97436523438
1005.4916	11703.7421875
1023.9429	1819.5263671875
1033.4513	7054.61767578125
1033.9705	2032.59716796875
1821.7796	17266.294921875
1850.7807	19803.0101318359
1934.8493	19760.2270507813
1962.8584	32200.11328125
2019.8796	14570.0646972656
2035.9223	14146.7998046875
2063.9092	16819.3374023438
2072.2646	1943.77307128906
peaklist end

peaklist start
mz=768.61348117622
fragmentation=HCD
charge=4
header=RawFile: QE929_MSQ1321_20180329_Heba_ub_s2_ctrl_2 Index: 10043 Silind: 61892
108.99667	1298.19262695313
111.03911	1633.64233398438
119.71548	1262.80261230469
120.081	19168.69140625
120.13855	1521.77368164063
121.08422	1451.46826171875
129.10239	2290.96240234375
133.21609	1362.53918457031
141.07538	1424.35107421875
183.11267	1480.37548828125
187.07077	2072.43041992188
222.21957	1474.31665039063
250.73395	1464.92565917969
272.64453	1488.8583984375
295.48221	1574.81555175781
1802.064	1980.32873535156
peaklist end

peaklist start
mz=768.61348117622
fragmentation=HCD
charge=4
header=RawFile: QE929_MSQ1321_20180329_Heba_ub_s2_ctrl_2 Index: 10225 Silind: 61892
106.87575	1213.45080566406
108.17578	1500.84985351563
120.08072	2675.69970703125
136.07573	5167.9560546875
161.67485	1346.5234375
187.39978	1628.60668945313
244.42384	1345.89343261719
252.92342	1328.10290527344
272.64465	2031.49145507813
277.49686	1379.89733886719
309.18451	1411.45349121094
344.01422	1426.78234863281
418.74146	2415.65649414063
438.5144	1610.53527832031
544.28711	2647.90112304688
667.862	1483.76696777344
718.88342	1572.71215820313
832.34821	5140.7802734375
836.47394	10605.583984375
837.46252	2264.4736328125
889.47888	1681.31298828125
913.8808	2333.94848632813
1018.4386	3067.48291015625
1989.3346	1850.3720703125
2063.6941	2006.24829101563
2139.9083	4337.87329101563
2733.2036	2035.31042480469
peaklist end

peaklist start
mz=768.629974852761
fragmentation=HCD
charge=4
header=RawFile: QE929_MSQ1321_20180329_Heba_ub_s9_30_3 Index: 14324 Silind: 69098
101.07127	5613.8251953125
102.05519	2144.39331054688
120.08052	1719.15869140625
124.03973	2533.81884765625
128.21777	1277.11071777344
129.1022	9340.8310546875
153.3297	1701.61572265625
169.13368	7614.365234375
183.14922	9099.7333984375
197.12846	7734.67431640625
205.0638	1707.52307128906
211.14436	6164.33642578125
243.13396	1865.759765625
289.37061	1387.37731933594
329.1922	5590.9365234375
340.18646	6884.21875
357.24899	8445.0322265625
442.27536	2189.1328125
455.21307	3024.89965820313
486.76578	6123.525390625
560.28021	9630.0654296875
560.78815	2935.12744140625
573.31909	7869.53564453125
575.32513	1561.80871582031
611.65106	1640.1142578125
629.36258	10761.4519042969
702.35553	11990.298828125
711.32092	1811.87780761719
718.34625	1788.18347167969
742.44518	4758.15161132813
788.36725	2012.04626464844
804.35242	2813.07641601563
815.44635	7948.2548828125
864.49384	3267.57421875
869.39886	1871.33337402344
871.48316	10948.6440429688
912.49544	59559.2067871094
914.51538	3693.4443359375
917.37006	1567.05554199219
928.47931	3060.0458984375
933.393	9884.95385742188
970.55912	17455.73046875
972.52761	5253.03479003906
1005.3382	1840.04479980469
1026.5079	1997.091796875
1069.6144	6802.96923828125
1070.6356	2984.91748046875
1182.6915	2793.46142578125
1232.5964	1962.66833496094
1853.1204	1765.33984375
2499.9019	2115.26220703125
3144.5598	1854.40515136719
peaklist end

peaklist start
mz=768.631255782193
fragmentation=HCD
charge=4
header=RawFile: QE929_MSQ1321_20180329_Heba_ub_s3_ctrl_3 Index: 13516 Silind: 59758
101.07121	6140.4375
102.05556	10958.423828125
113.07124	1641.71911621094
118.61411	1413.759765625
124.03931	9166.5654296875
129.10229	13485.6005859375
131.15041	1390.88671875
148.11804	1526.78686523438
169.13345	18725.173828125
175.11969	1964.18078613281
183.14919	24320.7421875
184.15244	2217.84033203125
188.03773	3029.87353515625
197.12881	15828.220703125
205.06462	6030.30810546875
211.14415	12663.9716796875
226.11832	1906.84411621094
244.12923	5950.8271484375
255.14517	2613.68359375
270.15649	2007.27465820313
272.17267	1623.41357421875
310.21204	1983.22961425781
312.16769	1588.62756347656
329.19305	16909.27734375
340.18756	13399.068359375
388.68378	6006.98193359375
425.2392	6139.5439453125
435.20566	1722.86193847656
442.27808	11053.98828125
446.75806	1529.79479980469
455.21286	9094.1552734375
510.14749	1648.84057617188
523.51123	1588.20446777344
543.27911	2649.55102539063
553.32916	2780.80541992188
556.3031	6459.72314453125
573.31854	22729.658203125
584.30829	1896.3310546875
600.30463	1712.90856933594
629.36407	1809.46154785156
634.2547	2040.01293945313
664.25885	1604.36682128906
670.3063	3778.88122558594
684.34253	3092.47827148438
702.36004	44319.5415039063
729.33521	2473.724609375
750.87268	1896.26037597656
804.36401	10261.6962890625
805.35229	1859.03393554688
815.44471	26014.3715820313
817.41779	2208.8076171875
826.38721	2032.7705078125
864.48799	5844.2880859375
869.39598	11171.5805664063
880.44055	2055.92919921875
892.51202	2034.32653808594
897.45142	2330.59204101563
912.49816	155969.124389648
915.49622	5160.48388671875
917.39911	3306.22412109375
928.48997	10175.7236328125
929.47473	1936.25219726563
933.39646	26278.4423828125
961.50128	1829.72619628906
970.53064	2245.4951171875
1026.5071	2320.17919921875
1054.8048	1868.69812011719
1078.5146	3089.25512695313
1128.5789	2614.4609375
1223.6105	2669.26928710938
1242.5918	2223.19506835938
1342.6626	2047.83508300781
1582.7749	5371.3095703125
2684.625	1947.50708007813
2835.5305	1963.6162109375
peaklist end

peaklist start
mz=1024.50713888964
fragmentation=HCD
charge=3
header=RawFile: QE929_MSQ1321_20180329_Heba_ub_s2_ctrl_2 Index: 16215 Silind: 82297
105.08148	1354.69091796875
120.08076	12447.080078125
129.10217	18466.23046875
129.11067	2035.78796386719
183.14841	2963.54150390625
187.82007	1741.30517578125
188.9127	1621.68029785156
197.12802	3679.04931640625
226.11632	2029.11865234375
244.1277	2519.3369140625
267.14835	3584.78735351563
295.14346	2614.37646484375
435.6409	1764.30334472656
518.18597	1781.65588378906
553.32587	1940.4052734375
912.48749	16635.982421875
1101.4613	1994.15161132813
1103.4954	2817.4697265625
1216.6123	2143.60327148438
1581.7863	11967.8959960938
peaklist end

peaklist start
mz=1024.50713888964
fragmentation=HCD
charge=3
header=RawFile: QE929_MSQ1321_20180329_Heba_ub_s2_ctrl_2 Index: 16227 Silind: 82297
101.27177	1804.50390625
120.0807	3482.44360351563
129.10196	20405.466796875
129.59538	1746.21594238281
135.61557	1589.32055664063
169.13295	2508.84545898438
197.12798	1680.12854003906
198.09314	1796.80212402344
226.11763	7501.9091796875
244.12848	9683.7158203125
267.1485	4034.37329101563
291.46649	1682.79370117188
358.21335	1664.06018066406
425.23743	3387.9052734375
553.33179	3535.58813476563
573.3205	1915.96740722656
599.21069	3692.89624023438
617.22076	7597.1904296875
634.43353	1705.89135742188
855.44037	3970.47241210938
865.29584	2242.76904296875
898.35876	2736.55151367188
912.49219	21253.283203125
913.48291	10373.14453125
916.37193	9019.49096679688
1018.1631	2174.91650390625
1067.5481	3437.32495117188
1127.5624	7358.78955078125
1242.5958	5645.05688476563
1244.5854	2612.78833007813
1371.64	2237.94848632813
1581.7905	29226.3955078125
1583.7463	3324.54760742188
2050.0212	2290.625
peaklist end

peaklist start
mz=1024.51055861144
fragmentation=HCD
charge=3
header=RawFile: QE929_MSQ1321_20180329_Heba_ub_s4_10_1 Index: 16635 Silind: 79699
107.48512	1719.78918457031
119.14331	1950.46813964844
120.08124	3135.1201171875
124.00008	1644.07336425781
129.10248	7726.666015625
267.14954	3091.93408203125
295.14429	2895.56225585938
377.35141	2037.64892578125
447.116	1638.97253417969
484.19049	1677.75158691406
525.14569	1714.74572753906
553.33594	2051.35546875
764.12726	1801.6650390625
912.49469	6829.00830078125
959.32715	1801.94384765625
1231.5245	1972.56286621094
1372.6658	2144.8203125
1581.7627	5569.41235351563
1721.1801	2290.00122070313
2506.2288	2712.20043945313
2763.749	2310.95288085938
peaklist end

peaklist start
mz=768.63593752465
fragmentation=HCD
charge=4
header=RawFile: QE929_MSQ1321_20180329_Heba_ub_s1_ctrl_1 Index: 12151 Silind: 59936
101.07179	14560.677734375
102.05562	12760.3759765625
113.07106	2031.25708007813
115.08698	1801.87451171875
120.87147	1279.40454101563
124.03956	20175.666015625
129.10239	26386.48046875
136.07626	2628.50659179688
141.06558	2241.90502929688
143.11845	1341.75134277344
169.13382	33559
170.13705	2108.89282226563
175.11925	7858.09619140625
183.1496	30934.5546875
184.15225	2873.89794921875
187.14517	1754.47412109375
188.03786	13789.82421875
195.11317	1972.46313476563
197.12874	30053.900390625
205.06467	14110.58203125
211.14404	17898.703125
215.13971	2664.09985351563
216.09825	2717.59936523438
225.12418	2287.39013671875
226.11981	2737.56616210938
227.10298	1955.29223632813
243.13356	10139.787109375
244.13016	8690.1005859375
245.07726	1486.67370605469
255.14621	3540.49145507813
272.17273	3394.51049804688
276.10239	2193.375
278.11453	2105.48022460938
280.168	1787.65808105469
310.21255	3227.66137695313
312.16458	8908.0205078125
327.13055	2244.15112304688
329.19391	23839.146484375
340.18714	22340.6130371094
384.18246	1649.29968261719
425.24326	14092.0908203125
427.18613	1984.03967285156
429.75952	1596.74951171875
430.19183	2111.70068359375
435.20529	2073.41967773438
435.70618	2313.423828125
442.27457	13060.05078125
454.26614	2392.67895507813
455.21579	15065.5847167969
467.70053	1815.08642578125
482.25854	1748.23937988281
500.35532	3613.45751953125
511.77618	3553.86547851563
519.2229	2067.43383789063
543.27896	4688.392578125
553.33435	6918.94677734375
559.27374	2172.86303710938
573.31787	42385.4873046875
584.31628	1890.9560546875
600.29871	2586.98803710938
611.82269	1879.08728027344
634.24963	6002.333984375
637.41443	3645.94458007813
658.3064	3588.2998046875
670.30719	7770.55810546875
684.35291	2583.509765625
691.27315	7630.95068359375
698.33423	2714.46899414063
702.36007	70927.4265136719
724.38922	2905.30639648438
724.89709	2544.55517578125
729.34619	10831.4482421875
740.3573	8360.046875
776.36066	11374.7960205078
784.38812	1962.54968261719
786.35742	2742.35302734375
798.39789	3321.52465820313
802.39752	2361.4521484375
804.35681	25005.2446289063
811.42969	2849.3017578125
815.44574	39058.71875
826.38995	2839.25561523438
864.4975	3620.42700195313
869.40305	24320.15625
892.51697	3215.814453125
894.50647	2048.80834960938
897.45715	9189.9990234375
912.49855	317193.216308594
917.38647	2152.24951171875
925.46381	2333.59155273438
928.49666	6661.29162597656
933.3946	57017.9765625
969.99756	2364.72973632813
1007.5399	2435.11791992188
1008.513	3574.52612304688
1013.996	3203.98657226563
1014.5076	2489.515625
1022.5052	2526.93603515625
1023.5245	5813.9423828125
1026.5103	7684.7490234375
1027.5014	4635.42126464844
1030.4536	4666.64611816406
1067.5626	3000.62231445313
1079.0114	3178.98681640625
1094.5702	8531.224609375
1110.556	2702.23315429688
1111.547	2131.75366210938
1111.6062	5656.90942382813
1129.51	6516.7841796875
1131.5156	2884.24047851563
1222.622	14575.9677734375
1242.6005	11118.1088867188
1357.6205	2729.20678710938
1485.712	2105.26416015625
1565.7781	2520.78540039063
1581.7571	10099.77734375
1582.7777	12164.9968261719
peaklist end

peaklist start
mz=768.652053170619
fragmentation=HCD
charge=4
header=RawFile: QE929_MSQ1321_20180329_Heba_ub_s9_30_3 Index: 12254 Silind: 68844
108.24612	1294.88610839844
110.07168	18929.2890625
120.08122	1301.92077636719
123.65359	1324.015625
129.1028	6793.869140625
130.0864	9897.2109375
131.60628	1472.15063476563
136.07613	2497.70971679688
147.11276	18930.8203125
148.11591	1273.68542480469
173.12856	14801.2451171875
187.14378	4748.96044921875
201.12369	7651.46337890625
202.08304	2365.41528320313
209.13994	2013.9658203125
216.09943	1682.62805175781
217.1367	1874.53454589844
228.1329	1445.88610839844
229.09233	1513.82543945313
235.11964	1736.07250976563
237.13399	2176.44775390625
245.13196	2578.55126953125
260.19717	8193.2783203125
303.13074	1766.94860839844
343.16333	3422.5361328125
344.12012	6006.90478515625
358.21967	2397.93872070313
373.28168	5772.21533203125
384.56601	1419.3291015625
409.25604	3255.69653320313
437.2518	16126.7370605469
440.1778	2574.20288085938
457.20496	5357.14306640625
474.20197	2308.13452148438
504.32242	10298.921875
513.21942	1844.07458496094
606.2785	2240.4296875
614.78741	2183.12622070313
617.40509	3375.47192382813
640.78784	2110.388671875
657.23987	1675.57104492188
684.30023	1754.88024902344
702.32629	2658.11547851563
732.43079	3346.53002929688
762.33417	1361.38781738281
795.34558	1925.68310546875
812.39709	6068.39404296875
834.36896	3122.15234375
846.46891	8872.82592773438
926.43579	12971.2119140625
943.48401	2470.79638671875
944.48853	2531.28857421875
960.51941	26953.6540527344
995.44775	5839.4443359375
1013.4669	6898.228515625
1073.6003	5598.93115234375
1127.5143	5324.87353515625
1210.5405	7447.0712890625
1567.163	1855.60986328125
peaklist end

peaklist start
mz=768.652142073571
fragmentation=HCD
charge=4
header=RawFile: QE929_MSQ1321_20180329_Heba_ub_s7_30_1 Index: 12067 Silind: 61023
110.07175	33948.6875
117.06911	1354.3896484375
129.10211	12584.4404296875
129.67485	1302.45581054688
130.0865	17701.30859375
136.07565	2600.27856445313
147.11293	26503.55859375
147.90379	1811.03894042969
163.46709	1525.9501953125
166.06123	2074.56005859375
171.07704	2295.51879882813
173.12874	25403.263671875
187.14452	9689.0986328125
198.08766	2059.36889648438
199.18059	2411.47607421875
201.12386	17818.662109375
202.08159	1869.56774902344
209.14064	2824.63134765625
216.09822	2476.46923828125
217.13589	1861.47436523438
229.09341	3129.48999023438
235.11977	3426.81420898438
237.13457	7550.39794921875
242.18637	1857.28991699219
245.13216	6819.35693359375
260.19729	16124.5025634766
285.11984	2333.6904296875
300.19284	1576.64282226563
339.85422	1636.22094726563
343.16254	1621.82055664063
344.12106	10220.96875
358.2178	2541.20922851563
360.1586	2249.27563476563
373.2807	15013.8159179688
409.25665	8701.6259765625
437.25127	26673.4760742188
440.17474	2657.767578125
457.20404	9129.15625
474.19937	3483.14672851563
490.19498	2155.32861328125
504.32233	20317.8681640625
571.21649	2877.24340820313
587.28351	2359.861328125
588.24921	7641.03173828125
597.27283	2047.3046875
605.77662	8943.59423828125
617.40631	8486.029296875
648.81738	2924.69848632813
649.32727	5487.6318359375
667.27875	1672.01452636719
701.32941	5224.91162109375
732.42975	5631.673828125
733.4455	2169.8349609375
766.38275	2573.041015625
767.40411	2887.79956054688
775.29285	2512.39306640625
784.39569	2581.4951171875
786.41699	2240.9921875
792.31207	2124.67993164063
797.38617	2844.26342773438
812.39056	7406.9150390625
814.39801	2961.03491210938
826.35767	2470.40551757813
834.87274	2212.67749023438
846.47624	21977.2680664063
898.43921	2427.87377929688
926.43238	25126.375
943.48932	6463.353515625
944.47945	4162.43322753906
960.51935	54136.2930908203
995.45078	9611.39208984375
1013.4613	9169.0712890625
1014.4854	2662.1298828125
1073.5961	12594.9091796875
1127.5172	12347.50390625
1128.5055	6778.58837890625
1174.6435	6597.716796875
1184.5466	2132.93188476563
1210.5585	12708.23828125
1211.5316	5731.1357421875
1228.5435	10937.0795898438
1228.5573	5021.08605957031
1305.5245	2012.96374511719
1756.5128	1921.01696777344
peaklist end

peaklist start
mz=768.652530949765
fragmentation=HCD
charge=4
header=RawFile: QE929_MSQ1321_20180329_Heba_ub_s6_10_3 Index: 12636 Silind: 58631
110.07148	33378.3515625
114.65678	1367.8173828125
120.08106	1283.30444335938
129.10205	11707.11328125
130.0867	17033.310546875
136.07565	2514.740234375
141.13876	1274.77880859375
147.11264	31859.921875
165.37776	1417.04431152344
169.13307	1490.64343261719
173.12836	27096.509765625
174.13118	1919.3974609375
183.11162	1489.85217285156
187.14401	7906.38671875
198.08725	2610.91137695313
199.18086	2243.42626953125
201.10612	2295.8173828125
201.12215	14209.3955078125
202.0829	2530.66235351563
209.13992	2363.51879882813
215.13898	1562.31994628906
216.09796	2316.61865234375
217.13637	1882.50268554688
227.1761	2321.95727539063
229.09361	2368.30834960938
235.11917	2707.95727539063
237.13454	6662.83203125
245.13188	5764.77734375
260.19693	18625.501953125
268.09399	1578.48876953125
285.11649	2061.10717773438
300.19116	2239.564453125
303.13141	1889.75268554688
342.47665	1538.21997070313
343.16022	6655.0048828125
344.11996	14279.7568359375
358.215	5540.681640625
360.1571	3104.61694335938
373.28165	13069.0166015625
409.25419	10626.6136474609
417.10275	1639.65161132813
437.2509	35303.4438476563
440.17526	2934.45141601563
457.20251	10965.3671875
457.31271	1423.45031738281
474.20209	3256.9208984375
504.32058	21752.5107421875
512.24268	1476.49279785156
514.22736	1487.66687011719
571.21783	2712.65307617188
587.28424	1940.42834472656
588.24445	10261.5776367188
597.26794	2815.828125
599.20813	1768.40100097656
617.40491	9794.69006347656
627.25238	2920.87817382813
667.26727	2259.85961914063
684.29608	5907.806640625
691.27112	2097.10473632813
701.3197	5986.7734375
732.43201	7083.09912109375
766.38904	2033.22973632813
775.29187	1668.47985839844
784.39856	1735.41064453125
812.39099	2986.3515625
813.41144	1740.15112304688
834.36975	2526.58276367188
846.47663	21138.564453125
898.43811	3409.62548828125
910.39008	1774.0859375
926.43488	30905.0517578125
943.49011	3124.84448242188
944.48676	5891.79150390625
960.51749	61930.9663085938
971.47779	7659.21508789063
995.45039	10652.6965332031
1013.4741	10032.8544921875
1014.4553	5904.380859375
1030.4658	2487.52001953125
1073.6074	17355.9013671875
1109.4973	2802.0693359375
1110.4797	2109.15185546875
1127.5041	15162.6743164063
1174.6366	5680.9912109375
1185.5272	2751.8984375
1210.5386	26207.9409179688
1228.5428	6672.3837890625
1228.5601	4816.94946289063
1296.6366	5527.27416992188
peaklist end

peaklist start
mz=615.124138318764
fragmentation=HCD
charge=5
header=RawFile: QE929_MSQ1321_20180329_Heba_ub_s2_ctrl_2 Index: 4418 Silind: 42945
110.07156	101917.9140625
111.07461	5120.44970703125
119.67	1191.79565429688
122.49214	1174.52209472656
128.28349	1181.56115722656
129.10239	2630.3603515625
136.07571	7842.126953125
138.06572	4643.55810546875
150.52296	1319.55285644531
175.12016	1499.126953125
215.11235	1351.13500976563
228.11281	6412.14990234375
239.32036	1503.41284179688
255.14473	2334.73754882813
273.13407	29004.9069824219
291.5246	1419.29821777344
301.12929	21685.3414306641
312.16583	6948.37060546875
329.19119	6361.0830078125
428.46866	1253.52966308594
488.16336	2267.01220703125
584.19177	1235.47094726563
584.35128	23467.8271484375
615.7807	6576.0654296875
699.3795	14306.2518310547
742.76019	1458.03295898438
773.10895	1849.38842773438
788.28021	2093.0546875
814.40068	14299.5791015625
881.89307	1601.30029296875
927.68274	1727.07922363281
929.43086	48366.4091796875
1092.4955	51801.5029296875
1209.9183	1605.0146484375
peaklist end

peaklist start
mz=1536.75442914112
fragmentation=HCD
charge=2
header=RawFile: QE929_MSQ1321_20180329_Heba_ub_s8_30_2 Index: 21475 Silind: 92694
150.3777	2238.97412109375
153.58308	2072.23828125
156.85983	2278.69067382813
162.08069	2418.38354492188
206.24557	2198.7216796875
211.20169	1941.96875
237.12117	2264.90087890625
305.1745	2380.35668945313
404.58545	2444.95043945313
502.15634	2630.39892578125
885.1629	2755.03149414063
932.92126	2606.7890625
1376.9276	3292.58544921875
1552.2698	2616.99658203125
1866.5951	2775.93701171875
peaklist end

peaklist start
mz=1536.76855880134
fragmentation=HCD
charge=2
header=RawFile: QE929_MSQ1321_20180329_Heba_ub_s6_10_3 Index: 21616 Silind: 93033
105.7663	2523.19311523438
114.15557	2357.40893554688
204.36685	2220.57958984375
407.53284	2655.54516601563
566.5238	2356.55249023438
662.37811	2737.53979492188
668.94531	2346.4443359375
898.8764	2752.02661132813
1113.5717	3314.326171875
1806.6494	3002.58276367188
peaklist end

peaklist start
mz=768.911454714921
fragmentation=HCD
charge=4
header=RawFile: QE929_MSQ1321_20180329_Heba_ub_s7_30_1 Index: 18212 Silind: 62164
120.0808	1630.095703125
136.07545	9910.09375
168.86137	1488.83508300781
176.36008	1499.7314453125
225.41072	1445.25915527344
231.84029	1306.73181152344
354.46259	1371.47473144531
426.86938	1667.99951171875
436.26846	1446.97741699219
436.4187	1464.71215820313
528.51215	1519.60217285156
654.51331	1468.80541992188
907.92102	1839.92883300781
910.38342	2162.6103515625
1023.4717	1819.94653320313
1263.6173	1807.01477050781
peaklist end

peaklist start
mz=615.490635587287
fragmentation=HCD
charge=5
header=RawFile: QE929_MSQ1321_20180329_Heba_ub_s2_ctrl_2 Index: 8329 Silind: 43274
102.05513	1303.19873046875
120.08114	11638.2548828125
129.10243	12637.8515625
131.4267	1301.9423828125
136.07591	10074.021484375
144.1218	1432.34985351563
157.09682	2457.63647460938
167.08087	1759.00085449219
171.1122	1914.16943359375
173.09148	1377.76513671875
185.09171	2428.44750976563
199.18019	4696.85986328125
200.13951	6203.25341796875
213.08673	5558.8154296875
227.17659	1435.72033691406
238.11679	1902.62377929688
249.15889	1399.30114746094
325.18579	1617.25451660156
357.22433	1489.32214355469
409.24057	1295.32739257813
449.71722	1570.47045898438
455.77216	2099.33959960938
472.7197	4647.93994140625
511.79349	1908.2421875
525.79083	5524.474609375
534.6134	1342.04345703125
574.82953	1563.03869628906
579.28959	5774.14599609375
585.88007	1576.02807617188
607.32819	1442.76599121094
634.31165	2045.2392578125
648.83563	2949.36499023438
649.34467	2248.1240234375
704.35785	1829.12902832031
705.8844	1601.18054199219
732.34854	9675.14978027344
757.90411	1906.54724121094
786.40454	1428.19482421875
791.4104	2029.18530273438
801.36993	1984.43273925781
819.38379	5291.28662109375
829.36584	2154.47924804688
847.37906	6556.85498046875
864.51312	1771.66467285156
870.41882	1387.41394042969
898.42346	5076.95751953125
916.42993	2008.97155761719
944.42798	5238.42041015625
1097.54	1868.43017578125
1099.5404	1645.82849121094
1227.7034	28716.9633789063
1617.7883	4307.20678710938
peaklist end

peaklist start
mz=769.117987089297
fragmentation=HCD
charge=4
header=RawFile: QE929_MSQ1321_20180329_Heba_ub_s2_ctrl_2 Index: 9922 Silind: 61796
118.61253	1559.00390625
129.10173	1460.77709960938
184.96887	1442.26123046875
203.10265	6613.2578125
231.09639	2211.69555664063
275.91251	1415.98583984375
290.24472	1362.38269042969
468.55139	1581.09033203125
613.70953	1453.82373046875
874.90381	2199.81616210938
945.9118	1807.35144042969
1921.1462	1730.06787109375
peaklist end

peaklist start
mz=769.118012722239
fragmentation=HCD
charge=4
header=RawFile: QE929_MSQ1321_20180329_Heba_ub_s3_ctrl_3 Index: 9410 Silind: 57133
100.51494	1281.94934082031
103.96885	1277.55236816406
107.62772	1354.35668945313
136.07535	2157.34838867188
140.07069	1597.88720703125
168.06554	2282.12133789063
203.10246	9580.2109375
231.09706	1661.96252441406
444.33447	1460.2275390625
517.95624	1583.54895019531
712.14801	1570.68493652344
949.92792	1662.66650390625
990.12872	1581.56384277344
1131.6061	1650.73974609375
1172.3905	1787.58959960938
peaklist end

peaklist start
mz=615.499118632189
fragmentation=HCD
charge=5
header=RawFile: QE929_MSQ1321_20180329_Heba_ub_s3_ctrl_3 Index: 3389 Silind: 37433
105.45081	1185.93420410156
117.5326	1132.74621582031
118.94012	1213.00952148438
129.10262	4648.380859375
186.43161	1136.95397949219
208.76823	1239.376953125
237.79172	1086.0576171875
332.06323	1372.41040039063
395.1095	1476.55212402344
459.51065	1242.93566894531
741.37848	1511.96862792969
758.03778	1441.00109863281
peaklist end

peaklist start
mz=769.125769110704
fragmentation=HCD
charge=4
header=RawFile: QE929_MSQ1321_20180329_Heba_ub_s7_30_1 Index: 17612 Silind: 62017
105.0689	1335.693359375
108.32164	1289.24230957031
118.93923	1322.48718261719
120.08119	1913.04895019531
136.07593	1816.31176757813
186.09348	1309.10998535156
242.18077	1422.71716308594
247.92841	1303.88830566406
314.13239	1582.69348144531
564.73914	1698.76354980469
968.11212	1801.79150390625
1182.2677	1587.90698242188
1486.9556	1649.99377441406
peaklist end

peaklist start
mz=769.125947278565
fragmentation=HCD
charge=4
header=RawFile: QE929_MSQ1321_20180329_Heba_ub_s4_10_1 Index: 18088 Silind: 59466
120.08058	7973.95361328125
166.63541	1716.54235839844
201.12401	2339.22192382813
207.10954	1516.24047851563
222.02061	1271.83520507813
235.10599	2824.55004882813
244.731	1294.876953125
266.27686	1660.36853027344
298.13937	2722.40283203125
314.13376	1867.71057128906
316.14786	1445.26770019531
330.18121	2413.46508789063
348.19077	4900.8310546875
370.73489	1505.78381347656
445.19998	2079.13330078125
463.21149	1419.3369140625
501.77179	1625.09436035156
576.29584	2599.6142578125
737.39087	1631.71203613281
1210.597	2107.0927734375
1458.6851	1682.00939941406
peaklist end

peaklist start
mz=769.133832562767
fragmentation=HCD
charge=4
header=RawFile: QE929_MSQ1321_20180329_Heba_ub_s2_ctrl_2 Index: 13871 Silind: 62887
101.65343	1304.75415039063
120.0811	1528.28759765625
146.96069	1472.26354980469
154.03545	1386.18286132813
159.09177	1934.68090820313
174.82224	1407.17541503906
221.1044	1978.12622070313
226.86963	1332.40270996094
249.07475	1752.29284667969
249.09631	9905.65234375
250.10201	1544.99914550781
348.168	6386.228515625
352.1069	1507.66076660156
419.24121	1442.00268554688
424.89615	1606.65600585938
447.23422	6040.33044433594
599.79132	1375.85314941406
606.81696	1641.62707519531
667.31702	1767.93286132813
677.59888	1622.50537109375
731.36499	1636.68774414063
803.41339	3179.00122070313
900.60565	1934.46264648438
904.44501	1818.31982421875
1129.5768	20421.1987304688
1177.5452	2045.67529296875
1263.0321	1743.31103515625
1275.049	2233.82470703125
peaklist end

peaklist start
mz=1537.26412724942
fragmentation=HCD
charge=2
header=RawFile: QE929_MSQ1321_20180329_Heba_ub_s9_30_3 Index: 23864 Silind: 99606
159.4924	2489.65283203125
192.57753	2313.94995117188
224.39746	2210.11083984375
245.19765	2111.8505859375
337.30887	2366.52856445313
420.22659	2542.29248046875
679.56049	2520.0380859375
866.19794	2384.61865234375
1185.3447	3458.78540039063
1209.3256	2811.37866210938
1410.5698	2821.46508789063
1574.0314	2868.20874023438
2325.7852	2855.32006835938
2466.6528	3256.24633789063
2799.5081	3029.50317382813
3349.8806	3691.779296875
peaklist end

peaklist start
mz=513.123415829516
fragmentation=HCD
charge=6
header=RawFile: QE929_MSQ1321_20180329_Heba_ub_s7_30_1 Index: 3220 Silind: 19504
101.07131	1958.8037109375
105.38469	1096.41271972656
110.07198	1267.06896972656
119.08165	5166.98046875
129.10262	12783.5927734375
171.07648	1741.14904785156
174.75525	1181.26208496094
175.11917	1323.89123535156
186.08737	1972.53942871094
187.9615	3740.3056640625
239.15176	1336.37878417969
240.13336	1884.93994140625
263.93649	1682.19274902344
281.94901	9355.5693359375
323.40912	1145.56298828125
333.71802	1950.43579101563
341.95105	1633.72863769531
391.02689	1459.33410644531
413.2493	1315.21801757813
435.94534	1235.31811523438
513.30945	5232.0458984375
526.3374	1486.53344726563
552.90179	1203.30004882813
616.39301	1378.9091796875
762.38034	6145.9892578125
805.07532	1212.67053222656
peaklist end

peaklist start
mz=769.364409592801
fragmentation=HCD
charge=4
header=RawFile: QE929_MSQ1321_20180329_Heba_ub_s2_ctrl_2 Index: 10043 Silind: 61887
108.99667	1298.19262695313
111.03911	1633.64233398438
119.71548	1262.80261230469
120.081	19168.69140625
120.13855	1521.77368164063
121.08422	1451.46826171875
129.10239	2290.96240234375
133.21609	1362.53918457031
141.07538	1424.35107421875
183.11267	1480.37548828125
187.07077	2072.43041992188
222.21957	1474.31665039063
250.73395	1464.92565917969
272.64453	1488.8583984375
295.48221	1574.81555175781
1802.064	1980.32873535156
peaklist end

peaklist start
mz=615.710864366589
fragmentation=HCD
charge=5
header=RawFile: QE929_MSQ1321_20180329_Heba_ub_s9_30_3 Index: 4589 Silind: 43394
100.02038	1127.99865722656
117.90365	1154.88342285156
127.47492	1137.16821289063
129.10315	1738.87390136719
131.3537	1360.24462890625
173.12836	12970.7646484375
175.11952	5044.1064453125
201.12372	2923.27563476563
258.14349	1492.60754394531
285.38443	1144.24926757813
331.49658	1279.59204101563
547.28424	6235.5205078125
555.54761	1263.74633789063
599.34113	1588.60205078125
601.33771	1643.4765625
607.34015	4694.5810546875
607.8338	2704.6767578125
624.96912	1371.13757324219
870.46948	2433.13623046875
1014.5315	5517.44091796875
1231.6743	115785.258300781
peaklist end

peaklist start
mz=769.410022297575
fragmentation=HCD
charge=4
header=RawFile: QE929_MSQ1321_20180329_Heba_ub_s7_30_1 Index: 8662 Silind: 60127
212.18883	1302.38891601563
602.28845	1539.33239746094
607.7113	1369.63952636719
964.45001	2125.02514648438
1569.1044	1862.52319335938
peaklist end

peaklist start
mz=769.410215905296
fragmentation=HCD
charge=4
header=RawFile: QE929_MSQ1321_20180329_Heba_ub_s8_30_2 Index: 8782 Silind: 61049
102.05578	1983.56115722656
155.69858	1267.99536132813
159.09218	1457.49487304688
213.22182	1254.49597167969
218.47649	1301.28076171875
315.14606	1712.85534667969
316.44824	1391.89489746094
405.05542	1472.12475585938
406.87354	1624.96044921875
438.29218	1404.53234863281
567.41656	1776.01354980469
peaklist end

peaklist start
mz=769.410423930589
fragmentation=HCD
charge=4
header=RawFile: QE929_MSQ1321_20180329_Heba_ub_s6_10_3 Index: 9071 Silind: 58033
113.33279	1366.06420898438
115.05096	1709.72009277344
128.57425	1521.21887207031
129.10168	1457.13256835938
157.0605	1550.29260253906
244.09201	2866.31811523438
434.56522	1455.13598632813
545.81433	1551.39221191406
976.81622	1537.84936523438
1298.9738	1634.9638671875
1385.1892	1655.14636230469
1474.8347	1668.56494140625
1506.1302	2069.51904296875
1563.767	1659.4365234375
peaklist end

peaklist start
mz=769.614019784026
fragmentation=HCD
charge=4
header=RawFile: QE929_MSQ1321_20180329_Heba_ub_s5_10_2 Index: 4044 Silind: 61243
109.33945	1218.36938476563
179.62877	1292.45556640625
233.74852	1493.98913574219
441.11758	1429.35632324219
546.70233	1700.44421386719
561.58252	1411.74133300781
796.34332	2007.35974121094
972.69006	1589.00524902344
994.0119	1695.81079101563
2091.5945	1706.73718261719
2593.7078	1692.29895019531
peaklist end

peaklist start
mz=769.615008221978
fragmentation=HCD
charge=4
header=RawFile: QE929_MSQ1321_20180329_Heba_ub_s7_30_1 Index: 4124 Silind: 59780
132.75735	1354.27026367188
163.48438	1285.02612304688
168.71573	1297.30798339844
171.25929	1574.23291015625
296.96796	1327.9326171875
448.34061	1778.7900390625
458.07462	1304.45678710938
567.34625	1353.35070800781
567.43634	1583.86755371094
648.25684	1337.90185546875
796.32361	2147.25317382813
1403.1628	1945.59680175781
1787.7245	1952.22387695313
2510.7056	1788.65954589844
2617.5986	2158.11059570313
2994.6172	2058.36572265625
peaklist end

peaklist start
mz=769.629597905876
fragmentation=HCD
charge=4
header=RawFile: QE929_MSQ1321_20180329_Heba_ub_s7_30_1 Index: 12678 Silind: 61147
110.07154	2362.2607421875
120.08154	1466.17712402344
127.08704	1881.82165527344
129.10208	2855.15307617188
136.07567	1593.01318359375
141.10274	1893.26391601563
147.11255	6336.5908203125
169.09677	4450.25
185.75917	1453.50231933594
186.12378	22346.716796875
214.11845	11070.8388671875
258.14694	1630.07482910156
281.96732	1566.05151367188
296.19235	1353.48425292969
327.20444	4796.6611328125
344.11639	1486.30798339844
377.20197	5605.337890625
719.76288	1541.66333007813
872.17126	1594.19995117188
931.44244	2395.45947265625
peaklist end

peaklist start
mz=769.629597905876
fragmentation=HCD
charge=4
header=RawFile: QE929_MSQ1321_20180329_Heba_ub_s7_30_1 Index: 12792 Silind: 61147
115.08673	2351.01977539063
120.08129	6860.431640625
129.10243	5486.3955078125
136.07622	2284.63745117188
141.10297	1888.3984375
147.11267	2578.7373046875
169.09665	1656.99938964844
169.33479	1218.44995117188
186.08742	2083.556640625
191.10156	1398.38208007813
217.13329	26456.9453125
218.13689	2654.81298828125
221.56477	1336.08264160156
245.12804	11932.7626953125
314.15012	2088.42724609375
319.06818	1661.11743164063
332.15964	2360.67065429688
420.22733	1509.29455566406
461.19821	2534.97192382813
466.22977	7757.38134765625
504.35013	1560.63671875
509.55899	1475.4423828125
522.8916	1785.21704101563
578.46429	1514.58483886719
682.38373	1643.3037109375
763.32629	2348.42016601563
781.33461	9274.89233398438
848.41357	2994.40356445313
894.41328	10558.8713378906
977.44641	1986.88732910156
1023.4567	2613.7177734375
1064.4762	2652.49731445313
1110.4955	28976.5634765625
1257.5741	9727.279296875
1258.556	2605.3857421875
peaklist end

peaklist start
mz=769.629766790038
fragmentation=HCD
charge=4
header=RawFile: QE929_MSQ1321_20180329_Heba_ub_s7_30_1 Index: 4637 Silind: 59799
129.10222	2455.49047851563
198.26317	1472.63793945313
213.12384	1504.29357910156
336.14722	1403.71813964844
384.18887	1393.38684082031
671.79248	1533.86279296875
704.96869	1779.13818359375
1079.5092	2673.2392578125
peaklist end

peaklist start
mz=769.632540299404
fragmentation=HCD
charge=4
header=RawFile: QE929_MSQ1321_20180329_Heba_ub_s4_10_1 Index: 14478 Silind: 59002
235.16917	1446.44946289063
250.12048	1667.26928710938
283.57913	1525.34448242188
674.81927	1662.33642578125
910.49506	1587.51147460938
944.2403	1539.32116699219
1053.9319	1743.13989257813
2812.6475	1971.02941894531
peaklist end

peaklist start
mz=769.633041142144
fragmentation=HCD
charge=4
header=RawFile: QE929_MSQ1321_20180329_Heba_ub_s2_ctrl_2 Index: 14301 Silind: 62982
183.14929	1828.02526855469
329.19241	1691.60913085938
416.57059	1598.05578613281
466.452	1442.3544921875
489.58911	1604.20715332031
718.72644	1558.34130859375
775.59399	1709.79016113281
889.70728	1916.38696289063
984.38629	1687.47106933594
1701.4447	1582.53552246094
2971.7703	1750.73693847656
peaklist end

peaklist start
mz=615.911668744189
fragmentation=HCD
charge=5
header=RawFile: QE929_MSQ1321_20180329_Heba_ub_s7_30_1 Index: 4919 Silind: 36719
110.07191	1384.1103515625
127.08683	1945.37536621094
129.10208	1501.47973632813
155.08102	1807.41882324219
212.10327	1541.6181640625
279.68958	1219.39697265625
359.17538	1330.79870605469
412.22931	2570.15283203125
458.23807	8939.3408203125
472.73352	1964.22534179688
475.10468	1530.63818359375
586.28882	4225.7568359375
733.35883	2322.26586914063
790.37573	1628.64538574219
791.39197	2090.97729492188
847.40649	12875.0109863281
944.45668	7134.68334960938
peaklist end

peaklist start
mz=513.427758192818
fragmentation=HCD
charge=6
header=RawFile: QE929_MSQ1321_20180329_Heba_ub_s8_30_2 Index: 4774 Silind: 23982
102.05551	1336.15246582031
106.88159	1101.56164550781
110.07156	20657.462890625
111.40257	1078.45629882813
114.44185	1017.3447265625
120.08101	4489.46142578125
129.10245	16327.2822265625
131.11787	35201.015625
133.04268	2728.20190429688
136.0752	1585.10998535156
157.13336	9713.7265625
161.50368	1133.72155761719
166.06104	2099.83984375
169.13297	7147.9765625
171.07529	1709.88659667969
177.10222	1858.28540039063
185.16382	1870.89086914063
187.9599	1428.80029296875
197.12801	4794.72509765625
223.15596	1240.56176757813
232.11082	19196.716796875
233.11591	1355.39929199219
234.12489	1590.33666992188
239.11371	1613.0810546875
240.1342	2349.53149414063
249.10001	1138.00659179688
251.14941	6867.02001953125
257.09479	8184.59326171875
260.1062	12429.525390625
267.10855	9243.5615234375
280.15738	7003.51708984375
284.15845	2023.53979492188
296.10803	1625.79565429688
349.19458	1079.29772949219
350.21722	5610.52099609375
359.18677	1339.31335449219
380.19116	1781.95776367188
395.20117	2620.98486328125
413.20093	2324.13549804688
460.23068	1912.74243164063
471.23859	1172.25610351563
479.2619	2656.67626953125
480.51389	1285.59033203125
482.2561	2118.05200195313
508.28476	1299.79040527344
510.25253	1614.10607910156
530.50647	1261.54296875
573.31506	1416.01538085938
575.31091	2087.86328125
607.35736	1747.54333496094
609.3385	1250.47424316406
611.29327	1233.04382324219
624.8465	1587.46374511719
639.28632	1909.12707519531
673.38013	1272.65283203125
680.01367	1304.95983886719
705.36237	2886.76489257813
705.85449	1943.21032714844
708.4057	1828.20666503906
767.3905	2782.86474609375
783.43799	1329.59594726563
930.49884	1324.66088867188
1050.5792	1453.31750488281
1342.2998	1396.80639648438
peaklist end

peaklist start
mz=513.428250019381
fragmentation=HCD
charge=6
header=RawFile: QE929_MSQ1321_20180329_Heba_ub_s7_30_1 Index: 4787 Silind: 19830
100.69881	1071.03674316406
102.05553	1763.64501953125
110.07155	12388.015625
118.36487	1011.26983642578
120.08119	1603.34399414063
129.10239	10892.125
131.11809	18914.685546875
133.04318	2204.12744140625
157.13339	4302.97216796875
164.65054	1266.80334472656
169.134	3837.03564453125
185.16496	2300.16137695313
187.96072	1323.77770996094
197.12817	1373.39135742188
199.18004	1672.62316894531
232.11147	10447.744140625
234.12218	1817.97961425781
240.13388	1466.52111816406
251.15012	6384.8818359375
257.09558	2704.173828125
260.10709	8019.47607421875
267.10913	6122.7080078125
281.94733	1760.89819335938
350.21848	1870.4599609375
395.20364	1620.08178710938
450.24387	1216.27514648438
460.23343	1663.50061035156
479.2565	1588.67553710938
510.25244	1886.73376464844
639.29211	1687.96118164063
670.35968	1212.20007324219
767.38641	1907.90783691406
789.43671	1560.63305664063
801.45862	2210.17211914063
1167.5951	1423.10595703125
1564.7516	1705.55114746094
peaklist end

peaklist start
mz=513.435641710902
fragmentation=HCD
charge=6
header=RawFile: QE929_MSQ1321_20180329_Heba_ub_s1_ctrl_1 Index: 4738 Silind: 23976
101.07153	1855.6142578125
104.22158	1029.55310058594
110.07182	7927.26513671875
129.10225	6998.52294921875
131.00201	1045.59692382813
131.11797	7500.28662109375
136.07576	4790.8125
140.07013	1361.02990722656
157.13382	1852.29968261719
166.06036	1271.92248535156
169.13347	2204.0693359375
175.11891	4166.64013671875
185.0918	1478.91772460938
187.14429	9647.0517578125
203.10292	6211.6767578125
215.13933	3831.7431640625
230.5909	1373.54748535156
231.09627	1268.419921875
232.11137	4075.951171875
237.81763	1249.99169921875
260.10541	2153.2509765625
269.10687	2197.32373046875
280.16022	1321.01110839844
281.94708	1366.50122070313
299.14108	1320.81042480469
341.95401	1135.30603027344
350.21854	1921.31823730469
358.90958	1144.75024414063
467.22772	1558.59448242188
504.1077	1271.04760742188
510.24454	1638.51782226563
523.76355	2376.71533203125
580.30896	1929.22058105469
644.24896	1510.32287597656
714.3606	1728.92724609375
749.34106	1528.25573730469
813.51929	3200.72412109375
823.42529	1364.17395019531
1011.5407	1347.24377441406
1230.643	16434.0366210938
peaklist end

peaklist start
mz=769.873732096691
fragmentation=HCD
charge=4
header=RawFile: QE929_MSQ1321_20180329_Heba_ub_s8_30_2 Index: 14679 Silind: 64271
102.05527	1756.54760742188
108.55872	1247.85546875
124.03946	1482.03552246094
129.10229	5278.97509765625
136.07574	1473.23400878906
144.32138	1458.28063964844
168.79099	1386.78930664063
169.13359	2869.10961914063
183.14954	5146.3193359375
211.14539	1850.49914550781
315.4942	1296.76721191406
329.19318	5720.98681640625
457.25281	2638.99389648438
553.32825	1647.41845703125
573.31683	2778.78442382813
595.4024	1678.90637207031
606.69183	1514.73364257813
702.35883	8679.53125
815.4397	2132.52197265625
851.38287	2911.81396484375
912.4905	22872.16015625
915.38538	6326.07275390625
945.54138	1660.92565917969
952.46057	2669.13989257813
1083.506	1671.62280273438
1259.1995	1770.03161621094
1657.6461	1750.43408203125
peaklist end

peaklist start
mz=769.877460726175
fragmentation=HCD
charge=4
header=RawFile: QE929_MSQ1321_20180329_Heba_ub_s7_30_1 Index: 14330 Silind: 61436
102.05538	2900.48583984375
124.03963	1795.55200195313
128.42723	1170.78356933594
129.10245	7022.095703125
142.183	1231.45080566406
162.86787	1429.55322265625
169.13329	10821.1650390625
170.19234	1657.51123046875
173.12868	1790.49267578125
174.81033	1338.10595703125
183.14928	9132.2646484375
188.0377	1429.181640625
197.12865	6237.3154296875
205.0631	1821.12145996094
211.1438	1778.99621582031
226.11786	1982.7197265625
246.00166	1504.541015625
297.82797	1458.69897460938
328.77341	1639.53173828125
329.19296	6953.80126953125
340.18719	4952.20458984375
425.23505	1975.20666503906
442.2764	6416.88623046875
455.21487	1967.06286621094
456.74954	4734.80126953125
457.25803	1648.00842285156
573.31543	9318.59375
623.67596	1473.54614257813
702.35915	10326.0361328125
711.3324	2323.82470703125
786.34723	2393.94677734375
815.45081	2995.63989257813
851.38812	2717.0068359375
912.4976	42004.16796875
915.38269	13110.2858886719
1082.5393	2892.71875
1083.0081	1842.52758789063
1295.4353	1659.74816894531
1751.7546	2263.75268554688
2003.8912	2084.80151367188
2874.3186	2460.51953125
peaklist end

peaklist start
mz=769.877460726175
fragmentation=HCD
charge=4
header=RawFile: QE929_MSQ1321_20180329_Heba_ub_s7_30_1 Index: 14399 Silind: 61436
109.12188	1217.9306640625
110.41313	1238.03820800781
112.61986	1313.36352539063
113.07104	1900.96838378906
120.08089	2150.97802734375
129.10214	7988.73583984375
136.07573	5755.8984375
164.71596	1227.65673828125
183.15016	4456.5380859375
211.14267	1654.75561523438
231.42215	1344.62768554688
235.11841	3319.23950195313
242.18494	1587.55151367188
289.51105	1404.02905273438
380.68283	1416.41430664063
382.1087	1404.75817871094
405.52573	1322.650390625
539.64862	1655.29138183594
677.30542	1646.14611816406
684.99304	1749.97082519531
702.35858	1571.69323730469
783.2121	1537.89782714844
911.4278	1673.55041503906
912.49353	2193.56005859375
918.48096	2143.97778320313
940.4881	3298.31274414063
1023.9952	2112.12548828125
1166.5583	6048.7294921875
1578.0531	1693.0771484375
1603.4561	1799.32348632813
1796.0751	1584.33349609375
2577.512	1805.91003417969
peaklist end

peaklist start
mz=769.880265276361
fragmentation=HCD
charge=4
header=RawFile: QE929_MSQ1321_20180329_Heba_ub_s6_10_3 Index: 13301 Silind: 62059
102.05534	1201.64343261719
105.10955	1560.34436035156
110.0713	1495.32592773438
115.08722	2510.10083007813
120.08099	5882.9853515625
121.22224	1278.44494628906
125.43009	1469.70544433594
129.10225	3058.16943359375
130.08612	1796.41467285156
136.07588	3159.72314453125
141.06618	3379.7880859375
141.10188	1437.55712890625
147.1127	2638.9775390625
179.17296	1300.14013671875
189.02725	1291.32727050781
217.13335	19218.107421875
218.13705	2204.06079101563
245.12785	8250.0380859375
246.33786	1478.15075683594
283.13834	1678.50207519531
293.11319	1363.09509277344
332.15759	2089.31518554688
353.37482	1451.93298339844
369.37973	1312.86877441406
381.48727	1266.779296875
461.20587	2002.28491210938
466.22882	5718.904296875
771.41388	2733.9423828125
781.33484	6524.859375
894.4165	6126.39501953125
1023.4438	1891.83276367188
1024.4633	1892.615234375
1064.4851	1959.69006347656
1110.488	25190.9448242188
1161.2012	1732.35217285156
1257.5562	9075.76171875
1258.5427	2627.80395507813
1329.3699	1721.11584472656
1511.73	1775.68603515625
1561.6671	1901.18322753906
peaklist end

peaklist start
mz=616.123137255183
fragmentation=HCD
charge=5
header=RawFile: QE929_MSQ1321_20180329_Heba_ub_s6_10_3 Index: 14837 Silind: 43507
101.0715	1517.26867675781
120.08132	9554.2958984375
129.10312	2077.29345703125
129.90604	1266.02587890625
130.06616	7287.63720703125
132.08177	1677.96020507813
133.0443	7792.6162109375
141.10242	9431.10546875
155.11815	14944.1005859375
159.09215	30078.041015625
160.09615	1694.93603515625
170.06093	2146.39086914063
173.12921	8818.5556640625
181.06506	1157.68359375
183.11369	12380.1640625
187.0876	2106.25439453125
187.10814	2877.35815429688
199.18205	6094.9248046875
201.14337	4825.62451171875
207.11713	1305.912109375
227.17769	2088.6796875
249.12581	1793.53674316406
255.76848	1571.08898925781
280.11169	18712.8295898438
285.0863	4878.8125
297.15692	2209.34423828125
302.11566	5708.06787109375
308.10767	10652.693359375
313.95969	1349.84423828125
330.069	1422.93432617188
391.14437	18858.701171875
409.15521	10368.029296875
475.61584	2309.5810546875
481.69461	1398.62536621094
490.22052	1826.54968261719
655.3764	1711.91003417969
704.40741	4650.626953125
704.90021	1935.10217285156
771.41956	10390.763671875
854.95404	2899.51733398438
913.98969	2059.37890625
1741.2712	1845.98205566406
peaklist end

peaklist start
mz=616.123137255183
fragmentation=HCD
charge=5
header=RawFile: QE929_MSQ1321_20180329_Heba_ub_s6_10_3 Index: 15076 Silind: 43507
120.08051	1696.59558105469
129.1022	1444.88647460938
133.04283	13363.4814453125
136.07556	2067.81127929688
136.35721	1087.49584960938
183.14909	6665.85205078125
185.12694	1193.09423828125
371.17462	1676.64038085938
639.80188	2080.40991210938
824.88159	2491.828125
838.88098	1310.705078125
917.81744	1612.75390625
1057.1074	1277.6005859375
1104.1221	1581.00207519531
1128.8904	1572.46618652344
peaklist end

peaklist start
mz=616.123137255183
fragmentation=HCD
charge=5
header=RawFile: QE929_MSQ1321_20180329_Heba_ub_s6_10_3 Index: 15239 Silind: 43507
103.60188	1110.91442871094
120.08105	1474.76684570313
127.33257	1048.78784179688
129.10168	1412.45678710938
130.06503	1583.27685546875
132.08122	2507.630859375
141.10216	12633.4189453125
152.72214	1294.21154785156
159.09187	4419.55615234375
161.4319	1365.15551757813
185.38052	1095.05590820313
187.08572	2446.94995117188
529.01373	1436.2568359375
641.37024	1323.29992675781
866.80054	1452.56384277344
931.55389	4995.04296875
peaklist end

peaklist start
mz=769.90518077421
fragmentation=HCD
charge=4
header=RawFile: QE929_MSQ1321_20180329_Heba_ub_s8_30_2 Index: 14679 Silind: 61783
102.05527	1756.54760742188
108.55872	1247.85546875
124.03946	1482.03552246094
129.10229	5278.97509765625
136.07574	1473.23400878906
144.32138	1458.28063964844
168.79099	1386.78930664063
169.13359	2869.10961914063
183.14954	5146.3193359375
211.14539	1850.49914550781
315.4942	1296.76721191406
329.19318	5720.98681640625
457.25281	2638.99389648438
553.32825	1647.41845703125
573.31683	2778.78442382813
595.4024	1678.90637207031
606.69183	1514.73364257813
702.35883	8679.53125
815.4397	2132.52197265625
851.38287	2911.81396484375
912.4905	22872.16015625
915.38538	6326.07275390625
945.54138	1660.92565917969
952.46057	2669.13989257813
1083.506	1671.62280273438
1259.1995	1770.03161621094
1657.6461	1750.43408203125
peaklist end

peaklist start
mz=769.905328450785
fragmentation=HCD
charge=4
header=RawFile: QE929_MSQ1321_20180329_Heba_ub_s2_ctrl_2 Index: 11340 Silind: 62232
103.26182	1319.28747558594
110.07178	1877.22424316406
129.10214	2564.62817382813
130.06493	1501.45178222656
159.09158	6152.6220703125
182.32088	1191.47229003906
244.16637	2328.56420898438
304.64075	1479.08288574219
419.77228	1477.36584472656
469.92154	1310.90979003906
562.31903	1675.15051269531
863.15369	1599.736328125
906.37347	1519.31982421875
1396.845	2080.88061523438
2221.2527	1979.845703125
peaklist end

peaklist start
mz=770.129956967332
fragmentation=HCD
charge=4
header=RawFile: QE929_MSQ1321_20180329_Heba_ub_s6_10_3 Index: 13871 Silind: 62112
102.0555	1520.48364257813
110.07156	2071.03662109375
129.10233	1758.99694824219
136.07605	2315.36474609375
143.11777	2008.2470703125
148.68433	1510.32080078125
171.11304	1988.84448242188
175.11937	1641.06860351563
197.12813	1989.63781738281
201.08675	3184.70825195313
242.15007	3090.37182617188
276.77289	1523.20239257813
314.17068	1853.31823730469
315.11673	1967.22888183594
343.19638	2014.93212890625
371.19302	6515.296875
456.27982	1780.29699707031
517.27527	2024.46838378906
521.51379	1450.87634277344
630.36139	1716.26794433594
771.42517	1755.81237792969
897.51088	49234.4287109375
1057.5424	18944.6206054688
1170.6177	5357.958984375
1264.2013	1927.27514648438
1392.7118	1747.75378417969
peaklist end

peaklist start
mz=1026.50644870107
fragmentation=HCD
charge=3
header=RawFile: QE929_MSQ1321_20180329_Heba_ub_s3_ctrl_3 Index: 16249 Silind: 76059
106.12814	1651.72827148438
107.62997	1497.86193847656
183.14833	1988.07763671875
211.1443	2633.5107421875
297.30869	2325.95288085938
357.17511	2133.89501953125
504.37363	1848.18432617188
553.29095	1862.61645507813
1043.5223	9349.044921875
1044.5044	2111.57348632813
1058.5129	1717.16247558594
1079.365	1855.408203125
1107.5125	9196.85595703125
1416.6997	17163.3115234375
1418.7178	2391.67578125
1443.2667	2377.90063476563
1480.7037	3092.02807617188
1481.6898	2823.56616210938
1561.064	1988.23620605469
peaklist end

peaklist start
mz=770.131970041526
fragmentation=HCD
charge=4
header=RawFile: QE929_MSQ1321_20180329_Heba_ub_s9_30_3 Index: 16501 Silind: 69450
120.08052	1557.53625488281
136.07585	2399.46337890625
167.11919	1591.76611328125
170.09164	1758.02478027344
200.21698	1398.40002441406
228.09872	1493.8291015625
246.09052	2696.32763671875
340.62616	1727.90954589844
446.203	1498.91564941406
911.98932	1527.07165527344
1151.9626	2161.740234375
1423.28	1688.23303222656
1445.938	1758.58325195313
peaklist end

peaklist start
mz=1026.50834068888
fragmentation=HCD
charge=3
header=RawFile: QE929_MSQ1321_20180329_Heba_ub_s8_30_2 Index: 17322 Silind: 80709
110.07156	8658.8466796875
111.33136	1496.43310546875
134.61299	1968.84265136719
136.07576	12552.5849609375
199.59695	1896.15344238281
200.70746	1851.63452148438
245.99251	1674.12451171875
281.85724	1936.88098144531
396.80295	1744.21313476563
403.23111	1928.69799804688
842.43854	3186.453125
910.46704	2171.65307617188
987.14154	2315.69018554688
1107.2385	1992.36669921875
1233.1281	2024.09558105469
1236.9164	2048.44799804688
2410.2271	2325.1123046875
3953.9324	2987.96459960938
peaklist end

peaklist start
mz=770.133325606695
fragmentation=HCD
charge=4
header=RawFile: QE929_MSQ1321_20180329_Heba_ub_s6_10_3 Index: 14635 Silind: 62159
124.66889	1354.41430664063
136.07567	4773.07861328125
177.75508	1236.2275390625
181.03203	1228.23388671875
235.11859	1977.39794921875
262.7403	1708.86376953125
561.88354	1605.22937011719
674.32825	1428.76049804688
952.45922	4288.68835449219
2289.6111	2197.36010742188
peaklist end

peaklist start
mz=770.13355481669
fragmentation=HCD
charge=4
header=RawFile: QE929_MSQ1321_20180329_Heba_ub_s5_10_2 Index: 14500 Silind: 62520
104.05293	1292.38366699219
113.07182	1486.34106445313
120.08039	3145.48388671875
120.95379	1326.49353027344
129.10199	5232.89208984375
129.11093	1562.111328125
141.10144	2522.20263671875
169.13345	1398.57250976563
169.16618	1294.00158691406
177.30649	1432.14282226563
197.12431	1688.17211914063
199.10765	6316.2607421875
222.13115	9274.4013671875
227.10144	10505.41796875
228.10538	1817.44519042969
230.97412	1436.03295898438
244.12962	1375.72131347656
250.12624	10247.7861328125
356.14319	12142.3854980469
469.22638	5680.1181640625
504.26752	1860.43347167969
513.17834	1551.17114257813
573.31384	1909.35668945313
591.58466	1725.09252929688
645.34662	5328.57861328125
645.83667	2577.93383789063
702.36072	3046.064453125
750.41869	19886.8503417969
863.50383	14121.3798828125
912.48511	6115.13818359375
913.50214	5589.8916015625
969.01666	1670.93957519531
992.54231	18914.4985351563
994.51709	1717.41479492188
1121.5828	8850.54125976563
1204.7117	1528.09436035156
1218.6413	96582.5346679688
1220.6355	8561.65625
1289.671	14234.2290039063
1528.9658	1878.75695800781
peaklist end

peaklist start
mz=770.13355481669
fragmentation=HCD
charge=4
header=RawFile: QE929_MSQ1321_20180329_Heba_ub_s5_10_2 Index: 14749 Silind: 62520
102.97729	1283.74633789063
111.55164	1260.48815917969
113.07076	1446.17932128906
129.10239	2328.0546875
171.27731	1404.75659179688
226.11777	6495.08203125
258.14508	1514.98840332031
275.58282	1459.79113769531
277.15265	1515.54028320313
283.1619	1813.77673339844
316.11234	1817.83471679688
325.18756	3218.81176757813
369.17645	1554.93542480469
438.27005	2156.40161132813
528.00262	1431.37487792969
537.336	2447.29125976563
573.31232	1899.5888671875
628.56268	1440.45068359375
650.42743	1858.0419921875
811.36694	1518.6650390625
815.44379	1636.37133789063
886.18872	1522.82995605469
912.4942	5839.25439453125
peaklist end

peaklist start
mz=770.13355481669
fragmentation=HCD
charge=4
header=RawFile: QE929_MSQ1321_20180329_Heba_ub_s5_10_2 Index: 15054 Silind: 62520
101.071	5799.77490234375
104.0528	2039.62634277344
114.95431	1199.64135742188
126.8923	1322.97924804688
159.09187	1553.5185546875
170.09207	5606.47119140625
188.14713	2093.62939453125
218.09526	6096.1953125
228.13321	1977.75720214844
246.08958	8147.6162109375
361.11737	6545.69677734375
367.19601	1577.88500976563
551.02722	1417.18017578125
695.28021	1563.10791015625
702.35077	1957.98229980469
924.37433	1740.45703125
1140.1743	1821.55786132813
peaklist end

peaklist start
mz=770.133562089605
fragmentation=HCD
charge=4
header=RawFile: QE929_MSQ1321_20180329_Heba_ub_s5_10_2 Index: 17351 Silind: 63492
110.07194	2000.2529296875
113.1181	1336.90673828125
115.29191	1135.12646484375
119.3587	1258.83349609375
130.36551	1440.43322753906
136.07596	2033.74841308594
154.66103	1361.36865234375
170.29762	1308.34252929688
194.35957	1301.97912597656
242.06944	1653.56127929688
300.6366	1225.40124511719
600.29822	1915.08740234375
656.85291	1654.62585449219
1003.1078	1567.87438964844
1161.6184	1955.17736816406
peaklist end

peaklist start
mz=770.13390304788
fragmentation=HCD
charge=4
header=RawFile: QE929_MSQ1321_20180329_Heba_ub_s7_30_1 Index: 15855 Silind: 61531
129.10109	1646.94921875
158.2059	1440.50439453125
223.27603	1386.18225097656
343.41504	1762.1240234375
485.05319	1662.74597167969
615.50012	1665.41906738281
888.72015	1567.45886230469
912.49054	2870.71240234375
917.38983	2392.791015625
1231.9799	1637.52380371094
1499.2682	1618.47985839844
2178.9897	1813.48486328125
peaklist end

peaklist start
mz=770.13390304788
fragmentation=HCD
charge=4
header=RawFile: QE929_MSQ1321_20180329_Heba_ub_s7_30_1 Index: 15973 Silind: 61531
118.77975	1357.6611328125
120.08096	6519.84619140625
129.10181	11845.560546875
130.06563	1305.03662109375
132.0806	10475.80859375
144.94176	1213.78955078125
159.09154	1981.99609375
173.12946	1406.51892089844
175.11867	1649.55615234375
187.08621	6681.5263671875
245.11095	3086.9658203125
276.16888	2342.04174804688
304.11414	1994.52197265625
499.30103	2191.33154296875
585.29156	1624.37280273438
1286.5499	1619.99011230469
1548.7874	1794.3935546875
2200.8936	2335.05834960938
peaklist end

peaklist start
mz=770.13390304788
fragmentation=HCD
charge=4
header=RawFile: QE929_MSQ1321_20180329_Heba_ub_s7_30_1 Index: 16109 Silind: 61531
101.0711	3545.65795898438
104.05305	2782.23046875
120.0808	2256.01318359375
127.89195	1390.17150878906
142.12199	1732.142578125
143.11771	2835.5048828125
151.58241	1659.2412109375
159.09128	1526.97827148438
170.09193	9771.212890625
188.14651	3166.82250976563
189.15053	1472.06201171875
205.96945	1387.95678710938
212.13701	1543.32495117188
216.1414	1554.81530761719
218.09554	7983.62255859375
221.89613	1423.69555664063
228.13356	2273.8466796875
229.06345	2193.75708007813
246.09024	11030.4912109375
286.17386	1643.71362304688
344.09039	3154.42358398438
361.11676	7652.70703125
486.7489	1528.48217773438
494.5376	1812.52136230469
912.50153	2061.0947265625
1021.4272	1700.29077148438
1213.4983	8288.15234375
1310.4768	1498.09436035156
1561.6182	1949.72216796875
peaklist end

peaklist start
mz=770.133952573771
fragmentation=HCD
charge=4
header=RawFile: QE929_MSQ1321_20180329_Heba_ub_s7_30_1 Index: 19026 Silind: 62340
106.29275	1542.13989257813
110.07162	1656.49353027344
136.07556	1748.9189453125
199.1804	1749.34399414063
342.20209	1457.50158691406
356.02496	1460.26599121094
596.73334	1570.689453125
600.31085	5908.46240234375
656.84955	1818.64660644531
1429.5961	1606.74645996094
peaklist end

peaklist start
mz=1026.50954724247
fragmentation=HCD
charge=3
header=RawFile: QE929_MSQ1321_20180329_Heba_ub_s7_30_1 Index: 16908 Silind: 76651
110.07159	12471.576171875
136.07565	10619
147.4437	1845.43664550781
233.09113	1727.49548339844
237.39276	1692.23889160156
245.33679	1780.79553222656
368.27408	1718.14758300781
409.15338	3025.47802734375
641.24042	2601.44555664063
700.23157	1951.8876953125
708.55884	1760.72436523438
779.38477	1930.40246582031
885.56519	2055.32080078125
987.82404	1809.39929199219
1101.5468	6685.427734375
1254.6228	2496.15234375
1411.6881	3851.46435546875
1412.2065	2767.69262695313
1471.7155	2464.89233398438
1682.8639	3794.57446289063
2901.7576	2743.99536132813
peaklist end

peaklist start
mz=770.134749608777
fragmentation=HCD
charge=4
header=RawFile: QE929_MSQ1321_20180329_Heba_ub_s4_10_1 Index: 16224 Silind: 59109
126.65057	1354.64196777344
226.11902	2403.78686523438
229.11844	1441.42517089844
243.45764	1262.88989257813
251.65056	1313.58544921875
354.07834	5149.1318359375
382.03873	1534.87963867188
397.17316	1475.66333007813
479.55554	1314.87133789063
833.62616	1583.34033203125
912.49017	2078.89038085938
1031.5311	2023.30725097656
1144.621	2353.30322265625
peaklist end

peaklist start
mz=770.134749608777
fragmentation=HCD
charge=4
header=RawFile: QE929_MSQ1321_20180329_Heba_ub_s4_10_1 Index: 16544 Silind: 59109
105.87638	1374.88818359375
272.1709	9540.7783203125
330.25168	1447.27856445313
401.21548	1572.32238769531
472.11011	1334.46313476563
688.33527	2990.53588867188
835.40472	4203.62548828125
912.49579	3040.38623046875
966.43744	5747.75830078125
1184.5393	1632.59826660156
1212.4969	2998.32958984375
1300.0411	1938.21447753906
1326.5513	9274.458984375
1450.5962	1871.82006835938
1520.9702	1841.39624023438
peaklist end

peaklist start
mz=770.134749608777
fragmentation=HCD
charge=4
header=RawFile: QE929_MSQ1321_20180329_Heba_ub_s4_10_1 Index: 16558 Silind: 59109
101.07125	6089.3134765625
104.0528	1552.6611328125
113.07101	1377.26599121094
129.10301	1952.91809082031
142.12218	1614.26770019531
143.11757	1916.58068847656
156.97945	1473.27673339844
169.13222	1958.24462890625
170.09209	9099.5185546875
188.14647	2410.41064453125
198.54759	1470.64697265625
218.09532	6085.55419921875
225.79933	1335.10302734375
228.13336	1810.95764160156
229.06508	1554.67492675781
246.08983	10076.3095703125
247.07225	2101.80615234375
345.79526	1745.19653320313
361.11746	6050.67431640625
366.18082	1855.14672851563
383.05786	1671.14587402344
418.38019	1482.85986328125
598.92523	1552.01965332031
702.36151	1709.48876953125
912.49255	2004.27673339844
1133.1195	1790.080078125
1213.5049	7968.97216796875
peaklist end

peaklist start
mz=770.134749608777
fragmentation=HCD
charge=4
header=RawFile: QE929_MSQ1321_20180329_Heba_ub_s4_10_1 Index: 16704 Silind: 59109
105.06602	26212.888671875
118.83829	1449.82861328125
131.08139	1523.54760742188
133.0424	1976.10803222656
149.88533	1386.80908203125
157.06047	11288.1259765625
169.23134	1420.51489257813
175.11877	10420.7099609375
183.0764	3068.42529296875
184.16513	1366.25231933594
185.18907	1499.8134765625
187.14397	16125.875
201.08694	2372.78833007813
210.08708	1364.54772949219
212.56406	1335.89123535156
213.03227	7034.15673828125
215.13785	2374.48413085938
218.09416	2147.43115234375
220.07481	8239.2451171875
228.0979	19798.830078125
232.07504	3085.744140625
245.07649	1688.58166503906
248.06902	22359.21484375
272.13608	2762.46801757813
272.1705	7230.7607421875
279.09637	2261.25830078125
289.15953	4177.05139160156
316.11389	2489.05688476563
319.10593	11469.564453125
361.11841	2517.60498046875
385.21906	1923.21142578125
388.56259	1575.49084472656
392.17856	1830.15563964844
401.54422	1561.66027832031
402.24588	13858.857421875
501.31201	12088.451171875
545.17084	2581.67626953125
614.39758	7056.875
701.42793	39647.6889648438
814.51132	39375.7084960938
835.40527	1948.63842773438
966.44098	5998.98974609375
977.57452	32981.2998046875
1081.4697	3295.67114257813
1092.6047	36656.4482421875
1212.5044	2418.40600585938
1221.6477	16592.59765625
1222.6346	7349.14306640625
1292.6802	35534.5400390625
1326.5413	6646.54833984375
peaklist end

peaklist start
mz=770.134749608777
fragmentation=HCD
charge=4
header=RawFile: QE929_MSQ1321_20180329_Heba_ub_s4_10_1 Index: 16740 Silind: 59109
105.066	2035.7470703125
112.71578	1315.3388671875
112.77383	1208.29077148438
126.12232	1257.07885742188
148.69957	1260.7353515625
228.09509	2031.35461425781
248.07005	1793.83386230469
361.11868	2170.64794921875
378.70905	1338.98486328125
384.38235	1557.96215820313
404.07294	1430.36450195313
701.42926	2849.51000976563
716.02704	1538.02966308594
814.51428	2807.76147460938
912.49054	1938.35205078125
947.48193	1669.39025878906
977.565	5386.57275390625
1292.661	3037.43530273438
peaklist end

peaklist start
mz=770.13484704808
fragmentation=HCD
charge=4
header=RawFile: QE929_MSQ1321_20180329_Heba_ub_s4_10_1 Index: 18873 Silind: 59617
175.62228	1676.56628417969
183.14954	2058.5048828125
250.49911	1444.15869140625
296.96707	1580.48254394531
439.02341	1836.42370605469
781.66187	1586.44873046875
881.40015	1756.87890625
917.41522	1715.56262207031
1091.5266	2866.91381835938
peaklist end

peaklist start
mz=616.323927136351
fragmentation=HCD
charge=5
header=RawFile: QE929_MSQ1321_20180329_Heba_ub_s4_10_1 Index: 14781 Silind: 38182
101.07158	1120.05078125
111.16814	1172.72253417969
117.67638	1192.31494140625
120.08106	1818.21105957031
129.1013	1682.68151855469
159.09152	1558.21325683594
199.18082	8550.091796875
200.13989	2032.00244140625
224.88988	1274.44909667969
227.17525	1848.05102539063
244.16592	1259.51745605469
259.18381	1462.3603515625
498.81097	1165.99035644531
663.87793	1690.78796386719
770.41589	1832.95263671875
863.96674	1469.62573242188
963.50726	1673.380859375
1048.9098	1404.10705566406
1113.5559	1739.94116210938
2029.3962	1593.74694824219
2446.1733	1815.19653320313
peaklist end

peaklist start
mz=616.323927136351
fragmentation=HCD
charge=5
header=RawFile: QE929_MSQ1321_20180329_Heba_ub_s4_10_1 Index: 14973 Silind: 38182
124.71102	1261.79016113281
133.04285	8662.1826171875
136.07603	1552.08215332031
157.13333	1460.34704589844
173.12805	10676.0341796875
175.11787	1617.95483398438
183.14944	2111.62280273438
183.2186	1094.32653808594
242.14912	5009.6357421875
274.12024	1418.52197265625
331.21735	1455.00720214844
393.138	1126.12548828125
414.34174	1273.6982421875
744.36926	6554.521484375
1172.1208	1531.10913085938
peaklist end

peaklist start
mz=770.156178138642
fragmentation=HCD
charge=4
header=RawFile: QE929_MSQ1321_20180329_Heba_ub_s7_30_1 Index: 14367 Silind: 61451
102.05585	2749.40014648438
107.06381	1233.39428710938
114.32575	1395.30322265625
129.10272	9132.591796875
133.74808	1299.77856445313
136.07594	2693.82568359375
169.13451	2314.58422851563
179.07344	1314.67663574219
183.14995	3377.8056640625
197.12801	5102.0146484375
205.06621	1601.84204101563
211.14458	2881.05029296875
223.06157	1296.89916992188
329.19144	2845.7001953125
340.18637	1735.03259277344
456.75183	2252.69360351563
539.28711	1617.68493652344
573.31776	7158.64233398438
702.35953	15100.0201416016
786.34839	2871.95727539063
815.44177	2621.1884765625
831.42047	1496.4990234375
912.49496	30972.0615234375
915.38477	6140.36474609375
916.40619	2277.00708007813
937.01917	1482.26208496094
946.00311	1502.12414550781
1166.5543	2375.89892578125
1316.0731	2043.94653320313
1609.7844	2449.08569335938
peaklist end

peaklist start
mz=616.448161361195
fragmentation=HCD
charge=5
header=RawFile: QE929_MSQ1321_20180329_Heba_ub_s2_ctrl_2 Index: 10126 Silind: 45436
101.07154	1191.7001953125
107.52615	1197.35339355469
110.07155	2392.33056640625
114.46473	1123.34204101563
120.08069	5906.9091796875
129.10217	22883.927734375
130.08627	1812.61169433594
136.07541	9517.83203125
137.07915	1510.5390625
147.11223	2926.68530273438
159.09059	1707.04382324219
159.11246	1391.26098632813
169.09731	1561.58215332031
171.14842	2096.66772460938
172.39696	1185.50170898438
175.1179	1473.85668945313
181.09724	5658.85498046875
181.83186	1297.69470214844
183.14914	2578.67358398438
186.12296	10008.041015625
187.10788	1659.37915039063
187.12613	1421.98205566406
199.14444	1529.2216796875
207.11278	1381.80139160156
248.70483	1219.80102539063
267.18137	2560.02197265625
268.16541	2400.4892578125
285.19028	2802.53735351563
286.1756	1403.41528320313
291.73282	1296.19055175781
313.4455	1268.55639648438
335.50818	1716.76293945313
339.20239	1316.98999023438
513.26715	1407.33874511719
515.32465	1606.31237792969
542.42169	1275.14819335938
564.57068	1337.14587402344
692.40411	3144.62463378906
826.4212	2213.14672851563
908.47885	10578.4384765625
1045.5952	1465.21325683594
1143.1331	1366.67358398438
1164.611	20044.2495117188
1705.0991	1705.74353027344
peaklist end

peaklist start
mz=616.448161361195
fragmentation=HCD
charge=5
header=RawFile: QE929_MSQ1321_20180329_Heba_ub_s2_ctrl_2 Index: 10287 Silind: 45436
101.07128	1547.16589355469
105.06628	2211.875
110.0715	1399.64794921875
120.0807	6012.857421875
129.10231	6605.93408203125
133.04291	27736.966796875
136.0752	1707.58947753906
141.10153	1657.94177246094
152.6196	1198.64221191406
153.4348	1388.46655273438
155.11754	5171.56640625
171.14905	1605.86291503906
173.12845	8917.484375
175.11896	9841.91796875
184.07367	1355.62377929688
185.16473	1432.48950195313
187.08929	1805.68835449219
187.1447	2107.13647460938
200.13977	2061.5771484375
201.1235	5248.6376953125
215.08441	1816.109375
215.1402	1955.82019042969
232.11111	21178.666015625
234.12343	1384.81323242188
240.1348	4220.0068359375
248.06905	7848.6474609375
252.13377	12279.2778320313
256.13013	2515.47607421875
258.1441	1755.439453125
260.10602	1960.71936035156
270.14345	8330.42358398438
305.15964	1449.92346191406
322.1871	2331.9697265625
343.1424	15210.0244140625
347.14243	1627.88134765625
506.73599	1481.71923828125
627.32275	7155.05419921875
714.36085	14938.9484863281
753.36469	2276.9208984375
754.34943	1598.9638671875
770.90314	1610.12719726563
771.37644	102692.198974609
870.44452	36653.76171875
1030.465	15843.6596679688
1068.6364	5340.80615234375
1099.4741	1754.85656738281
1117.4977	9347.60180664063
peaklist end

peaklist start
mz=770.378943751575
fragmentation=HCD
charge=4
header=RawFile: QE929_MSQ1321_20180329_Heba_ub_s7_30_1 Index: 13355 Silind: 61277
101.07145	1798.39538574219
102.81664	1348.53015136719
113.07133	1870.77453613281
120.08179	2614.67944335938
124.67304	1166.49267578125
129.10258	5110.54443359375
161.07491	1423.06213378906
169.13385	1410.23193359375
175.11879	1845.43273925781
183.14888	5341.9111328125
211.14391	1457.55639648438
212.22462	1313.99548339844
226.11908	1428.33679199219
244.12627	1310.03002929688
329.19305	1593.69189453125
401.59293	1629.96362304688
448.82404	1526.78955078125
464.74759	3305.22290039063
498.28741	1570.38366699219
553.25482	1829.35913085938
654.35968	1793.40441894531
718.35498	5667.5546875
864.49463	6132.61279296875
897.51086	6642.06201171875
899.38605	1964.91882324219
928.48627	12766.8432617188
1057.5447	2181.26245117188
peaklist end

peaklist start
mz=513.922187789038
fragmentation=HCD
charge=6
header=RawFile: QE929_MSQ1321_20180329_Heba_ub_s7_30_1 Index: 5317 Silind: 19934
100.62318	970.860778808594
104.90112	973.548767089844
110.07158	6274.1630859375
113.07138	1368.40856933594
117.96194	1095.455078125
118.6067	1086.04870605469
120.08099	30862.75390625
121.08449	1204.03063964844
129.10263	10130.1083984375
130.05017	5437.017578125
132.41585	1073.59777832031
136.07574	1699.27514648438
147.07628	6828.95068359375
157.13365	2217.857421875
185.12822	3841.6298828125
187.50565	1023.26947021484
191.11731	16778.484375
198.46873	1226.17651367188
217.90765	1147.7978515625
219.11261	5474.51806640625
233.16537	1571.79772949219
480.76187	1313.56311035156
peaklist end

peaklist start
mz=770.381481662802
fragmentation=HCD
charge=4
header=RawFile: QE929_MSQ1321_20180329_Heba_ub_s5_10_2 Index: 16361 Silind: 63060
107.68528	1403.89221191406
129.10156	2294.25170898438
132.14136	1167.35400390625
161.72791	1287.70703125
175.11865	1360.11804199219
183.14943	5758.8837890625
192.138	1267.94982910156
549.03271	1473.62585449219
924.41461	1897.62072753906
1050.873	1724.71008300781
1198.5349	2713.98706054688
2201.606	2370.11352539063
peaklist end

peaklist start
mz=770.381966535508
fragmentation=HCD
charge=4
header=RawFile: QE929_MSQ1321_20180329_Heba_ub_s2_ctrl_2 Index: 14947 Silind: 63151
120.0809	2831.40844726563
147.11316	2297.49951171875
182.61356	1260.93493652344
201.12302	18612.578125
229.11874	5837.9765625
602.30206	1629.95251464844
1175.438	1963.47387695313
1247.6113	1910.08166503906
1667.3933	1936.70764160156
2305.6057	1787.32922363281
peaklist end

peaklist start
mz=770.381966535508
fragmentation=HCD
charge=4
header=RawFile: QE929_MSQ1321_20180329_Heba_ub_s2_ctrl_2 Index: 15642 Silind: 63151
101.07102	2279.4814453125
113.07095	1511.83142089844
120.08072	2857.36840820313
129.10197	2437.42993164063
175.11909	1419.59716796875
197.12811	2171.39794921875
199.10773	8353.068359375
222.13152	7683.4208984375
227.10199	9297.630859375
250.12671	5595.37939453125
314.56018	1370.00708007813
356.14505	8662.140625
368.07828	1362.69091796875
385.60471	1556.53869628906
600.81866	1731.02172851563
627.29974	1676.68994140625
645.84119	1856.05651855469
702.36279	2766.015625
750.4186	13090.337890625
754.33044	1527.90283203125
815.44257	4802.0478515625
826.55145	1611.12915039063
858.4115	2257.65893554688
863.49969	7683.94360351563
912.48499	6160.8173828125
992.5459	12291.6169433594
1116.5844	1496.41418457031
1121.586	10510.6049804688
1137.1239	1749.08483886719
1218.6466	63237.5668945313
1219.643	19459.9897460938
2031.9307	1863.75183105469
2585.0769	1751.80236816406
2712.835	1852.96166992188
peaklist end

peaklist start
mz=770.381966535508
fragmentation=HCD
charge=4
header=RawFile: QE929_MSQ1321_20180329_Heba_ub_s2_ctrl_2 Index: 15938 Silind: 63151
113.07145	2019.07446289063
158.59569	1384.55847167969
161.07468	1750.96337890625
172.00259	1443.55517578125
179.27773	1300.95043945313
193.02261	1288.36193847656
243.64999	1402.85656738281
301.5513	1620.17639160156
321.43857	1271.76550292969
329.19461	1744.42321777344
330.39825	1366.18969726563
414.60828	1332.9638671875
431.45932	1507.14233398438
465.10974	1411.626953125
525.68591	1338.45812988281
565.79663	1787.81762695313
619.69067	1519.97351074219
702.36365	2357.92163085938
912.50171	4148.85498046875
917.38843	2270.77563476563
2781.5181	1708.0654296875
2826.8906	2087.4619140625
peaklist end

peaklist start
mz=770.381966535508
fragmentation=HCD
charge=4
header=RawFile: QE929_MSQ1321_20180329_Heba_ub_s2_ctrl_2 Index: 16204 Silind: 63151
101.07102	5982.927734375
104.05315	1668.88647460938
112.60511	1261.95300292969
118.96188	1518.54748535156
120.08047	2330.56713867188
129.10191	2661.41625976563
136.07481	1487.17150878906
143.1174	2256.13842773438
169.13272	1963.73376464844
170.09161	5874.77294921875
175.62119	1390.29089355469
188.14682	3369.26733398438
200.1382	1773.13818359375
210.47186	1493.05505371094
218.09465	2671.32202148438
228.13351	1803.310546875
246.08965	7934.54248046875
303.98041	1525.78479003906
361.11676	6018.123046875
472.42377	1443.27221679688
519.25153	1529.53540039063
544.22272	1550.56799316406
552.91034	1487.29968261719
560.89807	1740.48718261719
722.66638	1528.771484375
912.49261	2784.36645507813
916.30975	1523.88903808594
1327.5573	12612.349609375
1439.0385	1714.17065429688
1450.553	1960.68310546875
peaklist end

peaklist start
mz=770.381996906195
fragmentation=HCD
charge=4
header=RawFile: QE929_MSQ1321_20180329_Heba_ub_s3_ctrl_3 Index: 13841 Silind: 59967
129.10155	1745.70739746094
175.12088	1368.38256835938
197.12752	2523.97436523438
208.7804	1380.03015136719
211.14568	1275.2890625
265.63791	1231.15673828125
298.17465	1519.3466796875
355.15836	1300.04724121094
553.33484	1849.52368164063
703.34247	1693.52453613281
767.64484	1774.35314941406
912.48901	5953.06298828125
913.50281	5055.982421875
2389.9409	1811.09484863281
2391.5657	2209.87133789063
2537.2334	2241.31079101563
2816.6096	1988.80004882813
peaklist end

peaklist start
mz=770.382256901748
fragmentation=HCD
charge=4
header=RawFile: QE929_MSQ1321_20180329_Heba_ub_s3_ctrl_3 Index: 16080 Silind: 61299
115.208	1776.18041992188
115.57062	1522.54052734375
129.10216	13022.9501953125
136.07574	9311.5087890625
172.07112	2326.39721679688
183.11313	2945.962890625
183.14847	20511.73828125
209.52521	1608.77783203125
211.14351	6040.796875
212.13863	1605.57946777344
242.18497	2648.38061523438
254.14917	1466.75219726563
269.086	2047.54150390625
280.11346	1623.06994628906
280.20291	2404.96850585938
287.0979	2876.26318359375
304.41776	1579.08911132813
308.19626	6293.0361328125
323.20966	1881.267578125
326.17041	9075.4150390625
335.13455	6597.5283203125
337.14975	1944.37316894531
355.16119	1774.6044921875
391.2724	6021.71435546875
403.19876	2622.54248046875
405.14069	1490.95593261719
422.16705	2880.05541992188
436.2915	5640.91357421875
450.16	2087.30249023438
464.28149	1716.96911621094
518.22504	6679.76904296875
535.24731	2009.17492675781
600.77045	2665.83935546875
631.3031	5617.06103515625
633.35779	1874.73266601563
641.28033	1499.20104980469
696.2934	5873.55224609375
754.38501	1831.7021484375
809.37786	12881.5272216797
883.50043	2004.96765136719
885.45514	1930.267578125
912.48517	1803.80346679688
924.4059	17698.9892578125
1037.4808	5728.07568359375
1134.5437	18203.544921875
1135.5282	10764.92578125
1375.5166	1717.21411132813
1441.7046	6529.60791015625
1441.7294	6030.009765625
1506.6847	2567.74853515625
2029.8409	1723.66979980469
peaklist end

peaklist start
mz=770.382451382287
fragmentation=HCD
charge=4
header=RawFile: QE929_MSQ1321_20180329_Heba_ub_s3_ctrl_3 Index: 15316 Silind: 60805
101.07085	5538.3173828125
113.07101	2009.24255371094
129.10147	1586.09741210938
143.11787	1452.85119628906
170.092	6913.5556640625
188.14639	1845.62353515625
210.08141	1230.1845703125
218.09447	3235.29931640625
229.06154	1608.57299804688
246.09004	8104.95166015625
344.09378	1376.50427246094
361.11511	2431.97436523438
406.73285	1609.00939941406
451.41724	1640.12145996094
912.48846	2788.10473632813
1292.5647	1573.27404785156
1327.5868	11213.6103515625
peaklist end

peaklist start
mz=770.382869186448
fragmentation=HCD
charge=4
header=RawFile: QE929_MSQ1321_20180329_Heba_ub_s6_10_3 Index: 16625 Silind: 60054
101.07089	2064.13671875
104.86246	1313.98718261719
170.09143	1791.74304199219
248.5575	1896.62280273438
266.98187	1397.18176269531
357.32956	1542.47888183594
361.11929	1643.79772949219
773.17511	1806.58081054688
865.013	1635.78234863281
967.45081	1716.55810546875
1005.2477	1514.03771972656
1082.4863	2009.36486816406
peaklist end

peaklist start
mz=770.382869186448
fragmentation=HCD
charge=4
header=RawFile: QE929_MSQ1321_20180329_Heba_ub_s6_10_3 Index: 16780 Silind: 60054
101.07134	2761.17700195313
119.50533	1290.31787109375
129.10249	1585.38623046875
136.07571	2908.36596679688
218.09598	1869.16723632813
228.13409	1902.59802246094
242.03528	1599.46435546875
252.04945	1358.07800292969
267.64355	1682.98388671875
361.11966	2252.19921875
362.20569	1697.341796875
364.65182	1467.79846191406
609.25842	1798.18432617188
768.63629	1686.17651367188
781.92664	1652.58483886719
891.34399	1545.48706054688
900.96356	1519.54516601563
1327.5309	2356.66674804688
peaklist end

peaklist start
mz=1026.84154850212
fragmentation=HCD
charge=3
header=RawFile: QE929_MSQ1321_20180329_Heba_ub_s2_ctrl_2 Index: 15158 Silind: 82019
129.10274	4001.28247070313
136.07597	7058.58935546875
149.72441	1923.2392578125
161.07307	1793.05834960938
182.80243	1690.93591308594
212.10191	1948.62280273438
244.1319	2103.01513671875
249.15836	2106.50170898438
277.15677	1711.30737304688
389.21475	1811.89294433594
586.16284	2083.673828125
902.37	1836.23205566406
917.4079	2613.92333984375
1015.471	2767.39599609375
1178.5002	2123.87060546875
1198.6225	9001.82153320313
2454.532	2258.43872070313
2964.0198	2203.189453125
peaklist end

peaklist start
mz=770.382990274865
fragmentation=HCD
charge=4
header=RawFile: QE929_MSQ1321_20180329_Heba_ub_s7_30_1 Index: 17658 Silind: 62018
120.08049	1700.41418457031
129.10217	1831.37329101563
136.07507	2889.20068359375
138.40831	1343.80834960938
158.83032	1738.673828125
166.56242	1302.71398925781
183.14842	1878.29345703125
201.12231	1933.58142089844
239.80972	1383.580078125
326.16968	3258.04907226563
391.26987	2333.58666992188
447.80032	1466.08239746094
506.91751	1503.05407714844
865.44147	1666.87731933594
924.38953	1752.84521484375
1134.5319	2497.59399414063
1198.5244	2304.61474609375
1500.4792	1803.41479492188
peaklist end

peaklist start
mz=770.382990774935
fragmentation=HCD
charge=4
header=RawFile: QE929_MSQ1321_20180329_Heba_ub_s6_10_3 Index: 16625 Silind: 60231
101.07089	2064.13671875
104.86246	1313.98718261719
170.09143	1791.74304199219
248.5575	1896.62280273438
266.98187	1397.18176269531
357.32956	1542.47888183594
361.11929	1643.79772949219
773.17511	1806.58081054688
865.013	1635.78234863281
967.45081	1716.55810546875
1005.2477	1514.03771972656
1082.4863	2009.36486816406
peaklist end

peaklist start
mz=770.382990774935
fragmentation=HCD
charge=4
header=RawFile: QE929_MSQ1321_20180329_Heba_ub_s6_10_3 Index: 16780 Silind: 60231
101.07134	2761.17700195313
119.50533	1290.31787109375
129.10249	1585.38623046875
136.07571	2908.36596679688
218.09598	1869.16723632813
228.13409	1902.59802246094
242.03528	1599.46435546875
252.04945	1358.07800292969
267.64355	1682.98388671875
361.11966	2252.19921875
362.20569	1697.341796875
364.65182	1467.79846191406
609.25842	1798.18432617188
768.63629	1686.17651367188
781.92664	1652.58483886719
891.34399	1545.48706054688
900.96356	1519.54516601563
1327.5309	2356.66674804688
peaklist end

peaklist start
mz=770.383010396911
fragmentation=HCD
charge=4
header=RawFile: QE929_MSQ1321_20180329_Heba_ub_s5_10_2 Index: 15865 Silind: 62914
115.08685	1637.25695800781
127.05006	1541.50988769531
129.10228	22866.173828125
136.07574	14151.849609375
157.1331	1934.67102050781
172.07198	2782.03857421875
176.12195	1776.10888671875
180.1017	1512.33227539063
183.11259	10216.7099609375
183.14893	33642.78125
184.15158	1577.80236816406
195.11444	4293.5947265625
211.14366	14036.8251953125
212.1391	2700.57641601563
226.15543	1540.44079589844
242.18553	5664.2783203125
245.53145	1701.69567871094
250.11806	1960.65014648438
266.85272	1450.29956054688
278.18784	2651.10498046875
280.20157	5344.42333984375
287.09839	9591.857421875
290.11209	2593.041015625
308.19666	15500.8974609375
323.20813	2720.15771484375
326.17074	24527.8693847656
335.13501	11289.056640625
337.15024	2193.52783203125
355.16092	2743.017578125
391.26901	11277.6290283203
401.16714	1830.97509765625
403.19937	2288.82763671875
409.72363	1756.52819824219
411.26315	1838.71228027344
429.23102	2507.56372070313
431.18738	2714.76879882813
436.29056	14364.0947265625
439.2547	1847.30639648438
450.16223	11164.3671875
464.28842	2266.27099609375
477.25528	1911.74548339844
490.22775	1585.30847167969
491.2597	1794.83215332031
500.21097	3324.35498046875
518.22534	13352.5166015625
532.3493	1996.87512207031
535.24896	5543.02099609375
586.28381	2278.60522460938
600.76154	2415.62158203125
631.30927	3371.93798828125
633.36359	5766.1064453125
641.29022	2144.67993164063
648.33997	2239.95556640625
696.29467	18926.0522460938
722.37665	1998.89624023438
730.41223	1865.13000488281
788.38873	3372.71850585938
809.37622	27925.9931640625
829.487	4992.92138671875
870.42542	2107.494140625
883.48872	3682.72607421875
885.453	2423.68383789063
891.35724	1955.86108398438
924.40556	38397.0595703125
926.39001	4819.205078125
1037.4816	16242.9692382813
1043.6072	8256.26953125
1102.4926	2573.22241210938
1134.5352	36629.5546875
1135.5492	19192.625
1136.5363	9115.0068359375
1200.5284	7150.62890625
1441.7169	33876.7463378906
2266.0027	2026.36254882813
peaklist end

peaklist start
mz=770.38306485445
fragmentation=HCD
charge=4
header=RawFile: QE929_MSQ1321_20180329_Heba_ub_s9_30_3 Index: 15972 Silind: 69217
140.35426	1345.51354980469
166.80826	1510.89514160156
169.13332	1682.298828125
197.12865	1473.37744140625
211.14177	1510.83276367188
229.1185	1500.87475585938
247.5779	1356.82751464844
329.19244	2920.55932617188
354.07587	1769.07092285156
385.2092	1463.46374511719
396.09586	1623.14367675781
788.35553	1752.125
802.44202	2441.8916015625
810.05688	1651.72387695313
912.49092	5576.19775390625
1040.5178	1617.19897460938
1947.6771	1650.38757324219
2140.0144	1964.05322265625
2531.5974	1611.06774902344
peaklist end

peaklist start
mz=770.38306485445
fragmentation=HCD
charge=4
header=RawFile: QE929_MSQ1321_20180329_Heba_ub_s9_30_3 Index: 16005 Silind: 69217
119.51432	1285.42749023438
120.08022	1489.48559570313
129.10197	2417.857421875
153.08098	1293.52868652344
158.82022	1440.44714355469
183.68037	1453.60339355469
226.11821	2047.54675292969
318.05557	1285.23510742188
325.18732	5983.60400390625
438.26804	4277.55126953125
748.37341	1387.33190917969
787.34869	1533.2294921875
814.42224	1771.83972167969
898.03992	1874.37890625
912.48163	2004.02355957031
1190.673	1667.8720703125
1357.7891	1616.27673339844
peaklist end

peaklist start
mz=770.383185900481
fragmentation=HCD
charge=4
header=RawFile: QE929_MSQ1321_20180329_Heba_ub_s1_ctrl_1 Index: 13616 Silind: 60186
101.07118	1719.95764160156
195.74146	1256.46337890625
246.08987	2255.83666992188
279.32947	1341.02966308594
288.23782	1362.95776367188
361.11465	2300.32788085938
376.28082	1455.53430175781
935.65271	1432.38635253906
1082.4684	5538.05908203125
1176.0302	1713.52258300781
1213.5187	2906.78247070313
peaklist end

peaklist start
mz=770.383186221296
fragmentation=HCD
charge=4
header=RawFile: QE929_MSQ1321_20180329_Heba_ub_s1_ctrl_1 Index: 14128 Silind: 60312
111.12039	1448.40869140625
129.10168	4867.3271484375
136.07507	3092.3515625
183.11212	1998.18774414063
183.1489	2591.63427734375
194.85442	1466.029296875
229.11736	2432.44750976563
236.77496	1344.44067382813
308.1958	1873.49865722656
322.18115	1531.93408203125
323.20862	1638.46716308594
326.16907	2492.67163085938
385.55338	1386.46252441406
436.28687	1363.71899414063
518.22235	1577.794921875
546.21027	1746.37561035156
599.77649	1829.22387695313
613.25806	2361.21948242188
683.21527	1515.34765625
696.2832	2261.5107421875
809.37634	1773.57897949219
924.40277	3006.10571289063
1134.5342	5041.0498046875
1198.5392	4450.7275390625
1490.1011	1778.52087402344
1672.334	1900.54150390625
peaklist end

peaklist start
mz=770.383279099595
fragmentation=HCD
charge=4
header=RawFile: QE929_MSQ1321_20180329_Heba_ub_s6_10_3 Index: 15368 Silind: 62212
101.07119	10723.5107421875
102.05518	10165.3974609375
104.0533	1995.13610839844
113.06351	2641.27490234375
113.07103	47581.14453125
115.05008	2106.35180664063
124.12797	1393.8662109375
129.1022	29899.07421875
143.11786	1770.18029785156
155.08031	1597.96813964844
161.07387	23279.076171875
169.13339	33186.08984375
170.13721	2719.072265625
175.11832	8610.51953125
183.14885	30425.458984375
184.15257	2739.26147460938
185.05554	2037.78051757813
189.06848	18262.787109375
197.12794	26447.91796875
198.0874	1876.791015625
198.132	2530.18188476563
209.09419	1779.9970703125
211.14391	22719.478515625
226.118	9131.2236328125
243.13368	2640.70166015625
244.1281	10880.35546875
255.14415	3439.21435546875
260.10635	1822.67993164063
266.03745	1582.91455078125
272.17117	8623.5009765625
286.13898	2100.47338867188
310.21173	6262.30029296875
312.16531	6490.99951171875
314.31741	1586.02062988281
329.19278	39027.0883789063
340.18437	20321.6396484375
357.2135	2494.10766601563
375.13406	2586.18017578125
380.68558	2274.87280273438
415.18066	2430.55615234375
425.24167	13152.41015625
427.39447	1634.52124023438
430.19339	1996.08264160156
442.27621	29117.9155273438
455.2124	15893.234375
471.22461	2203.67016601563
503.22467	1947.10583496094
504.27933	2375.1337890625
507.73019	7615.5849609375
511.7756	2328.705078125
523.7608	2087.66674804688
524.23315	2132.03515625
543.2786	13085.6684570313
547.2959	2798.39086914063
553.3324	10268.25
572.29596	1763.40515136719
573.31586	53862.2219238281
583.30402	2280.48706054688
584.30902	2768.86059570313
587.26288	3502.1240234375
600.2973	6255.81103515625
618.25256	8268.5107421875
653.30078	2130.19653320313
658.30195	8607.552734375
665.33746	2548.98486328125
675.27234	3079.27294921875
696.39136	2194.94702148438
698.30469	8996.0029296875
701.34033	2385.5712890625
702.35851	92975.638671875
729.33553	11433.4633789063
760.36377	2796.30151367188
788.35641	28871.8427734375
797.38281	2143.06079101563
805.8938	2004.23425292969
811.41248	3099.94995117188
815.44341	49547.1000976563
826.39538	13984.9787597656
830.38165	2467.05810546875
869.44238	2967.07104492188
892.51141	7001.05615234375
893.53668	1946.05847167969
895.45874	2294.90991210938
899.38487	13568.3726806641
904.95996	2544.87939453125
912.49477	246008.798095703
915.48724	3189.58471679688
917.40104	80927.4873046875
927.45178	1978.53015136719
941.41233	7859.16235351563
943.46588	3647.47924804688
966.98511	1784.76403808594
984.00415	2147.26416015625
1005.993	2541.81884765625
1007.5151	8354.10986328125
1026.559	1916.41003417969
1029.4906	2672.95141601563
1054.4911	8129.1708984375
1073.5513	2511.96997070313
1076.5436	3249.24462890625
1083.0637	2046.26000976563
1113.5159	11092.2436523438
1138.5361	2908.8837890625
1139.5861	8413.10400390625
1155.5687	3022.89282226563
1205.6224	2624.39038085938
1226.5964	2999.00439453125
1250.6121	15212.1416015625
1270.6241	2288.88916015625
1341.6149	5384.8359375
1399.6329	2342.630859375
1592.7529	3389.67651367188
1609.7474	9799.8486328125
1610.7693	13726.232421875
1992.9555	4693.12744140625
2162.0962	5447.55688476563
2167.0083	8961.05786132813
2249.3125	1927.43273925781
2654.1462	2365.365234375
2840.094	2720.73315429688
peaklist end

peaklist start
mz=770.383279099595
fragmentation=HCD
charge=4
header=RawFile: QE929_MSQ1321_20180329_Heba_ub_s6_10_3 Index: 16288 Silind: 62212
117.78703	1472.158203125
129.10202	1455.42858886719
132.56281	1542.91088867188
143.47183	1375.16015625
226.11723	2080.49194335938
245.12112	1521.96752929688
325.18698	3153.94165039063
383.33768	1536.69738769531
406.34213	1534.74084472656
438.27197	2426.1201171875
912.48981	2807.23095703125
945.50446	1635.94812011719
953.04926	1669.77783203125
peaklist end

peaklist start
mz=1026.84195236824
fragmentation=HCD
charge=3
header=RawFile: QE929_MSQ1321_20180329_Heba_ub_s3_ctrl_3 Index: 14335 Silind: 75281
115.43035	1533.24157714844
122.96877	1607.67077636719
129.10257	1961.90197753906
136.07593	8210.54296875
146.52376	1730.04479980469
146.90157	1637.27294921875
224.59465	1735.11376953125
250.15622	2014.52954101563
285.74387	1806.77233886719
389.21161	2228.455078125
472.50317	1993.11755371094
553.43726	1694.99829101563
729.34235	1897.85241699219
890.40656	2140.78515625
977.25458	1966.6708984375
1015.4626	3048.3564453125
1198.6212	2889.6181640625
1754.494	2096.11547851563
1970.3809	2172.51000976563
2342.7905	2209.8154296875
2770.1206	2638.8544921875
peaklist end

peaklist start
mz=770.383298319471
fragmentation=HCD
charge=4
header=RawFile: QE929_MSQ1321_20180329_Heba_ub_s3_ctrl_3 Index: 16585 Silind: 61769
122.69979	1170.4716796875
129.10185	2800.81713867188
183.14848	2146.02075195313
195.63269	1304.19519042969
229.11853	1602.3671875
326.17258	1825.23986816406
370.83124	1512.05480957031
390.90814	1827.49645996094
411.1069	1386.88488769531
465.18509	1664.33654785156
694.41302	1490.42102050781
924.40369	2501.34838867188
988.39117	2764.8330078125
1000.4459	1941.74987792969
1109.4056	1591.68872070313
1134.5304	3090.42578125
1185.1313	1600.17211914063
1198.5337	2567.16357421875
1210.0643	1705.25036621094
1684.1138	1705.81506347656
1972.454	1681.06237792969
peaklist end

peaklist start
mz=770.383378824872
fragmentation=HCD
charge=4
header=RawFile: QE929_MSQ1321_20180329_Heba_ub_s2_ctrl_2 Index: 17501 Silind: 66074
121.58064	1272.86987304688
183.14926	1755.07727050781
183.59482	1258.9140625
221.51085	1504.98559570313
280.03061	1374.75341796875
306.27188	1444.61328125
326.16824	1881.08215332031
403.08493	1535.7392578125
463.78134	1668.37927246094
508.89529	1408.08447265625
516.6015	1448.00524902344
539.84332	1488.07604980469
1134.5076	1950.369140625
peaklist end

peaklist start
mz=770.383387264076
fragmentation=HCD
charge=4
header=RawFile: QE929_MSQ1321_20180329_Heba_ub_s2_ctrl_2 Index: 16987 Silind: 65655
126.70453	1568.77465820313
129.088	1259.61901855469
129.10213	13489.83203125
132.91217	1544.77612304688
136.07564	7417.97021484375
167.83501	1547.53173828125
169.1317	1288.64868164063
172.07173	2429.33642578125
183.11221	6425.8154296875
183.14848	19883.482421875
211.1442	6824.91162109375
212.13985	1651.58032226563
226.50763	1647.30541992188
287.0994	2504.38208007813
297.18219	1410.17211914063
308.19724	6543.24951171875
323.2085	2192.64184570313
326.17093	10533.5224609375
335.13464	7270.4755859375
355.1572	2218.69775390625
391.26962	7849.4326171875
403.19547	2241.54272460938
422.16812	2350.40234375
436.29004	5814.9677734375
443.22971	1592.47937011719
518.22516	7260.32373046875
535.255	2197.06665039063
631.30988	2614.44262695313
696.29095	6438.41357421875
721.36578	3148.34033203125
788.38959	1667.12829589844
809.37817	9702.8486328125
811.38806	1599.95141601563
883.49908	1873.8125
924.4025	23231.4575195313
989.3924	7262.59228515625
991.40308	2137.11547851563
1037.4841	6638.8466796875
1101.4645	2799.75708007813
1134.5392	31630.2375488281
1200.5283	1993.56066894531
1441.707	6059.34130859375
1442.7209	2634.33837890625
1443.7042	2402.4111328125
1506.7192	2386.11669921875
1653.4972	1869.44555664063
peaklist end

peaklist start
mz=770.38343701111
fragmentation=HCD
charge=4
header=RawFile: QE929_MSQ1321_20180329_Heba_ub_s3_ctrl_3 Index: 13678 Silind: 59818
102.01361	1336.22314453125
108.78979	1164.40637207031
110.27911	1376.90856933594
113.07166	1504.80859375
116.97904	1272.19006347656
124.03983	1587.01818847656
129.10287	6118.3759765625
132.20667	1323.79528808594
136.07599	1635.330078125
146.0782	1373.68017578125
147.11374	1386.06567382813
166.93481	1450.73986816406
169.13368	7245.1025390625
197.12892	2699.3544921875
201.12366	1759.97033691406
207.10017	1387.57104492188
211.1432	1723.24108886719
241.48947	1290.14135742188
329.1937	8096.06640625
411.45029	1511.31958007813
442.27509	2079.32543945313
456.75104	1974.19604492188
539.68146	1639.72216796875
573.31726	5901.3984375
676.17194	1695.71118164063
702.36237	12126.8302001953
764.87372	1454.50524902344
815.43774	2631.88916015625
912.49258	22267.880859375
917.22925	1789.05651855469
917.39758	1758.81848144531
925.46729	2122.02514648438
934.40302	2110.53833007813
1083.5114	1618.85705566406
2783.1877	1857.97326660156
3052.6021	2503.15380859375
peaklist end

peaklist start
mz=1026.84223333492
fragmentation=HCD
charge=3
header=RawFile: QE929_MSQ1321_20180329_Heba_ub_s4_10_1 Index: 17417 Silind: 79908
136.07544	2507.56103515625
213.25368	1873.14978027344
222.179	1649.58459472656
250.11905	7142.02392578125
278.11459	8326.580078125
375.12909	2135.50390625
402.2446	2154.45288085938
799.46808	2747.50927734375
924.22815	1775.53540039063
1170.4	1819.0712890625
1176.5455	1944.68957519531
1357.7271	2744.97509765625
1682.8728	2290.77075195313
peaklist end

peaklist start
mz=770.383569423564
fragmentation=HCD
charge=4
header=RawFile: QE929_MSQ1321_20180329_Heba_ub_s9_30_3 Index: 18721 Silind: 69753
125.01546	1441.87463378906
173.19208	1388.9814453125
183.14908	1842.03112792969
201.12271	1883.30688476563
211.14368	1360.98913574219
229.11795	2209.25537109375
281.58441	1319.44860839844
387.24561	1537.65808105469
853.87	1502.14050292969
881.39182	3979.81225585938
1091.5417	3189.0732421875
1092.5162	1915.75451660156
1532.8304	1817.20251464844
peaklist end

peaklist start
mz=1026.84236702685
fragmentation=HCD
charge=3
header=RawFile: QE929_MSQ1321_20180329_Heba_ub_s4_10_1 Index: 15305 Silind: 79321
113.07108	12385.59765625
115.95483	1746.4482421875
129.10236	55233.1640625
142.40393	1762.27563476563
151.68108	1812.26916503906
161.07454	7443.4794921875
169.13367	7705.35595703125
170.49165	1619.88037109375
183.13332	1816.91931152344
183.14919	8795.1845703125
189.06935	14918.5322265625
197.12796	14042.9765625
209.09149	3697.50610351563
211.14415	2982.009765625
216.37967	1813.82849121094
226.11865	20866.5703125
244.12941	19776.62890625
260.10535	2950.52856445313
310.21106	3610.7734375
315.5296	1765.22729492188
329.19449	2950.73095703125
357.21368	3031.53002929688
425.2388	15157.6145019531
445.0448	1971.86291503906
455.21204	1891.13208007813
508.30801	1844.30871582031
515.94629	1913.83618164063
543.27832	2934.26147460938
544.71295	1990.80114746094
553.33281	13055.4611816406
573.31733	12022.7512207031
618.25513	9018.240234375
675.27533	2385.90502929688
702.36456	2894.90380859375
729.33667	2486.48266601563
788.35992	7059.7587890625
805.39288	11061.1657714844
805.90283	3528.40893554688
861.41565	2359.98315429688
869.43878	3515.6259765625
870.44427	7522.57958984375
899.38617	2901.9013671875
912.49669	38550.59375
917.40251	30015.4521484375
1027.1763	3653.39770507813
1027.8439	3019.79931640625
1082.5453	2627.64379882813
1113.5165	6992.82470703125
1114.5322	3175.39965820313
1137.5604	2620.32983398438
1155.5929	12632.6484375
1156.5806	7337.04736328125
1226.5936	7351.9189453125
1228.6206	2194.72583007813
1270.6041	11551.3173828125
1271.5967	11208.5532226563
1288.6268	2785.32495117188
1289.1453	6377.4970703125
1341.6222	7184.24755859375
1399.6343	15970.4174804688
1469.6631	2290.35546875
1512.7198	2695.24609375
1609.7936	79880.2939453125
1612.7448	2345.7802734375
1738.8351	2350.42846679688
1921.6993	2199.1103515625
2128.6331	2216.76953125
2162.1019	9382.37915039063
2461.2457	6287.6767578125
2490.7661	2257.81616210938
peaklist end

peaklist start
mz=770.383741898348
fragmentation=HCD
charge=4
header=RawFile: QE929_MSQ1321_20180329_Heba_ub_s9_30_3 Index: 18249 Silind: 69663
107.85407	1346.84387207031
129.10229	1663.68811035156
183.14728	2332.65698242188
201.12315	1912.28149414063
327.22629	2594.53466796875
389.81961	1568.67578125
398.64142	1830.82006835938
426.23965	1383.74255371094
602.82458	1340.85461425781
1972.8502	1939.40563964844
peaklist end

peaklist start
mz=770.38420816626
fragmentation=HCD
charge=4
header=RawFile: QE929_MSQ1321_20180329_Heba_ub_s4_10_1 Index: 14651 Silind: 59012
111.74542	1299.35241699219
122.10669	1495.8837890625
129.10204	1797.00207519531
210.76733	1594.06079101563
426.19482	1987.28295898438
558.87732	1372.86779785156
591.88556	1474.74035644531
614.49042	1439.14514160156
655.51776	1737.26110839844
815.46216	1451.02514648438
980.4588	5636.05859375
1301.8165	1748.98693847656
peaklist end

peaklist start
mz=770.384731076267
fragmentation=HCD
charge=4
header=RawFile: QE929_MSQ1321_20180329_Heba_ub_s4_10_1 Index: 17118 Silind: 59331
101.07176	7976.85888671875
102.05541	1567.91650390625
104.83563	1641.67895507813
110.07201	6210.29296875
110.88317	1225.44812011719
113.25507	1222.57238769531
115.08759	1749.66735839844
122.93462	1307.63220214844
129.06639	6445.3291015625
134.18898	1278.67883300781
136.07713	1310.34655761719
158.0932	1791.92358398438
170.11829	2114.0751953125
175.11913	25404.4140625
183.11319	2780.70825195313
185.09286	1779.20483398438
187.14449	5482.5771484375
197.12872	10204.794921875
199.10837	9564.4208984375
201.12373	32054.564453125
215.13905	30769.333984375
216.14252	1486.80773925781
225.12447	2772.53466796875
226.11948	1683.46569824219
227.10349	7411.0966796875
229.09631	2131.64038085938
229.11977	7087.80322265625
232.1205	1465.53137207031
242.15163	3120.47680664063
243.10992	1463.48449707031
243.13481	6252.80078125
271.17679	1732.513671875
288.203	24239.7734375
312.15689	5892.7177734375
314.13681	1882.44409179688
328.15082	3868.17993164063
344.12323	2857.79443359375
353.14157	1539.69152832031
364.0835	1553.55078125
399.23532	2890.79028320313
401.29028	1938.95764160156
417.24728	6172.5712890625
455.15411	2705.37890625
472.17963	1504.18933105469
504.27765	35892.23046875
609.77777	1792.45910644531
617.36411	28022.1000976563
706.2619	1651.25524902344
732.38973	19661.3791503906
747.32773	4782.28833007813
758.44019	2692.22509765625
775.31757	5989.36474609375
776.33313	1853.23901367188
793.33105	7637.51708984375
829.4101	2690.30908203125
837.35101	2267.45166015625
846.4328	14168.171875
846.97656	2065.45849609375
847.45081	2747.31811523438
881.38733	3037.87841796875
887.48969	12719.8212890625
931.4502	2091.0859375
943.44835	17097.5986328125
960.47298	37020.4125976563
966.44202	1723.43981933594
967.40979	1789.34899902344
1000.5643	6800.7431640625
1003.4354	3264.48852539063
1054.4877	3103.3203125
1071.5227	8122.94775390625
1072.5723	2925.296875
1088.5422	11026.177734375
1089.5226	5409.41015625
1199.6473	12480.8463134766
1202.6044	3148.30786132813
1313.7305	2907.89477539063
1316.6222	2769.94140625
peaklist end

peaklist start
mz=770.385307447487
fragmentation=HCD
charge=4
header=RawFile: QE929_MSQ1321_20180329_Heba_ub_s8_30_2 Index: 14454 Silind: 64260
113.07124	1916.21594238281
124.87531	1568.96166992188
129.10243	3053.77392578125
136.07539	1551.77990722656
158.5762	1257.033203125
169.13341	3047.80517578125
183.14957	2530.66479492188
255.28368	1282.34924316406
258.35825	1561.32958984375
259.83426	1509.14721679688
329.19205	2440.2421875
425.24579	1608.75695800781
442.27673	2949.08813476563
539.48932	1590.33764648438
702.35673	4318.15258789063
771.41003	2103.87622070313
912.49402	6878.111328125
917.4038	7145.89953613281
1026.5574	1619.20068359375
1153.517	1766.1416015625
1672.3389	1888.60375976563
2945.3303	1762.50231933594
peaklist end

peaklist start
mz=770.385842947658
fragmentation=HCD
charge=4
header=RawFile: QE929_MSQ1321_20180329_Heba_ub_s9_30_3 Index: 14382 Silind: 69119
102.05565	1537.9658203125
113.07152	4316.0283203125
129.10237	2812.05297851563
169.13309	1871.30200195313
183.14931	2346.26904296875
187.10727	1388.57824707031
189.06725	1666.51306152344
197.12697	1689.673828125
226.11679	1367.60339355469
234.31224	1419.48278808594
244.12984	2072.595703125
329.1926	5522.7314453125
340.18988	2258.7998046875
379.12769	1505.45959472656
380.67862	1428.68933105469
425.23953	1907.12658691406
442.2767	2756.0224609375
456.75571	1822.73425292969
497.27576	1436.03344726563
573.31604	3317.75561523438
686.51379	1771.91455078125
702.36377	8699.5126953125
702.55255	2013.83862304688
770.42194	1841.06652832031
771.37982	1479.130859375
815.44153	2107.3984375
912.4927	12802.5856933594
917.39765	12355.322265625
919.39124	2130.6103515625
971.98145	2213.40063476563
1181.1127	1640.34045410156
1326.9462	2076.11303710938
2348.3811	2031.15942382813
peaklist end

peaklist start
mz=616.524961554
fragmentation=HCD
charge=5
header=RawFile: QE929_MSQ1321_20180329_Heba_ub_s7_30_1 Index: 14522 Silind: 37394
101.62949	1338.12133789063
106.67094	1196.67126464844
120.08104	1511.50317382813
129.10205	1433.64465332031
133.04272	13059.001953125
157.13315	2834.30053710938
159.09154	1828.83068847656
183.14929	2808.26293945313
185.12868	1551.42248535156
281.88943	1461.92053222656
298.17572	1147.16564941406
360.90988	1436.04858398438
371.17453	1650.59521484375
433.04718	1258.67761230469
639.79852	1804.27954101563
1084.8999	1924.14367675781
1761.6371	1543.4326171875
peaklist end

peaklist start
mz=616.525288139256
fragmentation=HCD
charge=5
header=RawFile: QE929_MSQ1321_20180329_Heba_ub_s9_30_3 Index: 14527 Silind: 45148
106.01357	1133.24877929688
120.08139	5485.01513671875
129.10231	2561.283203125
130.06517	2214.81030273438
131.06871	1380.71203613281
133.0434	8287.56640625
136.0757	5444.4638671875
141.10254	5241.169921875
155.11833	7672.54248046875
157.13327	1259.58081054688
159.09148	16582.271484375
160.09579	1306.6220703125
170.05983	1339.69470214844
173.12883	6726.9287109375
183.11288	7730.01513671875
185.12907	2205.5703125
187.10945	1640.05187988281
190.73744	1351.43286132813
199.18037	11264.6259765625
199.25673	1091.16857910156
200.1577	1245.98291015625
200.18253	1239.35437011719
201.14241	2827.50708007813
227.17583	7605.11767578125
258.10684	1239.50048828125
269.36441	1240.36169433594
274.12222	1500.3359375
279.19095	1304.29211425781
280.11121	11930.02734375
285.08701	1721.69470214844
297.15796	1503.13195800781
302.11487	4807.75927734375
308.10699	7284.4267578125
330.1785	1579.45837402344
391.14093	13312.06640625
409.15439	7255.638671875
411.14963	1575.28356933594
442.58804	1444.16040039063
490.2093	3090.47705078125
514.21484	1824.94494628906
570.29858	2238.38134765625
596.06183	1334.76794433594
626.36285	1659.00927734375
752.58905	1354.48950195313
854.46722	2279.86694335938
854.94458	2840.396484375
855.45532	3850.68115234375
1042.0558	1558.5712890625
1518.0752	1868.95068359375
1535.0087	1591.96484375
1791.016	1604.04187011719
peaklist end

peaklist start
mz=616.525288139256
fragmentation=HCD
charge=5
header=RawFile: QE929_MSQ1321_20180329_Heba_ub_s9_30_3 Index: 14730 Silind: 45148
103.09666	1138.35876464844
120.08087	1813.37927246094
133.04274	11372.1044921875
157.13306	2010.31726074219
159.09155	1446.99694824219
183.14899	5582.98291015625
211.14305	1782.783203125
242.14917	2024.08215332031
298.17691	1571.80798339844
332.67859	1127.3056640625
371.17911	1263.18103027344
473.67389	1338.79724121094
571.58905	1403.94787597656
895.61792	1451.86352539063
1168.8188	1313.63012695313
1488.7432	10088.1187744141
peaklist end

peaklist start
mz=616.525326035563
fragmentation=HCD
charge=5
header=RawFile: QE929_MSQ1321_20180329_Heba_ub_s8_30_2 Index: 14624 Silind: 41042
104.70062	1232.6669921875
120.08134	4938.37548828125
123.46967	1086.60009765625
129.10281	1293.92883300781
130.06529	5924.83837890625
133.04282	3982.294921875
141.10214	2084.4091796875
145.63853	1469.64782714844
155.11813	4933.36328125
157.10809	1392.53149414063
159.09169	11138.66796875
173.12827	2662.3203125
194.09132	1342.88684082031
199.18057	5873.78173828125
220.26645	1192.56958007813
223.10822	1370.61645507813
227.1758	2524.83715820313
274.12384	1414.0986328125
276.37152	1519.24243164063
280.11249	6360.86962890625
308.1058	5082.6005859375
391.14261	4875.03515625
409.15436	2333.126953125
490.20782	1502.54235839844
571.80365	1574.19860839844
704.40161	1801.70629882813
743.3783	1771.01879882813
854.93964	1762.60437011719
855.45782	1473.26196289063
855.94434	1795.59875488281
964.02271	5880.943359375
1137.5143	1870.27355957031
1229.2736	1574.03515625
1722.3883	1757.96142578125
peaklist end

peaklist start
mz=616.525326035563
fragmentation=HCD
charge=5
header=RawFile: QE929_MSQ1321_20180329_Heba_ub_s8_30_2 Index: 14826 Silind: 41042
109.90882	1139.62976074219
120.08206	1383.08764648438
120.59453	1059.353515625
128.67606	1087.04052734375
133.04297	11608.0966796875
146.35013	1120.62463378906
157.13391	1978.74987792969
167.07964	1222.15075683594
183.14806	1893.41918945313
223.62709	1518.06774902344
230.35103	1303.32312011719
241.90654	1395.7197265625
371.17828	1265.61694335938
413.05124	1665.21301269531
498.9913	1407.86999511719
576.73926	1448.50061035156
744.86932	6609.56201171875
1048.1755	1452.88452148438
1593.0216	1447.19946289063
peaklist end

peaklist start
mz=616.526265508988
fragmentation=HCD
charge=5
header=RawFile: QE929_MSQ1321_20180329_Heba_ub_s2_ctrl_2 Index: 10126 Silind: 45411
101.07154	1191.7001953125
107.52615	1197.35339355469
110.07155	2392.33056640625
114.46473	1123.34204101563
120.08069	5906.9091796875
129.10217	22883.927734375
130.08627	1812.61169433594
136.07541	9517.83203125
137.07915	1510.5390625
147.11223	2926.68530273438
159.09059	1707.04382324219
159.11246	1391.26098632813
169.09731	1561.58215332031
171.14842	2096.66772460938
172.39696	1185.50170898438
175.1179	1473.85668945313
181.09724	5658.85498046875
181.83186	1297.69470214844
183.14914	2578.67358398438
186.12296	10008.041015625
187.10788	1659.37915039063
187.12613	1421.98205566406
199.14444	1529.2216796875
207.11278	1381.80139160156
248.70483	1219.80102539063
267.18137	2560.02197265625
268.16541	2400.4892578125
285.19028	2802.53735351563
286.1756	1403.41528320313
291.73282	1296.19055175781
313.4455	1268.55639648438
335.50818	1716.76293945313
339.20239	1316.98999023438
513.26715	1407.33874511719
515.32465	1606.31237792969
542.42169	1275.14819335938
564.57068	1337.14587402344
692.40411	3144.62463378906
826.4212	2213.14672851563
908.47885	10578.4384765625
1045.5952	1465.21325683594
1143.1331	1366.67358398438
1164.611	20044.2495117188
1705.0991	1705.74353027344
peaklist end

peaklist start
mz=770.406353104406
fragmentation=HCD
charge=4
header=RawFile: QE929_MSQ1321_20180329_Heba_ub_s3_ctrl_3 Index: 9651 Silind: 57236
110.72168	1229.13439941406
120.08125	2317.10424804688
136.07578	5695.02197265625
194.82478	1522.09741210938
326.6991	1348.97424316406
418.74289	1588.21398925781
515.33313	2125.45068359375
728.38647	1893.92395019531
779.72894	1559.06774902344
832.34271	7328.986328125
836.47192	25040.6015625
899.87677	2684.14990234375
913.87274	5237.4462890625
1006.9351	2973.47216796875
1018.4358	1719.412109375
1063.7362	1852.23217773438
1069.5409	1620.94934082031
1071.4739	2083.8740234375
1193.6567	4443.5517578125
1562.9778	1808.55395507813
1735.9529	1816.74035644531
2138.91	6183.64721679688
2672.9084	1704.08251953125
2947.6174	1780.48522949219
peaklist end

peaklist start
mz=616.526698347188
fragmentation=HCD
charge=5
header=RawFile: QE929_MSQ1321_20180329_Heba_ub_s9_30_3 Index: 9889 Silind: 44335
110.07157	1383.39453125
120.08081	2593.78588867188
129.10179	1806.40466308594
136.07524	1278.7958984375
139.04047	1267.32739257813
143.11794	1478.13598632813
202.80724	1432.77124023438
216.34169	1185.99633789063
342.5011	1414.04418945313
551.04034	1396.296875
682.01697	1828.81713867188
909.28357	1491.75939941406
peaklist end

peaklist start
mz=616.528618882117
fragmentation=HCD
charge=5
header=RawFile: QE929_MSQ1321_20180329_Heba_ub_s3_ctrl_3 Index: 14010 Silind: 38592
101.63717	1229.92932128906
113.07219	1086.94458007813
117.90522	1080.85302734375
119.07753	1205.42687988281
120.08093	7865.826171875
146.95274	1199.07092285156
195.90866	1207.32055664063
199.17969	6268.45166015625
217.3307	1469.12048339844
219.05826	1156.49206542969
227.17416	3875.22045898438
233.16373	9307.82421875
261.15897	6116.45703125
279.21127	1423.40600585938
304.06128	1274.57604980469
363.93213	1299.13073730469
389.78571	1472.48107910156
415.49771	1417.17077636719
526.96057	1370.98461914063
619.27209	1979.75598144531
895.51288	1341.86584472656
1021.2542	1426.6796875
1101.421	4558.00634765625
1163.2137	1797.3125
1198.5166	1553.69763183594
1666.1915	2024.66137695313
1902.5913	1467.064453125
peaklist end

peaklist start
mz=616.529747962807
fragmentation=HCD
charge=5
header=RawFile: QE929_MSQ1321_20180329_Heba_ub_s2_ctrl_2 Index: 14771 Silind: 46630
104.26022	1146.42297363281
116.16061	1226.24841308594
120.08043	1284.67211914063
129.17242	1303.90844726563
133.04272	7738.89306640625
136.07576	1915.31579589844
156.20329	1249.595703125
274.11801	1405.98779296875
433.77917	1492.58166503906
590.82684	1977.44348144531
745.36389	1725.4072265625
825.38855	2073.98095703125
1326.8739	1446.25622558594
peaklist end

peaklist start
mz=770.628009528365
fragmentation=HCD
charge=4
header=RawFile: QE929_MSQ1321_20180329_Heba_ub_s2_ctrl_2 Index: 13567 Silind: 62834
104.28465	1384.13720703125
120.08123	1362.08227539063
124.85626	1378.28491210938
129.10258	2202.8701171875
136.07628	2681.28002929688
143.28702	1275.77600097656
201.08655	1489.6416015625
242.14839	1574.66650390625
286.02017	1568.74060058594
371.18994	1731.0439453125
456.82693	1719.64343261719
468.75616	1376.72680664063
510.09811	1549.41247558594
517.27118	2469.93896484375
630.35938	1908.60278320313
897.51304	21748.2548828125
962.29578	1491.39733886719
1002.5927	1504.7978515625
1057.5516	5602.087890625
2169.9534	1727.97827148438
peaklist end

peaklist start
mz=770.628009528365
fragmentation=HCD
charge=4
header=RawFile: QE929_MSQ1321_20180329_Heba_ub_s2_ctrl_2 Index: 13634 Silind: 62834
120.08125	2766.3896484375
147.11214	1229.75085449219
159.09206	1751.11499023438
161.07487	1373.85241699219
169.13336	2266.94799804688
197.12752	1809.21118164063
210.61133	1406.87719726563
240.34323	1287.07922363281
440.45969	1470.224609375
464.74966	1456.51110839844
543.05664	1606.22375488281
718.35333	2350.21215820313
864.48724	2489.67333984375
874.93402	1728.65209960938
899.38959	2533.56103515625
928.48855	7408.7236328125
947.89154	1704.30480957031
1534.9467	1713.80615234375
1809.5751	1612.15148925781
1867.1367	2153.59594726563
peaklist end

peaklist start
mz=770.63146288725
fragmentation=HCD
charge=4
header=RawFile: QE929_MSQ1321_20180329_Heba_ub_s8_30_2 Index: 15164 Silind: 65137
101.07114	10058.037109375
102.05508	6865.3837890625
104.05272	2540.05786132813
113.07096	29428.099609375
115.05102	2262.6357421875
129.10213	24685.5078125
143.11752	1473.53161621094
146.57568	1490.58422851563
151.05016	1584.22021484375
161.07404	18424.703125
162.07713	1814.07861328125
169.13324	21654.92578125
170.13672	1939.55932617188
173.36098	1876.44934082031
175.11845	6242.95947265625
183.14896	23185.14453125
184.15329	1656.68872070313
185.17986	1279.88586425781
189.0695	10734.412109375
195.11295	1527.42370605469
197.12813	18627.623046875
201.12112	1522.26037597656
204.92912	1299.88256835938
211.14365	16601.240234375
215.13768	1625.36584472656
226.08138	2198.84814453125
226.11749	2745.20629882813
244.1281	8557.5263671875
255.14493	3299.11987304688
260.10571	2932.98022460938
270.85532	1693.2568359375
272.17084	5932.78369140625
286.13992	1678.76208496094
310.20953	2420.21337890625
312.16586	8054.912109375
329.19257	30193.0278320313
340.18537	17200.0250244141
374.11945	1556.40124511719
375.13287	3404.64404296875
380.68304	2229.44970703125
425.24084	12753.099609375
430.19171	1681.85241699219
442.27376	17350.2203369141
455.21326	12014.2509765625
459.20935	2359.37231445313
471.22629	2127.62231445313
495.17731	1479.39477539063
504.27426	2402.0380859375
538.78186	1988.06921386719
543.27747	7035.48291015625
548.29523	1580.49108886719
553.33236	5580.9833984375
570.29663	3250.44995117188
573.31754	39760.7729492188
582.28394	2279.14013671875
583.31049	2222.255859375
675.27185	2708.0732421875
683.32721	2382.208984375
684.34277	2367.90893554688
698.31165	2864.18994140625
702.3593	64150.86328125
729.34013	13367.4946289063
752.35638	1656.96716308594
760.362	2694.73168945313
770.34601	1870.05688476563
788.35918	11577.4543457031
815.44229	38203.814453125
817.43689	2630.74609375
826.38629	5893.35546875
827.40399	1979.95239257813
841.42719	1686.44519042969
869.93121	2268.7578125
870.45697	2081.57397460938
899.38953	7480.208984375
912.49602	168572.999755859
917.40355	50765.9501953125
919.39368	1860.97338867188
943.4707	2569.49975585938
984.49731	2200.45361328125
1007.5382	3368.74267578125
1014.4623	5430.70947265625
1054.4939	6864.3369140625
1076.5529	3342.3828125
1084.5127	7039.80615234375
1084.9994	3182.39404296875
1113.5193	10065.6569824219
1226.5966	2295.05346679688
1250.6112	2187.34643554688
1270.5933	2002.72644042969
1341.6151	2364.58374023438
1593.734	2679.47094726563
1609.7555	17791.4224853516
peaklist end

peaklist start
mz=770.63146288725
fragmentation=HCD
charge=4
header=RawFile: QE929_MSQ1321_20180329_Heba_ub_s8_30_2 Index: 15334 Silind: 65137
101.07116	7631.33544921875
102.05536	7002.474609375
106.84896	1344.54626464844
113.07115	25430.248046875
115.95025	1338.74548339844
129.10246	17257.857421875
129.11104	2224.04858398438
136.91182	1307.96655273438
161.07379	14930.15625
163.28337	1478.29321289063
169.13327	21126.90234375
189.06883	10209.703125
197.12793	13134.05859375
201.12262	2901.45092773438
209.09221	1894.55834960938
212.14192	1483.2958984375
226.11829	6461.57861328125
227.10118	2421.30249023438
243.13333	1995.56506347656
244.12917	9041.0087890625
255.14362	2464.03295898438
272.17035	7458.9580078125
310.21512	1404.49169921875
312.1666	5982.7236328125
313.11557	1403.37048339844
314.20541	5739.06494140625
329.19245	24668.1845703125
339.19958	1884.13269042969
355.15891	1667.98071289063
357.21497	1675.52734375
380.68472	2086.45458984375
425.23868	5795.701171875
442.27899	11616.662109375
526.63483	1543.84167480469
535.26068	1865.34069824219
543.27405	5885.841796875
553.33221	7106.765625
560.27759	1709.220703125
567.34686	1786.77795410156
573.31792	35467.1455078125
587.26404	2049.3271484375
600.29852	2282.87622070313
618.25507	3226.26245117188
658.30487	3351.2041015625
684.33948	2639.30981445313
685.35822	2263.44873046875
698.30054	3131.09204101563
702.35778	55381.2048339844
729.33563	7718.7744140625
731.34631	2023.24853515625
760.36505	2396.10571289063
761.38196	1736.13513183594
772.3714	2279.9150390625
777.38251	2443.16821289063
788.35904	19549.3725585938
805.39343	2002.06896972656
811.40344	2297.5869140625
815.44355	25193.5952148438
826.388	6167.8837890625
897.46576	2748.33178710938
899.38666	2481.70092773438
912.4963	145286.191650391
917.4016	45965.5126953125
943.46505	4419.52587890625
1000.4977	2378.65576171875
1028.9974	2597.60815429688
1085.0166	2873.67309570313
1113.5359	8338.9990234375
1139.5952	4899.45556640625
1226.5988	5905.70922851563
1250.6331	4442.81982421875
1253.5936	2283.333984375
1270.5841	5053.43798828125
1399.6436	2679.28784179688
1609.7628	14819.6904296875
2162.1076	5013.92138671875
2167.0203	5723.57446289063
2715.6538	2033.97058105469
2849.0408	1941.169921875
peaklist end

peaklist start
mz=770.63146288725
fragmentation=HCD
charge=4
header=RawFile: QE929_MSQ1321_20180329_Heba_ub_s8_30_2 Index: 15523 Silind: 65137
102.05524	1364.46826171875
105.88518	1429.1103515625
106.0041	1450.54895019531
113.07086	6574.63330078125
121.79801	1478.34436035156
124.30022	1412.25610351563
129.10229	2529.64135742188
161.0744	2841.88427734375
169.13365	7169.34521484375
173.12752	1371.05908203125
179.3887	1445.74987792969
183.14894	6634.69970703125
189.0679	1660.2548828125
197.12827	2501.75122070313
201.12181	1679.63513183594
211.14386	2463.50366210938
226.11848	2360.10205078125
314.20709	2259.74267578125
329.19217	7662.58544921875
393.00839	1539.47192382813
425.24063	1770.09704589844
554.33551	1431.42919921875
573.31451	8744.7841796875
702.36008	18997.6723632813
772.38208	2028.36376953125
788.35895	1526.86303710938
815.44031	5437.6318359375
842.62738	1615.24645996094
885.44971	2427.16552734375
912.49487	35378.9855957031
917.4004	10338.7419433594
950.85376	1602.90100097656
1000.4772	3131.60620117188
1082.0612	1852.30444335938
1085.0009	1696.48803710938
1113.5371	2722.10131835938
1205.5978	1769.55590820313
1709.6123	2569.52368164063
1970.5504	2093.01513671875
peaklist end

peaklist start
mz=770.63146288725
fragmentation=HCD
charge=4
header=RawFile: QE929_MSQ1321_20180329_Heba_ub_s8_30_2 Index: 15725 Silind: 65137
120.08124	2239.11303710938
122.1608	1228.08337402344
129.10219	1800.62915039063
129.65111	1257.45666503906
225.19356	1281.44445800781
258.25565	1455.76208496094
345.31784	1608.03186035156
391.83371	1382.65502929688
416.59213	1732.66882324219
456.75101	1645.30700683594
702.35559	2877.189453125
750.83606	1684.35949707031
815.45319	1849.89086914063
912.49703	9114.56103515625
2268.791	1877.38391113281
peaklist end

peaklist start
mz=770.631683386931
fragmentation=HCD
charge=4
header=RawFile: QE929_MSQ1321_20180329_Heba_ub_s5_10_2 Index: 13895 Silind: 62519
101.07168	8745.6083984375
102.0553	9818.1103515625
104.05254	1445.40905761719
104.09666	1364.27563476563
113.07133	27347.41796875
119.39594	1391.87170410156
129.10233	21717.74609375
146.51939	1269.24987792969
161.07417	17568.373046875
169.13351	20780.083984375
170.13699	1764.88598632813
175.11899	7164.0908203125
183.14917	22906.361328125
184.15251	1834.00817871094
189.06923	13430.7333984375
197.12837	20470.26953125
201.12318	1537.51086425781
209.09245	2192.36206054688
211.14447	10168.78515625
226.08189	2613.43505859375
226.11874	6028.30029296875
244.12971	9706.53515625
255.14493	2649.6572265625
272.17139	3122.32153320313
295.01572	1595.544921875
310.21243	2716.99536132813
312.1658	7133.1982421875
329.19295	29721.9616699219
340.18741	17732.978515625
357.21506	2189.86328125
372.81747	1483.2734375
409.19904	1577.95556640625
414.23666	1572.85974121094
415.18253	2347.96484375
425.24113	10775.3605957031
442.27869	13934.421875
455.21503	10606.416015625
503.22739	1886.85754394531
522.763	1705.87414550781
543.27869	6333.67138671875
553.10742	1603.03210449219
553.33704	8042.826171875
573.31753	44960.6748046875
583.30499	3060.82421875
587.26904	2931.78271484375
603.31488	1853.39270019531
618.25519	2089.44116210938
619.26349	2160.9912109375
621.54266	1576.90161132813
658.30243	2469.86474609375
675.27106	2369.1669921875
684.34729	2661.337890625
698.30029	6068.7958984375
702.36037	65238.216796875
711.33545	1917.89404296875
729.33887	8689.7744140625
788.35662	14759.3740234375
811.41443	1925.80737304688
815.4418	30872.6376953125
826.39186	10518.6997070313
869.44135	2488.09228515625
892.50702	2119.671875
895.46637	2341.1708984375
897.45483	1792.17065429688
899.39471	3354.10473632813
912.49608	158004.055175781
917.40342	56510.4829101563
927.45544	1972.63659667969
943.46613	3098.27294921875
962.95813	1981.21643066406
983.99506	2842.60400390625
997.47235	2283.31616210938
1029.0018	2351.599609375
1054.4949	2772.53271484375
1084.0065	5427.43310546875
1113.5187	8907.978515625
1139.5823	2103.8876953125
1139.5909	4259.91174316406
1250.6086	10301.8801269531
1341.6375	2578.97973632813
1342.6155	2570.8681640625
1399.6766	2008.82727050781
1609.7721	10961.6018066406
1611.798	2636.36767578125
1744.8287	2180.60302734375
2697.8215	2170.20336914063
peaklist end

peaklist start
mz=770.631683386931
fragmentation=HCD
charge=4
header=RawFile: QE929_MSQ1321_20180329_Heba_ub_s5_10_2 Index: 14059 Silind: 62519
101.07136	12068.4921875
102.05533	14825.212890625
104.05296	7599.68896484375
113.07122	40102.26171875
115.05055	3406.58129882813
116.06979	1699.89904785156
129.06595	1628.59191894531
129.10234	36531.00390625
129.11153	3072.65209960938
130.1057	1904.01049804688
138.93156	1443.54248046875
138.97516	1465.64709472656
155.84903	1620.03076171875
161.0742	30159.60546875
169.13324	34127.36328125
170.13527	1491.35546875
172.04283	1699.09118652344
175.119	7316.0078125
183.14915	39273.171875
184.15268	2283.26538085938
189.0692	18649.66796875
197.12862	27368.9140625
198.1326	1868.240234375
201.12318	1822.00024414063
209.0919	2113.2255859375
211.14409	23053.5625
217.13704	1479.15026855469
226.11893	9758.70703125
227.10294	1883.17626953125
243.1344	6599.125
244.12886	13170.9443359375
245.13223	2162.61376953125
255.14493	7611.63232421875
258.14563	1798.59875488281
260.10562	3292.9677734375
272.17148	7838.53955078125
286.14066	2316.95947265625
310.21194	6357.4716796875
312.1662	10207.634765625
329.19266	54466.4370117188
339.202	2502.55932617188
340.18618	28094.5778808594
357.21213	1737.13269042969
375.13474	3485.41381835938
380.68887	1707.2724609375
412.18286	1761.99291992188
415.18073	2808.22241210938
425.24192	15727.7221679688
430.19012	3000.36254882813
442.27714	28465.8505859375
454.26447	2091.32763671875
455.21396	14739.2535400391
471.22583	2454.3896484375
482.25916	2282.54077148438
503.23138	2426.13989257813
507.73486	2622.0478515625
524.23792	2619.82202148438
529.25916	2256.88208007813
535.26074	2801.04711914063
543.27979	10649.0244140625
547.30151	2784.17407226563
547.79596	2434.33642578125
553.33368	8306.533203125
570.29633	2850.2744140625
573.31756	68528.7802734375
583.30518	6258.671875
587.26672	2514.07641601563
600.30499	5097.3154296875
618.2558	8696.619140625
652.30383	2194.484375
658.30365	8843.0419921875
675.27692	8732.70678710938
684.34645	8748.5419921875
696.39087	2033.90051269531
698.30737	7496.46337890625
702.35957	116921.758300781
711.3172	2353.36596679688
729.34069	14593.0734863281
755.35638	1951.76037597656
770.34119	2577.509765625
784.3847	3203.50805664063
788.35684	29018.0473632813
805.39117	7181.0947265625
811.41544	6160.28149414063
815.44076	55104.3703613281
826.39528	16676.4731445313
830.38202	2447.68408203125
860.93646	2847.52416992188
892.50446	9363.3583984375
895.45325	2255.45825195313
899.38772	12274.0793457031
910.47345	1888.42700195313
912.49588	262087.989013672
917.40214	85242.248046875
920.39648	2017.57568359375
925.45636	3737.30200195313
941.41742	3082.36157226563
943.46787	8446.88916015625
962.47186	3055.99365234375
975.48126	2701.84497070313
983.99829	2449.78540039063
1008.5042	6998.14477539063
1023.5139	3622.72314453125
1054.4993	8241.9638671875
1082.5359	2878.439453125
1084.0098	9893.37915039063
1084.4975	9516.060546875
1113.519	16922.6586914063
1139.5771	3348.67211914063
1155.5679	6838.00244140625
1204.6074	3158.32080078125
1250.6082	14664.8271484375
1253.5808	5379.896484375
1270.6299	2305.34765625
1271.6141	2231.86889648438
1341.6182	2432.75146484375
1592.7506	2870.27221679688
1609.811	14344.6455078125
1610.7589	8769.65234375
1611.7905	3563.0107421875
1737.8712	9552.9951171875
1852.8939	8742.01550292969
2162.1079	13417.1611328125
2981.3228	3181.47534179688
peaklist end

peaklist start
mz=770.631683386931
fragmentation=HCD
charge=4
header=RawFile: QE929_MSQ1321_20180329_Heba_ub_s5_10_2 Index: 14216 Silind: 62519
104.0527	1460.69396972656
113.07118	5915.1240234375
127.95631	1280.87866210938
129.1022	5670.68115234375
136.07597	1716.97229003906
169.13295	5993.216796875
183.14888	5747.65380859375
189.06845	2829.03076171875
201.12239	2600.26928710938
202.76787	1333.57263183594
211.14496	1736.13598632813
226.11557	1533.2236328125
244.13065	1257.80517578125
314.20804	2421.57397460938
329.19302	3055.93212890625
349.07553	1530.22045898438
427.28864	1606.62182617188
442.28006	2790.05297851563
455.21112	1885.8525390625
573.31726	6821.00244140625
702.35956	14997.8127441406
740.39954	1686.56420898438
788.36041	1786.89758300781
815.43896	2872.12451171875
819.98535	1506.41296386719
912.49282	29140.9130859375
917.40242	15892.7827148438
1000.4886	1665.5751953125
1113.5411	3074.67236328125
1226.6434	2711.4677734375
2486.4109	1945.88525390625
2515.6475	2279.58935546875
3075.7029	2430.18334960938
peaklist end

peaklist start
mz=770.631683386931
fragmentation=HCD
charge=4
header=RawFile: QE929_MSQ1321_20180329_Heba_ub_s5_10_2 Index: 14418 Silind: 62519
113.07151	2415.95874023438
120.08097	1850.29040527344
129.10194	4998.7255859375
134.1889	1577.88330078125
183.14969	2314.52490234375
197.12755	1907.70263671875
243.13461	1286.36462402344
315.64346	1524.45837402344
329.19269	1976.30737304688
442.27814	1672.28564453125
456.75119	2759.7255859375
465.72144	1625.07666015625
573.31421	2981.96752929688
702.3576	2988.47534179688
788.34705	1708.79650878906
815.43719	1874.22888183594
912.49727	12418.5432128906
918.39581	2156.81713867188
1031.243	2225.939453125
1203.8862	1891.0283203125
2533.2668	1830.22973632813
2865.0144	2019.50524902344
3046.1104	1974.95544433594
peaklist end

peaklist start
mz=770.631683386931
fragmentation=HCD
charge=4
header=RawFile: QE929_MSQ1321_20180329_Heba_ub_s5_10_2 Index: 14500 Silind: 62519
104.05293	1292.38366699219
113.07182	1486.34106445313
120.08039	3145.48388671875
120.95379	1326.49353027344
129.10199	5232.89208984375
129.11093	1562.111328125
141.10144	2522.20263671875
169.13345	1398.57250976563
169.16618	1294.00158691406
177.30649	1432.14282226563
197.12431	1688.17211914063
199.10765	6316.2607421875
222.13115	9274.4013671875
227.10144	10505.41796875
228.10538	1817.44519042969
230.97412	1436.03295898438
244.12962	1375.72131347656
250.12624	10247.7861328125
356.14319	12142.3854980469
469.22638	5680.1181640625
504.26752	1860.43347167969
513.17834	1551.17114257813
573.31384	1909.35668945313
591.58466	1725.09252929688
645.34662	5328.57861328125
645.83667	2577.93383789063
702.36072	3046.064453125
750.41869	19886.8503417969
863.50383	14121.3798828125
912.48511	6115.13818359375
913.50214	5589.8916015625
969.01666	1670.93957519531
992.54231	18914.4985351563
994.51709	1717.41479492188
1121.5828	8850.54125976563
1204.7117	1528.09436035156
1218.6413	96582.5346679688
1220.6355	8561.65625
1289.671	14234.2290039063
1528.9658	1878.75695800781
peaklist end

peaklist start
mz=770.631683386931
fragmentation=HCD
charge=4
header=RawFile: QE929_MSQ1321_20180329_Heba_ub_s5_10_2 Index: 14651 Silind: 62519
113.07146	1381.44567871094
118.72418	1299.82849121094
123.64259	1452.07287597656
127.47951	1115.57055664063
129.10202	1986.16943359375
169.13284	2496.751953125
211.14302	1686.46728515625
395.50745	1322.52111816406
423.53192	1484.05895996094
550.35559	1715.43688964844
573.31543	2419.69750976563
702.35461	2882.908203125
729.34296	1702.943359375
912.4848	6571.513671875
917.39313	1814.4609375
2629.9443	2094.98779296875
peaklist end

peaklist start
mz=770.631683386931
fragmentation=HCD
charge=4
header=RawFile: QE929_MSQ1321_20180329_Heba_ub_s5_10_2 Index: 14749 Silind: 62519
102.97729	1283.74633789063
111.55164	1260.48815917969
113.07076	1446.17932128906
129.10239	2328.0546875
171.27731	1404.75659179688
226.11777	6495.08203125
258.14508	1514.98840332031
275.58282	1459.79113769531
277.15265	1515.54028320313
283.1619	1813.77673339844
316.11234	1817.83471679688
325.18756	3218.81176757813
369.17645	1554.93542480469
438.27005	2156.40161132813
528.00262	1431.37487792969
537.336	2447.29125976563
573.31232	1899.5888671875
628.56268	1440.45068359375
650.42743	1858.0419921875
811.36694	1518.6650390625
815.44379	1636.37133789063
886.18872	1522.82995605469
912.4942	5839.25439453125
peaklist end

peaklist start
mz=770.631683386931
fragmentation=HCD
charge=4
header=RawFile: QE929_MSQ1321_20180329_Heba_ub_s5_10_2 Index: 14811 Silind: 62519
118.82889	1208.34606933594
124.11032	1509.19128417969
155.8775	1266.82055664063
169.13243	1849.416015625
174.47011	1309.17529296875
183.14883	2818.90258789063
229.06335	1279.71215820313
354.0816	2048.12866210938
392.57031	1351.15991210938
534.48138	1409.89074707031
573.3092	1539.49353027344
805.09393	1570.60583496094
912.50354	1931.21899414063
913.50446	2490.02856445313
947.94287	1514.52465820313
1715.7577	2113.14697265625
peaklist end

peaklist start
mz=770.63184496709
fragmentation=HCD
charge=4
header=RawFile: QE929_MSQ1321_20180329_Heba_ub_s4_10_1 Index: 18305 Silind: 59502
115.08687	1797.10424804688
129.10248	7782.28076171875
136.07578	1836.65100097656
143.08182	1857.77001953125
145.42882	1488.85607910156
147.11346	1533.77319335938
169.25722	1570.54516601563
226.33266	1459.74853515625
303.20364	1338.265625
447.70407	1590.54028320313
507.2923	4566.90441894531
571.86639	1427.41796875
597.42975	1571.08227539063
613.4494	1555.126953125
703.41152	6947.4453125
763.36615	1537.88525390625
1327.2738	1604.33276367188
peaklist end

peaklist start
mz=770.631911830607
fragmentation=HCD
charge=4
header=RawFile: QE929_MSQ1321_20180329_Heba_ub_s7_30_1 Index: 14806 Silind: 61530
101.07145	26565.31640625
102.05541	29417.94921875
104.05344	11898.6689453125
113.07134	105641.765625
114.07498	3370.27026367188
115.05054	4300.0703125
115.08742	3097.2744140625
116.07126	2677.12890625
129.0762	1919.99768066406
129.1024	79432.75
130.10568	3050.96923828125
143.11705	1791.78198242188
150.75179	1735.14672851563
153.06599	2327.9921875
155.0817	2280.07153320313
158.09325	2924.4970703125
161.0744	67739.0546875
162.07814	2314.97729492188
167.15176	2008.63586425781
169.13364	87765.1640625
170.13701	2985.28564453125
171.11292	2136.87670898438
172.04292	2379.21459960938
175.11888	16616.97265625
181.06041	3284.85766601563
183.14952	76969.1640625
184.15291	3995.26879882813
185.16548	3260.26586914063
189.06908	42845.91796875
195.11351	2540.68627929688
197.12865	73386.1640625
198.08788	7606.5927734375
198.13139	2877.23120117188
199.108	1717.49072265625
203.06516	2062.1318359375
209.09227	6674.0244140625
209.1105	1706.21337890625
211.1442	51586.890625
212.14592	4415.931640625
217.13631	2185.27465820313
221.40919	1747.63464355469
226.08348	2038.20959472656
226.11858	22180.798828125
227.06699	1939.00317382813
227.10295	7480.40625
231.06195	2422.96801757813
238.79324	2102.05004882813
243.1344	7035.51611328125
244.12892	26697.2734375
255.14584	14373.60546875
260.10715	9069.2119140625
272.17221	12270.201171875
280.16562	4083.89111328125
286.14059	4073.75390625
297.1561	3396.51245117188
310.21127	14803.630859375
312.16571	22768.400390625
315.16574	4390.27099609375
322.17758	2268.21899414063
329.19337	105526.61328125
339.203	6894.01611328125
340.18642	57633.8154296875
355.15909	3433.75390625
357.21515	8057.693359375
374.17459	2519.86547851563
375.13492	13583.875
376.21481	2074.89306640625
412.18109	2930.43310546875
414.2388	3940.060546875
415.18359	11786.224609375
425.24073	40670.3666992188
430.19513	10669.3642578125
442.27786	76586.55078125
454.26944	2618.74584960938
455.2146	41949.4912109375
468.28265	3063.53564453125
471.22873	15070.2451171875
503.22861	13159.822265625
504.27942	3807.79125976563
512.2746	4094.34326171875
524.23376	7782.5146484375
529.26105	8632.162109375
538.7879	9357.806640625
543.27778	26272.9541015625
553.33691	30439.2854003906
572.302	7418.9453125
573.31721	147102.23828125
583.30707	7606.35205078125
584.31317	10543.8408203125
587.26976	11857.4089355469
600.30878	12435.724609375
602.81818	7405.720703125
603.30884	3299.6376953125
618.25419	20722.1706542969
640.30127	2336.64526367188
641.32465	2583.86303710938
652.31622	3878.99633789063
653.30353	2646.10620117188
658.30334	16771.2224121094
675.28124	16080.5385742188
684.3521	16730.9953613281
696.39264	9798.44921875
698.31534	20522.1623535156
701.34479	7713.3076171875
702.36005	246276.9296875
711.33006	12361.02734375
729.34143	54629.9338378906
755.3526	3528.58935546875
755.70612	2196.47705078125
760.36686	26309.8149414063
763.47644	2975.43383789063
767.35516	2707.49780273438
770.34487	8802.57568359375
784.38525	7193.1484375
788.36225	71509.9738769531
811.41526	13956.6586914063
813.38483	2909.67578125
815.44569	132586.307617188
826.39367	30926.5029296875
830.38605	3100.609375
860.94421	5790.5712890625
880.43799	8779.6298828125
881.396	3662.60034179688
889.40112	3873.408203125
892.50884	20385.9155273438
894.48706	4401.6455078125
895.44185	13564.189453125
897.46398	16816.6665039063
899.39068	28268.5615234375
912.49732	575022.908203125
917.4029	199281.91796875
925.44942	21272.1259765625
941.42395	15088.3776855469
943.47278	21126.3603515625
962.4892	6274.158203125
996.50201	2804.826171875
997.99872	2961.50830078125
1007.533	11376.68359375
1008.5133	10033.3974609375
1009.504	3312.396484375
1014.4621	12862.2001953125
1023.5215	17232.01171875
1026.5079	3325.57373046875
1033.5347	3551.82177734375
1040.5452	9122.9736328125
1054.5032	16942.1357421875
1058.5521	3580.75122070313
1073.5564	3074.80688476563
1076.5566	11335.3149414063
1081.5658	13596.91015625
1084.024	17700.384765625
1093.5909	8028.6845703125
1113.5275	38171.6884765625
1122.5646	8147.751953125
1137.5549	10931.3674316406
1139.579	13800.998046875
1139.6002	19952.6186523438
1140.5992	3371.64599609375
1153.5616	4153.046875
1155.5765	10897.7783203125
1156.5602	6338.4755859375
1204.6208	12781.6252441406
1226.6038	20517.5805664063
1250.6282	32236.7209472656
1251.6199	11643.3671875
1253.5923	6988.35400390625
1270.6002	13614.60546875
1341.6276	12435.6892089844
1382.6227	4191.962890625
1399.64	12178.2834472656
1469.7218	4277.03564453125
1592.7641	27818.7805175781
1609.7939	27790.95703125
1610.7852	21439.7160644531
1610.816	18740.83984375
1611.8013	12274.5810546875
1737.8897	16368.7124023438
1924.9348	13335.8325195313
1948.9715	11948.5532226563
1966.0013	21629.3076171875
1992.9461	14717.9965820313
2055.9879	18092.5415039063
2121.0084	11744.0417480469
2150.0173	6452.60546875
2163.1057	22101.201171875
2168.0194	30894.904296875
peaklist end

peaklist start
mz=770.631911830607
fragmentation=HCD
charge=4
header=RawFile: QE929_MSQ1321_20180329_Heba_ub_s7_30_1 Index: 14981 Silind: 61530
100.42838	1469.95678710938
101.07116	14841.228515625
102.05515	10612.7626953125
104.05347	8195.7158203125
110.9345	1259.34704589844
113.07112	38993.140625
113.07802	2240.3408203125
114.07491	1429.89331054688
115.08686	2324.65893554688
116.07083	2601.23071289063
117.43999	1594.52990722656
129.10219	30346.517578125
136.076	3053.34985351563
161.07411	25318.73046875
162.07675	1758.72814941406
169.13306	35115.01953125
169.14595	2065.4609375
170.13673	1883.306640625
175.11859	11479.533203125
183.14923	31830.41796875
189.06873	18643.076171875
190.0741	1680.59216308594
197.12808	27600.98046875
198.08606	1779.18395996094
209.09174	2808.03198242188
211.14413	20884.88671875
215.08437	1684.6064453125
217.13705	1830.3037109375
226.08286	2554.34228515625
226.1188	7782.974609375
227.10294	2387.5498046875
243.13385	2058.42358398438
244.09343	1878.38000488281
244.12808	13281.9833984375
245.13379	1919.02502441406
255.14471	3384.69067382813
260.10718	3405.74340820313
272.1716	7874.11474609375
286.14099	2016.33471679688
310.21286	7392.29541015625
312.16464	11303.4169921875
329.19204	43540.0278320313
340.18551	21119.4293212891
354.52606	1515.00109863281
357.21375	2391.71752929688
359.16049	1785.84375
375.13364	2726.16479492188
414.23529	2073.95458984375
414.9913	1716.13122558594
415.18317	7350.18408203125
422.18301	2664.96337890625
425.24084	12210.1494140625
442.27736	25568.1931152344
455.2128	19643.9602050781
459.20609	1810.96362304688
471.2287	2452.76196289063
503.22867	3151.95971679688
510.23389	2181.22387695313
522.84705	1970.89038085938
524.24506	1712.94750976563
529.26025	1762.40124511719
535.26392	3509.48950195313
543.27545	8779.2294921875
553.33325	9544.431640625
570.30115	3093.58422851563
572.30719	2141.47265625
573.31754	62824.7448730469
583.30737	3146.27172851563
587.26978	6285.607421875
600.30798	2806.68896484375
618.25745	10121.8559570313
625.80988	1927.81481933594
648.34912	5813.92138671875
658.3064	6751.34228515625
675.27515	6231.53955078125
684.34979	6621.9521484375
698.30536	2618.625
699.32263	2430.2587890625
702.35865	107997.666015625
711.32886	3599.76928710938
729.33774	15547.2634277344
760.36902	2497.27197265625
763.46674	1947.59375
777.38926	15275.7448730469
788.36291	26942.4248046875
797.89349	2659.09765625
805.39398	3252.08129882813
805.88892	2439.80322265625
811.41827	3723.77124023438
815.44462	42362.2109375
826.39312	13231.0141601563
828.40973	1879.30334472656
830.38699	6281.04638671875
872.39075	1830.36303710938
880.43158	3052.72631835938
890.46716	6767.7353515625
892.49988	3041.09985351563
895.46588	2523.55981445313
899.3927	8777.23046875
911.4574	1928.65124511719
912.49508	266737.477050781
917.40022	91821.759765625
927.44299	3106.46508789063
941.42297	2995.90869140625
943.46725	8559.31860351563
953.14008	2265.99731445313
962.96271	2285.89282226563
975.49316	2854.89453125
983.48425	2797.76342773438
983.99933	6602.41943359375
1007.532	2820.05297851563
1008.5094	7499.78125
1009.5002	2527.0673828125
1014.4581	5354.982421875
1024.5217	2999.22021484375
1025.5129	2427.65258789063
1028.4885	2956.58349609375
1054.5052	3577.71313476563
1061.5145	2279.0234375
1075.4932	2503.90356445313
1082.073	2997.39135742188
1082.5648	2861.34887695313
1084.5076	11564.0032958984
1113.5244	13749.7570800781
1139.5665	3086.17504882813
1155.5945	2245.51440429688
1205.6162	3076.12939453125
1226.5966	2518.396484375
1250.6199	10396.5725097656
1270.6033	3421.0322265625
1295.3499	2835.60473632813
1341.6354	7144.51708984375
1399.6356	3100.08325195313
1592.7429	4632.92065429688
1609.8037	11686.0615234375
1610.7721	7323.4345703125
1611.7614	2967.37524414063
1992.9667	5079.80078125
2336.3728	2737.19165039063
3084.5159	2418.42724609375
peaklist end

peaklist start
mz=770.631911830607
fragmentation=HCD
charge=4
header=RawFile: QE929_MSQ1321_20180329_Heba_ub_s7_30_1 Index: 15144 Silind: 61530
101.0715	5578.94580078125
102.05526	1371.5068359375
113.07132	9214.8330078125
129.10265	10312.55078125
161.07404	2818.55078125
169.13368	7786.72705078125
173.12874	2013.36779785156
175.11931	1545.37170410156
183.14923	9433.9970703125
189.06831	1939.736328125
197.12813	3252.07934570313
201.12296	5107.3193359375
206.35938	1633.33923339844
211.14474	2213.97119140625
225.79588	1780.20446777344
227.17468	1383.43273925781
243.13495	1788.76904296875
244.12943	2720.97827148438
314.20746	5533.642578125
329.19144	10001.9892578125
340.1861	2671.18115234375
369.53113	1513.73388671875
427.28842	1985.119140625
442.2746	5582.681640625
443.12933	1514.14587402344
455.21692	3280.33447265625
456.75229	5817.96435546875
573.31787	7817.81005859375
702.35893	18734.6958007813
772.3699	4913.79162597656
788.36096	3001.97778320313
815.44116	6009.4775390625
885.44861	1954.38439941406
902.32672	1755.85668945313
912.49396	49739.9233398438
917.4007	12181.48828125
918.38934	1973.86352539063
919.37653	1961.77868652344
945.7804	1776.85656738281
984.15735	1589.95922851563
1000.4787	5217.59265136719
1113.5515	5837.85595703125
1114.5378	2575.46508789063
1226.6398	5394.158203125
1227.6213	2209.20483398438
peaklist end

peaklist start
mz=770.631911830607
fragmentation=HCD
charge=4
header=RawFile: QE929_MSQ1321_20180329_Heba_ub_s7_30_1 Index: 15305 Silind: 61530
110.93936	1364.62866210938
113.07132	2261.48876953125
169.13329	2734.28955078125
183.1483	2150.345703125
197.1288	1517.63122558594
211.14424	1455.27478027344
213.46477	1294.32238769531
329.19101	2634.98022460938
384.34479	1328.9306640625
427.20972	1508.88037109375
442.27835	2149.6201171875
560.13403	1527.27490234375
702.3562	5372.34033203125
815.43414	1742.75378417969
895.6745	1500.92797851563
912.49733	17849.3994140625
917.38916	2394.3369140625
2973.5576	1849.66516113281
peaklist end

peaklist start
mz=770.631911830607
fragmentation=HCD
charge=4
header=RawFile: QE929_MSQ1321_20180329_Heba_ub_s7_30_1 Index: 15472 Silind: 61530
100.13616	1476.95385742188
113.07054	1877.625
120.08054	1846.90551757813
129.10208	3156.36328125
141.10161	1726.91162109375
161.07387	1472.8310546875
169.09758	1547.26953125
178.94383	1499.16320800781
183.14905	1411.45581054688
188.09822	1317.40795898438
197.12839	1578.90173339844
199.10742	1342.31750488281
221.1284	33424.23828125
222.13074	9050.630859375
227.1013	10944.99609375
248.16138	3316.03881835938
249.12318	22851.35546875
250.12639	9051.23828125
276.08319	1375.82873535156
282.01639	1615.43383789063
320.15863	1822.79870605469
338.82779	1316.10144042969
356.14432	10843.5673828125
361.24481	2081.60571289063
461.31543	1712.77172851563
471.22708	1634.19445800781
481.19357	1485.88720703125
523.75934	1505.20251464844
573.31641	2307.73950195313
646.34283	1999.54711914063
702.36029	3094.333984375
749.41815	5574.5625
750.42097	16182.90234375
858.42889	1727.548828125
862.50757	2042.94860839844
863.5094	2319.95336914063
864.49658	1897.25659179688
912.48994	13280.294921875
917.39575	5158.091796875
991.53937	2118.8388671875
992.54596	5972.0908203125
993.5426	10892.3586425781
1217.6318	9429.56494140625
1218.6429	42117.5681152344
1219.6486	17382.02734375
1220.6334	3259.03735351563
1288.7131	1766.08825683594
1289.6775	6306.95629882813
1434.9355	1664.7880859375
3158.9551	2064.337890625
peaklist end

peaklist start
mz=770.631911830607
fragmentation=HCD
charge=4
header=RawFile: QE929_MSQ1321_20180329_Heba_ub_s7_30_1 Index: 15637 Silind: 61530
107.66811	1486.90319824219
124.25676	1166.283203125
194.94199	1446.88403320313
198.1637	1359.732421875
199.29897	1281.71850585938
305.22089	1374.22302246094
702.36151	2559.03442382813
837.77179	1620.2138671875
912.4895	7911.041015625
1267.1975	1844.80310058594
1539.2172	2215.01123046875
peaklist end

peaklist start
mz=770.632097795342
fragmentation=HCD
charge=4
header=RawFile: QE929_MSQ1321_20180329_Heba_ub_s1_ctrl_1 Index: 12871 Silind: 60035
101.07092	1758.65087890625
109.69888	1300.13330078125
112.38547	1319.10302734375
113.07119	3356.67211914063
115.05042	1230.46948242188
129.10229	2540.23657226563
129.30408	1230.60473632813
161.07393	3087.24926757813
169.13326	5750.79296875
183.14951	6598.93701171875
197.1279	1777.00915527344
199.58742	1324.708984375
201.12245	1845.08776855469
211.14368	3000.55078125
244.12834	2294.94946289063
329.19437	4854.1240234375
340.18692	2402.63012695313
380.37704	1393.60913085938
442.27914	2289.12377929688
456.74854	2072.44018554688
573.31525	5530.54931640625
592.32019	1472.30554199219
702.36092	12949.9976806641
815.43979	4166.42993164063
905.14813	1699.55053710938
912.49459	25672.666015625
917.39854	9154.89953613281
1007.4999	2149.84741210938
1041.5742	1687.83740234375
1069.272	1672.77233886719
1129.5153	1717.92468261719
1250.606	2054.76245117188
2132.439	2100.029296875
2587.9265	2063.32592773438
2588.7207	1994.59777832031
2595.2551	2166.98950195313
2917.9883	2309.23266601563
peaklist end

peaklist start
mz=770.632097795342
fragmentation=HCD
charge=4
header=RawFile: QE929_MSQ1321_20180329_Heba_ub_s1_ctrl_1 Index: 12977 Silind: 60035
101.07122	2144.30737304688
102.05535	1947.30944824219
104.05289	1603.01110839844
110.20837	1237.44555664063
113.07117	12465.5185546875
122.2272	1349.24768066406
129.10202	9007.6865234375
161.07404	7668.74072265625
169.13336	11506.7509765625
175.11865	1629.87768554688
183.14835	10215.5732421875
189.06824	5574.630859375
197.12817	9676.0322265625
211.14384	6327.234375
226.11807	5661.3583984375
244.12814	2259.95874023438
312.1647	1517.37573242188
329.19202	12578.275390625
340.18805	3387.97509765625
357.21249	2174.89013671875
357.53409	1531.18811035156
390.40112	1486.39025878906
425.24152	2133.71826171875
442.27716	7224.4384765625
455.21274	5507.3603515625
492.02579	1919.07739257813
511.77649	1481.0625
543.27069	2052.51806640625
553.33093	2913.7314453125
573.3165	18940.5860595703
587.26465	1605.58776855469
618.25177	2464.92846679688
631.53583	1539.52795410156
658.30359	1988.86730957031
684.34088	1856.01708984375
702.35884	33962.0145263672
729.33441	6526.484375
767.8349	1713.76000976563
784.86829	1641.59838867188
788.35986	3348.66870117188
805.89178	1989.26940917969
815.43993	14740.2468261719
826.39056	1738.97265625
827.3927	1825.55847167969
899.38501	2905.63891601563
912.32892	2120.60766601563
912.49771	64598.6492919922
914.49127	7811.91064453125
917.39678	25337.0471191406
1084.5085	2221.1220703125
1084.9995	1850.73095703125
1511.0693	1696.03491210938
1609.7565	5811.2666015625
1610.7467	2871.515625
2979.1755	2377.83471679688
3045.408	2148.775390625
peaklist end

peaklist start
mz=770.632235349065
fragmentation=HCD
charge=4
header=RawFile: QE929_MSQ1321_20180329_Heba_ub_s5_10_2 Index: 15054 Silind: 62743
101.071	5799.77490234375
104.0528	2039.62634277344
114.95431	1199.64135742188
126.8923	1322.97924804688
159.09187	1553.5185546875
170.09207	5606.47119140625
188.14713	2093.62939453125
218.09526	6096.1953125
228.13321	1977.75720214844
246.08958	8147.6162109375
361.11737	6545.69677734375
367.19601	1577.88500976563
551.02722	1417.18017578125
695.28021	1563.10791015625
702.35077	1957.98229980469
924.37433	1740.45703125
1140.1743	1821.55786132813
peaklist end

peaklist start
mz=770.632727847513
fragmentation=HCD
charge=4
header=RawFile: QE929_MSQ1321_20180329_Heba_ub_s1_ctrl_1 Index: 13090 Silind: 60073
113.07098	1359.89440917969
136.61392	1336.05920410156
197.12915	2089.9765625
211.14404	1791.90759277344
215.87927	1382.52014160156
329.71634	1503.26037597656
442.27728	1987.8740234375
573.31293	2030.03796386719
590.49213	1582.62939453125
702.35535	3092.97705078125
815.43744	1519.81359863281
912.48697	11904.8208007813
917.39587	2462.55981445313
1023.5098	1683.3330078125
1205.6558	1835.96166992188
1208.9194	1843.24182128906
1880.1089	1582.88439941406
2124.3362	1961.22668457031
2448.1462	1910.59399414063
2818.0627	2583.63549804688
peaklist end

peaklist start
mz=770.632957675626
fragmentation=HCD
charge=4
header=RawFile: QE929_MSQ1321_20180329_Heba_ub_s8_30_2 Index: 16135 Silind: 65388
100.80773	1443.55651855469
115.84103	1220.57287597656
129.10231	1529.17724609375
221.12674	1881.56872558594
226.11929	3247.47290039063
325.18622	9118.3154296875
354.07803	2707.5556640625
436.63721	1464.52209472656
438.27103	3045.91259765625
537.33356	1914.74963378906
674.94025	1518.31262207031
830.19531	1411.90808105469
912.49347	1959.13549804688
920.85284	1530.0732421875
1032.5392	1751.56005859375
1258.7136	2384.37573242188
1357.7706	2341.333984375
1470.8765	1710.05419921875
1496.1138	1861.73754882813
1715.4907	1691.40014648438
peaklist end

peaklist start
mz=770.632967484474
fragmentation=HCD
charge=4
header=RawFile: QE929_MSQ1321_20180329_Heba_ub_s6_10_3 Index: 18973 Silind: 63549
154.74257	1409.86157226563
183.1494	1729.31091308594
436.0907	1587.87194824219
437.17776	1489.82421875
885.83514	1612.94494628906
1091.5337	2255.87768554688
1098.3853	1801.16320800781
1140.6337	1821.34753417969
1672.515	2334.36303710938
peaklist end

peaklist start
mz=770.633277244025
fragmentation=HCD
charge=4
header=RawFile: QE929_MSQ1321_20180329_Heba_ub_s2_ctrl_2 Index: 16987 Silind: 65604
126.70453	1568.77465820313
129.088	1259.61901855469
129.10213	13489.83203125
132.91217	1544.77612304688
136.07564	7417.97021484375
167.83501	1547.53173828125
169.1317	1288.64868164063
172.07173	2429.33642578125
183.11221	6425.8154296875
183.14848	19883.482421875
211.1442	6824.91162109375
212.13985	1651.58032226563
226.50763	1647.30541992188
287.0994	2504.38208007813
297.18219	1410.17211914063
308.19724	6543.24951171875
323.2085	2192.64184570313
326.17093	10533.5224609375
335.13464	7270.4755859375
355.1572	2218.69775390625
391.26962	7849.4326171875
403.19547	2241.54272460938
422.16812	2350.40234375
436.29004	5814.9677734375
443.22971	1592.47937011719
518.22516	7260.32373046875
535.255	2197.06665039063
631.30988	2614.44262695313
696.29095	6438.41357421875
721.36578	3148.34033203125
788.38959	1667.12829589844
809.37817	9702.8486328125
811.38806	1599.95141601563
883.49908	1873.8125
924.4025	23231.4575195313
989.3924	7262.59228515625
991.40308	2137.11547851563
1037.4841	6638.8466796875
1101.4645	2799.75708007813
1134.5392	31630.2375488281
1200.5283	1993.56066894531
1441.707	6059.34130859375
1442.7209	2634.33837890625
1443.7042	2402.4111328125
1506.7192	2386.11669921875
1653.4972	1869.44555664063
peaklist end

peaklist start
mz=1027.175963713
fragmentation=HCD
charge=3
header=RawFile: QE929_MSQ1321_20180329_Heba_ub_s8_30_2 Index: 17147 Silind: 80703
107.13416	1479.7568359375
109.15083	1649.40026855469
112.07614	8475.408203125
114.79473	1485.70056152344
144.575	1596.14672851563
169.13359	2784.16943359375
183.14919	6679.71923828125
211.14188	4867.32568359375
326.50989	1777.96276855469
329.19388	10456.8037109375
340.1864	6335.96435546875
408.79437	1819.30834960938
455.21204	3791.4658203125
573.32037	3625.1826171875
652.30072	1988.62316894531
670.30859	2120.25244140625
702.3587	2828.59619140625
912.4981	37035.7346191406
917.3981	9796.17553710938
1113.5175	6981.61865234375
1127.5812	9196.1630859375
1241.5646	2689.44311523438
1242.6182	9497.80053710938
1371.6631	2823.79370117188
1420.223	2118.18334960938
1569.6283	2374.35205078125
1581.7661	7799.86962890625
1990.1588	2603.0537109375
2376.8455	2663.65209960938
2952.6311	2221.27270507813
peaklist end

peaklist start
mz=770.633819406581
fragmentation=HCD
charge=4
header=RawFile: QE929_MSQ1321_20180329_Heba_ub_s1_ctrl_1 Index: 12363 Silind: 59939
107.70647	1168.29321289063
113.07147	1523.75061035156
115.24495	1573.59069824219
150.43524	1195.48132324219
164.64493	1310.11218261719
211.14394	1641.97314453125
223.70142	1465.33215332031
702.36133	2018.77648925781
912.49603	2757.7138671875
1149.0194	1795.46459960938
2376.6926	1851.8408203125
2691.113	1694.82409667969
peaklist end

peaklist start
mz=770.634064518133
fragmentation=HCD
charge=4
header=RawFile: QE929_MSQ1321_20180329_Heba_ub_s8_30_2 Index: 16454 Silind: 65443
101.07119	2489.38037109375
106.45952	1391.81481933594
120.08069	2066.26513671875
158.19409	1873.98876953125
170.09137	2571.06274414063
218.09604	2515.68334960938
246.09081	6534.34423828125
361.11588	2813.37915039063
369.34787	1698.59423828125
402.59955	1485.88598632813
725.21423	1527.20166015625
967.43823	5605.83837890625
1144.6666	1675.20654296875
1213.5359	1938.02331542969
1327.5449	4284.3740234375
peaklist end

peaklist start
mz=770.634127331852
fragmentation=HCD
charge=4
header=RawFile: QE929_MSQ1321_20180329_Heba_ub_s7_30_1 Index: 16109 Silind: 61741
101.0711	3545.65795898438
104.05305	2782.23046875
120.0808	2256.01318359375
127.89195	1390.17150878906
142.12199	1732.142578125
143.11771	2835.5048828125
151.58241	1659.2412109375
159.09128	1526.97827148438
170.09193	9771.212890625
188.14651	3166.82250976563
189.15053	1472.06201171875
205.96945	1387.95678710938
212.13701	1543.32495117188
216.1414	1554.81530761719
218.09554	7983.62255859375
221.89613	1423.69555664063
228.13356	2273.8466796875
229.06345	2193.75708007813
246.09024	11030.4912109375
286.17386	1643.71362304688
344.09039	3154.42358398438
361.11676	7652.70703125
486.7489	1528.48217773438
494.5376	1812.52136230469
912.50153	2061.0947265625
1021.4272	1700.29077148438
1213.4983	8288.15234375
1310.4768	1498.09436035156
1561.6182	1949.72216796875
peaklist end

peaklist start
mz=770.634165915808
fragmentation=HCD
charge=4
header=RawFile: QE929_MSQ1321_20180329_Heba_ub_s7_30_1 Index: 18106 Silind: 62139
118.80206	1229.5390625
120.08117	1618.2060546875
121.41245	1346.29711914063
157.09689	1337.16174316406
167.96091	1512.67932128906
217.4796	1426.5625
256.16556	2152.34155273438
284.16177	2190.55517578125
284.85013	1584.95654296875
507.29263	2185.52587890625
703.40894	6394.2529296875
768.41364	1491.96228027344
863.44086	6323.31982421875
864.42975	1838.36267089844
1010.5187	1778.70043945313
1239.5686	2471.85375976563
1922.4484	2082.08154296875
peaklist end

peaklist start
mz=770.634716071861
fragmentation=HCD
charge=4
header=RawFile: QE929_MSQ1321_20180329_Heba_ub_s6_10_3 Index: 14635 Silind: 59222
124.66889	1354.41430664063
136.07567	4773.07861328125
177.75508	1236.2275390625
181.03203	1228.23388671875
235.11859	1977.39794921875
262.7403	1708.86376953125
561.88354	1605.22937011719
674.32825	1428.76049804688
952.45922	4288.68835449219
2289.6111	2197.36010742188
peaklist end

peaklist start
mz=770.634716071861
fragmentation=HCD
charge=4
header=RawFile: QE929_MSQ1321_20180329_Heba_ub_s6_10_3 Index: 14678 Silind: 59222
102.05515	1766.69567871094
113.07089	8969.5126953125
120.08057	1703.75842285156
127.59498	1365.28259277344
129.10204	6604.25732421875
161.0739	2075.29052734375
169.13339	7551.8017578125
175.11952	1544.70922851563
183.14879	7375.4892578125
185.16473	1354.0263671875
189.06769	1623.75708007813
190.35504	1331.43029785156
194.40221	1571.935546875
197.12839	6393.67529296875
198.12517	1350.63073730469
211.14354	2201.85571289063
226.11842	1718.71704101563
244.12845	2300.61352539063
296.48752	1311.7890625
310.21176	1742.19348144531
329.19232	5262.92919921875
340.18542	2535.20458984375
473.224	2591.63940429688
549.89136	1550.71789550781
573.31379	12035.5936279297
702.35718	12390.9990234375
716.3363	1912.16540527344
769.83875	1685.59497070313
815.44226	2763.4052734375
861.4411	1803.83386230469
912.48941	20190.5014648438
917.39764	6321.453125
971.96436	2818.56518554688
1082.0411	2658.30224609375
1119.5651	1644.654296875
1187.2754	1955.56579589844
1609.7708	2439.69409179688
1934.328	2164.63989257813
2120.5503	1937.89611816406
2121.1379	2291.5400390625
peaklist end

peaklist start
mz=770.636209102572
fragmentation=HCD
charge=4
header=RawFile: QE929_MSQ1321_20180329_Heba_ub_s2_ctrl_2 Index: 14469 Silind: 63017
129.1028	1542.60693359375
140.88298	1349.54650878906
169.13397	2961.9072265625
173.91811	1545.71252441406
176.92691	1315.24829101563
208.04353	1383.00537109375
292.81409	1518.33642578125
298.86499	1333.98498535156
342.83929	1370.00561523438
469.228	1492.34582519531
483.44119	1502.99523925781
702.35901	1889.962890625
912.49009	12356.4638671875
1102.9478	1633.81689453125
1656.2773	1969.02355957031
peaklist end

peaklist start
mz=770.661212233813
fragmentation=HCD
charge=4
header=RawFile: QE929_MSQ1321_20180329_Heba_ub_s3_ctrl_3 Index: 12384 Silind: 59234
128.57945	1183.05834960938
129.10222	2435.27392578125
136.07661	6112.40185546875
183.14932	2436.16162109375
197.13019	1625.33276367188
211.14398	2061.35668945313
213.15994	1959.05578613281
249.15987	5743.36474609375
261.45566	1468.39929199219
277.15561	10166.39453125
293.11414	10220.791015625
374.86157	1356.45825195313
383.53677	2044.61022949219
406.19751	7765.146484375
440.22006	6346.52783203125
541.26691	2657.169921875
569.26074	5877.90869140625
654.35596	2763.83032226563
781.59192	1597.70922851563
822.3689	1835.41271972656
835.43164	1937.02221679688
864.49237	6198.02685546875
903.01312	2067.68774414063
928.48728	10670.7889404297
933.39838	1944.26403808594
2136.7534	2100.68383789063
peaklist end

peaklist start
mz=770.661212233813
fragmentation=HCD
charge=4
header=RawFile: QE929_MSQ1321_20180329_Heba_ub_s3_ctrl_3 Index: 12538 Silind: 59234
131.75787	1248.44287109375
136.07579	1321.84057617188
148.75743	1538.18664550781
207.03477	1459.56225585938
215.40457	1811.10876464844
223.18076	1326.64929199219
226.11896	1329.20520019531
286.66367	1412.87438964844
293.11145	1675.78552246094
323.91776	1354.57165527344
329.18823	1997.05883789063
548.40204	1550.47692871094
603.7218	1537.74609375
864.49225	3226.07666015625
928.48773	2886.134765625
1046.6608	1550.91101074219
1665.5486	1752.49963378906
1933.7003	1968.73266601563
2114.6567	1747.0458984375
peaklist end

peaklist start
mz=770.661222039025
fragmentation=HCD
charge=4
header=RawFile: QE929_MSQ1321_20180329_Heba_ub_s4_10_1 Index: 13032 Silind: 58875
120.08067	1714.328125
127.08684	1801.45153808594
127.27256	1281.04296875
129.10234	2132.71899414063
130.08586	1780.24914550781
131.11794	1998.57775878906
136.07581	3373.78149414063
147.11252	2872.07177734375
169.09766	2127.55883789063
178.02785	1484.9580078125
185.16461	1984.72436523438
186.12363	19337.708984375
191.08202	1701.32165527344
193.27119	1335.74169921875
197.12785	1712.12658691406
214.11798	6501.3212890625
273.78149	1373.27819824219
292.12811	5891.9638671875
298.47165	1369.60571289063
377.20209	1823.94653320313
403.16171	2132.4873046875
596.23798	1448.03649902344
664.32965	1530.08276367188
782.36456	1964.0576171875
831.88397	2524.51489257813
888.44727	2229.6611328125
931.44843	1821.31213378906
1047.5149	1792.72937011719
2254.2786	1916.41015625
peaklist end

peaklist start
mz=770.661662107149
fragmentation=HCD
charge=4
header=RawFile: QE929_MSQ1321_20180329_Heba_ub_s9_30_3 Index: 12778 Silind: 68894
101.07123	1807.46362304688
107.73341	1332.60510253906
110.07175	6907.08837890625
116.82688	1221.98608398438
129.1024	2254.18530273438
130.06531	1719.87841796875
131.78853	1283.79858398438
132.08125	2100.126953125
136.07573	5264.2138671875
143.11763	1900.25415039063
159.09172	39595.73828125
159.10365	2291.28271484375
171.11349	2099.40844726563
187.08655	6901.5244140625
191.11865	1497.58447265625
200.96466	1271.66540527344
217.45195	1383.22961425781
242.15045	3356.11157226563
278.83209	1611.11975097656
322.15576	1828.67810058594
373.16068	1594.26208496094
425.24127	1357.11999511719
464.74896	2090.45776367188
483.91779	1515.27648925781
564.12994	1597.09020996094
641.32703	2336.17553710938
771.5058	7546.46533203125
781.65845	1557.47473144531
822.87549	1523.88037109375
831.88837	2323.38549804688
832.40735	1865.19885253906
840.94104	2824.3740234375
864.48718	2986.72045898438
888.4364	1668.86877441406
913.41083	3097.3916015625
913.91907	2410.36767578125
928.47394	2500.25854492188
977.02301	1729.30944824219
1035.0023	2014.3935546875
1157.5934	2835.61865234375
1247.5931	1751.71740722656
1289.9396	1858.11560058594
1455.2332	1826.076171875
1968.746	1773.45935058594
2088.1733	1901.47644042969
peaklist end

peaklist start
mz=770.661662107149
fragmentation=HCD
charge=4
header=RawFile: QE929_MSQ1321_20180329_Heba_ub_s9_30_3 Index: 12804 Silind: 68894
120.99249	1288.40710449219
131.1179	25962.552734375
136.07565	13515.693359375
150.05507	1422.99084472656
154.97527	1419.95764160156
159.09218	7182.72021484375
161.42967	1420.17614746094
181.09712	3052.53662109375
197.12929	2148.96069335938
198.45068	1429.80078125
201.12405	1631.45349121094
204.97871	1582.30065917969
208.09688	5527.69580078125
217.13319	2038.77172851563
243.15361	2021.93395996094
265.13864	1750.53356933594
267.11136	1663.75378417969
275.10031	2767.95068359375
292.12898	16816.1558837891
328.18936	1652.42431640625
403.16153	7788.0361328125
420.18585	2310.36669921875
456.24277	1951.66662597656
504.28098	1739.81042480469
534.27148	1633.50512695313
668.31152	2856.8857421875
919.03558	1807.962890625
944.44763	5673.537109375
952.46484	3366.7900390625
952.95905	3413.75415039063
1057.563	1762.22705078125
1142.5513	1808.82263183594
1228.6252	1783.80358886719
1318.5828	2097.623046875
1368.7029	1908.36987304688
1736.8972	2693.21630859375
peaklist end

peaklist start
mz=1027.47280914351
fragmentation=HCD
charge=3
header=RawFile: QE929_MSQ1321_20180329_Heba_ub_s7_30_1 Index: 13605 Silind: 75672
151.63612	1500.05920410156
160.59306	1471.88659667969
219.63116	1837.89501953125
235.98715	1680.22631835938
248.7379	1719.17529296875
626.08191	1902.95166015625
793.5058	1855.27746582031
851.62708	1890.71447753906
2270.0989	2188.34594726563
2714.9434	2313.96069335938
3976.8125	2581.5439453125
4833.0562	2467.3046875
peaklist end

peaklist start
mz=1027.47343828932
fragmentation=HCD
charge=3
header=RawFile: QE929_MSQ1321_20180329_Heba_ub_s4_10_1 Index: 14463 Silind: 79137
103.10491	1645.44689941406
129.34256	1865.61669921875
184.94939	1665.26672363281
212.00891	1542.12158203125
234.54135	1520.54602050781
243.70615	1515.39892578125
251.23564	1881.99743652344
260.08447	1832.50183105469
408.24777	1801.01477050781
480.90344	1830.79968261719
528.2088	1798.66149902344
771.7699	1849.31518554688
1355.9633	2184.20922851563
peaklist end

peaklist start
mz=514.256313813501
fragmentation=HCD
charge=6
header=RawFile: QE929_MSQ1321_20180329_Heba_ub_s7_30_1 Index: 5287 Silind: 19916
112.08714	4019.8291015625
120.08094	2269.91015625
129.10248	2161.51196289063
143.1179	1539.18896484375
144.70192	1102.04870605469
145.09724	4739.1181640625
155.08186	1303.57153320313
157.09746	8545.6298828125
168.75787	1261.16772460938
173.09209	2792.50952148438
175.11922	10982.3505859375
183.14908	2284.8525390625
185.09225	5595.18505859375
187.95985	2099.88452148438
211.14383	1733.40625
276.0654	1156.53527832031
281.94632	1906.01318359375
283.94266	5364.79248046875
298.17593	7939.79931640625
330.258	1034.09790039063
338.67068	1153.0849609375
369.2215	1368.11328125
438.72	1081.31396484375
458.45883	1203.15893554688
459.23721	1242.54663085938
462.77478	2667.07958984375
476.26075	10181.4094238281
482.3091	3390.50891113281
499.79984	5753.77587890625
597.33575	1786.80236816406
615.33765	4712.8212890625
714.40545	8851.08276367188
757.36901	6492.60974121094
761.39258	4991.10498046875
826.48816	1868.98815917969
827.49211	9838.49353027344
872.49628	1603.8505859375
873.51581	1382.82702636719
1011.5818	8787.79064941406
1014.3376	1448.26733398438
1028.6005	97544.3178710938
peaklist end

peaklist start
mz=514.256796781479
fragmentation=HCD
charge=6
header=RawFile: QE929_MSQ1321_20180329_Heba_ub_s6_10_3 Index: 5499 Silind: 25553
101.07152	1101.50939941406
101.80144	1337.07202148438
102.0552	1004.90606689453
110.07161	2395.42626953125
112.08721	2219.09497070313
116.07097	1942.21545410156
120.08057	2771.876953125
127.08644	6773.82373046875
129.10223	5037.3994140625
129.11304	871.452453613281
130.08609	1251.3876953125
136.07573	9265.19140625
143.11754	2566.95629882813
145.09683	5227.140625
147.11142	1277.29187011719
155.08156	6836.390625
157.09689	15447.62109375
157.10817	2505.73950195313
171.11208	1445.80383300781
173.09206	7728.73388671875
173.12833	1271.21032714844
175.11884	22774.431640625
183.14859	6887.4912109375
185.092	12729.21875
185.16484	1415.2080078125
211.14433	2793.71215820313
213.08678	4360.90966796875
270.10901	4416.3984375
272.15939	1300.34362792969
276.0643	1428.97583007813
280.16574	1874.90612792969
283.94257	1736.48352050781
298.1752	7162.666015625
337.15924	1286.9794921875
341.94632	1618.50793457031
369.22406	6685.009765625
459.23596	4816.25830078125
471.29147	2162.28515625
476.25956	18437.7611083984
482.30804	6706.57470703125
490.27768	4328.96826171875
497.28629	1765.39184570313
514.36914	1396.06750488281
515.36761	1987.47839355469
553.34503	2616.27587890625
577.30573	2216.16723632813
590.23517	1399.1201171875
597.33484	4782.560546875
615.34314	8605.630859375
616.3349	1610.85131835938
664.33844	2269.4560546875
714.40139	16903.9780273438
757.36363	12534.5712890625
761.39349	15394.6748046875
784.48767	1362.56494140625
826.48938	7309.2158203125
827.48803	23114.1357421875
854.4822	4066.87377929688
856.43196	6906.66577148438
872.49329	4832.04736328125
876.41614	1492.58312988281
924.5357	8819.64306640625
998.58822	7316.37548828125
1010.5838	13155.3952636719
1028.5989	155346.78515625
peaklist end

peaklist start
mz=770.882974438432
fragmentation=HCD
charge=4
header=RawFile: QE929_MSQ1321_20180329_Heba_ub_s3_ctrl_3 Index: 14512 Silind: 60293
101.07085	3152.51513671875
102.05532	2285.068359375
102.35855	1231.67858886719
112.15606	1258.05041503906
113.07098	7642.0068359375
129.10219	5890.39697265625
138.30325	1308.22399902344
154.15422	1269.07666015625
161.07362	2488.80224609375
169.13306	6646.61376953125
183.14868	8067.31103515625
189.06894	1939.41967773438
197.12831	6638.8515625
211.14369	2660.61157226563
255.14529	1735.93566894531
294.6499	1420.115234375
305.80484	1693.478515625
310.21207	2276.40185546875
329.19135	5433.39404296875
340.18539	2596.87524414063
442.2738	2865.19946289063
455.21564	2008.50219726563
456.74979	3380.40576171875
573.31641	9867.5166015625
702.35583	17205.5302734375
729.33875	2022.90124511719
788.35382	4973.56982421875
807.87354	1590.05883789063
815.44067	7606.28662109375
912.49743	34904.7529296875
914.49261	2130.19580078125
917.40193	11578.0111083984
1424.881	1842.27978515625
2168.3801	2067.28271484375
2332.7361	1910.04736328125
peaklist end

peaklist start
mz=770.882974438432
fragmentation=HCD
charge=4
header=RawFile: QE929_MSQ1321_20180329_Heba_ub_s3_ctrl_3 Index: 14640 Silind: 60293
101.72254	1355.13745117188
113.07156	2899.73608398438
120.08096	2320.32885742188
129.10251	2739.466796875
136.07506	1746.46166992188
169.1335	2771.42749023438
183.14977	2460.93603515625
189.06792	1590.07116699219
197.12903	1847.45727539063
223.75807	1383.90954589844
244.12999	1312.70361328125
329.19263	5150.01416015625
573.31482	1898.38049316406
583.31116	1660.4228515625
702.36011	6413.2294921875
712.79187	1782.21997070313
815.43567	1808.07421875
906.26746	1703.96984863281
912.49098	15495.1982421875
917.39258	1767.29577636719
1132.9398	1499.40124511719
1704.4712	2066.08178710938
2157.4424	1925.79333496094
2564.8809	1894.36572265625
2962.3684	1904.33569335938
peaklist end

peaklist start
mz=770.883125306194
fragmentation=HCD
charge=4
header=RawFile: QE929_MSQ1321_20180329_Heba_ub_s2_ctrl_2 Index: 15642 Silind: 63472
101.07102	2279.4814453125
113.07095	1511.83142089844
120.08072	2857.36840820313
129.10197	2437.42993164063
175.11909	1419.59716796875
197.12811	2171.39794921875
199.10773	8353.068359375
222.13152	7683.4208984375
227.10199	9297.630859375
250.12671	5595.37939453125
314.56018	1370.00708007813
356.14505	8662.140625
368.07828	1362.69091796875
385.60471	1556.53869628906
600.81866	1731.02172851563
627.29974	1676.68994140625
645.84119	1856.05651855469
702.36279	2766.015625
750.4186	13090.337890625
754.33044	1527.90283203125
815.44257	4802.0478515625
826.55145	1611.12915039063
858.4115	2257.65893554688
863.49969	7683.94360351563
912.48499	6160.8173828125
992.5459	12291.6169433594
1116.5844	1496.41418457031
1121.586	10510.6049804688
1137.1239	1749.08483886719
1218.6466	63237.5668945313
1219.643	19459.9897460938
2031.9307	1863.75183105469
2585.0769	1751.80236816406
2712.835	1852.96166992188
peaklist end

peaklist start
mz=770.883125306194
fragmentation=HCD
charge=4
header=RawFile: QE929_MSQ1321_20180329_Heba_ub_s2_ctrl_2 Index: 15791 Silind: 63472
102.43184	1381.97839355469
105.68702	1225.73132324219
149.06767	1316.18774414063
169.48473	1216.36645507813
183.14876	3033.54833984375
364.24326	1615.57556152344
510.41101	1617.10388183594
512.22083	1512.92163085938
702.35406	3262.24682617188
768.49634	1790.40014648438
815.43933	1859.75695800781
912.48854	9736.603515625
917.40778	1809.06127929688
1207.6096	1960.1455078125
1268.6733	2094.98974609375
1781.134	1759.38220214844
peaklist end

peaklist start
mz=770.883125306194
fragmentation=HCD
charge=4
header=RawFile: QE929_MSQ1321_20180329_Heba_ub_s2_ctrl_2 Index: 15938 Silind: 63472
113.07145	2019.07446289063
158.59569	1384.55847167969
161.07468	1750.96337890625
172.00259	1443.55517578125
179.27773	1300.95043945313
193.02261	1288.36193847656
243.64999	1402.85656738281
301.5513	1620.17639160156
321.43857	1271.76550292969
329.19461	1744.42321777344
330.39825	1366.18969726563
414.60828	1332.9638671875
431.45932	1507.14233398438
465.10974	1411.626953125
525.68591	1338.45812988281
565.79663	1787.81762695313
619.69067	1519.97351074219
702.36365	2357.92163085938
912.50171	4148.85498046875
917.38843	2270.77563476563
2781.5181	1708.0654296875
2826.8906	2087.4619140625
peaklist end

peaklist start
mz=770.883125306194
fragmentation=HCD
charge=4
header=RawFile: QE929_MSQ1321_20180329_Heba_ub_s2_ctrl_2 Index: 16204 Silind: 63472
101.07102	5982.927734375
104.05315	1668.88647460938
112.60511	1261.95300292969
118.96188	1518.54748535156
120.08047	2330.56713867188
129.10191	2661.41625976563
136.07481	1487.17150878906
143.1174	2256.13842773438
169.13272	1963.73376464844
170.09161	5874.77294921875
175.62119	1390.29089355469
188.14682	3369.26733398438
200.1382	1773.13818359375
210.47186	1493.05505371094
218.09465	2671.32202148438
228.13351	1803.310546875
246.08965	7934.54248046875
303.98041	1525.78479003906
361.11676	6018.123046875
472.42377	1443.27221679688
519.25153	1529.53540039063
544.22272	1550.56799316406
552.91034	1487.29968261719
560.89807	1740.48718261719
722.66638	1528.771484375
912.49261	2784.36645507813
916.30975	1523.88903808594
1327.5573	12612.349609375
1439.0385	1714.17065429688
1450.553	1960.68310546875
peaklist end

peaklist start
mz=1027.50902428182
fragmentation=HCD
charge=3
header=RawFile: QE929_MSQ1321_20180329_Heba_ub_s3_ctrl_3 Index: 13979 Silind: 75205
205.8671	1721.13623046875
246.48303	1692.24987792969
489.96521	2044.87573242188
667.7619	1919.96350097656
785.87988	1784.47705078125
1196.1531	1830.40161132813
3118.4907	2267.3291015625
peaklist end

peaklist start
mz=770.884125906289
fragmentation=HCD
charge=4
header=RawFile: QE929_MSQ1321_20180329_Heba_ub_s4_10_1 Index: 16740 Silind: 59299
105.066	2035.7470703125
112.71578	1315.3388671875
112.77383	1208.29077148438
126.12232	1257.07885742188
148.69957	1260.7353515625
228.09509	2031.35461425781
248.07005	1793.83386230469
361.11868	2170.64794921875
378.70905	1338.98486328125
384.38235	1557.96215820313
404.07294	1430.36450195313
701.42926	2849.51000976563
716.02704	1538.02966308594
814.51428	2807.76147460938
912.49054	1938.35205078125
947.48193	1669.39025878906
977.565	5386.57275390625
1292.661	3037.43530273438
peaklist end

peaklist start
mz=770.885476025267
fragmentation=HCD
charge=4
header=RawFile: QE929_MSQ1321_20180329_Heba_ub_s3_ctrl_3 Index: 13678 Silind: 59847
102.01361	1336.22314453125
108.78979	1164.40637207031
110.27911	1376.90856933594
113.07166	1504.80859375
116.97904	1272.19006347656
124.03983	1587.01818847656
129.10287	6118.3759765625
132.20667	1323.79528808594
136.07599	1635.330078125
146.0782	1373.68017578125
147.11374	1386.06567382813
166.93481	1450.73986816406
169.13368	7245.1025390625
197.12892	2699.3544921875
201.12366	1759.97033691406
207.10017	1387.57104492188
211.1432	1723.24108886719
241.48947	1290.14135742188
329.1937	8096.06640625
411.45029	1511.31958007813
442.27509	2079.32543945313
456.75104	1974.19604492188
539.68146	1639.72216796875
573.31726	5901.3984375
676.17194	1695.71118164063
702.36237	12126.8302001953
764.87372	1454.50524902344
815.43774	2631.88916015625
912.49258	22267.880859375
917.22925	1789.05651855469
917.39758	1758.81848144531
925.46729	2122.02514648438
934.40302	2110.53833007813
1083.5114	1618.85705566406
2783.1877	1857.97326660156
3052.6021	2503.15380859375
peaklist end

peaklist start
mz=770.908897988899
fragmentation=HCD
charge=4
header=RawFile: QE929_MSQ1321_20180329_Heba_ub_s3_ctrl_3 Index: 10025 Silind: 57361
107.30885	1390.4013671875
112.95695	1408.74365234375
115.32712	1248.15075683594
120.08124	8118.310546875
120.08922	1278.7802734375
121.97002	1464.34313964844
129.10242	1523.97607421875
136.07571	2375.74267578125
139.3033	1278.51147460938
155.80348	1268.81530761719
158.11618	1605.79431152344
183.93364	1144.84643554688
212.10277	2767.03051757813
262.11902	1704.48315429688
325.18781	2711.70092773438
402.16196	1456.33081054688
1165.327	1893.64782714844
1201.0741	1716.33972167969
1908.0999	2012.06237792969
2099.0364	1872.80334472656
peaklist end

peaklist start
mz=770.909634802459
fragmentation=HCD
charge=4
header=RawFile: QE929_MSQ1321_20180329_Heba_ub_s4_10_1 Index: 10681 Silind: 58541
102.05562	7101.86865234375
115.08727	1413.31237792969
120.08092	52843.68359375
120.08894	2508.53735351563
121.08454	2279.24877929688
126.37421	1541.0439453125
127.05043	2091.2900390625
129.10217	23720.517578125
129.10948	1436.70288085938
130.05019	1400.3505859375
136.0755	26748.521484375
137.07907	1965.28259277344
141.10249	2059.69067382813
173.05635	6337.69189453125
177.10222	3420.24340820313
184.10881	2008.28991699219
186.12347	12499.6904296875
187.07133	2412.65258789063
191.11899	1414.11608886719
205.09741	2660.49877929688
212.10255	29041.251953125
212.2148	1782.40478515625
214.1194	1919.03051757813
216.09825	3257.41333007813
226.11987	2464.1943359375
228.13374	2589.75048828125
243.13403	1793.08898925781
245.07729	3498.73754882813
262.11893	5642.16796875
272.12415	1973.49633789063
283.14255	2858.02807617188
297.19095	3460.99096679688
299.67053	1525.26379394531
302.09814	3229.47045898438
315.16696	1460.69128417969
325.18657	23230.5717773438
331.17432	1572.95190429688
337.15353	1683.39233398438
341.49243	1662.09558105469
345.15088	4120.73388671875
359.11942	2736.56616210938
396.22559	3141.60302734375
405.71814	2300.048828125
438.27411	6227.79931640625
501.23282	1850.88439941406
567.31308	11642.0849609375
569.27124	2242.31005859375
574.23657	1545.78735351563
638.35431	2092.966796875
669.3208	2040.50476074219
682.3476	2313.05908203125
1046.5551	2238.4306640625
1103.6133	1914.99426269531
1522.146	2011.44787597656
1982.4668	2110.90283203125
peaklist end

peaklist start
mz=770.909678881467
fragmentation=HCD
charge=4
header=RawFile: QE929_MSQ1321_20180329_Heba_ub_s9_30_3 Index: 10445 Silind: 68625
100.04127	1394.52429199219
102.05505	2522.333984375
120.08078	33865.6171875
121.0841	2128.29614257813
127.04979	1448.25793457031
129.10172	10806.3662109375
136.07541	15099.3837890625
144.4608	1393.39233398438
169.09668	1765.259765625
176.59317	1486.47497558594
177.10229	3235.23291015625
179.23955	1477.88916015625
184.10779	2008.05456542969
186.12277	2771.78784179688
212.10191	12922.6552734375
226.11731	3466.93359375
230.3148	1755.56921386719
245.07553	2284.9130859375
255.92174	1421.845703125
262.1185	2681.0546875
297.1925	1506.79443359375
302.0972	2217.58422851563
325.186	18299.4509277344
367.15457	1589.82739257813
411.21274	1859.02880859375
438.27347	3174.84692382813
451.24265	1472.9150390625
567.31317	7458.77685546875
583.52112	1569.93774414063
625.39148	1770.83947753906
629.31409	1511.45202636719
902.42004	1749.23645019531
1008.7376	1760.5439453125
1216.5325	2079.4365234375
1483.6046	2011.21362304688
peaklist end

peaklist start
mz=770.909678881467
fragmentation=HCD
charge=4
header=RawFile: QE929_MSQ1321_20180329_Heba_ub_s9_30_3 Index: 11025 Silind: 68625
107.63272	1392.54943847656
121.28793	1290.53894042969
124.62528	1219.73291015625
129.1019	5746.08447265625
132.34222	1546.99182128906
145.46954	1413.1962890625
157.38535	1257.94421386719
313.18573	7011.12841796875
361.73975	1543.85180664063
384.21954	1745.45935058594
567.2923	1699.25341796875
1677.3528	1776.08581542969
2332.2874	1781.83081054688
peaklist end

peaklist start
mz=770.90980755819
fragmentation=HCD
charge=4
header=RawFile: QE929_MSQ1321_20180329_Heba_ub_s6_10_3 Index: 10850 Silind: 61925
102.05505	2186.19165039063
115.04951	1379.52551269531
120.08091	22982.15625
129.1021	10024.2890625
136.07513	7841.412109375
145.59767	1394.96350097656
167.07986	1326.06848144531
173.05591	2899.205078125
177.10204	1926.97766113281
184.10765	2009.69128417969
186.12347	1872.46411132813
187.07208	1474.52038574219
212.10289	9316.923828125
245.07489	1375.92004394531
254.80048	1349.201171875
262.11783	1556.44287109375
302.09918	1647.07788085938
307.36191	1693.34729003906
325.1857	11168.3154296875
396.22067	1942.4033203125
426.74176	1431.8134765625
517.86237	1477.5380859375
567.31396	5346.115234375
612.15875	1658.17260742188
885.1955	1569.68103027344
1253.6248	1738.44189453125
1265.5481	1737.79553222656
1414.6799	2179.6044921875
2045.637	1843.77514648438
peaklist end

peaklist start
mz=770.909880992045
fragmentation=HCD
charge=4
header=RawFile: QE929_MSQ1321_20180329_Heba_ub_s8_30_2 Index: 11119 Silind: 63722
103.72118	1221.23913574219
108.26965	1281.72155761719
127.00111	1198.78295898438
129.10222	8484.5576171875
142.09625	1368.9892578125
149.47375	1269.81286621094
174.35573	1413.76232910156
179.67931	1323.79968261719
199.17982	1659.58032226563
210.66238	1373.34741210938
216.1331	5450.2724609375
227.17532	1802.76940917969
231.0984	2114.03149414063
256.34338	1440.77075195313
302.01614	1384.82495117188
310.20758	1756.62365722656
312.18835	1509.70629882813
313.18695	11110.7900390625
384.22363	1655.03369140625
399.25961	2086.83471679688
715.10181	1475.91564941406
742.90051	3085.87939453125
778.42792	2869.19555664063
893.96539	2250.93408203125
918.36768	1510.63122558594
942.99585	1814.60083007813
943.51379	1832.31909179688
1061.3357	1767.85864257813
1161.3503	1566.94055175781
1173.6226	5737.978515625
1237.6304	1813.84509277344
1713.8204	1698.36206054688
peaklist end

peaklist start
mz=770.91069144402
fragmentation=HCD
charge=4
header=RawFile: QE929_MSQ1321_20180329_Heba_ub_s5_10_2 Index: 9662 Silind: 61903
113.1889	1206.86596679688
120.08096	8865.408203125
136.07561	1489.15466308594
203.07741	1249.64575195313
212.10237	2680.55981445313
261.15439	1595.96154785156
278.50772	1333.70153808594
325.18674	2010.32678222656
365.28085	1672.38952636719
500.88501	1736.96740722656
503.28628	3589.87915039063
609.16663	1703.4765625
616.8186	1483.0166015625
668.28534	1709.78198242188
827.45671	12210.2504882813
832.42261	1553.29895019531
898.49628	3277.625
1406.2595	1872.1064453125
1736.9816	2126.34423828125
peaklist end

peaklist start
mz=770.910729782879
fragmentation=HCD
charge=4
header=RawFile: QE929_MSQ1321_20180329_Heba_ub_s7_30_1 Index: 10308 Silind: 60875
102.05556	2103.80249023438
120.08096	15322.6611328125
129.10263	7388.29296875
136.07603	8112.47021484375
159.42686	1768.6220703125
164.29797	1474.92956542969
186.12431	1681.1904296875
212.10335	8549.630859375
238.11971	1508.16870117188
244.09334	1999.88000488281
285.3985	1810.60144042969
325.1871	7707.2509765625
567.31885	2294.40893554688
748.4118	1544.3466796875
850.42523	1600.18774414063
968.57141	1879.75561523438
1919.7893	1749.07946777344
peaklist end

peaklist start
mz=770.911096099554
fragmentation=HCD
charge=4
header=RawFile: QE929_MSQ1321_20180329_Heba_ub_s8_30_2 Index: 17386 Silind: 65664
104.05336	1682.69201660156
115.08662	2947.26928710938
117.09351	1723.21557617188
127.05003	1897.216796875
129.1022	45027.7109375
136.07562	26498.61328125
137.07883	1802.97033691406
157.1333	3319.42749023438
167.11842	1535.75
172.07176	13425.1015625
173.0553	2516.08251953125
180.10254	5586.76123046875
181.13264	1814.05810546875
183.1132	15744.7392578125
183.14914	67713.96875
184.1526	6757.86181640625
195.11275	9038.9560546875
196.35515	1542.85888671875
197.16507	1815.06298828125
202.12592	1566.43200683594
208.14474	1780.76928710938
211.14359	21825.15234375
212.13943	10717.4130859375
226.15379	2763.0458984375
242.07802	1527.66467285156
242.18532	12787.0986328125
249.15948	3532.86474609375
254.15027	3335.9970703125
278.18573	7175.5830078125
280.20175	9866.52233886719
281.11398	3239.93969726563
287.09888	17124.54296875
308.19634	27270.0595703125
323.20786	8847.013671875
326.17044	57807.0263671875
335.13476	29146.65234375
337.14911	5783.34814453125
355.16074	10208.5859375
372.18655	4116.96533203125
391.26994	29497.0615234375
403.1965	14240.49609375
411.25671	6461.5068359375
422.16669	9805.53125
436.29094	23717.4621582031
439.25394	6445.24951171875
448.2196	7420.455078125
450.1633	19118.564453125
464.28613	3364.85961914063
468.24658	3546.57641601563
491.2576	2710.87817382813
500.215	9839.40234375
518.22363	30208.3286132813
528.21222	3037.86401367188
532.34833	5078.85119628906
535.25262	15896.1845703125
548.2962	2754.01904296875
567.76819	3382.92431640625
568.27527	3697.91967773438
586.28717	3370.14086914063
600.36365	2220.34936523438
603.32025	1932.85815429688
631.30922	18651.6418457031
633.36066	12505.892578125
641.29578	2012.41577148438
648.33063	2712.14672851563
673.36096	7085.5234375
691.34576	2487.6171875
696.29524	30480.2114257813
722.36267	2708.015625
788.38763	2813.27734375
809.37806	61383.009765625
855.49658	2189.95776367188
867.45392	2092.27319335938
872.48602	2690.85375976563
875.36603	3181.84375
883.49286	3508.2919921875
924.40543	97207.5234375
1015.5724	2114.54638671875
1037.4889	21987.181640625
1038.4705	12938.171875
1039.4607	2590.85278320313
1043.5958	3626.16625976563
1134.5428	142957.084960938
1137.5317	2524.4990234375
1182.5339	2053.66552734375
1201.5171	2338.46997070313
1344.6483	2325.09326171875
1345.6787	2851.923828125
1409.6763	2899.30029296875
1441.728	83837.5637207031
1569.8114	4031.67980957031
peaklist end

peaklist start
mz=770.911138539625
fragmentation=HCD
charge=4
header=RawFile: QE929_MSQ1321_20180329_Heba_ub_s8_30_2 Index: 10549 Silind: 63698
102.05539	3163.85766601563
119.68868	1248.43444824219
120.08076	27687.248046875
127.05042	2096.34423828125
129.10194	12413.2578125
136.07559	13497.0654296875
154.64781	1240.50695800781
173.05528	3196.85229492188
184.10559	1649.55981445313
186.12314	10139.9833984375
187.07108	2561.08569335938
191.11781	1912.98889160156
212.10249	15732.669921875
226.11871	2181.166015625
237.12596	1722.05444335938
262.11807	3216.48510742188
272.11838	2191.58178710938
283.14215	1544.86901855469
302.09753	2870.34301757813
325.18619	16604.9453125
345.15314	2547.42626953125
410.27808	1624.29650878906
438.27063	2774.14892578125
501.23065	1738.75183105469
539.32056	1680.580078125
567.31354	6093.271484375
646.80249	1711.71496582031
682.33777	2680.44409179688
734.31146	2469.2578125
751.35284	1754.38696289063
1046.5713	5227.1123046875
1092.4336	2043.60437011719
1232.6868	1859.49877929688
1446.5067	1676.40087890625
peaklist end

peaklist start
mz=770.91140071115
fragmentation=HCD
charge=4
header=RawFile: QE929_MSQ1321_20180329_Heba_ub_s5_10_2 Index: 12145 Silind: 62251
103.77899	1272.30480957031
120.08105	7557.62841796875
124.03967	1460.4541015625
129.10275	2190.97705078125
136.0759	6704.42236328125
139.47253	1312.10668945313
183.14816	1273.51098632813
189.379	1383.65270996094
197.12834	1564.43225097656
199.14392	1348.01330566406
253.94167	1366.68298339844
283.14493	10209.2001953125
311.13779	1488.47912597656
340.18304	2040.07775878906
414.70456	1588.68103027344
526.25403	1824.96655273438
575.27551	3132.73266601563
688.35983	10932.9599609375
709.52527	1671.123046875
767.42407	1735.63049316406
787.42639	12637.1362304688
836.38403	2342.8251953125
864.48773	6296.00927734375
928.4834	2840.93920898438
1274.6412	1799.00646972656
2026.4669	1873.86584472656
peaklist end

peaklist start
mz=770.91140071115
fragmentation=HCD
charge=4
header=RawFile: QE929_MSQ1321_20180329_Heba_ub_s5_10_2 Index: 12216 Silind: 62251
113.65292	1437.03686523438
119.38996	1250.53552246094
126.58388	1219.93957519531
261.1951	1439.82739257813
289.06088	1383.86767578125
431.24948	1361.69262695313
491.31891	1552.80908203125
530.17456	1517.72106933594
600.81427	1689.69177246094
864.01843	1460.69116210938
864.48755	2172.87255859375
1807.9755	1617.79187011719
2203.8027	1900.29223632813
2218.6133	2007.57739257813
2432.6399	1860.55456542969
2746.5874	2289.34594726563
2759.8076	1916.14306640625
peaklist end

peaklist start
mz=770.911854962343
fragmentation=HCD
charge=4
header=RawFile: QE929_MSQ1321_20180329_Heba_ub_s4_10_1 Index: 12918 Silind: 58786
110.07157	2568.302734375
130.86258	1220.33740234375
159.4592	1356.42102050781
159.94589	1491.376953125
199.86011	1419.99279785156
234.39146	1258.11694335938
239.11307	1709.3408203125
240.86972	1484.56225585938
243.6424	1391.95190429688
317.22293	1570.84143066406
508.29712	1466.65014648438
509.2449	2872.10595703125
532.46564	1525.33032226563
575.7049	1836.474609375
599.30188	1345.73913574219
632.60883	1646.49755859375
771.50269	7731.298828125
889.0163	2380.12133789063
928.48749	5162.8291015625
1930.0415	1954.78466796875
2258.2327	1920.36096191406
peaklist end

peaklist start
mz=770.91194705121
fragmentation=HCD
charge=4
header=RawFile: QE929_MSQ1321_20180329_Heba_ub_s2_ctrl_2 Index: 13135 Silind: 62714
136.07562	1783.89526367188
197.12776	2052.14965820313
338.80457	1564.96887207031
685.21832	1390.462890625
718.35114	1626.32446289063
771.4176	1737.52575683594
864.48779	1874.572265625
928.4852	10123.1716308594
933.39453	1871.13793945313
1185.0824	1984.90026855469
2017.0094	1719.51916503906
2060.0762	2003.19348144531
2073.6472	1809.55285644531
2399.0439	1886.41003417969
2780.3596	1825.19897460938
2864.8806	1979.73266601563
2895.9082	1856.90307617188
peaklist end

peaklist start
mz=770.912082012749
fragmentation=HCD
charge=4
header=RawFile: QE929_MSQ1321_20180329_Heba_ub_s7_30_1 Index: 12619 Silind: 61093
101.0707	1384.43627929688
108.13792	1324.66516113281
110.07152	6281.5283203125
129.10237	1609.431640625
129.73546	1731.63305664063
130.06499	3404.92114257813
132.08063	2419.087890625
136.07553	1970.73510742188
159.09148	58301.69921875
159.15898	1361.21264648438
159.25003	1234.2841796875
160.09433	4681.2373046875
186.08713	1716.93383789063
187.08649	6899.03515625
197.12817	1539.16284179688
242.14865	1867.32312011719
322.15457	1560.83459472656
339.23544	1485.08410644531
344.39859	1568.66918945313
442.2724	1564.48474121094
458.1925	1404.96484375
465.25696	1750.53088378906
614.30426	2172.12573242188
654.35168	2642.0146484375
694.69397	1499.1484375
718.35089	1828.63366699219
779.67572	1751.35021972656
864.48576	7480.98388671875
869.40356	2172.98754882813
888.46918	1857.49206542969
928.48047	6041.56201171875
1021.4923	2574.8720703125
1034.5076	2413.07080078125
1879.1035	1782.65478515625
peaklist end

peaklist start
mz=770.912082012749
fragmentation=HCD
charge=4
header=RawFile: QE929_MSQ1321_20180329_Heba_ub_s7_30_1 Index: 12695 Silind: 61093
102.05525	1577.83068847656
105.81073	1280.68908691406
122.49773	1356.62622070313
124.03905	1403.68579101563
128.5872	1507.84313964844
129.10272	1894.95629882813
159.09183	9091.36328125
169.13463	1881.615234375
183.14835	2045.85437011719
197.12874	2248.93188476563
226.11844	1608.19055175781
244.09174	2499.31469726563
263.9021	1395.90478515625
299.04614	1433.62817382813
301.12598	1599.27307128906
329.18848	1478.37243652344
376.29749	1608.84069824219
464.75204	5590.67724609375
611.81635	2085.50537109375
864.49002	10490.6558837891
904.4021	1737.71984863281
913.91876	1774.17687988281
928.48348	13360.6030273438
933.38025	3237.73095703125
1010.5016	1715.54663085938
1110.545	2352.59130859375
1838.1636	2161.99926757813
peaklist end

peaklist start
mz=770.912270601734
fragmentation=HCD
charge=4
header=RawFile: QE929_MSQ1321_20180329_Heba_ub_s7_30_1 Index: 13045 Silind: 61174
120.08134	1348.08422851563
124.03873	1412.13208007813
150.74608	1532.517578125
176.28334	1249.70983886719
204.82854	1341.94262695313
407.59467	1426.12524414063
545.03284	1563.27880859375
659.65375	1690.79052734375
912.50128	1825.95300292969
913.48193	1904.49963378906
2850.6794	2034.37939453125
peaklist end

peaklist start
mz=770.912679214777
fragmentation=HCD
charge=4
header=RawFile: QE929_MSQ1321_20180329_Heba_ub_s4_10_1 Index: 13194 Silind: 58858
101.18903	1399.94506835938
109.73392	1293.61987304688
110.07066	1453.87353515625
115.08663	1423.13488769531
117.47054	1640.69555664063
120.08092	2666.55322265625
129.10182	1556.57702636719
136.07549	25026.5234375
145.47194	1337.35498046875
147.11246	1637.83557128906
167.08057	1635.52905273438
197.12871	1552.69262695313
203.13872	2753.59497070313
215.13782	1876.62915039063
217.13318	12595.130859375
245.12848	6513.34716796875
247.89366	1532.69152832031
249.15952	18291.248046875
255.14211	1440.68237304688
265.1181	5577.802734375
277.15438	28278.2592773438
293.11359	23214.802734375
351.40579	1422.07214355469
355.66696	1366.07531738281
395.1958	2602.12036132813
406.198	11628.8603515625
427.93863	1545.51989746094
440.21756	6738.07177734375
466.22394	2439.0576171875
569.26172	5874.42431640625
771.41504	2292.87890625
894.43036	1980.55578613281
1024.4412	1640.91223144531
1110.4889	15132.9604492188
1257.5577	7425.58923339844
peaklist end

peaklist start
mz=771.128832699185
fragmentation=HCD
charge=4
header=RawFile: QE929_MSQ1321_20180329_Heba_ub_s4_10_1 Index: 17720 Silind: 59401
109.00804	1297.05480957031
114.5122	1467.74353027344
122.66783	1439.5478515625
129.8813	1399.26342773438
175.11682	1295.44165039063
201.12257	6833.30322265625
222.50507	1367.38562011719
230.11192	1504.16259765625
588.61365	1617.41381835938
594.29248	1470.72424316406
714.36938	2028.71813964844
758.42822	1548.79675292969
771.38849	1642.59423828125
887.47656	2381.26220703125
919.82355	2092.27221679688
1133.7351	1818.11328125
1199.6613	2299.14721679688
1618.1465	1694.96838378906
peaklist end

peaklist start
mz=771.129886287013
fragmentation=HCD
charge=4
header=RawFile: QE929_MSQ1321_20180329_Heba_ub_s3_ctrl_3 Index: 13841 Silind: 59905
129.10155	1745.70739746094
175.12088	1368.38256835938
197.12752	2523.97436523438
208.7804	1380.03015136719
211.14568	1275.2890625
265.63791	1231.15673828125
298.17465	1519.3466796875
355.15836	1300.04724121094
553.33484	1849.52368164063
703.34247	1693.52453613281
767.64484	1774.35314941406
912.48901	5953.06298828125
913.50281	5055.982421875
2389.9409	1811.09484863281
2391.5657	2209.87133789063
2537.2334	2241.31079101563
2816.6096	1988.80004882813
peaklist end

peaklist start
mz=771.130483340116
fragmentation=HCD
charge=4
header=RawFile: QE929_MSQ1321_20180329_Heba_ub_s4_10_1 Index: 13757 Silind: 58905
101.07155	2145.82153320313
102.05518	1790.21472167969
108.44274	1446.00573730469
109.40434	1259.97045898438
113.07117	6489.97314453125
120.08128	5346.45751953125
123.06844	1327.33056640625
129.10239	6382.7158203125
131.58548	1301.42663574219
161.07423	2550.79223632813
168.65553	1483.30261230469
169.13365	5565.43359375
183.1488	5862.09375
197.12898	6014.67724609375
201.12286	2439.30151367188
210.17476	1330.42578125
210.63763	1428.09265136719
211.14363	2273.61254882813
219.14989	2825.07006835938
244.12955	1702.80883789063
271.93546	1335.59924316406
272.17236	1742.66906738281
329.19156	5547.4208984375
464.75049	6352.69287109375
589.30933	1988.69226074219
654.35498	8558.31677246094
718.35254	7606.39599609375
770.33405	1835.17578125
831.43616	4502.12609863281
864.49635	20412.3930664063
897.51044	2029.65307617188
899.38874	14092.5991210938
928.49475	13545.818359375
929.48608	6033.5263671875
930.4671	1620.00085449219
1293.6351	2196.69555664063
2077.5972	1934.25317382813
peaklist end

peaklist start
mz=771.130715433696
fragmentation=HCD
charge=4
header=RawFile: QE929_MSQ1321_20180329_Heba_ub_s7_30_1 Index: 14330 Silind: 61437
102.05538	2900.48583984375
124.03963	1795.55200195313
128.42723	1170.78356933594
129.10245	7022.095703125
142.183	1231.45080566406
162.86787	1429.55322265625
169.13329	10821.1650390625
170.19234	1657.51123046875
173.12868	1790.49267578125
174.81033	1338.10595703125
183.14928	9132.2646484375
188.0377	1429.181640625
197.12865	6237.3154296875
205.0631	1821.12145996094
211.1438	1778.99621582031
226.11786	1982.7197265625
246.00166	1504.541015625
297.82797	1458.69897460938
328.77341	1639.53173828125
329.19296	6953.80126953125
340.18719	4952.20458984375
425.23505	1975.20666503906
442.2764	6416.88623046875
455.21487	1967.06286621094
456.74954	4734.80126953125
457.25803	1648.00842285156
573.31543	9318.59375
623.67596	1473.54614257813
702.35915	10326.0361328125
711.3324	2323.82470703125
786.34723	2393.94677734375
815.45081	2995.63989257813
851.38812	2717.0068359375
912.4976	42004.16796875
915.38269	13110.2858886719
1082.5393	2892.71875
1083.0081	1842.52758789063
1295.4353	1659.74816894531
1751.7546	2263.75268554688
2003.8912	2084.80151367188
2874.3186	2460.51953125
peaklist end

peaklist start
mz=771.130715433696
fragmentation=HCD
charge=4
header=RawFile: QE929_MSQ1321_20180329_Heba_ub_s7_30_1 Index: 14399 Silind: 61437
109.12188	1217.9306640625
110.41313	1238.03820800781
112.61986	1313.36352539063
113.07104	1900.96838378906
120.08089	2150.97802734375
129.10214	7988.73583984375
136.07573	5755.8984375
164.71596	1227.65673828125
183.15016	4456.5380859375
211.14267	1654.75561523438
231.42215	1344.62768554688
235.11841	3319.23950195313
242.18494	1587.55151367188
289.51105	1404.02905273438
380.68283	1416.41430664063
382.1087	1404.75817871094
405.52573	1322.650390625
539.64862	1655.29138183594
677.30542	1646.14611816406
684.99304	1749.97082519531
702.35858	1571.69323730469
783.2121	1537.89782714844
911.4278	1673.55041503906
912.49353	2193.56005859375
918.48096	2143.97778320313
940.4881	3298.31274414063
1023.9952	2112.12548828125
1166.5583	6048.7294921875
1578.0531	1693.0771484375
1603.4561	1799.32348632813
1796.0751	1584.33349609375
2577.512	1805.91003417969
peaklist end

peaklist start
mz=771.131536066606
fragmentation=HCD
charge=4
header=RawFile: QE929_MSQ1321_20180329_Heba_ub_s1_ctrl_1 Index: 11814 Silind: 59848
120.08118	1600.3154296875
129.10202	1845.46936035156
129.85265	1274.68359375
173.0519	1289.68029785156
188.09605	1265.54125976563
192.76625	1389.14233398438
203.3407	1460.76477050781
482.05417	1493.30786132813
787.57654	1594.17736816406
824.73108	1509.86254882813
864.48547	1797.984375
905.44177	1838.78771972656
1085.3336	1885.21276855469
1988.3468	1634.39892578125
peaklist end

peaklist start
mz=771.131696833819
fragmentation=HCD
charge=4
header=RawFile: QE929_MSQ1321_20180329_Heba_ub_s4_10_1 Index: 13990 Silind: 58965
101.07111	10695.578125
102.05515	2845.23046875
108.70323	1243.90270996094
120.08083	1925.60668945313
129.0659	10059.984375
129.10236	1709.35791015625
136.07584	1712.39660644531
139.52193	1535.73327636719
147.07579	5372.3486328125
171.11108	1708.48889160156
175.08957	3299.11083984375
193.20341	1334.44885253906
197.12799	2079.5634765625
199.57193	1704.59606933594
200.10237	1575.47277832031
201.12212	2276.7021484375
203.08388	6494.19140625
212.10243	5236.8408203125
214.155	2252.20190429688
214.89885	1491.40075683594
242.14948	3034.05981445313
257.12439	2231.08642578125
274.12121	11732.3930664063
311.01196	1286.77453613281
311.17242	1616.38073730469
351.12729	3228.07690429688
615.34467	13794.7998046875
728.42848	9138.43579101563
771.40204	2933.12255859375
841.50433	5578.841796875
842.51935	2013.32312011719
969.5639	2682.77905273438
1027.5208	1827.24304199219
1040.5942	3193.20092773438
1041.6284	1887.36840820313
1158.6405	7132.375
1169.6467	15573.5751953125
1171.0831	1552.12768554688
1478.8763	1795.31628417969
1486.3572	1889.66223144531
peaklist end

peaklist start
mz=771.132915744695
fragmentation=HCD
charge=4
header=RawFile: QE929_MSQ1321_20180329_Heba_ub_s4_10_1 Index: 18873 Silind: 59618
175.62228	1676.56628417969
183.14954	2058.5048828125
250.49911	1444.15869140625
296.96707	1580.48254394531
439.02341	1836.42370605469
781.66187	1586.44873046875
881.40015	1756.87890625
917.41522	1715.56262207031
1091.5266	2866.91381835938
peaklist end

peaklist start
mz=771.133053723497
fragmentation=HCD
charge=4
header=RawFile: QE929_MSQ1321_20180329_Heba_ub_s5_10_2 Index: 15479 Silind: 62878
186.90945	1466.53930664063
191.99663	1454.53674316406
201.12247	7039.47705078125
227.10213	2128.05883789063
229.11922	1508.31201171875
248.22899	1350.07006835938
367.15613	1541.76000976563
555.31177	1347.27160644531
812.69421	1850.52514648438
874.43182	2404.35302734375
887.48199	1798.67224121094
1150.5992	2101.16333007813
1412.9979	1842.10595703125
1780.0021	1574.68041992188
peaklist end

peaklist start
mz=771.133053723497
fragmentation=HCD
charge=4
header=RawFile: QE929_MSQ1321_20180329_Heba_ub_s5_10_2 Index: 15508 Silind: 62878
100.32103	1338.58422851563
126.47849	1209.0888671875
175.11966	1499.65625
201.12366	2271.94653320313
215.1385	2507.73583984375
282.18478	1492.88146972656
288.20279	1903.64416503906
300.01004	1311.15600585938
487.42947	1469.81420898438
504.27768	1812.79736328125
617.36206	2150.44482421875
960.47186	2343.94580078125
2052.2151	1967.92944335938
peaklist end

peaklist start
mz=771.133075488994
fragmentation=HCD
charge=4
header=RawFile: QE929_MSQ1321_20180329_Heba_ub_s3_ctrl_3 Index: 15316 Silind: 60754
101.07085	5538.3173828125
113.07101	2009.24255371094
129.10147	1586.09741210938
143.11787	1452.85119628906
170.092	6913.5556640625
188.14639	1845.62353515625
210.08141	1230.1845703125
218.09447	3235.29931640625
229.06154	1608.57299804688
246.09004	8104.95166015625
344.09378	1376.50427246094
361.11511	2431.97436523438
406.73285	1609.00939941406
451.41724	1640.12145996094
912.48846	2788.10473632813
1292.5647	1573.27404785156
1327.5868	11213.6103515625
peaklist end

peaklist start
mz=771.133731721562
fragmentation=HCD
charge=4
header=RawFile: QE929_MSQ1321_20180329_Heba_ub_s4_10_1 Index: 16305 Silind: 59253
120.06109	1507.54736328125
129.10187	1327.83312988281
144.59732	1274.16918945313
151.54526	1380.3935546875
162.16548	1475.20874023438
231.98018	1442.2451171875
448.30917	1368.0390625
553.23297	1497.3193359375
648.81616	1392.85217285156
677.69025	1527.30810546875
702.35504	2266.38110351563
888.72803	1883.53771972656
912.492	5272.97021484375
913.07245	1668.84069824219
917.40051	2423.2666015625
1231.4373	1886.23193359375
1847.249	1901.45861816406
peaklist end

peaklist start
mz=771.133731721562
fragmentation=HCD
charge=4
header=RawFile: QE929_MSQ1321_20180329_Heba_ub_s4_10_1 Index: 16544 Silind: 59253
105.87638	1374.88818359375
272.1709	9540.7783203125
330.25168	1447.27856445313
401.21548	1572.32238769531
472.11011	1334.46313476563
688.33527	2990.53588867188
835.40472	4203.62548828125
912.49579	3040.38623046875
966.43744	5747.75830078125
1184.5393	1632.59826660156
1212.4969	2998.32958984375
1300.0411	1938.21447753906
1326.5513	9274.458984375
1450.5962	1871.82006835938
1520.9702	1841.39624023438
peaklist end

peaklist start
mz=771.133731721562
fragmentation=HCD
charge=4
header=RawFile: QE929_MSQ1321_20180329_Heba_ub_s4_10_1 Index: 16558 Silind: 59253
101.07125	6089.3134765625
104.0528	1552.6611328125
113.07101	1377.26599121094
129.10301	1952.91809082031
142.12218	1614.26770019531
143.11757	1916.58068847656
156.97945	1473.27673339844
169.13222	1958.24462890625
170.09209	9099.5185546875
188.14647	2410.41064453125
198.54759	1470.64697265625
218.09532	6085.55419921875
225.79933	1335.10302734375
228.13336	1810.95764160156
229.06508	1554.67492675781
246.08983	10076.3095703125
247.07225	2101.80615234375
345.79526	1745.19653320313
361.11746	6050.67431640625
366.18082	1855.14672851563
383.05786	1671.14587402344
418.38019	1482.85986328125
598.92523	1552.01965332031
702.36151	1709.48876953125
912.49255	2004.27673339844
1133.1195	1790.080078125
1213.5049	7968.97216796875
peaklist end

peaklist start
mz=771.134118631269
fragmentation=HCD
charge=4
header=RawFile: QE929_MSQ1321_20180329_Heba_ub_s3_ctrl_3 Index: 12384 Silind: 57904
128.57945	1183.05834960938
129.10222	2435.27392578125
136.07661	6112.40185546875
183.14932	2436.16162109375
197.13019	1625.33276367188
211.14398	2061.35668945313
213.15994	1959.05578613281
249.15987	5743.36474609375
261.45566	1468.39929199219
277.15561	10166.39453125
293.11414	10220.791015625
374.86157	1356.45825195313
383.53677	2044.61022949219
406.19751	7765.146484375
440.22006	6346.52783203125
541.26691	2657.169921875
569.26074	5877.90869140625
654.35596	2763.83032226563
781.59192	1597.70922851563
822.3689	1835.41271972656
835.43164	1937.02221679688
864.49237	6198.02685546875
903.01312	2067.68774414063
928.48728	10670.7889404297
933.39838	1944.26403808594
2136.7534	2100.68383789063
peaklist end

peaklist start
mz=771.134118631269
fragmentation=HCD
charge=4
header=RawFile: QE929_MSQ1321_20180329_Heba_ub_s3_ctrl_3 Index: 12538 Silind: 57904
131.75787	1248.44287109375
136.07579	1321.84057617188
148.75743	1538.18664550781
207.03477	1459.56225585938
215.40457	1811.10876464844
223.18076	1326.64929199219
226.11896	1329.20520019531
286.66367	1412.87438964844
293.11145	1675.78552246094
323.91776	1354.57165527344
329.18823	1997.05883789063
548.40204	1550.47692871094
603.7218	1537.74609375
864.49225	3226.07666015625
928.48773	2886.134765625
1046.6608	1550.91101074219
1665.5486	1752.49963378906
1933.7003	1968.73266601563
2114.6567	1747.0458984375
peaklist end

peaklist start
mz=771.134476058983
fragmentation=HCD
charge=4
header=RawFile: QE929_MSQ1321_20180329_Heba_ub_s2_ctrl_2 Index: 16557 Silind: 65314
110.07117	2005.41589355469
129.10214	2184.77001953125
148.43204	1192.52941894531
187.14268	2707.7861328125
199.10602	2508.23681640625
227.1024	5564.94921875
328.14789	1365.44873046875
332.89737	1653.46215820313
447.69809	1543.44104003906
514.21448	1395.27844238281
567.09784	1583.80993652344
671.09479	1802.20092773438
714.63788	1854.26293945313
876.79291	1748.26293945313
1073.9591	1713.345703125
2048.2688	1869.33459472656
2619.8047	2178.14599609375
peaklist end

peaklist start
mz=771.161763135565
fragmentation=HCD
charge=4
header=RawFile: QE929_MSQ1321_20180329_Heba_ub_s5_10_2 Index: 15508 Silind: 62819
100.32103	1338.58422851563
126.47849	1209.0888671875
175.11966	1499.65625
201.12366	2271.94653320313
215.1385	2507.73583984375
282.18478	1492.88146972656
288.20279	1903.64416503906
300.01004	1311.15600585938
487.42947	1469.81420898438
504.27768	1812.79736328125
617.36206	2150.44482421875
960.47186	2343.94580078125
2052.2151	1967.92944335938
peaklist end

peaklist start
mz=771.161871720225
fragmentation=HCD
charge=4
header=RawFile: QE929_MSQ1321_20180329_Heba_ub_s9_30_3 Index: 19511 Silind: 69863
110.07121	6644.78955078125
111.14065	1284.88781738281
150.7206	1333.51904296875
162.2756	1308.93408203125
164.51149	1451.30053710938
211.51566	1415.53784179688
223.15465	6288.33349609375
251.14938	9672.8173828125
371.3544	1437.61840820313
936.42078	1466.75866699219
peaklist end

peaklist start
mz=771.161992302343
fragmentation=HCD
charge=4
header=RawFile: QE929_MSQ1321_20180329_Heba_ub_s6_10_3 Index: 18203 Silind: 63385
129.10207	6986.388671875
136.07552	1856.556640625
175.11938	1463.93115234375
181.32123	1302.40393066406
183.11252	1280.20837402344
183.14919	6970.67822265625
201.12285	6881.10693359375
221.61081	1502.556640625
228.84267	1671.14453125
229.1174	2632.30688476563
308.19366	2609.11181640625
326.16971	5681.61279296875
335.13626	2039.26440429688
383.15234	1576.1171875
436.29367	2208.06103515625
447.97122	1416.93823242188
546.22479	1621.830078125
809.3703	5422.0361328125
864.44794	2978.96411132813
873.36279	2473.99853515625
924.39508	7730.2822265625
988.39972	5520.74951171875
1037.4747	1697.22534179688
1055.0327	1646.24914550781
1085.4717	1625.80053710938
1111.6125	2084.70385742188
1134.5243	9115.7294921875
1198.5348	2397.13623046875
peaklist end

peaklist start
mz=771.163575066344
fragmentation=HCD
charge=4
header=RawFile: QE929_MSQ1321_20180329_Heba_ub_s2_ctrl_2 Index: 13135 Silind: 62672
136.07562	1783.89526367188
197.12776	2052.14965820313
338.80457	1564.96887207031
685.21832	1390.462890625
718.35114	1626.32446289063
771.4176	1737.52575683594
864.48779	1874.572265625
928.4852	10123.1716308594
933.39453	1871.13793945313
1185.0824	1984.90026855469
2017.0094	1719.51916503906
2060.0762	2003.19348144531
2073.6472	1809.55285644531
2399.0439	1886.41003417969
2780.3596	1825.19897460938
2864.8806	1979.73266601563
2895.9082	1856.90307617188
peaklist end

peaklist start
mz=771.165167047711
fragmentation=HCD
charge=4
header=RawFile: QE929_MSQ1321_20180329_Heba_ub_s3_ctrl_3 Index: 12210 Silind: 59074
102.05511	3380.08666992188
107.31638	1218.09631347656
107.63681	1315.62976074219
136.0751	1507.73425292969
159.09222	2056.60791015625
169.13379	6978.2353515625
183.14977	1685.29260253906
185.0928	1610.02600097656
188.03914	1506.90490722656
197.12834	2066.3916015625
211.14398	2110.00903320313
325.13715	1351.36840820313
329.19348	2777.72900390625
340.18604	2679.48876953125
455.21613	1492.26416015625
578.81683	1605.25573730469
654.35657	2907.43115234375
718.349	2245.28100585938
756.94281	1757.166015625
767.42535	1616.66064453125
831.43622	2183.3701171875
864.49629	18009.2924804688
869.39307	1651.66076660156
912.47681	2030.26452636719
928.49165	30243.6906738281
933.39294	8727.662109375
1447.7842	1991.17614746094
peaklist end

peaklist start
mz=1028.13146112845
fragmentation=HCD
charge=3
header=RawFile: QE929_MSQ1321_20180329_Heba_ub_s2_ctrl_2 Index: 16753 Silind: 82469
111.39443	1542.046875
112.07584	2809.51879882813
157.09972	1856.59875488281
172.9502	1576.84716796875
315.53061	1646.18725585938
912.48199	6859.28076171875
918.40381	2410.0068359375
1973.3961	2170.97143554688
2169.6487	2682.0634765625
peaklist end

peaklist start
mz=771.380847778004
fragmentation=HCD
charge=4
header=RawFile: QE929_MSQ1321_20180329_Heba_ub_s9_30_3 Index: 13600 Silind: 69025
101.07213	1392.86828613281
101.30357	1329.81030273438
102.05524	2205.30859375
113.07131	2803.494140625
120.08118	1622.7177734375
122.1277	1194.96862792969
127.60056	1257.14331054688
129.10237	3392.9658203125
161.07399	1783.38439941406
169.13376	6558.93017578125
183.14935	2211.20971679688
197.12865	6008.34326171875
329.19186	2535.51440429688
455.20874	1950.71704101563
455.50851	1547.99890136719
521.24396	1810.05249023438
642.81372	1767.02185058594
654.35956	2536.63500976563
699.41754	1876.07263183594
718.35028	3185.50805664063
770.34766	2164.13452148438
770.70337	1638.85168457031
864.49094	12325.8400878906
899.39251	9894.98510742188
928.48951	21781.1489257813
1103.6512	1831.65319824219
1488.5437	1802.42358398438
1514.0245	1715.84191894531
2268.7864	1769.11315917969
peaklist end

peaklist start
mz=771.380942233355
fragmentation=HCD
charge=4
header=RawFile: QE929_MSQ1321_20180329_Heba_ub_s6_10_3 Index: 15858 Silind: 63062
101.07121	7180.39501953125
102.05549	2251.55029296875
104.53619	1240.71545410156
110.07176	2120.36157226563
120.08121	18681.265625
126.56367	1396.25122070313
129.10223	8302.6162109375
130.0862	6585.13525390625
136.07565	5503.9794921875
140.07013	9599.275390625
143.11809	1350.35717773438
147.1125	12760.7275390625
158.0809	1373.70239257813
168.06499	3205.27856445313
183.14801	1516.43090820313
185.09129	2311.89965820313
185.1647	8195.462890625
187.55615	1460.85241699219
203.10228	21259.486328125
217.09784	2864.25122070313
226.78169	1354.58764648438
228.1344	2366.49536132813
231.09717	22545.474609375
243.10733	1732.73474121094
246.70477	1374.51892089844
260.19757	6121.5146484375
262.11798	6502.7333984375
331.23386	2370.49560546875
378.1637	1659.51684570313
402.27094	3244.36474609375
435.23868	1899.21142578125
513.32831	1808.04113769531
733.90094	2432.83569335938
842.4447	2685.16064453125
911.50116	1983.75268554688
912.4906	2792.37280273438
969.01868	2542.916015625
1007.7618	1570.92041015625
1034.0469	1967.27844238281
1042.048	2458.68701171875
1194.5786	1812.28991699219
1240.663	2300.931640625
1241.6256	2347.44775390625
1320.7086	2082.083984375
1708.89	15321.6252441406
1801.0291	1859.513671875
2084.0704	3838.10803222656
2175.146	2047.48376464844
peaklist end

peaklist start
mz=771.380942233355
fragmentation=HCD
charge=4
header=RawFile: QE929_MSQ1321_20180329_Heba_ub_s6_10_3 Index: 15913 Silind: 63062
101.07104	1645.20385742188
113.071	2411.60034179688
117.14297	1151.3994140625
120.08067	2280.25244140625
135.30809	1386.14526367188
197.12857	2111.69873046875
326.22345	1435.83422851563
683.49951	1502.50354003906
702.35614	1566.38049316406
912.48608	7366.76416015625
913.50293	2682.75659179688
917.3833	2846.94140625
918.427	2182.76000976563
1019.0493	1614.17333984375
1074.1101	1848.94348144531
1447.5554	1742.78332519531
2030.222	1882.50268554688
2318.501	2383.52514648438
2425.7041	1738.84436035156
2881.4036	2011.15295410156
peaklist end

peaklist start
mz=771.381125708179
fragmentation=HCD
charge=4
header=RawFile: QE929_MSQ1321_20180329_Heba_ub_s3_ctrl_3 Index: 13198 Silind: 59598
130.632	1239.65551757813
197.12901	1402.57653808594
292.46176	1707.91442871094
306.9296	1449.61047363281
401.30991	1436.83642578125
431.59845	1713.81274414063
864.48804	2805.85693359375
912.5011	2047.54406738281
928.49042	1734.00366210938
933.38995	1767.00451660156
1009.4703	1673.99853515625
1221.0603	1815.30480957031
2202.6221	1960.80749511719
2409.7832	2072.31982421875
2815.7798	2151.60815429688
2878.4568	2260.99829101563
2974.5728	2431.3896484375
peaklist end

peaklist start
mz=771.381226746173
fragmentation=HCD
charge=4
header=RawFile: QE929_MSQ1321_20180329_Heba_ub_s5_10_2 Index: 12691 Silind: 62333
144.3111	1668.59045410156
155.36806	1274.75268554688
165.09579	1453.27868652344
183.14954	1596.07873535156
184.61241	1455.80639648438
187.91032	1267.03308105469
219.11748	1184.01440429688
315.32837	1252.01550292969
753.13037	1807.8271484375
828.80499	1603.36804199219
864.48633	2487.51953125
928.48999	2193.02978515625
2645.7148	1792.91516113281
peaklist end

peaklist start
mz=771.381226746173
fragmentation=HCD
charge=4
header=RawFile: QE929_MSQ1321_20180329_Heba_ub_s5_10_2 Index: 12738 Silind: 62333
101.07137	8210.841796875
102.05526	1724.78088378906
113.97211	1395.85241699219
115.38376	1547.35144042969
122.56248	1380.16796875
129.0659	5173.99755859375
130.87321	1461.240234375
138.19917	1476.87780761719
151.37714	1466.94396972656
161.2874	1327.38122558594
169.13329	1920.45910644531
193.40028	1533.7841796875
197.12845	1942.63452148438
197.67722	1656.84680175781
222.0872	2278.09692382813
257.12518	2287.76635742188
274.12131	1746.40612792969
331.9939	1414.78625488281
351.13156	2006.71643066406
402.23215	1543.17248535156
552.62549	1624.02404785156
733.35736	1694.15270996094
958.54932	3303.77075195313
1158.6422	7507.0234375
1285.6852	5550.58837890625
peaklist end

peaklist start
mz=771.38123531366
fragmentation=HCD
charge=4
header=RawFile: QE929_MSQ1321_20180329_Heba_ub_s6_10_3 Index: 16203 Silind: 63113
120.08065	1476.93444824219
129.10199	1335.9990234375
136.07558	1629.7236328125
182.90338	1633.82373046875
190.6443	1281.01989746094
197.12709	1380.8984375
241.68852	1277.66052246094
251.4424	1325.38452148438
755.90247	1648.52502441406
912.49329	3253.14477539063
917.40131	1869.57189941406
1176.5475	1494.44934082031
1345.1161	1758.45703125
peaklist end

peaklist start
mz=771.381295814584
fragmentation=HCD
charge=4
header=RawFile: QE929_MSQ1321_20180329_Heba_ub_s7_30_1 Index: 13617 Silind: 61324
101.07128	6277.9248046875
102.055	1804.291015625
129.06573	7087.09375
129.10205	2127.80712890625
161.33125	1488.0283203125
195.17683	1367.05456542969
831.74121	1445.96228027344
1045.5635	8871.1259765625
1158.624	3753.85009765625
1194.6229	1537.58654785156
1285.6761	2011.88208007813
1286.7072	2317.1943359375
peaklist end

peaklist start
mz=771.381447606621
fragmentation=HCD
charge=4
header=RawFile: QE929_MSQ1321_20180329_Heba_ub_s5_10_2 Index: 12856 Silind: 62383
100.73531	1363.57043457031
105.45788	1335.28210449219
110.98733	1368.88195800781
115.57792	1298.97302246094
126.29071	1714.51623535156
129.41499	1621.22790527344
183.1496	1776.31750488281
216.49715	1525.32141113281
266.79282	1355.68762207031
268.03128	1477.76672363281
361.06607	1820.50415039063
455.59409	1385.04260253906
588.03772	1520.34399414063
762.70697	1726.01574707031
787.84369	1614.79968261719
815.50085	5324.18017578125
864.49982	1694.33215332031
912.49847	2510.31201171875
958.59766	1601.8173828125
1217.6322	1739.85119628906
1236.328	1755.1904296875
1447.5662	1639.13671875
2307.7083	1799.22253417969
2897.1416	1878.30895996094
peaklist end

peaklist start
mz=771.381528443977
fragmentation=HCD
charge=4
header=RawFile: QE929_MSQ1321_20180329_Heba_ub_s7_30_1 Index: 20121 Silind: 65014
107.09072	1358.4658203125
109.73498	1389.21081542969
120.08065	2669.23754882813
187.14308	4599.203125
201.12067	1268.15966796875
289.47681	1390.58142089844
417.18073	1412.37768554688
515.32532	1484.51098632813
1151.2561	1843.51208496094
1293.1888	1869.48547363281
1440.7419	1662.10571289063
1731.4395	1682.46215820313
2361.0259	2116.35180664063
peaklist end

peaklist start
mz=771.381650174519
fragmentation=HCD
charge=4
header=RawFile: QE929_MSQ1321_20180329_Heba_ub_s5_10_2 Index: 18852 Silind: 64049
100.08965	1337.28491210938
102.05528	3312.81323242188
146.92726	1312.88244628906
180.47536	1524.60717773438
187.50203	1476.98168945313
199.07071	2467.11572265625
291.16336	1597.42883300781
298.10278	6698.6357421875
316.11203	5996.82763671875
342.42618	1861.30871582031
362.3978	1437.53967285156
372.66016	1328.80102539063
447.24222	1501.61572265625
636.32318	1826.18041992188
714.03101	1455.11010742188
716.91864	1558.55163574219
764.62744	1586.06469726563
784.38074	2078.89135742188
796.95007	1624.83447265625
996.48901	2818.84375
1112.0396	1586.57702636719
1994.2958	2001.03454589844
peaklist end

peaklist start
mz=771.381710101893
fragmentation=HCD
charge=4
header=RawFile: QE929_MSQ1321_20180329_Heba_ub_s5_10_2 Index: 12483 Silind: 62299
101.07147	2024.99304199219
102.64326	1381.46838378906
110.32845	1396.70043945313
110.70764	1171.50231933594
113.27239	1151.56884765625
120.0814	1524.47094726563
128.44379	1240.931640625
129.10222	2305.31762695313
133.59598	1348.80920410156
136.07574	5845.63720703125
169.13358	1396.38720703125
174.50421	1676.23132324219
193.17775	1566.1474609375
239.14963	1509.06506347656
311.7851	1419.18664550781
468.58078	1544.38134765625
500.31732	1539.80505371094
718.36646	1856.076171875
830.54102	1646.26611328125
833.94818	1578.44006347656
880.49011	2194.26171875
897.51379	25174.2607421875
1057.5446	8959.07653808594
2507.8176	2051.35986328125
peaklist end

peaklist start
mz=771.381786641128
fragmentation=HCD
charge=4
header=RawFile: QE929_MSQ1321_20180329_Heba_ub_s3_ctrl_3 Index: 10025 Silind: 57345
107.30885	1390.4013671875
112.95695	1408.74365234375
115.32712	1248.15075683594
120.08124	8118.310546875
120.08922	1278.7802734375
121.97002	1464.34313964844
129.10242	1523.97607421875
136.07571	2375.74267578125
139.3033	1278.51147460938
155.80348	1268.81530761719
158.11618	1605.79431152344
183.93364	1144.84643554688
212.10277	2767.03051757813
262.11902	1704.48315429688
325.18781	2711.70092773438
402.16196	1456.33081054688
1165.327	1893.64782714844
1201.0741	1716.33972167969
1908.0999	2012.06237792969
2099.0364	1872.80334472656
peaklist end

peaklist start
mz=771.381896188764
fragmentation=HCD
charge=4
header=RawFile: QE929_MSQ1321_20180329_Heba_ub_s2_ctrl_2 Index: 13567 Silind: 62788
104.28465	1384.13720703125
120.08123	1362.08227539063
124.85626	1378.28491210938
129.10258	2202.8701171875
136.07628	2681.28002929688
143.28702	1275.77600097656
201.08655	1489.6416015625
242.14839	1574.66650390625
286.02017	1568.74060058594
371.18994	1731.0439453125
456.82693	1719.64343261719
468.75616	1376.72680664063
510.09811	1549.41247558594
517.27118	2469.93896484375
630.35938	1908.60278320313
897.51304	21748.2548828125
962.29578	1491.39733886719
1002.5927	1504.7978515625
1057.5516	5602.087890625
2169.9534	1727.97827148438
peaklist end

peaklist start
mz=771.381909438013
fragmentation=HCD
charge=4
header=RawFile: QE929_MSQ1321_20180329_Heba_ub_s7_30_1 Index: 14399 Silind: 61456
109.12188	1217.9306640625
110.41313	1238.03820800781
112.61986	1313.36352539063
113.07104	1900.96838378906
120.08089	2150.97802734375
129.10214	7988.73583984375
136.07573	5755.8984375
164.71596	1227.65673828125
183.15016	4456.5380859375
211.14267	1654.75561523438
231.42215	1344.62768554688
235.11841	3319.23950195313
242.18494	1587.55151367188
289.51105	1404.02905273438
380.68283	1416.41430664063
382.1087	1404.75817871094
405.52573	1322.650390625
539.64862	1655.29138183594
677.30542	1646.14611816406
684.99304	1749.97082519531
702.35858	1571.69323730469
783.2121	1537.89782714844
911.4278	1673.55041503906
912.49353	2193.56005859375
918.48096	2143.97778320313
940.4881	3298.31274414063
1023.9952	2112.12548828125
1166.5583	6048.7294921875
1578.0531	1693.0771484375
1603.4561	1799.32348632813
1796.0751	1584.33349609375
2577.512	1805.91003417969
peaklist end

peaklist start
mz=771.382166323738
fragmentation=HCD
charge=4
header=RawFile: QE929_MSQ1321_20180329_Heba_ub_s3_ctrl_3 Index: 16585 Silind: 61768
122.69979	1170.4716796875
129.10185	2800.81713867188
183.14848	2146.02075195313
195.63269	1304.19519042969
229.11853	1602.3671875
326.17258	1825.23986816406
370.83124	1512.05480957031
390.90814	1827.49645996094
411.1069	1386.88488769531
465.18509	1664.33654785156
694.41302	1490.42102050781
924.40369	2501.34838867188
988.39117	2764.8330078125
1000.4459	1941.74987792969
1109.4056	1591.68872070313
1134.5304	3090.42578125
1185.1313	1600.17211914063
1198.5337	2567.16357421875
1210.0643	1705.25036621094
1684.1138	1705.81506347656
1972.454	1681.06237792969
peaklist end

peaklist start
mz=771.38217664576
fragmentation=HCD
charge=4
header=RawFile: QE929_MSQ1321_20180329_Heba_ub_s6_10_3 Index: 14188 Silind: 62126
101.07143	7051.1201171875
105.09839	1321.79895019531
109.76682	1401.8359375
114.97083	1233.23413085938
128.61035	1256.8310546875
129.06587	5542.982421875
168.69582	1446.4658203125
214.15529	1708.0703125
235.71193	1319.26806640625
257.12244	1899.908203125
261.41956	1642.43579101563
351.12714	2354.09936523438
363.1633	1423.33483886719
440.28659	1579.04309082031
480.89212	1984.17199707031
619.13751	1570.35168457031
1045.5559	11477.6640625
1158.6288	3438.22119140625
1159.6511	1595.47619628906
1169.6343	2180.04418945313
1341.1835	1766.42565917969
1354.8556	2101.76513671875
peaklist end

peaklist start
mz=771.382240387499
fragmentation=HCD
charge=4
header=RawFile: QE929_MSQ1321_20180329_Heba_ub_s6_10_3 Index: 18648 Silind: 63466
117.26974	1458.92517089844
118.47817	1552.29541015625
120.08096	2386.5888671875
129.10175	1804.20703125
136.07552	1621.97546386719
162.71118	1459.28039550781
396.09918	1343.80517578125
515.03546	1405.13208007813
589.32556	1562.69458007813
676.16364	1708.68078613281
703.40698	2206.35961914063
781.84106	1458.92944335938
1694.6174	2069.07934570313
1788.1913	1988.32556152344
1826.5394	1577.51086425781
peaklist end

peaklist start
mz=771.382259074189
fragmentation=HCD
charge=4
header=RawFile: QE929_MSQ1321_20180329_Heba_ub_s6_10_3 Index: 18973 Silind: 63575
154.74257	1409.86157226563
183.1494	1729.31091308594
436.0907	1587.87194824219
437.17776	1489.82421875
885.83514	1612.94494628906
1091.5337	2255.87768554688
1098.3853	1801.16320800781
1140.6337	1821.34753417969
1672.515	2334.36303710938
peaklist end

peaklist start
mz=771.382329155168
fragmentation=HCD
charge=4
header=RawFile: QE929_MSQ1321_20180329_Heba_ub_s5_10_2 Index: 16361 Silind: 63092
107.68528	1403.89221191406
129.10156	2294.25170898438
132.14136	1167.35400390625
161.72791	1287.70703125
175.11865	1360.11804199219
183.14943	5758.8837890625
192.138	1267.94982910156
549.03271	1473.62585449219
924.41461	1897.62072753906
1050.873	1724.71008300781
1198.5349	2713.98706054688
2201.606	2370.11352539063
peaklist end

peaklist start
mz=771.382414852992
fragmentation=HCD
charge=4
header=RawFile: QE929_MSQ1321_20180329_Heba_ub_s3_ctrl_3 Index: 12823 Silind: 59442
101.0713	1882.44445800781
122.07087	1237.82299804688
127.74079	1371.986328125
129.10208	3101.01293945313
136.0759	6299.892578125
150.98436	1255.89660644531
171.11253	1861.341796875
171.70297	1540.36572265625
176.93202	1648.19372558594
183.14851	1890.86791992188
197.12895	2316.5810546875
207.11293	2031.64807128906
242.14937	2622.1044921875
329.19296	5328.63720703125
340.18567	1896.52209472656
430.24597	1616.03991699219
464.75003	6892.86328125
504.29858	1545.1279296875
517.26837	1445.78491210938
555.65582	1499.41003417969
604.20319	1710.44299316406
654.35187	2194.44970703125
768.44385	1742.67858886719
864.48297	2912.24780273438
897.51129	26209.3125
917.39014	5103.72119140625
928.48798	2925.05297851563
1057.5334	8305.76342773438
1171.6205	1974.79772949219
1543.7179	1652.70422363281
1922.0125	1789.72045898438
2717.0923	2015.61547851563
3009.2329	2072.9208984375
peaklist end

peaklist start
mz=771.382563928823
fragmentation=HCD
charge=4
header=RawFile: QE929_MSQ1321_20180329_Heba_ub_s1_ctrl_1 Index: 11062 Silind: 59680
114.38729	1192.75439453125
124.04011	1653.95849609375
133.45142	1425.94775390625
138.36433	1697.62060546875
169.13332	3109.0341796875
183.14963	1945.66687011719
197.12819	2719.384765625
227.10246	1554.71423339844
628.05804	1392.39318847656
718.349	2509.3681640625
831.44067	1643.39624023438
864.49024	15958.4956054688
928.4888	21650.5144042969
933.39008	3040.71264648438
1111.4855	1949.05639648438
1248.9885	1912.75402832031
1285.7598	1781.1025390625
1965.5818	1913.77416992188
1975.9701	2023.52563476563
2767.3621	1911.70739746094
peaklist end

peaklist start
mz=771.382598546149
fragmentation=HCD
charge=4
header=RawFile: QE929_MSQ1321_20180329_Heba_ub_s5_10_2 Index: 14651 Silind: 62689
113.07146	1381.44567871094
118.72418	1299.82849121094
123.64259	1452.07287597656
127.47951	1115.57055664063
129.10202	1986.16943359375
169.13284	2496.751953125
211.14302	1686.46728515625
395.50745	1322.52111816406
423.53192	1484.05895996094
550.35559	1715.43688964844
573.31543	2419.69750976563
702.35461	2882.908203125
729.34296	1702.943359375
912.4848	6571.513671875
917.39313	1814.4609375
2629.9443	2094.98779296875
peaklist end

peaklist start
mz=771.382598546149
fragmentation=HCD
charge=4
header=RawFile: QE929_MSQ1321_20180329_Heba_ub_s5_10_2 Index: 14811 Silind: 62689
118.82889	1208.34606933594
124.11032	1509.19128417969
155.8775	1266.82055664063
169.13243	1849.416015625
174.47011	1309.17529296875
183.14883	2818.90258789063
229.06335	1279.71215820313
354.0816	2048.12866210938
392.57031	1351.15991210938
534.48138	1409.89074707031
573.3092	1539.49353027344
805.09393	1570.60583496094
912.50354	1931.21899414063
913.50446	2490.02856445313
947.94287	1514.52465820313
1715.7577	2113.14697265625
peaklist end

peaklist start
mz=771.382677955712
fragmentation=HCD
charge=4
header=RawFile: QE929_MSQ1321_20180329_Heba_ub_s7_30_1 Index: 15472 Silind: 61659
100.13616	1476.95385742188
113.07054	1877.625
120.08054	1846.90551757813
129.10208	3156.36328125
141.10161	1726.91162109375
161.07387	1472.8310546875
169.09758	1547.26953125
178.94383	1499.16320800781
183.14905	1411.45581054688
188.09822	1317.40795898438
197.12839	1578.90173339844
199.10742	1342.31750488281
221.1284	33424.23828125
222.13074	9050.630859375
227.1013	10944.99609375
248.16138	3316.03881835938
249.12318	22851.35546875
250.12639	9051.23828125
276.08319	1375.82873535156
282.01639	1615.43383789063
320.15863	1822.79870605469
338.82779	1316.10144042969
356.14432	10843.5673828125
361.24481	2081.60571289063
461.31543	1712.77172851563
471.22708	1634.19445800781
481.19357	1485.88720703125
523.75934	1505.20251464844
573.31641	2307.73950195313
646.34283	1999.54711914063
702.36029	3094.333984375
749.41815	5574.5625
750.42097	16182.90234375
858.42889	1727.548828125
862.50757	2042.94860839844
863.5094	2319.95336914063
864.49658	1897.25659179688
912.48994	13280.294921875
917.39575	5158.091796875
991.53937	2118.8388671875
992.54596	5972.0908203125
993.5426	10892.3586425781
1217.6318	9429.56494140625
1218.6429	42117.5681152344
1219.6486	17382.02734375
1220.6334	3259.03735351563
1288.7131	1766.08825683594
1289.6775	6306.95629882813
1434.9355	1664.7880859375
3158.9551	2064.337890625
peaklist end

peaklist start
mz=771.382677955712
fragmentation=HCD
charge=4
header=RawFile: QE929_MSQ1321_20180329_Heba_ub_s7_30_1 Index: 15637 Silind: 61659
107.66811	1486.90319824219
124.25676	1166.283203125
194.94199	1446.88403320313
198.1637	1359.732421875
199.29897	1281.71850585938
305.22089	1374.22302246094
702.36151	2559.03442382813
837.77179	1620.2138671875
912.4895	7911.041015625
1267.1975	1844.80310058594
1539.2172	2215.01123046875
peaklist end

peaklist start
mz=771.382803556778
fragmentation=HCD
charge=4
header=RawFile: QE929_MSQ1321_20180329_Heba_ub_s3_ctrl_3 Index: 15805 Silind: 61106
103.33109	1264.92895507813
110.07139	1771.18383789063
118.50144	1302.90795898438
146.52153	1355.416015625
147.69765	1946.96936035156
154.20004	1466.9560546875
169.78242	1356.12573242188
209.40775	1359.96630859375
259.95932	1708.48620605469
329.19086	1523.76818847656
1072.6002	2881.36791992188
1479.8451	1700.97119140625
1592.2775	1804.89135742188
peaklist end

peaklist start
mz=771.38282324353
fragmentation=HCD
charge=4
header=RawFile: QE929_MSQ1321_20180329_Heba_ub_s5_10_2 Index: 14957 Silind: 62690
120.0809	1448.01428222656
129.10208	1973.43286132813
198.68677	1211.91967773438
244.10809	1953.46862792969
258.29102	1302.6240234375
543.85974	1562.29833984375
639.30078	1914.00988769531
912.4917	5674.009765625
1676.4219	1786.37292480469
2408.2229	1805.69165039063
peaklist end

peaklist start
mz=771.383576762248
fragmentation=HCD
charge=4
header=RawFile: QE929_MSQ1321_20180329_Heba_ub_s7_30_1 Index: 15855 Silind: 61742
129.10109	1646.94921875
158.2059	1440.50439453125
223.27603	1386.18225097656
343.41504	1762.1240234375
485.05319	1662.74597167969
615.50012	1665.41906738281
888.72015	1567.45886230469
912.49054	2870.71240234375
917.38983	2392.791015625
1231.9799	1637.52380371094
1499.2682	1618.47985839844
2178.9897	1813.48486328125
peaklist end

peaklist start
mz=771.386878715318
fragmentation=HCD
charge=4
header=RawFile: QE929_MSQ1321_20180329_Heba_ub_s2_ctrl_2 Index: 14423 Silind: 63018
104.12217	1307.130859375
114.68194	1574.99230957031
151.33797	1507.40148925781
285.61227	1463.84997558594
873.47491	1703.08093261719
952.63092	1665.69323730469
986.5528	1745.7421875
peaklist end

peaklist start
mz=771.386878715318
fragmentation=HCD
charge=4
header=RawFile: QE929_MSQ1321_20180329_Heba_ub_s2_ctrl_2 Index: 14469 Silind: 63018
129.1028	1542.60693359375
140.88298	1349.54650878906
169.13397	2961.9072265625
173.91811	1545.71252441406
176.92691	1315.24829101563
208.04353	1383.00537109375
292.81409	1518.33642578125
298.86499	1333.98498535156
342.83929	1370.00561523438
469.228	1492.34582519531
483.44119	1502.99523925781
702.35901	1889.962890625
912.49009	12356.4638671875
1102.9478	1633.81689453125
1656.2773	1969.02355957031
peaklist end

peaklist start
mz=771.411803148086
fragmentation=HCD
charge=4
header=RawFile: QE929_MSQ1321_20180329_Heba_ub_s9_30_3 Index: 10551 Silind: 68626
110.07078	2077.6201171875
129.1019	1759.71899414063
159.65358	1301.56140136719
160.42488	1315.96765136719
166.23822	1628.58752441406
245.07465	1737.90454101563
252.72232	1456.32702636719
363.55917	1726.38549804688
476.89871	1362.90832519531
535.95331	1333.92004394531
697.34778	2391.49291992188
729.37512	6275.52978515625
771.47028	15177.669921875
1028.5203	9027.40063476563
1243.6498	7560.16552734375
1748.3859	1628.96899414063
peaklist end

peaklist start
mz=771.413560687489
fragmentation=HCD
charge=4
header=RawFile: QE929_MSQ1321_20180329_Heba_ub_s6_10_3 Index: 18648 Silind: 63477
117.26974	1458.92517089844
118.47817	1552.29541015625
120.08096	2386.5888671875
129.10175	1804.20703125
136.07552	1621.97546386719
162.71118	1459.28039550781
396.09918	1343.80517578125
515.03546	1405.13208007813
589.32556	1562.69458007813
676.16364	1708.68078613281
703.40698	2206.35961914063
781.84106	1458.92944335938
1694.6174	2069.07934570313
1788.1913	1988.32556152344
1826.5394	1577.51086425781
peaklist end

peaklist start
mz=617.336243201815
fragmentation=HCD
charge=5
header=RawFile: QE929_MSQ1321_20180329_Heba_ub_s4_10_1 Index: 13106 Silind: 37902
109.47584	1115.60021972656
113.07117	11339.4794921875
129.10228	11938.484375
136.07544	4778.0322265625
147.11308	1453.28344726563
159.09193	8950.2568359375
161.0741	5155.3896484375
169.13338	4363.16357421875
189.0696	1570.43615722656
197.12866	1191.42358398438
197.72076	1231.62756347656
200.14084	1450.40734863281
217.08133	2142.92138671875
239.31409	1194.20751953125
288.11896	2954.03393554688
290.19394	1357.32336425781
552.30261	1872.13537597656
628.68695	1281.07495117188
771.73773	1346.8974609375
805.36163	2279.73999023438
839.4472	5685.14013671875
876.4054	1982.74890136719
881.50183	1454.74035644531
1035.5594	6317.7431640625
1732.7534	1698.80993652344
peaklist end

peaklist start
mz=771.631392055555
fragmentation=HCD
charge=4
header=RawFile: QE929_MSQ1321_20180329_Heba_ub_s3_ctrl_3 Index: 11741 Silind: 57902
101.07133	1539.96142578125
102.05563	1778.60192871094
119.75216	1329.7646484375
124.03921	2308.9521484375
129.10233	2046.52941894531
169.13368	5010.07275390625
183.14897	3119.39965820313
188.03784	1619.98522949219
197.12856	2706.5048828125
205.06392	1889.99914550781
211.14441	1811.70483398438
226.11876	1580.66137695313
232.99342	1342.69177246094
270.71204	1489.61193847656
390.33237	1499.91662597656
425.24316	1704.73425292969
442.27731	1680.88671875
455.21292	3336.08056640625
571.11908	1512.09362792969
589.31775	5069.80224609375
619.96356	1621.80981445313
654.36151	1838.21911621094
718.35028	5506.91796875
772.38782	2004.03405761719
804.34888	2481.92456054688
831.43829	2664.626953125
864.49188	23788.5139160156
928.49042	41110.6650390625
933.39784	5004.29370117188
1462.7297	1608.62036132813
2017.589	1891.27258300781
2639.2744	1950.54211425781
2956.8821	1931.173828125
peaklist end

peaklist start
mz=771.631392055555
fragmentation=HCD
charge=4
header=RawFile: QE929_MSQ1321_20180329_Heba_ub_s3_ctrl_3 Index: 11900 Silind: 57902
101.0714	7443.0419921875
102.05501	7684.08251953125
102.28284	1530.95166015625
104.91657	1439.744140625
124.03949	12743.669921875
129.10223	15280.6181640625
130.05038	1216.69201660156
141.0658	2156.45874023438
169.13362	23805.47265625
170.13565	1815.50524902344
183.14886	16865.759765625
188.03751	7260.7490234375
197.12856	18196.3203125
199.88699	1569.45397949219
205.06415	10560.4921875
209.09149	2024.529296875
211.14369	9507.03515625
217.1328	2336.10961914063
226.11824	3268.10668945313
227.10211	1901.73803710938
243.13397	2002.88110351563
244.12872	6506.24609375
272.17151	2885.6552734375
310.2149	1791.49426269531
329.19296	13351.2607421875
334.81976	1896.28002929688
340.18637	8843.9345703125
362.09103	1523.29455566406
388.68375	3576.50659179688
391.12881	1976.5927734375
425.24197	6339.9287109375
432.75	3214.4404296875
435.70248	2086.27465820313
442.27896	7411.93408203125
455.21362	7842.18212890625
463.29712	1602.72729492188
487.22025	5472.36669921875
515.72986	2887.76489257813
519.77295	2617.76879882813
525.31427	5787.6875
543.27423	3065.06640625
553.3299	2580.16357421875
556.80658	2493.94946289063
570.2475	2913.400390625
589.31177	5312.35009765625
600.29578	2638.36596679688
611.81824	2107.57348632813
634.24432	1848.72143554688
652.30133	1751.32409667969
654.35607	19834.4116210938
658.29932	1951.38146972656
670.30261	11559.8005371094
678.31158	3443.24365234375
691.27576	1924.59582519531
718.35446	23410.9404296875
720.3515	1667.44592285156
729.33911	8166.9990234375
740.35278	6335.13818359375
754.3396	2110.82495117188
767.43707	7023.14990234375
780.39197	1776.90051269531
798.40081	4928.77856445313
804.35206	16126.6904296875
826.37659	1982.65686035156
831.43851	17893.326171875
851.38763	3109.869140625
863.94629	1941.30944824219
864.33984	2656.94775390625
864.49258	86314.2229003906
869.40287	12384.7648925781
892.49591	2477.30029296875
908.08313	1775.12390136719
914.41882	2576.63110351563
928.49066	162717.966552734
933.39703	41432.1020507813
969.98761	2152.22631835938
970.47186	2203.09033203125
975.52026	1978.3701171875
1008.5107	2287.36279296875
1065.5104	2301.76782226563
1069.4985	2115.35009765625
1075.5453	2776.60693359375
1078.5133	1928.96875
1094.5432	2901.54809570313
1110.5101	2164.87622070313
1111.4895	3013.81640625
1129.4999	2356.037109375
1222.6176	7991.36108398438
1258.5447	3620.6123046875
1269.8573	2106.1650390625
1357.5991	1945.43090820313
2629.2942	2159.9033203125
2753.5686	2264.80615234375
peaklist end

peaklist start
mz=771.631392055555
fragmentation=HCD
charge=4
header=RawFile: QE929_MSQ1321_20180329_Heba_ub_s3_ctrl_3 Index: 12061 Silind: 57902
101.07143	1484.49731445313
109.50756	1185.50561523438
111.2131	1140.46203613281
123.10606	1192.96435546875
124.03957	2493.75854492188
129.10226	1578.13842773438
169.1339	5490.9814453125
175.11992	1737.62731933594
183.14984	5425.2216796875
197.12836	3112.54077148438
205.06468	1628.03796386719
225.36754	1526.09106445313
263.99142	1441.111328125
279.05295	1382.16491699219
310.20746	1268.6923828125
333.01154	1282.34350585938
340.18918	1921.74328613281
341.06485	1311.89587402344
343.91391	1230.90759277344
344.27521	1401.55920410156
455.21542	1984.96301269531
509.24435	1345.44653320313
525.31042	1378.216796875
589.31567	2164.35546875
614.30005	1679.07995605469
718.35461	2247.41845703125
804.35205	2381.58911132813
811.4292	1865.8916015625
831.43854	1601.43200683594
851.39276	1799.38146972656
864.4941	18395.9245605469
928.49244	34774.8930664063
933.39562	10060.0288085938
1927.725	1809.89294433594
peaklist end

peaklist start
mz=771.631392055555
fragmentation=HCD
charge=4
header=RawFile: QE929_MSQ1321_20180329_Heba_ub_s3_ctrl_3 Index: 12210 Silind: 57902
102.05511	3380.08666992188
107.31638	1218.09631347656
107.63681	1315.62976074219
136.0751	1507.73425292969
159.09222	2056.60791015625
169.13379	6978.2353515625
183.14977	1685.29260253906
185.0928	1610.02600097656
188.03914	1506.90490722656
197.12834	2066.3916015625
211.14398	2110.00903320313
325.13715	1351.36840820313
329.19348	2777.72900390625
340.18604	2679.48876953125
455.21613	1492.26416015625
578.81683	1605.25573730469
654.35657	2907.43115234375
718.349	2245.28100585938
756.94281	1757.166015625
767.42535	1616.66064453125
831.43622	2183.3701171875
864.49629	18009.2924804688
869.39307	1651.66076660156
912.47681	2030.26452636719
928.49165	30243.6906738281
933.39294	8727.662109375
1447.7842	1991.17614746094
peaklist end

peaklist start
mz=771.631392055555
fragmentation=HCD
charge=4
header=RawFile: QE929_MSQ1321_20180329_Heba_ub_s3_ctrl_3 Index: 12384 Silind: 57902
128.57945	1183.05834960938
129.10222	2435.27392578125
136.07661	6112.40185546875
183.14932	2436.16162109375
197.13019	1625.33276367188
211.14398	2061.35668945313
213.15994	1959.05578613281
249.15987	5743.36474609375
261.45566	1468.39929199219
277.15561	10166.39453125
293.11414	10220.791015625
374.86157	1356.45825195313
383.53677	2044.61022949219
406.19751	7765.146484375
440.22006	6346.52783203125
541.26691	2657.169921875
569.26074	5877.90869140625
654.35596	2763.83032226563
781.59192	1597.70922851563
822.3689	1835.41271972656
835.43164	1937.02221679688
864.49237	6198.02685546875
903.01312	2067.68774414063
928.48728	10670.7889404297
933.39838	1944.26403808594
2136.7534	2100.68383789063
peaklist end

peaklist start
mz=771.631392055555
fragmentation=HCD
charge=4
header=RawFile: QE929_MSQ1321_20180329_Heba_ub_s3_ctrl_3 Index: 12538 Silind: 57902
131.75787	1248.44287109375
136.07579	1321.84057617188
148.75743	1538.18664550781
207.03477	1459.56225585938
215.40457	1811.10876464844
223.18076	1326.64929199219
226.11896	1329.20520019531
286.66367	1412.87438964844
293.11145	1675.78552246094
323.91776	1354.57165527344
329.18823	1997.05883789063
548.40204	1550.47692871094
603.7218	1537.74609375
864.49225	3226.07666015625
928.48773	2886.134765625
1046.6608	1550.91101074219
1665.5486	1752.49963378906
1933.7003	1968.73266601563
2114.6567	1747.0458984375
peaklist end

peaklist start
mz=771.631392055555
fragmentation=HCD
charge=4
header=RawFile: QE929_MSQ1321_20180329_Heba_ub_s3_ctrl_3 Index: 12672 Silind: 57902
103.16021	1194.55310058594
130.38133	1263.58325195313
134.09166	1347.79125976563
340.18192	1719.97875976563
464.74625	1974.78637695313
864.49445	7428.041015625
928.4919	8701.7939453125
1029.8107	1572.61779785156
1812.6576	1724.16857910156
2749.46	1970.22534179688
2896.2588	1740.70361328125
2973.8701	1914.76525878906
peaklist end

peaklist start
mz=771.631969674064
fragmentation=HCD
charge=4
header=RawFile: QE929_MSQ1321_20180329_Heba_ub_s2_ctrl_2 Index: 13400 Silind: 62753
102.99034	1322.56140136719
108.91253	1525.61804199219
117.90327	1309.59606933594
183.75668	1392.71105957031
289.63245	1581.8701171875
333.87314	1450.56994628906
465.17398	1433.05139160156
511.72675	1498.71667480469
854.91956	1636.6083984375
928.48749	2658.95556640625
1482.8389	1783.35974121094
2648.4497	2026.27917480469
2907.769	2094.1591796875
peaklist end

peaklist start
mz=771.632282821458
fragmentation=HCD
charge=4
header=RawFile: QE929_MSQ1321_20180329_Heba_ub_s5_10_2 Index: 13237 Silind: 62434
102.05521	2311.18188476563
113.07136	3281.61547851563
117.28053	1412.07385253906
117.51704	1340.71484375
129.10248	2573.13793945313
133.61891	1263.658203125
134.75114	1269.52954101563
152.08293	1389.52697753906
161.07442	2075.15795898438
169.13326	2680.42749023438
183.14899	5080.31787109375
189.07024	1593.18908691406
197.12785	2776.12426757813
208.07159	2087.65234375
211.14423	2053.16918945313
244.12924	3197.66528320313
317.36951	1573.99829101563
329.1931	4523.71105957031
340.18317	1563.61169433594
341.18817	1660.79211425781
442.2804	2482.6181640625
456.75211	2548.52319335938
573.31824	8263.982421875
702.35946	18378.4619140625
815.43907	5109.85229492188
912.49651	17621.7626953125
917.40411	6149.25732421875
919.40369	2219.36108398438
971.96704	1808.20446777344
993.91626	1721.86242675781
1250.6051	1838.63317871094
1561.7111	1647.80261230469
1610.7523	2524.23046875
2083.4624	1953.40563964844
2472.271	1936.58312988281
peaklist end

peaklist start
mz=771.632294228598
fragmentation=HCD
charge=4
header=RawFile: QE929_MSQ1321_20180329_Heba_ub_s4_10_1 Index: 13194 Silind: 58840
101.18903	1399.94506835938
109.73392	1293.61987304688
110.07066	1453.87353515625
115.08663	1423.13488769531
117.47054	1640.69555664063
120.08092	2666.55322265625
129.10182	1556.57702636719
136.07549	25026.5234375
145.47194	1337.35498046875
147.11246	1637.83557128906
167.08057	1635.52905273438
197.12871	1552.69262695313
203.13872	2753.59497070313
215.13782	1876.62915039063
217.13318	12595.130859375
245.12848	6513.34716796875
247.89366	1532.69152832031
249.15952	18291.248046875
255.14211	1440.68237304688
265.1181	5577.802734375
277.15438	28278.2592773438
293.11359	23214.802734375
351.40579	1422.07214355469
355.66696	1366.07531738281
395.1958	2602.12036132813
406.198	11628.8603515625
427.93863	1545.51989746094
440.21756	6738.07177734375
466.22394	2439.0576171875
569.26172	5874.42431640625
771.41504	2292.87890625
894.43036	1980.55578613281
1024.4412	1640.91223144531
1110.4889	15132.9604492188
1257.5577	7425.58923339844
peaklist end

peaklist start
mz=771.632354659858
fragmentation=HCD
charge=4
header=RawFile: QE929_MSQ1321_20180329_Heba_ub_s2_ctrl_2 Index: 13135 Silind: 62771
136.07562	1783.89526367188
197.12776	2052.14965820313
338.80457	1564.96887207031
685.21832	1390.462890625
718.35114	1626.32446289063
771.4176	1737.52575683594
864.48779	1874.572265625
928.4852	10123.1716308594
933.39453	1871.13793945313
1185.0824	1984.90026855469
2017.0094	1719.51916503906
2060.0762	2003.19348144531
2073.6472	1809.55285644531
2399.0439	1886.41003417969
2780.3596	1825.19897460938
2864.8806	1979.73266601563
2895.9082	1856.90307617188
peaklist end

peaklist start
mz=771.632354659858
fragmentation=HCD
charge=4
header=RawFile: QE929_MSQ1321_20180329_Heba_ub_s2_ctrl_2 Index: 13192 Silind: 62771
109.96719	1431.96472167969
114.43956	1273.94677734375
139.08687	1358.76965332031
169.13322	1419.90222167969
200.83406	1345.40661621094
201.94319	1234.42333984375
277.15378	1773.3193359375
339.1637	1884.16442871094
369.70111	1815.5546875
374.99078	1453.18115234375
509.24777	2123.42944335938
757.30896	1494.28088378906
841.2345	1473.40637207031
871.92987	1620.31530761719
924.21875	1578.49230957031
928.49286	1771.85388183594
1067.0934	1596.74047851563
1114.0435	1766.47216796875
1327.5646	2035.21118164063
peaklist end

peaklist start
mz=771.632366923831
fragmentation=HCD
charge=4
header=RawFile: QE929_MSQ1321_20180329_Heba_ub_s5_10_2 Index: 15479 Silind: 62859
186.90945	1466.53930664063
191.99663	1454.53674316406
201.12247	7039.47705078125
227.10213	2128.05883789063
229.11922	1508.31201171875
248.22899	1350.07006835938
367.15613	1541.76000976563
555.31177	1347.27160644531
812.69421	1850.52514648438
874.43182	2404.35302734375
887.48199	1798.67224121094
1150.5992	2101.16333007813
1412.9979	1842.10595703125
1780.0021	1574.68041992188
peaklist end

peaklist start
mz=771.632366923831
fragmentation=HCD
charge=4
header=RawFile: QE929_MSQ1321_20180329_Heba_ub_s5_10_2 Index: 15508 Silind: 62859
100.32103	1338.58422851563
126.47849	1209.0888671875
175.11966	1499.65625
201.12366	2271.94653320313
215.1385	2507.73583984375
282.18478	1492.88146972656
288.20279	1903.64416503906
300.01004	1311.15600585938
487.42947	1469.81420898438
504.27768	1812.79736328125
617.36206	2150.44482421875
960.47186	2343.94580078125
2052.2151	1967.92944335938
peaklist end

peaklist start
mz=771.632555423067
fragmentation=HCD
charge=4
header=RawFile: QE929_MSQ1321_20180329_Heba_ub_s1_ctrl_1 Index: 11313 Silind: 59726
101.35188	1322.13293457031
106.90692	1416.61193847656
114.55325	1325.86108398438
136.07561	11186.9453125
158.74994	1427.06091308594
189.7576	1452.98266601563
203.13829	1968.65478515625
245.48659	1514.15844726563
249.15973	5992.6328125
277.15402	11578.6806640625
293.11169	9972.404296875
406.1972	10591.865234375
440.2157	6018.685546875
480.76855	1597.98852539063
569.25665	9453.013671875
637.32312	2004.54858398438
674.65741	1732.63903808594
784.48395	1550.30517578125
900.71771	2129.220703125
928.48022	2207.2431640625
951.62994	1483.94897460938
962.47046	1548.44372558594
1422.5405	1716.71838378906
2080.8608	2053.23193359375
2185.3616	2063.00366210938
2405.199	1942.00610351563
2790.2422	2053.1328125
2836.2683	1694.45471191406
peaklist end

peaklist start
mz=771.63258245097
fragmentation=HCD
charge=4
header=RawFile: QE929_MSQ1321_20180329_Heba_ub_s2_ctrl_2 Index: 19852 Silind: 75336
102.0555	1560.83093261719
105.74985	1238.98193359375
105.92954	1349.73901367188
112.35502	1146.07373046875
152.21985	1445.87829589844
187.07091	1549.47412109375
298.10291	5715.291015625
310.90271	1279.59594726563
316.11215	3123.02319335938
359.12839	1384.86706542969
429.20306	1874.98059082031
463.02057	1394.20336914063
613.27515	1533.01818847656
732.43939	1684.81689453125
996.48749	1902.77600097656
1170.9852	1835.38305664063
1585.8387	2139.4609375
peaklist end

peaklist start
mz=771.632718775498
fragmentation=HCD
charge=4
header=RawFile: QE929_MSQ1321_20180329_Heba_ub_s7_30_1 Index: 16109 Silind: 61734
101.0711	3545.65795898438
104.05305	2782.23046875
120.0808	2256.01318359375
127.89195	1390.17150878906
142.12199	1732.142578125
143.11771	2835.5048828125
151.58241	1659.2412109375
159.09128	1526.97827148438
170.09193	9771.212890625
188.14651	3166.82250976563
189.15053	1472.06201171875
205.96945	1387.95678710938
212.13701	1543.32495117188
216.1414	1554.81530761719
218.09554	7983.62255859375
221.89613	1423.69555664063
228.13356	2273.8466796875
229.06345	2193.75708007813
246.09024	11030.4912109375
286.17386	1643.71362304688
344.09039	3154.42358398438
361.11676	7652.70703125
486.7489	1528.48217773438
494.5376	1812.52136230469
912.50153	2061.0947265625
1021.4272	1700.29077148438
1213.4983	8288.15234375
1310.4768	1498.09436035156
1561.6182	1949.72216796875
peaklist end

peaklist start
mz=771.632942272829
fragmentation=HCD
charge=4
header=RawFile: QE929_MSQ1321_20180329_Heba_ub_s2_ctrl_2 Index: 15791 Silind: 63363
102.43184	1381.97839355469
105.68702	1225.73132324219
149.06767	1316.18774414063
169.48473	1216.36645507813
183.14876	3033.54833984375
364.24326	1615.57556152344
510.41101	1617.10388183594
512.22083	1512.92163085938
702.35406	3262.24682617188
768.49634	1790.40014648438
815.43933	1859.75695800781
912.48854	9736.603515625
917.40778	1809.06127929688
1207.6096	1960.1455078125
1268.6733	2094.98974609375
1781.134	1759.38220214844
peaklist end

peaklist start
mz=771.63308861231
fragmentation=HCD
charge=4
header=RawFile: QE929_MSQ1321_20180329_Heba_ub_s9_30_3 Index: 15486 Silind: 69258
101.07124	7509.38916015625
102.71735	1308.85900878906
129.06664	1459.80200195313
136.07518	3126.08666992188
157.88301	1249.49340820313
167.33788	1246.22521972656
169.13432	1262.90441894531
190.77672	1291.16918945313
201.08675	1494.34094238281
314.46616	1358.70080566406
330.19012	1528.43994140625
391.1983	2017.35546875
430.00589	1461.19750976563
649.68127	1786.58532714844
764.85693	1478.63562011719
914.50116	1469.41674804688
1293.464	1875.26171875
1477.8004	1764.42492675781
peaklist end

peaklist start
mz=771.63308861231
fragmentation=HCD
charge=4
header=RawFile: QE929_MSQ1321_20180329_Heba_ub_s9_30_3 Index: 15553 Silind: 69258
101.071	5282.982421875
102.05547	1434.34899902344
107.50759	1134.41320800781
110.07134	1503.47924804688
120.02234	1360.05578613281
120.08077	14444.0732421875
121.08436	1368.7890625
129.10237	6390.1328125
136.07573	6289.80419921875
140.07072	6579.77880859375
141.0652	1572.93139648438
168.06546	2165.2158203125
169.1333	1596.55627441406
171.11212	1476.84069824219
179.01208	1354.72204589844
185.09163	1525.68823242188
185.16443	2518.150390625
204.10458	1890.75732421875
217.09898	1412.73254394531
228.13358	2167.45556640625
262.11844	5713.8974609375
380.2121	1740.96716308594
584.28418	1658.93444824219
642.81409	1666.34899902344
1449.6763	2125.37060546875
1629.8853	1669.13464355469
peaklist end

peaklist start
mz=771.633531461542
fragmentation=HCD
charge=4
header=RawFile: QE929_MSQ1321_20180329_Heba_ub_s6_10_3 Index: 13189 Silind: 62058
101.88541	1184.16906738281
109.52831	1168.31286621094
110.07153	5643.24169921875
130.06552	2006.95532226563
158.09244	1469.29382324219
159.09146	41022.44921875
170.05974	1685.7568359375
175.11858	1461.00964355469
187.0863	3298.78247070313
192.58936	1453.1748046875
195.07175	1383.25317382813
258.87604	1461.85302734375
301.12662	4614.57995605469
352.33829	1435.70849609375
360.55917	1368.94165039063
490.13882	1658.89306640625
623.31976	1656.54455566406
752.91602	1377.60510253906
864.48254	2650.62866210938
912.5011	1802.900390625
912.92603	1556.47338867188
913.90955	2411.68432617188
1108.5403	15099.8110351563
1245.586	5326.09228515625
1316.6261	2414.11352539063
1317.6556	1958.54772949219
1659.4033	2335.65893554688
1662.3975	2045.39880371094
peaklist end

peaklist start
mz=771.633531461542
fragmentation=HCD
charge=4
header=RawFile: QE929_MSQ1321_20180329_Heba_ub_s6_10_3 Index: 13510 Silind: 62058
101.23094	1232.99072265625
102.65287	1322.33215332031
120.08081	7188.62255859375
129.10194	1885.17199707031
132.36792	1476.0849609375
136.07547	11326.1025390625
143.39584	1534.0078125
197.12581	1526.81921386719
227.10309	4930.69384765625
283.14377	9309.517578125
317.10947	1435.259765625
326.42343	1733.07922363281
340.33267	1549.50280761719
460.25092	1606.720703125
508.24356	1861.85461425781
688.3606	7079.85498046875
787.42487	8514.6572265625
1273.645	2562.16674804688
1963.351	2319.93994140625
2378.5344	2237.74829101563
peaklist end

peaklist start
mz=771.633650535321
fragmentation=HCD
charge=4
header=RawFile: QE929_MSQ1321_20180329_Heba_ub_s6_10_3 Index: 15811 Silind: 62235
101.07149	13003.0703125
115.62119	1319.82348632813
116.79251	1480.49182128906
116.92743	1343.33862304688
118.82824	1384.85668945313
120.08111	2215.71142578125
129.10258	1621.23205566406
136.07591	3023.72314453125
143.11787	2487.20776367188
159.09157	1894.23315429688
187.14432	1728.21875
214.11336	1343.0546875
240.09842	5481.39111328125
242.1496	2219.55395507813
250.11899	2679.74194335938
278.11444	1950.85034179688
286.18079	1470.20141601563
341.14545	2903.69360351563
391.19675	1829.62890625
612.31445	1451.91650390625
764.3905	1888.162109375
774.41858	1639.22766113281
807.40063	2714.75952148438
920.77637	1657.98217773438
1374.4191	1963.24694824219
peaklist end

peaklist start
mz=771.634118269782
fragmentation=HCD
charge=4
header=RawFile: QE929_MSQ1321_20180329_Heba_ub_s2_ctrl_2 Index: 16557 Silind: 65320
110.07117	2005.41589355469
129.10214	2184.77001953125
148.43204	1192.52941894531
187.14268	2707.7861328125
199.10602	2508.23681640625
227.1024	5564.94921875
328.14789	1365.44873046875
332.89737	1653.46215820313
447.69809	1543.44104003906
514.21448	1395.27844238281
567.09784	1583.80993652344
671.09479	1802.20092773438
714.63788	1854.26293945313
876.79291	1748.26293945313
1073.9591	1713.345703125
2048.2688	1869.33459472656
2619.8047	2178.14599609375
peaklist end

peaklist start
mz=771.635251768569
fragmentation=HCD
charge=4
header=RawFile: QE929_MSQ1321_20180329_Heba_ub_s2_ctrl_2 Index: 15523 Silind: 63244
101.07155	1343.67822265625
102.3978	1295.36584472656
113.0714	2084.89770507813
114.39169	1202.38415527344
120.08099	1962.64929199219
129.10181	5141.9931640625
136.07532	1358.1572265625
161.07449	1914.86059570313
169.13359	1952.6025390625
183.14928	2391.5537109375
203.10133	2003.07250976563
290.12698	1534.80114746094
316.03732	1468.88793945313
325.461	1357.06384277344
329.19296	2373.30883789063
456.75262	1776.69213867188
702.35956	6028.93408203125
815.4516	2200.65502929688
912.49461	14555.2463378906
917.40796	5295.322265625
1199.6041	1869.3525390625
1666.6859	1994.60375976563
2015.5902	1749.20471191406
peaklist end

peaklist start
mz=771.660896263589
fragmentation=HCD
charge=4
header=RawFile: QE929_MSQ1321_20180329_Heba_ub_s4_10_1 Index: 17868 Silind: 59438
102.02698	1412.57727050781
261.13013	1353.19274902344
309.12689	1458.32702636719
807.87494	1521.96154785156
1420.0894	1836.0576171875
1568.0897	2014.65893554688
2269.6848	1853.14038085938
2790.1382	1718.158203125
3008.4741	1852.029296875
peaklist end

peaklist start
mz=771.662186602319
fragmentation=HCD
charge=4
header=RawFile: QE929_MSQ1321_20180329_Heba_ub_s4_10_1 Index: 17720 Silind: 59416
109.00804	1297.05480957031
114.5122	1467.74353027344
122.66783	1439.5478515625
129.8813	1399.26342773438
175.11682	1295.44165039063
201.12257	6833.30322265625
222.50507	1367.38562011719
230.11192	1504.16259765625
588.61365	1617.41381835938
594.29248	1470.72424316406
714.36938	2028.71813964844
758.42822	1548.79675292969
771.38849	1642.59423828125
887.47656	2381.26220703125
919.82355	2092.27221679688
1133.7351	1818.11328125
1199.6613	2299.14721679688
1618.1465	1694.96838378906
peaklist end

peaklist start
mz=1028.79723652336
fragmentation=HCD
charge=3
header=RawFile: QE929_MSQ1321_20180329_Heba_ub_s8_30_2 Index: 18303 Silind: 81219
107.65136	1476.00268554688
113.59454	1594.076171875
129.64093	1463.01440429688
169.28439	1466.98376464844
246.01436	1711.95263671875
294.01498	1498.80749511719
308.76212	1600.23620605469
326.16971	1903.08068847656
376.18472	1896.97814941406
386.83514	1750.49438476563
435.521	1629.67663574219
470.95059	1815.76953125
748.51898	1894.04296875
1153.6093	2055.51879882813
1164.8962	2019.40344238281
1183.9751	2210.5966796875
1353.7333	2870.4052734375
1540.6843	1857.1396484375
2118.2766	2556.15795898438
peaklist end

peaklist start
mz=771.858175355269
fragmentation=HCD
charge=4
header=RawFile: QE929_MSQ1321_20180329_Heba_ub_s6_10_3 Index: 10502 Silind: 61881
112.54259	1423.35864257813
154.96863	1444.51232910156
157.00972	1463.01928710938
169.13423	1772.87780761719
209.10356	1759.13513183594
215.1393	1719.34265136719
476.28632	1483.39025878906
680.31982	2740.9404296875
710.13416	1400.8662109375
762.65063	1584.14050292969
774.49902	1577.51098632813
950.62634	1486.10510253906
966.1424	1503.44787597656
976.5318	1749.376953125
1033.5353	2704.39111328125
1229.6471	2190.03295898438
1432.7474	1701.1552734375
peaklist end

peaklist start
mz=1028.80972633886
fragmentation=HCD
charge=3
header=RawFile: QE929_MSQ1321_20180329_Heba_ub_s2_ctrl_2 Index: 10227 Silind: 81139
103.23236	1569.51342773438
190.65773	1984.48559570313
224.35007	1835.18884277344
260.49084	1565.04699707031
296.54907	1883.34594726563
354.65384	1755.73962402344
406.91049	1878.76306152344
556.32831	1848.0107421875
739.22339	1936.32446289063
844.34003	2105.49755859375
947.58502	2030.19348144531
1324.4796	1933.59301757813
1498.3328	2138.34375
2031.5645	2058.26513671875
2894.282	3149.16650390625
peaklist end

peaklist start
mz=771.882522995052
fragmentation=HCD
charge=4
header=RawFile: QE929_MSQ1321_20180329_Heba_ub_s3_ctrl_3 Index: 17659 Silind: 62928
115.27204	1403.75732421875
134.81918	1297.09826660156
163.95204	1395.12451171875
182.43346	1361.10302734375
199.18019	5209.16455078125
200.40521	1554.00500488281
216.09856	1943.06921386719
227.17554	2551.72241210938
239.54567	1348.27075195313
251.06477	1189.76794433594
263.92596	1297.39086914063
314.1033	1613.9375
318.40826	1476.70068359375
329.18176	1662.55090332031
587.13293	1600.54724121094
890.45516	9944.02661132813
989.52049	8647.83154296875
1102.5992	3977.28796386719
1317.6993	4397.93090820313
peaklist end

peaklist start
mz=771.883201150376
fragmentation=HCD
charge=4
header=RawFile: QE929_MSQ1321_20180329_Heba_ub_s8_30_2 Index: 12953 Silind: 64028
102.05509	1440.36083984375
105.57167	1326.20568847656
110.54186	1586.22717285156
120.0807	1551.2744140625
129.10269	1696.29382324219
159.09108	9737.8623046875
169.13443	1262.31225585938
180.89612	1376.78918457031
183.14891	1687.82556152344
244.45639	1285.39379882813
288.19775	1327.62060546875
357.17407	1910.96166992188
389.17514	1552.15490722656
464.74719	2713.96606445313
853.1687	2000.97021484375
928.4832	7428.6259765625
1117.5397	1638.19738769531
2018.8124	2073.84716796875
2527.7122	1845.48950195313
2550.3245	1777.81616210938
peaklist end

peaklist start
mz=772.106299432506
fragmentation=HCD
charge=4
header=RawFile: QE929_MSQ1321_20180329_Heba_ub_s3_ctrl_3 Index: 12672 Silind: 59355
103.16021	1194.55310058594
130.38133	1263.58325195313
134.09166	1347.79125976563
340.18192	1719.97875976563
464.74625	1974.78637695313
864.49445	7428.041015625
928.4919	8701.7939453125
1029.8107	1572.61779785156
1812.6576	1724.16857910156
2749.46	1970.22534179688
2896.2588	1740.70361328125
2973.8701	1914.76525878906
peaklist end

peaklist start
mz=772.106372601385
fragmentation=HCD
charge=4
header=RawFile: QE929_MSQ1321_20180329_Heba_ub_s2_ctrl_2 Index: 13400 Silind: 62774
102.99034	1322.56140136719
108.91253	1525.61804199219
117.90327	1309.59606933594
183.75668	1392.71105957031
289.63245	1581.8701171875
333.87314	1450.56994628906
465.17398	1433.05139160156
511.72675	1498.71667480469
854.91956	1636.6083984375
928.48749	2658.95556640625
1482.8389	1783.35974121094
2648.4497	2026.27917480469
2907.769	2094.1591796875
peaklist end

peaklist start
mz=772.109147634446
fragmentation=HCD
charge=4
header=RawFile: QE929_MSQ1321_20180329_Heba_ub_s3_ctrl_3 Index: 9782 Silind: 57244
115.64842	1324.12109375
133.84213	1287.857421875
136.07423	1428.74255371094
155.47372	1306.208984375
218.01698	1457.22912597656
244.16634	5730.4287109375
269.32962	1377.87573242188
343.23138	1528.7451171875
404.20013	1550.70227050781
771.3783	1582.74548339844
1136.1495	1749.73132324219
1428.5367	1649.81616210938
1807.7561	1826.15356445313
2595.4058	2140.99365234375
2870.9812	1864.38977050781
peaklist end

peaklist start
mz=1029.14318970301
fragmentation=HCD
charge=3
header=RawFile: QE929_MSQ1321_20180329_Heba_ub_s8_30_2 Index: 18303 Silind: 81177
107.65136	1476.00268554688
113.59454	1594.076171875
129.64093	1463.01440429688
169.28439	1466.98376464844
246.01436	1711.95263671875
294.01498	1498.80749511719
308.76212	1600.23620605469
326.16971	1903.08068847656
376.18472	1896.97814941406
386.83514	1750.49438476563
435.521	1629.67663574219
470.95059	1815.76953125
748.51898	1894.04296875
1153.6093	2055.51879882813
1164.8962	2019.40344238281
1183.9751	2210.5966796875
1353.7333	2870.4052734375
1540.6843	1857.1396484375
2118.2766	2556.15795898438
peaklist end

peaklist start
mz=772.109402789015
fragmentation=HCD
charge=4
header=RawFile: QE929_MSQ1321_20180329_Heba_ub_s2_ctrl_2 Index: 10245 Silind: 61942
110.85497	1235.05017089844
129.10204	12973.1865234375
130.08684	1711.41186523438
150.63942	1440.18530273438
185.09151	1804.53137207031
197.12915	1406.79919433594
213.08609	8908.2822265625
216.70291	1561.90197753906
222.28767	1372.67407226563
244.16502	8226.103515625
292.16571	1745.62609863281
298.43307	1356.88427734375
342.12704	1936.21545410156
372.25766	1588.73937988281
428.95547	1368.99011230469
443.17468	2995.68017578125
615.3327	2897.68481445313
636.37036	1943.66540527344
644.35699	1477.68115234375
675.80621	1743.54113769531
712.495	1437.87927246094
734.33215	5265.66748046875
747.01422	1532.05969238281
765.40571	9372.41796875
879.71027	1672.24987792969
880.43195	2920.59912109375
912.89124	2107.51293945313
949.39203	2096.5244140625
977.4862	19303.609375
977.49455	15061.4926757813
992.47015	1856.46508789063
1033.5345	10405.7314453125
1046.4552	2383.13671875
1060.5355	1777.28430175781
1132.5876	2598.53686523438
1160.9949	2063.87841796875
1229.6481	5769.18896484375
1866.7977	13414.3679199219
1894.7949	28864.7778320313
1979.8765	20460.9145507813
2007.868	16834.212890625
2080.9248	19401.8723144531
2108.913	13868.6186523438
2294.0623	2028.62475585938
2455.7429	2065.0439453125
peaklist end

peaklist start
mz=1029.14472010869
fragmentation=HCD
charge=3
header=RawFile: QE929_MSQ1321_20180329_Heba_ub_s9_30_3 Index: 18183 Silind: 85172
119.85181	1845.93591308594
125.66413	1736.04626464844
320.80264	1874.3037109375
376.185	2924.92993164063
391.19449	1682.34008789063
490.22958	1859.37512207031
1028.483	2648.77856445313
1353.7364	6382.09985351563
1454.7644	4661.09887695313
1968.9208	2401.04370117188
2967.7271	2676.79809570313
peaklist end

peaklist start
mz=1029.14472010869
fragmentation=HCD
charge=3
header=RawFile: QE929_MSQ1321_20180329_Heba_ub_s9_30_3 Index: 18204 Silind: 85172
104.22699	1654.33569335938
113.03065	1665.08532714844
120.08079	2097.02587890625
132.3755	1596.66711425781
181.61787	1691.91174316406
260.12164	1799.17053222656
321.52655	1563.21142578125
376.18475	2012.57360839844
678.43195	2067.01928710938
957.53778	2227.23095703125
1353.731	7019.36328125
1454.7828	2850.5390625
1471.6675	2221.89575195313
1684.4424	2662.85546875
peaklist end

peaklist start
mz=772.130450616219
fragmentation=HCD
charge=4
header=RawFile: QE929_MSQ1321_20180329_Heba_ub_s7_30_1 Index: 13045 Silind: 61191
120.08134	1348.08422851563
124.03873	1412.13208007813
150.74608	1532.517578125
176.28334	1249.70983886719
204.82854	1341.94262695313
407.59467	1426.12524414063
545.03284	1563.27880859375
659.65375	1690.79052734375
912.50128	1825.95300292969
913.48193	1904.49963378906
2850.6794	2034.37939453125
peaklist end

peaklist start
mz=772.132956154936
fragmentation=HCD
charge=4
header=RawFile: QE929_MSQ1321_20180329_Heba_ub_s3_ctrl_3 Index: 12210 Silind: 58012
102.05511	3380.08666992188
107.31638	1218.09631347656
107.63681	1315.62976074219
136.0751	1507.73425292969
159.09222	2056.60791015625
169.13379	6978.2353515625
183.14977	1685.29260253906
185.0928	1610.02600097656
188.03914	1506.90490722656
197.12834	2066.3916015625
211.14398	2110.00903320313
325.13715	1351.36840820313
329.19348	2777.72900390625
340.18604	2679.48876953125
455.21613	1492.26416015625
578.81683	1605.25573730469
654.35657	2907.43115234375
718.349	2245.28100585938
756.94281	1757.166015625
767.42535	1616.66064453125
831.43622	2183.3701171875
864.49629	18009.2924804688
869.39307	1651.66076660156
912.47681	2030.26452636719
928.49165	30243.6906738281
933.39294	8727.662109375
1447.7842	1991.17614746094
peaklist end

peaklist start
mz=772.135038087783
fragmentation=HCD
charge=4
header=RawFile: QE929_MSQ1321_20180329_Heba_ub_s5_10_2 Index: 11848 Silind: 62211
108.08158	1297.76013183594
118.02802	1349.78979492188
124.03926	1716.23974609375
125.72116	1573.44055175781
129.10229	1453.71398925781
159.09137	6330.18212890625
197.12894	2639.43408203125
225.03552	1407.32690429688
225.12553	1327.06042480469
246.06258	1735.23718261719
430.65466	1364.66906738281
455.21487	1657.00964355469
638.0144	1683.76330566406
855.00916	1582.74047851563
864.49042	10198.6873779297
1035.4926	2162.7177734375
2221.6423	2154.18872070313
peaklist end

peaklist start
mz=772.135038087783
fragmentation=HCD
charge=4
header=RawFile: QE929_MSQ1321_20180329_Heba_ub_s5_10_2 Index: 12014 Silind: 62211
169.13351	1969.46313476563
197.12997	1655.50500488281
310.41727	1426.37780761719
311.19455	1338.55212402344
338.39517	1521.51489257813
429.78308	1562.92663574219
464.75125	2070.6513671875
472.25519	1751.54931640625
608.35052	1472.59680175781
718.35474	1951.39086914063
804.35193	2592.23852539063
864.48755	5519.84228515625
928.49006	4635.23852539063
930.46777	1875.04382324219
933.40125	1704.2744140625
1653.8362	1922.81433105469
1728.7466	2006.583984375
2083.5608	1879.36022949219
peaklist end

peaklist start
mz=1029.47285684724
fragmentation=HCD
charge=3
header=RawFile: QE929_MSQ1321_20180329_Heba_ub_s8_30_2 Index: 5593 Silind: 78644
149.42668	1617.98376464844
339.34525	1667.40148925781
386.22546	1731.72705078125
473.75717	1821.00207519531
579.49164	2265.88745117188
642.49744	1925.47766113281
768.97949	2159.33666992188
792.67395	1975.44482421875
851.94409	2131.36669921875
982.47528	3158.27734375
1040.1442	1924.54907226563
1104.2124	2077.62841796875
1961.9756	62360.248046875
peaklist end

peaklist start
mz=1029.47326479544
fragmentation=HCD
charge=3
header=RawFile: QE929_MSQ1321_20180329_Heba_ub_s9_30_3 Index: 5532 Silind: 83747
100.85973	1571.28637695313
102.94108	1587.28369140625
108.61567	1595.00695800781
122.91203	1514.94494628906
143.02054	1912.76879882813
144.61333	1634.20922851563
229.47829	1733.74133300781
274.26706	1884.88452148438
288.66241	1785.07568359375
332.51718	1839.83337402344
380.56522	2164.32397460938
408.98886	1820.89050292969
430.6918	1625.71240234375
534.59717	1755.21118164063
594.24585	1813.17578125
791.13501	1961.55334472656
839.45923	1890.94384765625
951.27374	2473.40014648438
1094.4275	1892.35913085938
1262.8488	2191.38256835938
peaklist end

peaklist start
mz=772.383403553183
fragmentation=HCD
charge=4
header=RawFile: QE929_MSQ1321_20180329_Heba_ub_s2_ctrl_2 Index: 12612 Silind: 64085
102.05569	1588.5771484375
124.03922	2030.74084472656
129.10265	6343.3193359375
161.27779	1292.42102050781
169.13351	1811.52355957031
183.14941	3362.01904296875
188.03709	1409.25915527344
191.90129	1432.4150390625
197.12863	3267.7568359375
197.72649	1245.26318359375
205.06406	2374.59130859375
211.14415	1991.26904296875
265.99921	1406.07287597656
280.04407	1406.64660644531
306.99399	1411.44445800781
310.89438	1419.54089355469
315.69626	1414.37536621094
566.63043	1511.72924804688
654.36023	5438.96923828125
718.35583	2135.02197265625
805.35541	1511.29797363281
864.49086	15919.5285644531
928.49096	34551.4500732422
933.396	7198.85498046875
1607.7845	2087.96459960938
1674.1888	1967.81115722656
2316.8657	1904.26013183594
2381.2109	2005.99157714844
2601.3608	1912.16125488281
peaklist end

peaklist start
mz=772.383403553183
fragmentation=HCD
charge=4
header=RawFile: QE929_MSQ1321_20180329_Heba_ub_s2_ctrl_2 Index: 12778 Silind: 64085
102.05585	1613.24987792969
129.10239	1366.07067871094
199.08765	1405.54089355469
465.24951	1660.8935546875
623.5592	1474.37817382813
771.50494	3140.58642578125
804.35809	1679.03979492188
822.37262	1906.76708984375
864.49384	5772.7578125
889.52399	2026.14782714844
928.48212	2061.15576171875
929.49835	2720.08618164063
1296.3605	1744.79846191406
1541.7688	1735.03454589844
1729.8234	2251.69116210938
2535.8464	2048.00659179688
peaklist end

peaklist start
mz=772.383713080749
fragmentation=HCD
charge=4
header=RawFile: QE929_MSQ1321_20180329_Heba_ub_s7_30_1 Index: 12351 Silind: 61054
101.07128	6242.60693359375
102.05519	7591.00830078125
102.59713	1249.69067382813
120.08099	1802.92834472656
120.58047	1436.10803222656
124.0393	6987.58056640625
129.10207	13188.8037109375
137.16913	1442.70666503906
142.76172	1254.57189941406
169.09674	1533.00573730469
169.13361	12658.185546875
170.18854	1348.20825195313
183.14883	9108.7294921875
184.69055	1355.50183105469
186.08665	2017.13647460938
188.03712	5620.72998046875
197.12822	9192.2607421875
211.14331	5027.78857421875
217.13338	7013.21826171875
218.13573	1813.8974609375
243.13368	2005.23181152344
244.12827	2189.58056640625
245.12773	6755.3701171875
310.21115	2142.72045898438
340.18628	5393.826171875
425.24219	2454.94873046875
432.7515	2792.34814453125
455.21408	6413.4130859375
466.83435	1431.82739257813
504.26984	2280.23364257813
525.31262	1739.82397460938
543.27759	2039.15673828125
553.33203	3455.47436523438
654.35553	7645.54248046875
670.3089	2207.73876953125
711.33258	1888.45202636719
729.33618	2117.06640625
753.33696	8172.279296875
767.43909	6822.8681640625
776.35905	3652.66552734375
847.46991	1711.54748535156
864.49176	50258.9183349609
867.42664	1655.19348144531
869.39406	5505.64501953125
913.41748	2166.802734375
930.4917	10047.697265625
1222.6176	2767.06616210938
1223.641	1899.41845703125
1258.5383	7554.09521484375
1259.5601	6046.404296875
1355.6204	15213.7934570313
2552.6731	2381.99072265625
peaklist end

peaklist start
mz=772.383897030998
fragmentation=HCD
charge=4
header=RawFile: QE929_MSQ1321_20180329_Heba_ub_s7_30_1 Index: 12529 Silind: 61137
101.88058	1287.73876953125
127.20288	1469.56335449219
149.31166	1378.6328125
169.13333	2445.71875
183.14914	3157.85083007813
197.12856	2061.94775390625
234.14346	1909.67236328125
288.68707	1486.82312011719
311.04663	1686.86682128906
332.42654	1502.69445800781
464.75259	1579.91259765625
702.35297	1775.77490234375
729.34753	1621.48864746094
771.51056	2514.36791992188
773.83344	1629.61767578125
796.224	1774.39636230469
864.48684	9480.513671875
912.50043	1961.88012695313
928.48448	10043.1257324219
933.39093	2058.16015625
1389.7051	1784.33605957031
1558.5522	1704.99365234375
1934.5504	1802.20922851563
2499.9648	2088.92846679688
2627.9143	1886.60791015625
peaklist end

peaklist start
mz=772.383897030998
fragmentation=HCD
charge=4
header=RawFile: QE929_MSQ1321_20180329_Heba_ub_s7_30_1 Index: 12695 Silind: 61137
102.05525	1577.83068847656
105.81073	1280.68908691406
122.49773	1356.62622070313
124.03905	1403.68579101563
128.5872	1507.84313964844
129.10272	1894.95629882813
159.09183	9091.36328125
169.13463	1881.615234375
183.14835	2045.85437011719
197.12874	2248.93188476563
226.11844	1608.19055175781
244.09174	2499.31469726563
263.9021	1395.90478515625
299.04614	1433.62817382813
301.12598	1599.27307128906
329.18848	1478.37243652344
376.29749	1608.84069824219
464.75204	5590.67724609375
611.81635	2085.50537109375
864.49002	10490.6558837891
904.4021	1737.71984863281
913.91876	1774.17687988281
928.48348	13360.6030273438
933.38025	3237.73095703125
1010.5016	1715.54663085938
1110.545	2352.59130859375
1838.1636	2161.99926757813
peaklist end

peaklist start
mz=1029.79736409857
fragmentation=HCD
charge=3
header=RawFile: QE929_MSQ1321_20180329_Heba_ub_s3_ctrl_3 Index: 9926 Silind: 74664
110.2452	1800.02355957031
120.08076	2478.49658203125
132.38087	1548.51220703125
212.65271	1500.23315429688
232.11186	2074.32495117188
250.36421	1613.52478027344
277.11722	1710.15100097656
703.36194	1877.31506347656
772.62018	1944.37670898438
776.46199	15090.9147949219
940.26147	1756.02600097656
1163.5198	2231.76586914063
2071.2249	2488.025390625
2548.3008	2164.2822265625
2963.5916	2282.64331054688
3105.748	2714.66845703125
peaklist end

peaklist start
mz=772.600076554777
fragmentation=HCD
charge=4
header=RawFile: QE929_MSQ1321_20180329_Heba_ub_s3_ctrl_3 Index: 9911 Silind: 57333
109.09151	1359.18176269531
120.08067	13559.6865234375
133.04317	1558.58227539063
140.63216	1295.81079101563
167.08066	5475.92578125
235.1071	2360.21484375
247.41261	1502.87365722656
277.11841	2672.6982421875
296.19647	1415.00695800781
358.10562	1830.11474609375
377.17828	1635.25317382813
441.62445	1551.173828125
457.6929	1362.19104003906
477.17831	2354.97143554688
542.75208	2297.57470703125
633.22388	1689.56701660156
770.37964	2576.5107421875
962.43073	2681.02661132813
993.42493	2234.96533203125
1084.4806	2113.54345703125
1097.9668	1706.45471191406
1106.491	2708.1513671875
1772.8433	2038.36804199219
peaklist end

peaklist start
mz=515.40952817941
fragmentation=HCD
charge=6
header=RawFile: QE929_MSQ1321_20180329_Heba_ub_s9_30_3 Index: 9640 Silind: 28222
102.64966	1010.35607910156
104.05367	1665.92614746094
109.91991	986.562255859375
110.07212	5543.5048828125
120.08148	6156.27880859375
123.64691	975.97705078125
129.10255	1993.17224121094
136.07602	8646.220703125
143.11806	6767.373046875
146.57907	1071.796875
149.64372	1154.98889160156
157.13376	1644.00903320313
159.98288	1023.56994628906
162.34027	1152.59375
171.11237	4026.77807617188
173.12967	1486.20776367188
175.11925	4498.04638671875
199.181	4423.4677734375
242.14986	1282.56677246094
260.19699	1442.46911621094
284.17206	1454.52880859375
286.08377	1189.6630859375
310.53653	1143.08044433594
399.76596	1368.482421875
454.62561	1307.53918457031
472.24799	2083.65307617188
537.41028	1506.21350097656
559.28177	3515.65344238281
602.40808	1324.71911621094
672.36469	1748.88891601563
684.04883	1764.88537597656
787.39398	1453.39807128906
858.42523	2154.49462890625
901.46588	1817.43627929688
peaklist end

peaklist start
mz=1029.81211347189
fragmentation=HCD
charge=3
header=RawFile: QE929_MSQ1321_20180329_Heba_ub_s8_30_2 Index: 18303 Silind: 81209
107.65136	1476.00268554688
113.59454	1594.076171875
129.64093	1463.01440429688
169.28439	1466.98376464844
246.01436	1711.95263671875
294.01498	1498.80749511719
308.76212	1600.23620605469
326.16971	1903.08068847656
376.18472	1896.97814941406
386.83514	1750.49438476563
435.521	1629.67663574219
470.95059	1815.76953125
748.51898	1894.04296875
1153.6093	2055.51879882813
1164.8962	2019.40344238281
1183.9751	2210.5966796875
1353.7333	2870.4052734375
1540.6843	1857.1396484375
2118.2766	2556.15795898438
peaklist end

peaklist start
mz=772.860631470366
fragmentation=HCD
charge=4
header=RawFile: QE929_MSQ1321_20180329_Heba_ub_s2_ctrl_2 Index: 10408 Silind: 61976
110.48497	1280.5244140625
129.10216	6386.525390625
145.23447	1343.2412109375
148.4613	1398.50891113281
204.96825	1385.04406738281
213.08731	2399.53930664063
244.16447	5581.40966796875
327.57712	1632.45837402344
342.12961	1658.25622558594
408.20508	1749.97033691406
428.80008	1499.44470214844
480.97202	1602.64294433594
489.24567	2426.64575195313
920.42163	1739.28845214844
933.89978	2408.70483398438
935.40564	1714.47668457031
976.44098	2742.5419921875
977.46649	2163.93969726563
990.46783	1862.33874511719
991.44794	2526.60180664063
1005.4775	6525.70654296875
1019.4617	2006.13403320313
1985.7682	2106.3896484375
2052.9268	3969.59680175781
2712.9385	1906.04565429688
peaklist end

peaklist start
mz=1030.17017758168
fragmentation=HCD
charge=3
header=RawFile: QE929_MSQ1321_20180329_Heba_ub_s7_30_1 Index: 17400 Silind: 76870
110.07182	2921.88256835938
130.36879	1434.5419921875
175.11864	1709.56018066406
193.71318	1671.31774902344
197.46202	2295.6083984375
244.97482	1476.87854003906
254.24255	1661.19201660156
254.815	1638.06127929688
268.91119	1665.80969238281
360.08548	1563.76379394531
361.15036	1733.42712402344
406.10666	1563.60461425781
472.6955	1785.42980957031
588.32104	1977.73693847656
597.84412	1800.66748046875
664.81586	2040.28491210938
768.07599	2018.63635253906
2105.7278	2210.65405273438
peaklist end

peaklist start
mz=515.597201119612
fragmentation=HCD
charge=6
header=RawFile: QE929_MSQ1321_20180329_Heba_ub_s3_ctrl_3 Index: 5773 Silind: 25712
120.08062	1580.06823730469
129.10242	4549.11083984375
143.11732	1156.57592773438
145.09711	2239.06518554688
159.09042	1044.41638183594
173.0918	8243.720703125
175.11908	1322.22155761719
187.96046	2184.76147460938
189.95566	2658.06298828125
251.09859	1115.5927734375
265.93301	1616.76342773438
283.94122	7876.787109375
343.94608	2534.11083984375
359.91589	1512.4482421875
366.96063	1253.10632324219
369.22522	2508.47314453125
377.92963	2590.17578125
482.30405	4678.82958984375
515.26523	37714.4152832031
597.3335	1192.77124023438
668.38885	1393.33483886719
684.38477	1158.22998046875
757.36212	5718.2529296875
759.09058	1245.71936035156
796.68451	1460.4814453125
856.43628	1684.20166015625
peaklist end

peaklist start
mz=515.60620432572
fragmentation=HCD
charge=6
header=RawFile: QE929_MSQ1321_20180329_Heba_ub_s9_30_3 Index: 8699 Silind: 28139
102.05553	1260.1484375
109.26807	1244.32788085938
110.07171	2500.22290039063
112.31592	1271.28784179688
120.08076	2299.88842773438
129.10269	1888.95629882813
130.40714	1018.90795898438
136.07602	2508.3193359375
137.2128	1048.05346679688
138.20364	1041.55712890625
143.11827	7000.0263671875
147.11299	1439.16430664063
171.11324	1819.95446777344
186.16891	5874.068359375
187.07098	2466.48901367188
189.06902	1232.21252441406
215.13948	4942.6005859375
237.12209	1231.42016601563
239.12943	1070.10595703125
243.13443	1996.68237304688
261.08981	1325.4638671875
269.23425	1206.38439941406
300.10153	1799.24340820313
300.15387	1358.09533691406
318.11005	1451.98327636719
330.06403	1151.64245605469
417.18204	1412.67199707031
429.14581	1372.02319335938
447.15771	2095.53588867188
559.27936	1234.33068847656
569.74799	1360.43310546875
919.47577	1356.15295410156
978.67932	1468.56616210938
peaklist end

peaklist start
mz=515.60620432572
fragmentation=HCD
charge=6
header=RawFile: QE929_MSQ1321_20180329_Heba_ub_s9_30_3 Index: 8855 Silind: 28139
100.6965	1053.40881347656
104.04144	1001.75830078125
110.0717	2728.9052734375
117.06625	1157.16235351563
120.07205	1890.55627441406
120.08062	14615.8369140625
129.10239	2333.7412109375
131.02959	1096.87927246094
132.10152	1257.50122070313
136.07561	70813.609375
137.07892	2797.09326171875
143.11784	12661.2353515625
145.06075	1706.71984863281
158.0927	2068.84545898438
159.09148	1403.50866699219
171.11234	9125.671875
175.11856	11591.8369140625
187.14481	1628.47204589844
193.09734	1927.85913085938
197.12749	1600.29516601563
199.18074	1623.49401855469
215.13925	1875.26550292969
233.16473	1424.72253417969
246.08563	1282.89575195313
249.15944	1804.31567382813
255.02818	1169.27111816406
263.10397	2111.791015625
278.92468	1112.28552246094
298.13757	1626.95581054688
308.12421	8432.205078125
378.17682	2071.25854492188
395.20282	6072.27392578125
428.20724	1490.28283691406
452.90277	1174.82580566406
472.24747	5219.7138671875
508.28873	8429.5654296875
559.28144	6907.56811523438
582.60199	1147.86779785156
609.33537	40148.0703125
662.1543	1272.13000488281
673.36627	1660.80993652344
690.35431	1240.09143066406
722.42	21103.0771484375
766.78668	1253.84619140625
775.3316	1179.39892578125
787.39325	2318.35375976563
844.30548	1289.17834472656
858.42908	4888.4765625
882.42645	1146.36462402344
885.49689	1532.51940917969
886.48218	1482.0107421875
924.57855	1268.69580078125
peaklist end

peaklist start
mz=515.62257718996
fragmentation=HCD
charge=6
header=RawFile: QE929_MSQ1321_20180329_Heba_ub_s5_10_2 Index: 3663 Silind: 24915
101.07142	6079.16845703125
102.05568	46208.1171875
112.08715	6061.37353515625
113.07159	3430.13623046875
116.0712	14387.7490234375
125.07143	4795.2919921875
127.08691	64225.71875
129.05772	5249.65283203125
129.06638	88054.3046875
129.10376	3387.0927734375
131.08148	28196.234375
141.06602	30204.130859375
143.08195	4635.9873046875
145.06137	3685.46264648438
147.86424	3722.99951171875
148.0795	3245.40014648438
153.06581	8089.50927734375
155.08183	45915.125
159.07658	48083.64453125
161.09213	14527.0869140625
166.06165	4601.9814453125
167.04567	4800.3544921875
171.07669	24882.541015625
173.09375	4107.11962890625
176.07492	4161.10791015625
184.0723	5230.24267578125
187.07114	5393.8505859375
187.96022	7563.52294921875
189.95612	17085.70703125
193.0611	3535.88037109375
196.07176	15661.7353515625
197.12852	3634.16015625
210.08748	20908.892578125
211.07137	4606.388671875
212.10356	40305.4921875
213.08727	5673.14794921875
214.08304	4613.294921875
222.08783	3524.37133789063
226.08286	15733.705078125
228.09865	19513.916015625
230.11331	13682.0517578125
238.0822	7173.673828125
238.11832	23047.62890625
240.09846	60470.98046875
242.15065	7271.55322265625
246.10678	2960.84887695313
269.12457	16015.72265625
283.94348	36475.671875
284.12466	27655.556640625
297.12006	19182.109375
341.14499	12458.9697265625
343.94656	7656.025390625
359.91974	5599.43798828125
370.19257	5019.67724609375
377.92691	7242.63525390625
382.20969	4982.28466796875
398.25406	4652.65234375
406.16977	4153.9853515625
411.2197	6608.0888671875
424.18018	5532.47802734375
429.72803	3983.62036132813
454.73386	5811.10009765625
515.33173	69651.009765625
525.26807	15267.935546875
639.34796	3819.93115234375
700.26782	6194.86767578125
721.36405	23524.4724121094
813.41241	6824.95263671875
859.43805	5204.74169921875
867.42877	15922.353515625
peaklist end

peaklist start
mz=1545.20034330129
fragmentation=HCD
charge=2
header=RawFile: QE929_MSQ1321_20180329_Heba_ub_s4_10_1 Index: 7903 Silind: 91955
138.13829	2394.27880859375
242.76826	2114.74145507813
288.35352	2376.6005859375
493.80713	2412.67260742188
1535.1096	3796.54711914063
peaklist end

peaklist start
mz=618.697971277373
fragmentation=HCD
charge=5
header=RawFile: QE929_MSQ1321_20180329_Heba_ub_s5_10_2 Index: 3168 Silind: 39677
110.07092	1237.90356445313
129.10236	1389.36145019531
185.16467	6384.34326171875
213.15877	1642.8857421875
240.13245	1255.05310058594
258.14487	1657.2109375
380.20447	1288.29895019531
383.00516	1276.16857910156
780.93811	1363.65417480469
1008.5535	1392.1025390625
1025.5308	1922.57214355469
peaklist end

peaklist start
mz=618.698121494639
fragmentation=HCD
charge=5
header=RawFile: QE929_MSQ1321_20180329_Heba_ub_s2_ctrl_2 Index: 3096 Silind: 44906
101.07121	1369.56286621094
110.07141	2014.76135253906
129.10252	2264.90112304688
178.00508	1003.94287109375
191.69754	1491.60925292969
200.71805	1185.52856445313
201.35645	1156.69665527344
205.20831	1286.23364257813
220.12018	1327.37268066406
221.10132	2025.16870117188
233.6122	1212.66137695313
249.09879	4732.9033203125
249.36111	1101.76672363281
258.14517	2718.46044921875
295.87067	1358.49438476563
480.83582	1524.20056152344
735.62427	1452.908203125
846.36737	1772.04272460938
945.43896	1792.28601074219
972.48492	1913.71105957031
1041.9802	1382.21691894531
1131.4215	1462.02136230469
peaklist end

peaklist start
mz=618.698276606778
fragmentation=HCD
charge=5
header=RawFile: QE929_MSQ1321_20180329_Heba_ub_s6_10_3 Index: 3341 Silind: 39990
101.07137	2321.40307617188
107.46137	1134.0693359375
110.07162	5719.46240234375
116.31841	1352.22546386719
129.10248	6315.7216796875
141.65735	1141.09252929688
147.11288	5590.04833984375
185.1651	17886.1640625
186.16925	1267.53552246094
213.15948	6295.99169921875
221.10426	2048.34033203125
248.11392	1419.4033203125
249.09798	2784.6025390625
254.71593	1306.54284667969
255.87254	1149.70458984375
258.14526	7352.0283203125
266.12662	1500.06042480469
275.17142	1337.13049316406
343.23111	1148.08081054688
345.67557	1343.33813476563
440.06671	1528.24182128906
481.25583	1388.2080078125
517.0921	1597.91479492188
569.81067	2311.650390625
618.81732	1245.81457519531
631.37854	6035.98486328125
768.4331	6855.41809082031
1025.5247	2435.2578125
peaklist end

peaklist start
mz=773.142706931766
fragmentation=HCD
charge=4
header=RawFile: QE929_MSQ1321_20180329_Heba_ub_s2_ctrl_2 Index: 11296 Silind: 63984
102.41882	1675.63525390625
104.05334	14683.7080078125
110.07155	174192.171875
111.07509	3904.24829101563
112.38227	1619.34899902344
114.99522	1469.2734375
118.85979	1335.49499511719
121.68806	1461.93041992188
122.07121	2141.84008789063
129.10233	23478.76953125
130.06511	13620.8798828125
132.08076	6572.21484375
138.06593	6371.2080078125
150.06682	2367.00122070313
159.09152	124332.5234375
159.1048	4005.60522460938
160.09502	8581.97265625
170.06049	6980.14404296875
173.12848	3764.51098632813
185.09132	2325.57446289063
187.08737	2204.32958984375
196.09108	3093.66064453125
201.10507	1822.24499511719
213.09819	2289.57763671875
234.09787	2883.92626953125
246.09039	8851.7783203125
256.10852	2781.15478515625
273.13409	17655.673828125
284.10318	2467.59545898438
286.15448	2834.15209960938
288.16971	6842.39892578125
298.15604	3074.6015625
301.12848	9991.8916015625
315.18079	2397.712890625
318.1275	6523.18017578125
362.39606	1774.24670410156
367.13422	2039.7998046875
385.18439	3412.7822265625
387.15054	1928.37548828125
402.21329	2076.90771484375
415.14349	3551.71020507813
426.0556	1917.50219726563
432.16629	12614.68359375
437.25095	3534.84204101563
486.2175	1893.12023925781
517.22125	2047.35705566406
531.23749	2426.66528320313
533.25269	1827.57360839844
545.22003	2689.27319335938
583.76318	1856.60656738281
618.25031	2356.69506835938
626.27612	3509.79248046875
636.27972	7067.1357421875
640.4115	7297.68505859375
644.28973	2393.46655273438
654.28343	28370.6791992188
665.27441	2221.93774414063
700.29547	2668.84448242188
701.90009	1818.11071777344
702.32721	1979.85192871094
708.32251	1946.97888183594
729.30963	1732.30920410156
753.34501	14618.7177734375
755.33484	1981.37683105469
770.44464	2096.52172851563
846.41528	2404.75854492188
862.46301	2236.67309570313
898.44006	2926.10961914063
904.37512	2035.83349609375
922.42188	2436.48950195313
923.4339	3468.0009765625
939.41718	5817.7998046875
940.43396	2934.22680664063
950.41602	2141.4970703125
969.40979	3953.22973632813
1020.5262	4824.0263671875
1099.4661	9132.44140625
1182.5487	2851.60815429688
1295.9991	2311.01611328125
1351.6124	2810.11181640625
1525.6746	14230.0764160156
1544.689	24893.9453125
peaklist end

peaklist start
mz=773.142706931766
fragmentation=HCD
charge=4
header=RawFile: QE929_MSQ1321_20180329_Heba_ub_s2_ctrl_2 Index: 11492 Silind: 63984
110.07163	13007.4755859375
129.10194	2745.681640625
130.08597	1420.13256835938
147.11229	4717.5634765625
159.09149	1513.56188964844
173.12831	5819.05859375
174.24834	1340.87683105469
195.08702	2827.58642578125
201.12225	1747.08044433594
237.13261	1617.36486816406
333.1929	1866.06762695313
597.26715	1784.75354003906
633.3974	2132.28125
772.84265	1853.556640625
781.34888	1804.57055664063
898.62152	1674.63403320313
960.48218	1725.62512207031
976.51538	5930.369140625
1558.8148	2328.748046875
2252.2727	1858.57434082031
peaklist end

peaklist start
mz=618.715794963531
fragmentation=HCD
charge=5
header=RawFile: QE929_MSQ1321_20180329_Heba_ub_s2_ctrl_2 Index: 11529 Silind: 45538
101.07155	2389.76977539063
108.02135	1236.861328125
110.0719	1445.22497558594
119.14715	1192.34008789063
120.08123	6491.431640625
120.76754	1139.6875
133.04346	1268.41943359375
136.07561	2363.64208984375
159.09766	1143.36181640625
165.70473	1140.63244628906
176.16124	1208.17932128906
221.12785	28377.373046875
221.14529	1544.15002441406
222.13208	4295.7255859375
222.2115	1251.83032226563
249.12285	12075.0390625
262.06604	1116.75024414063
276.0658	1246.07580566406
277.12076	1427.46850585938
291.58194	1310.2998046875
371.24033	5353.12841796875
378.16798	8262.7568359375
484.32291	12584.2705078125
599.35046	6282.302734375
602.96332	1417.19995117188
637.33356	1889.55322265625
759.38022	15257.2897949219
809.41565	1839.07312011719
858.45045	17455.5927734375
987.49141	16689.6049804688
1347.1167	1354.33569335938
1482.7363	1559.056640625
1491.1399	1473.23742675781
peaklist end

peaklist start
mz=618.716348110014
fragmentation=HCD
charge=5
header=RawFile: QE929_MSQ1321_20180329_Heba_ub_s8_30_2 Index: 11132 Silind: 40808
101.07135	1986.525390625
102.00071	1042.68359375
103.43237	1082.01062011719
110.07211	1109.57141113281
114.06992	1214.84008789063
120.08085	5126.6044921875
129.06512	1863.8173828125
129.10191	1735.9736328125
136.07558	4876.48583984375
141.06599	1200.88720703125
186.08792	2579.58447265625
200.13882	2632.64013671875
201.12302	2769.64477539063
228.13425	2152.27026367188
268.40723	1221.98852539063
289.76373	1122.5400390625
311.08578	1320.94860839844
475.64294	1435.86120605469
489.19992	1231.12670898438
574.21802	1434.68981933594
669.78528	1258.34985351563
758.14587	1264.25622558594
825.85266	1391.97900390625
1848.3918	1651.80334472656
peaklist end

peaklist start
mz=618.717225103334
fragmentation=HCD
charge=5
header=RawFile: QE929_MSQ1321_20180329_Heba_ub_s6_10_3 Index: 16851 Silind: 43987
110.07146	1282.87451171875
112.64417	1126.8232421875
119.04926	1275.14282226563
120.08067	8319.1630859375
123.91958	1162.95642089844
125.65121	1288.1123046875
136.0755	30480.29296875
169.13229	1431.9404296875
171.1118	1205.82763671875
187.10696	2883.18725585938
187.14355	9150.76171875
215.10287	1386.29711914063
215.13849	2702.13110351563
221.92574	1310.57958984375
328.22879	1325.18688964844
334.17798	1632.78442382813
542.8103	1744.73815917969
622.34863	2395.7177734375
725.42694	6124.0888671875
772.45081	1435.22033691406
773.45752	1880.37243652344
888.49323	2713.82202148438
989.52625	2038.89611816406
1195.6302	1820.83679199219
peaklist end

peaklist start
mz=618.717458015889
fragmentation=HCD
charge=5
header=RawFile: QE929_MSQ1321_20180329_Heba_ub_s7_30_1 Index: 16304 Silind: 37492
120.08067	4749.96826171875
136.07545	16115.9306640625
187.10796	1462.67907714844
187.14388	4997.25244140625
215.13747	1450.43701171875
254.15279	1218.59582519531
588.10809	1347.55212402344
618.24438	1455.95788574219
725.42706	2572.19775390625
785.93439	1766.208984375
888.48572	1686.66394042969
917.50446	1617.01916503906
peaklist end

peaklist start
mz=773.146021864478
fragmentation=HCD
charge=4
header=RawFile: QE929_MSQ1321_20180329_Heba_ub_s6_10_3 Index: 16352 Silind: 63150
120.08134	1712.46704101563
129.10226	2090.93481445313
159.09177	7275.19677734375
214.09807	2005.16552734375
219.92285	1458.76892089844
223.17844	1329.2197265625
224.64351	1654.85791015625
299.74158	1637.9326171875
929.54175	1694.78820800781
1097.8794	1610.48486328125
1560.8344	1735.48876953125
peaklist end

peaklist start
mz=773.146021864478
fragmentation=HCD
charge=4
header=RawFile: QE929_MSQ1321_20180329_Heba_ub_s6_10_3 Index: 16398 Silind: 63150
110.07193	6722.81689453125
117.75607	1378.73376464844
120.08072	1711.19274902344
125.5085	1292.28344726563
175.11938	1212.5146484375
244.87651	1446.06872558594
252.58488	1537.75646972656
257.49387	1395.4462890625
347.3385	1485.58605957031
389.27155	1292.13415527344
463.17316	1690.7568359375
480.89755	1655.42138671875
511.6033	1387.7080078125
848.69073	1395.97058105469
948.69232	1642.45532226563
1076.8396	1623.52087402344
1274.7751	1631.15246582031
1935.7136	1943.65258789063
2971.167	2100.22607421875
peaklist end

peaklist start
mz=773.146021864478
fragmentation=HCD
charge=4
header=RawFile: QE929_MSQ1321_20180329_Heba_ub_s6_10_3 Index: 16781 Silind: 63150
100.40646	1386.84411621094
107.80755	1363.89916992188
110.07187	1782.27478027344
116.3405	1653.31005859375
118.38034	1589.08081054688
120.08096	1974.6435546875
122.85632	1172.33532714844
129.34743	1177.29040527344
147.64011	1376.66357421875
161.8781	1208.42065429688
165.47928	1464.14953613281
186.73605	1569.08801269531
187.14384	3139.4560546875
407.72018	1399.72998046875
695.065	1934.50671386719
770.45819	1926.38427734375
882.14868	1934.1748046875
1345.4324	1757.96960449219
peaklist end

peaklist start
mz=773.146180753915
fragmentation=HCD
charge=4
header=RawFile: QE929_MSQ1321_20180329_Heba_ub_s9_30_3 Index: 16056 Silind: 69369
112.88459	1591.43347167969
117.17767	1555.24890136719
120.61703	1344.39733886719
129.53142	1522.70288085938
130.06508	1427.16247558594
152.41121	1263.26171875
159.09157	5845.7470703125
210.34279	1274.19152832031
214.09711	7710.42822265625
274.42419	1358.54724121094
328.1441	1427.88488769531
328.71005	1465.81494140625
345.16937	2171.21557617188
363.73813	1474.08251953125
384.21274	4863.607421875
508.70129	1611.50598144531
527.76056	1440.86535644531
639.32495	1924.16833496094
772.43311	5028.06201171875
929.53766	1823.14318847656
1312.5614	2184.61596679688
peaklist end

peaklist start
mz=773.147026083575
fragmentation=HCD
charge=4
header=RawFile: QE929_MSQ1321_20180329_Heba_ub_s7_30_1 Index: 15831 Silind: 61720
109.87793	1345.07666015625
116.02019	1320.47351074219
132.08125	1194.533203125
158.19872	1519.28259277344
158.21188	1671.23559570313
159.09155	2216.26391601563
202.06213	1452.39868164063
214.09811	2530.04516601563
311.79694	1524.2373046875
687.76263	1538.50964355469
725.48883	1690.87133789063
1349.4406	1834.03137207031
peaklist end

peaklist start
mz=773.147026083575
fragmentation=HCD
charge=4
header=RawFile: QE929_MSQ1321_20180329_Heba_ub_s7_30_1 Index: 16093 Silind: 61720
110.07101	1717.22338867188
111.48794	1332.96325683594
117.48196	1219.23999023438
120.08092	1390.25659179688
136.07581	2165.634765625
143.11717	1562.20361328125
247.54875	1308.90539550781
259.63104	1416.97302246094
271.28195	1312.27197265625
273.41595	1515.15795898438
281.53891	1663.20703125
288.93201	1314.52819824219
372.58484	1440.78576660156
385.54108	1460.14465332031
540.09009	1852.40966796875
593.2016	1478.45446777344
933.45319	1491.10290527344
1131.0907	1548.68798828125
1543.911	6888.23400878906
2238.8088	2239.806640625
peaklist end

peaklist start
mz=773.153331524784
fragmentation=HCD
charge=4
header=RawFile: QE929_MSQ1321_20180329_Heba_ub_s9_30_3 Index: 16056 Silind: 69332
112.88459	1591.43347167969
117.17767	1555.24890136719
120.61703	1344.39733886719
129.53142	1522.70288085938
130.06508	1427.16247558594
152.41121	1263.26171875
159.09157	5845.7470703125
210.34279	1274.19152832031
214.09711	7710.42822265625
274.42419	1358.54724121094
328.1441	1427.88488769531
328.71005	1465.81494140625
345.16937	2171.21557617188
363.73813	1474.08251953125
384.21274	4863.607421875
508.70129	1611.50598144531
527.76056	1440.86535644531
639.32495	1924.16833496094
772.43311	5028.06201171875
929.53766	1823.14318847656
1312.5614	2184.61596679688
peaklist end

peaklist start
mz=1030.83563816703
fragmentation=HCD
charge=3
header=RawFile: QE929_MSQ1321_20180329_Heba_ub_s7_30_1 Index: 17400 Silind: 76862
110.07182	2921.88256835938
130.36879	1434.5419921875
175.11864	1709.56018066406
193.71318	1671.31774902344
197.46202	2295.6083984375
244.97482	1476.87854003906
254.24255	1661.19201660156
254.815	1638.06127929688
268.91119	1665.80969238281
360.08548	1563.76379394531
361.15036	1733.42712402344
406.10666	1563.60461425781
472.6955	1785.42980957031
588.32104	1977.73693847656
597.84412	1800.66748046875
664.81586	2040.28491210938
768.07599	2018.63635253906
2105.7278	2210.65405273438
peaklist end

peaklist start
mz=1030.83830704677
fragmentation=HCD
charge=3
header=RawFile: QE929_MSQ1321_20180329_Heba_ub_s8_30_2 Index: 7154 Silind: 78846
141.10179	2545.3447265625
146.68007	1981.13659667969
169.09663	10145.26953125
240.13362	24387.322265625
311.17093	7364.30615234375
324.11874	1870.71105957031
342.12936	31522.6540527344
343.23483	2495.73754882813
360.14035	8073.77978515625
378.41684	1871.47424316406
382.20752	2019.88684082031
408.22308	2488.8212890625
413.16571	35238.2294921875
431.17249	14679.1904296875
479.26077	2051.78564453125
539.16644	1980.36096191406
550.297	6580.48974609375
720.37378	2352.93725585938
738.37976	3599.58178710938
789.55475	1856.76538085938
947.88507	2078.66723632813
1080.5993	48226.7199707031
1151.6379	3580.28857421875
1152.6166	2358.47827148438
1390.7699	42136.537109375
1392.744	2686.25317382813
1629.8516	2773.06127929688
1630.8795	2639.8662109375
2023.459	2431.0185546875
peaklist end

peaklist start
mz=1030.83844955148
fragmentation=HCD
charge=3
header=RawFile: QE929_MSQ1321_20180329_Heba_ub_s9_30_3 Index: 7073 Silind: 83799
141.10219	7440.57958984375
159.83493	1611.86975097656
169.09755	12587.7548828125
188.92801	1889.73608398438
213.08521	3032.62744140625
240.13466	20389.609375
241.08192	3733.3349609375
254.77289	1688.33337402344
258.14398	1919.40539550781
311.17017	9125.73046875
336.90775	1508.23815917969
339.21497	1821.04345703125
342.1297	34575.4676513672
343.23224	1831.01245117188
360.13913	11280.21484375
380.22812	2191.06884765625
408.22308	2516.4375
413.16648	44263.1293945313
431.17523	14993.3203125
479.2554	4312.90063476563
528.22437	2328.84814453125
541.30859	2030.49560546875
550.29926	3119.97119140625
599.26898	2233.28564453125
637.32538	3047.9736328125
670.29791	2109.90869140625
738.37849	5747.54565429688
814.56158	2019.11657714844
1048.5095	2917.779296875
1080.6007	62101.7272949219
1151.6328	10535.3041992188
1222.6626	6026.24072265625
1390.7609	42665.4147949219
1629.8857	5485.77221679688
peaklist end

peaklist start
mz=1030.83849651889
fragmentation=HCD
charge=3
header=RawFile: QE929_MSQ1321_20180329_Heba_ub_s6_10_3 Index: 7363 Silind: 79372
120.22787	1594.1953125
141.10188	1686.64611816406
146.90643	2135.78637695313
169.09683	7564.48095703125
240.13451	13080.484375
241.08162	2501.298828125
249.19339	1696.31469726563
311.17023	3719.19873046875
342.12958	21317.564453125
360.13763	7542.654296875
389.18509	1706.28295898438
408.2251	2927.8291015625
413.16559	24698.30859375
431.17505	7834.177734375
528.22278	2098.00170898438
738.36572	4527.9169921875
821.44531	2475.1875
1080.5962	34494.1455078125
1151.6329	2326.02978515625
1390.7627	14085.189453125
1391.7471	9326.5751953125
1711.6085	2118.10473632813
1731.4702	2247.32763671875
peaklist end

peaklist start
mz=773.394039036309
fragmentation=HCD
charge=4
header=RawFile: QE929_MSQ1321_20180329_Heba_ub_s5_10_2 Index: 10213 Silind: 61975
119.07285	1255.95129394531
121.13899	1329.66088867188
153.10228	2353.9619140625
153.40245	1509.35717773438
185.70613	1330.85034179688
195.48061	1305.23571777344
201.10675	1802.73803710938
202.28162	1548.09741210938
209.45482	1338.11364746094
229.10135	2476.9326171875
258.56754	1309.48791503906
346.97656	1445.2744140625
364.32675	1625.44177246094
371.15756	8364.076171875
376.16705	1734.26721191406
386.10233	1680.16040039063
447.24579	1785.3359375
461.26898	1712.89074707031
482.34497	1462.29846191406
569.37506	2261.1259765625
612.4212	5361.95068359375
640.41315	21041.935546875
817.39325	2226.43383789063
867.44781	1857.38806152344
996.48395	2840.34399414063
1005.9853	2044.81469726563
1010.5652	7974.314453125
1011.5569	7035.00634765625
1081.5918	1831.89343261719
1780.8717	8147.49438476563
2008.9399	5496.72045898438
2888.7646	2092.86059570313
2974.0596	2037.72973632813
3022.2996	2171.14697265625
peaklist end

peaklist start
mz=773.394114758695
fragmentation=HCD
charge=4
header=RawFile: QE929_MSQ1321_20180329_Heba_ub_s1_ctrl_1 Index: 10035 Silind: 59565
110.0715	18954.869140625
111.1016	1173.90173339844
112.68307	1412.72534179688
129.10216	2138.33959960938
144.07904	1580.35705566406
146.70032	1573.20422363281
159.09195	9654.298828125
169.46318	1249.75939941406
171.75267	1251.62219238281
205.83661	1458.42944335938
272.1264	1297.09460449219
309.25159	1369.31481933594
329.3298	1620.16394042969
364.31335	1628.34985351563
431.35223	1524.38879394531
432.16556	2284.30786132813
654.28741	2378.13989257813
707.28601	1646.71838378906
825.92261	1654.43908691406
1047.0992	1630.02941894531
peaklist end

peaklist start
mz=773.396857501739
fragmentation=HCD
charge=4
header=RawFile: QE929_MSQ1321_20180329_Heba_ub_s7_30_1 Index: 16257 Silind: 61798
117.16232	1232.25146484375
120.08089	1284.33605957031
129.10252	1575.57055664063
136.07616	2083.20849609375
146.40034	1293.26257324219
187.14392	2653.5439453125
199.10966	1487.39562988281
217.40518	1660.14111328125
414.46805	1576.30847167969
659.23987	1619.99035644531
peaklist end

peaklist start
mz=1030.86704835455
fragmentation=HCD
charge=3
header=RawFile: QE929_MSQ1321_20180329_Heba_ub_s8_30_2 Index: 18232 Silind: 81191
117.81142	1494.68579101563
118.96403	1934.10070800781
138.20383	1502.43200683594
160.84663	1657.95373535156
222.69016	1800.25
755.55951	2009.75463867188
919.76337	1910.73657226563
1339.4852	2354.7724609375
peaklist end

peaklist start
mz=1030.86849581978
fragmentation=HCD
charge=3
header=RawFile: QE929_MSQ1321_20180329_Heba_ub_s4_10_1 Index: 18365 Silind: 80315
109.16914	1563.07922363281
110.07081	2241.89233398438
164.84827	1515.71252441406
281.16464	1680.58483886719
479.13275	1891.216796875
547.79047	1863.12292480469
813.8703	2083.93530273438
940.42334	1780.18811035156
940.64319	1765.09436035156
peaklist end

peaklist start
mz=1031.16247916874
fragmentation=HCD
charge=3
header=RawFile: QE929_MSQ1321_20180329_Heba_ub_s3_ctrl_3 Index: 13177 Silind: 75038
124.41703	1549.48181152344
134.00713	1480.94787597656
156.01027	1841.67431640625
204.71278	1678.35485839844
245.29295	1742.85876464844
284.15677	1785.02624511719
389.1955	1667.54113769531
1665.031	2065.60620117188
1836.5223	2048.05639648438
peaklist end

peaklist start
mz=1031.17281760133
fragmentation=HCD
charge=3
header=RawFile: QE929_MSQ1321_20180329_Heba_ub_s4_10_1 Index: 17834 Silind: 80085
103.4004	1685.69848632813
105.02705	1575.42529296875
150.50595	1766.84558105469
163.22552	1534.71704101563
176.04774	1654.72094726563
176.18091	1444.61730957031
182.20149	1429.76245117188
208.39453	1608.19970703125
212.40903	1852.42797851563
220.45503	1547.95446777344
249.33424	1696.28173828125
520.75281	2034.68664550781
595.20154	1732.20629882813
597.25342	2111.52270507813
669.64355	2292.2646484375
1123.5642	2461.56591796875
peaklist end

peaklist start
mz=773.63223526979
fragmentation=HCD
charge=4
header=RawFile: QE929_MSQ1321_20180329_Heba_ub_s2_ctrl_2 Index: 12422 Silind: 64070
102.93813	1467.57739257813
106.05376	1420.31628417969
108.94878	1389.58020019531
113.64998	1624.82043457031
120.08088	2133.40161132813
152.07997	1311.83752441406
187.10794	2097.86987304688
213.65094	1419.70483398438
339.54349	1499.01550292969
358.52405	1354.98962402344
369.7923	1438.00061035156
481.03058	1784.96765136719
706.05841	1727.05627441406
772.39197	2314.87524414063
1053.9803	1849.92333984375
1067.4232	1598.79345703125
2098.4912	1903.55749511719
peaklist end

peaklist start
mz=773.645876075829
fragmentation=HCD
charge=4
header=RawFile: QE929_MSQ1321_20180329_Heba_ub_s2_ctrl_2 Index: 11645 Silind: 64015
110.0714	3246.83325195313
110.12228	1275.3837890625
129.10228	1384.67834472656
147.11258	2730.82543945313
173.12837	2704.70849609375
187.57101	1290.39404296875
201.35527	1366.79943847656
306.9592	1356.93530273438
346.64264	1635.79272460938
356.86115	1298.10705566406
437.24988	2187.55346679688
499.03482	1682.60571289063
603.35315	1976.30151367188
606.19214	1446.18884277344
651.17719	1480.80590820313
976.50781	2760.8779296875
1646.355	1971.48046875
peaklist end

peaklist start
mz=773.646913972956
fragmentation=HCD
charge=4
header=RawFile: QE929_MSQ1321_20180329_Heba_ub_s6_10_3 Index: 16781 Silind: 63208
100.40646	1386.84411621094
107.80755	1363.89916992188
110.07187	1782.27478027344
116.3405	1653.31005859375
118.38034	1589.08081054688
120.08096	1974.6435546875
122.85632	1172.33532714844
129.34743	1177.29040527344
147.64011	1376.66357421875
161.8781	1208.42065429688
165.47928	1464.14953613281
186.73605	1569.08801269531
187.14384	3139.4560546875
407.72018	1399.72998046875
695.065	1934.50671386719
770.45819	1926.38427734375
882.14868	1934.1748046875
1345.4324	1757.96960449219
peaklist end

peaklist start
mz=619.300231668951
fragmentation=HCD
charge=5
header=RawFile: QE929_MSQ1321_20180329_Heba_ub_s2_ctrl_2 Index: 3096 Silind: 44892
101.07121	1369.56286621094
110.07141	2014.76135253906
129.10252	2264.90112304688
178.00508	1003.94287109375
191.69754	1491.60925292969
200.71805	1185.52856445313
201.35645	1156.69665527344
205.20831	1286.23364257813
220.12018	1327.37268066406
221.10132	2025.16870117188
233.6122	1212.66137695313
249.09879	4732.9033203125
249.36111	1101.76672363281
258.14517	2718.46044921875
295.87067	1358.49438476563
480.83582	1524.20056152344
735.62427	1452.908203125
846.36737	1772.04272460938
945.43896	1792.28601074219
972.48492	1913.71105957031
1041.9802	1382.21691894531
1131.4215	1462.02136230469
peaklist end

peaklist start
mz=773.874980057611
fragmentation=HCD
charge=4
header=RawFile: QE929_MSQ1321_20180329_Heba_ub_s3_ctrl_3 Index: 12290 Silind: 59166
102.05511	1583.67492675781
105.39681	1464.17138671875
110.07162	6295.84716796875
136.07559	62736.24609375
137.07903	15098.0087890625
147.11292	1713.07543945313
147.27638	1434.09997558594
197.12848	2371.8837890625
201.16287	1564.34130859375
203.13852	14144.8115234375
204.14255	5267.99267578125
215.13905	5768.11083984375
243.13312	1967.78063964844
249.15945	35869.55078125
250.16288	19232.4426269531
265.11791	15055.9111328125
277.15472	80288.234375
293.11296	69228.9428710938
332.17194	1466.95092773438
346.21906	2198.65087890625
361.17499	1510.30603027344
396.1998	2925.51318359375
406.19681	17787.88671875
407.19913	23258.6584472656
417.18701	1649.22192382813
428.04474	1404.03784179688
440.21793	8409.56640625
441.22141	17415.5556640625
456.17411	3345.94409179688
520.27954	1938.32409667969
542.26609	8029.27978515625
569.26038	1992.07556152344
570.26172	16196.7114257813
608.77527	2015.82409667969
639.3288	1636.25573730469
929.49249	1713.35681152344
1422.4899	2061.48168945313
peaklist end

peaklist start
mz=1031.50273533799
fragmentation=HCD
charge=3
header=RawFile: QE929_MSQ1321_20180329_Heba_ub_s6_10_3 Index: 7532 Silind: 79397
141.10205	2604.31567382813
158.08755	1687.56628417969
169.09726	13924.55859375
169.47832	1752.92077636719
196.06967	1765.94250488281
197.06131	1551.17883300781
235.16643	1865.80932617188
235.18987	1815.98059082031
240.13399	19741.48046875
241.0804	1836.1279296875
251.29837	1811.27404785156
311.16992	2382.98828125
342.12991	30046.7016601563
360.13992	3789.93823242188
408.22348	3905.35913085938
413.16631	31844.525390625
431.17636	8032.07373046875
479.26254	10288.4932861328
480.93234	1683.31823730469
516.66833	1749.92712402344
533.34875	1757.33544921875
575.20618	2037.80236816406
641.32666	2112.109375
686.42365	1937.87268066406
809.41803	1975.99865722656
983.55408	6664.46142578125
1151.6385	25328.6796875
1223.6903	2625.0029296875
1390.7848	19377.216796875
1391.7667	11405.2236328125
1445.321	2191.4140625
1473.8302	2341.6123046875
1507.8865	2033.9462890625
1629.8879	3237.3447265625
peaklist end

peaklist start
mz=619.319002047587
fragmentation=HCD
charge=5
header=RawFile: QE929_MSQ1321_20180329_Heba_ub_s9_30_3 Index: 16132 Silind: 45401
110.07139	1516.12487792969
119.93024	1102.89453125
120.0802	1637.90783691406
129.48816	1212.28369140625
136.07533	1193.61486816406
181.11057	1152.50085449219
191.11964	1129.74987792969
293.58429	1182.61315917969
312.47125	1405.35388183594
337.61203	1254.89111328125
340.96225	1256.22570800781
423.62381	1256.56262207031
496.94983	1436.99487304688
619.33289	1419.00610351563
829.4931	1378.44226074219
891.54773	2149.48095703125
1178.4805	1655.46911621094
1181.198	1382.04907226563
1332.0071	1691.42651367188
1374.5907	1598.41040039063
1605.6475	1667.77770996094
2063.2275	1621.50891113281
2140.5234	1746.556640625
peaklist end

peaklist start
mz=774.131932769823
fragmentation=HCD
charge=4
header=RawFile: QE929_MSQ1321_20180329_Heba_ub_s4_10_1 Index: 16521 Silind: 59249
120.08089	1781.29089355469
129.10193	7116.5478515625
166.57509	1352.16394042969
225.12222	1633.52551269531
325.18427	5265.740234375
430.2626	1762.97595214844
573.33915	4687.95104980469
1818.8475	1988.79638671875
2035.6355	1908.84094238281
2077.6008	1843.01379394531
peaklist end

peaklist start
mz=774.132489514882
fragmentation=HCD
charge=4
header=RawFile: QE929_MSQ1321_20180329_Heba_ub_s7_30_1 Index: 13761 Silind: 61377
101.07154	3124.08959960938
113.07152	1514.18713378906
120.08141	2095.81176757813
129.10222	4780.3349609375
136.07602	2912.626953125
183.14897	1959.43591308594
211.14507	2345.07495117188
248.93263	1351.93505859375
329.19403	2332.91796875
359.16644	2249.83178710938
622.33368	1550.12036132813
864.48804	2209.13598632813
912.50079	1886.53344726563
917.39026	2119.12744140625
928.47443	2362.94799804688
1108.9163	1525.37036132813
1117.2816	1978.81298828125
1212.7183	5253.49169921875
1213.7367	2810.2412109375
1862.4825	1775.98596191406
2012.449	1776.3681640625
2292.3154	1920.41540527344
2918.783	2146.34912109375
peaklist end

peaklist start
mz=774.132928206925
fragmentation=HCD
charge=4
header=RawFile: QE929_MSQ1321_20180329_Heba_ub_s6_10_3 Index: 14168 Silind: 62116
101.07116	1618.5927734375
117.0985	1330.03393554688
120.08058	2518.60791015625
129.10199	2710.75610351563
130.06508	5288.5
136.00456	1408.07922363281
136.07527	1869.23266601563
159.09152	5151.7958984375
173.82025	1471.96716308594
183.08916	1295.55712890625
183.14894	2079.46899414063
273.13239	10709.341796875
284.10269	1821.33740234375
301.12946	9615.025390625
315.14252	1398.78247070313
370.14972	8872.9228515625
493.22394	2038.53723144531
621.28503	3066.64819335938
630.09943	1669.38525390625
845.39038	1591.59118652344
862.42419	1980.23681640625
950.54596	1739.26892089844
989.76105	1891.6923828125
1048.4998	2839.24267578125
1248.6083	2562.017578125
peaklist end

peaklist start
mz=774.133828575753
fragmentation=HCD
charge=4
header=RawFile: QE929_MSQ1321_20180329_Heba_ub_s8_30_2 Index: 13885 Silind: 64163
101.07189	1303.21459960938
108.71785	1312.72521972656
120.08089	1340.50939941406
129.10199	6494.220703125
130.06505	11050.8564453125
142.06152	2369.16821289063
144.87384	1281.09240722656
147.112	1488.62890625
150.99654	1453.07739257813
159.09149	16744.556640625
169.07639	1751.4091796875
183.14915	2019.13122558594
196.52629	1459.27416992188
210.36549	1337.32946777344
227.10117	1682.60729980469
239.07956	1954.44946289063
241.09219	2201.7919921875
256.10822	5449.31201171875
283.1189	1614.447265625
284.10327	6468.76318359375
291.16611	2430.37109375
293.49005	1323.43566894531
298.12161	1319.49829101563
315.14499	7507.88818359375
378.19559	7411.0478515625
492.189	1518.41967773438
493.22406	5795.00927734375
604.25452	3407.12670898438
621.28235	7273.5673828125
734.36413	10299.50390625
845.39252	1762.74792480469
862.42169	5071.96484375
1048.5081	14415.4775390625
1049.5	7081.40673828125
1191.6584	1999.74938964844
1550.6605	1639.01733398438
peaklist end

peaklist start
mz=1031.84386361928
fragmentation=HCD
charge=3
header=RawFile: QE929_MSQ1321_20180329_Heba_ub_s3_ctrl_3 Index: 15616 Silind: 75780
106.76262	1445.4326171875
113.50063	1743.08190917969
254.98975	1684.18957519531
273.58856	1671.75842285156
593.32202	1778.49108886719
595.84222	1849.91052246094
818.14899	2032.73937988281
990.89886	1978.38903808594
1418.0413	2023.42175292969
1747.2605	2245.611328125
2313.4724	2244.97241210938
3127.075	1990.58020019531
4091.6111	2490.40454101563
peaklist end

peaklist start
mz=774.134943931128
fragmentation=HCD
charge=4
header=RawFile: QE929_MSQ1321_20180329_Heba_ub_s8_30_2 Index: 13462 Silind: 64130
118.23575	1448.63940429688
119.62186	1250.974609375
120.08092	7823.24853515625
127.08599	1648.666015625
129.10223	6675.0498046875
136.07509	1797.79821777344
155.0815	2976.76782226563
183.14882	1978.21350097656
231.11194	6203.767578125
249.12273	12761.453125
250.12502	1758.60375976563
274.54062	1347.95043945313
278.15424	1565.89025878906
290.91608	1565.65405273438
296.46829	1412.53857421875
302.14981	5501.2919921875
507.80423	2000.00451660156
515.25659	2055.10668945313
551.40411	1617.17565917969
673.66486	1395.52392578125
733.42279	1753.72863769531
751.42957	1635.14514160156
804.45856	5165.51025390625
810.27179	2004.37158203125
814.93964	2054.9033203125
883.47424	2216.78662109375
932.48547	1907.00866699219
973.53082	1822.06860351563
1014.5882	6311.3681640625
1015.6036	6057.34765625
2043.0963	3534.13793945313
peaklist end

peaklist start
mz=1031.84440459093
fragmentation=HCD
charge=3
header=RawFile: QE929_MSQ1321_20180329_Heba_ub_s8_30_2 Index: 16968 Silind: 80629
109.70376	1579.24133300781
110.07188	16615.94921875
113.07215	1745.13171386719
114.77365	1655.70166015625
175.11932	11463.85546875
225.09691	2696.72265625
272.35913	1690.85961914063
301.08392	1617.23083496094
401.43292	1758.08044433594
424.46774	1941.408203125
451.26694	10144.8525390625
481.18405	1687.34387207031
588.32491	14341.3637695313
630.80725	2309.75537109375
634.2851	1711.77038574219
735.39276	16011.6628417969
830.29016	3724.3828125
858.27892	13888.9035644531
883.5899	2155.28540039063
921.47265	27939.4760742188
937.45325	2904.72216796875
990.91392	18895.6586914063
991.42462	11262.5341796875
1021.2835	1953.5234375
1060.3569	7426.337890625
1105.5381	5596.16381835938
1123.5464	23716.02734375
peaklist end

peaklist start
mz=1031.84522401991
fragmentation=HCD
charge=3
header=RawFile: QE929_MSQ1321_20180329_Heba_ub_s8_30_2 Index: 16796 Silind: 80555
103.28857	1806.45300292969
110.07167	2382.46508789063
111.25237	1494.93994140625
175.11806	1732.58129882813
178.1582	1755.38500976563
187.34071	1691.43908691406
233.61177	1720.73156738281
686.81885	1988.47497558594
750.62079	1946.50842285156
759.03339	1799.50903320313
921.46637	2834.46826171875
1359.0258	2327.60498046875
1403.9181	1852.04272460938
1481.5348	3021.6787109375
2094.7866	2048.51684570313
peaklist end

peaklist start
mz=1031.84555041987
fragmentation=HCD
charge=3
header=RawFile: QE929_MSQ1321_20180329_Heba_ub_s4_10_1 Index: 17086 Silind: 79847
110.07186	12786.94140625
152.64795	1680.58190917969
168.04967	1540.71362304688
174.32835	1547.02380371094
175.11993	13186.7958984375
182.12741	1786.03894042969
198.95711	1615.86047363281
215.84669	1686.64135742188
232.14406	1771.25390625
247.10809	1925.93713378906
288.20276	3338.10986328125
340.13629	1952.42053222656
451.26465	8877.6904296875
588.32471	9591.0830078125
613.53448	2073.26513671875
631.2998	2063.46435546875
735.39075	9974.6904296875
780.59375	1820.2158203125
830.29462	6509.85107421875
840.27692	2825.38818359375
858.29382	2368.14013671875
921.47022	17864.5317382813
1060.3584	3359.36206054688
1105.5259	1994.24743652344
1106.5435	3036.98706054688
1123.5416	25173.998046875
1980.8224	20042.02734375
peaklist end

peaklist start
mz=1031.84558899249
fragmentation=HCD
charge=3
header=RawFile: QE929_MSQ1321_20180329_Heba_ub_s5_10_2 Index: 15485 Silind: 80941
100.4753	1811.90478515625
110.07135	3714.42602539063
121.23724	1523.40625
146.56786	1804.18395996094
167.18375	1665.96020507813
194.06552	1732.05822753906
600.40985	2110.75634765625
921.47906	2344.01245117188
990.90314	2255.51025390625
1385.9099	2414.802734375
1562.1808	1990.88110351563
peaklist end

peaklist start
mz=1031.84559362269
fragmentation=HCD
charge=3
header=RawFile: QE929_MSQ1321_20180329_Heba_ub_s3_ctrl_3 Index: 15762 Silind: 75860
105.73129	1455.66516113281
109.99139	1607.0478515625
110.07145	2514.78149414063
135.61577	1473.50573730469
175.11871	5884.287109375
196.14745	1635.18579101563
223.31767	1628.287109375
238.70174	1732.81555175781
451.26694	2262.36889648438
718.68927	2069.17626953125
735.38953	3164.72094726563
830.28949	2523.57568359375
858.27313	3402.34887695313
921.4577	2088.02587890625
982.42303	2332.06396484375
1123.5514	2422.52001953125
1715.3695	2081.01342773438
1980.8147	5774.73657226563
2073.1919	2183.63134765625
peaklist end

peaklist start
mz=1031.84637643981
fragmentation=HCD
charge=3
header=RawFile: QE929_MSQ1321_20180329_Heba_ub_s2_ctrl_2 Index: 16644 Silind: 82421
110.07117	2773.87646484375
187.43452	1752.47814941406
238.93877	1551.22827148438
246.38077	1762.90283203125
296.18961	1894.90270996094
317.99933	1749.06567382813
332.45291	1700.82604980469
565.19244	1879.66357421875
588.32794	3293.240234375
704.72076	1784.16796875
732.08435	1738.07507324219
735.39069	3361.87670898438
858.28607	2074.59619140625
904.86871	1757.55407714844
921.46619	2692.66625976563
991.41626	3638.75317382813
1022.8947	2122.02856445313
1100.0714	2034.85485839844
1123.5421	3823.66772460938
peaklist end

peaklist start
mz=1031.8718498639
fragmentation=HCD
charge=3
header=RawFile: QE929_MSQ1321_20180329_Heba_ub_s6_10_3 Index: 18143 Silind: 80737
128.4227	2073.5888671875
150.13315	1776.19396972656
177.71172	1752.91882324219
182.1349	1812.11840820313
451.25104	1596.47131347656
750.62744	1937.75622558594
2229.6348	2324.05639648438
peaklist end

peaklist start
mz=516.586477166334
fragmentation=HCD
charge=6
header=RawFile: QE929_MSQ1321_20180329_Heba_ub_s7_30_1 Index: 5283 Silind: 20288
100.07627	1158.90356445313
101.07146	29564.20703125
110.07159	1518.25805664063
120.081	1859.57958984375
127.08598	1517.39245605469
127.72608	1070.45397949219
129.1022	8476.5244140625
136.07602	1771.70837402344
146.10066	4378.68115234375
175.11876	2757.43090820313
183.07672	1688.71374511719
187.10599	1623.61657714844
187.96039	1709.72424316406
189.95648	1931.130859375
198.92128	1184.32080078125
200.103	5050.2041015625
227.06606	4458.32080078125
244.0925	6920.5546875
262.34308	1238.59973144531
271.17572	1577.64636230469
283.94308	7007.72180175781
300.15506	1829.24145507813
315.12878	5504.5634765625
331.03833	1293.06372070313
355.19971	1331.70910644531
383.19321	4847.03125
401.28357	1444.20178222656
411.19022	2108.37036132813
428.21591	1728.40942382813
431.31631	1446.94409179688
452.21582	2400.36328125
470.22354	2640.69360351563
472.13998	1506.33947753906
516.31374	18403.4252929688
563.24469	1444.01977539063
580.27332	2623.564453125
826.43359	1560.18713378906
920.66754	1377.79821777344
peaklist end

peaklist start
mz=1032.16778819815
fragmentation=HCD
charge=3
header=RawFile: QE929_MSQ1321_20180329_Heba_ub_s7_30_1 Index: 16665 Silind: 76606
102.05537	2540.39794921875
110.07166	34810.6953125
144.13414	1541.7978515625
170.87894	1650.68591308594
175.1192	21556.97265625
197.10223	2960.71240234375
225.09827	8702.3984375
247.10773	2424.39819335938
270.73279	1658.947265625
275.10135	2006.16687011719
288.20334	10052.5732421875
404.14691	1848.28369140625
451.26599	20535.154296875
522.19104	1899.80944824219
588.32408	23710.6740722656
630.80505	9262.0048828125
631.31494	2866.24682617188
735.39426	36178.20703125
771.51807	2187.48950195313
830.29803	15571.8779296875
840.2771	9753.3818359375
858.29095	24930.4733886719
919.4489	5647.205078125
921.4712	33178.9345703125
937.46985	16667.556640625
938.45911	6606.27978515625
990.92114	29635.267578125
1044.3623	7749.80517578125
1060.3578	7818.37744140625
1105.5339	14162.7231445313
1123.5458	53723.9812011719
1246.433	7670.16552734375
1260.6102	6319.57275390625
1347.6378	13356.9555664063
1347.6479	2179.90966796875
1393.4857	2615.17211914063
1462.6666	6127.93676757813
1530.5696	2683.03515625
1653.5553	2083.083984375
1962.8123	6489.85546875
1981.8186	40886.7216796875
peaklist end

peaklist start
mz=774.380140227996
fragmentation=HCD
charge=4
header=RawFile: QE929_MSQ1321_20180329_Heba_ub_s8_30_2 Index: 15126 Silind: 65148
110.07137	12907.5439453125
115.08721	1886.40869140625
116.07053	2548.01684570313
120.08091	25265.38671875
129.10223	10494.302734375
136.07541	16894.814453125
139.08604	1866.07348632813
153.10213	1819.0947265625
155.08102	1931.51281738281
157.09715	21181.505859375
164.55833	1499.34741210938
166.06049	2974.60009765625
167.08159	9257.7333984375
169.13327	7405.49462890625
171.07628	2349.8984375
174.33826	1677.80712890625
175.1178	2374.45874023438
184.10809	1725.76794433594
185.09189	14571.1455078125
185.16377	2695.95922851563
191.11624	2352.24365234375
197.12794	3402.55932617188
198.08748	2221.11083984375
200.11128	1975.39880371094
201.12169	1702.64489746094
201.34303	1841.62060546875
207.12363	8728.998046875
209.10286	7864.29248046875
216.09737	3682.474609375
217.08142	3282.14453125
219.1116	5810.83447265625
233.46652	1668.10180664063
235.11932	45390.43359375
236.12119	6759.1787109375
239.17651	1961.93603515625
252.14519	3468.21899414063
281.1236	8879.7060546875
292.16461	5017.78857421875
299.13376	11646.0966796875
306.15485	30209.20703125
310.66449	5952.8134765625
312.15441	22785.4455566406
334.13947	3618.4775390625
345.68149	7569.6943359375
350.14429	2870.54614257813
350.18243	3627.5078125
350.67331	3534.82446289063
382.173	2736.0341796875
391.24412	16904.4451904297
400.18112	9237.29296875
401.22574	6778.57080078125
415.73529	2348.45922851563
419.23888	43327.302734375
421.1843	2670.84204101563
435.19147	2308.53149414063
451.75378	5553.4814453125
490.30728	2780.76293945313
497.19833	7520.16650390625
498.18567	7101.83203125
515.20896	22938.185546875
518.30919	39688.310546875
520.25085	2925.90966796875
534.26544	6768.05908203125
549.22858	2546.90234375
564.2691	2429.47338867188
566.29529	1900.40441894531
594.28369	1772.77783203125
601.34399	3324.30541992188
605.33661	1974.97668457031
614.27448	2033.69384765625
617.30343	49916.7282714844
619.35095	1841.86169433594
633.33405	12482.369140625
646.33008	2276.24584960938
662.27252	3578.98901367188
686.82587	6664.921875
690.35272	5731.94775390625
702.39091	20202.7404785156
716.28699	2867.77856445313
730.38651	18798.8071289063
733.31158	6112.29833984375
803.44051	47252.6002197266
817.41608	2334.2890625
829.45517	18332.7822265625
863.36938	2618.24780273438
886.48413	2154.82885742188
902.49597	2023.75268554688
949.40204	2720.42211914063
950.39691	3157.67749023438
970.48676	2083.42895507813
970.50595	16094.6745605469
1094.5231	1941.78100585938
1207.5675	3119.91162109375
1208.5316	2201.20581054688
1293.6055	19581.9721679688
1302.573	5370.83837890625
1354.6422	2189.23950195313
1373.6252	8866.5
1374.6428	1953.01159667969
1488.7056	2935.31225585938
1525.7002	1915.01525878906
peaklist end

peaklist start
mz=774.38073739132
fragmentation=HCD
charge=4
header=RawFile: QE929_MSQ1321_20180329_Heba_ub_s4_10_1 Index: 14674 Silind: 59025
101.07178	1686.24291992188
110.29858	1317.82434082031
120.08111	16776.611328125
126.49016	1355.00512695313
129.10251	22046.939453125
133.04242	1492.70068359375
141.10127	1876.22326660156
147.1123	2282.34887695313
181.23076	1325.29223632813
183.14877	2006.39916992188
195.11308	3227.25024414063
200.84232	1398.42590332031
201.12367	1714.66857910156
211.14516	3998.7216796875
226.11812	6192.287109375
226.15538	2690.04370117188
229.11887	2054.95043945313
244.1306	5242.65869140625
244.16542	20063.263671875
245.0775	1703.86450195313
256.26917	1477.03698730469
269.25488	1377.72290039063
286.78296	1382.92272949219
324.26505	1408.42102050781
355.19818	2721.30444335938
373.19147	1549.40197753906
425.23819	1753.72790527344
488.23651	2062.20068359375
504.34894	1593.44580078125
554.28217	5997.9345703125
587.2984	1735.34167480469
636.31042	1885.48999023438
660.2796	1887.31628417969
743.31842	1956.64050292969
758.32172	1664.48059082031
761.33112	7993.75732421875
763.34406	1925.16369628906
779.4198	1573.72387695313
797.43976	27406.16796875
843.3728	1642.32592773438
852.44385	7283.82958984375
860.39355	8610.6171875
908.47107	1773.77172851563
947.47003	1557.82873535156
965.54297	1943.16796875
1007.4614	2098.03588867188
1072.563	6655.73193359375
1073.5527	2819.564453125
1122.4878	11670.541015625
1206.937	1719.76721191406
1363.644	1806.5478515625
1564.24	1719.66430664063
1873.6357	1964.8798828125
peaklist end

peaklist start
mz=774.38073739132
fragmentation=HCD
charge=4
header=RawFile: QE929_MSQ1321_20180329_Heba_ub_s4_10_1 Index: 15286 Silind: 59025
107.05495	2912.27124023438
110.0714	27807.455078125
120.0807	38383.98828125
129.10226	25763.3203125
130.66241	3112.86547851563
136.07542	31211.138671875
153.10214	4964.90185546875
155.08099	5495.0869140625
157.09674	26635.025390625
167.08128	15543.6982421875
169.13277	17407.634765625
171.07555	4203.63330078125
185.09186	33018.109375
185.12741	5336.841796875
188.10445	4217.98193359375
207.12381	16268.697265625
209.10312	4566.6103515625
216.0988	11429.4140625
217.08234	4497.80908203125
219.11285	4121.2744140625
235.11871	98154.046875
236.1207	4626.78515625
252.14397	13511.30859375
263.10303	6488.10595703125
273.63739	15793.3408203125
281.12405	22050.146484375
288.13391	6970.8427734375
292.16464	5346.82275390625
299.1351	26890.328125
306.1548	70370.1928710938
309.155	34368.625
312.15557	46911.7543945313
334.13977	5094.173828125
345.68033	5224.2607421875
350.18341	4684.73681640625
355.15903	4824.626953125
365.69769	22251.46484375
382.17137	22060.033203125
391.24344	22414.0234375
400.18048	16547.94140625
401.22406	7467.0966796875
405.22397	7085.2255859375
415.22827	5752.072265625
419.23924	94262.1284179688
421.18246	7677.880859375
451.76074	4838.11962890625
479.18875	4232.19677734375
490.31207	15063.16796875
497.19928	8291.6884765625
498.185	5246.25341796875
515.20917	50953.515625
516.25323	4353.232421875
518.31045	76192.1787109375
520.25208	7090.716796875
534.26312	15848.8173828125
546.2608	15434.986328125
550.23309	5726.42138671875
589.30701	5439.60009765625
605.34094	4679.4990234375
617.30333	40267.6459960938
619.3299	15826.3173828125
633.33382	28093.9096679688
662.28131	6080.6923828125
669.28851	5525.05712890625
686.33472	5252.23583984375
686.83002	16199.662109375
702.39051	18841.5493164063
730.38684	22013.060546875
733.30841	6678.919921875
742.39325	4674.435546875
803.43176	7450.87255859375
803.43983	93659.294921875
817.41522	13938.6455078125
829.4492	38964.603515625
863.36792	4216.0361328125
880.37457	5410.20751953125
886.4635	5494.43017578125
902.50848	5907.73291015625
958.40369	5350.90673828125
970.50522	51493.666015625
992.48859	12578.7451171875
1045.4539	6180.75634765625
1062.4707	10029.4111328125
1092.529	29181.6176757813
1139.4871	5090.97509765625
1207.5632	4790.51708984375
1302.5861	26742.8369140625
1391.6558	20568.775390625
1392.642	4375.42626953125
1489.7017	5186.9013671875
2131.3298	5353.0390625
peaklist end

peaklist start
mz=774.380814233244
fragmentation=HCD
charge=4
header=RawFile: QE929_MSQ1321_20180329_Heba_ub_s8_30_2 Index: 15126 Silind: 64281
110.07137	12907.5439453125
115.08721	1886.40869140625
116.07053	2548.01684570313
120.08091	25265.38671875
129.10223	10494.302734375
136.07541	16894.814453125
139.08604	1866.07348632813
153.10213	1819.0947265625
155.08102	1931.51281738281
157.09715	21181.505859375
164.55833	1499.34741210938
166.06049	2974.60009765625
167.08159	9257.7333984375
169.13327	7405.49462890625
171.07628	2349.8984375
174.33826	1677.80712890625
175.1178	2374.45874023438
184.10809	1725.76794433594
185.09189	14571.1455078125
185.16377	2695.95922851563
191.11624	2352.24365234375
197.12794	3402.55932617188
198.08748	2221.11083984375
200.11128	1975.39880371094
201.12169	1702.64489746094
201.34303	1841.62060546875
207.12363	8728.998046875
209.10286	7864.29248046875
216.09737	3682.474609375
217.08142	3282.14453125
219.1116	5810.83447265625
233.46652	1668.10180664063
235.11932	45390.43359375
236.12119	6759.1787109375
239.17651	1961.93603515625
252.14519	3468.21899414063
281.1236	8879.7060546875
292.16461	5017.78857421875
299.13376	11646.0966796875
306.15485	30209.20703125
310.66449	5952.8134765625
312.15441	22785.4455566406
334.13947	3618.4775390625
345.68149	7569.6943359375
350.14429	2870.54614257813
350.18243	3627.5078125
350.67331	3534.82446289063
382.173	2736.0341796875
391.24412	16904.4451904297
400.18112	9237.29296875
401.22574	6778.57080078125
415.73529	2348.45922851563
419.23888	43327.302734375
421.1843	2670.84204101563
435.19147	2308.53149414063
451.75378	5553.4814453125
490.30728	2780.76293945313
497.19833	7520.16650390625
498.18567	7101.83203125
515.20896	22938.185546875
518.30919	39688.310546875
520.25085	2925.90966796875
534.26544	6768.05908203125
549.22858	2546.90234375
564.2691	2429.47338867188
566.29529	1900.40441894531
594.28369	1772.77783203125
601.34399	3324.30541992188
605.33661	1974.97668457031
614.27448	2033.69384765625
617.30343	49916.7282714844
619.35095	1841.86169433594
633.33405	12482.369140625
646.33008	2276.24584960938
662.27252	3578.98901367188
686.82587	6664.921875
690.35272	5731.94775390625
702.39091	20202.7404785156
716.28699	2867.77856445313
730.38651	18798.8071289063
733.31158	6112.29833984375
803.44051	47252.6002197266
817.41608	2334.2890625
829.45517	18332.7822265625
863.36938	2618.24780273438
886.48413	2154.82885742188
902.49597	2023.75268554688
949.40204	2720.42211914063
950.39691	3157.67749023438
970.48676	2083.42895507813
970.50595	16094.6745605469
1094.5231	1941.78100585938
1207.5675	3119.91162109375
1208.5316	2201.20581054688
1293.6055	19581.9721679688
1302.573	5370.83837890625
1354.6422	2189.23950195313
1373.6252	8866.5
1374.6428	1953.01159667969
1488.7056	2935.31225585938
1525.7002	1915.01525878906
peaklist end

peaklist start
mz=774.380867140726
fragmentation=HCD
charge=4
header=RawFile: QE929_MSQ1321_20180329_Heba_ub_s9_30_3 Index: 14327 Silind: 69146
101.07127	1429.93872070313
102.05541	1229.2763671875
112.43305	1417.46020507813
120.08099	26485.0546875
121.08366	1539.57360839844
126.0549	2372.71020507813
129.10233	50208.625
141.10152	2360.41528320313
147.11261	10918.486328125
165.10143	3289.7275390625
167.11758	1620.44995117188
169.09753	2441.58276367188
183.1492	8069.3564453125
195.11211	7011.96875
201.12358	1639.61669921875
209.09193	2396.25610351563
211.14386	8271.013671875
226.11948	10486.4423828125
226.15419	6092.7890625
244.12849	7289.92333984375
244.16534	37472.29296875
245.1687	5138.09716796875
263.09976	1681.50109863281
266.14969	5712.4111328125
329.12674	3023.68994140625
342.12802	2567.84936523438
344.65399	1556.11376953125
355.19794	16899.0234375
393.24991	1738.12683105469
425.23822	6268.919921875
426.17963	3301.74951171875
488.23309	5780.25537109375
500.75204	1371.58349609375
526.29736	1946.95874023438
538.26453	1829.85949707031
554.28102	9736.88989257813
570.3064	1633.05078125
587.30518	3058.89526367188
589.25116	3147.86840820313
602.30634	5421.81298828125
649.30658	1604.44909667969
660.27997	7013.06982421875
679.72742	1696.86376953125
690.32788	3131.04760742188
699.83527	2486.71166992188
743.31738	10527.0793457031
745.31293	2034.693359375
761.32926	14451.6921386719
763.34924	9261.38073730469
797.29449	2311.45727539063
797.43937	65379.0146484375
842.38336	8768.525390625
850.17383	1765.88903808594
860.39774	24480.2934570313
907.48218	3189.73461914063
908.46975	11220.5571289063
912.48334	1754.68103027344
925.49615	5808.9013671875
1007.4592	5733.314453125
1072.5756	12833.984375
1073.5629	7012.76318359375
1122.4926	16940.673828125
1123.4816	10289.5190429688
1139.5037	1875.07360839844
1250.5819	2559.40087890625
1290.0981	2020.23596191406
1302.3727	1924.28991699219
1462.7429	2519.93579101563
peaklist end

peaklist start
mz=774.380867140726
fragmentation=HCD
charge=4
header=RawFile: QE929_MSQ1321_20180329_Heba_ub_s9_30_3 Index: 15018 Silind: 69146
110.07126	14947.5498046875
120.0807	21343.091796875
129.10219	10293.228515625
136.07545	19482.34375
153.10147	1794.09851074219
157.09662	16806.6796875
157.13318	1740.58532714844
166.06076	2698.40161132813
167.08144	10411.7041015625
169.13301	8194.9765625
171.07599	2859.25219726563
179.39624	1577.29248046875
185.09158	21884.130859375
185.12755	2791.65161132813
191.11743	2505.6240234375
197.12726	3552.23583984375
199.07166	2250.44970703125
201.12289	1884.80065917969
207.1234	3915.80346679688
209.10252	3434.26733398438
216.09697	3609.01220703125
217.08064	2360.16748046875
217.10199	1825.27868652344
219.11331	2429.6591796875
235.11897	47087.1328125
236.1218	3973.99877929688
237.12402	2112.45239257813
252.14482	6548.4521484375
273.6362	3874.14672851563
281.12234	13623.25
299.13409	13353.8603515625
306.15582	28344.048828125
312.15392	20869.5384521484
322.18619	7210.43701171875
330.18011	7667.513671875
334.13806	3621.56176757813
350.18007	10221.7708740234
365.6969	23921.16015625
382.17123	3992.49877929688
391.24301	14374.9970703125
400.18091	10151.7568359375
401.22507	7920.21533203125
415.23141	3127.38208007813
419.23909	39761.4758300781
421.18015	1915.8505859375
421.25589	2414.65283203125
452.18231	2071.2978515625
490.31305	6330.09130859375
497.1987	7349.1650390625
498.18582	2315.21533203125
515.21007	23750.0756835938
518.30955	37417.5288085938
520.24561	3305.23559570313
534.26355	3111.83740234375
550.2243	2224.5673828125
568.23602	3707.14135742188
580.39532	1953.20568847656
589.30371	3371.63159179688
600.26337	2060.0556640625
601.34161	2938.92626953125
617.30227	34176.6872558594
619.33043	5605.70300292969
633.33545	13433
662.27698	3072.61694335938
690.3533	8570.1533203125
702.38907	8688.44287109375
715.30664	2280.41674804688
716.30145	3082.92407226563
730.38695	18438.6787109375
732.39923	7466.98779296875
733.30847	6688.701171875
746.36194	2022.15270996094
767.30768	1833.08410644531
803.43809	55802.3234863281
817.41711	8881.87109375
829.45319	22016.2255859375
862.37341	2447.11450195313
863.3559	3092.03491210938
875.29242	2085.2626953125
881.36945	2268.69555664063
886.46747	2250.68237304688
896.38324	1962.498046875
902.49768	3143.7880859375
902.50629	16720.9853515625
904.43628	2455.9619140625
949.40094	2258.22314453125
970.50547	23023.4184570313
1032.5195	1970.13647460938
1055.4856	2050.89208984375
1063.5007	2193.91967773438
1074.481	2135.31420898438
1092.5526	12800.796875
1093.5376	2740.615234375
1206.5691	14730.9565429688
1276.5741	2617.12646484375
1294.6017	2467.51806640625
1302.5525	2433.68603515625
1303.5945	7038.88916015625
1373.6449	8381.6982421875
1489.748	2817.46655273438
1964.2593	2331.13720703125
2122.916	2846.052734375
2376.9585	2817.93579101563
peaklist end

peaklist start
mz=774.381223111735
fragmentation=HCD
charge=4
header=RawFile: QE929_MSQ1321_20180329_Heba_ub_s7_30_1 Index: 14820 Silind: 61433
101.07091	1396.05236816406
110.07203	2232.99780273438
120.08121	9512.3818359375
122.64265	1340.52709960938
129.10228	2032.9755859375
131.57718	1327.70336914063
136.07545	2950.1650390625
157.09738	3383.1748046875
169.13354	2774.18725585938
175.11818	1559.82739257813
184.10765	2935.28662109375
185.09166	3121.27172851563
219.11201	2304.39477539063
234.83266	1359.58068847656
235.12044	13942.931640625
236.87935	1533.4052734375
281.12518	2719.78295898438
299.13196	2003.93640136719
306.15564	7235.73291015625
309.15555	6337.001953125
312.15683	3264.93139648438
322.18277	1470.41186523438
350.18192	1836.47985839844
378.88715	1635.34692382813
386.78119	1586.05737304688
400.18176	1976.43139648438
401.22476	1397.19860839844
419.23868	16033.0798339844
515.20972	9673.9189453125
518.30972	9166.900390625
520.25427	1959.10314941406
617.30377	2128.83032226563
626.29077	1924.47265625
633.33887	2828.18920898438
686.83258	2198.12377929688
730.38898	7813.86010742188
795.37146	1709.90173339844
803.43789	14838.8415527344
814.40271	1559.9580078125
970.50722	27662.0908203125
1092.5223	3228.103515625
1161.578	2017.60754394531
1206.5698	5519.16552734375
1391.665	3036.73999023438
1671.2866	1831.12841796875
peaklist end

peaklist start
mz=774.381494825753
fragmentation=HCD
charge=4
header=RawFile: QE929_MSQ1321_20180329_Heba_ub_s2_ctrl_2 Index: 13792 Silind: 64163
101.07135	2878.3466796875
129.10254	5384.5869140625
136.07594	13543.84375
139.23238	1361.626953125
169.13371	2029.98217773438
172.34097	1441.04309082031
175.11823	2992.34692382813
183.14906	9042.119140625
185.05608	1538.27978515625
185.16475	1828.58569335938
187.14424	2941.9248046875
197.12862	1996.03015136719
208.67709	1525.39428710938
211.14371	3409.2607421875
229.08961	1682.83337402344
238.35744	1527.59521484375
274.42242	1605.62255859375
277.15567	1563.23962402344
411.28079	1464.80249023438
460.28543	1983.033203125
559.35718	3152.6640625
722.41451	9669.10473632813
836.39618	1925.33911132813
850.46716	5528.78857421875
864.48676	2066.24536132813
1030.7158	1679.45983886719
1070.5603	19561.3642578125
1123.4786	4721.0556640625
1124.4585	2599.13232421875
1183.6381	2742.72900390625
1333.6208	1865.24609375
1334.6095	2024.67980957031
1564.8861	1594.02722167969
peaklist end

peaklist start
mz=774.381519621442
fragmentation=HCD
charge=4
header=RawFile: QE929_MSQ1321_20180329_Heba_ub_s2_ctrl_2 Index: 16150 Silind: 65190
111.2518	1294.87390136719
120.08025	1583.34643554688
129.10185	8550.48046875
136.07462	2064.87060546875
143.11765	1813.716796875
147.1123	3241.12280273438
150.38364	1391.56616210938
197.12813	2234.673828125
211.14267	1437.83068847656
225.12167	1505.45104980469
226.15402	1986.45458984375
323.17291	1564.66674804688
325.18512	5869.91357421875
327.49017	1317.50805664063
359.35724	1604.38146972656
368.17722	2041.01452636719
531.29462	1470.20788574219
573.33905	7531.67724609375
604.28235	1729.60485839844
635.22748	1873.96826171875
754.40784	1559.86901855469
773.46692	1683.44714355469
859.4975	3377.6337890625
863.99945	2551.97094726563
875.45135	1529.63659667969
915.0481	1516.70202636719
1011.4916	2129.28686523438
1128.5198	1949.82104492188
1347.2583	1880.17041015625
1500.8517	2281.07958984375
peaklist end

peaklist start
mz=774.381611941898
fragmentation=HCD
charge=4
header=RawFile: QE929_MSQ1321_20180329_Heba_ub_s3_ctrl_3 Index: 14178 Silind: 60715
110.0715	16659.197265625
120.0808	28285.611328125
129.10226	15940.4951171875
136.07542	20233.986328125
153.10245	2553.328125
155.08109	1980.19555664063
157.097	18517.158203125
157.13324	1860.42114257813
166.06052	3921.876953125
167.08081	9224.2060546875
169.13322	11015.060546875
171.07613	3387.37890625
173.12778	2541.89990234375
185.09163	22941.05078125
185.12769	2820.63061523438
188.10126	4561.28271484375
191.11742	2486.6796875
197.12769	9439.994140625
199.07011	2958.23583984375
202.08147	2757.49096679688
207.1227	8294.498046875
209.10248	6923.2822265625
216.09776	9409.845703125
219.11253	6303.52783203125
224.18964	1557.98547363281
235.11894	56718.42578125
236.12013	3669.51953125
237.09607	1777.53588867188
240.3293	1802.22912597656
252.14551	3646.12280273438
271.13809	2921.87548828125
273.63614	8439.18359375
281.12466	12296.6259765625
299.13445	22392.091796875
306.15521	36715.3276367188
312.15449	24889.9182128906
322.18723	3226.41650390625
330.18066	3387.46215820313
334.13837	7124.60791015625
350.18188	7929.099609375
350.67447	3608.63061523438
364.14688	2745.07641601563
391.24231	12846.83984375
400.18146	10942.0390625
401.22534	7084.16162109375
405.22198	2759.14916992188
415.23016	3089.0751953125
419.23975	56733.7412109375
421.17996	3452.18774414063
435.19626	2677.9228515625
451.75677	8115.81005859375
485.75592	3343.81762695313
490.31067	12811.7446289063
497.19601	9018.6865234375
498.18564	3462.609375
515.20877	31404.8902587891
518.31026	45678.2705078125
520.24463	3358.16748046875
534.26562	6401.00854492188
566.2981	2447.56494140625
594.27972	2220.048828125
601.34047	5088.1240234375
605.33936	3846.95190429688
614.27496	2639.18701171875
617.30173	53593.7563476563
619.34027	6659.69091796875
633.33542	19423.234375
686.82605	7725.67431640625
687.32025	3688.36010742188
690.35259	20698.2719726563
702.38336	3423.29248046875
702.39193	12291.4565429688
730.38903	40322.8190917969
733.30646	3402.74267578125
745.37189	3545.23364257813
803.43897	73307.7443847656
817.42297	2878.37524414063
829.45206	20078.685546875
880.38031	2963.62963867188
886.4776	3359.79077148438
902.50299	10243.6689453125
948.40534	4045.21533203125
950.38843	2828.15893554688
967.38617	2725.3837890625
974.47559	2109.26000976563
1045.4679	2637.6123046875
1063.4882	5574.54638671875
1080.4861	2509.615234375
1189.5436	3759.51904296875
1206.5922	14056.3974609375
1207.5757	2862.76440429688
1277.5778	3026.66064453125
1302.5822	8292.44653320313
1374.6555	2758.3271484375
2380.4287	2255.05859375
peaklist end

peaklist start
mz=774.381611953735
fragmentation=HCD
charge=4
header=RawFile: QE929_MSQ1321_20180329_Heba_ub_s2_ctrl_2 Index: 14487 Silind: 64238
102.05598	1966.88317871094
113.07205	1673.41943359375
116.73103	1232.67749023438
120.0817	11693.8427734375
129.10289	20852.263671875
147.11308	1996.01574707031
147.33115	1346.14916992188
169.1342	1801.03784179688
183.14995	2269.54077148438
195.11424	1553.80908203125
197.12816	1624.02404785156
201.12413	2370.31787109375
209.09322	1576.70483398438
211.14508	1662.80944824219
218.15115	1541.24987792969
226.12106	1598.56677246094
226.1562	1792.24951171875
232.42081	1631.185546875
244.13042	2273.27758789063
244.16708	12350.337890625
276.13705	1390.43078613281
288.20258	1605.79809570313
293.74841	1367.44152832031
329.19052	1775.361328125
355.19989	5550.677734375
395.13821	1650.96508789063
403.00616	1536.92785644531
425.24606	1787.6640625
426.18472	1808.91748046875
439.86307	1536.36547851563
442.27963	2307.7294921875
488.23251	2257.94775390625
496.18527	1599.91162109375
554.28833	2423.38891601563
573.32141	2343.82006835938
589.2489	1831.02221679688
660.28156	1765.49670410156
702.36389	2187.22827148438
761.32953	5460.5634765625
797.44647	20950.626953125
852.44885	6926.4765625
860.3985	2113.42529296875
912.49396	7938.59619140625
913.50903	2571.00390625
965.54047	2640.10327148438
1072.5809	2203.1787109375
1122.4802	3211.8330078125
1123.4945	3325.521484375
1205.6334	1636.041015625
1386.4523	2346.16796875
1646.3223	1755.75061035156
peaklist end

peaklist start
mz=774.381611953735
fragmentation=HCD
charge=4
header=RawFile: QE929_MSQ1321_20180329_Heba_ub_s2_ctrl_2 Index: 14520 Silind: 64238
101.07189	25065.48046875
102.05585	33318.16796875
104.0534	6543.53955078125
113.07175	8831.6630859375
115.05093	3688.68896484375
115.08722	3045.81982421875
116.07146	3545.87377929688
120.08151	10712.31640625
124.03999	61111.078125
129.10292	79069.5546875
130.10637	2256.77465820313
139.1046	1653.93395996094
141.06648	8747.5390625
143.11836	4348.7177734375
153.06712	2273.3310546875
158.09303	2319.87719726563
161.07532	2507.45361328125
167.08163	2087.17309570313
169.13425	89007.0390625
170.13766	7102.76513671875
173.12917	3758.15795898438
175.11932	17790.865234375
181.0981	1797.9775390625
183.14986	69495.1484375
184.15282	9407.3427734375
185.05618	2779.29736328125
185.16615	3664.1455078125
188.03868	30665.22265625
189.06955	2091.03833007813
193.6767	1776.12036132813
195.1131	4334.8037109375
197.12923	72503.6640625
198.08763	3538.75927734375
198.13214	7224.2578125
199.10828	1841.68041992188
205.06474	39238.94921875
206.06723	2013.48449707031
209.09285	10812.8701171875
211.14493	46226.28515625
212.10287	2853.25341796875
212.14032	2238.71459960938
213.12364	2055.2783203125
215.14053	2871.22045898438
217.13661	2519.36303710938
226.08429	3680.86767578125
226.11922	21741.916015625
226.15486	3155.92724609375
227.10394	9947.9306640625
229.11775	2718.79223632813
231.06287	1940.17321777344
243.13452	7326.73876953125
244.12987	31858.615234375
244.1667	8695.9169921875
245.13376	2830.62280273438
255.146	12109.744140625
272.17334	15138.345703125
276.10242	10015.4208984375
310.21408	22403.5629882813
312.16714	27158.365234375
315.16833	3324.00708007813
323.16483	2922.13720703125
327.13031	2575.79443359375
329.19404	90016.287109375
339.16788	2360.49584960938
339.20486	4223.6435546875
340.18798	54014.34375
356.68713	12179.302734375
357.21747	2894.90502929688
370.68115	3140.56591796875
391.12737	14508.7971191406
403.1886	2481.23852539063
414.23978	2445.62939453125
415.18335	9177.0498046875
425.24251	42989.6826171875
430.19427	7397.46337890625
435.20523	8635.1123046875
442.27856	57092.0888671875
453.20825	2565.32373046875
455.21527	44302.783203125
467.20251	9010.54296875
468.28006	2660.5166015625
471.23212	11613.7924804688
507.22131	2606.431640625
519.22485	3200.59326171875
524.23676	7517.689453125
525.26996	2410.10913085938
541.26685	2999.4638671875
543.27951	18157.1064453125
552.24377	2954.98510742188
553.336	20513.6389160156
556.30408	4189.93115234375
572.30682	8032.41845703125
573.32025	117153.884765625
583.30739	12060.4624023438
587.27234	7367.23291015625
600.30023	8571.732421875
602.80914	3872.2578125
625.82043	7312.77978515625
627.27619	6270.01098632813
634.25294	14139.0812988281
640.29785	3879.70092773438
652.30109	3090.70678710938
658.30607	9919.50048828125
684.34685	18893.833984375
691.2726	18008.7724609375
696.39429	7946.12158203125
698.31598	22712.8139648438
701.34094	2479.1806640625
702.36252	208764.234863281
711.33546	9928.06030273438
729.34116	31799.1806640625
740.36136	23122.125
763.47632	4056.32373046875
775.40338	7780.42724609375
776.36258	33483.0498046875
786.35175	7272.205078125
796.88464	9777.8916015625
797.42985	17346.7888183594
804.35992	37688.578125
805.37298	31971.857421875
805.90314	7032.83251953125
811.41864	11411.69140625
815.44828	117665.307617188
826.39371	29144.4614257813
851.38916	7701.39111328125
860.4071	3532.27954101563
869.4061	52161.8173828125
869.94666	7291.10693359375
892.5123	14895.7182617188
895.46194	6899.1630859375
897.4516	8289.97265625
905.39813	4158.04052734375
912.50019	521373.203613281
915.36603	7361.0244140625
927.45471	7382.43994140625
933.40107	131693.306640625
941.415	13733.333984375
943.47235	17646.4846191406
966.46068	5148.1826171875
970.9646	4220.55029296875
983.4856	7581.34912109375
1007.5269	9014.4248046875
1008.5127	7857.3203125
1009.5014	3734.35693359375
1022.5484	10026.3950195313
1023.5211	3976.98413085938
1030.4561	16400.810546875
1037.4984	10640.197265625
1040.5508	8769.7177734375
1054.5026	20905.9936523438
1060.0201	6264.4248046875
1072.5565	9829.91479492188
1076.5617	9008.74926757813
1093.5927	5936.18505859375
1094.5894	2878.947265625
1123.5044	2821.73974609375
1129.5156	18856.646484375
1129.5292	5022.33666992188
1137.5675	3332.74365234375
1139.5841	8713.7705078125
1139.599	13735.5002441406
1140.5735	2540.92919921875
1155.5656	10320.7353515625
1156.588	2596.78393554688
1178.5898	2778.37866210938
1204.6216	8436.3095703125
1205.6112	6660.84057617188
1242.5926	12322.0913085938
1250.6515	14776.576171875
1251.6412	13188.7275390625
1253.593	8611.302734375
1270.6106	9510.8857421875
1271.5951	6653.51171875
1272.6199	3516.62963867188
1399.6444	6523.79150390625
1400.6251	3253.5087890625
1512.7396	2915.650390625
1592.7473	8197.3583984375
1594.7644	3797.53564453125
[truncated: 4,093,015 more chars]
