# Supplementary material for: The Mechano-Ubiquitinome of Articular Cartilage: Differential Ubiquitination and Activation of a Group of ER-Associated DUBs and ER Stress Regulators
Source: Mol Cell Proteomics. 2022 Sep 28;21(12):100419. doi: 10.1016/j.mcpro.2022.100419 (PMC9708921; doi:10.1016/j.mcpro.2022.100419)
Supplement: Supplementary Files [file mmc13.zip › allSpectra.HCD.FTMS.secpep.sil0_5.apl]

peaklist start
mz=829.201544343853
fragmentation=HCD
charge=5
header=RawFile: QE929_MSQ1321_20180329_Heba_ub_s4_10_1 Index: 17163 Silind: 66831
120.82381	1333.99572753906
136.07579	1693.21936035156
141.06602	1985.3349609375
159.09145	2284.40966796875
171.112	2064.50024414063
174.62061	1511.59558105469
212.10301	12871.3837890625
233.26965	1521.97143554688
270.18253	1665.521484375
311.17121	4770.00915527344
324.38107	1636.10668945313
328.61829	1681.24096679688
382.21051	1843.39050292969
479.22379	1939.98193359375
566.28467	2817.806640625
706.89899	1630.66796875
794.38495	3215.76684570313
860.4104	2134.52197265625
860.89569	1764.52575683594
907.46796	2013.78857421875
1093.5367	2173.0224609375
1131.5661	24581.37890625
1426.1697	1586.11499023438
1718.1173	2169.28442382813
1918.6777	1762.69714355469
2123.6199	1997.63696289063
peaklist end

peaklist start
mz=592.70227842553
fragmentation=HCD
charge=7
header=RawFile: QE929_MSQ1321_20180329_Heba_ub_s6_10_3 Index: 12901 Silind: 38606
101.07114	1828.18615722656
110.07137	11507.921875
111.66291	1235.34069824219
120.08083	7342.8701171875
129.10236	5868.796875
136.07561	6588.0009765625
139.61052	1245.50952148438
159.09204	2816.47485351563
162.57162	1084.36669921875
168.38449	1131.70739746094
175.11874	1529.93774414063
177.67314	1289.65979003906
187.14391	22901.5625
199.18156	1391.96936035156
215.1384	1670.18127441406
245.77132	1270.83044433594
260.19669	1380.30969238281
274.22766	1377.53344726563
285.00882	1222.31616210938
299.1355	1305.93188476563
354.15634	2163.55493164063
372.16681	2943.583984375
404.18237	1296.54406738281
423.20239	1253.47277832031
426.21539	1535.07397460938
558.32326	8019.98754882813
782.39819	1596.759765625
832.47247	2694.16015625
1021.1555	1588.72229003906
1034.6011	1815.76098632813
peaklist end

peaklist start
mz=829.400426921404
fragmentation=HCD
charge=5
header=RawFile: QE929_MSQ1321_20180329_Heba_ub_s7_30_1 Index: 16394 Silind: 66778
112.8152	1318.47155761719
141.06654	1464.43298339844
145.3295	1405.4833984375
151.12003	1399.92004394531
159.09157	2079.72387695313
212.10242	16235.1904296875
213.10727	1540.70349121094
270.18137	2149.38110351563
311.1723	3149.82495117188
382.20758	2924.21655273438
416.24854	1535.24658203125
451.23242	1761.11572265625
487.37543	1702.41943359375
501.19098	1922.375
533.28961	1495.61767578125
910.43304	2710.92529296875
995.01105	1846.16271972656
995.48541	3031.42407226563
1236.2969	1799.65698242188
1510.7152	1628.00732421875
peaklist end

peaklist start
mz=829.400834035718
fragmentation=HCD
charge=5
header=RawFile: QE929_MSQ1321_20180329_Heba_ub_s9_30_3 Index: 16961 Silind: 76789
106.57577	1244.50109863281
110.0714	1875.86267089844
136.07538	1732.80456542969
141.06522	1732.609375
159.09171	6981.8779296875
163.6076	1342.44738769531
167.0813	1654.30065917969
201.46739	1514.65380859375
212.10265	15519.5439453125
212.19275	1279.47534179688
257.58127	1378.76098632813
311.17148	5422.16064453125
329.14584	1653.69970703125
334.07104	1632.01513671875
380.15527	2637.29956054688
382.20807	2426.20092773438
479.22205	2167.76708984375
566.28411	5066.20922851563
608.31305	2362.5126953125
794.38859	16566.5297851563
818.43774	3145.927734375
829.37537	1970.44152832031
860.39801	1745.46362304688
907.46863	3449.14428710938
908.48303	3095.31909179688
909.93402	1872.82983398438
1093.5481	10797.0803222656
1095.5438	2797.57958984375
1131.5658	20019.388671875
1132.557	9165.341796875
1141.0543	1745.83801269531
1252.6686	1942.96118164063
1256.6087	8373.04711914063
1489.6805	2013.564453125
peaklist end

peaklist start
mz=829.601184058835
fragmentation=HCD
charge=5
header=RawFile: QE929_MSQ1321_20180329_Heba_ub_s4_10_1 Index: 17002 Silind: 66777
104.60986	1462.59655761719
129.10271	1842.37890625
158.01736	1626.99755859375
159.09227	1671.36401367188
182.8309	1313.02014160156
203.12234	2097.39038085938
212.10274	13106.7587890625
229.12947	1762.32446289063
231.11598	1487.04650878906
270.18066	3343.20068359375
311.17148	7908.23193359375
357.55228	1652.92260742188
382.20734	2393.33911132813
481.27609	2383.2529296875
688.33575	1850.97375488281
738.68988	1726.86975097656
895.03998	1680.24621582031
910.96094	1908.91906738281
970.07886	1859.74536132813
990.54291	1760.70361328125
1834.8032	1639.36730957031
1854.7888	1939.80712890625
2000.0497	1950.78601074219
peaklist end

peaklist start
mz=691.52785441205
fragmentation=HCD
charge=6
header=RawFile: QE929_MSQ1321_20180329_Heba_ub_s6_10_3 Index: 14279 Silind: 59020
110.07198	2050.27734375
117.83443	1144.76586914063
118.67806	1307.388671875
120.08136	14463.2705078125
129.06607	1384.24987792969
129.1026	1621.83508300781
136.07568	6408.8359375
143.11844	10193.9228515625
157.13376	2741.82153320313
159.09132	2496.43383789063
170.45879	1270.46435546875
171.11298	7343.78125
175.11916	2684.65698242188
197.12775	2033.83605957031
235.10777	1541.47705078125
242.14989	6902.58740234375
251.17778	1423.65942382813
272.37134	1253.44116210938
463.21085	1879.62683105469
617.33405	1396.16723632813
628.34831	8414.35095214844
678.34772	1469.296875
921.474	4926.7724609375
1070.5283	5012.380859375
1257.597	1797.87255859375
1276.8372	1517.64831542969
1362.4541	1667.48400878906
1990.0101	1666.04602050781
peaklist end

peaklist start
mz=830.399772395506
fragmentation=HCD
charge=5
header=RawFile: QE929_MSQ1321_20180329_Heba_ub_s7_30_1 Index: 15401 Silind: 66706
100.98042	1255.50854492188
127.44622	1458.3525390625
136.07622	6431.4033203125
212.10425	1737.33959960938
218.60181	1646.92553710938
227.10268	2168.42504882813
317.3136	1512.21740722656
332.70917	1392.77124023438
417.32004	1980.56372070313
525.61383	1669.55981445313
621.41406	1556.25915527344
697.34894	1729.35205078125
937.46033	1874.56652832031
958.64685	1852.82861328125
1132.5732	1670.70446777344
1276.6437	7416.39208984375
1375.6597	2079.037109375
peaklist end

peaklist start
mz=830.400311372832
fragmentation=HCD
charge=5
header=RawFile: QE929_MSQ1321_20180329_Heba_ub_s7_30_1 Index: 15967 Silind: 66737
102.05511	8590.3369140625
120.08067	1980.35412597656
129.1019	3379.71313476563
136.07556	11598.9658203125
159.0907	2773.18017578125
164.463	1450.29321289063
167.0807	1687.04333496094
201.12318	1733.27490234375
203.12004	1616.38696289063
212.1024	12293.953125
239.17337	1737.64221191406
243.10782	3143.80883789063
243.13225	2939.37817382813
249.15811	7117.0400390625
261.15887	2621.02221679688
265.11749	8217.8427734375
270.18027	1690.69958496094
275.1011	2521.1552734375
293.112	3119.20361328125
311.17007	7664.37841796875
333.18362	1680.7236328125
337.18649	1796.96374511719
366.18088	1819.84350585938
382.2056	1752.34484863281
388.1857	3227.78637695313
390.17929	2231.61694335938
392.17996	5550.6103515625
418.19852	2373.52026367188
435.22192	1969.51647949219
460.18286	1587.31909179688
477.20282	3426.7685546875
557.2652	1531.65075683594
566.28796	2902.46362304688
587.24603	2208.41455078125
969.47528	3154.28076171875
1131.5603	28089.3413085938
1359.6301	2683.61059570313
1375.6246	2117.40209960938
1489.6732	2060.03125
1606.1248	1872.46044921875
peaklist end

peaklist start
mz=830.400481129037
fragmentation=HCD
charge=5
header=RawFile: QE929_MSQ1321_20180329_Heba_ub_s4_10_1 Index: 16415 Silind: 66571
102.05502	20108.70703125
120.08057	5801.6865234375
121.65485	1630.1572265625
121.84403	1663.81982421875
129.10219	7571.0390625
136.07521	37353.36328125
144.12082	3333.88134765625
159.09134	2481.30200195313
172.116	3638.41284179688
175.11862	2687.02709960938
184.10747	2438.2705078125
199.10808	2043.01318359375
201.12321	3294.91748046875
207.11156	2014.31042480469
211.17995	3022.00512695313
212.08368	1543.58605957031
212.10172	15350.2900390625
226.08124	1982.22045898438
229.11775	6800.48095703125
231.11484	1711.41687011719
235.10774	2649.546875
239.17404	3330.96997070313
243.10809	13757.20703125
243.13382	6901.28271484375
247.10764	12162.1279296875
249.15916	16194.59375
265.11716	18870.85546875
275.10196	6106.49755859375
277.15417	9500.8798828125
293.11227	15205.58203125
311.17035	3720.18969726563
316.14996	2516.47509765625
330.17764	1888.13159179688
333.18179	2742.33837890625
334.17487	2769.15698242188
366.1763	2300.830078125
368.21542	6417.951171875
388.18478	8766.3642578125
390.1795	2383.33569335938
392.17851	15860.7940673828
406.19772	2122.32470703125
417.21295	2420.07055664063
418.19556	6587.17578125
419.25961	1986.63439941406
435.21835	4638.16162109375
457.2019	2757.89404296875
477.20944	7060.0908203125
490.16306	1968.42919921875
503.21109	2684.83837890625
518.26074	1823.38171386719
528.2619	2007.58630371094
531.28076	3225.98168945313
548.30371	3603.38671875
560.23448	4133.37646484375
608.26245	1868.81469726563
705.31653	3342.20043945313
820.3443	1922.125
829.47797	3402.7919921875
836.3512	1823.84802246094
861.38757	2888.34790039063
950.4552	3031.63793945313
1067.4775	2196.30053710938
1131.5526	27848.4438476563
1162.5411	1747.82836914063
1360.6442	6674.01123046875
1375.642	6030.57421875
peaklist end

peaklist start
mz=830.400777111161
fragmentation=HCD
charge=5
header=RawFile: QE929_MSQ1321_20180329_Heba_ub_s6_10_3 Index: 16490 Silind: 69937
102.05514	7286.392578125
104.05293	1810.54699707031
109.19881	1497.5029296875
120.08067	3033.67749023438
121.91732	1382.61499023438
129.10217	6474.5185546875
132.23991	1512.89660644531
136.07542	20250.162109375
143.12901	2220.86474609375
144.12077	2769.63134765625
159.09131	6829.119140625
175.11935	1414.7900390625
184.1087	2029.00073242188
198.79712	1594.99353027344
201.12256	1922.60668945313
211.18086	1942.90246582031
212.10223	17254.384765625
229.11746	3118.3994140625
231.11649	1938.78735351563
239.17542	2919.06909179688
243.1086	5602.953125
243.13208	2649.9794921875
247.10829	3173.81372070313
249.15956	7132.81689453125
261.15714	3943.87060546875
265.11847	10197.5029296875
270.18042	6155.4677734375
277.15536	3090.36987304688
293.1124	7091.185546875
311.1704	9583.38195800781
333.18726	1609.2451171875
368.21719	3280.58764648438
380.15659	2170.19140625
382.20795	3053.5087890625
392.18134	5782.93017578125
418.19202	1899.51220703125
435.22473	1747.67919921875
451.23486	1776.24987792969
531.28076	2404.490234375
532.2428	2017.59216308594
548.30811	2364.0927734375
566.28247	6077.46362304688
628.31787	1774.71838378906
705.30896	1961.93176269531
818.43097	1829.1708984375
819.42444	2234.23486328125
1126.9197	1915.8447265625
1131.5574	40316.494140625
1197.595	10193.7939453125
1375.6641	2723.74975585938
peaklist end

peaklist start
mz=1037.804224493
fragmentation=HCD
charge=4
header=RawFile: QE929_MSQ1321_20180329_Heba_ub_s4_10_1 Index: 18619 Silind: 80458
105.59904	1738.89611816406
110.07143	1834.64123535156
144.69475	1576.2490234375
326.88873	2105.62890625
334.02188	1569.85510253906
365.36603	1606.154296875
398.33594	1697.98388671875
436.59869	1684.94787597656
575.36115	1798.81176757813
584.94232	1781.08276367188
807.74475	2044.47399902344
912.60742	1808.29150390625
921.4599	2679.44165039063
922.45221	2701.55688476563
997.4035	1865.03442382813
1142.2961	2144.65112304688
peaklist end

peaklist start
mz=830.799964045602
fragmentation=HCD
charge=5
header=RawFile: QE929_MSQ1321_20180329_Heba_ub_s1_ctrl_1 Index: 14205 Silind: 67247
124.89944	1614.09997558594
161.20511	1561.94311523438
166.65781	1449.32312011719
170.10831	1581.15161132813
188.00716	1388.69323730469
190.03629	1422.72912597656
3726.272	2350.5419921875
3884.8914	2265.52319335938
4121.8521	2243.14184570313
4249.0444	2456.765625
peaklist end

peaklist start
mz=593.718255769906
fragmentation=HCD
charge=7
header=RawFile: QE929_MSQ1321_20180329_Heba_ub_s1_ctrl_1 Index: 12226 Silind: 39434
102.18142	1029.37585449219
110.25994	1038.76025390625
110.65645	1120.78601074219
132.60297	1215.28784179688
136.07507	2460.943359375
307.62433	1373.46008300781
355.06808	1506.83276367188
355.52615	1195.03173828125
706.81268	1279.82897949219
851.4942	1496.7060546875
1243.7504	1531.3935546875
1413.3813	1410.49572753906
peaklist end

peaklist start
mz=830.954796907983
fragmentation=HCD
charge=5
header=RawFile: QE929_MSQ1321_20180329_Heba_ub_s4_10_1 Index: 9073 Silind: 64504
110.07151	5314.42236328125
120.08105	2194.90625
143.5231	1290.24304199219
165.73698	1464.17102050781
209.13953	7016.02294921875
237.13432	2205.43725585938
435.22784	1612.01831054688
610.1344	1417.68518066406
731.85455	1657.89855957031
1427.4554	1759.40979003906
peaklist end

peaklist start
mz=830.954825384571
fragmentation=HCD
charge=5
header=RawFile: QE929_MSQ1321_20180329_Heba_ub_s6_10_3 Index: 9326 Silind: 67209
110.07153	6165.94677734375
120.08041	2504.18579101563
129.10226	1872.28869628906
139.24455	1411.73010253906
148.50238	1443.72375488281
164.28775	1473.66650390625
173.68558	1761.84729003906
189.61925	1526.46459960938
209.13985	6117.83837890625
237.13437	2440.21655273438
434.61508	1478.80981445313
460.18518	1557.35632324219
604.06989	1666.46801757813
626.11493	1625.20349121094
825.11084	1688.62622070313
942.12531	1598.80847167969
1237.4045	1938.13903808594
1298.6835	2014.92553710938
peaklist end

peaklist start
mz=831.155306035052
fragmentation=HCD
charge=5
header=RawFile: QE929_MSQ1321_20180329_Heba_ub_s3_ctrl_3 Index: 8560 Silind: 64412
110.07202	8911.587890625
120.08159	2192.91943359375
153.94884	1567.46667480469
157.75403	1562.62890625
178.7701	1578.53857421875
191.63058	1590.56091308594
209.14009	6700.7900390625
232.16856	1374.50903320313
373.41086	1755.17919921875
1002.7429	1700.59997558594
peaklist end

peaklist start
mz=832.40852110641
fragmentation=HCD
charge=5
header=RawFile: QE929_MSQ1321_20180329_Heba_ub_s6_10_3 Index: 15723 Silind: 69635
120.02979	1231.22900390625
126.28168	1301.58459472656
135.31117	1560.52392578125
171.1106	1463.68151855469
204.93993	1353.66284179688
348.47632	1420.72497558594
488.19272	2333.09594726563
704.81592	2094.48388671875
832.40811	36802.1059570313
1418.4486	1707.9130859375
1542.5314	2060.23461914063
peaklist end

peaklist start
mz=832.40852110641
fragmentation=HCD
charge=5
header=RawFile: QE929_MSQ1321_20180329_Heba_ub_s6_10_3 Index: 15783 Silind: 69635
110.07162	5799.3212890625
115.92901	1469.9404296875
133.80565	1420.6962890625
136.07533	1742.49536132813
171.112	1516.34594726563
198.89168	1539.88415527344
208.8844	1408.72985839844
270.18161	2120.396484375
270.22107	1427.37158203125
368.62912	1682.81872558594
387.71869	1576.96887207031
536.92633	1612.76745605469
832.40619	3994.42443847656
918.71698	1866.20556640625
974.5661	1801.15869140625
1424.8038	1752.26354980469
1778.5648	1996.16345214844
2065.3621	1771.28637695313
peaklist end

peaklist start
mz=694.52786809767
fragmentation=HCD
charge=6
header=RawFile: QE929_MSQ1321_20180329_Heba_ub_s3_ctrl_3 Index: 15637 Silind: 50796
102.11913	1264.43676757813
105.76582	1361.5576171875
130.1062	1379.1650390625
159.09212	6355.41162109375
171.13148	1327.50561523438
213.33879	1320.72875976563
385.94742	1640.92797851563
561.30219	2071.97045898438
607.09967	1333.71203613281
789.40747	2331.63696289063
796.41583	2588.357421875
860.44812	2163.05102539063
867.44208	2746.544921875
1268.2787	1542.6513671875
1852.6744	1650.61633300781
2078.3994	1745.91528320313
2533.5347	1687.28039550781
2853.6426	1895.15209960938
peaklist end

peaklist start
mz=1389.34972373594
fragmentation=HCD
charge=3
header=RawFile: QE929_MSQ1321_20180329_Heba_ub_s6_10_3 Index: 19377 Silind: 92017
109.03889	1794.33898925781
111.82071	2232.50073242188
152.30235	1743.10473632813
154.87364	2124.68579101563
292.85709	2026.23754882813
317.03525	2026.60083007813
434.1622	2153.166015625
721.65436	2555.14477539063
809.10425	2420.583984375
837.35022	2484.56201171875
peaklist end

peaklist start
mz=1389.3497324765
fragmentation=HCD
charge=3
header=RawFile: QE929_MSQ1321_20180329_Heba_ub_s7_30_1 Index: 18857 Silind: 88625
126.22694	2073.78930664063
126.23562	2377.63525390625
129.92949	2112.78686523438
147.34109	2090.00244140625
196.92203	2065.44262695313
222.00073	2354.2490234375
300.27142	2031.37182617188
380.48569	1979.53747558594
1019.0188	2552.85595703125
1393.6938	3296.9443359375
1519.6268	2885.45434570313
peaklist end

peaklist start
mz=1389.35294886667
fragmentation=HCD
charge=3
header=RawFile: QE929_MSQ1321_20180329_Heba_ub_s9_30_3 Index: 19147 Silind: 95580
126.36002	1823.29870605469
152.83138	2381.43017578125
165.8781	2034.15270996094
201.41495	2449.3134765625
271.07944	2044.62512207031
297.67307	2229.14599609375
322.39261	2353.85815429688
398.87485	2531.99462890625
547.37311	2643.18505859375
616.05914	2598.67407226563
1134.3468	2748.44116210938
1393.6886	2996.88256835938
1394.6698	2453.0283203125
1487.5005	2437.67749023438
1893.1858	2540.8623046875
peaklist end

peaklist start
mz=836.604966679657
fragmentation=HCD
charge=5
header=RawFile: QE929_MSQ1321_20180329_Heba_ub_s9_30_3 Index: 17260 Silind: 76944
100.17589	1352.67822265625
104.05318	2673.73120117188
106.44671	1276.85363769531
110.07147	25380.181640625
120.08081	9187.072265625
121.06543	1368.85827636719
136.07567	19644.560546875
146.06006	2106.02416992188
151.66087	1357.19482421875
159.09128	1872.70532226563
170.09215	5807.6865234375
175.11821	3166.41748046875
177.10211	5362.5791015625
183.14917	2266.99365234375
197.12857	1788.98205566406
205.09663	2481.79272460938
218.0946	2846.45581054688
229.86194	1463.01501464844
233.09184	2682.36450195313
249.09924	1477.81494140625
250.11826	12701.228515625
261.08801	2412.59594726563
262.11893	2601.55737304688
270.69949	1632.82543945313
275.03427	1703.06628417969
278.11371	15598.7507324219
299.17267	1619.58459472656
326.16995	2241.70336914063
334.18674	1774.68603515625
347.17697	1560.00500488281
368.22757	2092.35375976563
381.19693	1669.90161132813
409.15231	2481.8056640625
462.82742	1394.16320800781
512.28113	2557.22021484375
687.68665	1690.26684570313
698.42163	3438.05078125
782.30347	1538.89575195313
799.46306	9298.5947265625
1159.541	2331.25244140625
1472.7374	2156.375
1681.8583	2982.73095703125
1681.8826	10276.3298339844
1682.8783	2581.525390625
peaklist end

peaklist start
mz=836.805826042456
fragmentation=HCD
charge=5
header=RawFile: QE929_MSQ1321_20180329_Heba_ub_s6_10_3 Index: 12611 Silind: 68649
109.61205	1385.54638671875
120.08103	11832.6064453125
129.10304	6314.40087890625
167.08157	5204.5380859375
170.03044	1408.56286621094
171.11307	2737.47973632813
175.08701	7084.15478515625
175.1194	1651.19165039063
184.10887	6010.404296875
195.07719	2050.74340820313
199.14449	1664.35327148438
203.12144	1998.82348632813
212.103	44275.69921875
213.10652	3390.8955078125
217.09927	2662.83618164063
226.11841	12407.615234375
229.13014	6556.4658203125
233.12971	2376.76489257813
242.14966	1749.63122558594
261.125	2257.32983398438
270.1811	7718.23107910156
283.14002	30155.4011230469
311.17218	11291.0266113281
323.20499	1592.65649414063
333.18744	1722.18859863281
351.20374	3670.92993164063
368.23196	3537.29248046875
374.20346	2381.80200195313
380.15973	2706.44458007813
382.21262	3212.33422851563
396.22433	3160.13134765625
397.18594	2134.18774414063
408.22598	2813.0947265625
462.22501	1939.12231445313
485.00006	1569.35180664063
488.24567	2137.81518554688
535.28839	1956.56274414063
545.27515	1765.29443359375
567.79175	2087.78149414063
591.27142	2122.49731445313
599.31641	3524.25
696.33112	1850.27880859375
771.25873	1660.99072265625
788.41895	1703.69799804688
818.43616	2968.49731445313
869.90033	2669.34375
1132.5617	45553.7705078125
1257.6165	9028.9169921875
1410.8208	1860.6728515625
1507.7069	2455.41015625
peaklist end

peaklist start
mz=697.702608986849
fragmentation=HCD
charge=6
header=RawFile: QE929_MSQ1321_20180329_Heba_ub_s6_10_3 Index: 13813 Silind: 56947
102.75255	1304.03820800781
110.07164	4695.54150390625
129.10229	2787.59423828125
136.07549	6940.19677734375
175.119	1497.30224609375
198.56107	1368.51159667969
223.97765	1269.84020996094
262.60077	1404.67492675781
358.91061	1437.2451171875
370.81927	1337.08129882813
395.49316	1237.15112304688
460.25272	2565.77099609375
672.72839	1723.78369140625
742.41559	1511.00659179688
776.75146	1591.85095214844
807.42413	2160.23266601563
910.42157	2725.86083984375
1021.5638	1673.71801757813
2037.6183	2053.43774414063
peaklist end

peaklist start
mz=600.146255411696
fragmentation=HCD
charge=7
header=RawFile: QE929_MSQ1321_20180329_Heba_ub_s9_30_3 Index: 13522 Silind: 41224
101.07103	1340.44372558594
103.25003	1074.48864746094
104.05293	1506.29870605469
104.81046	1130.89831542969
112.07596	1555.51586914063
113.07135	1700.33654785156
120.08079	5096.55810546875
129.1021	1713.34326171875
136.07544	5507.9248046875
143.118	4777.7236328125
157.13431	1608.78442382813
171.11278	1905.77172851563
186.12059	1202.87622070313
187.1433	2833.642578125
188.0748	1545.64587402344
197.12714	1267.52844238281
199.07123	1614.03259277344
200.48447	1272.72570800781
204.26607	1245.564453125
214.59351	1265.361328125
226.1553	5156.60400390625
240.09685	1411.70153808594
254.14883	2640.94091796875
297.19223	1502.41662597656
299.13449	1934.30493164063
317.14615	1575.27844238281
356.22809	1340.01770019531
412.21997	4837.73974609375
425.93842	1449.34692382813
599.38525	2691.44506835938
609.91901	1692.64208984375
742.65906	1546.95202636719
827.43085	2170.32373046875
1014.6107	2975.6474609375
peaklist end

peaklist start
mz=1049.71844842558
fragmentation=HCD
charge=4
header=RawFile: QE929_MSQ1321_20180329_Heba_ub_s6_10_3 Index: 16963 Silind: 80507
138.05521	3261.98779296875
160.51573	1748.37463378906
204.08682	3346.60107421875
259.27466	1800.55187988281
367.23508	3261.36889648438
425.07318	1732.88525390625
954.24829	1922.24670410156
1184.6262	1980.39294433594
peaklist end

peaklist start
mz=1050.24458575382
fragmentation=HCD
charge=4
header=RawFile: QE929_MSQ1321_20180329_Heba_ub_s3_ctrl_3 Index: 13392 Silind: 75082
136.0764	2685.52026367188
159.09125	2314.86157226563
183.08888	1906.962890625
209.34721	1641.66857910156
213.89943	1798.51049804688
260.0871	6342.4560546875
276.50912	1714.02685546875
308.42188	1774.5107421875
531.10156	1855.00402832031
562.10559	2180.76806640625
609.22894	2663.53637695313
631.74146	2094.35302734375
725.66321	1724.68884277344
788.33447	1913.47253417969
1052.8458	2055.3056640625
1262.5391	11451.1821289063
2054.7266	2107.29565429688
peaklist end

peaklist start
mz=1050.24458575382
fragmentation=HCD
charge=4
header=RawFile: QE929_MSQ1321_20180329_Heba_ub_s3_ctrl_3 Index: 13435 Silind: 75082
134.80754	1695.95141601563
136.07533	2207.1640625
232.56779	1731.84020996094
234.31276	1723.38000488281
245.82114	1889.65563964844
515.60059	1752.17358398438
665.91632	1957.75549316406
966.44946	1998.29992675781
1011.0684	2426.04907226563
1262.5239	3531.32177734375
1730.9656	1994.8203125
2645.0615	3062.21069335938
peaklist end

peaklist start
mz=1401.3282439974
fragmentation=HCD
charge=3
header=RawFile: QE929_MSQ1321_20180329_Heba_ub_s9_30_3 Index: 17567 Silind: 95540
331.84979	2447.73315429688
418.99185	2399.90966796875
433.22739	2461.43872070313
441.74594	2570.63354492188
1957.6536	2997.25708007813
3216.3357	2758.3310546875
3962.2004	3050.1142578125
peaklist end

peaklist start
mz=701.67330391617
fragmentation=HCD
charge=6
header=RawFile: QE929_MSQ1321_20180329_Heba_ub_s8_30_2 Index: 10537 Silind: 52491
104.05296	1535.99877929688
110.07131	2169.814453125
122.47179	1356.97277832031
129.10205	6645.39697265625
158.09903	2754.1220703125
187.14389	2807.26489257813
199.17993	1625.6328125
203.15739	1357.5263671875
211.78903	1342.984375
215.13864	1552.8193359375
227.17558	1438.29382324219
242.23787	1206.99060058594
252.10817	1524.54821777344
388.16214	2971.10571289063
501.24442	2263.67749023438
555.47437	1454.58068847656
658.8515	1373.24548339844
716.75073	1327.11157226563
725.66779	1729.02038574219
1170.7139	1517.30212402344
peaklist end

peaklist start
mz=1052.02585235722
fragmentation=HCD
charge=4
header=RawFile: QE929_MSQ1321_20180329_Heba_ub_s7_30_1 Index: 17327 Silind: 76812
106.73153	1545.28088378906
112.17366	1701.23718261719
205.56459	1685.57287597656
305.056	1531.25390625
478.90982	1701.67687988281
1012.0328	2004.72790527344
1048.528	3288.15405273438
1353.255	2142.29614257813
1545.0449	1993.37194824219
2377.4182	2755.88940429688
peaklist end

peaklist start
mz=842.766472987086
fragmentation=HCD
charge=5
header=RawFile: QE929_MSQ1321_20180329_Heba_ub_s3_ctrl_3 Index: 8474 Silind: 65552
119.08147	2358.7255859375
215.81367	1409.48034667969
262.08487	5752.55224609375
270.14459	2131.15576171875
420.62903	1551.51574707031
1210.4784	1720.04357910156
2320.3721	1763.19128417969
peaklist end

peaklist start
mz=602.53921272809
fragmentation=HCD
charge=7
header=RawFile: QE929_MSQ1321_20180329_Heba_ub_s9_30_3 Index: 5369 Silind: 39633
105.06635	2660.4345703125
110.07165	5523.81396484375
129.10251	1898.15197753906
133.04323	12642.49609375
136.07553	14590.716796875
139.04965	1633.76525878906
147.11285	1586.83435058594
157.06122	2433.10131835938
158.43159	1262.28259277344
159.07576	1712.97448730469
166.89931	1150.87390136719
185.05606	4524.92041015625
187.07224	1607.37817382813
204.07906	1574.5908203125
220.07549	1234.16564941406
223.15613	1360.00671386719
226.08211	1179.08703613281
230.05962	5297.80224609375
244.09186	1523.2919921875
251.10344	2702.86987304688
302.09872	4635.49609375
314.66907	1330.67749023438
325.15536	1199.884765625
361.78531	1296.16723632813
482.27634	1479.15478515625
537.25153	1470.57214355469
554.26892	1608.4814453125
554.78107	1453.34814453125
626.54187	1233.41772460938
711.41479	1774.16516113281
734.38037	2020.251953125
833.45886	2254.47192382813
865.47858	1907.91333007813
1019.526	2290.49194335938
peaklist end

peaklist start
mz=843.2055136939
fragmentation=HCD
charge=5
header=RawFile: QE929_MSQ1321_20180329_Heba_ub_s2_ctrl_2 Index: 12993 Silind: 71480
110.0716	9517.0673828125
110.42052	1549.03332519531
113.40042	1391.68212890625
129.10199	1691.06323242188
136.07596	6037.10546875
140.65608	1335.94714355469
143.11816	1738.13842773438
147.11348	1972.86840820313
149.67789	1540.57604980469
171.11238	5666.65576171875
183.70654	1522.47424316406
202.20741	1520.90930175781
213.16045	1758.9423828125
225.15987	2205.40478515625
229.11736	3355.80859375
270.18118	19937.45703125
271.45703	1415.11828613281
557.70789	1987.6845703125
713.63922	1666.61669921875
866.40631	1774.15942382813
901.42578	3240.67358398438
1015.4606	2785.09814453125
1061.4512	2128.90283203125
1305.4364	1861.0458984375
2226.4124	2304.86767578125
2570.363	2315.05346679688
peaklist end

peaklist start
mz=843.2055136939
fragmentation=HCD
charge=5
header=RawFile: QE929_MSQ1321_20180329_Heba_ub_s2_ctrl_2 Index: 13016 Silind: 71480
110.07165	2166.25048828125
112.5293	1333.72229003906
124.69131	1232.64489746094
129.10211	2445.45776367188
136.07552	2195.4833984375
137.07884	1321.64501953125
143.11812	3152.6806640625
152.00438	1416.76135253906
171.11296	2018.39172363281
212.10335	3233.09912109375
225.1591	1984.32458496094
246.18211	1852.38439941406
270.18027	8409.4736328125
380.1543	1634.95739746094
383.2662	1748.62133789063
455.00397	1590.22692871094
480.93155	1365.81030273438
602.15875	1838.55773925781
724.33032	1613.80590820313
842.909	2590.38745117188
1138.5996	1708.83068847656
1159.5525	5157.75537109375
1160.5431	3188.86474609375
1518.3329	1700.97729492188
peaklist end

peaklist start
mz=602.724866164564
fragmentation=HCD
charge=7
header=RawFile: QE929_MSQ1321_20180329_Heba_ub_s3_ctrl_3 Index: 14623 Silind: 38722
110.73827	1074.37097167969
120.08099	8915.5556640625
129.10223	1880.40576171875
130.06506	7193.81005859375
143.11786	2520.99487304688
144.15482	1006.57684326172
159.09123	6796.0556640625
187.08667	1284.58251953125
261.87234	1125.65148925781
292.72073	1451.09582519531
763.4129	1354.49645996094
856.36414	1457.85791015625
889.59583	1513.17468261719
1222.1484	1594.18872070313
2034.7032	1701.57092285156
peaklist end

peaklist start
mz=603.546394206191
fragmentation=HCD
charge=7
header=RawFile: QE929_MSQ1321_20180329_Heba_ub_s2_ctrl_2 Index: 7629 Silind: 43181
101.07129	2280.21533203125
110.07138	10064.80859375
115.08714	5067.91796875
120.08149	1387.34411621094
120.60548	1058.71618652344
129.06595	4658.93212890625
129.1024	54333.70703125
129.11156	2121.92236328125
130.08656	3011.2578125
130.10597	2535.09252929688
130.77769	1364.81384277344
132.07706	4660.1845703125
133.04388	1762.91271972656
136.07642	6167.38427734375
143.08174	1924.04382324219
143.11806	10871.5830078125
145.67899	1119.64978027344
147.11343	5598.22265625
152.03445	1775.81884765625
158.09204	1398.72900390625
167.89978	1410.93872070313
169.06145	6574.28955078125
169.41379	1168.69519042969
171.07666	12487.466796875
171.11382	5841.54638671875
172.08028	1424.85339355469
173.12863	1654.07495117188
175.11993	3112.76806640625
183.14934	2621.830078125
186.08757	8567.291015625
188.58353	1406.75561523438
198.12364	3008.22924804688
200.13908	1773.39624023438
201.12344	2211.47290039063
209.05504	1522.95837402344
210.16135	1407.35925292969
226.11833	19880.87109375
226.15483	1542.45141601563
227.12224	1890.80737304688
228.17128	2552.46362304688
242.14899	4845.6328125
243.10951	7383.47314453125
244.16632	2408.66552734375
247.10776	2104.39111328125
251.14969	1575.80126953125
270.14509	9613.01171875
325.15134	1958.55004882813
325.18844	9895.0283203125
358.13968	1644.22900390625
374.25102	6874.26391601563
394.20947	1827.25671386719
409.97006	1296.67224121094
414.23527	20317.2094726563
473.32	11083.2419433594
474.26505	6157.93701171875
481.01135	1834.76440429688
510.25659	6470.0341796875
510.75253	4563.201171875
541.25873	2184.5341796875
594.32666	1407.58337402344
602.36205	32426.921875
618.32263	5736.22900390625
619.3281	8546.50964355469
627.34357	2285.3154296875
636.34705	1516.44567871094
701.42921	23318.5009765625
721.35272	7947.45947265625
749.36304	3002.2431640625
750.36328	11408.677734375
751.37946	2415.50634765625
768.42627	1886.189453125
790.93433	4902.42431640625
850.43298	2571.59375
872.96405	1547.2998046875
906.45251	2504.5517578125
925.53955	3031.08471679688
948.50886	8834.66809082031
951.5152	2242.28002929688
956.49353	2113.20458984375
994.52069	1424.59875488281
1018.504	10435.8377685547
1020.4991	6339.61181640625
1040.6039	10040.7331542969
1148.5812	2408.54174804688
1228.0509	1500.37561035156
1256.6989	4326.431640625
1257.6794	2050.70385742188
1355.7474	4463.1640625
1356.7358	2073.70361328125
1572.478	1538.47839355469
peaklist end

peaklist start
mz=1056.46613259477
fragmentation=HCD
charge=4
header=RawFile: QE929_MSQ1321_20180329_Heba_ub_s6_10_3 Index: 17065 Silind: 80513
104.64678	1580.28137207031
110.97753	1615.22778320313
166.16498	1773.64575195313
271.46384	1851.63146972656
294.57849	2097.48486328125
306.6134	1697.3818359375
457.27649	1768.62658691406
744.25006	2429.56909179688
2152.3481	2510.1474609375
2629.8081	2427.31982421875
2656.7593	2166.54858398438
peaklist end

peaklist start
mz=1056.71751176824
fragmentation=HCD
charge=4
header=RawFile: QE929_MSQ1321_20180329_Heba_ub_s8_30_2 Index: 16849 Silind: 83679
111.45148	1818.16833496094
145.32483	1677.03771972656
214.40945	2115.97290039063
242.10274	1664.86682128906
356.23047	2851.84594726563
398.22885	1911.25573730469
406.9357	1514.7265625
428.88147	1678.50671386719
518.72528	1663.94458007813
1284.6029	2492.9599609375
2083.2629	2722.27294921875
2406.2136	2291.537109375
2442.1301	2718.4599609375
peaklist end

peaklist start
mz=1057.72457615719
fragmentation=HCD
charge=4
header=RawFile: QE929_MSQ1321_20180329_Heba_ub_s6_10_3 Index: 14721 Silind: 80126
100.63577	1654.81909179688
126.05474	8594.4404296875
138.05499	16359.091796875
149.26286	1616.00024414063
168.06506	8168.77099609375
186.07549	7143.42529296875
204.08672	16281.82421875
207.13066	1637.87194824219
274.09125	3426.75219726563
385.78931	1901.86352539063
615.51019	2258.12280273438
1209.2844	1917.23266601563
peaklist end

peaklist start
mz=705.500422651713
fragmentation=HCD
charge=6
header=RawFile: QE929_MSQ1321_20180329_Heba_ub_s8_30_2 Index: 8693 Silind: 55043
129.10245	25714.34375
140.32156	1174.55590820313
141.10262	2476.77661132813
146.22495	1313.29284667969
167.85916	1649.30554199219
169.09663	2888.4892578125
171.1131	5019.572265625
174.00175	1367.6572265625
217.74336	1384.45666503906
238.11684	1411.59619140625
244.12906	2528.79467773438
268.12698	1740.31921386719
424.3208	1371.59216308594
438.03088	1461.99047851563
600.47528	1354.95458984375
672.14001	1502.62670898438
704.37561	2155.14819335938
1007.0663	1656.60168457031
1175.594	2356.07666015625
1194.8698	1699.9228515625
peaklist end

peaklist start
mz=846.615758018867
fragmentation=HCD
charge=5
header=RawFile: QE929_MSQ1321_20180329_Heba_ub_s9_30_3 Index: 17876 Silind: 77462
136.07541	1997.7666015625
144.07657	1610.78759765625
151.28922	1348.62817382813
152.01328	1467.91809082031
172.07111	15408.0888671875
185.15292	1301.44421386719
196.67795	1361.02722167969
263.10193	1462.77478027344
285.15387	13273.71875
288.20224	8029.02392578125
322.21884	1707.43310546875
398.23755	7949.60791015625
561.29932	2463.77587890625
646.80206	1681.91003417969
741.35437	2244.126953125
854.4375	3270.5927734375
994.49817	2010.00622558594
1017.4951	4689.79162597656
1130.5819	5784.58203125
1293.6296	6170.2666015625
1294.6542	2771.01416015625
1513.5634	1978.16528320313
peaklist end

peaklist start
mz=846.616038076905
fragmentation=HCD
charge=5
header=RawFile: QE929_MSQ1321_20180329_Heba_ub_s7_30_1 Index: 17598 Silind: 72944
106.06996	1547.15075683594
141.9442	1605.95288085938
172.07089	10244.88671875
175.11923	1525.92639160156
182.40567	1443.90356445313
257.5614	1385.77746582031
261.92834	1739.17639160156
285.15439	12804.0966796875
288.20142	6431.15478515625
362.11765	1756.78991699219
398.2363	6647.69482421875
630.54773	1562.15380859375
854.43738	3087.79467773438
901.31482	1570.78479003906
1017.4976	8021.23681640625
1130.5773	2301.26684570313
1293.6361	6866.12158203125
1294.6599	2757.74462890625
peaklist end

peaklist start
mz=1058.0196167951
fragmentation=HCD
charge=4
header=RawFile: QE929_MSQ1321_20180329_Heba_ub_s7_30_1 Index: 17589 Silind: 77007
110.07262	1536.80102539063
112.49496	1692.78588867188
125.07726	1587.04357910156
126.29748	1627.50244140625
186.99506	1531.81909179688
242.17079	1732.80920410156
300.15527	3756.5771484375
368.74216	1698.1533203125
399.22037	2774.86083984375
413.23572	2363.00146484375
626.4491	2039.67541503906
638.10693	1824.77136230469
1447.7276	6745.79858398438
1504.7252	17758.8041992188
1603.8137	3094.916015625
1800.8243	2416.16967773438
2080.9146	2642.00708007813
peaklist end

peaklist start
mz=1058.01994019128
fragmentation=HCD
charge=4
header=RawFile: QE929_MSQ1321_20180329_Heba_ub_s8_30_2 Index: 17981 Silind: 83942
107.23788	1696.67028808594
122.48513	1746.50061035156
185.16385	1760.259765625
189.06889	1997.47497558594
211.65921	1629.33618164063
213.15845	2000.13793945313
259.58511	1724.11889648438
385.24255	2484.7685546875
399.22269	3325.44384765625
467.28882	2207.55224609375
482.70535	1954.18493652344
484.30972	3295.0478515625
520.22076	1886.41235351563
1356.9287	1931.08532714844
1388.6356	8059.72705078125
1476.1897	1884.61999511719
1486.0807	1764.33605957031
1506.7528	2958.07080078125
1604.798	3384.08374023438
1976.0311	2166.9033203125
peaklist end

peaklist start
mz=1058.02084716733
fragmentation=HCD
charge=4
header=RawFile: QE929_MSQ1321_20180329_Heba_ub_s9_30_3 Index: 17881 Silind: 86988
128.49162	1596.25329589844
143.66431	1668.74255371094
213.15865	2106.419921875
399.22275	7528.60302734375
431.66669	1975.52319335938
467.28326	3814.50024414063
484.30731	2826.4404296875
767.41089	2259.73095703125
1248.918	2178.5341796875
1363.7942	2336.96240234375
1388.6558	2696.412109375
1505.7483	10413.236328125
peaklist end

peaklist start
mz=846.816594637905
fragmentation=HCD
charge=5
header=RawFile: QE929_MSQ1321_20180329_Heba_ub_s6_10_3 Index: 18135 Silind: 70712
101.07143	2233.91967773438
120.49752	1304.72021484375
136.07535	2265.32397460938
144.0769	1567.20483398438
145.10846	1345.65991210938
172.07118	21638.5703125
175.11795	2159.47875976563
205.05928	1269.26354980469
285.15467	19665.5737304688
288.20224	10890.78125
381.21161	1542.66125488281
398.2381	6680.79931640625
405.34158	1433.31799316406
438.3197	1633.73571777344
561.30029	5940.6328125
600.95007	1645.39392089844
660.8692	1866.60595703125
741.35699	2647.36645507813
850.30426	2270.51489257813
854.44659	3120.45947265625
903.04028	1621.82214355469
999.31592	1678.47290039063
1017.5049	9944.53564453125
1130.5783	10357.6182861328
1177.847	1648.82653808594
1191.1436	1613.68762207031
1293.6544	10436.8994140625
1294.6464	8351.7236328125
1572.4115	2258.74633789063
1621.9163	1915.80871582031
1642.4437	1797.04309082031
peaklist end

peaklist start
mz=1058.51833525417
fragmentation=HCD
charge=4
header=RawFile: QE929_MSQ1321_20180329_Heba_ub_s6_10_3 Index: 16578 Silind: 80431
101.43285	1671.201171875
107.28166	1840.56860351563
114.79314	1543.64819335938
129.21875	1693.5146484375
138.78601	1463.93041992188
154.30336	1714.29724121094
165.57965	1729.33776855469
201.12209	1947.23547363281
207.04037	1727.22033691406
316.4288	1825.74401855469
352.88455	1718.32019042969
410.23785	1638.30932617188
513.30682	1889.87243652344
722.35632	1945.81848144531
927.16766	1929.97119140625
1046.5192	4932.27856445313
4145.9819	2784.94506835938
4695.2993	2772.53857421875
peaklist end

peaklist start
mz=847.218250567947
fragmentation=HCD
charge=5
header=RawFile: QE929_MSQ1321_20180329_Heba_ub_s9_30_3 Index: 17870 Silind: 77452
101.07113	2221.5048828125
104.37546	1494.55236816406
136.07552	1561.42395019531
159.26944	1569.88098144531
172.07074	2578.97216796875
194.80522	1735.25268554688
230.424	1449.57482910156
285.15393	2574.76611328125
288.20123	2175.78637695313
341.21844	2660.98803710938
355.23315	9535.4501953125
369.21823	1539.45837402344
402.42264	1527.38708496094
440.28967	1804.12219238281
454.30069	5280.28759765625
536.93195	1638.9833984375
847.43756	1810.87890625
903.29132	1548.93896484375
1022.9169	1620.81298828125
1077.3385	1739.20336914063
1131.5996	1741.7568359375
1295.631	2443.1767578125
1430.0282	1911.59680175781
peaklist end

peaklist start
mz=1059.24645064508
fragmentation=HCD
charge=4
header=RawFile: QE929_MSQ1321_20180329_Heba_ub_s6_10_3 Index: 4154 Silind: 79086
138.05534	1930.84851074219
194.23453	1561.9228515625
258.82895	1653.47412109375
332.07007	1746.38403320313
792.10077	1984.06066894531
867.89233	1962.30261230469
1271.2079	1976.05383300781
2116.9527	22150.9008789063
peaklist end

peaklist start
mz=1059.46320386783
fragmentation=HCD
charge=4
header=RawFile: QE929_MSQ1321_20180329_Heba_ub_s2_ctrl_2 Index: 4029 Silind: 81468
100.72109	1568.01623535156
109.25721	1647.46850585938
109.74961	1424.01489257813
131.82607	1896.0556640625
139.15083	1537.11975097656
204.27968	1784.24340820313
246.39124	1758.49816894531
603.80414	3244.69384765625
911.36914	2247.88623046875
1013.5016	2281.57299804688
1059.9678	3219.44506835938
1466.1111	1977.87390136719
2116.9611	59572.546875
peaklist end

peaklist start
mz=605.849524252512
fragmentation=HCD
charge=7
header=RawFile: QE929_MSQ1321_20180329_Heba_ub_s3_ctrl_3 Index: 10537 Silind: 38022
110.07156	1797.16101074219
120.08041	1876.67602539063
136.07556	5647.87255859375
173.12843	2759.62524414063
215.13899	5788.95947265625
243.1331	4703.4951171875
281.58951	1324.5263671875
294.18225	1462.93676757813
326.17148	1721.12182617188
336.63718	1380.5537109375
385.13846	1187.12585449219
725.36017	6331.6806640625
873.29291	1426.2421875
1165.4143	1565.44653320313
peaklist end

peaklist start
mz=605.849524252512
fragmentation=HCD
charge=7
header=RawFile: QE929_MSQ1321_20180329_Heba_ub_s3_ctrl_3 Index: 10566 Silind: 38022
110.07176	1596.91552734375
119.5285	1045.18530273438
120.08074	5239.40185546875
125.55905	1103.94970703125
129.10237	1893.12731933594
136.07573	5271.33544921875
143.11771	1388.86608886719
147.11261	2709.78466796875
173.12917	1207.314453125
197.45399	1285.28955078125
252.60228	1214.01171875
295.17416	1592.29479980469
417.35864	1258.70288085938
515.27929	15889.6411132813
528.25867	2055.82348632813
625.32849	1645.126953125
626.3183	2267.78271484375
725.35974	1958.02038574219
926.52399	1896.51489257813
945.4527	1867.25463867188
1226.8356	1567.66650390625
peaklist end

peaklist start
mz=1412.98822986617
fragmentation=HCD
charge=3
header=RawFile: QE929_MSQ1321_20180329_Heba_ub_s8_30_2 Index: 23287 Silind: 91637
112.11451	1883.80297851563
119.00826	2175.95141601563
129.10265	1974.32666015625
144.02269	2054.41674804688
170.21645	2104.25927734375
204.35539	1976.56042480469
374.05936	2118.99975585938
426.68457	2129.28442382813
743.38696	2576.88549804688
1372.8986	2977.64233398438
2071.4375	3139.16845703125
2140.481	3191.57446289063
2728.3723	3288.67041015625
peaklist end

peaklist start
mz=848.218052038375
fragmentation=HCD
charge=5
header=RawFile: QE929_MSQ1321_20180329_Heba_ub_s6_10_3 Index: 11189 Silind: 68274
106.92127	1495.19165039063
111.10503	1347.60119628906
233.14436	3309.85766601563
272.34012	1493.29248046875
315.1767	1453.7744140625
356.991	2113.39038085938
403.34671	1938.37683105469
1181.7046	2049.47192382813
1189.9092	1832.25891113281
1215.1405	1993.05700683594
1255.6909	2192.07104492188
1393.7849	2055.63525390625
1696.9161	93954.642578125
peaklist end

peaklist start
mz=848.251958834405
fragmentation=HCD
charge=5
header=RawFile: QE929_MSQ1321_20180329_Heba_ub_s2_ctrl_2 Index: 12463 Silind: 71339
107.75443	1442.1416015625
110.0718	1806.21411132813
112.01208	1247.84301757813
141.51949	1321.69567871094
204.29019	1841.69128417969
569.23199	1657.47290039063
1417.0884	1888.38684082031
peaklist end

peaklist start
mz=848.418578375437
fragmentation=HCD
charge=5
header=RawFile: QE929_MSQ1321_20180329_Heba_ub_s8_30_2 Index: 10939 Silind: 69823
104.05347	2011.8720703125
111.57013	1349.54406738281
112.08735	1365.22741699219
123.8102	1343.99523925781
129.10271	1458.01770019531
233.14381	6274.14697265625
303.57678	1533.51049804688
312.23016	2292.2880859375
340.21332	1568.57946777344
415.27527	2433.03344726563
444.15836	3208.85546875
457.28909	3675.79028320313
482.40253	1764.4736328125
714.37817	1897.53344726563
1125.5554	2058.3125
1156.6953	2263.44165039063
1181.7172	11589.736328125
1194.6414	1892.48803710938
1467.7668	2672.75463867188
1679.9076	5310.37475585938
1696.9171	246385.548828125
peaklist end

peaklist start
mz=848.418992920583
fragmentation=HCD
charge=5
header=RawFile: QE929_MSQ1321_20180329_Heba_ub_s4_10_1 Index: 11049 Silind: 65603
100.44147	1415.37353515625
104.05354	1794.67028808594
112.08738	2193.3203125
213.16087	1917.25256347656
233.145	3343.89868164063
329.16553	1568.03735351563
457.28595	2912.39331054688
529.50311	1671.98974609375
840.4549	1887.38623046875
840.94806	1929.69812011719
1156.6837	2675.8447265625
1181.7201	10747.1254882813
1336.729	2017.00280761719
1541.8135	1837.52795410156
1696.9158	186469.640625
peaklist end

peaklist start
mz=607.687989930966
fragmentation=HCD
charge=7
header=RawFile: QE929_MSQ1321_20180329_Heba_ub_s2_ctrl_2 Index: 5950 Silind: 42653
101.07128	1608.19384765625
102.8999	1181.60473632813
107.22861	1255.91394042969
110.07182	2112.54345703125
128.10719	2084.23681640625
129.10248	5495.3798828125
136.07622	2180.24096679688
143.11853	1380.80895996094
169.09673	1569.92065429688
173.14178	1809.17370605469
214.37521	1101.55773925781
346.79718	1254.21740722656
608.82745	1870.03869628906
624.68481	1542.728515625
646.1593	1417.12719726563
752.1767	1392.62890625
peaklist end

peaklist start
mz=709.506523304997
fragmentation=HCD
charge=6
header=RawFile: QE929_MSQ1321_20180329_Heba_ub_s9_30_3 Index: 11719 Silind: 55452
101.07159	1351.63562011719
105.20565	1154.36730957031
109.11979	1198.21826171875
110.07167	3187.54272460938
110.25594	1368.35778808594
120.08088	5866.3427734375
126.31158	1117.79821777344
129.10202	5933.1005859375
136.07512	1883.634765625
143.11804	2131.44067382813
169.09692	4951.51953125
171.11226	4679.24658203125
173.12845	2982.5478515625
183.1132	1255.3994140625
185.16528	4324.109375
199.1442	2038.42602539063
212.10316	2093.81860351563
212.14722	1467.20434570313
219.11287	2461.01245117188
234.12431	1573.49609375
258.54062	1675.66955566406
270.1806	2118.396484375
310.41656	1301.65100097656
318.1806	5514.41015625
333.15424	2387.12084960938
377.21622	1600.58984375
386.72873	1332.55224609375
387.20108	2194.71850585938
411.16107	1578.28454589844
525.96545	1659.57458496094
696.42841	1742.94665527344
722.37195	1713.38208007813
750.37122	2121.11987304688
788.44531	2590.10205078125
972.74091	1656.54296875
1068.5643	9934.2783203125
1181.6608	4930.3046875
1285.6063	2363.03979492188
1338.571	1840.52294921875
peaklist end

peaklist start
mz=710.524128827022
fragmentation=HCD
charge=6
header=RawFile: QE929_MSQ1321_20180329_Heba_ub_s6_10_3 Index: 9513 Silind: 55500
100.07638	1535.21362304688
128.07039	1367.39025878906
129.10161	1399.09338378906
136.604	1291.205078125
141.30914	1318.35766601563
143.11749	2008.12268066406
145.09738	10972.240234375
167.0808	1585.71337890625
185.09251	2517.63989257813
210.12387	2460.42895507813
221.09145	1596.58959960938
238.11781	8865.638671875
256.12875	5947.38720703125
266.14987	1824.50598144531
270.10608	1813.98498535156
279.06149	1629.22973632813
284.1618	2202.65844726563
414.30521	1334.93688964844
439.73184	1859.37976074219
523.92438	1838.75073242188
540.26129	5162.697265625
542.32294	1363.90771484375
560.77826	1399.63842773438
623.04156	1364.12634277344
668.3241	1440.96020507813
800.40118	13987.203125
807.42365	1787.93493652344
878.45286	39366.47265625
963.46417	1863.9150390625
1091.5217	2380.43774414063
1147.5608	10155.466796875
1148.5461	7138.75537109375
1302.9928	1755.86071777344
peaklist end

peaklist start
mz=1065.51295071806
fragmentation=HCD
charge=4
header=RawFile: QE929_MSQ1321_20180329_Heba_ub_s7_30_1 Index: 15981 Silind: 76321
138.55225	1637.12365722656
159.09201	2428.7802734375
192.59389	1523.87622070313
201.25603	1746.95104980469
241.57112	1432.71752929688
477.20456	1820.30908203125
793.27118	1975.88732910156
1827.4692	2265.83154296875
2020.3544	2338.6962890625
peaklist end

peaklist start
mz=1066.25987448203
fragmentation=HCD
charge=4
header=RawFile: QE929_MSQ1321_20180329_Heba_ub_s6_10_3 Index: 7166 Silind: 79364
188.66736	1588.00988769531
474.22986	3619.60522460938
513.29938	1828.57861328125
821.37738	6747.13330078125
1073.4936	10010.0451660156
1632.6942	2073.34448242188
1714.1331	2143.08935546875
2529.928	2311.6259765625
2873.1255	2262.53979492188
3032.4614	2688.45043945313
3062.4575	2629.06079101563
peaklist end

peaklist start
mz=609.754817998119
fragmentation=HCD
charge=7
header=RawFile: QE929_MSQ1321_20180329_Heba_ub_s9_30_3 Index: 4866 Silind: 42875
110.07166	193169
111.07513	12049.28515625
120.08118	13649.4775390625
121.08375	1362.662109375
129.10237	22621.291015625
131.33401	1635.73095703125
138.0663	14303.5185546875
141.67801	1409.35192871094
166.06102	2431.74243164063
171.07657	2014.84106445313
171.11304	2322.568359375
173.12802	1331.3896484375
198.08704	6074.3291015625
206.36778	1336.20141601563
212.11835	18400.189453125
212.13734	2427.68530273438
216.09778	6676.56494140625
219.14885	7792.88818359375
240.11356	8853.3154296875
247.14339	6064.5224609375
268.10864	2039.42248535156
272.16016	2265.90283203125
299.13678	2934.28735351563
317.14465	1714.70629882813
318.18066	6951.951171875
338.19678	1589.17370605469
366.19278	57664.5458984375
394.75949	1596.72155761719
401.21313	1946.63940429688
427.24533	1396.14624023438
429.24588	1963.83374023438
433.74237	11274.6162109375
540.33136	5077.5009765625
609.35291	1917.27014160156
609.82617	8814.98046875
610.33606	6346.89892578125
636.2948	1894.78564453125
656.36792	2204.71362304688
669.34436	1649.28625488281
687.36261	1683.11462402344
769.4184	7136.54931640625
799.41858	1817.150390625
806.4248	1753.86535644531
866.46997	2629.5732421875
898.49353	2240.59399414063
936.50439	4559.1796875
1200.6383	6575.11840820313
peaklist end

peaklist start
mz=711.492921205567
fragmentation=HCD
charge=6
header=RawFile: QE929_MSQ1321_20180329_Heba_ub_s4_10_1 Index: 2838 Silind: 47930
101.07132	1388.48718261719
126.05524	1413.36022949219
126.55966	1296.39453125
147.11273	1471.15625
154.62227	1244.4384765625
157.1082	2523.9111328125
175.11911	1531.64965820313
197.15765	1214.67749023438
204.13515	2462.07861328125
206.39096	1512.35522460938
240.09897	2076.763671875
376.88641	9176.705078125
377.22449	1633.26623535156
481.12134	1690.12060546875
546.24963	3010.42919921875
564.82867	1775.79284667969
565.323	7001.77197265625
573.836	1740.83203125
590.28827	2158.09716796875
598.95251	1955.59289550781
599.29297	12669.0087890625
608.61688	1955.07580566406
614.29126	1958.78100585938
663.84393	20152.93359375
664.33942	6369.51513671875
666.86401	2045.17907714844
711.83496	2185.45483398438
770.37482	3002.82446289063
807.72809	1691.17028808594
898.4187	1640.0751953125
906.35773	3149.4267578125
929.68939	1550.53308105469
1034.4058	1659.66235351563
1055.4795	1499.64697265625
1112.6032	5294.39038085938
1396.7507	1623.93408203125
1419.712	17643.7092285156
1437.6174	2102.26293945313
peaklist end

peaklist start
mz=610.041270575876
fragmentation=HCD
charge=7
header=RawFile: QE929_MSQ1321_20180329_Heba_ub_s1_ctrl_1 Index: 11134 Silind: 42384
101.07144	1628.87658691406
102.93278	1360.09375
109.00954	1240.08520507813
129.93353	1342.94970703125
144.64912	1162.03588867188
174.43468	1242.14868164063
179.59631	1286.71838378906
219.99661	1147.79663085938
253.81041	1282.82202148438
388.44788	1480.10607910156
405.86069	1268.462890625
peaklist end

peaklist start
mz=1423.96275083345
fragmentation=HCD
charge=3
header=RawFile: QE929_MSQ1321_20180329_Heba_ub_s8_30_2 Index: 23583 Silind: 93249
138.28677	2350.01611328125
141.96201	2038.56970214844
156.68614	2061.07739257813
277.8176	2674.63818359375
351.65909	2315.9150390625
384.41669	2183.48071289063
449.23969	2432.65747070313
458.82309	2432.10302734375
850.79559	2602.37231445313
926.66333	2362.59765625
977.14703	2810.33984375
peaklist end

peaklist start
mz=1423.9973760292
fragmentation=HCD
charge=3
header=RawFile: QE929_MSQ1321_20180329_Heba_ub_s3_ctrl_3 Index: 12898 Silind: 86549
101.77827	1876.36560058594
112.53428	1924.01135253906
295.90726	2531.17797851563
457.98138	2409.9697265625
564.31848	2066.1767578125
663.50525	3272.82861328125
1020.1605	2482.41967773438
1131.5686	3636.38354492188
1242.6033	20805.2524414063
1243.1263	16643.501953125
1367.0702	3360.57983398438
1479.7963	21944.798828125
1480.7877	26540.7348632813
1584.5063	2789.69775390625
3409.3342	3504.71875
3982.4761	4268.9609375
4191.2651	3496.18530273438
4272.0825	3187.68579101563
peaklist end

peaklist start
mz=611.015585681364
fragmentation=HCD
charge=7
header=RawFile: QE929_MSQ1321_20180329_Heba_ub_s7_30_1 Index: 8595 Silind: 34069
110.0723	1195.86499023438
120.08096	2460.98461914063
121.0498	1192.11560058594
129.10243	5655.48876953125
136.07555	27569.03515625
143.11784	8120.16796875
175.11852	2053.23266601563
177.10196	2634.75
207.11258	5688.42041015625
235.10683	1750.74487304688
240.13382	2308.0244140625
334.17426	1521.384765625
356.19894	1448.19482421875
449.92603	1346.42626953125
603.56262	1666.9990234375
676.40204	1373.86474609375
712.86279	1629.05114746094
751.87817	1212.119140625
799.43955	31331.2114257813
829.42535	1801.02563476563
927.53925	2530.01171875
1325.0828	1480.97644042969
peaklist end

peaklist start
mz=1069.25911325422
fragmentation=HCD
charge=4
header=RawFile: QE929_MSQ1321_20180329_Heba_ub_s6_10_3 Index: 6019 Silind: 79262
131.49025	1464.03173828125
144.85117	1825.65393066406
148.51782	1454.74047851563
149.86967	1521.88464355469
153.49127	1502.61120605469
217.53127	1787.14685058594
278.01221	1659.36071777344
284.47028	1711.525390625
972.50275	8909.3828125
973.50824	11072.20703125
1051.4507	23565.4396972656
1068.4854	30051.13671875
1559.2512	2019.51696777344
2763.8896	2232.98217773438
peaklist end

peaklist start
mz=611.700470877871
fragmentation=HCD
charge=7
header=RawFile: QE929_MSQ1321_20180329_Heba_ub_s2_ctrl_2 Index: 10710 Silind: 43638
107.21142	1234.94348144531
120.08109	1652.11328125
120.61651	1161.24938964844
129.10213	2304.69970703125
136.07533	5400.24560546875
185.16422	1858.13452148438
218.7505	1148.90637207031
263.21439	1474.36694335938
388.47244	1272.68139648438
615.14154	1467.2587890625
651.88104	1555.54296875
786.71899	1329.33410644531
900.01416	1428.88647460938
1171.7285	1530.02087402344
1240.8684	1816.17687988281
1361.615	1862.39465332031
peaklist end

peaklist start
mz=713.510763082857
fragmentation=HCD
charge=6
header=RawFile: QE929_MSQ1321_20180329_Heba_ub_s6_10_3 Index: 9525 Silind: 55491
110.07157	1348.005859375
110.20858	1247.03442382813
141.11751	1240.76293945313
143.11694	1322.80456542969
166.49524	1379.67639160156
267.14612	1422.49829101563
290.77249	1249.08898925781
891.19305	1505.62829589844
1284.4634	1775.00756835938
1642.5258	2073.32495117188
2375.1873	1762.20043945313
2464.2537	1908.41381835938
peaklist end

peaklist start
mz=714.311337653957
fragmentation=HCD
charge=6
header=RawFile: QE929_MSQ1321_20180329_Heba_ub_s5_10_2 Index: 14871 Silind: 56607
100.106	1236.63757324219
120.08064	1252.04895019531
148.55074	1491.44921875
179.2878	1385.44836425781
215.72491	1569.69226074219
243.13306	7161.037109375
255.31197	1435.74499511719
343.16269	1290.02221679688
396.29184	1246.13391113281
543.27606	2884.62817382813
656.36029	2552.7529296875
1119.2468	1493.93176269531
peaklist end

peaklist start
mz=857.177709562184
fragmentation=HCD
charge=5
header=RawFile: QE929_MSQ1321_20180329_Heba_ub_s3_ctrl_3 Index: 9758 Silind: 66541
120.66721	1404.07104492188
136.07613	3145.83959960938
198.08708	1899.77917480469
219.11092	1390.58801269531
307.91165	1639.05517578125
430.28384	1513.28405761719
720.35321	1836.06787109375
829.34772	1912.40173339844
909.36957	1911.25122070313
1167.4355	7268.37841796875
1574.2448	1844.33874511719
1667.663	2392.13305664063
2258.8931	2092.32495117188
2447.8264	2100.99072265625
2702.9292	3866.41552734375
3290.1726	2442.87670898438
peaklist end

peaklist start
mz=857.377863527439
fragmentation=HCD
charge=5
header=RawFile: QE929_MSQ1321_20180329_Heba_ub_s2_ctrl_2 Index: 10344 Silind: 70772
114.77917	1565.41491699219
136.07576	2949.64770507813
395.37454	1629.13208007813
474.92709	1529.62316894531
605.742	1794.83154296875
832.38092	1819.86315917969
1090.0312	1652.72473144531
1113.7025	1855.40954589844
1200.5952	2447.35473632813
1420.5597	1954.45703125
2199.9558	1932.98034667969
3102.948	2194.38061523438
peaklist end

peaklist start
mz=857.801988035629
fragmentation=HCD
charge=5
header=RawFile: QE929_MSQ1321_20180329_Heba_ub_s8_30_2 Index: 14731 Silind: 72873
133.44923	1448.6953125
136.07626	2685.728515625
147.88525	1311.61633300781
185.16608	1580.70776367188
243.41953	1316.35974121094
256.01904	1528.15344238281
277.66873	1444.93505859375
391.99545	1476.18395996094
412.55661	1564.64025878906
545.38635	1929.31896972656
954.17084	1565.03039550781
1416.4335	1889.1396484375
1418.7806	2050.99658203125
peaklist end

peaklist start
mz=1073.22138755313
fragmentation=HCD
charge=4
header=RawFile: QE929_MSQ1321_20180329_Heba_ub_s9_30_3 Index: 11498 Silind: 86478
233.85757	1956.9013671875
246.74579	1993.82604980469
329.70175	1926.38928222656
376.76172	1686.10705566406
647.23035	2151.41723632813
1397.5415	2392.00732421875
1462.7345	2082.38793945313
2096.9543	2118.68774414063
2543.9392	2719.23388671875
2760.8638	2125.66088867188
peaklist end

peaklist start
mz=716.349815517794
fragmentation=HCD
charge=6
header=RawFile: QE929_MSQ1321_20180329_Heba_ub_s7_30_1 Index: 11213 Silind: 54063
113.45565	1283.69311523438
113.89938	1262.16638183594
136.07541	2205.04956054688
172.07137	2488.21850585938
175.11913	2317.75073242188
232.14024	9368.1953125
242.14824	1619.19970703125
257.16211	1577.54052734375
285.15582	6632.18798828125
319.57648	1431.25549316406
333.9079	1459.61730957031
435.59152	1786.05773925781
466.12875	1384.87268066406
508.25168	1516.3388671875
537.15118	1382.7578125
665.26861	15521.8198242188
778.34975	6900.20349121094
985.43634	1732.31506347656
1465.057	1547.75
peaklist end

peaklist start
mz=1074.97087897962
fragmentation=HCD
charge=4
header=RawFile: QE929_MSQ1321_20180329_Heba_ub_s6_10_3 Index: 15035 Silind: 80171
114.28993	1641.7607421875
123.48388	1926.99597167969
132.18472	1628.53442382813
162.2323	1530.32067871094
213.27553	1952.55944824219
322.80402	1720.80004882813
347.82419	1643.50122070313
389.18259	2530.02294921875
1063.2252	2594.970703125
1080.9142	1994.95532226563
1436.5035	2023.18518066406
1940.1202	2117.52221679688
3172.0996	2775.08471679688
peaklist end

peaklist start
mz=1433.35428756914
fragmentation=HCD
charge=3
header=RawFile: QE929_MSQ1321_20180329_Heba_ub_s9_30_3 Index: 21422 Silind: 96478
128.60437	2283.65063476563
232.24741	2146.94458007813
260.85651	2806.63500976563
679.96918	2530.7744140625
1443.2908	2711.08056640625
1894.5223	2629.55126953125
2028.7312	2570.15209960938
2938.5295	3022.50830078125
peaklist end

peaklist start
mz=717.522303645929
fragmentation=HCD
charge=6
header=RawFile: QE929_MSQ1321_20180329_Heba_ub_s7_30_1 Index: 15119 Silind: 54808
107.98907	1404.14196777344
130.06534	2658.46875
136.07533	2212.99609375
159.09123	2727.87646484375
172.71143	1336.37927246094
175.11787	1980.00427246094
201.72282	1182.88232421875
271.25357	1319.29370117188
273.13397	8005.52978515625
292.45135	1761.92846679688
301.12958	5831.26611328125
358.15137	3217.79150390625
434.22055	1610.767578125
444.60733	1289.67980957031
480.2973	1512.59790039063
504.50937	1616.52355957031
508.36505	1640.83154296875
659.08948	1610.50305175781
735.36108	2726.83203125
864.39691	6172.056640625
963.46403	11142.9841308594
1133.5782	14210.14453125
peaklist end

peaklist start
mz=717.522303645929
fragmentation=HCD
charge=6
header=RawFile: QE929_MSQ1321_20180329_Heba_ub_s7_30_1 Index: 15190 Silind: 54808
110.07201	1307.12854003906
120.08083	7237.9716796875
123.19391	1194.56335449219
129.10182	1712.58093261719
136.0757	2365.80688476563
141.10139	1523.55322265625
168.91719	1132.29064941406
170.73557	1349.47814941406
184.30029	1518.71936035156
186.12389	1966.25927734375
214.11824	7212.09912109375
235.14186	2270.81640625
255.10727	1638.77868652344
280.34283	1592.75744628906
311.13547	2317.81372070313
383.25949	1656.09191894531
457.55444	1351.38916015625
917.64923	1571.47143554688
943.68738	1502.318359375
1102.5327	1537.1083984375
1134.5691	1857.67468261719
1212.6377	1831.08435058594
1340.6984	2139.86108398438
1533.8572	1827.93103027344
1672.129	1824.98974609375
peaklist end

peaklist start
mz=1075.96298102299
fragmentation=HCD
charge=4
header=RawFile: QE929_MSQ1321_20180329_Heba_ub_s7_30_1 Index: 14616 Silind: 75846
190.44655	2063.99487304688
354.89307	1664.03442382813
716.13672	2118.22534179688
3151.5703	2698.98803710938
3191.1782	2621.81567382813
4231.3198	2766.17163085938
peaklist end

peaklist start
mz=1075.96311763905
fragmentation=HCD
charge=4
header=RawFile: QE929_MSQ1321_20180329_Heba_ub_s8_30_2 Index: 14876 Silind: 83284
126.83142	1553.2265625
129.64778	1786.64538574219
177.53804	1652.02978515625
204.94341	1688.10095214844
272.06827	1652.31237792969
313.1373	1943.82666015625
331.41199	1806.47985839844
389.17847	1974.77966308594
425.12286	1722.16821289063
429.1976	2057.96630859375
451.6427	1902.07885742188
477.68723	1912.81225585938
912.27612	1942.23693847656
1123.5079	12078.6125488281
1551.7111	17904.0422363281
1781.6517	2084.70141601563
1952.5654	2613.2333984375
3173.5784	2478.36157226563
3252.2971	2619.53979492188
peaklist end

peaklist start
mz=1076.28744253627
fragmentation=HCD
charge=4
header=RawFile: QE929_MSQ1321_20180329_Heba_ub_s4_10_1 Index: 16423 Silind: 82085
107.59283	1740.46179199219
135.50266	1707.92163085938
136.07527	2433.94140625
142.44601	1586.99951171875
159.09129	3880.16381835938
448.87607	1801.24084472656
451.09543	1760.796875
1196.4814	6365.4560546875
1242.5334	1988.50268554688
2376.696	2307.51171875
2377.5933	2289.0244140625
2511.7949	2427.19409179688
peaklist end

peaklist start
mz=1076.28800380754
fragmentation=HCD
charge=4
header=RawFile: QE929_MSQ1321_20180329_Heba_ub_s8_30_2 Index: 16352 Silind: 83537
102.0971	1820.63940429688
119.89697	1592.11022949219
159.09158	2498.98217773438
1533.6007	2199.4716796875
1686.4246	2271.92407226563
1686.9683	2276.4501953125
1892.793	1991.8505859375
1992.9626	2201.79467773438
2612.9023	2286.14672851563
peaklist end

peaklist start
mz=1076.9763530391
fragmentation=HCD
charge=4
header=RawFile: QE929_MSQ1321_20180329_Heba_ub_s8_30_2 Index: 12847 Silind: 82545
105.06655	2029.53369140625
131.98669	1554.05383300781
216.09816	2481.21166992188
269.34088	2181.14233398438
387.36258	1860.68176269531
1512.9609	2182.39526367188
2429.3525	2232.31518554688
2510.23	2419.27587890625
peaklist end

peaklist start
mz=616.16036641329
fragmentation=HCD
charge=7
header=RawFile: QE929_MSQ1321_20180329_Heba_ub_s3_ctrl_3 Index: 7688 Silind: 37743
110.07174	25304.56640625
111.07521	1398.88037109375
129.10213	8327.607421875
136.0761	10338.5068359375
138.05513	18651.55859375
138.06505	2024.30505371094
141.10275	1543.01611328125
143.11809	1265.41088867188
149.23683	1141.23083496094
155.08154	1714.07751464844
169.09743	1882.35913085938
178.1337	1882.64770507813
202.05432	1855.35656738281
207.11273	1488.43408203125
223.10918	1682.3203125
284.12524	5335.87548828125
350.95816	1195.1728515625
358.16449	1370.46911621094
372.28561	1234.59289550781
414.23395	1530.81896972656
589.76147	1574.88269042969
616.32697	2108.75708007813
621.68835	1501.6875
658.37131	9663.65905761719
729.4078	8688.57885742188
844.43616	2406.64819335938
911.82159	1593.23779296875
922.47888	2163.41967773438
1012.5227	13933.9106445313
1107.9669	1380.27416992188
peaklist end

peaklist start
mz=719.348676356735
fragmentation=HCD
charge=6
header=RawFile: QE929_MSQ1321_20180329_Heba_ub_s3_ctrl_3 Index: 10204 Silind: 53356
103.90752	1384.56762695313
109.49375	1357.39807128906
120.08108	2163.66088867188
136.07623	1881.84704589844
159.09126	2602.96215820313
204.72968	1494.26623535156
263.86554	1498.66906738281
264.43472	1358.66149902344
297.03003	1348.76245117188
314.6026	1399.02880859375
641.39185	1414.22180175781
664.34064	1462.6181640625
704.42761	1522.64916992188
1666.735	1836.23852539063
peaklist end

peaklist start
mz=719.536932047923
fragmentation=HCD
charge=6
header=RawFile: QE929_MSQ1321_20180329_Heba_ub_s6_10_3 Index: 11769 Silind: 56280
101.07142	13619.6455078125
110.07193	9091.0390625
117.70316	1251.95703125
120.08121	2179.611328125
129.10229	17993.642578125
136.74959	1271.86804199219
158.1013	1464.55908203125
169.13358	16761.1640625
170.13599	1680.71923828125
183.14877	11439.6259765625
186.09547	1849.185546875
197.129	8978.7548828125
210.47557	1332.68542480469
211.14456	8898.4775390625
224.10277	1862.63220214844
228.13506	7056.669921875
254.15031	6700.17724609375
255.02765	1564.47521972656
256.1651	1884.96057128906
289.74112	1541.14514160156
294.18442	1781.19860839844
324.22974	1704.84692382813
325.22421	2214.93530273438
339.20969	1514.57189941406
353.21887	2756.18701171875
405.25507	1865.466796875
412.25284	9730.296875
567.31573	2998.85595703125
600.34241	10698.34375
661.1087	1584.9921875
704.37354	1928.33361816406
760.06525	1511.16223144531
770.3877	1869.14001464844
840.90967	2235.84790039063
848.93042	7540.6025390625
849.42487	19234.470703125
849.91986	12556.6953125
850.41382	8812.353515625
884.4455	5525.880859375
1056.5332	3035.29077148438
1264.5544	1778.42810058594
1342.2083	1807.88354492188
1353.6385	2893.39379882813
1588.774	2980.04174804688
peaklist end

peaklist start
mz=719.537715141445
fragmentation=HCD
charge=6
header=RawFile: QE929_MSQ1321_20180329_Heba_ub_s9_30_3 Index: 11047 Silind: 61309
110.07192	2355.25512695313
120.08132	2629.98510742188
121.60927	1231.92272949219
129.10165	2177.70483398438
145.27899	1601.39318847656
183.11304	2160.30541992188
201.12346	2961.9482421875
217.13786	1700.53625488281
237.12241	1610.2294921875
284.17044	1447.10961914063
464.19812	1611.314453125
504.99167	1731.82934570313
591.38525	1581.365234375
peaklist end

peaklist start
mz=719.537715141445
fragmentation=HCD
charge=6
header=RawFile: QE929_MSQ1321_20180329_Heba_ub_s9_30_3 Index: 11124 Silind: 61309
110.07152	9983.2646484375
120.08057	1787.61657714844
136.07565	2022.46887207031
159.09152	1476.41638183594
175.11809	2844.15771484375
187.14372	2453.86474609375
204.05392	1376.21264648438
209.10385	1512.53833007813
217.08224	2459.01806640625
245.07677	8670.630859375
374.11935	12987.8134765625
401.28772	2019.06213378906
447.27316	1697.833984375
483.28162	6042.76953125
536.24268	1520.06628417969
587.34894	1864.43103027344
610.24249	2846.228515625
686.03766	1457.82763671875
719.37158	2817.57153320313
757.4571	22334.8979492188
788.31689	1508.16674804688
828.49351	31642.798828125
895.6311	1481.37048339844
965.5491	22098.3569335938
1029.1849	1557.07763671875
peaklist end

peaklist start
mz=863.828322749858
fragmentation=HCD
charge=5
header=RawFile: QE929_MSQ1321_20180329_Heba_ub_s1_ctrl_1 Index: 11221 Silind: 66273
110.07175	2416.69506835938
111.15401	1421.4208984375
153.98637	1335.80078125
156.77998	1585.12133789063
166.06093	6369.2119140625
189.3298	1652.67065429688
234.12288	2557.68090820313
406.48102	1488.009765625
444.51044	1699.73913574219
1109.8901	2062.9658203125
1148.6406	2269.53686523438
1200.7543	1690.95324707031
1475.8781	2557.06298828125
1584.7125	2031.02526855469
peaklist end

peaklist start
mz=864.027555024548
fragmentation=HCD
charge=5
header=RawFile: QE929_MSQ1321_20180329_Heba_ub_s5_10_2 Index: 11785 Silind: 73051
103.2997	1296.78125
110.07192	2684.87719726563
113.50716	1357.14172363281
166.06151	5419.615234375
234.12393	2498.9521484375
346.224	1754.20458984375
513.69617	1605.97094726563
711.44434	2048.38500976563
867.88678	2141.13623046875
919.5462	2352.03198242188
1766.3093	2161.66430664063
peaklist end

peaklist start
mz=1080.22850685666
fragmentation=HCD
charge=4
header=RawFile: QE929_MSQ1321_20180329_Heba_ub_s7_30_1 Index: 15023 Silind: 75998
104.31025	1702.81506347656
183.11206	2553.7236328125
342.89822	1921.46740722656
422.59753	1891.77392578125
465.65195	1907.46105957031
472.40668	2464.74926757813
588.0661	1868.412109375
714.46979	1939.05590820313
835.37292	1814.60119628906
903.9101	1752.82153320313
1296.9742	2312.43115234375
1525.9	2223.36254882813
1966.6464	2454.89721679688
2908.0503	2541.81762695313
peaklist end

peaklist start
mz=1080.22945849889
fragmentation=HCD
charge=4
header=RawFile: QE929_MSQ1321_20180329_Heba_ub_s4_10_1 Index: 15492 Silind: 82001
102.05476	1567.47863769531
111.64946	1608.31359863281
121.40341	1714.65795898438
145.15645	1720.3818359375
201.12242	2885.48828125
312.05676	1859.33679199219
326.13867	2895.42895507813
369.43338	1714.31530761719
371.12888	1891.81286621094
396.20261	1970.45910644531
425.21729	2076.27954101563
439.22821	2119.66186523438
543.60974	1902.74865722656
571.31983	27309.6652832031
644.76178	1720.703125
684.40472	3046.03857421875
886.71411	2141.80541992188
949.44061	2767.79052734375
1650.4929	2167.49267578125
1853.7836	2308.24609375
peaklist end

peaklist start
mz=1442.74663789214
fragmentation=HCD
charge=3
header=RawFile: QE929_MSQ1321_20180329_Heba_ub_s8_30_2 Index: 21359 Silind: 92105
113.94115	1975.17822265625
200.19617	2582.029296875
203.32201	2156.7158203125
251.79706	2144.98413085938
418.79694	2324.18188476563
827.34698	2439.35205078125
2074.9626	3571.02416992188
2081.5869	3012.37768554688
2403.657	2855.72680664063
2947.7451	3132.31811523438
3462.436	3709.77880859375
3713.8574	3174.54638671875
peaklist end

peaklist start
mz=1082.52463127555
fragmentation=HCD
charge=4
header=RawFile: QE929_MSQ1321_20180329_Heba_ub_s9_30_3 Index: 19724 Silind: 87254
127.42306	1540.86462402344
208.14407	1629.20275878906
235.11983	2756.42333984375
242.0459	1704.44201660156
242.56911	1810.73315429688
244.16425	2854.77221679688
420.56247	1852.30615234375
443.23407	2204.13818359375
984.09003	1879.78381347656
3597.679	2897.21264648438
4198.8496	2687.8505859375
peaklist end

peaklist start
mz=1443.07609656281
fragmentation=HCD
charge=3
header=RawFile: QE929_MSQ1321_20180329_Heba_ub_s7_30_1 Index: 23377 Silind: 90056
112.94647	2158.98315429688
115.43428	2267.42260742188
117.64243	2148.41870117188
121.06687	2116.75708007813
145.47923	2362.01123046875
171.11624	2261.58251953125
271.02695	2403.11206054688
283.17932	2009.47277832031
586.37067	2270.76000976563
660.94409	2645.662109375
828.09039	2340.83203125
2356.2996	2869.61694335938
peaklist end

peaklist start
mz=619.571054710036
fragmentation=HCD
charge=7
header=RawFile: QE929_MSQ1321_20180329_Heba_ub_s2_ctrl_2 Index: 10601 Silind: 45465
102.05522	1936.33959960938
110.07118	1555.46765136719
117.08997	1113.98010253906
120.08068	2160.62915039063
123.64126	1400.06213378906
127.15108	1166.57897949219
128.38599	1227.310546875
129.10172	1937.26586914063
136.07483	1329.75866699219
141.0648	1782.29260253906
143.11751	25041.32421875
147.11217	1421.3310546875
159.07664	1985.17346191406
171.11224	8679.1328125
183.60912	1270.6201171875
187.07098	9553.708984375
197.1263	1766.70922851563
225.51701	1229.861328125
228.13327	5379.21630859375
233.73671	1292.17346191406
284.0484	1363.90893554688
294.17966	6234.24462890625
300.1564	1639.12561035156
309.51056	1263.07165527344
319.3158	1255.42944335938
329.18088	1447.67639160156
336.60791	1213.01708984375
339.16522	1265.44079589844
357.17664	1774.73132324219
510.24857	3908.8330078125
652.32458	1564.5341796875
749.32281	1409.81689453125
767.35889	8895.6474609375
880.42902	7332.48046875
881.44763	2788.587890625
1066.5004	2761.70849609375
1067.4919	1725.77209472656
peaklist end

peaklist start
mz=619.690610352933
fragmentation=HCD
charge=7
header=RawFile: QE929_MSQ1321_20180329_Heba_ub_s6_10_3 Index: 15709 Silind: 43711
120.08103	12833.0380859375
123.7985	1341.71887207031
129.10202	8201.8935546875
136.07535	2780.4599609375
147.11261	1386.84509277344
159.09152	28705.0625
162.0891	1265.03588867188
175.11818	2022.08703613281
207.1115	2182.81127929688
215.13818	1573.5380859375
228.16911	2136.087890625
235.10751	1467.05615234375
273.63461	1510.13293457031
274.11731	1829.78051757813
305.12799	1611.09143066406
306.51608	1152.4130859375
403.17517	2065.36181640625
447.81912	1464.98095703125
636.31836	1826.85620117188
653.33979	36358.0825195313
655.6803	1494.73449707031
691.80267	1278.91589355469
706.37579	5892.02587890625
707.39282	1752.77502441406
816.4028	12015.2407226563
819.45752	2705.58129882813
824.48322	1364.88513183594
866.40955	1481.17504882813
920.50238	4438.72705078125
1002.4667	2043.42456054688
1003.4902	2762.36645507813
1089.501	2150.41088867188
peaklist end

peaklist start
mz=619.693582522204
fragmentation=HCD
charge=7
header=RawFile: QE929_MSQ1321_20180329_Heba_ub_s7_30_1 Index: 14643 Silind: 37410
110.07142	4520.34912109375
120.08069	9323.091796875
121.08429	1138.36218261719
127.08683	2119.884765625
129.10181	2481.61767578125
136.07555	7231.4384765625
137.07935	1243.34423828125
146.89658	1321.53002929688
175.11894	1309.03540039063
179.25027	1303.87878417969
187.14369	1736.19604492188
188.58235	1338.37219238281
223.56883	1432.80529785156
237.12312	2287.56909179688
320.35913	1315.98156738281
517.27002	1524.88269042969
537.21985	1352.26184082031
552.43939	1443.34265136719
620.60107	1296.23083496094
640.09918	1236.78405761719
645.55621	1340.02807617188
665.33331	1308.15649414063
726.30713	1688.017578125
1248.0726	1652.61889648438
peaklist end

peaklist start
mz=1447.95028973605
fragmentation=HCD
charge=3
header=RawFile: QE929_MSQ1321_20180329_Heba_ub_s9_30_3 Index: 23872 Silind: 99627
134.31566	2233.14111328125
370.39981	2196.63671875
557.85541	2295.14819335938
698.92401	2702.060546875
860.15259	2503.52075195313
924.9563	2530.89477539063
1557.171	2735.58813476563
1682.9965	5181.2666015625
1910.1776	2638.98876953125
2468.4309	2881.95336914063
2829.4224	3140.77758789063
2927.5161	3027.32153320313
3522.9995	2984.62426757813
3524.6965	3382.99926757813
3588.8169	3446.98657226563
peaklist end

peaklist start
mz=621.691903537728
fragmentation=HCD
charge=7
header=RawFile: QE929_MSQ1321_20180329_Heba_ub_s2_ctrl_2 Index: 10543 Silind: 45466
101.94517	1313.79736328125
104.0531	1962.92175292969
106.07232	1207.34362792969
110.07126	1651.91516113281
120.0808	1540.48547363281
159.09161	1689.22863769531
175.11882	1687.95837402344
213.06789	4885.462890625
217.77174	1383.24731445313
223.52837	1325.85278320313
276.99399	1331.0322265625
658.37067	2468.435546875
729.3996	6910.65185546875
915.46875	1548.07922363281
1012.5214	11039.6486816406
1171.5597	1621.31848144531
peaklist end

peaklist start
mz=1449.93397603395
fragmentation=HCD
charge=3
header=RawFile: QE929_MSQ1321_20180329_Heba_ub_s4_10_1 Index: 15679 Silind: 90964
104.87223	1981.3486328125
115.16271	2102.68237304688
126.05494	2435.03637695313
138.05447	3733.91772460938
204.08633	3356.87646484375
366.13315	2614.36401367188
860.3468	2568.46313476563
2001.5988	2653.662109375
2323.9695	2636.54858398438
3351.0645	3092.25708007813
3788.8101	2919.43188476563
peaklist end

peaklist start
mz=871.013814406637
fragmentation=HCD
charge=5
header=RawFile: QE929_MSQ1321_20180329_Heba_ub_s7_30_1 Index: 14578 Silind: 69018
101.93132	1510.57763671875
119.60564	1257.85339355469
135.64716	1452.43359375
567.367	1807.91467285156
793.3327	2648.70361328125
924.36755	4432.15637207031
1212.642	1604.02185058594
1905.9259	2156.27661132813
2082.0906	1913.99768066406
peaklist end

peaklist start
mz=726.701045026024
fragmentation=HCD
charge=6
header=RawFile: QE929_MSQ1321_20180329_Heba_ub_s5_10_2 Index: 4808 Silind: 54448
102.05547	1480.27160644531
110.07163	2419.04833984375
127.68121	1475.90710449219
133.04263	2353.87963867188
174.43321	1386.09265136719
175.1188	1407.19140625
182.95836	1262.46032714844
262.1507	11671.583984375
276.06329	1522.15075683594
298.20355	1688.5498046875
372.65543	1380.45202636719
505.23563	2660.380859375
582.21863	5021.009765625
679.28961	1648.80651855469
699.32098	2716.47021484375
726.35303	15736.841796875
727.3606	16590.94140625
749.53851	1644.67749023438
828.34363	4932.94030761719
838.34473	1572.54431152344
871.36151	1748.17663574219
1072.4391	1457.62231445313
1108.594	1479.20861816406
2948.3254	1952.16271972656
peaklist end

peaklist start
mz=1453.30885414758
fragmentation=HCD
charge=3
header=RawFile: QE929_MSQ1321_20180329_Heba_ub_s4_10_1 Index: 8688 Silind: 90863
124.92998	2320.19091796875
137.47247	1917.53466796875
204.31441	1965.59265136719
211.09314	2136.38793945313
323.07822	2314.53076171875
1776.7506	3209.12182617188
4249.1211	3734.41772460938
peaklist end

peaklist start
mz=1453.31037918332
fragmentation=HCD
charge=3
header=RawFile: QE929_MSQ1321_20180329_Heba_ub_s9_30_3 Index: 8302 Silind: 96074
136.60872	1885.5126953125
187.59633	2302.10327148438
210.19621	2157.98095703125
235.39349	1988.47033691406
252.49388	2023.12145996094
652.11688	3052.29931640625
912.13965	2568.806640625
985.99969	2659.04467773438
1026.2478	2418.654296875
1113.6238	2959.04565429688
2828.6475	3191.71508789063
3657.0166	3259.06127929688
peaklist end

peaklist start
mz=623.695081156324
fragmentation=HCD
charge=7
header=RawFile: QE929_MSQ1321_20180329_Heba_ub_s6_10_3 Index: 10036 Silind: 42084
110.07113	1441.37768554688
111.57922	1232.98999023438
120.08125	4461.6689453125
123.96935	1100.62707519531
129.10242	2410.37280273438
136.07544	5983.7314453125
147.11264	1518.7783203125
153.10265	1365.36938476563
172.85551	1368.62158203125
185.16473	7812.779296875
201.10536	2348.72119140625
216.11374	1819.41809082031
229.10075	2284.3193359375
345.63702	1235.20031738281
401.21054	1385.44421386719
430.22015	1618.42797851563
486.29086	4959.55029296875
573.32709	2132.26977539063
717.36841	1578.82092285156
802.41669	1496.11596679688
914.48315	1861.40588378906
935.71039	1364.24047851563
1262.6355	1515.72448730469
peaklist end

peaklist start
mz=728.365356970722
fragmentation=HCD
charge=6
header=RawFile: QE929_MSQ1321_20180329_Heba_ub_s9_30_3 Index: 9976 Silind: 61154
100.02969	1200.98303222656
112.50033	1177.57629394531
120.08054	1606.30773925781
129.10234	2299.51342773438
136.07532	6041.9560546875
147.11171	1510.7587890625
163.42426	1330.52844238281
175.11884	1493.04504394531
179.26793	1413.14855957031
199.18045	16936.681640625
227.17583	5046.63720703125
259.76688	1265.10168457031
297.86713	1673.07092285156
300.16406	1358.08813476563
310.17679	1506.86779785156
349.55774	1285.58984375
421.20917	1599.2939453125
473.19412	1648.82055664063
727.91339	2005.17626953125
751.4339	1626.87463378906
832.93634	1826.05126953125
868.5321	2894.798828125
1038.6323	2778.01806640625
1176.5515	1665.37731933594
1196.5707	1825.02978515625
1309.6414	3042.00073242188
1310.6567	1758.97473144531
1316.9646	1618.1572265625
1422.6949	1882.57006835938
peaklist end

peaklist start
mz=728.71932586448
fragmentation=HCD
charge=6
header=RawFile: QE929_MSQ1321_20180329_Heba_ub_s6_10_3 Index: 18020 Silind: 60886
110.07185	1808.93444824219
120.08128	5170.66259765625
136.07541	10159.705078125
164.40639	1409.86535644531
175.11961	1496.44714355469
199.8457	1399.93908691406
224.00499	1296.9365234375
224.74806	1268.83581542969
227.45358	1374.97290039063
311.13651	1553.93713378906
414.2142	1845.80737304688
480.84253	1628.375
516.29431	3109.53295898438
669.37122	8687.396484375
679.35944	5648.4111328125
782.45044	1741.08813476563
783.45178	1815.71337890625
810.409	2754.13745117188
893.46637	1719.03527832031
1465.3684	1823.82409667969
1715.9727	1781.89318847656
peaklist end

peaklist start
mz=728.719914871246
fragmentation=HCD
charge=6
header=RawFile: QE929_MSQ1321_20180329_Heba_ub_s9_30_3 Index: 17766 Silind: 62067
120.08105	1771.67321777344
136.07578	5738.88037109375
195.51195	1170.87561035156
196.31004	1223.83666992188
414.21542	1931.50769042969
422.04874	1530.18994140625
516.29315	2350.2216796875
582.33447	1802.24645996094
594.19342	1753.16198730469
640.31268	1371.13134765625
669.36977	9561.83190917969
679.35199	1742.14916992188
695.24957	1399.49353027344
782.45142	1825.22741699219
810.40689	5095.73571777344
850.03802	1668.18359375
889.04102	1618.15551757813
943.06354	1555.97155761719
1072.1079	1551.99438476563
1109.5271	2222.205078125
2122.1628	1843.294921875
peaklist end

peaklist start
mz=728.719914871246
fragmentation=HCD
charge=6
header=RawFile: QE929_MSQ1321_20180329_Heba_ub_s9_30_3 Index: 17770 Silind: 62067
110.0716	2411.7763671875
120.08088	3277.13452148438
129.10222	2222.89624023438
130.08554	1433.31848144531
136.07588	5778.45361328125
199.18062	1531.36608886719
252.40726	1394.21997070313
265.52005	1211.89245605469
359.32272	1297.67565917969
414.20969	1555.92761230469
514.53955	1530.81665039063
516.29181	6993.68701171875
564.5083	1657.79162597656
669.36914	1731.47302246094
671.38763	1645.33996582031
679.35455	8041.1220703125
697.68237	1750.51086425781
792.4422	1880.36669921875
810.40851	1943.57531738281
834.47382	2445.06762695313
933.52789	2486.52783203125
962.5428	9192.3125
1098.9208	1592.82373046875
1231.6843	1890.40161132813
peaklist end

peaklist start
mz=1093.01642980105
fragmentation=HCD
charge=4
header=RawFile: QE929_MSQ1321_20180329_Heba_ub_s4_10_1 Index: 17503 Silind: 82197
123.506	1929.35229492188
136.07545	3308.958984375
214.78952	1627.12805175781
216.37991	1691.16528320313
262.15036	2576.61938476563
300.11584	2074.18017578125
318.07614	7495.88818359375
474.82086	1786.45471191406
481.13681	2982.42749023438
1050.4736	2869.67114257813
1096.4689	3035.69262695313
1245.4871	2122.55249023438
1542.6354	2638.43017578125
1819.4224	2726.63745117188
1910.1635	2058.97998046875
2013.3718	2334.357421875
peaklist end

peaklist start
mz=1457.68955167721
fragmentation=HCD
charge=3
header=RawFile: QE929_MSQ1321_20180329_Heba_ub_s9_30_3 Index: 17517 Silind: 96143
118.11204	2052.37866210938
119.02605	2003.07666015625
508.18033	2435.9033203125
621.68469	2167.31127929688
622.32373	2168.9775390625
991.51416	2683.14282226563
1457.8967	2942.25024414063
2017.6042	2637.65771484375
2367.5662	3148.98510742188
2816.6433	2881.51733398438
3882.3652	3472.81518554688
4310.7061	3950.54272460938
peaklist end

peaklist start
mz=730.198731268129
fragmentation=HCD
charge=6
header=RawFile: QE929_MSQ1321_20180329_Heba_ub_s3_ctrl_3 Index: 15012 Silind: 55306
138.46216	1159.61804199219
177.32167	1181.71447753906
200.94518	1297.63513183594
218.09932	1376.26879882813
226.1181	2121.169921875
235.91437	1439.86596679688
241.08167	2931.52612304688
243.09601	1917.84594726563
284.8671	1586.40783691406
325.18628	1435.35559082031
480.27206	1584.4755859375
536.54987	1413.08190917969
710.06036	1519.5947265625
803.70813	1542.85803222656
869.3858	1687.72631835938
902.7204	1454.57336425781
959.54572	7143.65283203125
1035.3821	1436.78625488281
peaklist end

peaklist start
mz=876.237249822343
fragmentation=HCD
charge=5
header=RawFile: QE929_MSQ1321_20180329_Heba_ub_s3_ctrl_3 Index: 12199 Silind: 66920
100.67384	1423.9541015625
128.62338	1361.2236328125
146.87941	1717.37890625
189.2562	1648.4912109375
211.6136	1510.49096679688
315.47226	1369.83715820313
446.39972	1491.72106933594
768.96051	1712.20520019531
1499.6312	1938.10461425781
1842.4227	1987.88830566406
2092.0525	1982.76806640625
2315.3794	2024.52307128906
2799.2559	2071.59399414063
peaklist end

peaklist start
mz=878.23099579682
fragmentation=HCD
charge=5
header=RawFile: QE929_MSQ1321_20180329_Heba_ub_s8_30_2 Index: 15076 Silind: 72956
129.10222	7472.08251953125
136.07581	6646.63134765625
142.12209	11417.7529296875
159.09157	6120.1025390625
187.13054	1660.58630371094
267.11575	2093.34448242188
271.67282	1335.07385253906
301.11417	2364.08544921875
343.1615	1743.79272460938
355.20084	1941.08630371094
415.19794	3116.28759765625
472.90326	2024.01489257813
725.37842	4234.833984375
733.79352	2054.40942382813
835.41577	1836.87817382813
838.43677	2317.14135742188
1095.5249	1869.63659667969
1174.5282	1768.01232910156
1272.5317	1784.55114746094
1379.6102	2064.22509765625
1583.5992	2372.64526367188
1804.7867	2075.34765625
2321.3083	2231.53051757813
peaklist end

peaklist start
mz=878.2321136625
fragmentation=HCD
charge=5
header=RawFile: QE929_MSQ1321_20180329_Heba_ub_s7_30_1 Index: 14682 Silind: 69052
103.14694	1498.7607421875
122.88321	1292.3994140625
131.23325	1625.10864257813
183.71642	1467.45593261719
310.93008	1300.00817871094
341.14526	1581.56506347656
567.50922	1652.6953125
805.46173	1729.68920898438
837.8407	1645.72155761719
877.4411	2368.02124023438
949.10571	1772.8349609375
1136.8148	1744.10034179688
1390.6461	1844.06872558594
1761.9974	2327.65380859375
1801.5206	1994.31530761719
2274.7495	2148.28784179688
2605.8145	1891.26110839844
3394.8826	1970.0390625
4400.4395	2170.48852539063
peaklist end

peaklist start
mz=878.2321136625
fragmentation=HCD
charge=5
header=RawFile: QE929_MSQ1321_20180329_Heba_ub_s7_30_1 Index: 14743 Silind: 69052
129.1022	11752.7275390625
136.07574	9362.55078125
142.12257	12193.9775390625
152.10747	2811.12158203125
159.09212	9917.48046875
187.15907	1592.54211425781
195.72968	1565.69873046875
229.11752	2360.28491210938
230.07744	2923.41674804688
240.13364	2033.9111328125
261.08972	1833.7158203125
295.11169	2124.02587890625
300.17059	1745.91284179688
301.11453	3587.89526367188
302.91083	1519.43212890625
330.16571	2237.10278320313
336.9361	1459.53259277344
343.16177	2465.60278320313
349.15506	1681.78149414063
358.9079	1598.38903808594
407.82944	1438.23425292969
414.19652	4341.1123046875
528.28625	2232.34057617188
838.44507	5616.6796875
945.17767	1880.61022949219
948.57727	1672.38000488281
1004.46	2175.91162109375
1293.9921	2266.92700195313
1295.6162	2072.4111328125
1785.5292	2384.21655273438
peaklist end

peaklist start
mz=878.232224282747
fragmentation=HCD
charge=5
header=RawFile: QE929_MSQ1321_20180329_Heba_ub_s4_10_1 Index: 15227 Silind: 69833
123.83212	1591.47448730469
129.10233	3434.3857421875
136.07594	2894.328125
141.00259	1470.00390625
142.12262	3033.32983398438
160.48032	1666.54650878906
203.19136	1698.76354980469
242.31229	1450.2421875
301.11322	2966.93725585938
319.33087	1713.59521484375
357.28296	1534.02075195313
392.78262	1614.95483398438
396.09949	1834.89282226563
478.21439	2169.21826171875
640.96716	1670.48168945313
647.94043	1776.06799316406
923.20612	1814.19555664063
1154.0083	2034.41088867188
1164.8763	1870.12219238281
1166.343	1828.58520507813
2321.3088	2278.5224609375
2481.1047	2184.2802734375
peaklist end

peaklist start
mz=878.233155137195
fragmentation=HCD
charge=5
header=RawFile: QE929_MSQ1321_20180329_Heba_ub_s3_ctrl_3 Index: 14141 Silind: 67259
129.10207	3025.40478515625
136.07527	2625.78271484375
142.12199	3122.98291015625
155.18886	1528.3271484375
159.0916	2761.81811523438
170.93619	1508.79309082031
240.1347	1488.43530273438
251.84695	1513.92224121094
253.12967	1580.65759277344
469.69949	1718.20678710938
490.48727	1580.18090820313
491.74475	1521.59924316406
516.63208	1601.63647460938
619.76434	1418.92797851563
969.90002	1662.63061523438
1049.173	1680.14208984375
1118.2712	1860.37573242188
1278.5618	1738.20190429688
1451.0704	1680.99438476563
1530.0286	1987.7138671875
peaklist end

peaklist start
mz=733.03291180539
fragmentation=HCD
charge=6
header=RawFile: QE929_MSQ1321_20180329_Heba_ub_s3_ctrl_3 Index: 7705 Silind: 53939
104.93304	1374.34948730469
120.08141	1779.93334960938
133.06082	2655.13500976563
191.99939	1243.75720214844
199.17993	1467.88989257813
201.12355	3073.59252929688
246.14755	1676.60864257813
247.07483	2228.87158203125
273.0062	1361.53637695313
645.29834	2370.875
733.36755	2106.18530273438
891.36911	14880.6284179688
1004.4323	1519.138671875
1220.5098	17313.8774414063
peaklist end

peaklist start
mz=629.409748293668
fragmentation=HCD
charge=7
header=RawFile: QE929_MSQ1321_20180329_Heba_ub_s6_10_3 Index: 15087 Silind: 43574
120.08079	5948.60205078125
129.10193	5314.52392578125
136.07562	6317.43212890625
171.13411	2216.12622070313
172.15175	5619.4130859375
173.12782	1872.07006835938
175.11862	2944.81127929688
185.16451	21812.83984375
186.16824	1458.74304199219
200.14551	1946.40173339844
212.10417	1246.4794921875
213.15871	8539.7353515625
214.11859	3040.07177734375
226.4258	1156.45581054688
249.15968	2568.87133789063
250.11848	2812.61889648438
267.20563	1520.75817871094
278.11279	8909.77734375
283.14368	2663.48999023438
302.46872	1179.83544921875
327.20212	11008.0673828125
377.18273	10627.5573730469
391.19619	13251.3332519531
417.26834	1369.44152832031
431.2002	1408.38134765625
462.26791	6037.4619140625
490.26407	8649.1259765625
603.3537	1738.60131835938
650.53455	1646.82446289063
725.03003	1256.05786132813
823.78595	1377.54675292969
872.47894	2829.49877929688
873.46582	1732.7216796875
peaklist end

peaklist start
mz=734.333596321877
fragmentation=HCD
charge=6
header=RawFile: QE929_MSQ1321_20180329_Heba_ub_s3_ctrl_3 Index: 11756 Silind: 54491
104.05315	3231.80834960938
120.08091	2137.56811523438
120.33963	1161.86108398438
129.10213	4853.93603515625
136.07559	7453.88232421875
173.12866	3144.63110351563
187.10695	1458.81469726563
201.12306	1954.30139160156
204.13535	4468.99365234375
244.16679	1209.77868652344
267.66678	1637.71435546875
275.1723	5568.46337890625
277.15491	1842.68725585938
326.13519	1248.72021484375
396.76697	1398.85498046875
403.49509	1592.45239257813
528.0506	1430.806640625
551.32019	5537.4755859375
572.26416	2963.30786132813
773.33246	1547.63696289063
786.00897	1665.90490722656
941.50061	1904.13610839844
944.70801	1437.30627441406
1077.7156	1562.029296875
1811.4031	1753.53381347656
peaklist end

peaklist start
mz=734.538438358451
fragmentation=HCD
charge=6
header=RawFile: QE929_MSQ1321_20180329_Heba_ub_s4_10_1 Index: 8316 Silind: 54497
102.05498	1444.87670898438
104.85514	1184.42810058594
110.0715	1437.474609375
129.10191	1918.54333496094
143.08138	6888.5810546875
144.54494	1425.70642089844
151.22713	1255.88635253906
167.15059	1365.62084960938
200.02927	1267.40283203125
201.08525	1649.64465332031
211.65811	1428.25524902344
265.34753	1758.30334472656
272.12399	5456.9697265625
365.06107	1347.55419921875
373.36255	1462.95581054688
458.60098	1551.49694824219
465.7261	1378.09130859375
515.55768	1370.62756347656
625.39398	1379.92395019531
735.41248	2534.57763671875
751.19598	1367.40600585938
755.35669	1853.36694335938
1097.5277	2005.4736328125
peaklist end

peaklist start
mz=630.335468988994
fragmentation=HCD
charge=7
header=RawFile: QE929_MSQ1321_20180329_Heba_ub_s4_10_1 Index: 6730 Silind: 39933
101.07123	13099.892578125
104.05323	14084.5615234375
105.47369	1205.9306640625
129.06589	9770.8564453125
129.10252	5185.43701171875
141.06612	1958.58056640625
141.10217	4874.35693359375
146.09253	1269.2783203125
149.07423	1736.36889648438
155.08102	5265.5546875
157.10858	1219.55285644531
169.09726	8156.560546875
175.11916	1510.36181640625
183.14934	4527.0224609375
186.08751	18721.28125
189.06921	2274.72875976563
200.10323	1909.33630371094
210.02541	1394.86303710938
211.14354	2198.41870117188
212.10364	1684.47790527344
229.12929	7125.91064453125
243.07915	1580.50646972656
243.11623	1595.181640625
255.14528	2740.40161132813
257.12448	8453.7392578125
260.10614	4770.06787109375
272.17108	1921.76696777344
282.1817	1654.19775390625
288.13748	4716.8701171875
301.27533	1229.68835449219
317.12805	2575.43383789063
329.19284	7807.892578125
371.17578	1894.62231445313
397.70215	2336.19750976563
398.19116	1735.81201171875
399.16766	1672.62719726563
416.19788	1744.00708007813
426.21152	2273.85327148438
428.16092	1670.62524414063
440.22629	1897.5546875
476.2236	1446.99670410156
481.7305	2978.80688476563
509.28217	4976.861328125
557.29456	1649.14636230469
566.30593	12057.7926025391
594.2439	1457.50036621094
614.29956	1655.69274902344
630.34387	3039.96508789063
697.33856	1835.4287109375
794.39734	19174.82421875
851.41705	39554.9920654297
863.2502	7149.98889160156
865.23389	1761.93090820313
962.44727	2302.029296875
976.33748	6952.30285644531
978.35938	1885.84423828125
979.46648	12948.1298828125
1110.5126	9509.6904296875
1241.3246	1673.93115234375
1266.5861	1993.30346679688
1497.7273	1506.84106445313
1559.656	1601.02600097656
1944.0796	2443.64916992188
peaklist end

peaklist start
mz=1102.5222446108
fragmentation=HCD
charge=4
header=RawFile: QE929_MSQ1321_20180329_Heba_ub_s7_30_1 Index: 7182 Silind: 81886
151.61313	1810.04174804688
180.77637	1707.31872558594
541.34949	2023.21374511719
541.46497	1896.91442871094
724.31342	2647.3212890625
954.35864	2506.8935546875
1017.4894	2113.59692382813
1101.5015	20269.0478515625
1497.1792	2161.99633789063
2481.8596	2404.92456054688
peaklist end

peaklist start
mz=1102.52235180235
fragmentation=HCD
charge=4
header=RawFile: QE929_MSQ1321_20180329_Heba_ub_s6_10_3 Index: 7549 Silind: 84163
117.08077	1731.99755859375
145.43268	1595.05541992188
312.1409	1778.58410644531
437.63608	2116.6904296875
724.32013	2135.6748046875
877.91034	2160.25170898438
1026.4708	2333.05126953125
1084.5005	2883.47631835938
1101.5059	24832.8588867188
1330.4065	2100.09155273438
3177.7029	2736.57861328125
4191.4956	2498.57568359375
peaklist end

peaklist start
mz=630.554468171738
fragmentation=HCD
charge=7
header=RawFile: QE929_MSQ1321_20180329_Heba_ub_s9_30_3 Index: 10641 Silind: 49781
106.46614	1399.71057128906
110.07194	1181.34912109375
120.08121	8062.16455078125
125.81435	1253.89428710938
129.06627	2986.92797851563
129.10266	8436.2509765625
130.08633	2872.66357421875
133.04333	2799.97729492188
133.06021	1224.47119140625
136.07603	1606.314453125
141.06613	1603.6435546875
147.11325	4855.56103515625
152.03453	2235.67309570313
169.06088	10580.900390625
169.0968	1050.95666503906
169.13382	15160.5341796875
170.1362	1740.1171875
171.42049	1203.09545898438
186.08754	14048.7431640625
187.14558	1694.23779296875
197.12878	4918.8701171875
199.18077	1700.78039550781
205.55394	1243.11791992188
207.11302	16531.46484375
215.13969	5478.92333984375
227.17558	1609.71936035156
238.08382	1326.41845703125
255.10834	13161.6357421875
260.19528	1526.77307128906
281.50568	1311.48657226563
289.13318	2719.89599609375
298.14035	2646.08422851563
301.11539	2729.345703125
307.14291	20656.798828125
309.1557	1292.60131835938
311.17047	1453.68579101563
328.22433	1866.25512695313
337.15033	1322.78466796875
340.48468	1297.42712402344
383.22974	1697.80932617188
411.22394	5630.22314453125
416.28503	1667.58239746094
422.17316	8474.70703125
440.01086	1288.20056152344
502.23111	1388.96948242188
505.78522	1809.27624511719
505.96564	1380.54235839844
515.35315	2935.56811523438
535.25586	8863.6201171875
535.33093	1433.4638671875
648.33893	9009.6669921875
701.37256	1617.01879882813
761.42096	6370.79638671875
773.7572	1522.361328125
814.42468	2256.73779296875
831.45328	15417.06640625
862.47547	11518.6594238281
930.5257	6045.57568359375
961.54584	2029.62744140625
1027.5789	8062.0205078125
1076.5502	1730.59875488281
peaklist end

peaklist start
mz=735.519734072684
fragmentation=HCD
charge=6
header=RawFile: QE929_MSQ1321_20180329_Heba_ub_s9_30_3 Index: 10822 Silind: 62731
101.07144	2337.71484375
104.02616	1317.56787109375
110.07201	1845.67700195313
111.64619	1329.28149414063
112.30557	1285.96105957031
120.08078	2052.88720703125
136.07553	2397.177734375
137.28421	1578.03967285156
159.09152	1933.18737792969
164.722	1474.34680175781
198.08604	1993.85217285156
302.15527	1369.75561523438
670.32906	3803.7529296875
739.32965	1580.89196777344
783.41791	1918.94360351563
834.35699	5216.90771484375
926.39221	1739.51721191406
1168.0979	1520.47241210938
1409.4219	1650.73583984375
1560.1409	1530.435546875
peaklist end

peaklist start
mz=735.526016351854
fragmentation=HCD
charge=6
header=RawFile: QE929_MSQ1321_20180329_Heba_ub_s6_10_3 Index: 16039 Silind: 59825
103.05463	2387.08764648438
110.07137	9467.4970703125
119.04902	3324.25317382813
120.08089	40946.93359375
121.08398	1531.49279785156
125.81945	1469.72546386719
129.10213	1901.39318847656
135.49182	1197.00573730469
136.07555	65326.53125
137.07945	5313.3447265625
145.6456	1225.03295898438
175.11914	2632.29638671875
183.14917	8841.734375
193.42468	1524.625
201.12335	1716.60888671875
211.14426	6651.21240234375
248.69771	1421.75695800781
273.13403	2968.71459960938
283.26828	1333.63403320313
298.17725	2011.30493164063
299.13763	1969.08581542969
301.1282	6474.427734375
378.17636	2514.34814453125
403.23257	2926.232421875
438.72647	1486.66662597656
446.17886	1456.55297851563
464.19266	2124.5703125
508.29004	2016.72534179688
595.32046	19324.54296875
694.2428	1756.49157714844
708.4015	12657.2537841797
787.45575	1672.4990234375
805.45277	69000.212890625
924.30133	18707.3515625
925.29187	8581.7939453125
952.52722	14339.1098632813
1059.36	2309.15185546875
1087.3638	13850.0771484375
1088.3544	7753.50927734375
1250.4206	7223.6689453125
1492.8794	2163.40576171875
peaklist end

peaklist start
mz=1103.27326851939
fragmentation=HCD
charge=4
header=RawFile: QE929_MSQ1321_20180329_Heba_ub_s6_10_3 Index: 7549 Silind: 84164
117.08077	1731.99755859375
145.43268	1595.05541992188
312.1409	1778.58410644531
437.63608	2116.6904296875
724.32013	2135.6748046875
877.91034	2160.25170898438
1026.4708	2333.05126953125
1084.5005	2883.47631835938
1101.5059	24832.8588867188
1330.4065	2100.09155273438
3177.7029	2736.57861328125
4191.4956	2498.57568359375
peaklist end

peaklist start
mz=631.285561691052
fragmentation=HCD
charge=7
header=RawFile: QE929_MSQ1321_20180329_Heba_ub_s5_10_2 Index: 14694 Silind: 46459
102.29301	1198.31555175781
120.08057	12854.4921875
128.07019	1517.42150878906
129.10222	2522.25415039063
130.06534	9633.5595703125
132.08057	5192.80810546875
136.07553	2652.05102539063
145.09689	5980.2529296875
159.09134	22199.95703125
163.10736	4749.97216796875
170.05962	8528.6923828125
184.11159	5014.568359375
185.16476	1834.19763183594
186.08661	2715.48657226563
213.15891	1887.01745605469
219.14803	1491.48132324219
234.12579	17828.755859375
244.1123	2356.37158203125
247.14375	1603.591796875
261.13727	5634.05224609375
276.19034	1937.59887695313
285.1571	9664.82421875
289.13266	31410.0241699219
306.15886	45415.1547851563
317.12689	4741.24658203125
334.15417	37563.7626953125
341.25513	1493.4150390625
342.17459	2677.771484375
375.25876	2865.13232421875
388.20114	3069.51806640625
396.22574	1679.48901367188
399.9863	1653.70471191406
413.2515	1935.82287597656
416.19699	1672.62390136719
424.2182	3061.71997070313
433.22305	6324.001953125
441.24619	4952.81494140625
443.29349	1310.94384765625
497.93103	1492.99328613281
509.30762	4696.8681640625
526.33675	3438.62182617188
537.30176	3030.99731445313
554.32634	9677.6455078125
560.33862	7487.19262695313
653.39508	4659.15478515625
670.49286	1510.55102539063
716.42882	13225.1052246094
829.51037	10427.751953125
928.5765	13442.6103515625
945.89594	1493.86950683594
948.2915	1512.68920898438
1075.6492	2434.14379882813
peaklist end

peaklist start
mz=1104.2402736785
fragmentation=HCD
charge=4
header=RawFile: QE929_MSQ1321_20180329_Heba_ub_s7_30_1 Index: 15783 Silind: 82289
116.00883	1786.04931640625
260.12418	1863.23852539063
284.12457	4008.1005859375
310.76868	1791.81567382813
328.41458	1801.15441894531
354.12662	1691.74340820313
365.33505	1920.1748046875
381.92474	1843.52978515625
385.17224	1860.71264648438
496.20328	1849.39660644531
514.20966	3637.19116210938
613.28064	2891.02075195313
738.80243	1995.54077148438
1382.6537	6525.53173828125
2051.1975	2158.14111328125
peaklist end

peaklist start
mz=886.217960645471
fragmentation=HCD
charge=5
header=RawFile: QE929_MSQ1321_20180329_Heba_ub_s9_30_3 Index: 20904 Silind: 82213
103.03891	7213.046875
127.98553	1495.66430664063
133.08545	3578.60961914063
150.34587	1305.13134765625
158.63837	1312.88830566406
186.16237	1518.87048339844
211.35773	1718.05676269531
241.1002	1705.33654785156
265.30939	1516.78076171875
275.492	1585.64013671875
357.30844	1462.92993164063
765.64343	1798.2333984375
1137.3684	1651.58435058594
1550.2822	1964.47387695313
peaklist end

peaklist start
mz=1108.74108247753
fragmentation=HCD
charge=4
header=RawFile: QE929_MSQ1321_20180329_Heba_ub_s7_30_1 Index: 13971 Silind: 82182
216.71002	1803.01770019531
713.755	2230.43676757813
1060.0481	3406.8525390625
1060.5391	3373.21801757813
1579.6359	2250.478515625
1858.9841	2496.95043945313
3013.1797	2475.00317382813
peaklist end

peaklist start
mz=1108.74279403057
fragmentation=HCD
charge=4
header=RawFile: QE929_MSQ1321_20180329_Heba_ub_s9_30_3 Index: 14177 Silind: 88918
136.18237	1749.06201171875
142.22411	1746.03820800781
178.1111	1563.93676757813
204.08794	2029.17602539063
233.74327	1865.77587890625
296.98267	1688.06713867188
413.97122	2273.05688476563
516.41113	1870.22912597656
792.29431	1868.69116210938
979.49335	2209.70458984375
1108.5646	2014.97900390625
2389.342	2584.46533203125
2810.5015	2383.63891601563
4275.3618	3481.60278320313
4377.5879	2414.49658203125
4489.3145	2499.20141601563
peaklist end

peaklist start
mz=887.799352881519
fragmentation=HCD
charge=5
header=RawFile: QE929_MSQ1321_20180329_Heba_ub_s8_30_2 Index: 12974 Silind: 72526
132.50577	1330.685546875
134.60483	1308.80200195313
159.47105	1400.34948730469
180.84512	1594.61730957031
185.1656	1383.58776855469
286.25879	1386.23254394531
639.96826	2021.45593261719
658.54761	1680.50695800781
696.86548	1580.76208496094
771.90631	1725.42041015625
1055.9655	1757.95007324219
1166.1036	1764.80224609375
1256.6718	1958.49792480469
2200.5503	1930.55139160156
peaklist end

peaklist start
mz=741.718352293016
fragmentation=HCD
charge=6
header=RawFile: QE929_MSQ1321_20180329_Heba_ub_s2_ctrl_2 Index: 11531 Silind: 62280
104.05325	1443.10302734375
116.16703	1399.32397460938
129.10194	2640.12963867188
134.31909	1401.72216796875
150.13466	1162.71875
153.51595	1402.29602050781
188.40739	1393.78723144531
206.09961	2824.28857421875
233.16539	1429.64758300781
318.45694	1949.27087402344
338.18201	2946.466796875
344.92514	1284.64562988281
511.68631	1689.31079101563
617.18701	1487.275390625
1093.5525	2712.94311523438
1486.3479	1599.83471679688
peaklist end

peaklist start
mz=742.85854508996
fragmentation=HCD
charge=6
header=RawFile: QE929_MSQ1321_20180329_Heba_ub_s5_10_2 Index: 14322 Silind: 59019
114.09147	1450.54724121094
120.08105	1535.01403808594
132.8689	1181.56298828125
163.82103	1278.99475097656
169.13344	1232.20935058594
175.11897	1723.85107421875
228.0961	1563.92663574219
294.15228	1283.27075195313
323.1734	1708.56311035156
379.99841	1362.43603515625
405.07791	1466.47595214844
828.12976	1611.97680664063
898.44104	1868.35559082031
985.47585	12469.7203369141
1098.5526	9199.17102050781
1157.686	2005.91540527344
1211.6243	2037.87463378906
1443.2145	1504.38464355469
1494.1603	1653.30834960938
peaklist end

peaklist start
mz=637.556271428449
fragmentation=HCD
charge=7
header=RawFile: QE929_MSQ1321_20180329_Heba_ub_s8_30_2 Index: 7729 Silind: 45260
100.15989	1079.68029785156
129.1024	16766.658203125
130.08485	1249.59741210938
136.07544	2032.47937011719
175.1185	2707.06127929688
183.11177	1774.32482910156
203.80699	1194.14599609375
311.17273	2553.5791015625
368.19259	41338.7084960938
396.19101	1455.40515136719
621.33679	1469.01965332031
637.37524	2229.58911132813
652.41394	6049.7548828125
749.46663	43735.0947265625
877.55946	13122.369140625
1225.4927	1728.54760742188
peaklist end

peaklist start
mz=637.556271428449
fragmentation=HCD
charge=7
header=RawFile: QE929_MSQ1321_20180329_Heba_ub_s8_30_2 Index: 7795 Silind: 45260
118.67857	1391.24951171875
119.68545	1170.4453125
129.10223	6150.97900390625
130.48544	1210.68298339844
143.11769	2159.8193359375
147.11206	1198.08911132813
159.09137	1763.44506835938
171.11241	1476.91955566406
173.12825	2227.10961914063
201.12303	1561.21655273438
237.18456	1156.32080078125
344.18649	1247.33923339844
368.19263	2316.10009765625
472.05902	1319.72058105469
537.05743	1299.90002441406
586.35602	5154.68505859375
602.28705	2696.66357421875
832.41296	2321.52465820313
833.40338	2157.74658203125
906.44916	1430.40881347656
1320.4742	1686.92321777344
1644.0931	1616.22009277344
peaklist end

peaklist start
mz=892.438040718994
fragmentation=HCD
charge=5
header=RawFile: QE929_MSQ1321_20180329_Heba_ub_s5_10_2 Index: 12480 Silind: 73183
108.72202	1446.34008789063
117.40578	1525.04956054688
129.1024	2678.9404296875
183.14859	1594.75561523438
455.2067	1982.68383789063
630.12195	2013.68920898438
912.49347	11415.4716796875
924.22015	2018.73327636719
1216.3345	1883.54504394531
1504.8198	1848.62170410156
1932.6195	2716.56079101563
2494.1172	2200.79907226563
2703.6985	1875.77172851563
peaklist end

peaklist start
mz=744.691495231481
fragmentation=HCD
charge=6
header=RawFile: QE929_MSQ1321_20180329_Heba_ub_s5_10_2 Index: 13677 Silind: 58948
116.67077	1593.55456542969
120.08083	2366.06884765625
120.84531	1461.59887695313
129.10197	7161.60693359375
136.0761	1921.31750488281
183.14854	5823.830078125
186.12344	1962.91760253906
201.82414	1433.84582519531
208.58839	1237.8779296875
211.14313	2964.72729492188
222.83305	1256.55285644531
231.03229	1350.93725585938
276.20947	1535.810546875
299.20407	1692.09362792969
305.35971	1428.5361328125
324.22461	1589.52856445313
325.19168	1567.68676757813
622.42181	1846.49853515625
729.94409	1526.48168945313
979.49481	6315.265625
1210.3075	2035.1298828125
1440.7524	2173.28344726563
1835.2725	1986.36511230469
peaklist end

peaklist start
mz=744.856564582748
fragmentation=HCD
charge=6
header=RawFile: QE929_MSQ1321_20180329_Heba_ub_s1_ctrl_1 Index: 6810 Silind: 56591
110.07199	9034.79296875
114.76749	1389.66333007813
129.10266	1520.95629882813
130.08745	1383.21838378906
132.64055	1274.44775390625
136.07634	1649.87182617188
139.74452	1374.02868652344
193.86473	1375.63940429688
209.04588	1288.52392578125
297.00552	1494.44958496094
367.17432	5534.5576171875
515.0108	1589.146484375
548.51459	1538.38415527344
552.08551	1437.50756835938
1054.0238	1526.27770996094
1120.6209	5048.16918945313
1318.0319	1886.20239257813
peaklist end

peaklist start
mz=745.02519896619
fragmentation=HCD
charge=6
header=RawFile: QE929_MSQ1321_20180329_Heba_ub_s3_ctrl_3 Index: 14048 Silind: 60039
110.07159	16364.8486328125
111.07524	1189.78784179688
120.08098	2435.40307617188
121.58749	1165.13464355469
129.10236	3011.80200195313
147.11227	3085.61572265625
164.1178	2285.73657226563
209.1396	17356.75390625
237.13316	5814.81591796875
366.19165	2023.76684570313
384.20612	1458.17419433594
410.15051	1347.53356933594
509.24545	1520.80029296875
528.63275	1460.21313476563
533.33331	1569.17858886719
1250.5629	2558.01879882813
1339.4111	1671.77307128906
peaklist end

peaklist start
mz=745.542435829032
fragmentation=HCD
charge=6
header=RawFile: QE929_MSQ1321_20180329_Heba_ub_s2_ctrl_2 Index: 10754 Silind: 62059
135.66974	1268.80871582031
136.07513	1555.26281738281
152.20421	1224.81555175781
155.04402	1621.52075195313
172.07095	10802.99609375
174.21449	1323.97778320313
212.87311	1254.82897949219
257.15924	1617.49084472656
285.15411	9263.568359375
429.97647	1581.75720214844
495.08994	1513.56286621094
610.01617	1664.50854492188
692.2735	2176.06030273438
692.8797	1584.18579101563
805.36212	5068.32421875
965.37952	7585.43359375
1093.4308	4848.4677734375
1094.4586	2146.74096679688
1137.0673	1629.61169433594
1464.9053	1756.99499511719
peaklist end

peaklist start
mz=746.186721882311
fragmentation=HCD
charge=6
header=RawFile: QE929_MSQ1321_20180329_Heba_ub_s4_10_1 Index: 11096 Silind: 54870
101.07206	1612.00598144531
114.09165	1284.41235351563
120.08088	13471.8515625
126.19821	1326.33239746094
129.10223	6503.345703125
132.52425	1342.59204101563
136.07602	2262.31860351563
159.09178	7841.93359375
182.41251	1514.29528808594
233.16473	6254.76220703125
239.17596	2418.06225585938
261.15939	2075.80688476563
362.20767	1680.23291015625
407.15714	1650.28271484375
412.18338	6846.8017578125
522.39789	1405.6982421875
562.47064	1723.14965820313
592.67743	1695.50524902344
613.23468	1472.57507324219
745.42114	5983.76416015625
935.48692	18505.1499023438
1208.517	2745.86840820313
peaklist end

peaklist start
mz=746.354050606644
fragmentation=HCD
charge=6
header=RawFile: QE929_MSQ1321_20180329_Heba_ub_s9_30_3 Index: 10869 Silind: 63405
110.07187	1566.64147949219
112.55429	1469.94580078125
120.08112	8675.7626953125
136.07657	1610.01831054688
233.16458	2413.87255859375
233.86311	1153.79418945313
249.12253	1339.24182128906
364.08606	1631.05725097656
426.38266	1329.42395019531
469.06546	1334.68383789063
1063.6989	1649.10815429688
peaklist end

peaklist start
mz=640.565847063149
fragmentation=HCD
charge=7
header=RawFile: QE929_MSQ1321_20180329_Heba_ub_s9_30_3 Index: 6851 Silind: 50422
101.07154	1490.30407714844
110.07146	7373.625
120.08097	7202.06298828125
129.1022	4900.86328125
136.0757	9944.921875
155.11797	2908.30151367188
166.30968	1235.35656738281
171.07675	1953.05041503906
173.12831	19635.1484375
178.08575	2102.02587890625
183.11298	1611.25378417969
201.12317	2798.63208007813
205.09898	1472.54260253906
214.73993	1473.36999511719
222.23007	1329.8994140625
224.11185	5004.31201171875
240.13524	1382.4248046875
252.14395	2289.74731445313
258.14536	6287.314453125
306.14673	1414.01110839844
348.54199	1459.56677246094
405.21201	4926.79736328125
485.51306	1530.23388671875
674.36127	1319.20263671875
769.22894	1401.15991210938
801.59296	1661.80017089844
830.00525	1562.61450195313
833.38464	1681.50317382813
1217.5026	1692.2919921875
peaklist end

peaklist start
mz=640.566195632019
fragmentation=HCD
charge=7
header=RawFile: QE929_MSQ1321_20180329_Heba_ub_s6_10_3 Index: 7164 Silind: 46926
100.14804	1241.27282714844
106.01449	1185.90197753906
108.43188	1319.77648925781
110.07153	9141.4658203125
110.37655	1295.08410644531
120.08076	6206.28857421875
129.10205	6018.373046875
136.07529	16494.443359375
137.07906	1382.22387695313
155.11743	6149.7119140625
157.09677	1769.77941894531
168.48032	1395.1953125
169.37767	1333.01306152344
171.07562	1877.04846191406
173.12827	21463.162109375
178.06404	1290.23828125
178.0864	2329.45458984375
201.12288	5812.234375
224.11095	6478.40576171875
244.56766	1461.65661621094
247.1064	2225.98486328125
258.14508	8442.953125
306.14536	1795.88830566406
401.90448	1458.74609375
405.21259	4859.7021484375
674.36401	2139.66479492188
782.43164	2470.26684570313
833.39044	5754.89306640625
1302.0912	1388.84619140625
peaklist end

peaklist start
mz=896.596489583139
fragmentation=HCD
charge=5
header=RawFile: QE929_MSQ1321_20180329_Heba_ub_s9_30_3 Index: 11516 Silind: 73744
101.072	1342.86157226563
129.10201	1619.39721679688
159.52519	1371.40661621094
188.0769	1336.29321289063
242.14914	1469.22155761719
278.1488	1571.97351074219
288.59665	1969.35278320313
345.24902	1574.48449707031
389.18094	2583.08081054688
450.4111	1715.55383300781
454.23325	1786.83862304688
524.22516	1682.92224121094
763.39636	13851.455078125
764.41162	2572.59375
950.35938	1886.00122070313
1202.6024	3335.83374023438
1731.53	2021.88000488281
1905.2506	2120.07885742188
peaklist end

peaklist start
mz=896.596489651695
fragmentation=HCD
charge=5
header=RawFile: QE929_MSQ1321_20180329_Heba_ub_s4_10_1 Index: 11978 Silind: 68895
109.97639	1387.64331054688
120.88705	1372.24865722656
129.10249	1776.82922363281
143.11766	7636.59033203125
147.11287	1622.24475097656
171.1127	6069.2421875
177.6752	1564.05688476563
187.07115	11594.1455078125
187.10625	1646.92724609375
216.0986	2913.94555664063
228.13379	6403.6591796875
255.13588	1648.29333496094
258.65436	1599.19763183594
260.19711	2696.021484375
274.10242	2546.35595703125
329.18134	1875.21838378906
393.21149	1628.70434570313
436.18347	1507.56079101563
504.26788	2166.74462890625
535.1983	1697.87377929688
603.33337	5622.33251953125
750.90753	2265.70336914063
805.38867	2972.48095703125
892.42346	8623.537109375
900.55286	2123.95263671875
948.57538	1629.22265625
1102.5276	5141.53857421875
1120.534	20212.53125
1173.573	1972.52893066406
1219.5939	12654.9685058594
1331.6301	2211.56103515625
1424.9832	2039.212890625
1434.6852	1880.1884765625
peaklist end

peaklist start
mz=897.442512283339
fragmentation=HCD
charge=5
header=RawFile: QE929_MSQ1321_20180329_Heba_ub_s3_ctrl_3 Index: 17709 Silind: 72576
122.13958	1438.92944335938
129.10214	14887.6337890625
178.23286	1735.92517089844
315.17969	1677.00952148438
337.05231	1797.46472167969
354.14722	7201.02490234375
914.46851	2673.97412109375
1197.5966	51369.8979492188
1611.7673	1931.38342285156
peaklist end

peaklist start
mz=897.443199464228
fragmentation=HCD
charge=5
header=RawFile: QE929_MSQ1321_20180329_Heba_ub_s3_ctrl_3 Index: 17250 Silind: 72416
103.49271	1491.01928710938
107.73282	1481.93835449219
131.25398	1414.97436523438
141.88609	1463.07604980469
162.43828	1464.99487304688
253.77888	1555.49426269531
263.50253	1529.08093261719
300.23428	1650.97253417969
1310.3125	2252.27685546875
2306.2185	1946.54663085938
2380.7935	1930.62451171875
3191.7158	2107.18432617188
3231.783	1937.94995117188
3393.884	2567.50561523438
peaklist end

peaklist start
mz=748.037271870841
fragmentation=HCD
charge=6
header=RawFile: QE929_MSQ1321_20180329_Heba_ub_s4_10_1 Index: 19329 Silind: 57027
102.02265	1254.06640625
111.10637	1177.13110351563
131.01741	1378.2412109375
136.07587	5590.9775390625
175.11945	2063.00732421875
181.54965	1723.29418945313
228.13452	3299.42626953125
244.09334	1491.79760742188
260.71872	1469.67333984375
312.62711	1411.69970703125
591.32007	2447.47338867188
701.37101	4404.67663574219
728.80896	1546.30004882813
747.42712	3030.30297851563
812.42792	2478.99194335938
925.49933	1763.48950195313
1057.5433	3289.0361328125
1168.5942	2782.36401367188
1172.9258	1963.58911132813
peaklist end

peaklist start
mz=897.643216584264
fragmentation=HCD
charge=5
header=RawFile: QE929_MSQ1321_20180329_Heba_ub_s5_10_2 Index: 17059 Silind: 76772
109.98754	1589.70739746094
129.5871	1559.32885742188
130.81013	1438.80517578125
133.97701	1466.72607421875
158.30704	1463.27697753906
206.00337	1550.79467773438
339.30838	1603.05517578125
344.58353	1517.63623046875
579.91669	1431.44348144531
3611.4446	2139.87109375
peaklist end

peaklist start
mz=748.204059816785
fragmentation=HCD
charge=6
header=RawFile: QE929_MSQ1321_20180329_Heba_ub_s6_10_3 Index: 19486 Silind: 64069
105.90888	1199.89184570313
136.07594	2877.48071289063
267.88577	1262.48522949219
701.37177	1776.58972167969
747.4184	2484.72509765625
929.48181	1917.18237304688
1057.5433	1922.77673339844
peaklist end

peaklist start
mz=641.700774892033
fragmentation=HCD
charge=7
header=RawFile: QE929_MSQ1321_20180329_Heba_ub_s3_ctrl_3 Index: 14644 Silind: 45683
139.86684	1323.53234863281
194.01593	1345.36938476563
221.1615	1154.34973144531
241.95895	1186.90002441406
274.90189	1268.20031738281
392.53732	1402.59924316406
715.85486	1580.25183105469
peaklist end

peaklist start
mz=748.537858081888
fragmentation=HCD
charge=6
header=RawFile: QE929_MSQ1321_20180329_Heba_ub_s4_10_1 Index: 19329 Silind: 57033
102.02265	1254.06640625
111.10637	1177.13110351563
131.01741	1378.2412109375
136.07587	5590.9775390625
175.11945	2063.00732421875
181.54965	1723.29418945313
228.13452	3299.42626953125
244.09334	1491.79760742188
260.71872	1469.67333984375
312.62711	1411.69970703125
591.32007	2447.47338867188
701.37101	4404.67663574219
728.80896	1546.30004882813
747.42712	3030.30297851563
812.42792	2478.99194335938
925.49933	1763.48950195313
1057.5433	3289.0361328125
1168.5942	2782.36401367188
1172.9258	1963.58911132813
peaklist end

peaklist start
mz=898.044008025329
fragmentation=HCD
charge=5
header=RawFile: QE929_MSQ1321_20180329_Heba_ub_s3_ctrl_3 Index: 17250 Silind: 72464
103.49271	1491.01928710938
107.73282	1481.93835449219
131.25398	1414.97436523438
141.88609	1463.07604980469
162.43828	1464.99487304688
253.77888	1555.49426269531
263.50253	1529.08093261719
300.23428	1650.97253417969
1310.3125	2252.27685546875
2306.2185	1946.54663085938
2380.7935	1930.62451171875
3191.7158	2107.18432617188
3231.783	1937.94995117188
3393.884	2567.50561523438
peaklist end

peaklist start
mz=748.542354537862
fragmentation=HCD
charge=6
header=RawFile: QE929_MSQ1321_20180329_Heba_ub_s6_10_3 Index: 14370 Silind: 59090
105.65022	1377.17810058594
120.08102	18787.798828125
122.85349	1418.85827636719
124.89037	1624.62634277344
129.10255	15731.8017578125
136.07619	9873.380859375
140.07068	2335.02734375
155.082	1651.17602539063
157.09755	8580.138671875
183.14902	2570.85693359375
185.09232	8717.400390625
185.10904	1602.63317871094
191.11896	2380.830078125
199.10741	2115.40576171875
203.10286	13074.001953125
207.11281	17577.626953125
213.08736	3471.09204101563
217.08284	1850.70959472656
219.11325	3055.10791015625
230.14905	2797.29565429688
231.09781	11845.9794921875
233.13075	1480.87341308594
235.10832	11197.2470703125
278.11264	2311.03637695313
284.12427	2150.9248046875
294.18481	1742.88586425781
300.12009	6981.80517578125
306.14521	8020.86181640625
318.129	3317.419921875
327.16547	3139.97265625
346.13995	2247.72705078125
364.15369	1705.46484375
529.29059	2049.62084960938
571.25305	2225.544921875
700.43018	2180.1005859375
704.409	2500.34448242188
771.09821	1982.32189941406
795.44629	2050.12182617188
843.79376	2628.97265625
863.44354	2059.19018554688
868.48559	3994.72265625
870.49951	2672.6259765625
1003.5298	1623.14233398438
1006.5803	2495.75341796875
1007.6113	1841.98510742188
1009.6118	2609.064453125
1031.5503	2773.20556640625
1080.6449	1739.26550292969
1100.6222	1847.75280761719
1146.5923	1861.86657714844
1192.644	2592.42749023438
1308.7258	10740.3803710938
1510.8464	1922.15954589844
2311.2648	24323.7163085938
2410.707	1756.912109375
2419.3848	2049.4921875
2803.0383	2241.74462890625
peaklist end

peaklist start
mz=642.30243354494
fragmentation=HCD
charge=7
header=RawFile: QE929_MSQ1321_20180329_Heba_ub_s3_ctrl_3 Index: 14760 Silind: 45728
113.65697	1237.64245605469
128.71881	1127.04406738281
188.1488	1249.99487304688
192.04207	1113.61364746094
342.21405	1480.96740722656
378.81659	1620.99548339844
467.70944	1283.21997070313
747.61536	1370.32739257813
782.18988	1428.23669433594
816.5451	1413.02368164063
peaklist end

peaklist start
mz=642.30243354494
fragmentation=HCD
charge=7
header=RawFile: QE929_MSQ1321_20180329_Heba_ub_s3_ctrl_3 Index: 14790 Silind: 45728
104.0529	4643.29736328125
110.07154	1972.18786621094
112.45347	1082.03955078125
120.08082	9553.7587890625
129.10237	2333.86328125
143.11723	1569.81958007813
147.11258	1471.52856445313
148.23711	1252.03332519531
153.06546	1725.16333007813
170.09209	20114.5
175.11832	2745.15869140625
187.14359	9485.423828125
215.13879	9561.521484375
218.0957	12083.5908203125
246.09016	5653.80224609375
358.21414	1380.85314941406
389.24878	1445.90087890625
393.15942	2297.03271484375
629.37042	2352.82861328125
633.37268	9759.203125
652.36749	1579.33605957031
744.39652	9168.90930175781
748.48993	1414.53881835938
762.4079	2303.60961914063
845.4422	1564.31201171875
857.47046	5564.81201171875
873.46033	1421.34875488281
891.4522	12370.2863769531
914.0473	1477.98779296875
970.5658	2634.35986328125
1038.521	14099.6279296875
1039.5128	6769.8623046875
1236.6586	1488.88134765625
peaklist end

peaklist start
mz=642.30243354494
fragmentation=HCD
charge=7
header=RawFile: QE929_MSQ1321_20180329_Heba_ub_s3_ctrl_3 Index: 14855 Silind: 45728
119.43279	1438.48217773438
120.08082	2024.41149902344
129.10202	2614.77587890625
129.69398	1165.71630859375
134.04308	1377.58459472656
135.29237	1246.39721679688
139.33044	1193.50378417969
143.11757	1798.13806152344
175.11852	1184.91516113281
176.58929	1247.77770996094
187.14413	10379.958984375
188.04568	1386.44140625
215.13878	1811.62780761719
230.07706	1676.57946777344
631.01239	1495.216796875
749.40363	1295.88366699219
882.42352	1493.86437988281
995.48145	2429.51782226563
1108.5693	1836.44152832031
peaklist end

peaklist start
mz=1499.96769143064
fragmentation=HCD
charge=3
header=RawFile: QE929_MSQ1321_20180329_Heba_ub_s3_ctrl_3 Index: 7163 Silind: 86401
100.80913	1918.60766601563
103.44869	2136.47094726563
109.59178	2205.1083984375
116.99222	2193.34204101563
147.8696	1991.71337890625
160.22235	2811.01489257813
194.30527	2527.64501953125
208.68849	2344.59814453125
231.55289	2156.83715820313
277.28275	2291.73461914063
340.38849	2779.3974609375
362.42554	2594.94995117188
369.70535	2356.4140625
385.47604	2696.21264648438
397.21558	2450.83740234375
414.50418	2328.93432617188
436.4025	2442.38427734375
468.25378	2441.484375
513.20111	2357.49438476563
798.4704	2504.0439453125
1261.9254	2684.31616210938
1401.5699	2868.73461914063
1547.1787	2768.31884765625
3425.5625	3303.62329101563
peaklist end

peaklist start
mz=1501.30416596967
fragmentation=HCD
charge=3
header=RawFile: QE929_MSQ1321_20180329_Heba_ub_s3_ctrl_3 Index: 6843 Silind: 86402
146.50304	2040.29663085938
167.35402	2238.85107421875
167.36801	2341.47998046875
368.85272	3102.00244140625
2960.8354	3654.05883789063
peaklist end

peaklist start
mz=1126.83050762116
fragmentation=HCD
charge=4
header=RawFile: QE929_MSQ1321_20180329_Heba_ub_s8_30_2 Index: 17875 Silind: 83905
191.62166	1709.384765625
247.4135	2078.4833984375
303.11163	10357.490234375
366.61996	2195.89575195313
416.19528	2388.2666015625
549.73401	2160.603515625
838.63098	1860.96740722656
928.50824	2052.12475585938
998.48163	1984.76770019531
1001.1954	2039.173828125
1092.2927	1969.02893066406
1186.5906	4036.02197265625
1426.1543	3184.26879882813
1861.7343	2324.64770507813
2393.4854	2351.54736328125
peaklist end

peaklist start
mz=1126.83086453349
fragmentation=HCD
charge=4
header=RawFile: QE929_MSQ1321_20180329_Heba_ub_s6_10_3 Index: 17989 Silind: 87076
100.41157	1687.02294921875
102.8726	1530.01306152344
104.05292	3569.63916015625
114.55566	1769.02490234375
115.66422	1714.84167480469
124.86269	1558.42077636719
172.07185	1935.65051269531
195.25018	1977.38159179688
278.9491	1960.45300292969
303.10934	17144.88671875
327.70493	1919.40844726563
365.05341	1785.55139160156
416.19418	3410.47875976563
654.33972	1947.56335449219
679.07007	1949.4658203125
916.20325	1845.93005371094
1225.1085	2049.94702148438
1417.6836	2670.75366210938
1426.1879	2178.45263671875
1426.6565	3876.95874023438
1602.7587	2853.47290039063
1672.2899	3134.60009765625
2204.0837	2415.28002929688
2601.8223	2834.9326171875
3165.2646	2642.43090820313
3176.5464	2830.50854492188
peaklist end

peaklist start
mz=644.573334713148
fragmentation=HCD
charge=7
header=RawFile: QE929_MSQ1321_20180329_Heba_ub_s7_30_1 Index: 11202 Silind: 45602
120.32039	1368.29528808594
130.06538	1926.54077148438
130.28664	1189.98986816406
136.07616	2109.71704101563
152.3091	1302.82153320313
157.13284	1290.63806152344
159.09154	1644.70239257813
273.13632	1802.80712890625
336.573	1318.80285644531
542.30762	2071.8447265625
856.461	4680.6767578125
921.8653	1444.8173828125
987.49371	1971.86474609375
peaklist end

peaklist start
mz=902.050547931423
fragmentation=HCD
charge=5
header=RawFile: QE929_MSQ1321_20180329_Heba_ub_s7_30_1 Index: 18399 Silind: 73502
100.22923	1330.16247558594
331.45059	1448.34826660156
352.67029	1751.88940429688
395.76181	1967.04479980469
792.23346	1777.74084472656
946.38989	1717.50927734375
1300.1311	1821.40747070313
2207.0095	2463.33764648438
3477.4211	2493.37866210938
3995.5149	2822.48315429688
4136.6689	2100.96508789063
4231.3511	2305.62719726563
4306.5156	2237.6572265625
peaklist end

peaklist start
mz=644.714487852901
fragmentation=HCD
charge=7
header=RawFile: QE929_MSQ1321_20180329_Heba_ub_s7_30_1 Index: 8727 Silind: 44948
110.07152	1933.87670898438
120.08105	1954.2197265625
127.08659	2097.7333984375
130.06442	1170.51599121094
136.07578	1759.39440917969
153.10251	2367.91577148438
181.09674	1692.05383300781
209.02295	1251.91235351563
212.10333	1773.60375976563
245.09575	2867.68041992188
285.20816	1355.25366210938
325.18869	1615.85766601563
387.97	1339.38854980469
392.16586	1719.65991210938
650.36859	1839.75622558594
700.37561	2392.32495117188
750.40125	1798.85485839844
799.43988	5621.03271484375
898.49652	2492.00756835938
1045.5619	7571.1865234375
1272.0317	1856.52221679688
peaklist end

peaklist start
mz=752.703211625393
fragmentation=HCD
charge=6
header=RawFile: QE929_MSQ1321_20180329_Heba_ub_s3_ctrl_3 Index: 17384 Silind: 62654
108.76265	1196.40295410156
120.0807	1472.41613769531
136.0755	1872.06079101563
182.96777	1212.17541503906
183.01917	1247.76477050781
427.58875	1540.81665039063
481.28888	1824.14111328125
752.56503	23478.7868652344
1560.7307	1723.4052734375
1572.4062	2238.92333984375
2005.2948	1748.955078125
peaklist end

peaklist start
mz=752.870522328142
fragmentation=HCD
charge=6
header=RawFile: QE929_MSQ1321_20180329_Heba_ub_s5_10_2 Index: 17097 Silind: 63375
120.08074	6777.08837890625
125.003	1366.42724609375
136.07536	6979.544921875
150.00902	1324.25366210938
265.11838	2689.49462890625
300.83908	1244.97058105469
357.68005	1407.50170898438
397.23859	1866.91882324219
487.336	1418.78356933594
597.40283	1491.7021484375
671.49561	1580.56567382813
880.53833	1854.53356933594
979.6239	1961.40051269531
1175.0637	1602.84899902344
peaklist end

peaklist start
mz=1129.78817668712
fragmentation=HCD
charge=4
header=RawFile: QE929_MSQ1321_20180329_Heba_ub_s6_10_3 Index: 15614 Silind: 84540
135.85284	1596.1923828125
244.07599	1692.35754394531
249.42435	1694.21569824219
254.40735	1673.07763671875
266.33432	1828.48413085938
359.76294	1867.94384765625
390.12405	2355.66259765625
551.06641	1671.02978515625
804.82867	2154.05590820313
1018.5369	2217.6328125
2268.4551	2086.74438476563
3089.4265	2219.72485351563
3292.613	2867.3388671875
peaklist end

peaklist start
mz=1131.33011812755
fragmentation=HCD
charge=4
header=RawFile: QE929_MSQ1321_20180329_Heba_ub_s7_30_1 Index: 17044 Silind: 82397
108.72632	1893.12548828125
141.36923	1976.75256347656
173.50896	1724.31945800781
191.72491	1623.36303710938
200.59219	1784.47875976563
225.89397	1527.4443359375
283.13422	2013.8974609375
389.93628	1872.09118652344
548.80267	2091.18896484375
864.18127	2261.35668945313
2448.9082	2692.80419921875
3690.9753	2587.8291015625
peaklist end

peaklist start
mz=647.574551625445
fragmentation=HCD
charge=7
header=RawFile: QE929_MSQ1321_20180329_Heba_ub_s3_ctrl_3 Index: 13119 Silind: 45418
104.05322	10906.7509765625
113.07124	1360.27978515625
129.10228	2861.61474609375
130.0683	8143.400390625
136.07553	2083.59350585938
150.72064	1233.66589355469
157.13319	2237.05810546875
196.21854	1272.044921875
201.12222	1964.71997070313
204.08594	1574.19384765625
229.11697	2528.59057617188
238.01964	1474.78405761719
300.15463	2686.759765625
358.15866	1409.96618652344
424.39337	1273.64990234375
529.30811	1555.32006835938
969.06488	1585.87438964844
1094.5834	5249.8193359375
1165.5925	1583.86901855469
1206.4121	1451.87622070313
peaklist end

peaklist start
mz=1510.40568399179
fragmentation=HCD
charge=3
header=RawFile: QE929_MSQ1321_20180329_Heba_ub_s7_30_1 Index: 21225 Silind: 89732
101.99158	2431.90405273438
124.63029	2283.24389648438
168.20628	2498.63818359375
181.0966	2047.29309082031
187.11101	2527.17993164063
237.3739	2215.662109375
343.16168	2495.650390625
736.30298	12882.302734375
849.38263	10400.044921875
962.46185	9716.6171875
1405.6259	3058.27709960938
1492.6929	3800.42504882813
1522.5444	3056.01708984375
1948.4276	3265.9912109375
2386.6511	3335.11059570313
peaklist end

peaklist start
mz=1511.64610337683
fragmentation=HCD
charge=3
header=RawFile: QE929_MSQ1321_20180329_Heba_ub_s6_10_3 Index: 23315 Silind: 92695
111.73266	2417.46850585938
135.15051	1972.76574707031
246.797	2360.29150390625
297.97922	2638.88623046875
332.03949	2743.61352539063
716.04663	2781.63916015625
898.26978	2889.28955078125
1041.933	2701.23193359375
1702.3119	2691.7958984375
2225.2273	2946.32934570313
3475.366	3643.96264648438
3932.324	3034.17236328125
4099.3506	2919.36083984375
4706.4961	4190.0537109375
peaklist end

peaklist start
mz=648.444012021639
fragmentation=HCD
charge=7
header=RawFile: QE929_MSQ1321_20180329_Heba_ub_s8_30_2 Index: 13505 Silind: 46991
113.07129	6341.58251953125
121.74783	1247.04016113281
129.10194	5217.7958984375
132.50883	1178.94970703125
139.07074	1102.77478027344
161.07425	1430.83142089844
169.13364	5201.6240234375
197.12866	2700.76220703125
226.11864	1484.63513183594
282.20105	1357.1025390625
349.50919	1169.53259277344
362.17731	1223.22229003906
389.45312	1421.54077148438
580.31012	2078.67578125
582.7569	1386.78308105469
883.44012	5568.5927734375
1563.8458	1682.16040039063
1766.8902	12080.7915039063
1979.0583	1887.62524414063
2264.7747	1616.20959472656
2350.3406	1859.04150390625
2556.0879	2428.10424804688
2736.6899	2036.400390625
peaklist end

peaklist start
mz=648.444012021639
fragmentation=HCD
charge=7
header=RawFile: QE929_MSQ1321_20180329_Heba_ub_s8_30_2 Index: 13595 Silind: 46991
101.07159	6489.595703125
110.07207	7621.6064453125
120.08087	1663.92163085938
129.10262	5231.93994140625
130.06557	4953.861328125
147.11287	2193.91333007813
159.09198	8373.0419921875
173.12874	4786.4951171875
201.12357	12238.150390625
202.12691	2503.96020507813
212.1033	1984.50122070313
226.12086	1541.0556640625
229.11925	2512.203125
230.12193	1331.19055175781
246.18138	4643.9697265625
283.14084	2180.72387695313
299.1347	1498.57763671875
438.75681	1418.88342285156
511.2222	1448.72766113281
512.26794	2468.77294921875
691.3672	4899.22021484375
698.84125	1527.98303222656
700.32666	2482.59545898438
741.3399	1441.25988769531
790.43402	4638.22448730469
933.46808	1636.77612304688
937.50336	2022.00549316406
938.4754	1952.28894042969
1045.261	1820.06237792969
1331.6461	1404.16430664063
peaklist end

peaklist start
mz=648.565133757462
fragmentation=HCD
charge=7
header=RawFile: QE929_MSQ1321_20180329_Heba_ub_s8_30_2 Index: 11942 Silind: 46678
103.48257	1282.92236328125
110.07178	14780.0341796875
120.08124	7925.80322265625
129.10246	8502.546875
136.07603	6948.42431640625
173.1286	2338.49267578125
175.11906	6819.47509765625
199.18022	6468.57568359375
226.11804	1809.63464355469
227.17657	2010.59643554688
239.11427	2047.84606933594
338.18338	4627.51513671875
416.26376	2461.33349609375
439.23581	1416.27233886719
455.26285	2207.84497070313
472.28452	9413.478515625
531.28999	7401.92651367188
585.36719	1801.92443847656
602.32389	9489.24682617188
656.40909	7590.97204589844
725.43129	22439.3775634766
818.01636	1428.19555664063
871.43622	2480.74047851563
1801.5763	1550.5927734375
peaklist end

peaklist start
mz=1515.74751567918
fragmentation=HCD
charge=3
header=RawFile: QE929_MSQ1321_20180329_Heba_ub_s1_ctrl_1 Index: 16986 Silind: 81285
107.63811	1977.19030761719
121.8673	1892.99133300781
133.4153	2131.15209960938
171.83572	2228.77709960938
255.25398	2166.84716796875
293.50049	2960.033203125
330.60217	2736.34985351563
351.71191	2200.71655273438
373.66403	2470.56323242188
472.49982	2728.34130859375
493.14438	2606.07421875
828.67554	2923.94506835938
949.05219	3553.66040039063
1281.1857	3817.01245117188
2499.7673	3442.775390625
2825.5537	3159.41259765625
3716.9153	4093.45092773438
4272.6304	3307.517578125
4317.9907	3899.82568359375
4573.2109	3343.15698242188
peaklist end

peaklist start
mz=1515.77787482478
fragmentation=HCD
charge=3
header=RawFile: QE929_MSQ1321_20180329_Heba_ub_s8_30_2 Index: 23236 Silind: 92867
113.74958	2755.04907226563
126.44541	1972.00390625
138.05637	2259.79858398438
138.53276	2868.42016601563
140.53566	2179.44213867188
153.09459	2387.81860351563
188.82538	2393.49536132813
216.30327	2208.89282226563
307.0593	2763.71655273438
535.026	2816.24853515625
1342.9708	2419.60986328125
1842.8279	2700.02221679688
4058.0142	3513.42236328125
4877.4507	3670.91430664063
5081.6274	3673.08862304688
5502.0747	3452.41772460938
5828.3657	3073.61499023438
peaklist end

peaklist start
mz=758.720544139096
fragmentation=HCD
charge=6
header=RawFile: QE929_MSQ1321_20180329_Heba_ub_s2_ctrl_2 Index: 18084 Silind: 66516
134.89542	1290.27575683594
163.66939	1409.99853515625
181.71031	1366.50915527344
199.17953	6980.271484375
216.09793	5619.0439453125
227.17441	7670.46826171875
232.9317	1360.25524902344
247.05658	1350.01428222656
277.33099	1318.00903320313
329.18021	2895.72241210938
339.1615	1637.63781738281
424.25186	1600.27258300781
816.45667	1849.19396972656
862.45855	17185.6811523438
915.52521	2128.48681640625
961.52698	14792.869140625
1074.6005	6786.5107421875
1144.0704	1917.63330078125
1289.6937	2532.671875
1290.7117	1645.09619140625
peaklist end

peaklist start
mz=910.596280870978
fragmentation=HCD
charge=5
header=RawFile: QE929_MSQ1321_20180329_Heba_ub_s6_10_3 Index: 14091 Silind: 73072
110.67901	1462.14318847656
114.13348	1392.73254394531
128.75873	1852.32495117188
131.76109	1520.01171875
144.27145	1475.84106445313
151.66434	1605.88439941406
197.77393	1388.13989257813
200.38972	1539.59143066406
212.10432	1662.14697265625
223.10736	9017.462890625
251.10266	9423.8134765625
340.25876	1576.16357421875
380.14517	7046.83935546875
486.27289	2004.38732910156
830.42627	2456.13134765625
929.50781	1808.25170898438
1114.5782	3497.39208984375
1326.6633	15799.1447753906
peaklist end

peaklist start
mz=759.391909881685
fragmentation=HCD
charge=6
header=RawFile: QE929_MSQ1321_20180329_Heba_ub_s9_30_3 Index: 12247 Silind: 65569
109.61349	1201.98083496094
110.07124	2712.64990234375
129.10272	1990.92810058594
132.49565	1252.90942382813
133.04121	1145.85314941406
136.07603	10007.7880859375
154.12411	1467.42565917969
173.12819	1825.23840332031
187.14355	1335.11389160156
187.4922	1607.3779296875
191.08145	12256.666015625
217.13342	8356.37109375
219.47102	1491.12817382813
230.11424	1604.21765136719
241.78152	1298.751953125
245.12849	2107.73168945313
258.80869	1571.62573242188
300.71127	1568.17834472656
348.19464	1649.40686035156
578.22876	2277.96142578125
916.36584	1710.75817871094
962.51398	1939.31359863281
1059.4656	1972.63842773438
1233.5322	1590.09777832031
1650.4352	1657.63684082031
1937.4451	1738.10229492188
peaklist end

peaklist start
mz=759.542310575764
fragmentation=HCD
charge=6
header=RawFile: QE929_MSQ1321_20180329_Heba_ub_s4_10_1 Index: 13942 Silind: 58957
101.0715	16364.3271484375
102.05566	7458.03515625
104.05366	1938.73254394531
105.06645	1665.66772460938
107.12212	1432.40185546875
110.07114	1411.94274902344
113.07121	14075.3837890625
115.08704	1865.02319335938
120.08167	1868.38220214844
123.0733	1454.70751953125
129.10214	12773.302734375
136.07597	6459.05078125
161.07468	9073.5546875
169.13354	21264.11328125
175.11952	3245.9345703125
183.14894	29450.26953125
184.15318	3532.08276367188
189.06955	5482.84033203125
197.12836	22512.2109375
198.08746	1684.9658203125
211.14439	12874.4345703125
215.13979	1856.08923339844
216.09851	2451.52587890625
223.10883	3019.13500976563
226.11862	6277.9169921875
227.1026	1541.35461425781
243.13335	2349.69555664063
244.12965	2837.2451171875
251.10471	1849.88500976563
255.14571	2179.73974609375
272.17197	3141.76440429688
286.14215	1697.9501953125
310.21289	1727.28503417969
312.16617	3164.43237304688
327.41113	1450.1875
329.19331	24727.990234375
340.18766	16390.12109375
357.21393	3057.2314453125
412.18536	6002.4658203125
415.16879	1709.12170410156
425.24079	11224.8869628906
442.27371	10981.958984375
455.21259	13081.263671875
471.22717	2059.29296875
486.23441	1926.71411132813
493.23572	1548.27575683594
498.72897	2137.41357421875
504.27411	2107.53173828125
511.7757	3457.01220703125
535.33575	1486.99755859375
553.33594	9376.98046875
554.29144	2133.20825195313
556.30396	5993.23388671875
572.41577	1938.537109375
573.31879	28104.103515625
600.24945	5252.998046875
657.2702	2907.47924804688
670.30511	2704.48193359375
684.34661	7907.11499023438
702.36015	57498.1201171875
704.35321	2088.10375976563
711.33051	6162.22509765625
742.35059	3079.37817382813
742.35801	10010.4724121094
743.37091	2002.19885253906
752.3374	2437.064453125
758.41528	3108.46020507813
770.35099	29478.3627929688
781.37415	1896.63537597656
784.3866	2072.28686523438
798.40906	3167.79760742188
802.38293	2151.10498046875
811.42804	3431.099609375
815.44367	34027.9558105469
834.40405	1742.14135742188
853.39398	2137.57177734375
879.42657	1734.96862792969
881.38111	11295.0888671875
892.50934	2594.77075195313
895.9928	1854.86169433594
896.45007	3919.62475585938
898.45551	2191.56518554688
899.38996	86457.857421875
912.49784	222184.44921875
915.48069	11407.4621582031
940.52515	8279.2060546875
953.45856	2306.2041015625
997.50464	2937.04028320313
1007.5414	2380.45385742188
1008.5179	2324.1943359375
1026.5033	7956.51245117188
1040.5763	1920.81604003906
1061.5013	8925.0986328125
1061.9902	4378.1611328125
1068.0601	2577.03466796875
1095.5129	12253.7370605469
1208.5907	6074.8720703125
1222.6175	4717.43090820313
1323.6311	2839.66748046875
1581.7723	8742.7353515625
peaklist end

peaklist start
mz=912.670896610321
fragmentation=HCD
charge=5
header=RawFile: QE929_MSQ1321_20180329_Heba_ub_s6_10_3 Index: 18481 Silind: 75367
140.50423	1417.18005371094
208.43764	1662.68640136719
299.79282	1552.57360839844
480.84006	1690.66918945313
498.40106	1672.64868164063
632.16785	1747.640625
1311.5432	1813.466796875
2686.4629	2223.86840820313
peaklist end

peaklist start
mz=1141.53116695891
fragmentation=HCD
charge=4
header=RawFile: QE929_MSQ1321_20180329_Heba_ub_s6_10_3 Index: 15437 Silind: 86307
114.10059	2378.53491210938
127.61004	1749.42224121094
129.70952	1566.85595703125
146.7422	1967.69750976563
162.34595	1718.26037597656
190.89284	2331.56103515625
308.7229	1813.10546875
375.44122	1894.28588867188
618.96466	1935.9072265625
peaklist end

peaklist start
mz=1142.03228811976
fragmentation=HCD
charge=4
header=RawFile: QE929_MSQ1321_20180329_Heba_ub_s9_30_3 Index: 15159 Silind: 89047
105.08296	1761.01196289063
256.82904	1775.28137207031
274.62009	1937.80224609375
373.86041	1809.74987792969
499.27765	1879.26953125
925.53558	2043.775390625
1311.5968	2005.00402832031
2050.5569	3045.201171875
2801.3745	2809.33642578125
3872.9094	2933.23168945313
4316.1899	2889.39501953125
peaklist end

peaklist start
mz=762.364375889861
fragmentation=HCD
charge=6
header=RawFile: QE929_MSQ1321_20180329_Heba_ub_s4_10_1 Index: 3483 Silind: 57700
110.07185	70789.9765625
111.0751	1812.68298339844
129.1028	7413.55078125
133.04306	1702.11169433594
135.11447	1483.27172851563
136.076	13323.068359375
138.06712	1705.05236816406
148.08713	3364.67236328125
159.07642	1388.244140625
193.10876	62923.28125
194.11163	2601.7578125
196.68596	1470.70092773438
203.08501	2848.13134765625
252.08162	2159.681640625
267.43286	1381.88146972656
274.12094	2299.06103515625
289.0975	2220.40942382813
322.13326	27193.6284179688
358.1236	1387.62719726563
376.13156	1569.17199707031
487.16434	1485.87426757813
563.72156	2767.51782226563
577.95758	1588.20690917969
858.3371	1550.72314453125
879.33588	2319.060546875
1080.7509	1593.31567382813
1111.8647	1743.31396484375
1115.4907	2396.35522460938
1300.4397	1729.74768066406
1389.6139	1987.42590332031
1524.6525	10147.7673339844
peaklist end

peaklist start
mz=1143.82531127328
fragmentation=HCD
charge=4
header=RawFile: QE929_MSQ1321_20180329_Heba_ub_s2_ctrl_2 Index: 15415 Silind: 85083
120.08011	1934.40173339844
124.22475	1567.71691894531
127.88725	1690.52001953125
244.16454	2021.76892089844
311.17017	2829.97705078125
441.2399	2016.44104003906
503.5032	1866.45397949219
541.24744	1992.86413574219
701.39777	3645.34619140625
1144.5399	7785.47729492188
1348.3894	2273.88452148438
peaklist end

peaklist start
mz=1145.03155823314
fragmentation=HCD
charge=4
header=RawFile: QE929_MSQ1321_20180329_Heba_ub_s7_30_1 Index: 14930 Silind: 83355
165.8699	2207.37377929688
166.18768	1752.333984375
166.36734	2038.64233398438
177.95792	1642.52709960938
183.17406	1607.47058105469
785.19379	1970.20544433594
1136.3562	2355.84521484375
1203.8849	2307.236328125
3124.6184	2599.82299804688
3283.8013	2456.2890625
3308.6079	2670.75317382813
4492.4282	2603.72583007813
peaklist end

peaklist start
mz=764.382378356394
fragmentation=HCD
charge=6
header=RawFile: QE929_MSQ1321_20180329_Heba_ub_s5_10_2 Index: 12469 Silind: 60871
109.41345	1293.638671875
118.08577	1282.51379394531
136.07552	2263.22119140625
148.70518	1309.68212890625
150.35286	1164.17578125
154.05151	1174.80200195313
167.07933	1399.17309570313
195.46127	1442.65417480469
199.18089	1562.12707519531
215.06854	1456.64086914063
221.12825	2485.07397460938
235.7124	1411.99548339844
249.12341	2445.23681640625
288.42523	1387.98681640625
294.31055	1433.5673828125
300.38831	1431.8125
387.63959	1526.59399414063
412.18497	1983.2958984375
763.40632	33889.2861328125
789.36823	2536.98413085938
1002.4835	3110.37866210938
1141.4408	1876.40905761719
2370.5049	2185.3701171875
2568.8306	2076.99682617188
peaklist end

peaklist start
mz=917.235231990555
fragmentation=HCD
charge=5
header=RawFile: QE929_MSQ1321_20180329_Heba_ub_s2_ctrl_2 Index: 6287 Silind: 76495
127.03882	2414.44702148438
138.05574	1561.41333007813
275.64734	1559.29675292969
662.83502	1776.97741699219
727.62518	1763.31091308594
811.99475	2738.20263671875
822.41986	3438.79736328125
2825.0894	2118.94995117188
peaklist end

peaklist start
mz=764.553238908848
fragmentation=HCD
charge=6
header=RawFile: QE929_MSQ1321_20180329_Heba_ub_s4_10_1 Index: 15574 Silind: 59134
101.07155	1631.59155273438
111.2972	1169.15075683594
113.07118	7280.1767578125
115.08585	1512.17407226563
117.5524	1310.79260253906
129.10197	5619.802734375
153.68208	1355.41174316406
169.13345	6081.39453125
183.14925	10901.919921875
197.12868	3161.26611328125
211.14372	3354.35717773438
219.56248	1611.05883789063
244.12965	1740.84265136719
300.16977	2694.21484375
340.19009	4267.32275390625
455.21506	1533.57873535156
602.82721	1590.83081054688
612.32019	1771.03015136719
659.29926	1897.15417480469
729.33087	1993.14282226563
901.45685	2598.64038085938
912.32703	2157.67456054688
914.492	3305.93579101563
1002.4902	5310.2333984375
peaklist end

peaklist start
mz=764.697943549811
fragmentation=HCD
charge=6
header=RawFile: QE929_MSQ1321_20180329_Heba_ub_s6_10_3 Index: 6386 Silind: 57651
101.07132	14063.048828125
120.08081	2414.37133789063
123.2161	1250.23791503906
125.99381	1287.375
127.08649	10111.8369140625
129.06569	6031.6669921875
129.1019	1623.31994628906
133.04285	3375.47875976563
136.07552	16061.322265625
155.08131	7990.61083984375
155.59573	1422.11474609375
165.3008	1641.62963867188
171.07635	2014.26037597656
175.11873	2373.46435546875
216.63513	1456.21362304688
232.14037	2169.94921875
239.1145	1404.97351074219
242.11201	1596.13232421875
249.1588	17851.21484375
250.15953	1592.45568847656
257.12363	2336.55126953125
262.08426	2182.04272460938
266.11285	2579.21484375
269.12433	1472.88049316406
283.13803	1681.37841796875
290.07971	2873.90991210938
300.16705	1472.16186523438
303.17661	1740.71264648438
314.14517	3452.83154296875
323.13474	2430.81201171875
325.15042	2773.12329101563
339.16476	2014.55151367188
399.16052	1693.10705566406
408.1875	2165.6572265625
423.06989	1604.58264160156
436.18112	2127.14697265625
572.27707	17689.6318359375
599.28552	1985.88989257813
719.3468	2516.71313476563
720.00989	1826.81213378906
720.33087	1971.41833496094
776.36776	18783.5925292969
824.77686	1664.08447265625
876.4071	1639.53698730469
877.41533	25014.2622070313
915.5968	1770.05603027344
948.45197	3042.51831054688
962.44434	1953.68969726563
1005.466	7587.41162109375
1091.4829	2202.78051757813
1118.5201	59812.81640625
1215.573	79989.7607421875
1216.5646	8272.2265625
1251.5051	2238.88940429688
1272.5906	13700.71875
1273.577	8934.4736328125
1528.6918	14572.1044921875
peaklist end

peaklist start
mz=764.698090662008
fragmentation=HCD
charge=6
header=RawFile: QE929_MSQ1321_20180329_Heba_ub_s3_ctrl_3 Index: 5885 Silind: 56067
129.10225	1866.40234375
133.04303	7553.7041015625
136.07576	22020.35546875
136.60379	1319.96203613281
137.0797	1864.7294921875
167.68936	1250.984375
172.82335	1289.453125
205.88168	1514.91723632813
215.15067	1957.9345703125
249.15944	19683.625
262.08398	2230.19311523438
277.15445	1748.50268554688
290.08029	4964.7470703125
311.853	1373.14196777344
363.18423	1969.36645507813
374.62482	1716.79223632813
377.51324	1752.61254882813
468.66034	1386.673828125
569.2948	1498.79577636719
587.29865	2038.00366210938
608.4505	1478.28662109375
650.25903	1546.48706054688
720.34161	2840.72485351563
962.4419	4265.86181640625
1091.4854	2682.91430664063
1169.2661	1794.69897460938
1234.4725	2009.52819824219
1251.5026	5563.4677734375
1252.5177	2381.07788085938
1384.7579	1968.91552734375
peaklist end

peaklist start
mz=764.698090662008
fragmentation=HCD
charge=6
header=RawFile: QE929_MSQ1321_20180329_Heba_ub_s3_ctrl_3 Index: 5926 Silind: 56067
101.07134	7832.4716796875
106.48717	1315.19140625
124.39173	1253.81860351563
127.0866	5680.04833984375
133.04266	5387.73193359375
136.07578	13421.2666015625
145.84372	1318.59936523438
149.38052	1337.81506347656
155.08118	3217.14697265625
169.98987	1417.49755859375
185.69937	1488.98742675781
249.15903	13414.0439453125
257.12531	1559.17663574219
262.08359	2279.93383789063
268.12683	1377.53259277344
273.40503	1376.86328125
316.50275	1591.931640625
436.18024	2267.13305664063
480.95117	1517.4775390625
492.9278	1491.38403320313
559.76135	3136.05151367188
572.27582	8907.43762207031
600.08972	1699.14428710938
683.69012	1444.18286132813
720.33606	2749.46313476563
776.3652	9862.30029296875
866.51465	1659.01208496094
877.41345	11971.0390625
878.43188	2075.3671875
878.6554	1478.04309082031
948.44989	2340.53466796875
962.43512	3037.17358398438
1005.4664	2988.67236328125
1118.5271	18121.626953125
1119.5188	10479.11328125
1138.8938	1628.41796875
1215.5682	10668.0695800781
1215.5774	28042.7220458984
1251.495	2391.06201171875
1272.5791	3220.81298828125
1438.0868	1599.59729003906
1528.6945	8231.88745117188
peaklist end

peaklist start
mz=764.698218138087
fragmentation=HCD
charge=6
header=RawFile: QE929_MSQ1321_20180329_Heba_ub_s7_30_1 Index: 6094 Silind: 59880
110.86592	1187.65502929688
136.07578	7171.4482421875
164.3188	1370.04211425781
194.95021	1532.185546875
249.1595	5493.15087890625
261.31854	1354.00744628906
266.65573	1268.07373046875
278.17517	1317.57971191406
297.15582	1992.33093261719
314.18158	2558.08837890625
322.17731	1616.56213378906
392.56488	1330.68786621094
438.97629	1540.63525390625
492.86682	1615.45239257813
509.00198	1777.57458496094
1118.4948	2132.92626953125
peaklist end

peaklist start
mz=764.698218138087
fragmentation=HCD
charge=6
header=RawFile: QE929_MSQ1321_20180329_Heba_ub_s7_30_1 Index: 6142 Silind: 59880
101.07151	11189.986328125
105.39005	1571.85009765625
127.08663	7982.521484375
129.06584	2341.24536132813
129.10173	1316.52453613281
136.07559	9032.1962890625
155.08133	1400.15966796875
163.25641	1642.86865234375
175.11871	3238.10083007813
186.08723	2236.44775390625
242.11351	1743.61328125
249.1595	8373.279296875
257.12167	1688.89477539063
283.14011	1640.10510253906
296.13297	1868.29211425781
314.1452	1991.16882324219
315.87216	1352.8447265625
323.13474	2394.44580078125
572.27777	11789.3203125
718.83105	1434.57727050781
776.36255	13786.6394042969
877.41762	19629.1555175781
948.44611	3051.546875
1005.4606	6208.73583984375
1118.519	43894.603515625
1149.5078	1570.28625488281
1215.5742	47609.5498046875
1272.5919	9210.02783203125
1409.6652	1657.12731933594
1528.6822	5636.03662109375
peaklist end

peaklist start
mz=764.698437926742
fragmentation=HCD
charge=6
header=RawFile: QE929_MSQ1321_20180329_Heba_ub_s8_30_2 Index: 6128 Silind: 60905
101.0715	2845.33764648438
127.08704	1868.77307128906
129.10214	2543.92724609375
133.04326	9371.7578125
136.07584	27278.0703125
150.46892	1402.91101074219
243.10898	1491.05554199219
249.15987	24532.892578125
257.12646	1663.72106933594
262.08661	2657.74194335938
277.15625	1594.76611328125
283.1416	1572.90014648438
288.55902	1563.72277832031
290.07996	2887.06494140625
314.18204	2700.34155273438
323.13434	1508.26745605469
363.19003	1758.07958984375
376.13129	1304.24841308594
390.83044	1430.8134765625
447.58508	1461.2021484375
511.57556	1432.60327148438
559.76709	2225.50634765625
572.28174	1798.38464355469
720.34161	2635.47119140625
764.84814	14354.0771484375
765.35516	2205.79370117188
776.36938	2153.73803710938
859.38727	2082.38525390625
877.41565	2188.74829101563
948.46094	1844.69091796875
962.44789	7176.40832519531
1005.4695	2587.673828125
1091.4728	2459.40478515625
1118.52	13462.748046875
1215.5651	2943.25512695313
1215.5752	17148.4975585938
1251.5061	10861.98046875
1272.5941	2166.13598632813
peaklist end

peaklist start
mz=764.698786557251
fragmentation=HCD
charge=6
header=RawFile: QE929_MSQ1321_20180329_Heba_ub_s4_10_1 Index: 6193 Silind: 58020
101.07142	2076.70556640625
111.16541	1277.50646972656
121.08276	1284.49719238281
129.10208	1689.720703125
133.04297	8333.3720703125
136.07571	29644.34375
243.10797	2584.18920898438
248.16002	2313.97119140625
249.15939	29915.32421875
250.16284	2510.74365234375
262.08466	2266.28662109375
277.15402	2740.08056640625
290.08109	2954.18139648438
297.15619	1380.81506347656
314.18127	2413.32666015625
373.13739	1506.34375
590.74414	1784.93896484375
604.74011	1608.81579589844
720.34015	2635.14916992188
790.70471	1524.98071289063
831.37103	1693.23327636719
962.43524	7459.0341796875
963.42322	2454.45874023438
969.76715	1925.97998046875
1091.4896	2265.33203125
1118.5125	2761.9619140625
1138.453	1501.7119140625
1205.5115	2042.27770996094
1251.5098	9166.2021484375
1252.494	1866.69775390625
peaklist end

peaklist start
mz=764.698786557251
fragmentation=HCD
charge=6
header=RawFile: QE929_MSQ1321_20180329_Heba_ub_s4_10_1 Index: 6261 Silind: 58020
101.07117	37072.12890625
112.08697	1532.28784179688
114.05492	2315.10668945313
120.08059	1472.62365722656
127.0866	31774.865234375
129.06575	12505.9248046875
129.10284	1629.32653808594
130.08568	1662.83471679688
133.04282	9251.205078125
135.97845	1609.95581054688
136.07568	28538.083984375
141.06541	2497.9853515625
142.05035	1658.92541503906
146.0921	3102.24340820313
147.11174	1611.64379882813
153.12511	1499.744140625
153.98384	1388.11633300781
155.08138	20730.173828125
158.09256	5465.45556640625
168.07729	2851.07836914063
169.0607	2908.88842773438
171.07654	3565.3798828125
175.1185	8233.2587890625
186.08655	10870.1376953125
188.10303	2101.25048828125
199.05324	1508.03308105469
200.1026	2484.60815429688
202.25883	1429.36791992188
215.11487	1747.60119628906
222.08794	2024.00842285156
226.11797	1911.63134765625
229.13034	1678.77795410156
232.14024	6280.39013671875
239.11458	1893.71423339844
240.09807	2464.01196289063
242.11276	6969.56640625
249.15915	20881.142578125
257.12366	10312.337890625
266.11395	11342.98828125
268.12604	13962.513671875
283.13913	3530.8330078125
290.07916	3123.54711914063
295.13671	5093.22546386719
303.17618	7196.44091796875
314.14688	13905.826171875
323.13339	9346.751953125
325.15057	2836.27734375
339.16501	4986.93115234375
341.14703	2209.6083984375
343.15982	2428.10620117188
345.177	2542.72680664063
379.16046	3457.84521484375
396.18762	9231.4287109375
408.18991	2816.96362304688
421.1517	1665.45422363281
422.2088	2070.40844726563
436.18176	9928.962890625
507.21854	5473.00439453125
524.24939	1935.87426757813
538.22876	2168.828125
550.75714	1666.94775390625
554.25201	1892.27270507813
555.25061	7596.35009765625
572.27726	59168.6850585938
587.302	2498.83740234375
599.284	6733.69580078125
636.79895	3497.30859375
652.30408	2473.82763671875
683.32941	1732.6142578125
691.82239	5421.1943359375
701.31842	1932.58544921875
707.43872	1868.2294921875
719.34581	15282.71484375
765.34601	2436.44458007813
776.36725	54777.3642578125
877.41646	74324.697265625
890.78253	1637.25622558594
948.45095	14610.4177246094
962.43878	2235.67553710938
983.3501	1971.09033203125
1005.4712	41296.4033203125
1091.4729	2123.462890625
1100.5078	2814.45239257813
1101.4917	2594.42236328125
1118.5211	188020.368896484
1198.5452	2716.12109375
1215.5734	235569.772460938
1217.6025	2094.3779296875
1251.5151	4868.830078125
1272.5909	63996.376953125
peaklist end

peaklist start
mz=764.698949791885
fragmentation=HCD
charge=6
header=RawFile: QE929_MSQ1321_20180329_Heba_ub_s2_ctrl_2 Index: 6224 Silind: 61128
101.07117	6433.37939453125
101.95064	1337.78051757813
127.08671	2060.9013671875
129.10251	2158.6787109375
133.04306	11756.248046875
136.07581	37258.98046875
137.07941	2270.08520507813
147.11308	2671.64624023438
248.16161	1772.20263671875
249.15977	37289.7890625
250.16347	2338.08227539063
262.08521	2750.68676757813
266.11322	1653.80444335938
277.15436	2186.2568359375
284.16071	1562.65808105469
290.08017	3203.6416015625
314.1485	1851.96484375
345.1756	2093.93041992188
363.18732	2705.54418945313
366.60846	1508.35168457031
437.18344	2976.95092773438
559.76324	1919.26000976563
572.27698	7249.80859375
691.81433	1741.9912109375
776.37207	3162.68994140625
831.38495	2115.2431640625
877.40973	3318.724609375
886.34918	1747.26611328125
962.43951	6938.65380859375
1091.4751	7518.75537109375
1118.5182	18468.0960693359
1205.4913	2150.72314453125
1215.5602	9256.5888671875
1215.5724	15596.4228515625
1251.5135	13685.7006835938
1272.585	8176.34033203125
1528.6891	8364.30212402344
peaklist end

peaklist start
mz=764.698949791885
fragmentation=HCD
charge=6
header=RawFile: QE929_MSQ1321_20180329_Heba_ub_s2_ctrl_2 Index: 6246 Silind: 61128
101.07115	24124.70703125
112.08718	1476.78100585938
120.08098	2329.8359375
124.78365	1384.82604980469
127.08639	20604.326171875
129.06572	9804.7509765625
133.04274	6905.798828125
136.07556	21752.986328125
155.08119	12805.3681640625
155.69008	1651.93981933594
158.09227	2029.48828125
171.07628	2970.34375
175.11816	2435.22875976563
186.08665	7665.9013671875
186.62476	1494.41479492188
222.0872	2891.56274414063
229.12968	1956.82336425781
232.13904	3075.7421875
239.11302	2978.064453125
240.09802	1858.91552734375
242.11299	2571.15869140625
243.10692	1701.53894042969
249.15918	14746.6259765625
250.16313	2786.1669921875
257.12332	5765.94873046875
266.11285	3209.63256835938
268.12912	3037.92993164063
283.13953	3450.9072265625
303.17697	6232.89892578125
314.14584	9601.8486328125
323.13354	6915.18896484375
325.1496	3496.44213867188
339.16531	5136.267578125
343.79031	1411.41784667969
378.17947	1965.28698730469
382.16864	2100.49243164063
396.18622	6227.16064453125
408.18915	2037.30419921875
431.23407	1711.49768066406
436.18222	6602.1552734375
479.22592	1662.53747558594
497.23193	1570.50256347656
507.2179	2381.3173828125
572.27688	40357.220703125
647.27368	1868.15002441406
691.83087	5066.6748046875
719.34137	5233.72705078125
720.33459	5950.4443359375
776.36743	34899.27734375
877.41363	52322.310546875
886.4917	1453.07312011719
933.43066	1576.576171875
948.445	16591.1791992188
962.43939	2846.8681640625
1005.4664	23894.8818359375
1100.4921	1815.95422363281
1118.5188	136858.013671875
1197.5364	1767.82531738281
1215.3359	1975.86364746094
1215.5723	161972.366210938
1251.5084	6764.90625
1272.5983	41423.220703125
1517.0739	1929.85754394531
1528.6979	8219.80859375
peaklist end

peaklist start
mz=656.287234990438
fragmentation=HCD
charge=7
header=RawFile: QE929_MSQ1321_20180329_Heba_ub_s8_30_2 Index: 16075 Silind: 47384
108.76704	1381.01525878906
110.07128	5787.93505859375
120.08064	5139.6142578125
128.21756	1088.60888671875
129.10298	1857.01477050781
136.07515	1645.80517578125
144.58583	1481.0859375
159.09039	1570.10144042969
190.13365	1161.83947753906
204.78448	1123.43249511719
234.39261	1225.24035644531
247.10727	2123.296875
270.14435	1680.90991210938
496.20444	1436.54187011719
503.71893	1220.50219726563
589.33435	1710.94470214844
902.20697	1763.09631347656
1323.9912	1507.31945800781
2389.9292	1754.98193359375
2486.385	1904.86547851563
peaklist end

peaklist start
mz=765.529419308558
fragmentation=HCD
charge=6
header=RawFile: QE929_MSQ1321_20180329_Heba_ub_s9_30_3 Index: 9675 Silind: 68478
114.50522	1391.8984375
120.08086	10295.32421875
147.80727	1557.111328125
150.82513	1302.75427246094
169.1333	10518.8837890625
175.11871	2858.94580078125
182.95578	1300.47607421875
197.12816	6830.14208984375
199.10776	1382.46081542969
201.12517	1696.99609375
227.10228	2654.0166015625
271.14194	1355.009765625
298.17731	1480.31555175781
312.1781	2521.09619140625
326.17035	8610.3798828125
425.26151	1792.91613769531
429.20862	2649.38110351563
446.22418	1436.95471191406
496.29721	7223.416015625
556.60767	1897.568359375
595.36554	7201.28173828125
601.77332	1652.91320800781
613.02173	1898.49365234375
645.27264	1577.64575195313
663.30035	1604.58374023438
724.41266	2581.87622070313
821.46269	63088.2701416016
834.41565	2833.01098632813
950.50075	19784.0874023438
1034.4912	1948.85852050781
1121.3248	2101.87182617188
1129.5347	1942.66784667969
1146.6268	13957.81640625
1147.6063	8647.27001953125
1247.667	2726.59497070313
1460.1587	1873.04650878906
peaklist end

peaklist start
mz=1148.53101336193
fragmentation=HCD
charge=4
header=RawFile: QE929_MSQ1321_20180329_Heba_ub_s9_30_3 Index: 15339 Silind: 89092
112.90202	1650.59643554688
172.49911	1882.49328613281
178.79224	1863.04431152344
193.82742	1575.96911621094
225.38297	1599.99035644531
234.25081	2016.66711425781
279.93948	2044.58190917969
280.5914	2128.5419921875
311.43491	1973.22668457031
383.95239	1809.08081054688
469.5097	2049.11450195313
477.72003	1908.27197265625
601.6629	1892.41796875
670.73792	1905.11840820313
984.36554	2284.14331054688
1050.0778	2117.3818359375
2231.8982	2659.73461914063
3105.1648	3025.26440429688
peaklist end

peaklist start
mz=1148.78189875441
fragmentation=HCD
charge=4
header=RawFile: QE929_MSQ1321_20180329_Heba_ub_s7_30_1 Index: 15173 Silind: 83382
103.31473	1991.24206542969
195.19637	2159.4990234375
495.62335	2043.49926757813
941.00555	2184.85888671875
1718.5446	2303.67504882813
2085.1577	2458.28540039063
2400.1182	2447.81909179688
3850.231	2896.17065429688
peaklist end

peaklist start
mz=1148.78518298915
fragmentation=HCD
charge=4
header=RawFile: QE929_MSQ1321_20180329_Heba_ub_s8_30_2 Index: 15267 Silind: 87956
102.5134	1942.06433105469
116.67552	1779.74291992188
119.2958	1657.68872070313
143.45551	1741.80847167969
168.17416	2113.16479492188
180.86655	1660.6435546875
247.49106	1794.05114746094
356.60623	2071.41577148438
437.78558	1805.56872558594
501.81808	1814.86352539063
906.13782	1922.07739257813
1185.1825	2448.79028320313
2196.6287	2423.64624023438
3146.4253	2333.48876953125
peaklist end

peaklist start
mz=1531.69559611785
fragmentation=HCD
charge=3
header=RawFile: QE929_MSQ1321_20180329_Heba_ub_s9_30_3 Index: 23355 Silind: 97608
129.10278	2592.58544921875
1183.2639	3252.3173828125
1538.8429	3172.91455078125
1832.8207	3184.75927734375
1921.7651	3225.37719726563
peaklist end

peaklist start
mz=1149.03307056649
fragmentation=HCD
charge=4
header=RawFile: QE929_MSQ1321_20180329_Heba_ub_s6_10_3 Index: 15435 Silind: 86305
101.37335	1552.76647949219
109.4826	1660.20532226563
276.2666	1937.34704589844
281.73657	1882.64428710938
534.52838	2195.94360351563
670.55798	2188.248046875
744.31537	1903.05822753906
1215.5778	2150.53662109375
3135.2097	2490.951171875
4387.9976	2868.21337890625
peaklist end

peaklist start
mz=766.407364642674
fragmentation=HCD
charge=6
header=RawFile: QE929_MSQ1321_20180329_Heba_ub_s6_10_3 Index: 19064 Silind: 63698
100.03988	1207.29638671875
123.30829	1439.46704101563
269.12354	5616.85791015625
305.41415	1542.92346191406
334.46332	1646.87866210938
354.21271	1703.79663085938
408.68384	1462.36987304688
581.32159	1679.74230957031
1033.3966	1606.92443847656
1159.6198	5532.7197265625
1160.6359	1854.77905273438
1287.3855	1832.34826660156
1548.9805	1997.80395507813
2168.1455	1925.16418457031
peaklist end

peaklist start
mz=1149.53102717631
fragmentation=HCD
charge=4
header=RawFile: QE929_MSQ1321_20180329_Heba_ub_s7_30_1 Index: 15173 Silind: 83378
103.31473	1991.24206542969
195.19637	2159.4990234375
495.62335	2043.49926757813
941.00555	2184.85888671875
1718.5446	2303.67504882813
2085.1577	2458.28540039063
2400.1182	2447.81909179688
3850.231	2896.17065429688
peaklist end

peaklist start
mz=921.262597961198
fragmentation=HCD
charge=5
header=RawFile: QE929_MSQ1321_20180329_Heba_ub_s6_10_3 Index: 16559 Silind: 74735
120.0807	15885.4345703125
129.10292	1574.09289550781
136.07555	5777.4619140625
159.07724	1545.31640625
166.53589	2063.67724609375
229.11862	2636.73681640625
261.15521	1867.44396972656
283.14395	5924.92333984375
376.18698	1666.32678222656
430.58047	1558.61047363281
441.81818	1744.31201171875
537.26764	3592.98706054688
571.23206	1721.69091796875
624.20612	2193.96606445313
669.13806	1906.37683105469
797.3855	2737.01684570313
870.69312	2117.66455078125
1132.0797	1847.31982421875
1288.7312	2093.86352539063
1411.3245	1811.79187011719
1649.483	1930.02783203125
1891.7681	2003.91174316406
peaklist end

peaklist start
mz=921.262924541968
fragmentation=HCD
charge=5
header=RawFile: QE929_MSQ1321_20180329_Heba_ub_s7_30_1 Index: 16034 Silind: 72197
108.964	1429.60327148438
120.05262	1665.20336914063
120.08064	7726.59033203125
124.77412	1422.50671386719
136.07523	3112.93676757813
181.03824	1790.94836425781
241.26534	1484.64074707031
283.14188	2880.41625976563
376.18692	1717.21789550781
506.2124	1897.11767578125
797.38098	2795.85693359375
837.9621	1769.81799316406
909.29669	1676.63354492188
1818.8188	1998.5244140625
peaklist end

peaklist start
mz=921.262993642954
fragmentation=HCD
charge=5
header=RawFile: QE929_MSQ1321_20180329_Heba_ub_s9_30_3 Index: 16255 Silind: 81120
120.08076	13143.201171875
134.99042	1403.22229003906
136.0759	3393.30053710938
283.14243	2072.65014648438
537.23712	1756.83569335938
590.2511	1580.72253417969
689.24951	1749.27917480469
716.06378	1492.84948730469
782.43842	2207.73803710938
910.54181	1888.24426269531
1175.4976	1965.79760742188
1204.915	1770.248046875
1372.1707	1903.92004394531
1517.0548	2051.97314453125
peaklist end

peaklist start
mz=1152.03685421539
fragmentation=HCD
charge=4
header=RawFile: QE929_MSQ1321_20180329_Heba_ub_s4_10_1 Index: 16204 Silind: 85659
132.46173	1581.88171386719
200.10245	2111.73901367188
272.60318	1711.52429199219
301.48413	2161.97192382813
325.18549	4059.38354492188
333.4249	1956.62841796875
349.52911	1904.99987792969
357.46231	1729.22827148438
433.43991	1907.97790527344
956.46167	2662.33203125
1206.5587	2613.43115234375
1915.6824	2633.037109375
2081.6216	2306.01928710938
peaklist end

peaklist start
mz=1152.28826081359
fragmentation=HCD
charge=4
header=RawFile: QE929_MSQ1321_20180329_Heba_ub_s5_10_2 Index: 14574 Silind: 86602
110.07163	3630.24487304688
251.43484	1789.19848632813
266.01996	1890.68041992188
300.37415	1936.50561523438
375.3645	1785.8330078125
1099.1348	2254.79443359375
1706.4318	2341.8935546875
peaklist end

peaklist start
mz=1152.28867699977
fragmentation=HCD
charge=4
header=RawFile: QE929_MSQ1321_20180329_Heba_ub_s1_ctrl_1 Index: 12961 Silind: 79078
109.13367	1953.77233886719
110.0714	12077.5166015625
121.12817	1569.01550292969
137.50047	1924.79943847656
151.61098	1757.62097167969
160.73836	1784.18542480469
221.2906	1995.76538085938
228.76373	2022.40173339844
243.80122	1626.67626953125
281.4487	2014.84692382813
423.3306	1772.7607421875
459.67975	1998.25537109375
465.24435	2998.73388671875
504.32236	2266.86450195313
571.23187	1809.23449707031
627.72101	2384.12915039063
679.19434	2225.03833007813
1170.4404	2318.65698242188
1909.3164	2454.27514648438
peaklist end

peaklist start
mz=1152.28868562463
fragmentation=HCD
charge=4
header=RawFile: QE929_MSQ1321_20180329_Heba_ub_s8_30_2 Index: 16116 Silind: 88040
107.79903	1663.04272460938
123.25135	1694.01721191406
169.13324	2725.3642578125
197.12817	2593.28735351563
200.10271	6533.544921875
204.13361	1853.98022460938
228.13519	2042.3984375
261.15393	2088.52807617188
317.61819	1890.80017089844
325.18593	12790.6491699219
333.33914	2128.10205078125
354.07755	6775.671875
388.19693	1730.97619628906
407.7048	1751.38537597656
424.25342	2852.98950195313
441.28305	2190.72534179688
445.27719	2731.52392578125
528.12561	2082.96655273438
657.87701	2090.8271484375
833.34247	2262.9443359375
1000.2526	2324.72534179688
1206.5565	9814.205078125
1207.5934	3615.11987304688
1335.6086	2882.58862304688
1526.4891	2034.24499511719
1597.4327	2014.24926757813
1970.4911	2519.44262695313
2290.062	2640.40991210938
peaklist end

peaklist start
mz=1152.2888729065
fragmentation=HCD
charge=4
header=RawFile: QE929_MSQ1321_20180329_Heba_ub_s3_ctrl_3 Index: 14364 Silind: 82359
107.36051	1960.11999511719
109.49908	1604.02307128906
110.06425	3985.1328125
110.07162	93912.765625
129.10251	4451.9931640625
130.08676	2456.75756835938
136.07562	1814.396484375
147.11255	9895.6904296875
154.91702	1947.66857910156
160.47446	2011.83349609375
229.11742	8057.35107421875
235.11928	10175.751953125
245.13237	2762.1279296875
260.19601	12803.220703125
300.19086	2398.12329101563
328.18689	8438.4208984375
330.9718	1872.33825683594
344.12009	9584.2431640625
373.27979	8779.90234375
398.80331	2135.21728515625
437.25052	2076.04467773438
457.2037	4093.74658203125
465.24459	37577.5991210938
480.98001	2801.2421875
504.32141	11967.5732421875
567.97144	2059.33178710938
605.77362	3162.7294921875
617.40326	4276.16796875
724.82715	1905.80810546875
825.84332	4264.79150390625
842.87646	2502.90380859375
873.36926	2177.77001953125
877.41888	2094.9404296875
926.43713	3476.35473632813
960.51367	2748.75415039063
1013.4579	2721.66723632813
1127.5035	6940.7958984375
1151.0854	2491.25732421875
1210.5259	2559.25244140625
1228.5493	4086.87084960938
1323.6116	2462.52270507813
1341.629	14058.1723632813
1666.7279	14220.8078613281
1756.165	2569.26098632813
1836.8779	21815.9270019531
1929.8661	2433.603515625
2302.1334	7133.61645507813
2337.2256	2819.27270507813
peaklist end

peaklist start
mz=1152.2892197269
fragmentation=HCD
charge=4
header=RawFile: QE929_MSQ1321_20180329_Heba_ub_s9_30_3 Index: 16021 Silind: 89138
110.07127	1860.21813964844
110.97106	1637.44921875
112.93962	1720.97717285156
124.39986	1620.95886230469
125.74944	1534.37377929688
141.32646	1790.380859375
150.99562	1745.85961914063
169.13353	4083.34741210938
197.12773	2864.24291992188
199.15831	1700.79028320313
200.10228	3793.04296875
261.155	7153.24365234375
325.18755	18336.1318359375
339.71164	1761.05187988281
413.24826	2479.4775390625
424.25409	2002.80383300781
445.27399	3217.52783203125
623.37024	2204.80908203125
1064.9979	2501.17211914063
1206.5745	13164.4946289063
1377.8778	2084.80712890625
2069.0198	2837.73608398438
2336.7219	2746.74487304688
peaklist end

peaklist start
mz=1152.28924984712
fragmentation=HCD
charge=4
header=RawFile: QE929_MSQ1321_20180329_Heba_ub_s4_10_1 Index: 15464 Silind: 85592
104.05367	6759.4384765625
110.07172	572800.1875
111.07552	13085.0126953125
114.18919	3239.107421875
114.19859	3381.95849609375
129.10257	33736.796875
130.08632	34567.54296875
136.07596	4872.318359375
138.32932	3042.3173828125
147.11296	73843.828125
148.11668	4343.07666015625
159.73094	3285.828125
177.37595	3541.8505859375
185.09265	7025.51708984375
187.14467	3528.15991210938
199.18108	19965.041015625
201.12389	18568.064453125
204.60701	3728.38598632813
209.14011	6090.52392578125
211.10797	3149.99658203125
217.13773	22496.400390625
220.10925	4641.87548828125
227.17476	4019.3408203125
228.13481	3773.11547851563
229.0938	21816.435546875
229.11913	45240.75
230.07768	15232.0615234375
235.1189	46105.85546875
237.1353	7835.4609375
242.18642	7890.6318359375
245.13246	30907.548828125
260.19758	67250.5510253906
263.11365	5605.63427734375
300.19409	7285.1630859375
327.09283	4104.79931640625
328.18653	57263.220703125
343.16257	16120.587890625
344.12013	52631.96484375
348.15598	4617.20361328125
358.21744	14138.7548828125
373.28082	49316.171875
437.25239	32682.3217773438
440.17957	6055.45849609375
457.20421	37078.1987304688
462.19974	7966.2919921875
465.24604	194658.59375
473.2446	3541.89916992188
474.19974	12115.7607421875
504.3226	72355.173828125
558.24927	6786.6376953125
562.30219	6092.22412109375
564.19366	4949.291015625
565.19714	6577.4443359375
605.77954	17895.8984375
606.27454	7112.05908203125
614.78302	24339.0390625
617.30493	3399.708984375
617.40326	36599.5258789063
631.3241	6701.73291015625
640.3089	4585.1787109375
640.54425	3680.8583984375
645.28137	4070.59399414063
649.32947	19559.39453125
662.82422	6914.40087890625
663.27191	5601.70361328125
701.31482	5104.02490234375
719.84119	5512.525390625
728.34534	5780.80810546875
732.43689	6843.34619140625
746.30914	13911.0556640625
759.33643	5263.77880859375
785.37201	13710.6025390625
794.38629	16179.0576171875
812.39046	23523.56640625
817.35095	6636.9658203125
825.85504	21690.025390625
826.36365	5178.06201171875
842.38434	4990.158203125
842.87469	36988.4609375
843.38379	22588.703125
846.47411	19464.8193359375
859.39587	4743.0908203125
860.38129	8409.515625
874.38672	4896.68505859375
877.40558	13051.3193359375
891.40967	4638.55419921875
910.44781	5434.1533203125
919.4574	15300.9013671875
926.43564	34194.2534179688
960.51777	25442.744140625
978.48102	7695.19580078125
978.96942	9971.1650390625
991.45233	6934.42724609375
995.45825	4797.44384765625
1013.4705	19144.080078125
1020.5368	4543.689453125
1073.5936	7674.45849609375
1127.5181	34667.109375
1128.5089	20005.947265625
1151.568	25831.34375
1152.0785	20762.810546875
1174.6523	14092.2724609375
1203.4907	13429.77734375
1210.5411	22674.80078125
1220.525	31723.900390625
1228.5511	53466.908203125
1316.5875	6666.48974609375
1324.6204	15258.318359375
1334.5798	5665.99267578125
1341.6423	75173.126953125
1375.7163	5221.02783203125
1455.6628	15790.1611328125
1489.7516	9191.869140625
1490.7318	6022.3203125
1652.8196	6316.5146484375
1667.6992	5398.326171875
1667.7357	96775.8642578125
1684.7582	32437.759765625
1685.7238	16371.8232421875
1686.761	12444.9169921875
1797.8412	8034.72998046875
1798.8074	7112.51171875
1819.8647	8017.89892578125
1836.9325	98324.82421875
1838.8987	22525.947265625
1892.5558	4963.9443359375
1928.8374	4796.72216796875
2300.1496	34362.609375
peaklist end

peaklist start
mz=1152.28924984712
fragmentation=HCD
charge=4
header=RawFile: QE929_MSQ1321_20180329_Heba_ub_s4_10_1 Index: 15609 Silind: 85592
104.71461	1601.77758789063
110.07137	6961.62890625
130.06552	1747.24291992188
159.09186	4238.50048828125
160.26752	2178.05395507813
170.77261	1914.29284667969
171.93544	1847.69702148438
182.981	1725.19213867188
185.16515	2052.52026367188
261.12238	3313.76953125
309.67825	1814.73693847656
375.96906	1904.15686035156
389.18106	10397.1669921875
407.60114	1877.24829101563
413.90118	1864.99597167969
455.31281	1830.26062011719
480.94061	1869.46887207031
482.45435	2033.70068359375
541.93079	1874.88500976563
836.36621	12394.0295410156
917.89838	2010.77282714844
935.43353	11710.3681640625
950.27405	2243.50366210938
1034.5037	4963.49755859375
1152.0646	2932.61938476563
1952.9281	2309.78540039063
2106.4622	2251.96337890625
2217.4609	2288.20532226563
2227.907	2361.115234375
2396.4128	2879.44921875
2792.5059	2339.51000976563
2987.334	2333.86938476563
peaklist end

peaklist start
mz=1152.28926146291
fragmentation=HCD
charge=4
header=RawFile: QE929_MSQ1321_20180329_Heba_ub_s6_10_3 Index: 18831 Silind: 87401
114.13023	1447.32287597656
187.36201	1745.20361328125
233.12718	2732.015625
261.12375	2254.04345703125
316.12592	2065.25903320313
595.0011	1922.76831054688
865.68781	2073.08984375
peaklist end

peaklist start
mz=1152.28952687834
fragmentation=HCD
charge=4
header=RawFile: QE929_MSQ1321_20180329_Heba_ub_s5_10_2 Index: 14054 Silind: 86581
104.05315	10136.2685546875
110.07155	332430.28125
111.07483	10210.9541015625
126.67543	1738.03308105469
129.10251	23972.28125
130.08626	21798.6328125
136.0759	3328.18310546875
138.69919	1552.93957519531
147.11282	42028.32421875
163.84447	2244.23315429688
166.06096	2379.3046875
172.88522	1771.3896484375
178.71939	2083.49877929688
183.11224	1938.4287109375
185.0916	3783.4306640625
199.18047	8180.10693359375
201.12372	7562.5576171875
209.13924	3351.07348632813
217.13684	8619.8818359375
228.13397	2449.0380859375
229.09312	9906.2236328125
229.11821	27685.427734375
230.07697	4014.5498046875
230.121	2815.45678710938
235.1189	22665.7109375
237.13321	3993.4873046875
242.18536	10021.2275390625
245.13222	19267.322265625
246.13695	2143.37670898438
260.19673	42995.3654785156
300.19232	8009.56787109375
304.1413	2163.3681640625
327.09143	2023.490234375
328.18607	38094.3168945313
343.16092	9028.5888671875
344.11942	26937.5546875
348.1564	3087.70361328125
358.21585	11342.7919921875
373.28106	32170.3588867188
412.17923	2932.79663085938
437.25089	18766.05859375
457.20463	18632.9992675781
462.19421	2960.09716796875
465.24574	115211.5625
504.32054	40847.5776367188
512.23798	2989.171875
531.22095	2615.36083984375
541.22638	2119.498046875
558.25446	3799.88989257813
562.2951	4374.7578125
588.24475	4464.1025390625
613.2663	2430.61791992188
614.78497	13812.732421875
615.29382	2186.56567382813
617.40713	19727.8688964844
631.31311	2207.17895507813
635.26923	2347.38940429688
649.32978	14806.5168457031
662.32214	2359.6103515625
670.7724	2352.63110351563
672.30591	2337.50268554688
732.42133	2719.81640625
746.29987	2392.83325195313
747.29889	3414.65698242188
766.39331	2432.947265625
776.85492	4579.34228515625
785.37433	9633.2138671875
794.3761	3844.6953125
812.39575	10351.8515625
814.39661	3051.7275390625
825.36536	3043.76440429688
833.87726	10197.3212890625
834.37073	13668.642578125
834.86591	20586.744140625
846.47089	3851.7724609375
860.39636	3191.0947265625
868.40106	4356.943359375
872.41455	2499.5908203125
890.90717	3269.45141601563
898.45276	2794.24243164063
910.43994	3160.71899414063
918.9693	6744.90966796875
926.4339	21458.55078125
960.50997	21069.0346679688
978.466	4573.04736328125
978.98206	4636.9931640625
987.98792	3650.54931640625
1013.4598	17718.20703125
1073.6023	4525.95361328125
1127.5091	27683.798828125
1151.0714	23388.12890625
1151.5935	19659.109375
1203.4943	4020.68115234375
1210.536	25083.7822265625
1220.5228	16374.6787109375
1221.5089	7202.33740234375
1228.5643	19677.779296875
1229.5523	12291.650390625
1305.5642	3854.32006835938
1316.5547	2669.29443359375
1323.6294	4666.63037109375
1324.6177	8073.220703125
1341.6444	37077.4296875
1343.6183	4254.51904296875
1357.5559	2886.5556640625
1375.7186	3944.75952148438
1455.6585	12318.8798828125
1650.7043	19315.8994140625
1667.6987	3513.29663085938
1684.7472	33927.8330078125
1684.7695	18161.486328125
1685.7317	10284.8740234375
1752.806	10324.3474121094
1797.8191	4678.537109375
1819.8771	2981.009765625
1820.8547	2772.34545898438
1836.9291	30723.64453125
1837.916	29262.2734375
1838.8879	13967.287109375
1865.7869	3284.60131835938
1929.8467	4757.98779296875
peaklist end

peaklist start
mz=1152.2895512312
fragmentation=HCD
charge=4
header=RawFile: QE929_MSQ1321_20180329_Heba_ub_s8_30_2 Index: 15337 Silind: 87958
104.05301	2642.9990234375
110.07146	237044.6875
111.07486	7378.54833984375
115.13223	2224.99487304688
118.24532	1694.17956542969
129.10223	17627.982421875
130.08594	14721.1533203125
136.07588	2834.41674804688
147.11263	34615.1640625
157.09546	1781.77380371094
185.09207	2095.62060546875
199.18016	3016.20654296875
201.12297	7572.4130859375
209.14117	2171.20825195313
214.17494	2213.5537109375
217.13615	9296.9150390625
228.13298	2371.17211914063
229.09273	7391.07275390625
229.11739	17357.951171875
230.07643	3876.56689453125
235.11826	19374.115234375
237.1339	3604.58325195313
238.21019	1922.8466796875
245.13069	15614.2939453125
260.19653	31098.052734375
300.19138	10249.1328125
327.09357	2909.68798828125
328.18558	31236.3305664063
343.16162	3170.36401367188
344.1206	27451.8620605469
358.21512	7339.17529296875
373.28052	21200.984375
412.18005	2658.27392578125
437.25018	10123.244140625
440.17697	2657.09741210938
447.23471	2585.4423828125
457.20316	13264.4208984375
462.19818	3023.87377929688
465.24499	90274.8671875
474.20642	2518.62622070313
504.31971	30828.4938964844
558.2536	3175.31030273438
564.18677	3076.03393554688
597.27222	2614.52685546875
605.77655	3826.57666015625
606.27167	2359.828125
617.40622	16692.4655761719
649.33038	7970.1806640625
653.9436	2090.63159179688
663.27252	2647.82568359375
701.31293	3590.3271484375
719.8269	2581.31030273438
746.30353	2720.63940429688
759.33704	2889.3876953125
764.32678	2553.71923828125
784.37726	3253.55493164063
785.37323	4444.7109375
794.38208	3959.92724609375
812.38971	8786.0302734375
843.89087	2907.08935546875
846.45856	4109.27392578125
899.42316	3670.970703125
918.95984	3014.48657226563
926.42999	12178.26171875
927.44739	3741.31005859375
960.50354	8127.14990234375
969.44092	2676.86499023438
978.48663	3402.25732421875
978.97028	3139.42651367188
987.99121	3388.04321289063
1013.4544	3407.91381835938
1109.4891	3323.37646484375
1127.516	13637.3974609375
1128.4922	8236.607421875
1142.5912	2581.64038085938
1151.072	12563.2509765625
1151.5852	18870.291015625
1174.646	2920.72729492188
1203.4679	4200.2080078125
1210.5405	12440.4868164063
1220.5033	15756.2841796875
1228.5354	27428.9326171875
1228.5537	16479.3173828125
1323.6239	8902.0029296875
1341.6409	31943.1240234375
1375.7313	5835.75048828125
1455.6708	8897.9970703125
1464.6318	4049.03393554688
1489.7622	3670.95776367188
1650.6943	22507.8764648438
1667.7242	39934.951171875
1684.7216	23310.7785644531
1684.7404	21894.0126953125
1752.8036	6013.25756835938
1797.8055	7275.6748046875
1798.7786	4028.505859375
1819.8589	10707.9655761719
1836.9173	65541.443359375
1929.8837	3630.15893554688
2302.1282	11697.2609863281
peaklist end

peaklist start
mz=1152.28958015938
fragmentation=HCD
charge=4
header=RawFile: QE929_MSQ1321_20180329_Heba_ub_s7_30_1 Index: 15551 Silind: 83395
105.05326	1812.00122070313
136.44151	2032.92797851563
185.16501	3803.63256835938
557.67377	2056.04223632813
963.49896	2674.9921875
1539.4044	2199.05200195313
2192.4775	2592.97607421875
3429.0093	3042.51611328125
3500.2876	2389.70776367188
4594.418	2618.11279296875
peaklist end

peaklist start
mz=1152.28969171836
fragmentation=HCD
charge=4
header=RawFile: QE929_MSQ1321_20180329_Heba_ub_s8_30_2 Index: 15645 Silind: 88004
122.43073	1841.38208007813
140.94044	1689.87731933594
229.95731	1673.51916503906
389.18137	2746.44458007813
452.80246	1928.49658203125
500.51935	2192.04345703125
868.90399	2243.49926757813
1911.2031	2282.85375976563
2116.3296	2860.15478515625
2491.6475	2663.67822265625
2637.6624	2949.47900390625
2705.28	2906.62963867188
2817.7791	2616.5126953125
4047.7854	2454.66674804688
peaklist end

peaklist start
mz=1152.28978799768
fragmentation=HCD
charge=4
header=RawFile: QE929_MSQ1321_20180329_Heba_ub_s6_10_3 Index: 15555 Silind: 86306
101.23982	1913.39306640625
104.05338	4628.24951171875
110.07159	320332.71875
111.075	10690.8564453125
129.10243	23930.67578125
130.0864	19227.591796875
136.07559	4060.92309570313
147.11267	43223.40625
166.06053	3009.30883789063
185.09225	3928.42626953125
193.1459	2065.26342773438
199.18105	2707.88354492188
201.12308	11704.1640625
204.42567	2318.38940429688
209.14034	3181.27490234375
212.0668	2353.19360351563
217.13628	12147.404296875
220.10809	1932.07580566406
227.17606	2581.89038085938
229.09267	12843.6474609375
229.11827	31651.302734375
230.07732	4488.05126953125
235.11842	25921.1796875
242.18643	4700.0546875
245.13171	16715.234375
260.19647	41698.26171875
265.13	2166.69946289063
300.19217	11632.2294921875
327.09262	7721.76318359375
328.18665	35698.203125
330.14417	2919.5390625
343.15864	6585.49169921875
344.11977	40877.7875976563
358.21576	9270.6416015625
373.28076	30292.5949707031
429.21527	3262.7880859375
437.24877	16843.0717773438
440.17551	3349.08203125
457.20413	19218.8984375
465.24537	124384.521484375
504.32214	40294.0131835938
558.2533	4204.17138671875
562.29824	10608.9758300781
571.21649	2745.81225585938
578.3125	2604.30029296875
588.2403	3110.24365234375
617.40342	29167.18359375
631.31799	4157.6162109375
649.32874	11340.580078125
662.31683	3902.70678710938
670.78424	2318.15405273438
671.32397	3221.98608398438
719.82477	2468.18969726563
720.31885	3062.96362304688
732.42889	4384.35546875
746.30438	2565.92919921875
764.32178	3736.26806640625
776.85809	3022.82397460938
784.40631	3418.41455078125
785.36505	10982.3994140625
794.37842	8156.8056640625
812.38959	17030.630859375
817.34943	4865.205078125
824.86859	2773.7587890625
833.87897	16015.2021484375
843.89587	3646.0439453125
846.46716	3773.12426757813
860.39172	3140.8349609375
876.91345	3635.94287109375
877.39807	7009.6572265625
919.45209	9566.0458984375
926.43521	23303.4165039063
955.94	2799.26245117188
960.51079	14331.4035644531
978.49048	3513.34643554688
987.47711	3527.07934570313
995.44958	4669.82177734375
1013.4635	16351.4760742188
1073.601	10177.9379882813
1109.493	7153.53442382813
1127.5146	18168.361328125
1128.5033	10070.31640625
1174.6364	4030.47802734375
1175.6674	2735.00708007813
1203.4932	7452.2421875
1210.5494	30658.0300292969
1220.5154	20730.490234375
1228.5497	18251.76171875
1228.5584	16950.8520507813
1229.5645	10543.8154296875
1323.6133	12015.6044921875
1339.5878	2904.28271484375
1341.6436	40279.6318359375
1357.5751	3272.71142578125
1375.7079	11486.9904785156
1455.6682	21760.072265625
1489.764	8304.91845703125
1569.7035	2533.400390625
1649.7036	33533.4697265625
1652.7946	3389.90502929688
1667.7341	41069.9291992188
1684.7382	21462.9716796875
1684.7568	17857.41796875
1685.7264	11720.17578125
1723.822	2426.52392578125
1739.8408	4280.10986328125
1740.8654	3174.81689453125
1797.8121	7215.72045898438
1819.8665	4260.2119140625
1836.9177	85291.322265625
1929.8204	2917.23876953125
1956.9573	14104.0693359375
2301.1574	53217.5537109375
peaklist end

peaklist start
mz=1152.28978963751
fragmentation=HCD
charge=4
header=RawFile: QE929_MSQ1321_20180329_Heba_ub_s6_10_3 Index: 16825 Silind: 86437
147.13239	1670.58129882813
200.98775	2270.00805664063
205.81709	1684.88452148438
274.56171	1859.42834472656
317.51123	1937.19360351563
324.57468	2471.22216796875
392.40692	2115.94799804688
403.22876	1802.72485351563
1046.5825	2385.453125
1671.7888	2437.02587890625
2963.0449	2537.99267578125
peaklist end

peaklist start
mz=1152.28989119399
fragmentation=HCD
charge=4
header=RawFile: QE929_MSQ1321_20180329_Heba_ub_s7_30_1 Index: 15051 Silind: 83384
110.0715	10624.455078125
115.24812	2020.46240234375
136.07547	2327.77197265625
147.11206	1793.51770019531
148.22711	1702.87512207031
185.16489	17201.7109375
213.15924	4465.60546875
233.12834	7203.029296875
261.12374	6513.71801757813
271.0575	1633.359375
289.09503	2090.52416992188
291.10504	1777.75952148438
348.03189	2199.79541015625
389.18087	15218.4201660156
441.17822	1892.35583496094
465.24295	4444.3935546875
882.32349	2637.69311523438
925.48002	36096.869140625
1055.5807	2612.6220703125
1076.4684	3106.06079101563
1105.0085	2331.52465820313
1154.0201	2392.8251953125
1838.9124	2961.99389648438
2302.1434	11775.681640625
3408.8679	2810.64599609375
3846.3079	3078.4013671875
4456.8657	3199.3837890625
peaklist end

peaklist start
mz=1152.29000675059
fragmentation=HCD
charge=4
header=RawFile: QE929_MSQ1321_20180329_Heba_ub_s2_ctrl_2 Index: 15068 Silind: 85038
148.33134	1698.22778320313
169.91704	1787.73095703125
367.19461	1997.25256347656
372.83887	1758.84814453125
384.30206	1812.046875
1830.9054	3001.47412109375
2165.0745	2390.85522460938
2213.5647	2710.45458984375
peaklist end

peaklist start
mz=1152.29000675059
fragmentation=HCD
charge=4
header=RawFile: QE929_MSQ1321_20180329_Heba_ub_s2_ctrl_2 Index: 15199 Silind: 85038
104.05315	2976.61987304688
110.04028	1981.96264648438
110.07159	207018.484375
111.07507	7925.42333984375
129.10236	15884.6748046875
130.08635	12597.1083984375
136.0757	2055.34448242188
147.11264	25044.283203125
152.40855	2025.6904296875
166.06145	2065.7392578125
199.1805	7633.25048828125
201.12326	9305.58984375
217.13715	3232.18676757813
229.09587	6163.31298828125
229.11867	15679.9052734375
229.5533	1836.12805175781
235.12009	14177.3984375
237.13605	2857.08618164063
242.18675	3505.89794921875
245.13223	12778.36328125
260.19736	26317.9765625
300.19284	8687.658203125
305.35849	1805.61022949219
328.18656	26718.4165039063
332.29773	1807.00085449219
343.15991	2505.15673828125
344.12088	16533.69921875
358.21487	3922.61083984375
373.28122	15833.951171875
437.25037	9483.6787109375
451.60455	2051.12622070313
457.20413	9007.25390625
462.2034	2333.28076171875
465.24602	76005.8203125
480.89447	2041.06665039063
504.3232	27823.2778320313
558.25134	4015.79174804688
562.29407	2728.65112304688
617.40561	14374.7829589844
649.32153	3415.3447265625
662.32074	3023.26904296875
720.33386	2867.44458007813
732.43109	3913.30004882813
776.86133	3243.82104492188
785.37537	3583.50268554688
794.37396	3088.21704101563
812.39038	2904.70190429688
825.87042	3565.98315429688
826.34595	3001.55322265625
834.37183	17487.298828125
834.86688	10599.35546875
842.88324	15801.689453125
843.37744	4324.41162109375
846.47467	8192.4921875
859.39471	2673.06958007813
882.38715	3364.20678710938
899.42352	4255.36474609375
926.43157	12064.8564453125
960.51636	8125.75390625
961.50507	2668.4765625
1013.4723	4119.689453125
1073.5966	3567.8857421875
1127.4978	12252.443359375
1152.0863	3150.115234375
1210.5443	5508.5478515625
1210.5559	4433.05859375
1211.5389	3675.65795898438
1220.5043	8210.552734375
1228.5525	36792.5305175781
1323.606	2641.61474609375
1333.583	2182.98071289063
1340.566	3159.53686523438
1341.6441	30003.046875
1375.701	3017.599609375
1455.6858	6336.59423828125
1456.6501	3456.03759765625
1490.7582	2397.13256835938
1527.9175	2461.37866210938
1667.6888	3933.73291015625
1684.7279	17565.5532226563
1739.8591	2911.54516601563
1797.8182	3540.08666992188
1798.7856	3013.70288085938
1799.8099	2600.41845703125
1819.8622	7342.1318359375
1836.9402	18543.3125
1837.9261	19255.19140625
1838.9006	4382.31201171875
1955.9543	6029.15869140625
2094.3289	2866.97680664063
2301.1282	13429.44140625
peaklist end

peaklist start
mz=1152.29000675059
fragmentation=HCD
charge=4
header=RawFile: QE929_MSQ1321_20180329_Heba_ub_s2_ctrl_2 Index: 15294 Silind: 85038
109.65871	1498.818359375
121.69413	1695.75463867188
134.21881	1846.37048339844
156.85033	2162.08618164063
190.68416	1735.08666992188
215.10036	1706.44396972656
465.52368	2038.29614257813
926.47522	1918.09033203125
996.82751	2070.82983398438
2863.7222	2975.02368164063
2947.4565	2403.19555664063
3433.8564	2589.89086914063
3492.1216	2873.94360351563
4583.7051	2745.08935546875
peaklist end

peaklist start
mz=1152.2900420062
fragmentation=HCD
charge=4
header=RawFile: QE929_MSQ1321_20180329_Heba_ub_s9_30_3 Index: 15275 Silind: 89104
109.06617	1887.08264160156
110.07154	29521.0859375
147.11201	1737.54077148438
161.79082	1944.53454589844
163.10269	2334.33251953125
185.16487	7308.48388671875
260.19659	4043.53466796875
261.12158	2780.96240234375
328.18585	3190.09497070313
360.63757	1793.962890625
373.27731	1961.54663085938
389.17914	3273.80786132813
465.24558	22210.0610351563
590.37109	2204.19067382813
604.1167	2373.681640625
744.39465	1986.52941894531
925.47626	8341.5615234375
926.47302	9772.2041015625
965.93195	2467.37963867188
1116.5951	2365.876953125
1151.5995	12365.82421875
1153.0623	2821.20043945313
1153.5413	3092.63061523438
1193.533	2692.11767578125
1837.8919	11699.0310058594
2302.1587	49098.181640625
3313.5498	2761.30981445313
peaklist end

peaklist start
mz=1152.29030309375
fragmentation=HCD
charge=4
header=RawFile: QE929_MSQ1321_20180329_Heba_ub_s9_30_3 Index: 15244 Silind: 89055
101.24965	2028.46374511719
104.05306	7747.6669921875
110.07153	291910.5625
111.06808	2995.01904296875
111.07512	9218.9296875
124.37976	2186.82397460938
129.10213	17655.8984375
130.08624	19701.720703125
136.07573	3693.53173828125
147.11252	36741.71875
149.18642	1814.30603027344
166.06044	3078.22729492188
170.80449	2188.40649414063
199.1804	4873.8544921875
201.12256	9457.0654296875
209.1391	8714.7099609375
211.10782	2677.96606445313
217.13631	7535.53466796875
229.09262	13859.064453125
229.11815	25695.96875
230.07681	4165.78955078125
235.11859	21138.505859375
237.13411	3647.80297851563
242.1859	4171.3837890625
245.13115	15850
260.19672	29374.240234375
278.11224	2085.94897460938
300.19205	8677.2470703125
302.04105	2056.59204101563
310.21259	2066.91943359375
315.16714	2340.29174804688
327.09811	1860.98693847656
328.18506	27508.9106445313
343.16153	8201.140625
344.1197	32754.4680175781
358.21558	9355.08984375
360.15643	2767.47875976563
373.2793	22108.05078125
437.25058	11464.9951171875
440.17389	3595.52465820313
457.20343	17056.748046875
462.1951	2383.81127929688
465.24476	89666.46875
474.2038	2157.06640625
504.31984	39730.1552734375
531.21637	2554.39086914063
547.18066	2716.98046875
555.2511	1993.40942382813
558.24951	4387.35791015625
562.30048	4022.57299804688
564.19232	2450.37084960938
565.19574	3775.462890625
605.77631	10585.736328125
606.26752	3066.12866210938
617.40666	20755.3981933594
648.31384	2557.56225585938
649.33344	6410.8076171875
670.77386	2545.62353515625
678.28003	2266.67114257813
679.29358	2787.99096679688
720.31354	2708.234375
732.42816	3184.626953125
746.30353	3947.20776367188
776.35931	2233.78295898438
784.38989	4240.22216796875
785.37427	3644.84887695313
785.867	4260.5068359375
794.37714	4738.43115234375
812.3952	8019.2158203125
816.83081	2519.03393554688
817.34485	2904.45629882813
842.88519	16262.384765625
843.37799	11199.5302734375
846.4754	3616.2041015625
859.39551	3473.68798828125
860.37634	3876.69018554688
890.901	2952.65209960938
899.92621	2776.30078125
925.47675	2654.95751953125
926.42897	17355.9072265625
960.5119	11389.2421875
1014.4671	4510.21142578125
1073.5948	3622.69311523438
1099.5127	2393.6025390625
1127.4992	21122.478515625
1150.5465	3843.96655273438
1151.0713	16611.8764648438
1151.5859	23597.134765625
1174.6385	7237.6162109375
1203.4799	4656.77099609375
1210.5354	11762.8669433594
1220.4994	12619.158203125
1221.5243	3520.2705078125
1228.5595	30902.5727539063
1229.551	10809.875
1323.6185	11573.4409179688
1340.4958	2813.419921875
1341.6442	38127.8125
1357.5448	3620.4677734375
1375.7275	3064.98095703125
1376.7133	2831.095703125
1455.6825	8000.54833984375
1456.6539	3649.23413085938
1481.2507	2559.9794921875
1489.731	9495.8671875
1650.7023	15841.0073242188
1667.7317	47548.83203125
1684.7542	37203.4873046875
1739.8275	3346.96313476563
1741.8612	3260.45825195313
1797.7888	3186.01953125
1798.813	3090.72900390625
1819.8662	8200.47583007813
1836.905	50836
1838.8759	9606.30859375
1880.9275	2522.37670898438
1929.8584	2686.43701171875
1955.9567	13060.919921875
peaklist end

peaklist start
mz=922.064366834781
fragmentation=HCD
charge=5
header=RawFile: QE929_MSQ1321_20180329_Heba_ub_s6_10_3 Index: 16773 Silind: 74761
105.45095	1503.79431152344
136.07663	2038.94519042969
233.74681	1560.33239746094
364.03467	1695.19372558594
398.21649	2707.51245117188
464.29337	1580.37243652344
520.53925	1852.40161132813
787.41632	7422.0537109375
962.86511	1690.87316894531
978.33136	2271.96826171875
1063.5325	2184.34594726563
1275.2108	1849.11437988281
1402.5145	2124.84057617188
2185.4749	2431.23120117188
4136.1396	2199.5166015625
4420.5356	2470.36157226563
peaklist end

peaklist start
mz=1152.5382396927
fragmentation=HCD
charge=4
header=RawFile: QE929_MSQ1321_20180329_Heba_ub_s6_10_3 Index: 17485 Silind: 86836
103.24975	1663.14025878906
110.11214	1719.45336914063
213.79263	1699.869140625
250.31639	1682.28833007813
539.24957	2210.5654296875
770.39886	1942.07214355469
1452.9015	2162.16357421875
1463.7731	6595.83349609375
2373.9539	2359.91162109375
2456.7979	2508.0732421875
3075.6147	2798.49609375
3467.1343	2429.30786132813
peaklist end

peaklist start
mz=1152.53904026552
fragmentation=HCD
charge=4
header=RawFile: QE929_MSQ1321_20180329_Heba_ub_s7_30_1 Index: 16924 Silind: 83556
159.81955	1593.59643554688
166.83417	1782.51794433594
184.3065	1861.30822753906
253.65115	1788.69567871094
452.66364	1865.71557617188
847.30664	2119.314453125
1556.7297	2691.90209960938
2628.1453	2732.4453125
peaklist end

peaklist start
mz=922.263327909796
fragmentation=HCD
charge=5
header=RawFile: QE929_MSQ1321_20180329_Heba_ub_s6_10_3 Index: 16604 Silind: 74738
101.15942	1270.93774414063
112.44676	1366.82287597656
120.081	1580.58813476563
138.79961	1649.21765136719
246.8842	1467.12744140625
282.30386	1640.65051269531
398.21808	2310.251953125
449.14059	1556.93713378906
787.41272	9225.60192871094
2561.4651	2033.2314453125
2572.9985	2180.02783203125
2997.2329	2045.99584960938
3093.8374	2028.06079101563
3160.9038	2167.84594726563
peaklist end

peaklist start
mz=922.265200467178
fragmentation=HCD
charge=5
header=RawFile: QE929_MSQ1321_20180329_Heba_ub_s7_30_1 Index: 16089 Silind: 72199
120.08032	2793.56884765625
136.07437	2518.1513671875
146.95963	1363.00048828125
172.97	1709.48486328125
173.06242	1657.45483398438
174.15721	1536.7548828125
251.14996	3095.45068359375
302.65921	1584.326171875
334.74393	1653.37609863281
398.21692	2453.06323242188
400.31125	1685.81323242188
541.81903	1848.01391601563
787.40247	9921.0927734375
994.36688	1888.9541015625
1210.2252	2267.62255859375
1577.5745	2149.50463867188
1999.8477	2278.39282226563
3006.6086	2135.15454101563
4169.6704	2406.90600585938
peaklist end

peaklist start
mz=922.265304841007
fragmentation=HCD
charge=5
header=RawFile: QE929_MSQ1321_20180329_Heba_ub_s9_30_3 Index: 16311 Silind: 81122
120.08087	3215.09423828125
120.75291	1450.140625
149.8755	1389.13793945313
156.42157	1571.81628417969
251.14752	2206.82470703125
264.91357	1566.85559082031
488.2713	1807.09497070313
623.03412	1779.84020996094
687.87677	1680.01782226563
787.40753	3695.60913085938
994.84412	1672.87841796875
1014.5325	2586.92016601563
1627.5203	1914.76391601563
peaklist end

peaklist start
mz=1152.78731284963
fragmentation=HCD
charge=4
header=RawFile: QE929_MSQ1321_20180329_Heba_ub_s5_10_2 Index: 14574 Silind: 86620
110.07163	3630.24487304688
251.43484	1789.19848632813
266.01996	1890.68041992188
300.37415	1936.50561523438
375.3645	1785.8330078125
1099.1348	2254.79443359375
1706.4318	2341.8935546875
peaklist end

peaklist start
mz=1153.0402575082
fragmentation=HCD
charge=4
header=RawFile: QE929_MSQ1321_20180329_Heba_ub_s9_30_3 Index: 15822 Silind: 89179
110.07114	1753.97045898438
115.90611	1981.0576171875
191.26816	2073.94677734375
407.55548	2017.13171386719
688.46088	2026.52465820313
942.25842	2267.60815429688
1381.8596	2251.31616210938
1602.3466	2277.12109375
3247.5781	2705.32153320313
peaklist end

peaklist start
mz=1153.04083148157
fragmentation=HCD
charge=4
header=RawFile: QE929_MSQ1321_20180329_Heba_ub_s6_10_3 Index: 16551 Silind: 86722
105.65813	1571.91723632813
144.26685	1734.79968261719
176.80888	1713.35363769531
219.55736	1715.85388183594
249.98459	1703.64221191406
490.01422	1855.7802734375
1060.9161	2668.38671875
1152.6091	2195.10473632813
1327.0392	2182.13452148438
1781.8013	2537.08715820313
2152.3972	2357.90600585938
3241.5833	2991.00634765625
peaklist end

peaklist start
mz=1153.04156269287
fragmentation=HCD
charge=4
header=RawFile: QE929_MSQ1321_20180329_Heba_ub_s7_30_1 Index: 15884 Silind: 83455
134.61786	1905.93273925781
198.23062	1708.81213378906
339.42023	1781.32568359375
428.81342	1727.0478515625
473.22437	1872.98474121094
532.66449	2012.75866699219
774.43317	2591.70068359375
1934.3641	2608.783203125
2787.9932	2792.21411132813
3006.7156	2591.16845703125
4409.1577	3022.77758789063
peaklist end

peaklist start
mz=659.342938964117
fragmentation=HCD
charge=7
header=RawFile: QE929_MSQ1321_20180329_Heba_ub_s4_10_1 Index: 7486 Silind: 42616
110.0717	2508.6689453125
120.08116	8650.98046875
121.4171	1201.17883300781
127.05025	2167.7734375
129.10249	13507.82421875
131.52385	1175.64135742188
169.09859	1271.99291992188
173.05569	2588.74145507813
186.12386	1432.58374023438
191.11702	1394.4228515625
204.13441	8719.5400390625
218.68947	1229.14685058594
219.11311	2322.6513671875
226.08231	1497.09411621094
226.11906	1438.67443847656
272.12405	10601.150390625
315.16586	1341.32678222656
319.16122	1378.86254882813
343.1615	1910.40563964844
430.19131	1905.38525390625
562.24872	2294.0458984375
660.36554	7331.2607421875
801.33373	8699.58544921875
817.40881	2550.38891601563
818.35913	5716.2333984375
917.42175	7414.51513671875
960.47974	2755.36767578125
1059.5635	1699.93176269531
1835.2642	2149.64916992188
peaklist end

peaklist start
mz=1153.28943593689
fragmentation=HCD
charge=4
header=RawFile: QE929_MSQ1321_20180329_Heba_ub_s8_30_2 Index: 16053 Silind: 88092
102.54642	2069.73828125
104.04436	1571.11633300781
131.9859	1770.81066894531
153.63701	1679.30163574219
204.92885	1842.89721679688
569.0752	1943.20581054688
619.78168	2122.50341796875
773.33191	1992.76574707031
1153.4908	2412.39013671875
1401.0157	2513.71215820313
2210.1765	2181.43188476563
2498.6638	2912.46459960938
2653.1953	2764.30102539063
2778.2117	2872.27661132813
2994.9485	2593.83056640625
3285.2896	2487.03662109375
4494.1274	2638.0771484375
peaklist end

peaklist start
mz=769.360758712453
fragmentation=HCD
charge=6
header=RawFile: QE929_MSQ1321_20180329_Heba_ub_s2_ctrl_2 Index: 12655 Silind: 62531
110.07201	1442.89123535156
113.27731	1630.56506347656
126.32969	1399.33325195313
127.97403	1287.26989746094
131.25284	1195.45275878906
150.66991	1494.13562011719
157.13339	6297.14697265625
185.1284	5685.06396484375
268.72485	1407.38452148438
371.16968	1758.8740234375
449.2352	1930.68237304688
483.13577	1552.41491699219
667.53375	1552.0390625
670.34644	1652.29626464844
847.41742	2932.92700195313
1047.491	1834.07604980469
1283.8441	1746.86267089844
1386.4111	1848.20446777344
1496.3916	1723.27990722656
1822.3368	1846.08093261719
2025.3534	1684.80554199219
peaklist end

peaklist start
mz=1153.53917113288
fragmentation=HCD
charge=4
header=RawFile: QE929_MSQ1321_20180329_Heba_ub_s7_30_1 Index: 15714 Silind: 83432
175.35468	1677.623046875
185.16405	3107.01416015625
214.72313	2256.8046875
374.11224	1763.20935058594
500.168	1834.46252441406
661.44135	1888.97424316406
1296.5831	1997.45825195313
1618.7732	2156.33520507813
1855.1971	2933.50170898438
2066.2739	2687.92065429688
2361.5015	2267.833984375
2667.5718	2789.71142578125
3300.1475	2404.65966796875
4386.7114	3006.51489257813
4490.2515	2778.0048828125
peaklist end

peaklist start
mz=769.530115236784
fragmentation=HCD
charge=6
header=RawFile: QE929_MSQ1321_20180329_Heba_ub_s8_30_2 Index: 6130 Silind: 60908
100.27783	1457.74377441406
105.18623	1290.84375
139.24443	1397.52722167969
150.24994	1256.05688476563
165.10245	1617.13513183594
175.36948	1565.08166503906
180.60822	1265.52209472656
181.76886	1439.26000976563
279.40329	1468.45532226563
429.13541	1367.29602050781
465.67062	1868.58178710938
722.00879	1712.83947753906
768.42401	41009.4019775391
1460.6776	1960.98449707031
peaklist end

peaklist start
mz=770.377330268537
fragmentation=HCD
charge=6
header=RawFile: QE929_MSQ1321_20180329_Heba_ub_s4_10_1 Index: 10529 Silind: 58480
129.10179	1326.99267578125
136.47781	1210.47802734375
152.90613	1215.40283203125
195.08748	1558.85229492188
239.11375	14564.126953125
352.1976	11512.900390625
379.9024	1462.35717773438
440.12659	1587.23413085938
620.73846	1733.11267089844
662.96143	1475.13818359375
711.84656	1884.29736328125
858.40326	1964.49572753906
1053.2145	1577.12963867188
1188.6194	7419.42138671875
1280.4169	1870.08178710938
1303.6198	1898.07702636719
1372.1873	1665.52905273438
1544.4592	1730.08288574219
peaklist end

peaklist start
mz=660.590868491645
fragmentation=HCD
charge=7
header=RawFile: QE929_MSQ1321_20180329_Heba_ub_s5_10_2 Index: 10140 Silind: 49281
110.07188	6216.94970703125
117.10281	1551.75915527344
120.08107	2687.3720703125
129.1021	4348.390625
133.04326	6961.88427734375
136.07639	7237.60693359375
147.11148	1412.34020996094
169.13327	13805.876953125
179.09778	1112.72973632813
185.16501	1601.3466796875
186.08698	1809.44592285156
187.14435	2298.7021484375
193.42085	1422.72570800781
197.12811	13210.0419921875
203.28362	1437.9375
249.16168	2628.5205078125
269.67941	1521.06335449219
273.76395	1359.01428222656
310.21167	1658.78991699219
332.93927	1499.72180175781
384.3389	1462.85498046875
414.21292	11801.5185546875
416.24961	14834.3376464844
423.86151	1362.01013183594
544.34863	1888.98620605469
739.38562	1650.21850585938
834.89166	2187.30688476563
844.46332	2131.4296875
850.38611	5666.33349609375
891.93152	1776.9482421875
910.49939	1376.92749023438
982.46802	1563.82629394531
1035.5189	1657.72631835938
1044.5569	2269.20825195313
1131.5697	6494.34716796875
1131.5794	5956.84411621094
1244.6597	13580.2175292969
1362.9364	1835.19616699219
1440.7872	28555.7661132813
1507.7585	5397.64624023438
2924.9514	1790.0185546875
2966.3281	1789.67639160156
peaklist end

peaklist start
mz=770.555902329447
fragmentation=HCD
charge=6
header=RawFile: QE929_MSQ1321_20180329_Heba_ub_s8_30_2 Index: 19359 Silind: 66180
110.07183	1574.89245605469
136.07536	5468.58837890625
227.17529	2033.82946777344
315.76495	1656.95300292969
342.20276	1351.80993652344
388.58014	1387.626953125
413.36847	1487.39013671875
429.24249	1591.73754882813
486.25537	1734.36755371094
924.56671	1637.08264160156
961.89624	1737.29077148438
975.1095	1734.52648925781
1048.2777	1736.17663574219
1084.5773	2266.81201171875
1163.2875	1890.41040039063
1507.0966	1941.13977050781
peaklist end

peaklist start
mz=924.650784806754
fragmentation=HCD
charge=5
header=RawFile: QE929_MSQ1321_20180329_Heba_ub_s6_10_3 Index: 17559 Silind: 74903
100.37674	1342.27465820313
105.13054	1601.33618164063
110.07175	2113.83544921875
110.13623	1494.8876953125
120.51226	1543.71606445313
125.85803	1549.31018066406
132.39267	1408.88659667969
140.01448	1445.27404785156
197.31198	1662.23986816406
242.14931	6054.9833984375
269.32208	1500.14343261719
520.84924	1672.80651855469
1031.0326	3517.30517578125
1124.0673	5772.98779296875
1216.5984	7782.61181640625
1373.9283	2019.33813476563
1442.6658	1830.83471679688
peaklist end

peaklist start
mz=1156.00585743553
fragmentation=HCD
charge=4
header=RawFile: QE929_MSQ1321_20180329_Heba_ub_s9_30_3 Index: 14256 Silind: 88916
133.4633	2129.78247070313
269.94843	1653.55139160156
443.04648	1790.48815917969
1156.2124	2104.53173828125
1173.2904	2385.77392578125
1303.8264	2156.00805664063
1408.6702	3100.64965820313
1622.5548	2128.44873046875
1989.6211	2416.75756835938
2693.3586	2478.13525390625
2999.6633	3170.88500976563
peaklist end

peaklist start
mz=1156.28858921701
fragmentation=HCD
charge=4
header=RawFile: QE929_MSQ1321_20180329_Heba_ub_s6_10_3 Index: 15362 Silind: 86254
114.13557	1681.46496582031
120.1627	1635.01208496094
141.20058	1812.34643554688
174.63678	1802.80627441406
175.00238	1904.95349121094
336.50745	2084.80444335938
366.70325	1830.39733886719
658.32062	2008.91064453125
950.44141	2087.0029296875
1352.8062	2153.03637695313
1770.5858	2540.04931640625
1827.6831	2416.5234375
2225.9438	2185.923828125
2381.9741	2460.60888671875
3485.9485	2495.08276367188
peaklist end

peaklist start
mz=1156.28885557902
fragmentation=HCD
charge=4
header=RawFile: QE929_MSQ1321_20180329_Heba_ub_s7_30_1 Index: 14374 Silind: 83330
100.74553	1729.77587890625
101.72614	1744.09582519531
106.44831	1757.81237792969
136.07571	4214.541015625
153.19559	1811.46899414063
246.49516	1676.12316894531
331.14236	3225.0224609375
393.21176	2554.52587890625
432.4827	2100.73608398438
674.77881	1941.40502929688
807.46747	2028.59606933594
923.56195	2070.62768554688
963.29694	2166.27026367188
970.50519	1975.23828125
1208.4418	2046.89514160156
1593.4492	2521.60766601563
1777.7417	2420.35400390625
2062.5132	2376.20239257813
peaklist end

peaklist start
mz=772.513940735484
fragmentation=HCD
charge=6
header=RawFile: QE929_MSQ1321_20180329_Heba_ub_s8_30_2 Index: 11720 Silind: 63845
101.07117	1306.76843261719
116.75864	1368.91357421875
136.07515	2266.11181640625
149.17026	1476.43969726563
159.09175	13396.1455078125
170.05978	9179.2744140625
204.1129	3152.69116210938
261.10535	1394.27124023438
281.72928	1389.10607910156
575.41528	1460.38757324219
585.26898	1570.32141113281
707.75684	1474.55090332031
754.37549	1609.56481933594
771.86884	2354.158203125
912.08099	1964.8603515625
1192.4836	1500.35095214844
1229.594	8829.607421875
1340.6331	1972.47937011719
1460.3165	2003.93530273438
peaklist end

peaklist start
mz=927.063437411498
fragmentation=HCD
charge=5
header=RawFile: QE929_MSQ1321_20180329_Heba_ub_s9_30_3 Index: 16956 Silind: 81211
131.92343	1456.14147949219
141.25804	1644.36669921875
166.18755	1691.63220214844
176.49046	1462.92065429688
177.84062	1755.93688964844
204.08711	1759.07238769531
211.71597	1703.00146484375
226.11783	2211.37280273438
248.98952	1530.01721191406
273.53845	1505.34497070313
561.60638	1616.43103027344
808.09045	1672.16052246094
995.51044	7931.70654296875
1849.3524	2099.24560546875
peaklist end

peaklist start
mz=1545.06446601024
fragmentation=HCD
charge=3
header=RawFile: QE929_MSQ1321_20180329_Heba_ub_s4_10_1 Index: 14714 Silind: 92010
103.53049	2147.9638671875
107.94612	2278.19995117188
153.1149	2530.89624023438
201.48012	2790.54248046875
208.41742	2339.72387695313
257.6434	2263.04321289063
632.49426	2986.53466796875
780.04535	2494.50634765625
934.47736	2855.33544921875
983.2132	2865.11572265625
1294.7167	54891.814453125
1296.6896	4923.2021484375
1526.6949	18651.919921875
1582.7205	3009.61474609375
1592.6593	2619.65209960938
2108.1343	3002.38232421875
3049.5218	45881.517578125
4571.3184	4117.00244140625
peaklist end

peaklist start
mz=927.442433482666
fragmentation=HCD
charge=5
header=RawFile: QE929_MSQ1321_20180329_Heba_ub_s4_10_1 Index: 13062 Silind: 69417
101.07134	1477.00451660156
107.22438	1462.91784667969
129.10266	2528.9677734375
197.12878	2410.15405273438
230.11238	2627.72045898438
269.07413	1464.70910644531
702.52216	1897.65869140625
871.38055	2603.44189453125
927.54169	2426.39990234375
1083.4427	2118.20532226563
1091.8763	1730.23571777344
1180.5118	14504.169921875
1181.5012	9784.708984375
1648.9475	2114.25122070313
peaklist end

peaklist start
mz=1159.26114715781
fragmentation=HCD
charge=4
header=RawFile: QE929_MSQ1321_20180329_Heba_ub_s4_10_1 Index: 14424 Silind: 85515
110.07153	28567.6953125
112.81854	1601.08569335938
147.1131	2100.15209960938
152.35825	1839.08862304688
168.0659	2570.65405273438
204.0885	2810.68676757813
255.21317	1768.80017089844
260.19724	2288.08203125
311.95053	1796.56115722656
328.18674	2096.01904296875
404.6749	1865.56018066406
465.2464	10987.763671875
633.13031	2123.48071289063
845.9364	2272.04736328125
1487.9203	2072.6396484375
1788.9144	3421.33813476563
1820.663	2471.12744140625
peaklist end

peaklist start
mz=1159.26261323532
fragmentation=HCD
charge=4
header=RawFile: QE929_MSQ1321_20180329_Heba_ub_s6_10_3 Index: 14557 Silind: 86168
110.07126	26789.22265625
138.0558	2377.69848632813
147.11295	2189.67993164063
154.39291	1671.82348632813
155.71474	1680.482421875
170.0016	1690.55639648438
191.19124	1710.81115722656
199.92784	1868.1279296875
217.14905	1624.61376953125
228.25932	1944.50146484375
235.11955	1858.90551757813
259.62604	2162.28002929688
328.1879	1858.57299804688
458.44836	1857.54333496094
465.24591	9751.876953125
476.05954	1771.92102050781
508.54333	2169.97827148438
678.57513	2484.24877929688
1342.5984	2379.71044921875
1789.3704	2569.44750976563
peaklist end

peaklist start
mz=1545.37412638768
fragmentation=HCD
charge=3
header=RawFile: QE929_MSQ1321_20180329_Heba_ub_s7_30_1 Index: 22818 Silind: 90350
229.1756	2213.755859375
314.77188	2449.14501953125
1166.1586	4760.9970703125
peaklist end

peaklist start
mz=1159.28773551067
fragmentation=HCD
charge=4
header=RawFile: QE929_MSQ1321_20180329_Heba_ub_s2_ctrl_2 Index: 15455 Silind: 85131
116.44659	1809.32446289063
124.03603	1917.05627441406
132.59331	1640.03747558594
148.35794	1991.10974121094
178.30315	2207.24365234375
181.78308	1630.14233398438
185.16502	6588.33642578125
389.18198	2762.28344726563
465.23297	1946.88659667969
580.21191	2177.32543945313
951.44836	2443.53271484375
1507.228	2207.130859375
2821.1001	2609.54931640625
peaklist end

peaklist start
mz=1159.28773551067
fragmentation=HCD
charge=4
header=RawFile: QE929_MSQ1321_20180329_Heba_ub_s2_ctrl_2 Index: 15544 Silind: 85131
100.0295	1765.12744140625
109.9525	1702.49426269531
120.08088	8212.451171875
143.11771	2252.94580078125
164.6875	1833.42138671875
171.11218	3492.8837890625
199.97061	1952.17492675781
220.57666	2106.900390625
229.89101	1876.46081542969
244.16489	15670.7666015625
288.13351	7709.017578125
295.73849	1789.66491699219
311.17081	11673.6630859375
364.16513	2008.37609863281
391.23688	2021.82458496094
392.00287	1962.05883789063
430.24387	2434.21728515625
434.1777	1859.81567382813
444.15497	9128.2685546875
458.23782	7262.75146484375
488.24466	2321.2421875
505.27362	8084.666015625
527.25836	2090.55249023438
701.39639	47144.8212890625
754.32129	3245.97778320313
761.35632	2214.48681640625
816.4201	2304.73608398438
901.37895	6976.82348632813
1099.8119	2111.64379882813
1127.4995	2405.02294921875
1144.5413	29274.9921875
1145.5588	17039.26953125
1243.6061	2556.19873046875
1411.7751	2174.69482421875
1448.0474	2186.67236328125
1490.6786	3313.58081054688
1577.6971	2956.94677734375
peaklist end

peaklist start
mz=1159.28815421047
fragmentation=HCD
charge=4
header=RawFile: QE929_MSQ1321_20180329_Heba_ub_s6_10_3 Index: 16282 Silind: 86480
160.94121	1805.01049804688
179.56265	1726.48889160156
185.16512	8371.234375
389.18118	3340.33203125
420.20328	1880.16540527344
640.0329	2131.30249023438
896.13129	2118.5263671875
3108.8943	2564.21362304688
3821.9473	3444.42846679688
peaklist end

peaklist start
mz=1159.28815421047
fragmentation=HCD
charge=4
header=RawFile: QE929_MSQ1321_20180329_Heba_ub_s6_10_3 Index: 16588 Silind: 86480
101.99056	1579.14001464844
144.48241	1637.11328125
162.37172	1821.88073730469
204.36946	1901.43139648438
2802.9021	2396.18579101563
3826.2046	2594.2158203125
3882.8018	2825.65014648438
4079.4102	2864.77661132813
peaklist end

peaklist start
mz=1159.28819432215
fragmentation=HCD
charge=4
header=RawFile: QE929_MSQ1321_20180329_Heba_ub_s8_30_2 Index: 16159 Silind: 88070
120.0813	9321.6748046875
143.11772	1950.26708984375
144.80589	1708.44494628906
145.77072	1751.81030273438
171.1124	7117.1787109375
242.14868	3151.48754882813
244.16533	10269.06640625
256.12778	1839.82702636719
273.15884	2784.20239257813
288.13394	2703.47680664063
311.17035	7181.36767578125
387.20264	2241.24853515625
391.23514	2778.71337890625
430.24335	3818.60083007813
435.20685	2949.041015625
444.15454	9443.4326171875
458.23935	10438.4736328125
504.95715	2199.54541015625
640.27161	2193.62841796875
701.39725	41110.6186523438
901.38343	7344.68725585938
954.79382	2014.69226074219
1144.5414	38256.66796875
1244.619	2795.66137695313
2008.2495	2400.78637695313
peaklist end

peaklist start
mz=1159.28824494105
fragmentation=HCD
charge=4
header=RawFile: QE929_MSQ1321_20180329_Heba_ub_s4_10_1 Index: 15364 Silind: 85593
133.41292	1731.52612304688
159.12927	1956.89697265625
182.59404	1806.01770019531
241.96199	1972.15551757813
272.90448	1696.37414550781
361.12274	2009.12890625
553.87653	2160.72094726563
791.47101	2064.34155273438
1436.0255	2236.46044921875
1664.4425	2347.40161132813
peaklist end

peaklist start
mz=1159.28824494105
fragmentation=HCD
charge=4
header=RawFile: QE929_MSQ1321_20180329_Heba_ub_s4_10_1 Index: 15542 Silind: 85593
120.44373	1782.23681640625
136.07372	1695.18762207031
141.67911	1704.80529785156
143.06233	1739.49926757813
164.66029	1787.85290527344
215.9679	2404.49560546875
242.2301	1734.62060546875
807.60675	2104.13696289063
858.4314	2134.6669921875
1579.6467	2443.91381835938
peaklist end

peaklist start
mz=1159.28825270934
fragmentation=HCD
charge=4
header=RawFile: QE929_MSQ1321_20180329_Heba_ub_s4_10_1 Index: 15542 Silind: 85607
120.44373	1782.23681640625
136.07372	1695.18762207031
141.67911	1704.80529785156
143.06233	1739.49926757813
164.66029	1787.85290527344
215.9679	2404.49560546875
242.2301	1734.62060546875
807.60675	2104.13696289063
858.4314	2134.6669921875
1579.6467	2443.91381835938
peaklist end

peaklist start
mz=1159.28825270934
fragmentation=HCD
charge=4
header=RawFile: QE929_MSQ1321_20180329_Heba_ub_s4_10_1 Index: 15831 Silind: 85607
120.08076	11222.08984375
127.39508	1784.79418945313
143.1178	3494.5146484375
171.11292	13369.06640625
177.93253	1743.78881835938
242.15033	2979.84716796875
244.1656	19162.2265625
245.16568	2742.60620117188
250.82396	1944.91918945313
273.15976	2461.25317382813
288.13452	9727.6962890625
311.17166	13997.2587890625
344.19519	2601.24291992188
375.30209	1927.73022460938
387.20102	3318.95556640625
391.23398	3195.72778320313
410.16931	2347.68994140625
413.21814	2287.52978515625
426.19977	3061.53295898438
430.2444	11418.1989746094
435.20132	8917.2470703125
444.15277	20932.017578125
453.21027	2038.63952636719
458.23987	15839.58203125
474.59094	2141.00439453125
481.20633	2442.16235351563
485.79044	2018.55969238281
504.22925	2937.64916992188
505.27606	6556.12841796875
542.2027	1976.14965820313
573.26648	2823.65502929688
621.29199	2207.18090820313
651.30347	3498.46752929688
684.37299	3556.62255859375
701.39666	69556.40625
754.31311	2937.29956054688
812.53821	2250.29638671875
816.4176	2544.46704101563
817.40344	2849.76831054688
884.35278	3869.99584960938
887.45947	3603.47875976563
894.41034	2661.544921875
901.39282	17885.9821777344
923.52405	2250.18115234375
995.854	2176.44165039063
1047.4613	2149.32495117188
1127.5208	3358.79858398438
1144.5397	81402.2846679688
2033.4078	2182.943359375
peaklist end

peaklist start
mz=1159.28825270934
fragmentation=HCD
charge=4
header=RawFile: QE929_MSQ1321_20180329_Heba_ub_s4_10_1 Index: 16005 Silind: 85607
113.34442	1850.37915039063
120.08143	12003.861328125
129.10168	2082.34936523438
140.24321	2292.35278320313
143.11804	8381.9208984375
159.07602	2987.4677734375
171.11266	14780.26953125
212.64095	1720.45849609375
235.10776	3779.62768554688
240.1337	2011.54968261719
242.14926	7293.91015625
244.16516	19306.021484375
245.1667	3058.8203125
268.02655	1895.6455078125
273.15881	4223.70654296875
281.9866	2047.61889648438
288.13477	10805.4130859375
295.14536	2346.67895507813
306.14597	2355.29174804688
310.04691	1861.02600097656
311.17148	20395.52734375
329.12851	2653.82641601563
329.18185	7366.05810546875
344.19733	2474.37475585938
359.17056	3788.97998046875
364.16333	2904.56372070313
377.18207	3401.86401367188
387.20386	3759.23999023438
391.23334	7476.49658203125
430.24496	7479.6884765625
435.20587	3294.37890625
441.21472	2311.71484375
444.15247	24696.7202148438
458.2392	17083.98828125
505.27826	8149.009765625
534.27344	2635.05493164063
614.31085	2562.14672851563
640.28375	3036.38647460938
644.31061	2273.33569335938
684.36908	2855.0908203125
701.28381	3499.66918945313
701.39564	79422.63671875
754.31561	4227.64501953125
816.42596	3932.3955078125
884.3515	2727.38330078125
901.38031	11209.427734375
1127.5009	3664.85473632813
1144.5434	77237.8828125
1146.5316	3699.15454101563
1158.5778	7359.478515625
1243.5984	3888.16235351563
1840.771	2700.67236328125
2111.5093	2513.60498046875
peaklist end

peaklist start
mz=1159.28825531337
fragmentation=HCD
charge=4
header=RawFile: QE929_MSQ1321_20180329_Heba_ub_s5_10_2 Index: 14390 Silind: 87971
120.08037	8987.7421875
136.8586	1669.68725585938
143.11707	3538.1259765625
171.11308	2746.23413085938
194.05138	1773.22583007813
244.16533	10355.2041015625
258.08878	2349.09545898438
267.1467	1848.4970703125
288.13293	3627.57592773438
311.16983	11892.8369140625
391.23273	2884.12573242188
430.24191	2721.91259765625
435.20081	3438.1552734375
444.15222	10838.734375
458.23749	8729.7119140625
470.51978	1775.98767089844
505.27786	3652.70043945313
511.70392	2040.49560546875
531.21198	2052.84985351563
684.37103	2188.615234375
701.39534	42891.025390625
754.32465	2450.37768554688
816.42065	2519.28686523438
884.36169	3897.1552734375
901.37347	7381.43994140625
1144.5435	26359.591796875
1145.5349	13090.0341796875
1602.1641	2262.03369140625
1787.9624	2614.11303710938
peaklist end

peaklist start
mz=1159.28849663884
fragmentation=HCD
charge=4
header=RawFile: QE929_MSQ1321_20180329_Heba_ub_s3_ctrl_3 Index: 14665 Silind: 84583
119.51941	1897.30224609375
120.08082	4162.8701171875
125.02556	1564.11499023438
171.11258	2331.99829101563
244.16486	3453.53637695313
288.13272	2190.24584960938
311.16931	4126.208984375
337.56027	1736.78015136719
338.55035	1649.98974609375
386.92044	1873.58129882813
430.24551	3520.25634765625
444.15219	7630.087890625
701.39918	22083.3823242188
754.31158	2864.19140625
892.57739	1874.66259765625
901.37689	2705.97143554688
1144.5521	13460.046875
1145.5385	8076.107421875
2237.3796	3100.84692382813
peaklist end

peaklist start
mz=1159.28849663884
fragmentation=HCD
charge=4
header=RawFile: QE929_MSQ1321_20180329_Heba_ub_s3_ctrl_3 Index: 14708 Silind: 84583
170.52121	2021.36254882813
177.00629	1862.57019042969
233.12968	2058.77758789063
285.88358	1993.06604003906
528.20746	1883.31909179688
757.6228	2524.94799804688
1788.006	2483.02368164063
2370.0598	2702.54321289063
3458.2896	2539.40161132813
peaklist end

peaklist start
mz=1159.28850066919
fragmentation=HCD
charge=4
header=RawFile: QE929_MSQ1321_20180329_Heba_ub_s7_30_1 Index: 15820 Silind: 83414
106.90925	2026.52075195313
120.08106	2471.392578125
122.6701	1927.86291503906
128.79077	1755.96936035156
143.11731	3202.11401367188
159.0751	1628.16967773438
180.79216	2046.75451660156
195.06911	1691.77453613281
244.16443	2938.44799804688
288.13458	2653.94848632813
311.17126	3116.294921875
444.15323	6726.53857421875
458.23727	2949.76928710938
505.27344	2528.40209960938
571.92169	2062.49340820313
701.39649	25937.6320800781
901.37744	3448.982421875
1144.5392	27434.4118652344
1377.323	2397.04663085938
1563.0953	2311.4736328125
1749.9142	2251.86254882813
2104.9001	2320.86206054688
peaklist end

peaklist start
mz=1159.28874435034
fragmentation=HCD
charge=4
header=RawFile: QE929_MSQ1321_20180329_Heba_ub_s8_30_2 Index: 15912 Silind: 87994
114.1766	1575.41455078125
124.11417	1899.52404785156
127.09878	2203.82836914063
159.09169	2005.81689453125
162.74005	1974.83386230469
184.02214	2036.91674804688
185.16389	2771.92504882813
228.13188	2154.78466796875
255.02902	1799.20092773438
270.56693	1820.564453125
836.37531	3042.88940429688
982.61481	2427.91528320313
3828.7239	2779.158203125
peaklist end

peaklist start
mz=1159.28883001398
fragmentation=HCD
charge=4
header=RawFile: QE929_MSQ1321_20180329_Heba_ub_s6_10_3 Index: 17909 Silind: 87044
114.65096	1736.34411621094
170.19405	2452.08325195313
188.74121	1656.1904296875
237.12785	1764.63232421875
306.69952	1904.28894042969
310.17511	1974.60498046875
328.63516	1723.75183105469
378.30627	1924.52624511719
483.29968	1982.34606933594
1394.0872	2099.296875
1527.3514	2181.92407226563
2692.5215	2397.21362304688
2838.4299	2727.46875
peaklist end

peaklist start
mz=1159.28917634103
fragmentation=HCD
charge=4
header=RawFile: QE929_MSQ1321_20180329_Heba_ub_s9_30_3 Index: 15820 Silind: 89133
133.00914	1695.42370605469
136.07526	2215.60229492188
139.77162	1398.02587890625
159.09172	3742.8095703125
185.16483	9320.025390625
228.86713	1801.36010742188
254.97089	1845.01098632813
307.14938	1824.59838867188
389.17856	3570.46313476563
462.45901	2049.24487304688
565.659	1791.63061523438
702.40436	2892.5126953125
836.36444	2411.52294921875
935.44873	2375.171875
1144.5297	11095.4267578125
1258.8066	2372.525390625
1953.11	2983.38671875
2187.8945	2302.50146484375
2218.7021	2252.19995117188
2279.0356	2322.35888671875
2966.209	2505.14404296875
3737.803	2612.85693359375
peaklist end

peaklist start
mz=1159.28917634103
fragmentation=HCD
charge=4
header=RawFile: QE929_MSQ1321_20180329_Heba_ub_s9_30_3 Index: 16041 Silind: 89133
117.05449	1570.625
120.0815	3517.9365234375
133.55536	2014.97668457031
137.34471	2131.07177734375
143.11845	5968.28857421875
171.11302	7382.896484375
212.05472	1820.09985351563
235.10841	2199.2724609375
242.15082	2654.4111328125
244.16583	7239.783203125
244.25691	1888.27197265625
288.1347	3068.88671875
306.14328	1999.77416992188
307.1084	2118.1962890625
311.17169	4400.9658203125
345.62039	2018.67456054688
444.15533	8633.1962890625
458.24088	7515.62548828125
505.27521	2891.68286132813
623.31641	2631.375
640.26935	2236.25415039063
669.09747	2226.24072265625
701.39912	30254.623046875
819.94263	2119.37963867188
901.38605	4133.501953125
1144.5499	19419.34375
1145.5337	11965.8251953125
1966.0648	2334.22924804688
2087.968	2409.15698242188
peaklist end

peaklist start
mz=1159.28941648011
fragmentation=HCD
charge=4
header=RawFile: QE929_MSQ1321_20180329_Heba_ub_s2_ctrl_2 Index: 15544 Silind: 85093
100.0295	1765.12744140625
109.9525	1702.49426269531
120.08088	8212.451171875
143.11771	2252.94580078125
164.6875	1833.42138671875
171.11218	3492.8837890625
199.97061	1952.17492675781
220.57666	2106.900390625
229.89101	1876.46081542969
244.16489	15670.7666015625
288.13351	7709.017578125
295.73849	1789.66491699219
311.17081	11673.6630859375
364.16513	2008.37609863281
391.23688	2021.82458496094
392.00287	1962.05883789063
430.24387	2434.21728515625
434.1777	1859.81567382813
444.15497	9128.2685546875
458.23782	7262.75146484375
488.24466	2321.2421875
505.27362	8084.666015625
527.25836	2090.55249023438
701.39639	47144.8212890625
754.32129	3245.97778320313
761.35632	2214.48681640625
816.4201	2304.73608398438
901.37895	6976.82348632813
1099.8119	2111.64379882813
1127.4995	2405.02294921875
1144.5413	29274.9921875
1145.5588	17039.26953125
1243.6061	2556.19873046875
1411.7751	2174.69482421875
1448.0474	2186.67236328125
1490.6786	3313.58081054688
1577.6971	2956.94677734375
peaklist end

peaklist start
mz=1159.51126407785
fragmentation=HCD
charge=4
header=RawFile: QE929_MSQ1321_20180329_Heba_ub_s8_30_2 Index: 14322 Silind: 87822
110.0715	34535.80078125
113.87737	1707.46374511719
119.94688	1777.69702148438
126.05534	2381.3525390625
129.97101	1797.21813964844
135.9567	1697.2294921875
170.40396	1806.56665039063
193.78082	1715.05578613281
204.08714	3065.78759765625
235.11783	6966.44189453125
260.19672	2988.2177734375
328.18411	2516.61547851563
332.95212	1955.94396972656
465.24619	12128.21484375
596.15546	2234.09912109375
725.06946	1960.88598632813
988.14606	2111.03564453125
1083.8772	2012.71154785156
1104.9961	2030.63171386719
1127.5757	2246.70678710938
peaklist end

peaklist start
mz=1159.51355701218
fragmentation=HCD
charge=4
header=RawFile: QE929_MSQ1321_20180329_Heba_ub_s9_30_3 Index: 14247 Silind: 88904
110.07159	42108.140625
134.04259	1745.90014648438
147.11235	2995.89086914063
156.8795	1771.37219238281
157.45099	1642.71923828125
229.11719	2414.86889648438
235.11768	2176.46557617188
236.0325	1751.80578613281
257.25211	1888.50817871094
328.18613	6677.37841796875
465.24597	12989.3793945313
488.93466	1845.00415039063
569.39874	2670.77734375
686.29608	2102.08618164063
1029.2192	1900.55651855469
1852.8933	2373.80859375
1986.426	2576.79272460938
peaklist end

peaklist start
mz=1159.54145934419
fragmentation=HCD
charge=4
header=RawFile: QE929_MSQ1321_20180329_Heba_ub_s6_10_3 Index: 17290 Silind: 86788
110.974	1537.65771484375
118.53857	1830.63269042969
119.27097	1807.66137695313
139.43018	1644.53820800781
146.63811	1754.63684082031
160.56207	1690.87487792969
262.08383	2025.02453613281
279.02994	1674.50280761719
319.95306	2379.49243164063
348.35199	1828.02868652344
358.80142	1891.9326171875
383.18716	1980.77294921875
480.89551	2330.1162109375
898.99036	1936.77770996094
1895.704	2332.27075195313
2972.178	2558.96337890625
peaklist end

peaklist start
mz=1545.73532454994
fragmentation=HCD
charge=3
header=RawFile: QE929_MSQ1321_20180329_Heba_ub_s2_ctrl_2 Index: 14514 Silind: 90453
121.36211	2133.931640625
192.93941	2224.11450195313
340.04642	2652.41357421875
521.30957	3004.06201171875
550.90717	2499.45703125
618.25244	2890.5478515625
709.8576	2634.078125
854.62787	2821.33813476563
902.97241	2802.96826171875
1294.7198	96637.12890625
1296.7129	13364.306640625
1339.1642	3050.14477539063
1527.2196	23010.421875
1527.6013	3184.751953125
1726.222	2822.7958984375
1803.6936	3289.876953125
1832.7875	3335.60668945313
2643.5154	3465.54931640625
2789.5747	3161.16528320313
3050.4937	93533.658203125
3982.8955	3457.53759765625
4202.4751	4305.76416015625
peaklist end

peaklist start
mz=1159.78865871772
fragmentation=HCD
charge=4
header=RawFile: QE929_MSQ1321_20180329_Heba_ub_s3_ctrl_3 Index: 14569 Silind: 84619
115.41472	1699.01782226563
125.92791	1821.18786621094
138.17113	1981.32165527344
181.77547	1995.18859863281
185.16508	3298.87475585938
215.68765	1641.08544921875
233.12755	2602.69750976563
389.18356	3278.94580078125
392.65845	1922.24560546875
467.2659	1948.6015625
593.83026	1906.779296875
3267.283	2833.73095703125
peaklist end

peaklist start
mz=1159.78865871772
fragmentation=HCD
charge=4
header=RawFile: QE929_MSQ1321_20180329_Heba_ub_s3_ctrl_3 Index: 14708 Silind: 84619
170.52121	2021.36254882813
177.00629	1862.57019042969
233.12968	2058.77758789063
285.88358	1993.06604003906
528.20746	1883.31909179688
757.6228	2524.94799804688
1788.006	2483.02368164063
2370.0598	2702.54321289063
3458.2896	2539.40161132813
peaklist end

peaklist start
mz=928.410580645671
fragmentation=HCD
charge=5
header=RawFile: QE929_MSQ1321_20180329_Heba_ub_s3_ctrl_3 Index: 15612 Silind: 71763
120.08073	1858.76452636719
244.09384	2883.95727539063
281.12839	1437.58996582031
302.0246	1698.630859375
362.00381	1615.45434570313
516.72589	1624.10656738281
618.28857	1908.14172363281
727.7774	1758.982421875
811.96307	1639.82971191406
900.3924	2420.48559570313
1133.5826	1692.90808105469
1140.5247	2168.21069335938
peaklist end

peaklist start
mz=1160.28534524215
fragmentation=HCD
charge=4
header=RawFile: QE929_MSQ1321_20180329_Heba_ub_s5_10_2 Index: 13129 Silind: 87889
110.0715	42096.0078125
114.00382	1677.99768066406
129.10284	2930.33374023438
187.06488	1941.77648925781
260.19751	2727.37939453125
286.92606	1876.05615234375
328.18591	3646.25659179688
360.16882	1769.42639160156
437.2514	2714.40478515625
465.245	15546.0498046875
569.39722	2401.67797851563
633.83264	2110.15649414063
1085.9825	2319.66967773438
1159.0493	2585.79296875
1429.2959	1928.90454101563
1441.7535	2399.412109375
1696.8613	2067.6748046875
1788.8901	3729.1904296875
1790.8877	2879.33471679688
2079.7595	2462.81494140625
peaklist end

peaklist start
mz=1160.28939266728
fragmentation=HCD
charge=4
header=RawFile: QE929_MSQ1321_20180329_Heba_ub_s6_10_3 Index: 16282 Silind: 86545
160.94121	1805.01049804688
179.56265	1726.48889160156
185.16512	8371.234375
389.18118	3340.33203125
420.20328	1880.16540527344
640.0329	2131.30249023438
896.13129	2118.5263671875
3108.8943	2564.21362304688
3821.9473	3444.42846679688
peaklist end

peaklist start
mz=1160.28939266728
fragmentation=HCD
charge=4
header=RawFile: QE929_MSQ1321_20180329_Heba_ub_s6_10_3 Index: 16443 Silind: 86545
115.87919	1764.19079589844
116.49747	1526.79675292969
136.07547	2250.68041992188
185.16415	3131.22143554688
188.3484	1880.28247070313
215.13789	2048.19067382813
225.76823	1776.51928710938
231.09685	7564.14111328125
326.16901	2652.20751953125
344.1814	2850.66235351563
352.38251	2016.00219726563
389.0943	1999.60827636719
531.77478	2121.37231445313
698.32526	2294.89501953125
1514.5087	2184.30249023438
1706.7437	2919.93725585938
peaklist end

peaklist start
mz=1160.28939266728
fragmentation=HCD
charge=4
header=RawFile: QE929_MSQ1321_20180329_Heba_ub_s6_10_3 Index: 16588 Silind: 86545
101.99056	1579.14001464844
144.48241	1637.11328125
162.37172	1821.88073730469
204.36946	1901.43139648438
2802.9021	2396.18579101563
3826.2046	2594.2158203125
3882.8018	2825.65014648438
4079.4102	2864.77661132813
peaklist end

peaklist start
mz=1160.28973271956
fragmentation=HCD
charge=4
header=RawFile: QE929_MSQ1321_20180329_Heba_ub_s8_30_2 Index: 15912 Silind: 88072
114.1766	1575.41455078125
124.11417	1899.52404785156
127.09878	2203.82836914063
159.09169	2005.81689453125
162.74005	1974.83386230469
184.02214	2036.91674804688
185.16389	2771.92504882813
228.13188	2154.78466796875
255.02902	1799.20092773438
270.56693	1820.564453125
836.37531	3042.88940429688
982.61481	2427.91528320313
3828.7239	2779.158203125
peaklist end

peaklist start
mz=1160.78640375667
fragmentation=HCD
charge=4
header=RawFile: QE929_MSQ1321_20180329_Heba_ub_s2_ctrl_2 Index: 15295 Silind: 85054
104.52634	1679.48608398438
111.54326	1711.71264648438
126.19648	1812.74731445313
133.67757	1492.17358398438
138.62047	1717.76037597656
186.48862	1747.86596679688
228.49852	1839.16491699219
300.03491	1904.23474121094
317.92682	2238.0126953125
533.07892	2304.427734375
853.47223	1886.00329589844
855.1524	2249.02392578125
1800.051	2501.59741210938
2028.6449	2315.07666015625
2150.8076	2319.0361328125
3547.6538	2705.34350585938
peaklist end

peaklist start
mz=1161.28895862323
fragmentation=HCD
charge=4
header=RawFile: QE929_MSQ1321_20180329_Heba_ub_s9_30_3 Index: 15319 Silind: 89074
130.58818	1728.18188476563
133.92386	2188.10815429688
146.07286	1868.85791015625
154.93347	1772.89880371094
185.16486	7955.52099609375
210.56209	1923.13635253906
322.63342	1862.74438476563
334.67825	1824.01953125
389.18069	3131.70458984375
568.39716	1897.53674316406
734.09589	2012.09399414063
913.84674	2503.4931640625
995.8725	2527.00537109375
1357.0831	2272.74633789063
1414.5946	2190.05883789063
1685.4683	3182.63916015625
4571.4727	2760.82397460938
peaklist end

peaklist start
mz=775.391118620554
fragmentation=HCD
charge=6
header=RawFile: QE929_MSQ1321_20180329_Heba_ub_s2_ctrl_2 Index: 14832 Silind: 64273
114.44256	1354.216796875
120.08191	1246.19812011719
129.10222	5729.13037109375
136.07561	1929.591796875
169.13297	2841.92578125
197.12766	1670.47863769531
205.47516	1223.14880371094
211.1438	1502.83471679688
215.07588	1266.29956054688
244.1275	1610.46020507813
249.15958	1506.24060058594
417.70782	1476.05456542969
456.75192	2129.6181640625
702.35883	2684.29150390625
775.39697	1613.01342773438
797.43372	3111.03002929688
869.36078	1771.45825195313
896.16211	1594.50891113281
912.48613	7514.08129882813
933.39569	2148.89282226563
949.90857	1447.49060058594
1096.6193	1617.24169921875
1122.4901	2201.75756835938
2377.5664	2425.111328125
peaklist end

peaklist start
mz=1163.28696794143
fragmentation=HCD
charge=4
header=RawFile: QE929_MSQ1321_20180329_Heba_ub_s7_30_1 Index: 15033 Silind: 83347
125.59119	1806.77978515625
185.16447	2785.796875
213.16066	2169.19799804688
220.48907	1898.19189453125
268.80292	1799.33642578125
428.24762	1882.33666992188
449.60394	1950.71081542969
472.7869	2012.5107421875
660.5426	1866.18701171875
884.60645	2447.81909179688
993.02484	2162.021484375
1573.8861	2112.4921875
2382.4177	2505.55810546875
2643.6611	2714.669921875
3139.7688	2811.451171875
3424.0959	2817.40673828125
peaklist end

peaklist start
mz=930.845007104517
fragmentation=HCD
charge=5
header=RawFile: QE929_MSQ1321_20180329_Heba_ub_s4_10_1 Index: 15604 Silind: 69909
101.20066	1554.31604003906
104.18405	1330.73303222656
111.87629	1438.0400390625
128.05316	1926.41723632813
175.11882	2037.02221679688
206.30124	1650.26782226563
226.11917	1984.14660644531
242.15033	9961.4306640625
350.13458	1561.05432128906
363.66431	1757.75427246094
438.2395	2049.28393554688
449.78058	1847.44958496094
509.27008	2751.57788085938
846.86102	1967.30065917969
1030.54	2027.21545410156
1123.0415	2236.00952148438
1131.5644	16756.107421875
1132.0771	11807.05078125
1154.6548	6491.341796875
1162.5735	2049.66723632813
1184.8928	2288.30981445313
1342.0168	2280.18627929688
1424.8097	5725.00988769531
1975.0151	5688.06323242188
2076.0551	18611.1274414063
2332.1716	12879.9711914063
2447.1949	18721.0913085938
2546.2918	5606.6396484375
2645.7139	2198.576171875
peaklist end

peaklist start
mz=666.587289692509
fragmentation=HCD
charge=7
header=RawFile: QE929_MSQ1321_20180329_Heba_ub_s8_30_2 Index: 15494 Silind: 53580
101.07174	2318.75634765625
109.71827	1268.75842285156
110.07178	6291.0263671875
120.08121	2710.07104492188
129.10266	11664.7880859375
136.07553	7495.34033203125
137.07912	1503.0908203125
143.11832	1301.97119140625
146.19785	1421.39770507813
159.09129	6209.57568359375
188.95319	1176.15417480469
244.09128	2399.90112304688
294.93613	1280.55419921875
309.1572	1750.52551269531
343.16174	2559.39331054688
352.23438	1225.10131835938
419.51929	1253.88525390625
454.22803	1552.00183105469
706.39691	1733.251953125
713.58807	1648.72412109375
760.54333	1621.283203125
798.41962	1834.91516113281
799.40912	1940.23962402344
823.94788	2031.060546875
928.56287	1970.43823242188
1833.1565	1654.25
1912.8424	1943.51489257813
peaklist end

peaklist start
mz=666.587289692509
fragmentation=HCD
charge=7
header=RawFile: QE929_MSQ1321_20180329_Heba_ub_s8_30_2 Index: 15532 Silind: 53580
110.07131	5165.25830078125
110.31672	1160.54064941406
120.08064	4944.4814453125
127.36817	1033.92358398438
129.1019	1426.103515625
136.07573	9460.333984375
161.58121	1338.15698242188
164.75325	1291.48706054688
251.14804	1726.15014648438
337.28461	1430.62414550781
344.51288	1219.30395507813
386.18182	2264.09399414063
645.75226	1557.18115234375
646.33276	1596.6318359375
652.30188	1623.30651855469
711.3739	1642.4794921875
786.99628	1603.78967285156
798.409	6911.27197265625
799.4007	2383.9091796875
809.39355	1967.37963867188
872.48181	1643.14733886719
911.50116	1795.8271484375
972.45892	5140.5927734375
973.48053	2134.52294921875
peaklist end

peaklist start
mz=666.588432374169
fragmentation=HCD
charge=7
header=RawFile: QE929_MSQ1321_20180329_Heba_ub_s2_ctrl_2 Index: 15316 Silind: 52666
101.07124	3186.67700195313
104.05301	7257.09716796875
105.07248	1237.53369140625
110.07136	7394.48876953125
113.09953	1265.1943359375
120.08041	1711.67224121094
129.1019	17272.03515625
143.11763	2703.7265625
159.09157	7743.90625
185.16563	1300.92858886719
187.97261	1388.75842285156
195.47334	1366.45715332031
200.18329	1407.02819824219
226.11781	1481.70727539063
244.0898	2920.15869140625
244.11093	1739.60034179688
256.20102	1693.08728027344
335.37183	1441.80871582031
343.16052	5229.296875
357.18326	1444.08215332031
359.02866	1603.73669433594
380.78888	1264.0712890625
458.20169	5520.50537109375
472.28665	5495.69580078125
542.31342	1501.60583496094
569.23706	2192.9189453125
623.84082	1471.39807128906
656.41095	1725.69458007813
716.89709	4411.26171875
816.43433	2335.083984375
878.94421	6242.5146484375
891.47198	2520.33227539063
927.56087	8543.10205078125
929.54773	2390.05419921875
1027.6345	1889.43603515625
1426.0647	1413.10290527344
peaklist end

peaklist start
mz=666.588771919638
fragmentation=HCD
charge=7
header=RawFile: QE929_MSQ1321_20180329_Heba_ub_s1_ctrl_1 Index: 13074 Silind: 49631
104.05316	2556.6435546875
106.3149	1094.63696289063
115.95563	1110.55725097656
129.10204	2409.37915039063
150.90649	1127.22180175781
175.11873	1293.22045898438
183.94196	1252.25842285156
199.18013	2470.2548828125
224.76196	1328.93664550781
226.36746	1189.18420410156
309.93817	1260.11962890625
359.02817	1822.10339355469
362.9599	1209.12414550781
501.32227	1337.92395019531
565.30499	2109.9765625
736.69025	1550.29650878906
801.46484	1449.78491210938
907.76147	1486.40466308594
927.57806	1810.740234375
947.49103	5087.42333984375
1075.5801	1955.71655273438
1330.0254	1577.84545898438
1391.948	1897.322265625
1842.1527	1902.64111328125
1913.6587	1492.390625
peaklist end

peaklist start
mz=1166.28552859492
fragmentation=HCD
charge=4
header=RawFile: QE929_MSQ1321_20180329_Heba_ub_s3_ctrl_3 Index: 14586 Silind: 84578
110.0715	21008.259765625
130.01915	1619.56176757813
130.08592	3021.23388671875
134.3663	1893.70300292969
193.49333	1936.29760742188
473.81094	2124.15893554688
485.19339	2138.0322265625
493.24039	3019.57470703125
504.31958	2091.734375
506.64554	2058.55859375
692.81659	2028.26123046875
770.84131	2101.15380859375
907.32812	2327.57836914063
1277.3269	2271.38012695313
1506.2355	2377.78173828125
1837.9045	2714.99291992188
2342.1284	2784.17041015625
peaklist end

peaklist start
mz=1166.28566840475
fragmentation=HCD
charge=4
header=RawFile: QE929_MSQ1321_20180329_Heba_ub_s5_10_2 Index: 14405 Silind: 88014
110.07151	63915.7734375
129.10243	3974.0625
131.05699	2154.072265625
136.22949	2253.10791015625
188.39436	1723.78161621094
229.095	2277.25463867188
229.11766	3471.30908203125
235.11952	7123.8486328125
245.13228	2808.52465820313
300.19302	2242.92504882813
328.18594	7342.41796875
344.11954	3702.58374023438
373.28061	4209.14013671875
465.24564	20331.6335449219
504.32144	7710.4990234375
617.40045	2042.17150878906
628.77814	3017.53955078125
848.37982	3159.98828125
861.14722	2285.35034179688
877.74567	1979.07824707031
1161.5286	2131.53271484375
1166.0748	2997.71166992188
1712.7191	3503.888671875
1864.8805	9851.1943359375
2352.0317	2763.17700195313
peaklist end

peaklist start
mz=1166.28570868025
fragmentation=HCD
charge=4
header=RawFile: QE929_MSQ1321_20180329_Heba_ub_s2_ctrl_2 Index: 15470 Silind: 85096
110.07133	24399.498046875
136.51129	1866.96069335938
147.1122	1904.26452636719
260.19724	3014.61865234375
344.12	2177.5146484375
369.49991	2052.537109375
465.2464	3479.10278320313
504.32153	2635.34228515625
637.87128	2099.00366210938
1256.5291	2722.15478515625
2362.3167	2584.1826171875
peaklist end

peaklist start
mz=1166.28579137722
fragmentation=HCD
charge=4
header=RawFile: QE929_MSQ1321_20180329_Heba_ub_s5_10_2 Index: 14250 Silind: 87974
110.0716	42368.28125
112.03844	1611.82861328125
129.10219	2133.45361328125
147.11278	2841.18041992188
160.02898	2132.00341796875
193.88757	1905.82250976563
211.51718	1837.22241210938
216.90067	1664.91784667969
220.97398	1830.46557617188
229.11708	2491.41479492188
235.1192	2183.75390625
245.13094	2172.2724609375
260.19711	2862.72583007813
328.18594	2599.2900390625
344.11832	2071.05810546875
465.24759	13731.681640625
504.32086	3115.9033203125
530.02136	1825.34143066406
557.92737	2335.166015625
926.41766	2098.322265625
1127.5266	2275.66381835938
1864.885	2806.49536132813
2001.335	2341.55444335938
peaklist end

peaklist start
mz=1166.28632448902
fragmentation=HCD
charge=4
header=RawFile: QE929_MSQ1321_20180329_Heba_ub_s4_10_1 Index: 15848 Silind: 85642
104.0534	3695.54150390625
110.07151	205182.609375
111.07498	6671.9765625
129.10271	12522.681640625
130.08644	11166.1025390625
145.82643	1999.58715820313
147.11273	26854.173828125
199.1801	4143.44482421875
201.12396	9011.916015625
217.13719	7981.3125
229.09305	9132.5625
229.11859	15510.8046875
235.11908	18033.470703125
237.13367	2158.0556640625
245.132	12847.416015625
260.19666	20262.3515625
278.90445	2251.60400390625
300.19238	7477.97607421875
322.15332	2083.43896484375
328.18637	16756.42578125
343.16196	1830.53393554688
344.12027	20298.330078125
358.21622	7724.42724609375
373.28171	11907.455078125
424.57544	1992.44482421875
437.25125	8971.9609375
440.17908	3547.46313476563
457.20688	10997.466796875
462.19702	2425.16064453125
465.24508	69553.859375
471.91684	2061.5947265625
504.31924	26624.5908203125
558.2439	3162.8017578125
617.40601	11567.857421875
620.27142	4228.8583984375
649.33093	3618.82299804688
693.29004	2508.19897460938
799.35767	2465.01416015625
812.38672	2580.5703125
813.40314	3074.09716796875
839.36792	8313.353515625
839.85925	3652.10815429688
840.35474	2811.77368164063
846.474	2925.61108398438
856.87506	11090.5078125
857.36987	3645.18896484375
905.38947	2865.29663085938
926.43408	8496.830078125
960.51561	11663.26171875
1001.4504	2436.17529296875
1073.5914	2484.66796875
1133.4934	2829.03979492188
1155.4944	3580.662109375
1156.525	8170.85400390625
1231.4775	4038.95849609375
1238.5393	3492.6630859375
1239.5216	4404.1640625
1248.5112	12046.5522460938
1256.5523	32839.1188964844
1352.6077	3869.52661132813
1369.6318	19119.748046875
1370.6237	10367.7197265625
1385.5809	2331.35864257813
1484.6588	2810.55712890625
1695.7294	21832.8271484375
1712.7192	15971.228515625
1826.8306	3390.38793945313
1864.9304	18072.302734375
1865.8982	15152.0107421875
1866.8739	4047.3046875
2329.1587	15355.0864257813
peaklist end

peaklist start
mz=1166.28656112051
fragmentation=HCD
charge=4
header=RawFile: QE929_MSQ1321_20180329_Heba_ub_s6_10_3 Index: 15791 Silind: 86373
110.07154	10303.5888671875
122.81724	1598.96997070313
185.16428	6618.28857421875
185.37802	1625.53515625
213.1597	2545.86450195313
214.78616	1728.43872070313
223.86353	1910.10498046875
261.12152	2734.80053710938
345.72919	1855.34045410156
389.18225	4038.18579101563
419.32159	2041.27111816406
493.24054	2562.79443359375
611.57935	2158.5859375
871.58459	2183.83715820313
1921.0548	2948.369140625
2063.5605	2580.40161132813
2331.1258	16207.927734375
2404.9377	2922.982421875
3488.1199	2804.79028320313
3579.1548	2695.80224609375
peaklist end

peaklist start
mz=1166.28656112051
fragmentation=HCD
charge=4
header=RawFile: QE929_MSQ1321_20180329_Heba_ub_s6_10_3 Index: 15963 Silind: 86373
101.07148	2846.30493164063
110.07131	3168.47509765625
130.90579	1571.1259765625
136.0757	10197.6083984375
149.35245	1626.92395019531
159.09164	9377.7958984375
185.16467	21830.0234375
213.15932	8362.5439453125
233.1286	16899.23828125
261.12256	9482.7568359375
278.15164	2235.62060546875
289.09848	1996.14001464844
347.52948	2150.24072265625
389.18165	26138.9282226563
404.2041	1891.31774902344
538.74274	4292.93896484375
550.44122	2001.10607910156
628.63269	2365.11157226563
864.33069	6851.9541015625
882.34106	2828.20239257813
935.43262	3467.458984375
1378.6077	2282.93505859375
1636.2733	1869.39526367188
1723.2159	2294.76953125
1735.7595	2046.9453125
2666.3899	2752.0107421875
3197.4448	2686.4091796875
4106.1196	3034.02001953125
4460.0996	3110.13354492188
peaklist end

peaklist start
mz=1166.28656112051
fragmentation=HCD
charge=4
header=RawFile: QE929_MSQ1321_20180329_Heba_ub_s6_10_3 Index: 16140 Silind: 86373
101.07136	2240.98217773438
141.19403	1617.01501464844
149.5712	1923.38745117188
159.09181	3422.21899414063
185.16504	9565.9013671875
212.10324	3916.64721679688
213.159	2687.02856445313
233.12852	2853.72680664063
261.12305	3358.96337890625
311.17137	5191.72436523438
389.18204	12538.4755859375
496.24805	3091.07836914063
558.14209	2068.6748046875
667.35748	2717.66284179688
726.10748	2325.119140625
836.35547	2076.4697265625
871.42377	3011.7978515625
963.42517	2553.71533203125
976.45615	5874.60205078125
1077.4706	2782.91674804688
1171.5406	2160.65478515625
1391.1133	2286.50659179688
1851.4319	2803.146484375
4775.9287	2704.90625
peaklist end

peaklist start
mz=1166.28664036204
fragmentation=HCD
charge=4
header=RawFile: QE929_MSQ1321_20180329_Heba_ub_s8_30_2 Index: 15625 Silind: 88052
110.07157	51617.48046875
129.10216	2792.47900390625
131.18332	1626.6875
147.11307	7254.81005859375
260.19748	4234.25732421875
328.18802	3465.5439453125
342.17712	1930.30334472656
344.1203	3725.27465820313
373.27954	2575.05395507813
410.52124	1919.52685546875
457.20544	2197.234375
465.24475	11193.8515625
504.32544	4149.79248046875
577.68707	1942.27954101563
611.75543	1929.76123046875
628.78741	2641.76220703125
629.27295	2313.88598632813
662.80133	2309.25415039063
707.0957	1850.20629882813
739.60553	2009.16662597656
787.49963	1850.44714355469
799.35736	2408.37963867188
848.37006	2434.46704101563
848.85931	2312.158203125
856.88257	2289.61254882813
1155.5087	3268.28662109375
1714.1514	3065.26147460938
1864.8887	3576.3330078125
peaklist end

peaklist start
mz=1166.28664036204
fragmentation=HCD
charge=4
header=RawFile: QE929_MSQ1321_20180329_Heba_ub_s8_30_2 Index: 16015 Silind: 88052
111.43846	1703.50659179688
181.80045	1937.75573730469
195.34335	2104.990234375
212.10233	16499.83984375
213.10603	2488.50366210938
229.13164	5449.77783203125
311.17108	13701.2036132813
382.20807	3772.97631835938
442.22796	7009.79150390625
479.2265	3445.50170898438
481.2794	6589.85473632813
523.28815	2858.51635742188
539.2887	2502.86938476563
670.31396	2268.17358398438
699.41559	2220.47265625
800.38391	2973.56982421875
870.41315	10923.2653808594
975.45377	6416.44140625
1564.6603	2823.89526367188
peaklist end

peaklist start
mz=1166.28664036204
fragmentation=HCD
charge=4
header=RawFile: QE929_MSQ1321_20180329_Heba_ub_s8_30_2 Index: 16047 Silind: 88052
108.0676	1578.79895019531
108.79203	1718.02917480469
113.43605	1734.13037109375
304.5704	1937.57739257813
341.45212	1761.09692382813
368.05728	1787.15612792969
496.2522	1925.69250488281
659.81903	2371.18188476563
666.63904	2066.18188476563
795.7345	2057.65405273438
1755.6007	2248.88549804688
2362.3762	2329.28955078125
2897.8794	2431.4990234375
2979.6074	3110.81127929688
peaklist end

peaklist start
mz=1166.28664036204
fragmentation=HCD
charge=4
header=RawFile: QE929_MSQ1321_20180329_Heba_ub_s8_30_2 Index: 16215 Silind: 88052
109.24776	1733.53308105469
122.71617	1683.76159667969
126.0064	1883.54443359375
142.44095	1842.84362792969
325.18552	3599.173828125
371.45135	1959.43444824219
429.43115	1708.55908203125
491.75632	2019.86474609375
578.1366	2159.00537109375
716.33936	1911.56774902344
782.33624	2181.35498046875
1077.1854	2163.021484375
1716.1382	2834.60766601563
2056.5876	2361.00341796875
2152.0259	2490.81591796875
2295.4702	2180.62548828125
2424.1323	2237.14282226563
2748.186	2897.40698242188
3148.5586	2662.23071289063
3358.9478	2948.3759765625
peaklist end

peaklist start
mz=1166.28676442789
fragmentation=HCD
charge=4
header=RawFile: QE929_MSQ1321_20180329_Heba_ub_s7_30_1 Index: 15440 Silind: 83388
101.07197	1956.37829589844
136.07562	7260.9404296875
159.09204	4400.822265625
185.16493	25413.8984375
193.34686	1927.0595703125
198.08772	2071.65112304688
213.16016	10741.822265625
233.12695	13963.5087890625
234.13432	1920.51550292969
261.12283	10259.0166015625
278.14923	3036.78735351563
297.15619	1978.5732421875
315.16907	1908.72802734375
348.39606	1784.443359375
384.22464	2350.44287109375
389.18184	26758.5268554688
486.69626	1826.9033203125
493.29922	1886.5478515625
588.77661	1999.77404785156
864.32031	3184.88720703125
879.39404	2565.5029296875
882.3515	2869.09716796875
963.41534	2327.349609375
964.41278	3964.90893554688
1023.4724	2267.9931640625
1076.4767	7635.28125
1094.4915	2759.27954101563
1175.5222	5534.06420898438
2621.8787	2543.82885742188
3381.7881	2421.79833984375
peaklist end

peaklist start
mz=1166.2867782729
fragmentation=HCD
charge=4
header=RawFile: QE929_MSQ1321_20180329_Heba_ub_s8_30_2 Index: 15625 Silind: 87996
110.07157	51617.48046875
129.10216	2792.47900390625
131.18332	1626.6875
147.11307	7254.81005859375
260.19748	4234.25732421875
328.18802	3465.5439453125
342.17712	1930.30334472656
344.1203	3725.27465820313
373.27954	2575.05395507813
410.52124	1919.52685546875
457.20544	2197.234375
465.24475	11193.8515625
504.32544	4149.79248046875
577.68707	1942.27954101563
611.75543	1929.76123046875
628.78741	2641.76220703125
629.27295	2313.88598632813
662.80133	2309.25415039063
707.0957	1850.20629882813
739.60553	2009.16662597656
787.49963	1850.44714355469
799.35736	2408.37963867188
848.37006	2434.46704101563
848.85931	2312.158203125
856.88257	2289.61254882813
1155.5087	3268.28662109375
1714.1514	3065.26147460938
1864.8887	3576.3330078125
peaklist end

peaklist start
mz=1166.28694029252
fragmentation=HCD
charge=4
header=RawFile: QE929_MSQ1321_20180329_Heba_ub_s6_10_3 Index: 15791 Silind: 86374
110.07154	10303.5888671875
122.81724	1598.96997070313
185.16428	6618.28857421875
185.37802	1625.53515625
213.1597	2545.86450195313
214.78616	1728.43872070313
223.86353	1910.10498046875
261.12152	2734.80053710938
345.72919	1855.34045410156
389.18225	4038.18579101563
419.32159	2041.27111816406
493.24054	2562.79443359375
611.57935	2158.5859375
871.58459	2183.83715820313
1921.0548	2948.369140625
2063.5605	2580.40161132813
2331.1258	16207.927734375
2404.9377	2922.982421875
3488.1199	2804.79028320313
3579.1548	2695.80224609375
peaklist end

peaklist start
mz=1166.28717582814
fragmentation=HCD
charge=4
header=RawFile: QE929_MSQ1321_20180329_Heba_ub_s7_30_1 Index: 15623 Silind: 83404
128.56494	1902.69018554688
148.40213	1896.42358398438
159.09183	3953.04736328125
160.99921	1615.43933105469
163.87102	1692.82006835938
177.08742	1983.24194335938
181.40746	2020.47106933594
185.16454	4324.99072265625
212.10309	12858.2158203125
215.3494	1727.61254882813
229.13002	2034.96472167969
233.12985	2438.01416015625
252.57297	2004.41772460938
261.12344	2101.23876953125
270.1817	2328.23583984375
283.1778	1908.21618652344
311.17184	16475.4340820313
382.20889	8406.5537109375
389.18143	4255.9013671875
397.18326	2132.35107421875
442.22961	2537.0537109375
479.2287	3523.46630859375
481.27751	7031.7626953125
496.25119	10897.58203125
541.29749	2619.72412109375
550.26093	2940.5283203125
567.28641	6374.9404296875
650.31226	1876.30981445313
666.35394	3778.42456054688
671.33954	3132.1318359375
766.41858	2370.7490234375
800.3819	2469.935546875
870.4184	3802.8955078125
871.41588	10265.3759765625
897.45947	2872.10400390625
975.461	9591.7099609375
976.4595	21541.4775390625
1231.0724	2224.470703125
1565.7108	3037.42700195313
1664.7799	3009.27026367188
1665.745	2861.57568359375
1763.7997	3667.37963867188
1834.8339	3434.36499023438
1835.8529	4336.80078125
3916.7712	3090.791015625
4149.8369	3212.42065429688
peaklist end

peaklist start
mz=1166.28717582814
fragmentation=HCD
charge=4
header=RawFile: QE929_MSQ1321_20180329_Heba_ub_s7_30_1 Index: 15778 Silind: 83404
110.07212	2069.28930664063
132.94617	1574.74353027344
159.09137	3685.34814453125
168.69037	1953.92358398438
185.16467	4231.69140625
233.12697	2740.90795898438
261.12216	3105.8828125
389.18231	7117.5634765625
470.20749	2462.21923828125
857.73145	2195.08544921875
935.44104	6830.79931640625
1115.9501	2162.26245117188
1784.7588	2371.43212890625
1955.2136	2405.93530273438
2052.3276	2824.93676757813
2270.011	2343.92919921875
4300.3281	2963.388671875
4545.5713	3166.74365234375
peaklist end

peaklist start
mz=1166.28717582814
fragmentation=HCD
charge=4
header=RawFile: QE929_MSQ1321_20180329_Heba_ub_s7_30_1 Index: 15947 Silind: 83404
152.85368	2014.16296386719
165.74677	2334.74487304688
178.72108	1669.53674316406
189.70915	1653.49169921875
253.87614	1683.72094726563
545.51367	1870.82702636719
676.22668	2086.4423828125
995.37555	1991.140625
1684.7257	2376.4443359375
2154.2983	2595.65185546875
2241.8652	2188.57202148438
3146.2449	2478.8623046875
peaklist end

peaklist start
mz=1166.2873518744
fragmentation=HCD
charge=4
header=RawFile: QE929_MSQ1321_20180329_Heba_ub_s9_30_3 Index: 15536 Silind: 89168
110.0716	60292.60546875
122.03928	1948.57690429688
129.10197	3570.9384765625
130.0863	3549.484375
147.11272	9129.890625
151.00319	2034.30322265625
160.43088	1770.4765625
177.93187	1784.67126464844
192.91603	2149.62524414063
204.08397	1838.68176269531
217.13647	2204.59594726563
225.14944	2054.32543945313
229.1185	2474.0224609375
235.04987	1923.7548828125
237.13394	2304.12573242188
245.13084	3900.10717773438
260.19653	3243.51611328125
328.18698	2971.06860351563
344.11966	7842.765625
350.02393	1905.94226074219
373.28156	4226.267578125
465.24738	13470.6279296875
493.24454	2987.392578125
617.39697	2485.76245117188
620.27002	2152.74584960938
626.76471	2079.77905273438
789.04126	2281.20166015625
839.83929	3917.59912109375
1160.5552	2114.60668945313
1256.5552	3041.63232421875
1369.6261	3578.1044921875
1713.7476	2530.51708984375
1865.9175	2472.88940429688
2091.6135	2450.58984375
peaklist end

peaklist start
mz=1166.2873518744
fragmentation=HCD
charge=4
header=RawFile: QE929_MSQ1321_20180329_Heba_ub_s9_30_3 Index: 15853 Silind: 89168
106.05054	4254.720703125
111.05704	2149.40502929688
115.08705	2963.76440429688
126.6162	1861.67761230469
129.10254	2423.02856445313
131.01688	2043.55847167969
159.5423	1809.74243164063
167.08247	2726.82543945313
177.08804	2589.6240234375
184.10832	4467.02197265625
212.10237	66682.578125
212.12054	2732.12573242188
213.10638	3799.79541015625
213.5713	2021.06811523438
229.13005	21909.623046875
230.13295	3650.37670898438
233.1272	2453.43701171875
240.13512	2876.15673828125
259.09348	2179.38134765625
283.14069	8677.8291015625
283.17657	15563.9931640625
285.15622	4811.2763671875
306.12894	2396.08422851563
311.13504	4261.7470703125
311.17096	98003.4453125
312.11835	2771.09204101563
314.13544	2646.27685546875
328.19769	3170.35888671875
337.18695	4998.12548828125
354.21393	5014.35791015625
365.17844	3787.41796875
380.15591	12879.4765625
382.20824	53584.703125
397.18332	8585.6953125
401.21896	3014.126953125
410.16425	2487.14379882813
411.23434	2523.02270507813
439.23077	3000.7353515625
442.22853	43674.8681640625
451.23074	18063.849609375
453.28604	3789.01928710938
455.26023	11297.3374023438
464.25054	10397.6618652344
468.25717	22669.037109375
479.2237	43492.2314453125
481.27735	55284.5986328125
496.25008	79240.3315429688
507.29379	2371.37670898438
522.27258	20158.9267578125
539.29362	17817.6840820313
541.2965	15390.4326171875
549.28064	2245.08715820313
550.25971	32386.513671875
563.32214	2875.13159179688
567.28923	57381.8701171875
578.289	3776.90625
580.3465	36759.625
589.24274	2342.26391601563
596.32507	4973.29443359375
621.33461	12746.9106445313
638.36248	12406.0510253906
648.33649	3004.65502929688
649.32975	37146.7958984375
660.31555	2526.19189453125
662.3323	19880.4682617188
666.35481	72477.5419921875
670.34005	28124.841796875
694.36969	3029.63696289063
711.38732	8965.89111328125
738.42694	4089.11376953125
748.39907	12787.9575195313
765.42472	58829.017578125
778.37244	2606.02856445313
784.40363	2383.64013671875
797.39789	3207.44946289063
799.38126	41181.0190429688
810.44971	3766.8203125
842.42126	2943.82299804688
852.41294	5226.6689453125
870.42038	77883.66015625
879.42108	3228.19873046875
880.43695	3258.39184570313
896.45605	12367.291015625
897.4625	17526.4858398438
899.43994	3775.77685546875
900.41229	3712.32861328125
913.41949	2975.24096679688
925.48364	3368.13159179688
926.47638	4354.86279296875
957.45337	10928.751953125
975.46206	137298.16015625
977.45795	19323.8671875
995.5321	4089.12915039063
996.53405	6774.89428710938
998.49164	3043.44116210938
1073.5354	2751.505859375
1111.5397	3825.32495117188
1113.5277	7305.45532226563
1129.5149	3987.9931640625
1130.5325	4709.73974609375
1161.5331	11877.1921386719
1165.5675	3328.13989257813
1169.5804	4462.70849609375
1200.5671	2493.24609375
1218.5497	15687.33203125
1219.5673	25430.423828125
1220.5563	15212.458984375
1228.5645	3942.01171875
1229.5829	8257.2744140625
1230.5674	2964.08642578125
1257.5873	2627.03491210938
1317.5916	2995.8310546875
1327.6588	2766.85571289063
1333.575	22370.3125
1334.5936	53595.306640625
1353.6775	2899.7548828125
1354.6439	16278.0815429688
1432.6589	8010.59716796875
1433.6779	17997.828125
1434.6552	7739.3916015625
1459.6348	7889.59716796875
1548.5718	3265.69799804688
1563.6804	10577.859375
1564.6969	58191.77734375
1566.6852	4831.90576171875
1645.75	2988.966796875
1662.7394	10039.16796875
1663.7714	58620.224609375
1665.7458	10539.74609375
1762.8537	35596.470703125
1764.786	3521.07690429688
1833.8822	39228.9321289063
1835.8226	3980.30249023438
1836.8571	3569.97973632813
1985.484	2809.3427734375
2144.0353	15139.5361328125
2944.7622	3167.16796875
3252.0999	3596.46557617188
3272.7021	3399.15942382813
3382.429	2949.0732421875
3400.6934	4030.0634765625
4493.5371	3136.31884765625
4591.3574	3489.22607421875
peaklist end

peaklist start
mz=1166.2873518744
fragmentation=HCD
charge=4
header=RawFile: QE929_MSQ1321_20180329_Heba_ub_s9_30_3 Index: 16029 Silind: 89168
166.27371	1892.24426269531
203.95471	2223.38818359375
379.83929	1823.21606445313
479.29636	1844.22924804688
767.30841	1791.89086914063
815.53094	1723.240234375
819.94489	3626.71899414063
1248.5103	2080.97192382813
1356.9731	2170.30639648438
peaklist end

peaklist start
mz=778.217651594365
fragmentation=HCD
charge=6
header=RawFile: QE929_MSQ1321_20180329_Heba_ub_s6_10_3 Index: 17364 Silind: 63267
127.77207	1350.95886230469
128.30269	1364.48303222656
129.10193	2743.0947265625
138.92404	1304.88842773438
159.09135	3179.53662109375
166.40524	1565.48864746094
173.12747	5150.10546875
188.20053	8100.2353515625
201.12282	9628.9345703125
216.11385	2585.73120117188
217.08061	1956.50769042969
244.1069	7761.37158203125
263.24014	1342.5234375
270.12048	1392.74169921875
271.08035	1622.39147949219
286.10294	2089.18188476563
304.11166	1632.06506347656
314.2063	7202.21240234375
357.18759	1494.63269042969
427.29135	2147.98876953125
584.29449	2087.98071289063
996.48926	3293.3916015625
1017.5048	7888.43603515625
1018.491	1611.44860839844
1054.1271	1702.59875488281
1063.9871	1747.13366699219
1130.5792	6191.2392578125
1159.6167	6456.3076171875
2628.0654	2014.89904785156
peaklist end

peaklist start
mz=1167.03740919523
fragmentation=HCD
charge=4
header=RawFile: QE929_MSQ1321_20180329_Heba_ub_s7_30_1 Index: 15778 Silind: 83442
110.07212	2069.28930664063
132.94617	1574.74353027344
159.09137	3685.34814453125
168.69037	1953.92358398438
185.16467	4231.69140625
233.12697	2740.90795898438
261.12216	3105.8828125
389.18231	7117.5634765625
470.20749	2462.21923828125
857.73145	2195.08544921875
935.44104	6830.79931640625
1115.9501	2162.26245117188
1784.7588	2371.43212890625
1955.2136	2405.93530273438
2052.3276	2824.93676757813
2270.011	2343.92919921875
4300.3281	2963.388671875
4545.5713	3166.74365234375
peaklist end

peaklist start
mz=1167.03740919523
fragmentation=HCD
charge=4
header=RawFile: QE929_MSQ1321_20180329_Heba_ub_s7_30_1 Index: 15947 Silind: 83442
152.85368	2014.16296386719
165.74677	2334.74487304688
178.72108	1669.53674316406
189.70915	1653.49169921875
253.87614	1683.72094726563
545.51367	1870.82702636719
676.22668	2086.4423828125
995.37555	1991.140625
1684.7257	2376.4443359375
2154.2983	2595.65185546875
2241.8652	2188.57202148438
3146.2449	2478.8623046875
peaklist end

peaklist start
mz=1167.03740919523
fragmentation=HCD
charge=4
header=RawFile: QE929_MSQ1321_20180329_Heba_ub_s7_30_1 Index: 16099 Silind: 83442
120.55112	1744.40417480469
138.95494	2085.6083984375
164.36392	2013.71398925781
168.48073	1821.11022949219
207.46707	1992.38000488281
256.04626	1959.14855957031
273.02725	1785.91394042969
494.06168	2118.80200195313
556.6767	1866.70275878906
1226.1605	2156.65625
1709.7688	2322.6103515625
2115.7651	2534.76953125
4045.563	2584.7939453125
4201.5112	2652.52319335938
peaklist end

peaklist start
mz=1167.03752754745
fragmentation=HCD
charge=4
header=RawFile: QE929_MSQ1321_20180329_Heba_ub_s8_30_2 Index: 16015 Silind: 88100
111.43846	1703.50659179688
181.80045	1937.75573730469
195.34335	2104.990234375
212.10233	16499.83984375
213.10603	2488.50366210938
229.13164	5449.77783203125
311.17108	13701.2036132813
382.20807	3772.97631835938
442.22796	7009.79150390625
479.2265	3445.50170898438
481.2794	6589.85473632813
523.28815	2858.51635742188
539.2887	2502.86938476563
670.31396	2268.17358398438
699.41559	2220.47265625
800.38391	2973.56982421875
870.41315	10923.2653808594
975.45377	6416.44140625
1564.6603	2823.89526367188
peaklist end

peaklist start
mz=1167.03752754745
fragmentation=HCD
charge=4
header=RawFile: QE929_MSQ1321_20180329_Heba_ub_s8_30_2 Index: 16047 Silind: 88100
108.0676	1578.79895019531
108.79203	1718.02917480469
113.43605	1734.13037109375
304.5704	1937.57739257813
341.45212	1761.09692382813
368.05728	1787.15612792969
496.2522	1925.69250488281
659.81903	2371.18188476563
666.63904	2066.18188476563
795.7345	2057.65405273438
1755.6007	2248.88549804688
2362.3762	2329.28955078125
2897.8794	2431.4990234375
2979.6074	3110.81127929688
peaklist end

peaklist start
mz=1167.03752754745
fragmentation=HCD
charge=4
header=RawFile: QE929_MSQ1321_20180329_Heba_ub_s8_30_2 Index: 16215 Silind: 88100
109.24776	1733.53308105469
122.71617	1683.76159667969
126.0064	1883.54443359375
142.44095	1842.84362792969
325.18552	3599.173828125
371.45135	1959.43444824219
429.43115	1708.55908203125
491.75632	2019.86474609375
578.1366	2159.00537109375
716.33936	1911.56774902344
782.33624	2181.35498046875
1077.1854	2163.021484375
1716.1382	2834.60766601563
2056.5876	2361.00341796875
2152.0259	2490.81591796875
2295.4702	2180.62548828125
2424.1323	2237.14282226563
2748.186	2897.40698242188
3148.5586	2662.23071289063
3358.9478	2948.3759765625
peaklist end

peaklist start
mz=668.03523126795
fragmentation=HCD
charge=7
header=RawFile: QE929_MSQ1321_20180329_Heba_ub_s3_ctrl_3 Index: 6442 Silind: 47075
120.08173	1774.86730957031
129.10321	3115.61010742188
141.10335	2322.78686523438
217.67305	1251.03161621094
329.95724	18963.50390625
347.9686	6173.28955078125
425.94464	1447.22229003906
442.97308	10165.4716796875
peaklist end

peaklist start
mz=668.06316367028
fragmentation=HCD
charge=7
header=RawFile: QE929_MSQ1321_20180329_Heba_ub_s8_30_2 Index: 21625 Silind: 56564
104.51274	1111.2607421875
106.30279	1234.14367675781
128.19827	1240.96813964844
130.32045	1479.73999023438
133.08528	9437.458984375
142.54997	1135.02624511719
144.07678	1691.50085449219
177.1115	2762.03393554688
237.1387	1191.10168457031
278.18448	6538.18603515625
341.07233	1482.48254394531
414.06332	1304.04296875
759.42078	1576.84436035156
965.5437	2616.75122070313
1009.5674	4942.013671875
1010.9873	1704.47094726563
1053.5907	5767.65576171875
1097.6086	1660.10925292969
1141.6544	2449.30810546875
peaklist end

peaklist start
mz=668.714535930071
fragmentation=HCD
charge=7
header=RawFile: QE929_MSQ1321_20180329_Heba_ub_s6_10_3 Index: 17338 Silind: 53230
110.0723	1925.03454589844
120.08123	2320.25
136.07619	2815.22534179688
143.48004	1328.22229003906
151.6889	1141.88952636719
159.08025	1439.23645019531
159.09111	9561.0009765625
170.06027	1364.46728515625
175.11862	1369.90856933594
187.04645	1554.24279785156
197.12831	1814.53698730469
214.09798	1711.83569335938
218.2338	1348.79077148438
279.09952	1382.13244628906
284.10129	9776.7470703125
286.38022	1359.39599609375
301.13049	8079.626953125
329.95663	4865.54296875
347.9675	2713.720703125
352.16553	1866.23181152344
471.4726	1483.48901367188
479.27036	1620.42907714844
726.39093	2311.25073242188
922.51115	28876.9091796875
1013.6174	1503.39880371094
1036.6033	2234.82592773438
1088.2203	1712.189453125
peaklist end

peaklist start
mz=937.271607426419
fragmentation=HCD
charge=5
header=RawFile: QE929_MSQ1321_20180329_Heba_ub_s3_ctrl_3 Index: 14438 Silind: 71427
124.39223	1618.23901367188
194.61777	1456.07507324219
236.61702	1403.98522949219
371.71066	1654.2138671875
561.62964	1797.255859375
598.30017	1788.17077636719
647.68805	1671.04565429688
906.60071	1765.8916015625
1039.4427	1774.45910644531
1073.5649	2069.34936523438
1316.6377	2400.49780273438
1405.2753	2113.05078125
1429.7135	2463.35546875
1687.1453	2039.68103027344
peaklist end

peaklist start
mz=937.272083549053
fragmentation=HCD
charge=5
header=RawFile: QE929_MSQ1321_20180329_Heba_ub_s6_10_3 Index: 15409 Silind: 74536
102.4949	1411.53869628906
106.28338	1523.79138183594
129.10251	2802.6357421875
136.07597	13900.8818359375
143.11833	3015.53637695313
175.11954	2055.5068359375
206.53372	1679.30029296875
242.15036	13744.9462890625
346.17554	1809.42736816406
417.19675	1591.55895996094
460.43588	1489.35522460938
526.21698	2106.17431640625
526.30023	1683.90161132813
555.3089	1977.88720703125
615.34503	7594.90478515625
786.49304	2240.07958984375
822.9231	2742.50146484375
844.48291	2656.36791992188
860.44299	2985.14135742188
864.44928	2140.77514648438
893.40198	2175.25268554688
938.0083	2668.63159179688
997.00592	2220.38891601563
1046.5334	6144.34301757813
1123.5384	5001.841796875
1124.0508	6005.06298828125
1142.5741	3474.12451171875
1143.0571	2888.31909179688
1172.0811	14719.1071777344
1172.5651	12381.0874023438
1177.5632	2226.7265625
1178.0735	2987.19799804688
1282.7764	2029.78857421875
1284.1372	2951.69067382813
1716.8823	10950.3044433594
2282.1102	8557.39672851563
2343.1527	52173.7080078125
2377.51	2239.13500976563
2467.1918	17963.365234375
2887.3999	3064.20190429688
peaklist end

peaklist start
mz=937.472474063198
fragmentation=HCD
charge=5
header=RawFile: QE929_MSQ1321_20180329_Heba_ub_s9_30_3 Index: 15246 Silind: 80281
100.81926	1456.462890625
114.90545	1460.35766601563
141.103	1631.49365234375
150.98454	1439.48327636719
175.119	1856.57177734375
182.88103	1507.15856933594
224.04761	1549.89440917969
226.12056	1582.97448730469
242.14909	1993.98449707031
603.31067	2907.37182617188
716.40155	5619.5302734375
815.46655	2402.7587890625
869.42645	1926.03979492188
944.50891	2465.00805664063
1073.5427	2415.19677734375
1099.9916	2057.48120117188
1188.5764	11740.74609375
1189.5453	1815.45495605469
1299.6007	2957.11108398438
1316.6248	9372.8828125
1317.6411	3134.55908203125
1429.6981	9168.6826171875
1430.7185	5819.85009765625
1431.7006	2190.83618164063
1693.2703	2004.37109375
peaklist end

peaklist start
mz=937.874584935468
fragmentation=HCD
charge=5
header=RawFile: QE929_MSQ1321_20180329_Heba_ub_s7_30_1 Index: 14997 Silind: 71964
110.05386	1622.96801757813
113.8784	1330.708984375
135.94571	1415.65393066406
140.45505	1502.36779785156
164.06018	1727.26135253906
447.84244	1576.38012695313
478.99503	1676.80297851563
534.99744	1546.39233398438
540.18854	1873.96105957031
549.83093	1585.19250488281
576.00385	1568.32153320313
979.22461	1879.96765136719
1009.4344	1673.82751464844
1172.5767	1929.1298828125
1216.6954	1822.85009765625
2270.4009	2059.0419921875
2342.1354	4616.66760253906
3195.3206	2162.63623046875
3836.1719	2377.81884765625
3864.8599	2844.408203125
3954.6782	2412.01220703125
peaklist end

peaklist start
mz=670.58839257623
fragmentation=HCD
charge=7
header=RawFile: QE929_MSQ1321_20180329_Heba_ub_s8_30_2 Index: 15437 Silind: 53560
104.05305	5993.8583984375
110.07162	2166.76879882813
114.01286	1251.33325195313
120.08096	2280.52172851563
129.1024	2843.69604492188
136.07545	11610.8818359375
147.9688	1103.64794921875
147.98334	1651.00500488281
160.07869	1821.58325195313
163.29802	1194.18151855469
198.29562	1369.22619628906
205.09973	2102.63525390625
215.08426	2217.65747070313
233.09427	1229.68811035156
235.14301	2610.09326171875
237.12221	6368.56787109375
265.11569	1913.82641601563
335.90176	1239.44714355469
378.1474	2763.2001953125
432.91245	1340.89611816406
540.36725	1283.21057128906
650.28229	1464.87915039063
824.57593	1443.01159667969
1330.6013	2256.9208984375
1950.0665	1964.71826171875
peaklist end

peaklist start
mz=938.656805992308
fragmentation=HCD
charge=5
header=RawFile: QE929_MSQ1321_20180329_Heba_ub_s2_ctrl_2 Index: 9818 Silind: 77828
148.80344	1434.81335449219
185.16463	1877.54553222656
188.27562	1740.04357910156
428.28522	6758.33154296875
1381.9633	1864.4521484375
1641.0608	1926.21057128906
1879.8134	1870.50646972656
peaklist end

peaklist start
mz=1173.28618505853
fragmentation=HCD
charge=4
header=RawFile: QE929_MSQ1321_20180329_Heba_ub_s6_10_3 Index: 16172 Silind: 86604
101.5055	1869.3818359375
153.29292	1694.25695800781
170.13545	1575.28759765625
185.16541	2119.62060546875
188.58369	1998.45764160156
204.6321	1853.25610351563
233.1273	1882.22583007813
319.91364	2180.6748046875
358.39569	1956.83801269531
389.18433	6572.955078125
546.03271	1937.54638671875
1131.9573	2102.19262695313
1500.1365	2181.56787109375
2443.2803	2391.08276367188
2793.3369	2408.45068359375
3471.1926	2568.08154296875
4557.0264	2742.10473632813
4739.458	2432.4755859375
peaklist end

peaklist start
mz=1173.28618505853
fragmentation=HCD
charge=4
header=RawFile: QE929_MSQ1321_20180329_Heba_ub_s6_10_3 Index: 16579 Silind: 86604
116.88114	2058.126953125
119.96432	2006.58630371094
122.91539	1660.39074707031
135.37465	1760.724609375
137.83543	1816.45983886719
201.51598	2018.21118164063
216.3172	2400.12280273438
244.39693	2101.79345703125
252.2699	1959.58251953125
262.73911	2257.78833007813
288.25137	1947.02563476563
343.5618	1823.47570800781
1144.5287	3634.4248046875
1145.5529	2326.12841796875
1546.0847	2217.55419921875
1625.6299	2355.64477539063
1672.4314	2842.31494140625
2258.3411	2662.74243164063
3319.2678	2301.36206054688
4019.6362	2893.74658203125
peaklist end

peaklist start
mz=1173.28621572102
fragmentation=HCD
charge=4
header=RawFile: QE929_MSQ1321_20180329_Heba_ub_s8_30_2 Index: 15902 Silind: 88112
108.72957	1705.70629882813
760.97382	2169.31298828125
970.96948	2060.3310546875
1359.0071	2397.18896484375
1983.8125	2230.10498046875
2967.4546	2304.228515625
3325.2522	2319.50024414063
3393.9365	2717.8193359375
peaklist end

peaklist start
mz=1173.28630195912
fragmentation=HCD
charge=4
header=RawFile: QE929_MSQ1321_20180329_Heba_ub_s6_10_3 Index: 15844 Silind: 86413
185.16542	3720.78198242188
196.48419	1933.65795898438
203.25708	1883.66662597656
250.18788	1920.4267578125
270.98972	1698.36254882813
374.17105	2137.236328125
559.22217	1950.06384277344
585.46442	2209.2353515625
680.47742	1834.71520996094
941.32263	2427.11962890625
1028.6609	2134.92578125
1565.4052	2197.49560546875
1891.8928	2561.19775390625
2077.1917	2571.58056640625
3145.3711	3166.98657226563
3302.6079	3321.92846679688
peaklist end

peaklist start
mz=1173.2863631782
fragmentation=HCD
charge=4
header=RawFile: QE929_MSQ1321_20180329_Heba_ub_s7_30_1 Index: 15293 Silind: 83421
107.63966	1770.83630371094
214.7641	2239.22875976563
369.21378	2352.78100585938
384.67252	1812.27807617188
955.26367	1982.45703125
1788.3724	2907.4130859375
2129.1472	2812.67578125
peaklist end

peaklist start
mz=1173.28643540526
fragmentation=HCD
charge=4
header=RawFile: QE929_MSQ1321_20180329_Heba_ub_s9_30_3 Index: 15965 Silind: 89207
100.84389	1760.35717773438
102.47192	1568.31604003906
136.07616	2988.7060546875
144.68829	1592.64892578125
163.42815	1608.61657714844
163.87486	1727.31042480469
185.16455	3544.5126953125
213.15936	2668.56323242188
231.97298	1735.83276367188
233.1277	2144.56323242188
261.19061	1863.87084960938
350.37646	2532.54345703125
386.50922	2052.81591796875
389.17816	2614.95068359375
1090.8582	2260.09155273438
2948.4548	3094.91943359375
peaklist end

peaklist start
mz=1173.78689091348
fragmentation=HCD
charge=4
header=RawFile: QE929_MSQ1321_20180329_Heba_ub_s3_ctrl_3 Index: 15051 Silind: 84768
123.0904	1878.60595703125
132.57448	1738.20263671875
158.40157	1746.45031738281
207.07808	1953.88562011719
264.31158	1759.06408691406
692.22797	2151.64477539063
854.85986	2822.53173828125
1257.7543	2364.015625
3014.6133	2628.70703125
peaklist end

peaklist start
mz=940.272279358883
fragmentation=HCD
charge=5
header=RawFile: QE929_MSQ1321_20180329_Heba_ub_s6_10_3 Index: 15116 Silind: 74459
101.63094	1556.72106933594
124.77155	1464.75329589844
126.05475	7589.23291015625
138.0547	6145.51025390625
168.06445	2173.86303710938
204.08594	14218.7353515625
232.08043	2568.27587890625
242.14748	2431.17041015625
263.95145	1635.30737304688
274.0903	2273.10229492188
294.54572	1817.98327636719
362.2424	1845.81262207031
414.72714	1500.45825195313
1077.0636	2327.96459960938
1240.12	2055.16650390625
1506.6105	1815.16369628906
1635.2036	2507.3701171875
1960.2028	2094.3017578125
3346.4512	2136.82275390625
peaklist end

peaklist start
mz=672.154259829046
fragmentation=HCD
charge=7
header=RawFile: QE929_MSQ1321_20180329_Heba_ub_s2_ctrl_2 Index: 6487 Silind: 51239
101.07123	1655.81628417969
110.07151	5015.8291015625
120.08077	13917.9775390625
121.89881	1187.63317871094
123.12373	1269.00610351563
129.1022	24233.03515625
136.07539	2226.3837890625
143.0809	2056.24609375
171.0762	4654.79541015625
177.10243	16147.068359375
183.1483	1744.62451171875
207.11423	1359.47802734375
299.13409	1355.18725585938
301.18695	1465.08483886719
318.22049	1352.95764160156
346.63443	1363.7353515625
414.16187	1971.57934570313
584.27222	1401.76416015625
607.80725	1602.43249511719
608.0484	2317.74340820313
620.32605	2847.15454101563
623.72064	1400.03491210938
690.04169	1715.25256347656
690.15948	1744.9462890625
736.37451	6444.3720703125
768.05109	1647.85546875
801.36212	1511.47631835938
832.9303	2830.03369140625
868.45685	2406.7626953125
998.98602	2401.09033203125
999.47717	2326.7080078125
1366.6972	8429.69897460938
2504.7915	2226.78930664063
peaklist end

peaklist start
mz=941.252747664008
fragmentation=HCD
charge=5
header=RawFile: QE929_MSQ1321_20180329_Heba_ub_s9_30_3 Index: 15661 Silind: 81033
115.05064	2974.68896484375
120.08074	12325.6943359375
130.06519	2473.84326171875
130.39893	1599.82263183594
136.07538	15547.9501953125
146.54323	1486.5439453125
157.06117	6901.80810546875
159.09195	13931.13671875
166.62531	1445.48620605469
173.09254	1705.29077148438
180.32341	1667.31909179688
212.10153	13450.6181640625
216.53236	1600.611328125
219.14906	6303.24462890625
223.1069	2024.16247558594
229.11754	3123.2548828125
231.81044	1719.51599121094
247.1441	6931.2685546875
251.10214	6353.630859375
253.09291	9942.9169921875
254.0771	3725.01098632813
283.14377	2628.9228515625
298.11798	2767.44287109375
311.13712	3461.11181640625
313.21463	2200.50830078125
316.1286	12556.77734375
326.14597	18446.2944335938
376.1861	9735.3203125
397.22037	2485.06762695313
398.16919	4045.78979492188
415.19598	6697.83056640625
425.21579	15374.09375
452.93823	1680.57531738281
510.31183	2235.47412109375
562.2641	6469.6552734375
594.25696	1836.76330566406
608.26959	2411.89306640625
667.34991	8336.3798828125
709.8692	1748.04968261719
768.39539	2735.48388671875
790.90918	2261.9013671875
817.96783	1965.43005371094
819.42773	3024.11010742188
857.43079	2635.43823242188
896.95825	2488.19018554688
938.50342	3631.28491210938
1030.5157	3030.70654296875
1202.2125	2042.70788574219
1213.5677	5810.4658203125
1220.5057	2425.18310546875
1271.6436	12899.8515625
1272.6345	3603.666015625
1326.6355	17587.0424804688
1463.0432	2001.99780273438
1696.8295	6766.3330078125
peaklist end

peaklist start
mz=784.551005839557
fragmentation=HCD
charge=6
header=RawFile: QE929_MSQ1321_20180329_Heba_ub_s4_10_1 Index: 15298 Silind: 61781
113.0719	1302.45349121094
115.08707	3349.89916992188
116.55109	1347.70825195313
120.08033	3325.57495117188
125.3014	1611.43823242188
129.10223	2389.25903320313
136.07541	3232.7109375
154.62888	1287.77551269531
181.59953	1421.853515625
183.14813	1543.60400390625
197.1286	1929.28161621094
198.1235	5562.8837890625
226.11807	18436.0703125
262.11719	1408.4833984375
299.7623	1249.63317871094
336.78448	1584.43041992188
339.20221	2663.22729492188
378.11234	1955.79064941406
432.41339	1569.10241699219
511.79266	2007.3291015625
657.30286	1564.47241210938
684.08282	1729.69091796875
784.35907	1686.72082519531
912.49472	7325.25439453125
1103.9156	1693.04370117188
1116.5306	3043.28979492188
peaklist end

peaklist start
mz=941.454942741513
fragmentation=HCD
charge=5
header=RawFile: QE929_MSQ1321_20180329_Heba_ub_s6_10_3 Index: 15964 Silind: 74624
109.37189	1529.60009765625
112.07622	2216.84228515625
120.08083	2493.3125
129.10277	3517.123046875
135.78685	1548.26184082031
136.0757	11605.9912109375
155.08127	1604.34765625
157.06145	1837.96752929688
159.09206	6371.38623046875
169.13434	1429.91357421875
175.1077	7808.4892578125
212.10379	6682.91064453125
242.15022	1965.626953125
247.14641	1745.26586914063
249.52647	1709.38110351563
253.09367	2534.45458984375
283.14594	1608.11499023438
284.16119	1510.33935546875
288.1911	12428.44921875
316.13025	3094.86669921875
326.14566	7664.23583984375
343.483	1675.48693847656
376.18738	3813.21557617188
397.21878	2072.48510742188
410.2067	2731.61206054688
415.19699	2815.87670898438
425.21667	3210.09521484375
451.25378	4696.65759277344
556.79388	1807.60791015625
558.66949	1936.43615722656
562.2666	2680.03833007813
641.85126	3015.03759765625
667.35785	3291.4912109375
749.87512	2041.94348144531
816.4286	17393.171875
848.44434	15106.693359375
913.76843	1904.35192871094
940.53149	1959.43823242188
1148.5804	2716.763671875
1326.6323	2631.04907226563
1695.8434	13260.591796875
2770.6655	2192.00048828125
peaklist end

peaklist start
mz=941.655977620434
fragmentation=HCD
charge=5
header=RawFile: QE929_MSQ1321_20180329_Heba_ub_s4_10_1 Index: 15941 Silind: 75681
110.80077	1516.42517089844
112.07589	2194.328125
120.0808	3013.22119140625
129.06659	1523.95031738281
129.10278	2421.51831054688
136.07556	10018.4755859375
157.06053	2466.44702148438
159.09119	3775.0703125
175.10684	3574.24340820313
212.10274	2454.73974609375
219.14749	1995.91821289063
229.11644	2019.14990234375
247.1459	1639.76013183594
253.09288	3161.74243164063
288.19067	7796.5439453125
316.12943	2590.60668945313
326.14481	7194.23828125
376.18881	2327.63598632813
425.21478	2673.68383789063
451.2525	2861.73510742188
474.29468	2044.08972167969
583.30591	1715.22155761719
648.18402	1694.70727539063
790.90503	2021.65002441406
816.41769	10329.2907714844
817.91785	1787.19885253906
839.42609	3213.29956054688
938.49329	1929.47839355469
940.5365	10266.72265625
1029.5203	3507.01904296875
1162.6973	1863.78454589844
1206.5863	2069.25952148438
1231.4636	2161.03149414063
1562.251	2172.3447265625
1694.8299	13896.072265625
1695.8536	13375.8466796875
1696.8687	3233.60375976563
1991.9656	2038.21105957031
2032.2681	2127.8466796875
2052.3179	2095.05859375
2086.771	2060.40307617188
peaklist end

peaklist start
mz=941.656646366614
fragmentation=HCD
charge=5
header=RawFile: QE929_MSQ1321_20180329_Heba_ub_s9_30_3 Index: 15661 Silind: 81034
115.05064	2974.68896484375
120.08074	12325.6943359375
130.06519	2473.84326171875
130.39893	1599.82263183594
136.07538	15547.9501953125
146.54323	1486.5439453125
157.06117	6901.80810546875
159.09195	13931.13671875
166.62531	1445.48620605469
173.09254	1705.29077148438
180.32341	1667.31909179688
212.10153	13450.6181640625
216.53236	1600.611328125
219.14906	6303.24462890625
223.1069	2024.16247558594
229.11754	3123.2548828125
231.81044	1719.51599121094
247.1441	6931.2685546875
251.10214	6353.630859375
253.09291	9942.9169921875
254.0771	3725.01098632813
283.14377	2628.9228515625
298.11798	2767.44287109375
311.13712	3461.11181640625
313.21463	2200.50830078125
316.1286	12556.77734375
326.14597	18446.2944335938
376.1861	9735.3203125
397.22037	2485.06762695313
398.16919	4045.78979492188
415.19598	6697.83056640625
425.21579	15374.09375
452.93823	1680.57531738281
510.31183	2235.47412109375
562.2641	6469.6552734375
594.25696	1836.76330566406
608.26959	2411.89306640625
667.34991	8336.3798828125
709.8692	1748.04968261719
768.39539	2735.48388671875
790.90918	2261.9013671875
817.96783	1965.43005371094
819.42773	3024.11010742188
857.43079	2635.43823242188
896.95825	2488.19018554688
938.50342	3631.28491210938
1030.5157	3030.70654296875
1202.2125	2042.70788574219
1213.5677	5810.4658203125
1220.5057	2425.18310546875
1271.6436	12899.8515625
1272.6345	3603.666015625
1326.6355	17587.0424804688
1463.0432	2001.99780273438
1696.8295	6766.3330078125
peaklist end

peaklist start
mz=674.575511281635
fragmentation=HCD
charge=7
header=RawFile: QE929_MSQ1321_20180329_Heba_ub_s5_10_2 Index: 6490 Silind: 50296
112.55665	1048.46557617188
129.1024	2204.95874023438
143.11816	1563.15368652344
233.12843	7337.3173828125
261.12372	1847.40832519531
284.3468	1365.40026855469
307.80334	1264.97570800781
349.43274	1425.35131835938
425.8317	1516.22778320313
736.078	1304.87121582031
peaklist end

peaklist start
mz=674.575770713216
fragmentation=HCD
charge=7
header=RawFile: QE929_MSQ1321_20180329_Heba_ub_s7_30_1 Index: 6875 Silind: 46260
110.07172	1565.98303222656
123.73499	1327.16918945313
129.10274	1818.66564941406
136.07581	1981.04235839844
144.36746	1130.07299804688
179.3568	1487.27661132813
195.83473	1371.69091796875
209.17258	1196.61828613281
233.1292	4782.52783203125
358.60214	1635.6982421875
399.66394	1439.56652832031
410.22064	1370.4189453125
478.19241	1549.494140625
peaklist end

peaklist start
mz=1573.13095541406
fragmentation=HCD
charge=3
header=RawFile: QE929_MSQ1321_20180329_Heba_ub_s8_30_2 Index: 23193 Silind: 93838
123.95547	2125.11694335938
168.46515	2246.89721679688
175.28874	2420.95922851563
359.0798	2585.59838867188
457.6488	2382.0810546875
494.49747	2908.08081054688
741.89014	2763.36572265625
742.43188	2522.9150390625
802.20581	3028.05737304688
823.25409	2497.0771484375
979.37183	2673.35668945313
2231.1699	3611.67578125
2249.3496	3619.56005859375
peaklist end

peaklist start
mz=1180.28374285769
fragmentation=HCD
charge=4
header=RawFile: QE929_MSQ1321_20180329_Heba_ub_s8_30_2 Index: 15977 Silind: 88114
104.28357	1634.80163574219
110.07177	15564.5849609375
155.07085	1639.92797851563
195.56181	1651.45361328125
240.58157	1702.14624023438
570.39685	2354.25341796875
571.48273	2157.14477539063
641.19086	1917.57788085938
820.06274	2039.19543457031
912.69696	2169.9443359375
1371.2607	2528.35815429688
peaklist end

peaklist start
mz=1180.28393343297
fragmentation=HCD
charge=4
header=RawFile: QE929_MSQ1321_20180329_Heba_ub_s7_30_1 Index: 15633 Silind: 83438
110.07172	2154.86450195313
161.83527	1697.73071289063
161.99329	1744.25451660156
220.14757	1972.31030273438
398.73529	1784.23327636719
485.23355	1991.28295898438
588.02582	2545.86743164063
1013.84	2301.99145507813
1180.0658	2720.60009765625
2671.8569	2696.322265625
peaklist end

peaklist start
mz=1182.30451307354
fragmentation=HCD
charge=4
header=RawFile: QE929_MSQ1321_20180329_Heba_ub_s6_10_3 Index: 16199 Silind: 86514
146.47456	1808.14404296875
208.54625	2044.82336425781
222.17903	2133.5712890625
365.2807	1887.70935058594
391.57642	1782.56506347656
414.59189	1824.515625
429.69839	1828.18444824219
476.52063	1991.06689453125
942.53284	2132.0654296875
1670.8477	2468.19409179688
1938.1945	2430.513671875
4659.4077	3212.3095703125
peaklist end

peaklist start
mz=946.051876941333
fragmentation=HCD
charge=5
header=RawFile: QE929_MSQ1321_20180329_Heba_ub_s6_10_3 Index: 14571 Silind: 74394
197.12762	1942.32824707031
216.39142	1760.12048339844
229.13252	1628.13354492188
230.11469	1757.92700195313
335.19452	1493.85607910156
461.09503	1781.44262695313
759.85632	1879.05029296875
788.53662	2595.3681640625
839.4397	6335.009765625
839.96301	5631.43505859375
949.02118	1781.08520507813
963.50696	8131.80224609375
1384.6964	2791.12426757813
1468.5642	2035.28955078125
peaklist end

peaklist start
mz=946.261002856144
fragmentation=HCD
charge=5
header=RawFile: QE929_MSQ1321_20180329_Heba_ub_s7_30_1 Index: 14648 Silind: 71916
112.48093	1524.27233886719
227.71738	1439.84875488281
234.05287	1616.11779785156
242.14897	11598.896484375
275.38181	1630.41125488281
301.71191	1425.46752929688
305.10883	1959.16784667969
325.15009	2206.79077148438
349.59598	1593.81677246094
364.65833	1504.40356445313
389.17838	2396.72631835938
438.23746	2070.83544921875
455.26971	1792.91235351563
811.34595	1854.94384765625
996.98773	2181.30981445313
1056.5864	2407.13134765625
1156.0741	3278.568359375
1156.5656	8616.7802734375
1248.0913	19534.998046875
1248.6073	14767.5419921875
1297.6157	2348.21435546875
1440.8016	9394.40087890625
1709.7878	2079.64184570313
2092.0458	5656.650390625
2294.0622	6423.08081054688
2381.1281	14426.5048828125
2594.2489	9908.8466796875
peaklist end

peaklist start
mz=946.262533374591
fragmentation=HCD
charge=5
header=RawFile: QE929_MSQ1321_20180329_Heba_ub_s2_ctrl_2 Index: 14850 Silind: 78367
242.1494	2469.68530273438
257.09702	1930.40502929688
516.49023	1542.083984375
801.59833	1779.46557617188
960.49054	2231.85815429688
1191.5836	5881.626953125
2495.1775	5101.24780273438
peaklist end

peaklist start
mz=946.459786650849
fragmentation=HCD
charge=5
header=RawFile: QE929_MSQ1321_20180329_Heba_ub_s8_30_2 Index: 14991 Silind: 78068
174.05464	1762.34692382813
175.11855	6474.4814453125
214.11839	3334.69409179688
242.14978	19346.44921875
247.46123	2301.2060546875
261.11942	1587.57788085938
288.20203	1826.75073242188
411.25708	1781.70324707031
438.23251	2104.59838867188
456.67325	1600.59814453125
510.25806	1738.70556640625
634.24298	1829.46069335938
676.93213	1832.56872558594
720.90381	5639.98388671875
742.45367	2844.36450195313
749.25	2015.72741699219
855.52832	2838.27978515625
898.71411	2134.66357421875
917.96851	2024.34704589844
995.98993	2374.421875
996.50006	3523.83154296875
1025.7744	2276.29467773438
1056.5629	4991.24853515625
1191.0842	7297.33349609375
1191.5768	10487.33203125
1192.108	4282.96630859375
1240.0885	3550.28857421875
1249.5646	4677.423828125
1254.0817	2368.7294921875
1289.5946	2745.6025390625
1821.559	2320.04248046875
1919.9694	11642.7204589844
2092.0431	20167.259765625
2293.0767	13360.234375
2311.1219	10049.2045898438
2495.2076	62429.67578125
2594.2511	25037.0458984375
2800.9106	2113.92309570313
peaklist end

peaklist start
mz=946.46140351006
fragmentation=HCD
charge=5
header=RawFile: QE929_MSQ1321_20180329_Heba_ub_s6_10_3 Index: 15190 Silind: 74485
112.33334	1666.73669433594
128.04671	1578.31408691406
129.0694	1603.44543457031
175.11873	2265.38500976563
242.14903	13143.01171875
313.21945	1721.11657714844
438.23096	1758.55603027344
479.70493	1664.22924804688
480.8306	1791.03820800781
547.81866	1728.36437988281
721.40833	2457.19140625
864.08929	1755.79992675781
917.47687	2127.33325195313
960.48132	5940.00927734375
995.9953	3511.57348632813
996.48199	1809.66955566406
1047.024	7591.28466796875
1056.5773	2549.59008789063
1148.0265	2658.10986328125
1155.5732	5823.16821289063
1156.0558	6672.8330078125
1240.6005	2304.28564453125
1248.1176	13179.328125
1298.1439	3106.205078125
2293.0816	5490.09033203125
2381.1309	22681.0439453125
2495.1854	28144.0466308594
2716.8325	2188.49340820313
peaklist end

peaklist start
mz=946.461653117181
fragmentation=HCD
charge=5
header=RawFile: QE929_MSQ1321_20180329_Heba_ub_s9_30_3 Index: 14874 Silind: 80951
112.59987	1494.66003417969
164.25377	1558.3642578125
241.9064	1662.78173828125
242.14926	7908.75537109375
270.3067	1564.11401367188
362.79193	1847.43676757813
455.25845	1739.87377929688
574.15143	2085.55004882813
855.54266	1922.33276367188
960.99573	2212.20874023438
996.50244	1845.59985351563
1047.5011	1922.52270507813
1147.0365	2094.04345703125
1147.5496	3728.31225585938
1155.5535	5842.96630859375
1156.0417	2435.25756835938
1170.6273	1837.67834472656
1191.0853	2296.53857421875
1191.5697	6675.728515625
1247.0813	2672.60546875
1248.1072	11375.7412109375
1297.623	2986.21606445313
1298.1394	5736.25927734375
2495.1853	13466.84765625
2689.2727	2230.92114257813
peaklist end

peaklist start
mz=946.462586538354
fragmentation=HCD
charge=5
header=RawFile: QE929_MSQ1321_20180329_Heba_ub_s3_ctrl_3 Index: 14061 Silind: 71310
106.76167	1608.77819824219
116.26526	1620.71325683594
119.56573	1440.59094238281
242.14952	2823.61596679688
1152.0168	1862.11645507813
1242.7415	1994.64453125
1580.5509	1986.79089355469
1822.4054	1910.12329101563
2622.2546	1982.70532226563
2878.6248	2693.1083984375
peaklist end

peaklist start
mz=949.445378071039
fragmentation=HCD
charge=5
header=RawFile: QE929_MSQ1321_20180329_Heba_ub_s2_ctrl_2 Index: 6208 Silind: 77521
160.61674	1658.79858398438
165.98935	1335.92272949219
179.23376	1928.29541015625
241.62837	1600.20739746094
490.46591	1635.81335449219
893.46118	2010.74572753906
893.97607	2140.04614257813
975.90082	1792.6005859375
1093.7627	1804.90051269531
1095.0365	2055.18383789063
1802.9511	49732.033203125
peaklist end

peaklist start
mz=791.722372320886
fragmentation=HCD
charge=6
header=RawFile: QE929_MSQ1321_20180329_Heba_ub_s6_10_3 Index: 13795 Silind: 62909
110.07144	3069.685546875
129.10233	1791.21130371094
136.07491	1586.66125488281
150.5648	1450.58911132813
171.11191	1309.56225585938
196.09167	1484.90905761719
330.83444	1636.65686035156
375.19849	1399.95861816406
380.26636	1348.70031738281
758.2782	1806.1328125
896.49438	1935.35046386719
peaklist end

peaklist start
mz=791.723818854769
fragmentation=HCD
charge=6
header=RawFile: QE929_MSQ1321_20180329_Heba_ub_s9_30_3 Index: 13516 Silind: 74772
101.07141	2344.33520507813
110.07113	1925.07238769531
120.08108	1494.12292480469
129.10207	2072.34716796875
136.07544	5893.8955078125
182.27499	1414.48950195313
194.14973	1410.24426269531
223.02736	1373.62890625
276.86697	1455.92565917969
366.71078	1487.16760253906
552.11267	1642.61169433594
585.69135	1847.08276367188
620.40521	1704.11389160156
715.76953	1732.88500976563
746.2851	1541.46887207031
763.09302	1988.1669921875
1597.3091	1753.89807128906
peaklist end

peaklist start
mz=679.447559775412
fragmentation=HCD
charge=7
header=RawFile: QE929_MSQ1321_20180329_Heba_ub_s5_10_2 Index: 9364 Silind: 50531
101.07146	2124.9013671875
104.05308	1838.46020507813
110.07177	1622.32287597656
120.08101	8492.48828125
129.10242	14981.2431640625
130.06578	1629.26232910156
136.07585	13590.400390625
141.10181	1506.38244628906
152.58391	1287.00854492188
153.10422	1337.0009765625
155.11847	1502.31787109375
175.08705	1703.65881347656
181.0968	2186.2880859375
203.12102	1804.00341796875
217.13745	2783.29858398438
231.11702	2994.7431640625
245.07831	1942.88073730469
269.00375	1337.98815917969
282.02124	1365.1279296875
292.13068	2444.16528320313
314.2207	1568.2568359375
344.1416	1586.08605957031
363.4165	1495.55200195313
473.25092	1919.88659667969
506.27802	1643.65893554688
522.24658	1536.0107421875
585.32141	2289.30834960938
876.44421	6757.94519042969
1028.557	1841.05212402344
1435.7794	1654.26330566406
peaklist end

peaklist start
mz=951.470675301319
fragmentation=HCD
charge=5
header=RawFile: QE929_MSQ1321_20180329_Heba_ub_s7_30_1 Index: 10572 Silind: 71544
105.05495	1390.08776855469
114.69233	1640.31481933594
129.10242	3300.60546875
173.8031	1632.51916503906
212.00473	1467.89770507813
219.69974	1457.86315917969
244.16624	2035.05480957031
566.36859	5082.80859375
919.3736	2302.0859375
950.56592	3267.67456054688
1341.6119	1868.97570800781
2776.501	2020.71411132813
peaklist end

peaklist start
mz=1586.06362258839
fragmentation=HCD
charge=3
header=RawFile: QE929_MSQ1321_20180329_Heba_ub_s8_30_2 Index: 23467 Silind: 94216
116.50535	2076.37744140625
118.53399	2108.11108398438
138.05492	2363.72827148438
139.87054	2467.22119140625
222.69179	2626.51586914063
292.73849	2173.8544921875
350.02661	2788.75463867188
517.28577	2339.65234375
551.71478	3015.65942382813
peaklist end

peaklist start
mz=1190.28713355861
fragmentation=HCD
charge=4
header=RawFile: QE929_MSQ1321_20180329_Heba_ub_s4_10_1 Index: 16078 Silind: 85638
139.60828	1793.20959472656
191.87335	1732.38330078125
1326.5878	2301.00073242188
peaklist end

peaklist start
mz=1190.287543449
fragmentation=HCD
charge=4
header=RawFile: QE929_MSQ1321_20180329_Heba_ub_s5_10_2 Index: 14373 Silind: 88020
110.21732	1720.30126953125
132.96921	1721.46923828125
146.99701	1837.06921386719
172.66087	1940.48352050781
188.81607	2076.22705078125
296.84222	1894.43139648438
430.63004	2456.9599609375
491.66394	1933.11499023438
531.2854	3356.97827148438
1011.9567	2793.00854492188
1410.7047	10916.5544433594
1820.7083	2369.29833984375
2173.7468	2788.779296875
peaklist end

peaklist start
mz=1190.287543449
fragmentation=HCD
charge=4
header=RawFile: QE929_MSQ1321_20180329_Heba_ub_s5_10_2 Index: 14623 Silind: 88020
103.022	1848.94775390625
587.69019	2045.55810546875
759.34326	2175.88696289063
1020.6293	2108.34326171875
1099.8049	2333.1337890625
1260.0171	2491.203125
peaklist end

peaklist start
mz=1190.2878485156
fragmentation=HCD
charge=4
header=RawFile: QE929_MSQ1321_20180329_Heba_ub_s7_30_1 Index: 15202 Silind: 85022
115.22535	1861.8984375
120.07925	2030.05810546875
136.07585	2279.84594726563
163.1295	1866.64196777344
185.16422	8178.22119140625
210.02617	3173.26586914063
213.15958	2439.72314453125
389.18042	7405.4423828125
420.02579	1826.32409667969
455.07806	2035.18054199219
480.79059	1834.86608886719
651.72815	2010.45971679688
759.81616	2259.80859375
1142.579	2340.12231445313
1812.8683	2264.1748046875
3277.4067	2521.11059570313
3413.5738	6605.31958007813
3527.4893	2435.58203125
peaklist end

peaklist start
mz=1190.28788723813
fragmentation=HCD
charge=4
header=RawFile: QE929_MSQ1321_20180329_Heba_ub_s6_10_3 Index: 16259 Silind: 86446
102.00829	1813.43737792969
226.72237	1985.52893066406
368.73538	1937.82360839844
1530.0544	2263.05859375
2336.9302	2666.658203125
3068.2253	2439.84155273438
3094.6797	2510.62133789063
4554.7871	2995.28173828125
peaklist end

peaklist start
mz=1190.53714085677
fragmentation=HCD
charge=4
header=RawFile: QE929_MSQ1321_20180329_Heba_ub_s6_10_3 Index: 16259 Silind: 86576
102.00829	1813.43737792969
226.72237	1985.52893066406
368.73538	1937.82360839844
1530.0544	2263.05859375
2336.9302	2666.658203125
3068.2253	2439.84155273438
3094.6797	2510.62133789063
4554.7871	2995.28173828125
peaklist end

peaklist start
mz=1190.78694576349
fragmentation=HCD
charge=4
header=RawFile: QE929_MSQ1321_20180329_Heba_ub_s2_ctrl_2 Index: 15537 Silind: 85112
179.15622	2004.15551757813
186.98933	1840.525390625
216.18752	1604.96594238281
266.46603	2040.783203125
278.31079	2161.99609375
996.44794	1891.98168945313
1085.8877	2598.78002929688
1452.0017	2083.4287109375
3258.1099	2502.30346679688
4211.5757	2572.87060546875
4251.5371	2903.87255859375
peaklist end

peaklist start
mz=1587.71192917828
fragmentation=HCD
charge=3
header=RawFile: QE929_MSQ1321_20180329_Heba_ub_s7_30_1 Index: 15449 Silind: 90503
105.65417	2228.26391601563
112.51006	2007.90588378906
128.55696	2104.91015625
152.09584	2384.5400390625
183.71803	2455.41162109375
271.3075	2324.17016601563
305.90564	2694.12963867188
327.8349	2412.32885742188
1863.8203	3394.71020507813
peaklist end

peaklist start
mz=1191.53748909232
fragmentation=HCD
charge=4
header=RawFile: QE929_MSQ1321_20180329_Heba_ub_s7_30_1 Index: 15704 Silind: 85055
103.91158	1509.46569824219
164.49173	1969.31140136719
194.57988	1867.03784179688
194.59969	1741.30212402344
218.48801	1903.30407714844
219.98094	2109.57470703125
233.12991	2113.34350585938
249.92618	1835.83435058594
250.89525	1728.67358398438
291.2518	1813.86572265625
389.18149	3328.57763671875
432.39801	1798.7236328125
943.10571	2253.21875
1034.527	2444.09594726563
2275.1758	2613.77294921875
2383.7607	2506.2470703125
3148.3997	2603.54028320313
peaklist end

peaklist start
mz=954.267614816226
fragmentation=HCD
charge=5
header=RawFile: QE929_MSQ1321_20180329_Heba_ub_s9_30_3 Index: 11063 Silind: 80709
108.65343	1700.60314941406
122.28296	1516.95483398438
142.21997	1728.5234375
296.42953	1594.0869140625
347.68875	1520.17163085938
571.7533	1586.43090820313
612.22229	1821.23901367188
868.95251	2002.79089355469
954.48901	11516.611328125
1007.4792	1797.83630371094
1141.0248	2744.75561523438
1781.0187	1858.75915527344
2273.4207	2204.873046875
4322.8271	2612.71142578125
4572.6021	2336.51806640625
peaklist end

peaklist start
mz=954.668178915999
fragmentation=HCD
charge=5
header=RawFile: QE929_MSQ1321_20180329_Heba_ub_s6_10_3 Index: 11356 Silind: 74123
105.867	1583.28991699219
157.91501	1601.99108886719
176.61404	1658.81005859375
267.89078	1529.36889648438
280.36038	1477.43493652344
285.77222	1563.28369140625
420.35016	1625.49670410156
880.97803	2126.69165039063
901.98651	1955.37707519531
1124.3063	1821.13037109375
1141.0378	2146.55688476563
1725.7845	1931.78442382813
peaklist end

peaklist start
mz=954.868329013905
fragmentation=HCD
charge=5
header=RawFile: QE929_MSQ1321_20180329_Heba_ub_s9_30_3 Index: 11063 Silind: 80711
108.65343	1700.60314941406
122.28296	1516.95483398438
142.21997	1728.5234375
296.42953	1594.0869140625
347.68875	1520.17163085938
571.7533	1586.43090820313
612.22229	1821.23901367188
868.95251	2002.79089355469
954.48901	11516.611328125
1007.4792	1797.83630371094
1141.0248	2744.75561523438
1781.0187	1858.75915527344
2273.4207	2204.873046875
4322.8271	2612.71142578125
4572.6021	2336.51806640625
peaklist end

peaklist start
mz=1194.28766264059
fragmentation=HCD
charge=4
header=RawFile: QE929_MSQ1321_20180329_Heba_ub_s8_30_2 Index: 15215 Silind: 87946
121.53696	1714.7041015625
148.45724	2382.27319335938
153.39465	1992.07165527344
175.11844	4012.681640625
408.18903	9179.0419921875
426.19537	3178.73950195313
521.27173	3085.1904296875
622.32153	2488.72875976563
640.33038	2701.22436523438
707.34668	2018.81127929688
897.89978	2233.671875
933.42932	3827.73193359375
1061.5132	3310.10888671875
1098.5631	11374.228515625
1195.0508	3157.49047851563
1245.6234	2596.67553710938
1360.6595	2490.28833007813
2205.6609	2930.98657226563
2437.9404	2954.0615234375
peaklist end

peaklist start
mz=1194.28801752285
fragmentation=HCD
charge=4
header=RawFile: QE929_MSQ1321_20180329_Heba_ub_s6_10_3 Index: 15469 Silind: 86281
106.58546	1700.97082519531
176.08624	1636.15417480469
300.7305	1762.64489746094
1098.5652	10866.76953125
1763.7828	2484.83422851563
peaklist end

peaklist start
mz=1194.28839416734
fragmentation=HCD
charge=4
header=RawFile: QE929_MSQ1321_20180329_Heba_ub_s9_30_3 Index: 15143 Silind: 89035
114.52306	1883.63793945313
171.08138	1915.18310546875
296.25854	2165.15991210938
339.16492	2279.23486328125
361.69574	1917.73876953125
366.02606	1946.92663574219
408.19122	2076.71508789063
409.18884	2309.69360351563
425.77191	2119.99658203125
521.27673	3368.97485351563
668.32434	2669.50415039063
823.58209	2452.91625976563
996.03845	2262.4423828125
1195.0459	2700.40063476563
2202.9126	2216.58154296875
peaklist end

peaklist start
mz=1594.8248541169
fragmentation=HCD
charge=3
header=RawFile: QE929_MSQ1321_20180329_Heba_ub_s9_30_3 Index: 21187 Silind: 98081
159.43385	2297.74072265625
317.28305	2333.35083007813
322.50903	2125.03295898438
385.4397	2406.93823242188
461.51392	2326.265625
1267.5002	3879.845703125
1305.3214	3261.22534179688
4213.3623	4440.07177734375
4323.2949	4340.40869140625
peaklist end

peaklist start
mz=1196.51950931834
fragmentation=HCD
charge=4
header=RawFile: QE929_MSQ1321_20180329_Heba_ub_s4_10_1 Index: 11219 Silind: 86633
101.16715	1676.09265136719
105.50477	1496.69921875
119.89862	1748.38623046875
136.33566	1774.85278320313
175.11926	2461.18359375
248.44374	1911.48803710938
271.94794	1967.99340820313
297.57437	2240.71362304688
380.01065	2193.2880859375
484.32431	7739.41943359375
517.7937	1898.775390625
598.6347	2797.04028320313
649.92786	2237.62841796875
751.64569	1949.49108886719
817.40369	2804.8408203125
1029.3717	2197.42993164063
1706.6357	2103.38354492188
1881.9044	2761.19287109375
3227.4556	3189.51318359375
3891.313	2821.30615234375
peaklist end

peaklist start
mz=1595.79892491968
fragmentation=HCD
charge=3
header=RawFile: QE929_MSQ1321_20180329_Heba_ub_s6_10_3 Index: 23447 Silind: 93356
119.18005	2478.30249023438
119.33079	2149.12524414063
127.05789	2361.47265625
130.15637	2141.16674804688
436.90662	2541.51049804688
480.61072	3398.30126953125
610.59552	2484.07543945313
767.60443	3008.1240234375
1404.3475	3435.65625
2035.0345	10138.2470703125
2067.4832	3464.2509765625
2276.2893	3959.88256835938
2670.4434	3285.50439453125
3556.7773	3133.45947265625
4388.6548	3643.14721679688
peaklist end

peaklist start
mz=1197.28740041267
fragmentation=HCD
charge=4
header=RawFile: QE929_MSQ1321_20180329_Heba_ub_s5_10_2 Index: 14292 Silind: 88011
257.71796	1906.63012695313
274.58209	2151.16552734375
274.61209	1825.58972167969
340.74115	1907.47119140625
343.39133	2027.42883300781
412.12546	1938.83825683594
1550.2173	2650.18115234375
1569.6195	2347.63012695313
2563.8057	2649.84033203125
2886.3408	2397.875
peaklist end

peaklist start
mz=1197.2875120032
fragmentation=HCD
charge=4
header=RawFile: QE929_MSQ1321_20180329_Heba_ub_s3_ctrl_3 Index: 14700 Silind: 84612
391.38489	1821.30859375
580.04974	1904.33093261719
602.48676	2348.42529296875
665.98401	2408.1884765625
912.2182	2023.2587890625
967.72821	2059.173828125
1228.0833	2055.35400390625
1341.8287	2207.1845703125
peaklist end

peaklist start
mz=1197.2875120032
fragmentation=HCD
charge=4
header=RawFile: QE929_MSQ1321_20180329_Heba_ub_s3_ctrl_3 Index: 14838 Silind: 84612
100.48323	1990.03845214844
112.14074	1767.10961914063
122.99002	1885.83264160156
252.54979	1655.87622070313
342.88672	1749.75524902344
415.74561	1865.56823730469
752.38202	2415.54028320313
773.97498	2299.07934570313
907.24884	2035.6494140625
1187.1306	2195.51391601563
2181.9802	2445.9697265625
2843.406	2694.48876953125
4813.7266	2491.43994140625
4908.2339	2812.51586914063
peaklist end

peaklist start
mz=1197.28760621236
fragmentation=HCD
charge=4
header=RawFile: QE929_MSQ1321_20180329_Heba_ub_s7_30_1 Index: 15562 Silind: 85011
159.09166	3540.06713867188
165.20648	1766.22814941406
181.89026	1704.72143554688
185.16466	8769.419921875
213.15961	4468.17578125
226.71378	1673.46569824219
233.12735	3401.09838867188
261.12289	3222.93408203125
301.1857	1942.28308105469
330.84921	1656.53967285156
359.40097	2110.150390625
389.18195	11665.1376953125
391.39886	2028.12902832031
469.53378	2356.353515625
988.35406	2154.08227539063
1062.0841	1921.87451171875
1069.4015	2058.94653320313
1087.4294	3761.56225585938
1550.3573	2318.8291015625
3279.001	2757.64453125
3512.9341	2669.33447265625
peaklist end

peaklist start
mz=1197.28780237542
fragmentation=HCD
charge=4
header=RawFile: QE929_MSQ1321_20180329_Heba_ub_s6_10_3 Index: 16091 Silind: 86443
136.07521	2599.46997070313
159.09148	9234.12109375
174.51189	1832.94836425781
185.16414	9284.1015625
209.96762	1761.35815429688
210.02405	2571.62377929688
233.12726	9366.5732421875
261.12238	7866.54541015625
278.14761	2234.75219726563
332.47275	2259.90234375
389.18201	16021.1943359375
390.57202	1938.56994628906
488.24908	3319.85913085938
506.87814	2150.46215820313
759.25305	2075.84008789063
815.24023	1956.00915527344
826.87347	2005.24780273438
830.29468	2733.84716796875
988.36115	8701.29296875
1087.4297	11960.9226074219
1186.4966	3166.44287109375
1349.0454	2167.74047851563
1722.2733	2301.34375
1922.8706	2940.43383789063
3602.4551	2625.33471679688
4079.6597	2805.7080078125
peaklist end

peaklist start
mz=1197.28780237542
fragmentation=HCD
charge=4
header=RawFile: QE929_MSQ1321_20180329_Heba_ub_s6_10_3 Index: 16251 Silind: 86443
105.49445	1944.04577636719
118.81685	1744.64367675781
122.87843	1759.03625488281
129.93079	1636.64343261719
138.11067	2037.35961914063
159.0914	2136.09326171875
185.1644	15330.96875
211.00905	3190.51879882813
213.15964	6472.97021484375
233.12827	9527.0703125
261.12253	4065.32885742188
263.77728	2155.1064453125
389.18356	9825.4404296875
488.24854	2682.3828125
1307.1913	2216.90014648438
1478.6357	2673.4560546875
1722.3104	5680.12109375
2080.0527	2426.8037109375
2413.3911	2191.2724609375
3424.5576	3175.3525390625
4902.6265	2532.68872070313
peaklist end

peaklist start
mz=1197.28789923416
fragmentation=HCD
charge=4
header=RawFile: QE929_MSQ1321_20180329_Heba_ub_s9_30_3 Index: 15821 Silind: 89129
125.58224	1913.84167480469
147.37473	1722.47424316406
185.16536	2176.77172851563
349.04547	1770.35278320313
379.32175	1990.72961425781
471.27762	1899.78723144531
516.9823	2168.08349609375
559.5296	2260.65942382813
570.94934	2179.00512695313
888.54962	2058.12963867188
1197.6542	4431.02685546875
2319.0862	2479.92358398438
2857.0391	2383.06567382813
4435.6841	3651.2109375
peaklist end

peaklist start
mz=1197.28829447622
fragmentation=HCD
charge=4
header=RawFile: QE929_MSQ1321_20180329_Heba_ub_s2_ctrl_2 Index: 15582 Silind: 85128
108.42992	1682.66979980469
149.02931	1844.42431640625
185.16437	3118.8623046875
210.02499	3159.24951171875
278.65112	2079.02270507813
442.55316	2056.71166992188
486.08456	2080.5517578125
665.85626	2235.37939453125
846.51764	1947.75805664063
1007.0157	2212.47607421875
1198.7577	2334.31396484375
1721.7255	2729.51831054688
1723.4835	2374.82153320313
2549.0798	2454.912109375
2747.5671	2578.6123046875
3671.0698	2557.78857421875
peaklist end

peaklist start
mz=1197.53669534238
fragmentation=HCD
charge=4
header=RawFile: QE929_MSQ1321_20180329_Heba_ub_s6_10_3 Index: 16251 Silind: 86538
105.49445	1944.04577636719
118.81685	1744.64367675781
122.87843	1759.03625488281
129.93079	1636.64343261719
138.11067	2037.35961914063
159.0914	2136.09326171875
185.1644	15330.96875
211.00905	3190.51879882813
213.15964	6472.97021484375
233.12827	9527.0703125
261.12253	4065.32885742188
263.77728	2155.1064453125
389.18356	9825.4404296875
488.24854	2682.3828125
1307.1913	2216.90014648438
1478.6357	2673.4560546875
1722.3104	5680.12109375
2080.0527	2426.8037109375
2413.3911	2191.2724609375
3424.5576	3175.3525390625
4902.6265	2532.68872070313
peaklist end

peaklist start
mz=1198.0339036799
fragmentation=HCD
charge=4
header=RawFile: QE929_MSQ1321_20180329_Heba_ub_s7_30_1 Index: 16047 Silind: 85075
103.08669	1676.76147460938
169.05634	1906.587890625
230.5033	1787.57751464844
256.13611	1770.63745117188
393.991	1696.46984863281
512.09912	2197.62768554688
1198.5701	3038.52075195313
2320.2578	2210.18505859375
2376.937	2328.07885742188
2521.3325	2664.65625
4371.5005	2666.90698242188
peaklist end

peaklist start
mz=1198.03457382701
fragmentation=HCD
charge=4
header=RawFile: QE929_MSQ1321_20180329_Heba_ub_s9_30_3 Index: 15821 Silind: 89211
125.58224	1913.84167480469
147.37473	1722.47424316406
185.16536	2176.77172851563
349.04547	1770.35278320313
379.32175	1990.72961425781
471.27762	1899.78723144531
516.9823	2168.08349609375
559.5296	2260.65942382813
570.94934	2179.00512695313
888.54962	2058.12963867188
1197.6542	4431.02685546875
2319.0862	2479.92358398438
2857.0391	2383.06567382813
4435.6841	3651.2109375
peaklist end

peaklist start
mz=1198.03457382701
fragmentation=HCD
charge=4
header=RawFile: QE929_MSQ1321_20180329_Heba_ub_s9_30_3 Index: 15997 Silind: 89211
100.49724	1606.84289550781
109.63101	1709.0419921875
113.59356	1817.11865234375
138.5508	1691.14929199219
140.89105	1697.14624023438
174.11568	1867.89196777344
183.47235	2318.45874023438
185.16505	2854.8828125
259.31091	1748.86096191406
269.15768	2088.48950195313
270.67267	1969.05798339844
288.07925	2041.6220703125
389.17984	2809.43212890625
864.6062	2279.14135742188
1166.6276	2308.23901367188
1204.7865	2224.51489257813
2469.3638	2471.20971679688
2614.0049	2763.90112304688
2971.708	2754.732421875
2994.5295	2858.8212890625
peaklist end

peaklist start
mz=1198.03552494222
fragmentation=HCD
charge=4
header=RawFile: QE929_MSQ1321_20180329_Heba_ub_s8_30_2 Index: 16010 Silind: 88155
171.8642	2010.29797363281
363.40668	2005.97094726563
398.71899	2272.84790039063
449.34869	1838.58666992188
696.36469	2174.908203125
793.28674	2058.44311523438
1086.0911	2567.08911132813
2927.3635	2725.61840820313
3787.2312	3857.05615234375
3863.0874	2809.35302734375
4110.2373	2708.28173828125
4879.9355	3088.90649414063
peaklist end

peaklist start
mz=1198.03552494222
fragmentation=HCD
charge=4
header=RawFile: QE929_MSQ1321_20180329_Heba_ub_s8_30_2 Index: 16172 Silind: 88155
114.10413	1722.29931640625
123.41814	1901.92822265625
167.63643	1735.35095214844
182.77527	1780.8828125
185.16454	2314.89233398438
374.65399	1913.24572753906
679.27405	2052.126953125
819.42957	2090.701171875
995.81689	2209.01000976563
1611.3344	2178.060546875
1788.3589	2493.63720703125
3358.6304	2336.01538085938
3369.6948	2830.84130859375
peaklist end

peaklist start
mz=1198.03639172062
fragmentation=HCD
charge=4
header=RawFile: QE929_MSQ1321_20180329_Heba_ub_s6_10_3 Index: 16251 Silind: 86539
105.49445	1944.04577636719
118.81685	1744.64367675781
122.87843	1759.03625488281
129.93079	1636.64343261719
138.11067	2037.35961914063
159.0914	2136.09326171875
185.1644	15330.96875
211.00905	3190.51879882813
213.15964	6472.97021484375
233.12827	9527.0703125
261.12253	4065.32885742188
263.77728	2155.1064453125
389.18356	9825.4404296875
488.24854	2682.3828125
1307.1913	2216.90014648438
1478.6357	2673.4560546875
1722.3104	5680.12109375
2080.0527	2426.8037109375
2413.3911	2191.2724609375
3424.5576	3175.3525390625
4902.6265	2532.68872070313
peaklist end

peaklist start
mz=1198.03639172062
fragmentation=HCD
charge=4
header=RawFile: QE929_MSQ1321_20180329_Heba_ub_s6_10_3 Index: 16516 Silind: 86539
139.50981	1826.91247558594
159.09314	2146.640625
166.07784	1728.35278320313
168.81029	1688.48461914063
263.93066	2059.3056640625
285.7728	2119.97827148438
296.16739	2017.59936523438
374.86551	1819.78442382813
381.9498	2570.89086914063
1276.9783	2316.0693359375
1637.6262	2721.23071289063
2423.8052	2519.44189453125
3523.1279	2554.51147460938
peaklist end

peaklist start
mz=1198.03695226123
fragmentation=HCD
charge=4
header=RawFile: QE929_MSQ1321_20180329_Heba_ub_s7_30_1 Index: 15562 Silind: 85041
159.09166	3540.06713867188
165.20648	1766.22814941406
181.89026	1704.72143554688
185.16466	8769.419921875
213.15961	4468.17578125
226.71378	1673.46569824219
233.12735	3401.09838867188
261.12289	3222.93408203125
301.1857	1942.28308105469
330.84921	1656.53967285156
359.40097	2110.150390625
389.18195	11665.1376953125
391.39886	2028.12902832031
469.53378	2356.353515625
988.35406	2154.08227539063
1062.0841	1921.87451171875
1069.4015	2058.94653320313
1087.4294	3761.56225585938
1550.3573	2318.8291015625
3279.001	2757.64453125
3512.9341	2669.33447265625
peaklist end

peaklist start
mz=1198.03764873772
fragmentation=HCD
charge=4
header=RawFile: QE929_MSQ1321_20180329_Heba_ub_s3_ctrl_3 Index: 14422 Silind: 84545
158.41307	1812.92736816406
158.49582	1758.75537109375
1275.9465	2402.1669921875
3066.9871	2771.37036132813
3328.5276	2494.412109375
4475.5688	2720.78100585938
peaklist end

peaklist start
mz=1198.0381581896
fragmentation=HCD
charge=4
header=RawFile: QE929_MSQ1321_20180329_Heba_ub_s5_10_2 Index: 14122 Silind: 87966
194.8929	1874.94067382813
203.35178	1895.23718261719
376.65247	2276.82153320313
925.47009	3414.08666992188
1720.2667	2506.84106445313
1868.0383	2348.10766601563
2066.5115	2606.97192382813
2067.769	2497.28198242188
2719.5322	2550.3291015625
3034.647	2794.830078125
3250.5437	2642.15576171875
3959.8191	2825.81665039063
peaklist end

peaklist start
mz=1198.28676877576
fragmentation=HCD
charge=4
header=RawFile: QE929_MSQ1321_20180329_Heba_ub_s2_ctrl_2 Index: 15737 Silind: 85242
113.7295	1813.19592285156
144.72249	1697.32641601563
205.44911	1993.32690429688
295.92053	1955.16870117188
366.84021	2167.88818359375
524.90619	1993.56921386719
1002.3188	2173.94873046875
1953.4351	2662.56640625
2265.8352	2450.65161132813
2324.5979	2515.22021484375
2368.0981	2852.71362304688
2849.4714	2305.75390625
3671.0815	3352.32080078125
4262.0806	2710.779296875
4818.6982	2666.56005859375
4906.5503	2886.54272460938
peaklist end

peaklist start
mz=1198.28676877576
fragmentation=HCD
charge=4
header=RawFile: QE929_MSQ1321_20180329_Heba_ub_s2_ctrl_2 Index: 15880 Silind: 85242
164.18333	1897.20629882813
172.83176	1663.70764160156
185.16501	1706.85302734375
196.69673	1937.95983886719
373.11243	2031.67333984375
425.92911	1821.89428710938
614.21582	2020.57580566406
1112.6667	2059.50830078125
1386.8738	2445.91577148438
1919.4	2474.66918945313
2255.6833	2401.38208007813
2353.1558	2238.30297851563
3342.4028	2263.640625
3458.4377	2605.43676757813
peaklist end

peaklist start
mz=1198.53653422703
fragmentation=HCD
charge=4
header=RawFile: QE929_MSQ1321_20180329_Heba_ub_s8_30_2 Index: 16010 Silind: 88062
171.8642	2010.29797363281
363.40668	2005.97094726563
398.71899	2272.84790039063
449.34869	1838.58666992188
696.36469	2174.908203125
793.28674	2058.44311523438
1086.0911	2567.08911132813
2927.3635	2725.61840820313
3787.2312	3857.05615234375
3863.0874	2809.35302734375
4110.2373	2708.28173828125
4879.9355	3088.90649414063
peaklist end

peaklist start
mz=1198.53790112221
fragmentation=HCD
charge=4
header=RawFile: QE929_MSQ1321_20180329_Heba_ub_s5_10_2 Index: 14292 Silind: 88000
257.71796	1906.63012695313
274.58209	2151.16552734375
274.61209	1825.58972167969
340.74115	1907.47119140625
343.39133	2027.42883300781
412.12546	1938.83825683594
1550.2173	2650.18115234375
1569.6195	2347.63012695313
2563.8057	2649.84033203125
2886.3408	2397.875
peaklist end

peaklist start
mz=1198.53790112221
fragmentation=HCD
charge=4
header=RawFile: QE929_MSQ1321_20180329_Heba_ub_s5_10_2 Index: 14449 Silind: 88000
132.19614	1769.01782226563
276.11157	2185.86352539063
614.74542	2066.81201171875
815.02356	1870.17980957031
848.06256	1933.0439453125
990.79944	2194.19604492188
1250.1064	3174.732421875
1287.9303	2579.10302734375
1828.395	2469.01049804688
2687.0698	2808.07080078125
3354.5686	2544.95678710938
3376.7161	2414.0966796875
3639.926	3121.25903320313
peaklist end

peaklist start
mz=1201.02237751515
fragmentation=HCD
charge=4
header=RawFile: QE929_MSQ1321_20180329_Heba_ub_s8_30_2 Index: 11321 Silind: 87493
105.72723	1789.99584960938
133.53043	1998.19946289063
164.92468	2056.81103515625
630.61499	2563.71728515625
655.83533	2019.6982421875
998.18933	2183.2861328125
1351.2092	2309.11572265625
1570.0055	2234.54345703125
2623.2981	2723.12524414063
3055.3979	2515.94165039063
3656.9988	2580.43701171875
4866.7466	2783.84252929688
peaklist end

peaklist start
mz=1202.28789409861
fragmentation=HCD
charge=4
header=RawFile: QE929_MSQ1321_20180329_Heba_ub_s6_10_3 Index: 15602 Silind: 86332
104.85151	2270.35864257813
239.35112	2466.79248046875
547.75342	2112.72387695313
926.48041	2711.39453125
1163.7379	2436.8544921875
1433.26	2264.59008789063
1641.2656	2533.15649414063
2093.4255	2411.69848632813
4266.7993	2499.0654296875
peaklist end

peaklist start
mz=802.08775158952
fragmentation=HCD
charge=6
header=RawFile: QE929_MSQ1321_20180329_Heba_ub_s6_10_3 Index: 19562 Silind: 71484
129.10159	1449.77221679688
136.07542	9474.361328125
143.50003	1585.54797363281
159.01958	1526.94848632813
159.09177	5948.40185546875
183.31976	1439.32678222656
198.92584	1514.91723632813
207.11241	7350.267578125
234.14275	1535.15625
235.10706	6171.22021484375
249.158	1629.12182617188
285.30148	1452.01672363281
306.14359	3031.10278320313
322.65607	1470.69738769531
349.94919	1396.53283691406
692.10907	1549.90576171875
703.39606	2848.79931640625
713.93677	1555.75341796875
754.30688	1636.318359375
816.48352	1737.44116210938
1497.6235	1891.96130371094
peaklist end

peaklist start
mz=1204.28573319095
fragmentation=HCD
charge=4
header=RawFile: QE929_MSQ1321_20180329_Heba_ub_s7_30_1 Index: 15759 Silind: 85056
102.82116	1689.65515136719
105.46712	2148.66723632813
136.07608	2577.146484375
159.09167	4047.39453125
185.16478	7521.345703125
226.48512	1867.39440917969
233.12788	8157.0908203125
261.12308	3402.9580078125
294.92154	2258.11669921875
354.07904	2690.40063476563
389.18106	4356.38330078125
713.05188	2335.86328125
1087.4298	2578.98974609375
1735.7749	2531.6552734375
1736.1956	3050.9228515625
4621.6152	3169.84643554688
peaklist end

peaklist start
mz=1204.28573319095
fragmentation=HCD
charge=4
header=RawFile: QE929_MSQ1321_20180329_Heba_ub_s7_30_1 Index: 15923 Silind: 85056
123.65946	1728.88403320313
184.0493	1861.26696777344
185.16408	2089.63330078125
196.04404	1763.33898925781
213.15762	2112.11962890625
389.18137	2664.6162109375
412.71802	2173.90698242188
502.00641	1780.78149414063
511.74408	2042.70068359375
1168.671	2223.79443359375
2072.4814	2545.0673828125
2281.6902	2929.59375
peaklist end

peaklist start
mz=1204.28593727409
fragmentation=HCD
charge=4
header=RawFile: QE929_MSQ1321_20180329_Heba_ub_s6_10_3 Index: 15986 Silind: 86547
104.82363	1711.07177734375
132.67458	1731.51513671875
185.16493	4380.40625
200.71089	1830.29577636719
201.06552	2266.61694335938
202.39351	1948.421875
203.21786	1753.44445800781
210.02382	2541.85668945313
214.56622	1898.35473632813
233.1282	2431.498046875
236.75241	1964.958984375
257.19327	1899.03051757813
261.12338	2720.810546875
310.65906	1745.71228027344
389.18198	3670.73510742188
451.89136	1936.40026855469
779.4928	2573.26416015625
1256.4193	2434.95043945313
2437.6375	2538.59008789063
2474.9167	2863.41235351563
2844.5703	2787.57495117188
3575.0022	4214.67578125
4013.999	3122.82202148438
peaklist end

peaklist start
mz=1204.28626972345
fragmentation=HCD
charge=4
header=RawFile: QE929_MSQ1321_20180329_Heba_ub_s7_30_1 Index: 15434 Silind: 85006
185.1656	2113.91284179688
204.08839	1881.86608886719
261.12305	1880.88610839844
266.30435	2073.8212890625
281.14633	1892.53295898438
389.17966	3444.46118164063
798.84662	2190.99853515625
1204.6024	2841.30078125
2041.6239	2768.43432617188
peaklist end

peaklist start
mz=1204.28746153314
fragmentation=HCD
charge=4
header=RawFile: QE929_MSQ1321_20180329_Heba_ub_s2_ctrl_2 Index: 15672 Silind: 85199
104.8105	2005.392578125
110.43613	1578.92687988281
157.38873	1660.978515625
324.91077	1922.11376953125
428.94644	2000.94799804688
477.70712	1806.29943847656
592.82892	2007.52026367188
915.70703	2384.24462890625
2357.6228	2187.28125
2917.8279	2735.5810546875
3078.843	2401.84301757813
3171.3794	2952.80517578125
3305.2827	2798.8466796875
3514.625	2979.4775390625
peaklist end

peaklist start
mz=1204.52113236802
fragmentation=HCD
charge=4
header=RawFile: QE929_MSQ1321_20180329_Heba_ub_s9_30_3 Index: 10828 Silind: 88547
126.05533	8934.8203125
138.05504	7561.10400390625
168.06577	2788.58056640625
184.64182	1749.87768554688
204.08672	14685.89453125
205.09047	1878.55749511719
274.09216	3515.33471679688
302.08783	2528.8291015625
452.29385	2144.08081054688
502.16187	2012.47619628906
600.15582	2001.39196777344
786.91351	2162.21728515625
829.5365	2336.435546875
832.08392	2051.71459960938
906.16119	2165.68798828125
914.39246	2129.25708007813
2377.0376	2565.9072265625
2412.5042	2829.0634765625
3198.9661	2544.60717773438
3483.2546	2830.34155273438
3617.5063	2670.74267578125
3647.7468	2848.55078125
peaklist end

peaklist start
mz=1204.53690464729
fragmentation=HCD
charge=4
header=RawFile: QE929_MSQ1321_20180329_Heba_ub_s5_10_2 Index: 14578 Silind: 88546
100.47679	1738.16735839844
104.25668	1590.31127929688
129.40424	1655.54663085938
135.16774	1986.02941894531
150.54286	1716.20104980469
213.91759	1780.35571289063
506.34491	1993.70080566406
615.83478	2021.30004882813
771.61591	1928.4228515625
938.34198	2231.76953125
1198.7019	2120.50219726563
1773.0167	2721.07250976563
1826.397	2244.17822265625
2015.3617	2298.98583984375
peaklist end

peaklist start
mz=1204.53772528968
fragmentation=HCD
charge=4
header=RawFile: QE929_MSQ1321_20180329_Heba_ub_s5_10_2 Index: 14578 Silind: 88018
100.47679	1738.16735839844
104.25668	1590.31127929688
129.40424	1655.54663085938
135.16774	1986.02941894531
150.54286	1716.20104980469
213.91759	1780.35571289063
506.34491	1993.70080566406
615.83478	2021.30004882813
771.61591	1928.4228515625
938.34198	2231.76953125
1198.7019	2120.50219726563
1773.0167	2721.07250976563
1826.397	2244.17822265625
2015.3617	2298.98583984375
peaklist end

peaklist start
mz=803.419916949408
fragmentation=HCD
charge=6
header=RawFile: QE929_MSQ1321_20180329_Heba_ub_s6_10_3 Index: 15873 Silind: 69665
100.49479	1469.80236816406
110.07213	1488.33459472656
118.16856	1462.68054199219
120.08088	12426.8359375
127.67944	1764.31555175781
129.10181	2859.67749023438
130.06511	1521.61474609375
141.61981	1400.93786621094
147.11278	2722.61572265625
159.09137	2768.71533203125
197.42253	1576.80004882813
201.12428	1455.66760253906
204.14958	1471.19519042969
206.23512	1437.76599121094
233.16458	2015.31176757813
243.70062	1340.25830078125
261.15851	2051.43872070313
326.29965	1793.10864257813
334.15497	1797.87634277344
357.17538	1507.93395996094
357.25064	6909.68115234375
407.71185	2272.75366210938
447.22205	1443.43579101563
515.77942	2246.85791015625
627.35242	2099.49560546875
814.41412	16005.5390625
815.40303	5706.6845703125
885.44661	15878.9780273438
1071.5316	6997.43530273438
1180.0477	2044.08520507813
1218.5837	2287.35864257813
1253.7004	1937.08178710938
2004.7589	1933.35583496094
peaklist end

peaklist start
mz=803.588811869228
fragmentation=HCD
charge=6
header=RawFile: QE929_MSQ1321_20180329_Heba_ub_s6_10_3 Index: 16198 Silind: 69823
119.78899	1553.90185546875
120.08138	2019.3349609375
126.85001	1463.06518554688
129.10197	1541.79638671875
197.12845	1997.42321777344
231.09691	2026.0224609375
242.14964	3215.48266601563
257.92899	1508.11279296875
470.22803	1675.00439453125
781.37457	2087.90112304688
896.27826	1683.28894042969
962.4519	1642.55688476563
1705.0238	1792.2001953125
1976.1307	1847.80529785156
2006.0295	2069.91088867188
2319.1653	2031.2060546875
peaklist end

peaklist start
mz=964.305504398857
fragmentation=HCD
charge=5
header=RawFile: QE929_MSQ1321_20180329_Heba_ub_s6_10_3 Index: 15788 Silind: 78114
132.07079	1636.90930175781
134.03307	1609.65258789063
139.56323	1551.6953125
180.24034	1599.43395996094
219.69347	1565.28857421875
252.7193	1574.13134765625
312.77063	1632.40173339844
374.66876	1448.94555664063
394.90689	1608.94226074219
602.11902	1977.42065429688
663.10919	1857.66052246094
668.4093	2701.6357421875
707.47327	2036.60778808594
886.45764	2698.28271484375
1112.2295	2309.39428710938
1843.5253	2342.69458007813
2769.199	2210.89892578125
3332.574	2244.8662109375
3502.6519	2404.37036132813
4651.9761	2527.7880859375
peaklist end

peaklist start
mz=1205.2848200247
fragmentation=HCD
charge=4
header=RawFile: QE929_MSQ1321_20180329_Heba_ub_s7_30_1 Index: 15923 Silind: 85091
123.65946	1728.88403320313
184.0493	1861.26696777344
185.16408	2089.63330078125
196.04404	1763.33898925781
213.15762	2112.11962890625
389.18137	2664.6162109375
412.71802	2173.90698242188
502.00641	1780.78149414063
511.74408	2042.70068359375
1168.671	2223.79443359375
2072.4814	2545.0673828125
2281.6902	2929.59375
peaklist end

peaklist start
mz=1205.2848200247
fragmentation=HCD
charge=4
header=RawFile: QE929_MSQ1321_20180329_Heba_ub_s7_30_1 Index: 16078 Silind: 85091
199.19789	1688.39331054688
230.58966	1760.88439941406
274.89777	2124.01538085938
365.03024	1845.59387207031
389.18018	3689.8896484375
405.19394	1889.84924316406
855.38672	1944.82165527344
1930.9045	2454.0419921875
2383.6716	2402.79345703125
2432.4055	2305.05688476563
2753.3455	2526.02465820313
3563.9927	2464.67553710938
peaklist end

peaklist start
mz=1205.2848200247
fragmentation=HCD
charge=4
header=RawFile: QE929_MSQ1321_20180329_Heba_ub_s7_30_1 Index: 16230 Silind: 85091
104.82159	1760.88269042969
135.28723	1913.77453613281
185.31798	1968.81652832031
200.49298	2164.0517578125
417.87604	2078.44873046875
450.69763	2008.11560058594
548.34692	2133.80249023438
549.51923	2426.60375976563
885.14117	2223.3642578125
1198.2692	2192.3203125
1279.3463	2208.51245117188
1548.9705	2126.63110351563
2964.6458	2637.85815429688
3187.6055	2540.0810546875
peaklist end

peaklist start
mz=1205.78643951623
fragmentation=HCD
charge=4
header=RawFile: QE929_MSQ1321_20180329_Heba_ub_s6_10_3 Index: 16503 Silind: 86632
111.62883	1656.26306152344
159.09146	1986.00598144531
185.16518	3187.08764648438
233.12781	2149.51611328125
349.14246	2510.7568359375
389.18134	4089.31079101563
431.34235	1763.15869140625
435.06342	1794.87194824219
1049.9044	2183.5556640625
1194.0387	2304.6669921875
1204.6738	2563.0947265625
1795.2706	2193.40844726563
1943.5538	2242.11108398438
2094.6526	2765.44873046875
2495.1323	2790.04711914063
2821.2385	2135.77978515625
3765.2747	2642.15209960938
peaklist end

peaklist start
mz=1205.78643951623
fragmentation=HCD
charge=4
header=RawFile: QE929_MSQ1321_20180329_Heba_ub_s6_10_3 Index: 16668 Silind: 86632
117.15145	1781.85766601563
194.78972	1662.51904296875
195.92082	2029.78747558594
206.1581	1651.16125488281
207.77679	1860.33471679688
250.51878	1975.82165527344
1203.9569	2606.77978515625
1719.5449	2389.57592773438
1720.2734	2342.291015625
1756.5233	2268.65356445313
peaklist end

peaklist start
mz=689.584585739349
fragmentation=HCD
charge=7
header=RawFile: QE929_MSQ1321_20180329_Heba_ub_s8_30_2 Index: 16378 Silind: 53951
110.07115	1376.44177246094
114.92804	1184.37939453125
120.08119	20437.603515625
132.08118	2119.31030273438
136.07599	4947.29296875
142.71709	1298.43872070313
152.77177	1259.68188476563
157.13351	5918.0087890625
157.17824	1272.42504882813
183.14909	1683.84777832031
184.65819	1432.76916503906
185.12859	2682.20654296875
187.0871	1421.90832519531
216.11342	2326.72485351563
234.00226	1205.03625488281
244.1077	14909.9609375
261.15955	1587.48120117188
277.11847	2334.08251953125
306.159	8092.7880859375
332.19757	1912.79663085938
357.78629	1552.998046875
473.28311	1327.78735351563
508.49051	1424.77600097656
512.73071	1595.47790527344
812.41235	2316.81787109375
859.43637	32772.369140625
880.45935	2156.90551757813
1049.4213	1598.61059570313
1135.5446	7923.98217773438
1329.5363	1692.24731445313
1460.7618	7926.48852539063
peaklist end

peaklist start
mz=965.074778173495
fragmentation=HCD
charge=5
header=RawFile: QE929_MSQ1321_20180329_Heba_ub_s4_10_1 Index: 13282 Silind: 76813
110.07148	1928.83972167969
126.05553	2193.28759765625
129.23303	1436.05004882813
138.05504	2579.00415039063
142.72293	1435.94616699219
231.53934	1919.95056152344
247.8997	1619.36437988281
307.14456	6347.52880859375
319.18579	1650.47644042969
381.66983	1549.48620605469
514.54822	1980.0703125
542.25562	1894.94396972656
665.11884	1871.30603027344
822.38232	2082.92822265625
822.8916	2065.57250976563
825.35992	5418.8125
895.91711	2170.28930664063
1052.4909	10869.8356933594
1128.5103	2184.3447265625
1325.9998	2112.3994140625
1385.6864	1959.39050292969
1538.3077	2135.7021484375
2586.0862	2046.97302246094
2796.3178	15143.3449707031
peaklist end

peaklist start
mz=1211.2846044916
fragmentation=HCD
charge=4
header=RawFile: QE929_MSQ1321_20180329_Heba_ub_s7_30_1 Index: 15922 Silind: 85101
114.13576	1639.96435546875
123.57352	1655.59509277344
185.16476	3377.89965820313
192.80933	1906.35180664063
301.94754	2147.96142578125
384.84473	1907.88012695313
389.18127	3847.6630859375
714.98657	2127.328125
1110.8801	2090.89697265625
1398.1635	2523.29931640625
1469.1583	2155.20141601563
1798.6503	2266.68798828125
1912.5343	2293.791015625
3002.0654	3137.92993164063
3234.3784	2496.60009765625
peaklist end

peaklist start
mz=1211.2846044916
fragmentation=HCD
charge=4
header=RawFile: QE929_MSQ1321_20180329_Heba_ub_s7_30_1 Index: 16265 Silind: 85101
187.14474	2051.51318359375
215.13905	2350.85400390625
256.16531	2237.5419921875
269.73807	2032.36071777344
310.17896	2162.07275390625
335.29553	2161.8447265625
339.20291	7810.05224609375
357.21512	4200.5966796875
386.29413	2020.86853027344
537.65057	2105.72509765625
654.32709	3202.88061523438
668.00336	2505.6845703125
917.685	2155.83764648438
1445.327	2131.087890625
1679.9397	2563.85205078125
1951.8407	2364.76904296875
peaklist end

peaklist start
mz=1211.28473536137
fragmentation=HCD
charge=4
header=RawFile: QE929_MSQ1321_20180329_Heba_ub_s4_10_1 Index: 16110 Silind: 86928
113.28673	2095.30444335938
151.27649	1721.7958984375
261.15485	2928.96240234375
285.28525	1879.74145507813
287.0596	2216.15991210938
298.53583	2147.16137695313
335.10403	2701.90698242188
383.33044	1683.48864746094
418.16714	2026.80871582031
652.33093	2498.87329101563
670.20734	3427.77709960938
719.01105	2008.50476074219
2197.7185	2520.36865234375
peaklist end

peaklist start
mz=1211.28496604807
fragmentation=HCD
charge=4
header=RawFile: QE929_MSQ1321_20180329_Heba_ub_s6_10_3 Index: 16264 Silind: 86616
112.24113	1653.06213378906
120.1781	1624.23071289063
136.07512	1879.86242675781
154.55302	2248.49829101563
178.61902	1653.13146972656
185.16463	3633.66650390625
213.1586	2444.12475585938
262.7738	2244.06909179688
454.98203	2362.91748046875
513.20038	1788.77722167969
519.85938	1840.99731445313
525.61774	1976.22961425781
591.95184	2353.6064453125
635.53265	2189.98852539063
870.46179	2002.64416503906
963.70361	2463.90844726563
1222.7826	2690.1767578125
1671.0172	2638.529296875
2524.9294	2866.99365234375
4098.7954	2642.47900390625
peaklist end

peaklist start
mz=1211.28496604807
fragmentation=HCD
charge=4
header=RawFile: QE929_MSQ1321_20180329_Heba_ub_s6_10_3 Index: 16787 Silind: 86616
104.76075	1774.458984375
162.56607	1570.78845214844
177.85667	1655.40661621094
192.33099	1969.80712890625
201.728	1861.64807128906
234.17139	1805.30737304688
339.2031	10085.7326660156
357.21594	2402.11059570313
440.25314	2089.57006835938
657.79645	2458.81103515625
1366.225	2281.19702148438
1538.7405	2834.24145507813
1785.006	2385.78833007813
2215.97	2574.84008789063
peaklist end

peaklist start
mz=1211.28520169784
fragmentation=HCD
charge=4
header=RawFile: QE929_MSQ1321_20180329_Heba_ub_s3_ctrl_3 Index: 14962 Silind: 84719
211.74652	1748.88073730469
217.05444	1700.40637207031
228.41888	1777.65759277344
264.46649	1789.81884765625
269.43042	2148.09497070313
352.92017	1968.197265625
425.10504	1877.04846191406
462.12726	2102.9404296875
580.81812	2598.3212890625
peaklist end

peaklist start
mz=1211.28523357464
fragmentation=HCD
charge=4
header=RawFile: QE929_MSQ1321_20180329_Heba_ub_s8_30_2 Index: 16029 Silind: 88080
101.77467	1847.17944335938
102.69817	1683.72473144531
114.01493	1807.47595214844
134.98608	1728.0791015625
181.09715	2212.15234375
234.94283	2063.74072265625
261.15518	3330.271484375
267.00879	2065.90844726563
297.4407	2358.93334960938
355.13492	1719.73425292969
391.09421	2383.60229492188
423.51382	2173.14721679688
462.12674	2357.169921875
537.29944	2991.96215820313
555.18451	2973.55981445313
652.32227	2472.99658203125
670.20902	5001.31176757813
822.43646	8320.001953125
893.47473	4101.08935546875
1636.7808	2503.66772460938
peaklist end

peaklist start
mz=1211.28682159517
fragmentation=HCD
charge=4
header=RawFile: QE929_MSQ1321_20180329_Heba_ub_s9_30_3 Index: 16090 Silind: 89185
110.31013	2002.71899414063
222.40894	1830.01770019531
268.28186	1912.14697265625
290.19479	2140.9033203125
547.72009	2064.09741210938
796.97485	2177.87231445313
820.2879	2268.55688476563
1081.1968	2620.18041992188
1516.579	2409.02612304688
1684.7356	2570.48168945313
peaklist end

peaklist start
mz=1211.28682159517
fragmentation=HCD
charge=4
header=RawFile: QE929_MSQ1321_20180329_Heba_ub_s9_30_3 Index: 16497 Silind: 89185
103.42046	1743.61950683594
105.96085	1693.78161621094
110.22128	1788.20336914063
112.15927	1700.13220214844
215.13979	2106.34106445313
239.66646	2328.49145507813
257.79163	2212.91357421875
289.04596	2376.21899414063
339.20239	4467.0859375
357.21323	4452.65380859375
542.45868	2169.31372070313
1551.3883	2347.791015625
peaklist end

peaklist start
mz=1211.53593872889
fragmentation=HCD
charge=4
header=RawFile: QE929_MSQ1321_20180329_Heba_ub_s4_10_1 Index: 16306 Silind: 87000
100.41067	1906.98327636719
167.06114	2457.01538085938
302.7829	2062.64013671875
329.60312	1950.89379882813
495.8338	1833.54028320313
685.37494	2288.61572265625
878.31848	2552.73657226563
1074.4961	1999.77783203125
2204.4343	2459.58325195313
2244.8572	2211.90380859375
2302.0151	2478.17700195313
peaklist end

peaklist start
mz=808.087563770184
fragmentation=HCD
charge=6
header=RawFile: QE929_MSQ1321_20180329_Heba_ub_s6_10_3 Index: 15784 Silind: 69640
101.61754	1277.20654296875
136.07565	5385.34912109375
139.65411	1639.80187988281
230.14822	2628.40478515625
296.19797	1609.45642089844
301.52515	1582.69519042969
588.87433	1985.25390625
663.82147	1550.14318847656
770.90894	2975.72412109375
885.46997	1963.88830566406
986.86511	2059.48828125
999.98181	1668.64465332031
1018.4908	2726.64770507813
1071.2383	2324.23486328125
1132.5869	2039.00280761719
1163.5787	2142.130859375
1346.7206	7971.548828125
1617.8903	22024.7951660156
2497.8608	2072.82958984375
3278.7502	11358.46875
3307.745	27746.8159179688
3825.4048	1970.58776855469
peaklist end

peaklist start
mz=808.087563770184
fragmentation=HCD
charge=6
header=RawFile: QE929_MSQ1321_20180329_Heba_ub_s6_10_3 Index: 15810 Silind: 69640
110.07125	1525.75524902344
112.07588	3178.10278320313
117.06625	6017.265625
136.07487	1814.85302734375
171.09366	1500.58581542969
175.11891	2463.4287109375
182.41757	1454.97827148438
199.18115	2120.64575195313
212.13977	2069.03588867188
227.17511	2339.74291992188
230.12975	2395.0732421875
230.15012	37948.7578125
232.04805	1590.91760253906
240.13396	2808.66357421875
258.14445	41407.5529785156
371.22907	23540.2435302734
425.26114	2416.50390625
458.55789	1593.59020996094
484.31491	5873.20068359375
702.36829	2072.36499023438
789.38898	9717.166015625
902.48962	14105.857421875
903.47583	3023.17358398438
955.0838	1815.67346191406
996.5683	1864.55065917969
1017.5087	21506.197265625
1130.5963	16725.5546875
1131.5825	8838.052734375
1226.6152	2740.83984375
1243.6793	31570.53515625
1356.7467	7367.80322265625
1422.8099	1728.25598144531
peaklist end

peaklist start
mz=808.375173074326
fragmentation=HCD
charge=6
header=RawFile: QE929_MSQ1321_20180329_Heba_ub_s8_30_2 Index: 5881 Silind: 64516
103.81761	1290.32690429688
110.07156	5566.75390625
160.34242	1250.85729980469
173.12888	2184.126953125
173.92169	1390.04162597656
324.14554	1540.05358886719
358.22147	1369.501953125
439.35492	1528.46765136719
549.25299	1842.84606933594
611.10919	1666.60656738281
711.36163	1708.18603515625
799.37616	2109.7890625
1019.4548	1503.28784179688
1314.6066	1880.26940917969
peaklist end

peaklist start
mz=1213.07194624299
fragmentation=HCD
charge=4
header=RawFile: QE929_MSQ1321_20180329_Heba_ub_s6_10_3 Index: 16085 Silind: 86460
107.59109	1775.61352539063
110.47166	1674.84362792969
121.79828	1789.90100097656
136.07524	2996.77978515625
184.96982	1659.51989746094
185.16418	9183.1220703125
198.08551	2007.24584960938
204.08659	1973.55932617188
210.02461	2962.568359375
210.56332	1757.72082519531
213.15982	3392.4365234375
233.12926	3575.7763671875
241.26984	1783.6015625
284.14294	1941.64575195313
307.3718	2184.65502929688
389.18182	9515.91796875
418.22061	2258.51928710938
542.73285	2031.41760253906
733.31213	2195.63647460938
977.99609	2613.521484375
1060.4456	2004.16906738281
1823.3867	2411.45434570313
1862.5396	2324.10864257813
2024.6539	2340.66821289063
peaklist end

peaklist start
mz=695.582526622422
fragmentation=HCD
charge=7
header=RawFile: QE929_MSQ1321_20180329_Heba_ub_s7_30_1 Index: 12285 Silind: 52208
102.85754	1303.52478027344
120.0815	5045.1494140625
136.07613	4861.66845703125
147.65645	1311.94555664063
221.13004	6537.8623046875
255.44714	1406.14453125
peaklist end

peaklist start
mz=1219.30348945728
fragmentation=HCD
charge=4
header=RawFile: QE929_MSQ1321_20180329_Heba_ub_s7_30_1 Index: 15204 Silind: 84998
109.88117	1747.96252441406
110.00798	2017.18859863281
156.2231	1677.78698730469
224.37898	1901.54541015625
239.49388	1847.66052246094
246.32242	1786.12805175781
290.17999	1760.05444335938
389.18137	2694.59643554688
603.40179	2002.47839355469
657.48303	2574.28295898438
865.685	1941.59045410156
897.37567	2038.40124511719
935.41693	2359.14013671875
1365.1309	2194.75537109375
2834.2234	3058.13012695313
2928.4075	3077.4873046875
3377.3459	3323.69653320313
4350.7349	2689.45874023438
peaklist end

peaklist start
mz=1219.30359592534
fragmentation=HCD
charge=4
header=RawFile: QE929_MSQ1321_20180329_Heba_ub_s6_10_3 Index: 15714 Silind: 86417
106.77008	1767.11657714844
131.80988	1663.80456542969
152.93298	1760.78698730469
191.34435	1946.08081054688
1828.4194	2237.52612304688
2232.1003	2569.99536132813
2272.7866	2969.12817382813
peaklist end

peaklist start
mz=1219.30421313258
fragmentation=HCD
charge=4
header=RawFile: QE929_MSQ1321_20180329_Heba_ub_s6_10_3 Index: 15650 Silind: 86383
113.58734	1809.25048828125
160.98672	1804.54260253906
191.94139	1879.08618164063
219.83939	2215.31665039063
307.72183	1849.2216796875
339.20258	2513.92333984375
357.2124	2292.78198242188
434.17923	2128.76586914063
480.84201	1984.86218261719
803.08875	2017.01184082031
890.14185	2245.70141601563
906.7088	2102.10815429688
925.29773	2009.84936523438
1109.5028	2503.240234375
1425.606	2404.94580078125
peaklist end

peaklist start
mz=976.109245158113
fragmentation=HCD
charge=5
header=RawFile: QE929_MSQ1321_20180329_Heba_ub_s7_30_1 Index: 14960 Silind: 75966
109.58198	1696.41943359375
147.1127	2124.70190429688
154.11761	1625.72607421875
159.09135	2017.69323730469
162.70314	1793.30456542969
171.11295	3633.1689453125
173.12814	3410.95776367188
210.02454	6113.04638671875
240.13408	2439.44262695313
258.14456	2352.86840820313
260.86685	1537.25793457031
353.22003	1740.734375
422.23557	2521.44775390625
440.25064	2276.30200195313
459.7988	1681.02575683594
495.88458	1798.87780761719
531.26031	1855.35791015625
533.31024	1862.37548828125
586.92004	1746.8544921875
662.32306	6417.11376953125
741.3609	2394.01123046875
749.35453	21153.2514648438
791.43671	2306.79931640625
807.32806	1736.8798828125
842.38879	2268.2529296875
862.43686	8719.37646484375
975.51752	5691.3662109375
1083.673	1826.4892578125
1133.8734	2345.89428710938
peaklist end

peaklist start
mz=698.076802682658
fragmentation=HCD
charge=7
header=RawFile: QE929_MSQ1321_20180329_Heba_ub_s9_30_3 Index: 18424 Silind: 58319
101.15941	1105.89331054688
122.93573	1391.12133789063
135.65094	1532.55126953125
136.07524	11231.2861328125
147.59505	1225.64660644531
158.09206	5701.2763671875
169.7744	1499.44763183594
175.19818	1182.31726074219
179.95837	1141.39880371094
186.0869	2945.85473632813
215.0493	1174.64697265625
238.67458	1250.44714355469
270.8638	1389.07641601563
291.91248	1276.09912109375
349.14746	1858.90270996094
392.18137	5079.0078125
396.37738	1272.03588867188
430.96201	1368.41577148438
697.36438	2085.33129882813
762.87653	1545.16845703125
976.60114	1888.15051269531
peaklist end

peaklist start
mz=814.583702250587
fragmentation=HCD
charge=6
header=RawFile: QE929_MSQ1321_20180329_Heba_ub_s4_10_1 Index: 15193 Silind: 66214
112.08674	1404.44250488281
120.08071	29006.33203125
121.08387	1544.16796875
129.10254	2079.91430664063
133.04247	6368.29736328125
136.07545	32610.8515625
143.11743	8948.5703125
146.03035	1804.22094726563
165.10193	11437.5107421875
169.13274	2041.55212402344
171.11237	2799.06396484375
174.73618	1735.69641113281
187.10765	1942.0458984375
197.1275	2445.40966796875
219.14786	8081.9775390625
233.09152	7740.39208984375
236.95406	1572.01721191406
244.7999	1495.45788574219
308.1059	16119.62890625
322.7811	1535.18566894531
332.1593	1610.4375
369.10999	1631.31762695313
381.14709	1647.73986816406
407.17142	2354.11645507813
426.17047	1927.66162109375
439.1283	3532.9892578125
495.18704	1729.18371582031
497.23798	1844.11413574219
575.31799	1702.04211425781
912.50641	2496.41723632813
913.50403	3339.68920898438
914.48956	5849.77880859375
915.50659	2941.19262695313
919.41833	3048.32275390625
926.41406	2126.11669921875
1032.5037	3263.7490234375
1104.4628	1923.7255859375
1483.0159	1899.06176757813
peaklist end

peaklist start
mz=1222.07044740376
fragmentation=HCD
charge=4
header=RawFile: QE929_MSQ1321_20180329_Heba_ub_s4_10_1 Index: 17013 Silind: 87055
207.20103	2317.67993164063
334.55014	1966.59997558594
591.81561	2057.36694335938
961.3728	2265.55102539063
1135.4808	10219.2761230469
1833.163	2369.24975585938
2167.177	2628.56372070313
peaklist end

peaklist start
mz=815.417287693712
fragmentation=HCD
charge=6
header=RawFile: QE929_MSQ1321_20180329_Heba_ub_s4_10_1 Index: 15148 Silind: 66213
118.3254	1376.89929199219
133.04286	2281.5517578125
157.13382	3288.26586914063
175.11899	2459.96118164063
187.14444	5025.1142578125
189.88185	1490.84350585938
213.08562	1685.70886230469
215.13773	1743.73742675781
217.52773	1407.96655273438
244.0914	2223.17578125
256.14352	2807.63208007813
289.0845	1930.68408203125
317.18069	1677.39331054688
346.10619	9793.6533203125
423.73572	1688.88586425781
430.2446	5525.96435546875
520.24146	1668.69030761719
563.25946	1707.69458007813
604.99384	1558.41027832031
657.28809	1673.55163574219
695.2522	1849.26965332031
718.76837	1744.25354003906
745.44037	1752.94177246094
859.51324	2526.17358398438
927.37787	6008.07080078125
1040.4578	6980.5126953125
1070.586	14417.4565429688
1204.5493	1943.78295898438
1531.6445	1920.48876953125
1601.5591	1726.25891113281
peaklist end

peaklist start
mz=1223.07088619872
fragmentation=HCD
charge=4
header=RawFile: QE929_MSQ1321_20180329_Heba_ub_s6_10_3 Index: 16089 Silind: 86529
126.05504	12648.24609375
138.05452	15658.826171875
140.02223	1734.50231933594
168.06496	6721.2841796875
186.0757	4615.2548828125
188.92831	1763.11206054688
204.08647	23839.693359375
214.32269	2118.06811523438
232.08173	2340.93530273438
295.50098	2131.1396484375
414.21078	2440.29321289063
453.35947	1877.53967285156
689.26404	2464.87158203125
978.15399	2182.3291015625
3626.7942	2595.55102539063
3652.947	2933.16821289063
peaklist end

peaklist start
mz=1223.57130701207
fragmentation=HCD
charge=4
header=RawFile: QE929_MSQ1321_20180329_Heba_ub_s8_30_2 Index: 16199 Silind: 88159
107.76833	1660.32299804688
126.05534	1931.44799804688
136.48434	1966.0849609375
138.05557	2589.205078125
204.08611	2882.50390625
298.5679	2145.63989257813
1004.0345	2348.88623046875
1077.9082	2591.41381835938
1229.196	2089.9208984375
2421.311	2381.142578125
3337.106	2780.92333984375
peaklist end

peaklist start
mz=979.262984018357
fragmentation=HCD
charge=5
header=RawFile: QE929_MSQ1321_20180329_Heba_ub_s6_10_3 Index: 16211 Silind: 78198
132.11284	1414.56457519531
136.07507	1688.92114257813
159.09189	1836.87951660156
181.39079	1483.85485839844
219.11729	1658.24914550781
270.90591	2056.93115234375
292.74753	1716.46118164063
306.44174	2125.31127929688
518.26465	2177.28686523438
522.18335	1846.0341796875
649.93738	2011.30993652344
802.93115	1688.14086914063
852.57843	1836.18347167969
906.6532	1876.16296386719
1431.1078	2217.58984375
2320.6616	2324.01025390625
2670.071	2702.95678710938
peaklist end

peaklist start
mz=979.263641846164
fragmentation=HCD
charge=5
header=RawFile: QE929_MSQ1321_20180329_Heba_ub_s5_10_2 Index: 14419 Silind: 78969
173.12807	2131.91845703125
191.1172	1753.13842773438
200.10356	2078.80102539063
226.69067	1456.27160644531
332.33765	1681.31872558594
453.24783	1921.46948242188
559.27264	6887.52490234375
595.43964	1831.17297363281
638.31738	1707.85668945313
687.73944	1842.71789550781
753.74127	1740.50524902344
784.41623	16114.8110351563
922.75787	1944.11877441406
1737.4114	1973.70202636719
1894.7393	1831.29406738281
1927.9327	1951.60791015625
2016.0337	2373.74487304688
peaklist end

peaklist start
mz=979.660728132125
fragmentation=HCD
charge=5
header=RawFile: QE929_MSQ1321_20180329_Heba_ub_s6_10_3 Index: 13804 Silind: 77836
117.11096	1558.94055175781
119.48258	1452.04577636719
138.71596	1684.69128417969
187.45416	1564.21557617188
318.87909	1594.11206054688
412.90677	1697.21899414063
505.98703	2204.78735351563
816.59387	1968.99963378906
944.04156	1911.63073730469
1052.2654	2149.1767578125
1130.3411	1829.63757324219
1233.3605	2200.04858398438
2960.2061	2190.26782226563
peaklist end

peaklist start
mz=816.552633632775
fragmentation=HCD
charge=6
header=RawFile: QE929_MSQ1321_20180329_Heba_ub_s6_10_3 Index: 13639 Silind: 68990
104.5578	1487.46276855469
110.07162	2101.52221679688
129.10185	2726.19213867188
143.11743	5898.23486328125
154.48743	1460.14599609375
159.09178	5307.3583984375
160.09489	1599.22619628906
166.90172	1454.85632324219
169.13319	3273.9853515625
171.11214	2211.81396484375
173.12788	1401.95690917969
182.12804	1718.35876464844
197.12775	2461.07250976563
246.14034	1494.87890625
278.48648	1326.67065429688
309.35147	1611.11218261719
328.44666	1512.82861328125
398.38049	1637.06481933594
553.06787	1545.671875
761.15668	1803.4833984375
864.49707	3065.04028320313
898.88843	1631.17297363281
928.48462	2851.552734375
1026.5275	2334.59228515625
1126.9163	1784.52819824219
1333.7072	1797.720703125
1515.3173	2140.6220703125
1825.7886	1936.44213867188
peaklist end

peaklist start
mz=980.066113053164
fragmentation=HCD
charge=5
header=RawFile: QE929_MSQ1321_20180329_Heba_ub_s9_30_3 Index: 15323 Silind: 84312
103.96785	1599.91857910156
129.10194	2500.98999023438
136.07576	2890.09130859375
233.12764	3846.88745117188
261.12207	2104.64990234375
389.18092	10699.4890136719
574.92938	1734.01293945313
857.88837	1738.04113769531
878.31512	1873.32202148438
971.35333	2121.80249023438
1323.979	1879.02612304688
3533.5991	2729.24755859375
4394.6328	2622.81982421875
peaklist end

peaklist start
mz=982.464588777716
fragmentation=HCD
charge=5
header=RawFile: QE929_MSQ1321_20180329_Heba_ub_s2_ctrl_2 Index: 13879 Silind: 79245
128.80743	1344.59765625
129.48854	1455.39916992188
132.62695	1747.69348144531
255.35248	1489.64465332031
633.57159	2050.44921875
912.06305	1731.64855957031
1131.5405	2297.99584960938
1151.5532	2571.25048828125
1744.4133	2191.13696289063
1986.0895	2132.84765625
2568.7197	2150.7353515625
2577.9004	2365.1513671875
peaklist end

peaklist start
mz=819.032041974325
fragmentation=HCD
charge=6
header=RawFile: QE929_MSQ1321_20180329_Heba_ub_s9_30_3 Index: 10881 Silind: 71735
100.9314	1195.22473144531
129.10297	2506.93286132813
148.13412	1372.91284179688
212.103	5682.46630859375
292.94687	1440.81176757813
311.16913	1985.39392089844
361.89081	1681.81311035156
444.73163	1502.49536132813
548.35541	1562.93566894531
554.70276	1673.89489746094
772.38818	1692.04992675781
1042.9489	1653.67907714844
1131.5554	2971.33154296875
1383.6818	2126.40502929688
1545.6982	1831.75073242188
2333.0229	2408.24462890625
peaklist end

peaklist start
mz=819.055181141885
fragmentation=HCD
charge=6
header=RawFile: QE929_MSQ1321_20180329_Heba_ub_s2_ctrl_2 Index: 13862 Silind: 67789
136.0757	2527.80541992188
164.172	1381.29663085938
359.03058	1716.80944824219
453.2334	1625.02941894531
1021.5208	1954.81994628906
1056.5254	13322.3364257813
1171.4562	1799.62829589844
1595.6183	1722.072265625
2007.0887	1907.82592773438
2081.0847	1776.53942871094
peaklist end

peaklist start
mz=819.055395659788
fragmentation=HCD
charge=6
header=RawFile: QE929_MSQ1321_20180329_Heba_ub_s8_30_2 Index: 13347 Silind: 68176
121.83838	1264.90673828125
128.45193	1280.06909179688
144.32628	1334.10522460938
155.08089	1897.33337402344
159.0903	1472.24047851563
196.84491	1559.18127441406
200.1389	2910.37158203125
218.01033	1555.26428222656
226.1176	5811.19140625
228.13359	1714.97009277344
237.22231	1341.97973632813
297.15622	2422.953125
356.22955	2986.0615234375
492.86206	1771.9404296875
498.66675	1744.00549316406
628.10736	1683.22668457031
1254.6558	6702.74755859375
1357.3866	2287.30249023438
peaklist end

peaklist start
mz=819.055395659788
fragmentation=HCD
charge=6
header=RawFile: QE929_MSQ1321_20180329_Heba_ub_s8_30_2 Index: 13538 Silind: 68176
129.10204	2811.94311523438
132.93314	1349.21057128906
147.11281	1988.82958984375
159.09143	6701.4853515625
171.11311	2298.62817382813
184.1076	2031.08740234375
203.12085	1626.58801269531
212.10248	15613.255859375
213.10654	1439.16333007813
229.13028	2597.7529296875
231.11543	1559.75720214844
234.14442	2775.47094726563
267.8522	1440.72277832031
270.1813	2672.54907226563
276.66824	1493.90795898438
285.15784	1481.66247558594
299.06198	2063.55981445313
305.18118	2324.04052734375
311.17029	7573.74951171875
365.181	1501.14282226563
382.2081	2831.5146484375
401.21979	1902.56787109375
451.22739	1751.869140625
481.27512	2245.68237304688
552.28186	3038.90991210938
820.41711	1772.33642578125
846.89191	2600.892578125
895.92596	2082.58422851563
981.47668	2861.32153320313
1030.5238	1666.69262695313
1103.5569	15019.806640625
1104.546	7716.17822265625
1142.2483	1766.3583984375
1346.6411	4097.876953125
1461.6554	4769.15234375
1560.7725	1727.48388671875
1827.647	1967.94897460938
peaklist end

peaklist start
mz=819.055539317106
fragmentation=HCD
charge=6
header=RawFile: QE929_MSQ1321_20180329_Heba_ub_s9_30_3 Index: 13258 Silind: 74662
110.07214	1420.60388183594
136.07558	2298.0576171875
138.19873	1358.99877929688
140.03668	1394.98181152344
200.13954	5308.08837890625
226.1188	1972.20336914063
264.62015	1516.23327636719
294.18973	1653.67346191406
345.32019	1569.2763671875
473.11749	1492.84448242188
1081.3809	1542.25463867188
1501.3053	1690.06201171875
peaklist end

peaklist start
mz=819.055539317106
fragmentation=HCD
charge=6
header=RawFile: QE929_MSQ1321_20180329_Heba_ub_s9_30_3 Index: 13458 Silind: 74662
104.46954	1361.23400878906
115.05023	1727.83630371094
117.49911	1176.01318359375
130.08617	2543.4560546875
136.07523	2144.84594726563
141.06596	1911.75317382813
147.11201	1756.97094726563
159.09163	10157.30859375
171.11296	2528.60180664063
184.10794	2931.23095703125
185.16501	1505.40454101563
187.14462	1776.60864257813
199.14462	1718.12365722656
212.0842	1996.18078613281
212.10274	22393.236328125
213.10738	1326.35034179688
231.11642	1827.02514648438
232.81465	1467.19006347656
233.12903	1790.29577636719
234.14407	2228.0078125
261.2254	1642.54895019531
270.18057	8155.3798828125
283.17395	1510.19287109375
285.1553	1505.42529296875
299.06146	1671.72009277344
305.17993	2537.6181640625
311.17041	11815.84765625
354.21494	1837.83984375
380.15857	2662.20727539063
382.20865	5536.8896484375
401.22101	2240.2822265625
479.22467	2530.16284179688
481.27408	3036.47680664063
552.28528	5790.3525390625
589.23529	1986.28833007813
846.39191	1991.20324707031
847.39209	2143.45947265625
849.31775	1966.158203125
896.45367	2502.63720703125
945.98584	1810.62219238281
957.44891	2406.29638671875
981.48492	2158.939453125
1103.5535	41354.5500488281
1346.6349	2496.72583007813
1347.6699	2059.69287109375
1461.6745	7841.68896484375
peaklist end

peaklist start
mz=982.665597109893
fragmentation=HCD
charge=5
header=RawFile: QE929_MSQ1321_20180329_Heba_ub_s7_30_1 Index: 13120 Silind: 74583
101.0712	3428.6435546875
104.31051	1547.68579101563
124.64243	1443.5068359375
130.06497	2070.57885742188
136.07541	11770.4453125
147.11273	6487.046875
159.09167	6674.30126953125
173.12822	1659.05078125
176.73221	1583.34912109375
183.15082	1455.59985351563
185.16454	44383.4609375
186.16624	1618.4228515625
193.37036	1512.19213867188
199.1441	1708.01196289063
213.15971	17046.771484375
233.12793	16146.4091796875
242.21722	1605.27294921875
261.12286	6762.0546875
295.61899	1813.0390625
315.16299	1630.40075683594
389.1808	23693.2297363281
395.18124	2211.35034179688
488.25354	3197.25341796875
739.8349	2062.08251953125
829.85962	1701.04748535156
873.89685	1968.74694824219
906.41418	2451.9404296875
1133.5116	2113.26000976563
1182.5563	2588.26025390625
1266.5377	2314.5908203125
1267.5579	2308.822265625
1284.5542	15237.8442382813
1363.6093	3190.13647460938
1421.1659	3258.71362304688
1463.6421	2508.099609375
1464.1738	3887.50561523438
1707.7847	1988.88598632813
1708.2444	3074.927734375
3572.9082	2160.7734375
peaklist end

peaklist start
mz=982.864540305621
fragmentation=HCD
charge=5
header=RawFile: QE929_MSQ1321_20180329_Heba_ub_s2_ctrl_2 Index: 13879 Silind: 79244
128.80743	1344.59765625
129.48854	1455.39916992188
132.62695	1747.69348144531
255.35248	1489.64465332031
633.57159	2050.44921875
912.06305	1731.64855957031
1131.5405	2297.99584960938
1151.5532	2571.25048828125
1744.4133	2191.13696289063
1986.0895	2132.84765625
2568.7197	2150.7353515625
2577.9004	2365.1513671875
peaklist end

peaklist start
mz=819.388883747249
fragmentation=HCD
charge=6
header=RawFile: QE929_MSQ1321_20180329_Heba_ub_s5_10_2 Index: 12428 Silind: 68860
130.97411	1421.63549804688
136.07541	2484.1845703125
152.67519	1405.31713867188
159.09258	2775.86474609375
212.10336	5948.9560546875
233.67563	1340.74523925781
280.56625	1425.60778808594
311.17279	1832.61962890625
418.07516	1907.12585449219
813.8963	1636.66662597656
1103.551	6083.6640625
1104.5759	2077.9599609375
1379.2501	2011.04223632813
1647.2618	1891.65417480469
1788.4825	2265.91040039063
peaklist end

peaklist start
mz=983.065240369632
fragmentation=HCD
charge=5
header=RawFile: QE929_MSQ1321_20180329_Heba_ub_s6_10_3 Index: 14114 Silind: 77877
100.61922	1480.98474121094
142.25514	1410.30969238281
148.81795	1419.60400390625
160.83592	1499.07458496094
185.16425	2891.20849609375
259.82617	1438.52600097656
389.18292	1843.67370605469
417.08502	1565.12841796875
452.25455	1731.68505859375
465.63403	1508.8818359375
613.19482	2337.9853515625
802.87201	1724.66125488281
2255.8494	2199.09155273438
2664.8455	2324.99877929688
3409.418	2417.84228515625
4494.6323	2553.2841796875
4627.5493	2941.29931640625
4926.7373	2347.2939453125
peaklist end

peaklist start
mz=819.388973812215
fragmentation=HCD
charge=6
header=RawFile: QE929_MSQ1321_20180329_Heba_ub_s2_ctrl_2 Index: 13675 Silind: 67818
111.29328	1224.04406738281
136.07559	2204.97241210938
138.65924	1478.64697265625
159.09157	2230.16796875
162.03278	1253.80993652344
173.37587	1460.40063476563
185.166	2192.59228515625
299.06268	1553.56066894531
398.24603	1403.27099609375
454.08304	1391.98583984375
934.6889	1598.86877441406
1506.949	1991.55383300781
1953.2708	1909.9375
peaklist end

peaklist start
mz=1638.70580883256
fragmentation=HCD
charge=3
header=RawFile: QE929_MSQ1321_20180329_Heba_ub_s7_30_1 Index: 8304 Silind: 90624
118.75585	2108.01220703125
124.96392	2311.96875
166.89342	2293.89770507813
583.24097	2788.27319335938
678.31659	2720.9912109375
696.32886	9168.19140625
714.33868	4629.02099609375
763.8573	2644.83251953125
825.37921	4126.06494140625
843.37915	5262.7373046875
954.39166	3050.70532226563
964.68103	2582.3583984375
1053.4943	3345.87329101563
1071.4924	5725.74267578125
1204.5356	87454.1962890625
2026.287	3499.65551757813
2367.311	3187.42919921875
3829.8291	4469.294921875
peaklist end

peaklist start
mz=820.365504669375
fragmentation=HCD
charge=6
header=RawFile: QE929_MSQ1321_20180329_Heba_ub_s2_ctrl_2 Index: 16764 Silind: 68325
120.08029	1316.79919433594
129.40288	1286.78637695313
132.4482	1474.94287109375
167.05396	1353.42846679688
178.92773	1616.63293457031
239.09616	1743.60131835938
299.06107	5925.98095703125
348.59259	1374.25415039063
372.13586	1591.92810058594
772.30713	2111.84985351563
822.43811	2035.57775878906
1059.5964	1869.42016601563
1582.1235	2183.3896484375
1668.0475	1885.68713378906
2194.8577	2112.09008789063
3120.7917	2420.07861328125
peaklist end

peaklist start
mz=820.365681960614
fragmentation=HCD
charge=6
header=RawFile: QE929_MSQ1321_20180329_Heba_ub_s3_ctrl_3 Index: 15845 Silind: 61131
104.94593	1226.51257324219
120.08118	3007.90991210938
171.71371	1688.35717773438
190.57986	1469.45727539063
226.11758	2352.5390625
259.09305	1721.15808105469
299.06195	3089.80883789063
360.72427	1827.00439453125
1285.72	2079.70166015625
2008.0856	1881.26916503906
2076.6016	1896.2998046875
2088.1768	2028.85522460938
2410.9109	2104.85205078125
2524.4766	1809.890625
2784.0212	2278.54028320313
peaklist end

peaklist start
mz=1230.06903146229
fragmentation=HCD
charge=4
header=RawFile: QE929_MSQ1321_20180329_Heba_ub_s4_10_1 Index: 15949 Silind: 86944
110.0712	2528.79638671875
116.83632	2138.56762695313
137.70009	1878.52856445313
289.05734	2033.18029785156
480.87943	2487.56640625
499.22687	7306.00244140625
612.31104	3478.45288085938
741.35919	2482.4921875
937.4798	2215.23168945313
1142.5892	2646.74975585938
1502.3064	2292.45434570313
1504.7927	2372.7421875
1567.3397	2323.67236328125
1892.5739	3019.31103515625
2085.0615	2244.53759765625
2145.4021	2558.04907226563
2388.4214	2510.85766601563
2913.1121	2682.06665039063
3360.2512	2467.14428710938
3466.5715	2824.87817382813
peaklist end

peaklist start
mz=1230.06962236817
fragmentation=HCD
charge=4
header=RawFile: QE929_MSQ1321_20180329_Heba_ub_s6_10_3 Index: 16147 Silind: 86530
101.13882	1747.85754394531
113.83903	1972.63208007813
126.05481	4390.154296875
138.05489	9096.583984375
149.35999	1977.97924804688
168.06549	2461.93725585938
204.08681	10405.5517578125
232.08124	2918.3212890625
248.52245	1873.60827636719
300.41937	2054.189453125
408.60364	1914.5751953125
635.41101	2435.25903320313
1057.0802	2521.57006835938
1230.532	4124.8994140625
3143.5828	2739.49096679688
3390.2222	2542.96435546875
4000.3677	3709.99169921875
5040.8955	3510.35693359375
peaklist end

peaklist start
mz=820.41237699386
fragmentation=HCD
charge=6
header=RawFile: QE929_MSQ1321_20180329_Heba_ub_s5_10_2 Index: 11845 Silind: 68778
129.10249	1795.60070800781
139.25696	1479.04931640625
271.24792	1423.45043945313
299.05997	3002.9833984375
375.19785	1723.17578125
420.15445	1430.13098144531
442.35101	1625.04028320313
493.24747	2341.4248046875
512.83972	1536.92041015625
840.43768	2595.10766601563
902.31445	1757.85046386719
953.51471	3248.62426757813
996.81097	1709.03308105469
1052.5804	2104.10107421875
1510.7555	2029.55725097656
peaklist end

peaklist start
mz=984.662362313301
fragmentation=HCD
charge=5
header=RawFile: QE929_MSQ1321_20180329_Heba_ub_s6_10_3 Index: 16144 Silind: 78154
113.82697	1741.35290527344
120.08125	1852.83337402344
123.89768	1675.95922851563
136.07585	1997.2724609375
166.09386	1471.95886230469
167.84256	1863.05993652344
175.11871	1643.67626953125
179.96426	1668.29992675781
198.0869	3393.5654296875
212.02512	1500.13903808594
218.05858	3408.76586914063
404.22467	2149.17724609375
464.25293	1762.42504882813
491.20126	2608.86572265625
602.22467	1772.31701660156
715.40814	26119.9260253906
786.44106	19286.6674804688
899.52853	19671.9799804688
1062.5923	26023.1733398438
1209.6486	13954.3149414063
1317.5278	2140.72875976563
1552.7612	3598.74780273438
peaklist end

peaklist start
mz=984.662711131899
fragmentation=HCD
charge=5
header=RawFile: QE929_MSQ1321_20180329_Heba_ub_s7_30_1 Index: 15609 Silind: 76124
155.75223	1534.98510742188
165.8586	1609.60607910156
198.08719	3107.23876953125
391.28809	2115.23315429688
715.4082	17736.30859375
786.44756	14612.775390625
899.52692	7079.8564453125
1062.5955	13001.9853515625
1063.3607	1876.66638183594
1209.6418	11334.8037109375
1552.7634	3289.6923828125
1553.7446	2693.81127929688
peaklist end

peaklist start
mz=984.663149774269
fragmentation=HCD
charge=5
header=RawFile: QE929_MSQ1321_20180329_Heba_ub_s3_ctrl_3 Index: 14865 Silind: 73440
113.75064	1712.93371582031
135.21773	1490.10620117188
156.71097	1678.96826171875
209.09146	1524.20751953125
218.05777	2846.8134765625
305.54153	1682.23498535156
476.3139	1698.41320800781
708.81519	1645.283203125
715.40487	17456.6071777344
786.44019	8792.6865234375
899.52509	3267.6513671875
1062.582	10429.5563964844
1156.563	1745.99426269531
1209.6457	9358.74609375
1452.9989	1827.97192382813
1473.4142	2223.55444335938
1552.7645	2982.76391601563
1797.7823	1987.36608886719
1936.2148	2296.0244140625
peaklist end

peaklist start
mz=984.663192186644
fragmentation=HCD
charge=5
header=RawFile: QE929_MSQ1321_20180329_Heba_ub_s4_10_1 Index: 16071 Silind: 79478
120.08112	2990.63818359375
133.7402	1600.57653808594
139.71304	1366.06665039063
175.11931	2091.3994140625
198.0869	3753.93627929688
201.08768	2519.45190429688
218.05833	2074.62109375
289.09836	2271.83422851563
394.66724	1654.32116699219
404.22946	1667.62658691406
455.15964	2379.60278320313
474.9437	1660.93200683594
539.64819	1712.81848144531
715.41038	22951.3068847656
786.44596	21620.6301269531
899.5249	11688.57421875
1025.2916	1937.40393066406
1062.6031	16611.00390625
1063.5895	6753.90966796875
1209.6675	19001.8872070313
1552.7913	5436.88525390625
peaklist end

peaklist start
mz=985.667285797679
fragmentation=HCD
charge=5
header=RawFile: QE929_MSQ1321_20180329_Heba_ub_s4_10_1 Index: 11446 Silind: 78591
132.23961	1631.29296875
140.70479	1450.8583984375
155.40002	1498.65576171875
188.18765	1614.77185058594
191.02966	1613.58312988281
230.6454	1424.07556152344
366.21011	1924.72326660156
659.35535	2126.81494140625
758.13995	1924.20739746094
857.38007	1750.46276855469
1152.0026	1989.80126953125
2567.9446	2567.08032226563
3099.075	2883.51123046875
4517.9214	2359.33349609375
peaklist end

peaklist start
mz=821.722738655206
fragmentation=HCD
charge=6
header=RawFile: QE929_MSQ1321_20180329_Heba_ub_s6_10_3 Index: 13442 Silind: 68913
102.2832	1309.63806152344
104.02615	1501.60693359375
109.8857	1206.64221191406
115.03732	1240.25366210938
129.10233	8508.8994140625
198.08595	1474.55395507813
244.09256	3226.6123046875
260.14285	2502.2890625
299.06424	1562.88342285156
300.19315	1662.20678710938
468.89984	1466.82958984375
502.1012	1514.34924316406
604.37854	1782.63940429688
724.29108	1644.42517089844
949.48999	2196.798828125
950.51978	1681.7099609375
961.16925	1684.390625
1123.4344	1872.10827636719
1193.5708	1830.19445800781
1376.6686	12762.62890625
1454.9875	1986.283203125
1729.257	1715.77795410156
1753.2419	2015.86572265625
peaklist end

peaklist start
mz=986.265946562639
fragmentation=HCD
charge=5
header=RawFile: QE929_MSQ1321_20180329_Heba_ub_s6_10_3 Index: 13484 Silind: 77819
102.37759	1946.1904296875
120.08112	1556.09753417969
171.11322	2336.66748046875
181.09717	12197.580078125
199.10825	10645.296875
215.09258	1676.24072265625
220.88838	1547.08654785156
225.54253	1712.84252929688
228.13489	1718.31433105469
230.7592	1512.46264648438
280.16565	10423.1796875
299.17462	1774.07702636719
384.23196	1964.90795898438
394.20718	2127.35034179688
412.21692	12716.513671875
472.9277	1901.09838867188
490.26971	1993.79724121094
507.29892	2281.00952148438
525.30341	8794.3935546875
627.25549	5524.599609375
712.35876	2280.12622070313
740.34698	2464.263671875
1013.4573	2043.18603515625
1062.5253	2437.3662109375
1306.6178	6364.4404296875
1532.707	2584.92724609375
peaklist end

peaklist start
mz=986.266581805113
fragmentation=HCD
charge=5
header=RawFile: QE929_MSQ1321_20180329_Heba_ub_s7_30_1 Index: 12948 Silind: 74550
129.10254	2128.0986328125
131.52554	1580.53942871094
171.11299	2228.96337890625
180.86746	1769.08959960938
181.09689	9104.75
199.10732	5557.72705078125
280.16403	3520.02319335938
298.17219	4236.638671875
379.67023	1727.94470214844
412.21704	9967.02734375
498.22113	2117.19091796875
525.30145	9548.5009765625
554.08698	1958.95874023438
705.72131	1820.27563476563
1141.562	2683.87841796875
1160.5538	6291.8173828125
1249.8168	2229.61791992188
1306.6138	5740.20068359375
1438.3147	1966.70092773438
peaklist end

peaklist start
mz=822.744873442067
fragmentation=HCD
charge=6
header=RawFile: QE929_MSQ1321_20180329_Heba_ub_s9_30_3 Index: 16594 Silind: 76626
114.66724	1591.57373046875
120.08086	3091.48974609375
129.10205	1545.07092285156
136.07542	2683.5009765625
190.58435	1371.73474121094
203.10219	27740.189453125
217.13257	15764.072265625
221.12743	6762.09033203125
235.52661	1502.92651367188
238.00392	1329.7626953125
245.12788	63655.62890625
246.13226	1426.04638671875
249.12297	8610.486328125
249.15849	2490.95971679688
262.15533	11170.7421875
277.15366	9924.7734375
302.1687	10496.423828125
303.20364	1911.56005859375
316.20139	20403.57421875
331.19962	1961.23779296875
344.19618	134723.903320313
374.21051	15536.1474609375
376.2225	3500.19555664063
379.1983	1770.55981445313
384.23322	2853.78540039063
457.27893	3086.80883789063
462.23352	3677.10961914063
475.26251	2222.38549804688
478.2692	2304.11962890625
479.26239	12211.111328125
493.28024	10408.3251953125
507.25913	61181.6684570313
512.73547	1795.36083984375
521.27478	31296.908203125
546.29266	39820.2578125
547.31934	2037.95910644531
564.25897	3200.5087890625
575.32172	3045.59936523438
588.34235	2494.68798828125
592.34766	53215.6689453125
610.3335	2351.54028320313
620.24023	3561.49145507813
620.34201	104576.209960938
717.38671	10139.333984375
822.43103	2138.19555664063
864.4556	19165.4243164063
926.43036	2166.40625
968.57511	22321.96875
977.53711	4887.5390625
1069.625	15914.873046875
1070.6111	7963.78125
1092.5653	2280.3095703125
1109.4812	1993.283203125
1118.1227	1779.53771972656
1198.5825	1660.69677734375
1239.6255	21313.6650390625
1281.9224	2040.0986328125
1311.6763	2195.0546875
peaklist end

peaklist start
mz=822.913548313523
fragmentation=HCD
charge=6
header=RawFile: QE929_MSQ1321_20180329_Heba_ub_s2_ctrl_2 Index: 16353 Silind: 68264
129.10286	1614.70520019531
132.09831	1333.72265625
136.07555	1682.3623046875
138.71313	1362.88232421875
159.09181	1777.81359863281
176.71004	1388.44799804688
204.13283	1829.9638671875
214.11809	2438.10791015625
221.12819	6334.36767578125
249.12338	10041.8935546875
315.16977	1482.87536621094
666.37958	2245.126953125
968.57107	11050.8930664063
1069.6173	5262.39306640625
1429.6722	1927.28381347656
peaklist end

peaklist start
mz=822.913548313523
fragmentation=HCD
charge=6
header=RawFile: QE929_MSQ1321_20180329_Heba_ub_s2_ctrl_2 Index: 16385 Silind: 68264
113.04655	1282.30090332031
117.86001	1409.28271484375
129.1021	2098.67504882813
207.80519	1577.35510253906
221.12752	1617.36633300781
249.12265	2895.85034179688
327.5437	1729.73815917969
548.79236	1468.02416992188
725.51306	1616.62487792969
745.75256	2011.39904785156
781.96582	1822.5322265625
874.48694	1951.44201660156
913.16278	2549.66918945313
968.57031	10057.4140625
1069.6177	6415.76708984375
1884.0131	1928.22863769531
1940.3647	1847.14489746094
2064.3464	1715.37377929688
peaklist end

peaklist start
mz=823.553798274494
fragmentation=HCD
charge=6
header=RawFile: QE929_MSQ1321_20180329_Heba_ub_s9_30_3 Index: 13593 Silind: 74801
104.05334	7802.08447265625
110.07106	1425.38830566406
115.05043	2585.15454101563
115.08702	3991.25610351563
116.07014	1912.15759277344
130.06529	2393.44702148438
132.08151	1975.7314453125
136.0759	2731.12451171875
139.08691	2253.29443359375
141.06625	13816.544921875
141.10187	2351.28637695313
143.11775	8541.5771484375
158.092	1633.25903320313
159.0918	38986.17578125
167.08191	15304.029296875
169.09729	3186.12329101563
171.11287	22206.2109375
171.14865	3580.85961914063
175.11894	8976.3681640625
183.14943	10710.69921875
184.10756	11642.25
186.08723	7173.90966796875
186.12352	8443.005859375
187.08801	2274.49194335938
195.07692	1961.53845214844
199.10605	2052.59008789063
199.14491	13054.466796875
200.14661	2214.568359375
203.12167	21847.7265625
211.14389	9617.9404296875
212.10294	147278.890625
213.10597	10697.447265625
214.1188	9361.6953125
216.1133	3080.9609375
225.15942	8103.42529296875
227.10229	3625.19091796875
229.12979	18392.826171875
230.13318	1812.86096191406
231.11598	21640.45703125
240.13306	3289.9052734375
244.10738	3874.72802734375
266.14972	7599.68896484375
270.18135	46221.7016601563
283.13992	9719.0419921875
283.17636	13165.4697265625
285.15524	14430.8603515625
311.17115	85598.0908203125
330.18591	13131.3623046875
333.18716	12198.6953125
337.18735	14736.1689453125
346.14319	8690.1435546875
352.16022	10015.0126953125
354.21405	12836.173828125
365.1817	10189.7880859375
380.15528	21022.0236816406
382.20809	46250.69140625
384.22192	10469.94921875
401.21956	21569.3547363281
403.16165	7360.78759765625
408.18842	6530.84228515625
430.20776	6155.78857421875
445.21057	7146.86083984375
451.23199	16711.08203125
462.22565	11464.44921875
464.24728	7923.27880859375
468.25528	10277.4267578125
471.24319	2850.60571289063
479.22488	18615.197265625
481.27697	28225.6032714844
496.25339	15740.1298828125
500.28882	8485.95581054688
502.22809	3852.509765625
522.26788	2646.7236328125
532.27307	1844.63317871094
550.2594	5932.05029296875
561.24748	14951.904296875
567.28793	13161.8173828125
573.26801	2422.82470703125
580.34472	13451.01171875
589.24445	9886.2607421875
591.27317	16957.3435058594
642.30365	2292.3251953125
650.31665	7499.0244140625
660.30676	6948.298828125
666.35779	2404.6162109375
670.31824	2161.25390625
672.33258	2859.841796875
688.30994	9889.56005859375
711.38391	3499.72875976563
736.34711	13427.521484375
759.35455	3728.59985351563
761.04639	2509.59521484375
761.37531	2240.193359375
771.40076	1983.65283203125
781.37219	2368.65942382813
809.88751	1896.95727539063
810.43695	1915.36279296875
858.40546	2589.22094726563
884.39252	1826.86499023438
915.44873	6935.12841796875
950.45964	19576.5971679688
950.96948	13534.4833984375
954.47589	2611.12329101563
1016.5007	26119.37890625
1035.5079	3652.87280273438
1036.0225	3383.57250976563
1069.5042	2156.05346679688
1093.5442	2658.05712890625
1095.5297	20390.8464355469
1113.553	477099.77734375
1116.5482	2824.94091796875
1166.5517	4372.0302734375
1166.5636	11628.7236328125
1299.6442	13666.5068359375
1300.6234	10669.849609375
1340.6097	2615.71118164063
1356.6501	39192.828125
1356.6611	25667.62109375
1357.6654	25775.875
1358.6469	9252.5390625
1471.6798	60909.498046875
1472.6781	10965.61328125
1473.7068	5349.69921875
1570.7475	44862.8845214844
1571.7251	8807.6220703125
1572.7448	2887.42358398438
1618.7772	3722.3828125
1652.0308	2386.0517578125
1701.7869	53066.1806640625
1702.7698	10647.5634765625
1703.7915	3492.71850585938
1800.8114	3037.138671875
1800.8575	62009.0266113281
1910.4711	2321.94067382813
1970.9581	39921.26953125
2070.1812	2071.5517578125
peaklist end

peaklist start
mz=988.263697281458
fragmentation=HCD
charge=5
header=RawFile: QE929_MSQ1321_20180329_Heba_ub_s4_10_1 Index: 13726 Silind: 79041
132.45372	1742.39428710938
136.07567	25010.75
145.07826	1455.47094726563
160.8862	1526.20178222656
183.14922	10583.8994140625
185.16365	2168.6044921875
202.83862	1512.48022460938
211.14371	7332.923828125
235.14336	3406.29711914063
244.63976	1549.88696289063
265.11734	1805.72009277344
312.19019	1914.8486328125
315.1684	2809.50048828125
389.1832	1821.53271484375
449.27597	6653.00439453125
497.27057	6359.02685546875
698.36584	1961.53576660156
832.87512	1943.56665039063
1188.6045	2599.01098632813
1194.6135	2235.49487304688
1499.7943	7702.365234375
peaklist end

peaklist start
mz=988.263919869049
fragmentation=HCD
charge=5
header=RawFile: QE929_MSQ1321_20180329_Heba_ub_s8_30_2 Index: 13635 Silind: 79780
136.07561	31636.255859375
159.091	1697.11950683594
183.1492	11445.3212890625
185.16429	3845.11450195313
211.14371	2591.38671875
233.12907	2663.29150390625
235.14384	7281.2021484375
271.70761	1817.67663574219
387.51624	1599.50524902344
389.18286	2075.00537109375
449.27539	2815.22045898438
497.26816	3058.84130859375
752.91766	1829.61853027344
763.40497	3904.42431640625
889.07806	1814.55834960938
1844.8431	1930.31787109375
peaklist end

peaklist start
mz=823.721239326898
fragmentation=HCD
charge=6
header=RawFile: QE929_MSQ1321_20180329_Heba_ub_s6_10_3 Index: 13638 Silind: 68991
103.49651	1482.72045898438
104.38048	1445.08618164063
130.06468	1685.41491699219
159.09149	7340.50439453125
183.11281	2930.16650390625
186.78912	1324.93542480469
187.14369	2879.95556640625
317.52859	1497.63818359375
801.49713	2119.40966796875
1315.5642	1646.86804199219
1548.4589	1858.68225097656
2003.5118	2268.21826171875
2521.3574	2182.6484375
peaklist end

peaklist start
mz=988.264108011209
fragmentation=HCD
charge=5
header=RawFile: QE929_MSQ1321_20180329_Heba_ub_s6_10_3 Index: 14075 Silind: 77859
101.07154	1924.75500488281
104.63676	1583.47229003906
106.51733	1673.85717773438
133.40527	1644.07177734375
136.07562	6907.19580078125
152.55219	1733.4462890625
159.09196	2476.22143554688
176.99359	1484.63610839844
185.16431	17907.953125
203.8094	1662.90625
213.15953	6942.009765625
233.12848	6713.681640625
324.98859	1616.87573242188
389.18066	7586.07470703125
587.21674	1675.20373535156
659.00092	1749.04821777344
673.45087	1855.80798339844
872.92145	2426.95825195313
1080.2992	1819.66247558594
1086.7356	2154.4873046875
1284.576	2339.16772460938
1478.6361	2970.2314453125
1781.4982	1991.5185546875
4216.4922	2349.033203125
4218.3633	2840.8896484375
peaklist end

peaklist start
mz=823.721376207437
fragmentation=HCD
charge=6
header=RawFile: QE929_MSQ1321_20180329_Heba_ub_s9_30_3 Index: 13253 Silind: 74718
129.44238	1393.27819824219
156.84807	1334.31030273438
159.09155	2035.90246582031
171.11151	2203.3779296875
180.81808	1454.82666015625
187.1433	2064.62963867188
190.61497	1540.10302734375
212.10262	11579.6806640625
212.83879	1444.67309570313
234.6416	1414.98559570313
242.14891	1401.62768554688
271.77921	1417.1904296875
311.17252	5903.158203125
320.57721	1455.88806152344
382.20932	2131.92749023438
551.75372	1608.41979980469
566.28595	2659.56372070313
903.4295	2456.1611328125
988.47308	2088.17529296875
1131.5684	20121.6376953125
1267.0409	1825.10949707031
peaklist end

peaklist start
mz=988.264596327422
fragmentation=HCD
charge=5
header=RawFile: QE929_MSQ1321_20180329_Heba_ub_s4_10_1 Index: 14880 Silind: 79221
126.05517	8461.630859375
138.0551	7548.05517578125
173.04553	1774.0771484375
186.07597	1734.712890625
189.62149	1527.44140625
192.62047	1602.84240722656
204.0863	12175.1748046875
795.45813	2147.94409179688
796.47675	1968.837890625
973.69635	1766.80969238281
1149.5781	1913.84326171875
1352.8217	2062.6083984375
peaklist end

peaklist start
mz=823.721922435613
fragmentation=HCD
charge=6
header=RawFile: QE929_MSQ1321_20180329_Heba_ub_s8_30_2 Index: 13365 Silind: 68183
116.51301	1498.98706054688
152.4258	1562.7685546875
187.14374	7515.2607421875
215.13844	3410.52685546875
227.10135	1831.64526367188
238.11897	1203.513671875
295.98337	1880.65795898438
341.14395	1712.55529785156
379.00424	1856.52807617188
419.67398	1622.98303222656
428.7496	1623.41003417969
442.49756	1501.20043945313
474.28104	1571.6611328125
589.27234	1616.50720214844
688.40479	1846.66052246094
801.4892	1880.56359863281
916.51471	4921.64013671875
1308.4432	1664.30834960938
1355.697	7697.53393554688
1515.9071	1773.78833007813
1523.4939	1703.41906738281
1535.4814	1789.13598632813
1887.9135	2119.03491210938
peaklist end

peaklist start
mz=823.721922435613
fragmentation=HCD
charge=6
header=RawFile: QE929_MSQ1321_20180329_Heba_ub_s8_30_2 Index: 13465 Silind: 68183
101.07176	1626.73657226563
110.07171	1659.12353515625
136.0753	2847.85327148438
159.81032	1240.07824707031
223.98682	1487.10131835938
270.14368	6469.5087890625
304.97058	1637.17419433594
601.55133	1624.75695800781
956.47906	2065.49682617188
1213.6921	2008.12084960938
1274.6071	4949.90258789063
peaklist end

peaklist start
mz=823.722162819595
fragmentation=HCD
charge=6
header=RawFile: QE929_MSQ1321_20180329_Heba_ub_s3_ctrl_3 Index: 13082 Silind: 64636
109.28171	1166.87463378906
148.80853	1267.48278808594
168.28313	1412.70471191406
171.11269	1806.6953125
200.78751	1583.47705078125
203.1205	2038.19274902344
212.10242	8522.16796875
212.96492	1273.36181640625
229.12823	1721.21484375
270.18185	2638.53466796875
283.17706	1429.62243652344
311.1702	7046.2763671875
382.20767	2125.41577148438
462.22906	2327.677734375
479.22836	1718.80932617188
540.05518	1662.88146972656
645.70404	1658.13256835938
690.33215	2635.15258789063
767.95013	1502.30981445313
851.39935	2692.9287109375
900.92096	3244.57641601563
976.47449	1692.44226074219
986.97375	1826.96630859375
1131.5714	9777.349609375
1204.9075	1600.12548828125
1208.598	1667.87841796875
1209.2972	1737.23059082031
1275.4022	1896.77795410156
1471.6548	2254.630859375
peaklist end

peaklist start
mz=988.265417364364
fragmentation=HCD
charge=5
header=RawFile: QE929_MSQ1321_20180329_Heba_ub_s7_30_1 Index: 14405 Silind: 75818
116.44403	1607.4189453125
126.05499	7635.34130859375
128.2352	1407.79736328125
138.05492	7057.7421875
168.06482	2696.72900390625
186.07585	2438.80737304688
193.46777	1909.03076171875
204.08708	11260.275390625
213.1012	1632.3994140625
274.09103	2955.37622070313
324.21481	1782.3359375
611.92383	2016.68688964844
886.43561	2024.56506347656
922.39954	1798.27563476563
1166.0497	1841.26867675781
1745.5435	2107.6796875
2468.0483	2016.23449707031
2692.0347	2454.35888671875
3119.1099	2004.32482910156
peaklist end

peaklist start
mz=823.88734029748
fragmentation=HCD
charge=6
header=RawFile: QE929_MSQ1321_20180329_Heba_ub_s7_30_1 Index: 13352 Silind: 65890
102.46802	1389.68286132813
136.07553	8751.607421875
159.09183	2497.69970703125
178.49908	1417.79760742188
180.3692	1439.44201660156
183.14923	11409.7685546875
184.15135	1676.70092773438
185.16397	2450.70336914063
197.67853	1690.30041503906
199.10959	1706.05798339844
210.95441	1517.54663085938
211.14453	12868.162109375
212.10344	2104.85229492188
227.10255	7954.23388671875
310.21198	9818.0439453125
311.17123	2001.99047851563
340.18518	8989.6005859375
439.25626	6936.12158203125
557.78937	1729.22192382813
588.21887	1865.82165527344
778.42395	2343.90600585938
810.40619	8203.6201171875
856.41418	1737.02575683594
921.44727	2090.46118164063
947.75232	1870.61376953125
1113.5676	4144.29223632813
1168.5471	3296.13110351563
1207.5946	1872.95397949219
1618.7844	2521.64575195313
2318.3547	2175.87060546875
3356.6111	2117.98461914063
peaklist end

peaklist start
mz=988.463366240403
fragmentation=HCD
charge=5
header=RawFile: QE929_MSQ1321_20180329_Heba_ub_s9_30_3 Index: 15226 Silind: 84289
119.15876	1762.08715820313
126.05486	7265.61328125
138.05531	1706.04931640625
164.24829	1573.14306640625
168.06612	1769.76794433594
171.36955	1900.60546875
185.43138	1540.90600585938
186.07466	2086.31591796875
196.05952	1855.42614746094
204.08609	10586.126953125
218.48436	2075.48681640625
224.22282	1653.23022460938
282.72867	2131.240234375
441.56628	1637.9150390625
546.9549	1918.39196777344
550.01129	1820.94372558594
691.66766	1851.4072265625
1217.5355	1914.41088867188
2023.4264	2352.3564453125
3089.9373	2170.7333984375
3929.5034	2218.84448242188
4015.467	2232.38745117188
peaklist end

peaklist start
mz=823.888147643316
fragmentation=HCD
charge=6
header=RawFile: QE929_MSQ1321_20180329_Heba_ub_s2_ctrl_2 Index: 13982 Silind: 67845
102.05592	4205.23291015625
120.39073	3244.7880859375
120.3995	3337.34985351563
133.04326	18224.337890625
136.07614	5900.4130859375
141.10306	5488.88916015625
141.75002	3770.06079101563
159.09264	4365.10302734375
166.50276	3515.54321289063
169.097	6356.18603515625
169.13412	18061.845703125
170.3606	3284.7080078125
171.11354	4546.25341796875
175.11934	23458.4453125
183.15027	3834.43725585938
197.10355	4371.82080078125
197.1282	4725.50830078125
199.10757	118184.2578125
200.11069	6948.458984375
201.1239	4747.7998046875
203.1221	4029.80688476563
211.14536	3958.40454101563
212.10294	26194.1640625
214.1291	4776.083984375
227.10242	231380.890625
227.12473	8190.02197265625
228.10666	20162.0625
229.11783	5721.9091796875
244.13033	6748.70947265625
246.12766	5524.05029296875
268.16574	8483.0205078125
270.14496	6481.1689453125
274.1214	15535.2861328125
276.16643	80169.5053710938
280.13031	3919.69116210938
298.13941	145732.411132813
311.17285	14155.6474609375
333.19061	4688.205078125
340.18866	9079.208984375
342.1291	113154.776367188
352.16388	5586.0986328125
365.1799	5562.5634765625
381.24951	4769.5595703125
389.14682	25814.650390625
395.20792	3804.14086914063
405.21112	23173.6015625
408.70538	4880.50927734375
413.16833	21612.634765625
420.71179	4469.43115234375
430.20496	15172.4658203125
452.22327	5036.4013671875
466.2196	19513.92578125
486.73938	4314.375
514.74396	6498.9580078125
518.29108	28418.259765625
538.25354	4808.4287109375
543.29265	41303.4272460938
557.28174	5222.97265625
579.27057	4302.4814453125
589.32944	65703.5908203125
612.3089	16485.49609375
639.26416	15772.939453125
675.3233	4002.30126953125
688.39655	26691.654296875
703.32067	41512.68359375
768.43573	5437.55419921875
785.45168	673111.721679688
788.40656	8354.330078125
816.40333	34145.3227539063
833.41748	6305.33837890625
840.42249	7853.68359375
851.40771	15781.3896484375
851.8985	7504.18603515625
859.44406	12993.3173828125
900.47471	144485.43359375
900.93323	6462.912109375
901.93475	6941.18701171875
931.42883	677692.510742188
950.9671	5630.03564453125
957.44086	5830.88671875
1011.521	6950.181640625
1016.5116	12660.5458984375
1028.4714	4589.71826171875
1029.5203	72118.51171875
1039.499	4968.75927734375
1040.5206	4612.1748046875
1044.5134	347540.0625
1126.5735	627614.155761719
1131.5531	24136.3037109375
1133.5431	4658.27880859375
1197.613	106225.463378906
1228.543	12508.791015625
1228.5651	41525.5439453125
1229.5583	4548.3251953125
1242.6105	22761.1811523438
1270.6112	111932.4140625
1272.6074	12656.154296875
1313.6614	42695.5625
1314.6432	27823.916015625
1326.6459	36504.57421875
1341.6463	119078.322265625
1423.7067	121200.6640625
1682.7411	5555.44189453125
2108.7402	5834.9130859375
peaklist end

peaklist start
mz=988.464513878216
fragmentation=HCD
charge=5
header=RawFile: QE929_MSQ1321_20180329_Heba_ub_s5_10_2 Index: 12692 Silind: 78856
128.78035	1585.615234375
159.24982	1410.69787597656
186.731	1436.55249023438
262.46848	1800.45373535156
588.98944	1733.12365722656
1743.8408	25667.7160644531
2074.4546	2013.82336425781
2106.3721	2163.26977539063
2355.3088	2219.92236328125
2386.0898	2032.06530761719
3723.5598	2243.259765625
peaklist end

peaklist start
mz=988.465281255649
fragmentation=HCD
charge=5
header=RawFile: QE929_MSQ1321_20180329_Heba_ub_s8_30_2 Index: 14733 Silind: 79979
105.05116	1367.05004882813
105.15559	1511.42858886719
126.05522	14131.6416015625
138.05493	9636.1689453125
144.06613	1809.01196289063
168.06601	9934.9677734375
179.03313	2015.98718261719
186.07625	2458.9404296875
204.08643	17347.54296875
222.58264	1689.3271484375
232.082	2943.42431640625
274.09216	8346.5
294.46155	1698.04968261719
302.08588	1642.46362304688
556.25568	2012.72143554688
785.25916	1778.66931152344
848.4884	2460.29125976563
975.52289	2251.4599609375
1010.565	2059.6279296875
1339.7058	1866.50122070313
2405.2046	2256.2890625
peaklist end

peaklist start
mz=988.662586274154
fragmentation=HCD
charge=5
header=RawFile: QE929_MSQ1321_20180329_Heba_ub_s7_30_1 Index: 15047 Silind: 76010
136.07607	2512.36694335938
167.71292	1822.90307617188
204.08482	2170.68408203125
211.07285	1680.46142578125
261.12177	2012.21264648438
298.17435	3809.68310546875
377.18192	1860.70776367188
389.17984	2014.00756835938
410.2695	1743.38391113281
1445.2758	2556.94189453125
2237.6167	2251.55590820313
2474.4277	2555.73193359375
peaklist end

peaklist start
mz=824.055003506488
fragmentation=HCD
charge=6
header=RawFile: QE929_MSQ1321_20180329_Heba_ub_s3_ctrl_3 Index: 12826 Silind: 64629
136.07568	1837.43041992188
159.09216	1543.83776855469
183.14874	1862.34716796875
211.14388	2356.87475585938
235.10638	1740.02062988281
248.13803	2085.63110351563
470.7851	1699.7744140625
856.51367	1996.70373535156
1044.5922	1776.33215332031
1101.5931	9750.01538085938
1610.1144	1976.046875
peaklist end

peaklist start
mz=824.055003506488
fragmentation=HCD
charge=6
header=RawFile: QE929_MSQ1321_20180329_Heba_ub_s3_ctrl_3 Index: 12849 Silind: 64629
128.78464	1805.60009765625
129.54227	1474.48205566406
136.07622	2726.06616210938
137.83556	1200.8564453125
183.14958	8190.29052734375
211.14397	7026.09423828125
227.10316	2038.669921875
271.59143	1452.66198730469
310.21225	2052.26416015625
340.18805	5437.90673828125
408.97919	1647.99230957031
439.25592	5713.19384765625
458.3736	1878.34399414063
488.71851	1644.53259277344
508.44736	1520.04211425781
577.19373	1663.8291015625
630.81659	1484.81713867188
703.32751	1626.13415527344
810.40009	1995.46704101563
924.45697	2370.65966796875
1029.4927	1606.13513183594
1225.8774	1962.96826171875
2975.8972	2499.31860351563
peaklist end

peaklist start
mz=988.665606024032
fragmentation=HCD
charge=5
header=RawFile: QE929_MSQ1321_20180329_Heba_ub_s4_10_1 Index: 13585 Silind: 78975
115.034	1565.13757324219
124.52861	1579.18212890625
185.16481	9794.6064453125
213.1593	2790.3720703125
248.35498	1700.57360839844
389.1806	3466.62353515625
1053.7089	2185.85375976563
1223.192	1883.37182617188
1284.5544	3461.68286132813
1974.2593	2308.18041992188
2692.0115	2423.15209960938
3095.0361	2443.34838867188
4114.5469	2420.4619140625
4679.4463	2787.14916992188
peaklist end

peaklist start
mz=988.665713759099
fragmentation=HCD
charge=5
header=RawFile: QE929_MSQ1321_20180329_Heba_ub_s7_30_1 Index: 13531 Silind: 74615
159.0923	1803.84399414063
184.50542	1628.52038574219
185.16537	11594.2060546875
213.15953	2426.90380859375
233.12839	2057.49243164063
261.12308	2102.26220703125
389.17979	5354.3828125
447.03439	1757.79284667969
472.16983	1736.96350097656
662.37939	1794.92456054688
667.0752	1682.3740234375
1298.8365	1923.95397949219
1319.3951	2207.69067382813
1478.6705	3139.18872070313
2199.1738	2493.0654296875
2301.8301	2297.41064453125
4865.4087	2350.13500976563
5031.3872	2522.81689453125
peaklist end

peaklist start
mz=988.86515682903
fragmentation=HCD
charge=5
header=RawFile: QE929_MSQ1321_20180329_Heba_ub_s7_30_1 Index: 13353 Silind: 74600
101.49899	1642.53527832031
136.07527	2317.85083007813
142.44498	1768.13232421875
144.64137	1679.48352050781
147.11201	2669.88916015625
149.33392	1477.81640625
150.32129	1634.62963867188
160.524	1765.05737304688
185.16458	15091.0751953125
195.01637	1784.73254394531
213.15933	5739.56787109375
233.12868	3766.3359375
261.12354	2573.22216796875
281.7016	1446.87670898438
371.31268	1666.79760742188
389.18225	3687.08520507813
447.08954	1608.04064941406
447.15652	1818.75817871094
480.71725	1798.54345703125
834.56915	1897.19689941406
871.10138	2058.390625
1284.5588	2928.025390625
1555.218	2279.33276367188
1682.6444	2019.69445800781
1768.4563	1968.87805175781
1833.6542	2225.615234375
1967.5081	2241.78637695313
2474.155	2214.11547851563
3320.5999	2546.59204101563
4027.3367	2382.78930664063
4253.6221	2514.91186523438
4507.0127	2407.24975585938
peaklist end

peaklist start
mz=988.865533609128
fragmentation=HCD
charge=5
header=RawFile: QE929_MSQ1321_20180329_Heba_ub_s6_10_3 Index: 14075 Silind: 77869
101.07154	1924.75500488281
104.63676	1583.47229003906
106.51733	1673.85717773438
133.40527	1644.07177734375
136.07562	6907.19580078125
152.55219	1733.4462890625
159.09196	2476.22143554688
176.99359	1484.63610839844
185.16431	17907.953125
203.8094	1662.90625
213.15953	6942.009765625
233.12848	6713.681640625
324.98859	1616.87573242188
389.18066	7586.07470703125
587.21674	1675.20373535156
659.00092	1749.04821777344
673.45087	1855.80798339844
872.92145	2426.95825195313
1080.2992	1819.66247558594
1086.7356	2154.4873046875
1284.576	2339.16772460938
1478.6361	2970.2314453125
1781.4982	1991.5185546875
4216.4922	2349.033203125
4218.3633	2840.8896484375
peaklist end

peaklist start
mz=988.866045685418
fragmentation=HCD
charge=5
header=RawFile: QE929_MSQ1321_20180329_Heba_ub_s4_10_1 Index: 13585 Silind: 78976
115.034	1565.13757324219
124.52861	1579.18212890625
185.16481	9794.6064453125
213.1593	2790.3720703125
248.35498	1700.57360839844
389.1806	3466.62353515625
1053.7089	2185.85375976563
1223.192	1883.37182617188
1284.5544	3461.68286132813
1974.2593	2308.18041992188
2692.0115	2423.15209960938
3095.0361	2443.34838867188
4114.5469	2420.4619140625
4679.4463	2787.14916992188
peaklist end

peaklist start
mz=988.866045685418
fragmentation=HCD
charge=5
header=RawFile: QE929_MSQ1321_20180329_Heba_ub_s4_10_1 Index: 13781 Silind: 78976
101.07207	1854.94299316406
123.26461	1684.37646484375
136.07625	8060.71435546875
147.11273	2005.28088378906
159.09187	3052.46704101563
163.7014	1725.02124023438
185.16451	18020.59765625
213.15996	8382.265625
214.16293	1828.32165527344
215.13887	1501.76306152344
227.88084	1585.67932128906
233.12846	8862.8359375
261.12326	6501.78076171875
378.64294	1917.40698242188
389.18253	6435.4619140625
565.07373	1815.35217285156
630.45428	1644.84338378906
633.789	2488.54321289063
654.50336	1957.25219726563
656.89941	2178.93798828125
695.86542	1874.92614746094
763.40295	2231.00903320313
1284.5599	2797.19897460938
1285.551	2715.65209960938
1477.6805	2395.37768554688
1755.6185	2119.30786132813
4934.2964	2549.771484375
peaklist end

peaklist start
mz=1647.75039236574
fragmentation=HCD
charge=3
header=RawFile: QE929_MSQ1321_20180329_Heba_ub_s8_30_2 Index: 21265 Silind: 94606
102.29876	2523.3984375
121.34335	2501.67163085938
145.79288	2273.06567382813
192.76189	2319.15502929688
198.10397	2680.55004882813
245.9726	2243.00268554688
270.47903	2564.21215820313
368.6424	2596.2294921875
1182.4323	2845.53393554688
1575.0912	3298.072265625
2330.4849	3073.69262695313
2500.5806	3518.552734375
peaklist end

peaklist start
mz=989.06400165672
fragmentation=HCD
charge=5
header=RawFile: QE929_MSQ1321_20180329_Heba_ub_s6_10_3 Index: 13257 Silind: 77791
104.29094	1586.72827148438
129.10204	6733.90283203125
136.07497	2968.22485351563
147.11179	2176.30712890625
154.20792	1509.80944824219
162.44827	1435.49291992188
294.86218	1542.00671386719
327.12598	1501.21032714844
440.21494	2003.94128417969
476.17581	1840.15979003906
577.10352	1788.09521484375
816.42017	8402.1318359375
939.99133	2729.4130859375
940.50543	2529.84912109375
1063.5732	14512.33203125
1064.5636	7898.4267578125
1179.1938	2204.107421875
1189.8654	1843.20202636719
1291.739	2087.71313476563
peaklist end

peaklist start
mz=824.398256336625
fragmentation=HCD
charge=6
header=RawFile: QE929_MSQ1321_20180329_Heba_ub_s4_10_1 Index: 11451 Silind: 64614
115.52242	1485.05212402344
136.07568	1782.99914550781
142.98431	1484.21484375
175.11836	2122.29150390625
212.10199	6879.85986328125
244.28831	1475.00561523438
259.38159	1437.74194335938
311.17239	2071.74194335938
382.2092	2536.29809570313
501.7515	1941.15991210938
703.40289	1689.76745605469
841.37134	2496.40307617188
1131.5592	8381.94165039063
1254.2552	1656.07446289063
1307.3199	1673.77941894531
1486.0127	2276.00122070313
1762.6589	1909.96997070313
peaklist end

peaklist start
mz=989.264884690744
fragmentation=HCD
charge=5
header=RawFile: QE929_MSQ1321_20180329_Heba_ub_s9_30_3 Index: 12921 Silind: 83270
104.98394	1558.33520507813
127.8455	1334.68188476563
129.10225	2663.388671875
136.07629	2032.06311035156
143.10764	1787.84680175781
166.88062	1556.38928222656
168.98628	1495.87976074219
234.41571	1639.51525878906
261.41956	1558.35620117188
261.44745	1620.97888183594
265.0694	1564.20251464844
316.35342	1864.32177734375
354.38794	1587.45239257813
440.21268	1846.18212890625
472.36365	1838.67407226563
535.09479	1741.1962890625
589.26874	1858.05310058594
658.64514	1929.52331542969
661.93359	2050.59350585938
816.42133	10199.1396484375
1063.5723	12899.0263671875
1064.5598	3232.47924804688
1162.629	5833.4765625
1291.7235	3050.13305664063
1377.5513	2057.86987304688
1571.295	1865.90258789063
1780.8661	2030.33264160156
2021.9647	2099.6884765625
peaklist end

peaklist start
mz=1236.56604839418
fragmentation=HCD
charge=4
header=RawFile: QE929_MSQ1321_20180329_Heba_ub_s7_30_1 Index: 15854 Silind: 85063
102.02697	1637.00390625
110.38273	1918.8583984375
115.11745	1495.24328613281
157.31105	2040.19641113281
215.62251	1819.51818847656
237.57381	2011.71423339844
253.45494	1732.30712890625
292.31638	1925.56652832031
293.37347	2691.79321289063
658.17999	2010.22485351563
1389.0288	2843.84204101563
1431.7388	2668.57934570313
1440.4198	2299.18579101563
1612.7297	2441.03686523438
2068.4519	2381.13330078125
2356.6475	2843.9111328125
peaklist end

peaklist start
mz=989.466085066568
fragmentation=HCD
charge=5
header=RawFile: QE929_MSQ1321_20180329_Heba_ub_s2_ctrl_2 Index: 13829 Silind: 79240
114.7558	1456.64416503906
130.09512	1747.80895996094
139.72455	1603.4296875
185.16451	1935.84497070313
196.15367	1535.74523925781
255.9173	1705.00329589844
388.39322	1840.435546875
389.17834	2368.44946289063
532.02533	1868.1484375
722.005	2061.71801757813
725.47876	1608.75988769531
796.11359	1796.373046875
1315.2797	1886.18713378906
1854.9238	2082.07495117188
1968.7211	2418.81396484375
2589.5891	2181.62646484375
3803.887	2305.69653320313
4220.6719	2167.94677734375
4353.8989	2721.97900390625
peaklist end

peaklist start
mz=1236.81762883714
fragmentation=HCD
charge=4
header=RawFile: QE929_MSQ1321_20180329_Heba_ub_s4_10_1 Index: 16312 Silind: 86957
100.59966	1802.88549804688
173.10321	1704.95471191406
173.26323	1979.962890625
198.08481	1676.40026855469
245.5399	1828.28820800781
257.01282	1841.06201171875
276.15237	2053.6103515625
305.00424	1942.48034667969
712.39874	2223.15869140625
717.38293	2223.06958007813
1037.3654	2133.70239257813
1594.4504	2484.67236328125
1729.3462	2425.83642578125
2294.5222	2766.83276367188
peaklist end

peaklist start
mz=1236.81845603028
fragmentation=HCD
charge=4
header=RawFile: QE929_MSQ1321_20180329_Heba_ub_s9_30_3 Index: 16083 Silind: 89876
109.52611	1851.07470703125
117.73635	1849.33813476563
139.62865	1885.22534179688
163.29657	1805.30603027344
238.89093	1925.31530761719
243.27924	1837.04443359375
251.75006	1773.55310058594
273.1362	2212.20385742188
301.13083	2344.78076171875
657.33618	2232.84887695313
1741.1959	2325.50390625
2453.6011	2521.41552734375
peaklist end

peaklist start
mz=1237.06848952513
fragmentation=HCD
charge=4
header=RawFile: QE929_MSQ1321_20180329_Heba_ub_s8_30_2 Index: 16221 Silind: 88124
126.05544	3011.287109375
138.05511	2933.09643554688
155.64771	1865.41186523438
234.99675	1921.25549316406
314.4957	2078.35546875
542.43939	2488.30834960938
760.79498	2283.60595703125
770.43799	2519.10815429688
1959.569	2546.21411132813
1962.0387	2561.4345703125
2320.1072	2539.001953125
2425.9426	2535.337890625
2563.9155	2532.515625
3447.2173	2956.36572265625
3473.1353	3209.83374023438
3581.1938	2689.49560546875
4276.7046	2961.52661132813
peaklist end

peaklist start
mz=989.856386411876
fragmentation=HCD
charge=5
header=RawFile: QE929_MSQ1321_20180329_Heba_ub_s6_10_3 Index: 15848 Silind: 78141
108.93458	1622.09423828125
122.75463	1496.42492675781
138.15385	1463.23486328125
159.0934	1785.70007324219
186.35168	1373.77453613281
232.35652	1627.24731445313
263.49585	1582.80187988281
315.32339	1703.14477539063
387.42593	1754.31311035156
978.78729	1977.19702148438
1524.8899	2229.6630859375
1583.4655	2143.40502929688
3582.6689	2408.50512695313
peaklist end

peaklist start
mz=1237.81896956916
fragmentation=HCD
charge=4
header=RawFile: QE929_MSQ1321_20180329_Heba_ub_s4_10_1 Index: 16166 Silind: 86958
106.50313	1847.07116699219
126.05498	4699.9326171875
138.05519	3749.77709960938
204.08632	3987.96411132813
232.08142	7547.955078125
302.8125	1923.23669433594
369.4183	1866.99694824219
475.67239	2024.80249023438
599.39911	1830.79162597656
731.94806	2207.80297851563
877.32196	2104.29248046875
931.11621	2358.06420898438
1458.5763	2662.94873046875
1736.1694	2281.36694335938
2396.3843	2287.6396484375
2661.0305	2521.25732421875
peaklist end

peaklist start
mz=990.461447021914
fragmentation=HCD
charge=5
header=RawFile: QE929_MSQ1321_20180329_Heba_ub_s7_30_1 Index: 15324 Silind: 76142
147.79977	1438.95471191406
171.11188	2098.25024414063
240.13576	1938.82678222656
2186.3035	2153.80395507813
2367.6287	2075.00366210938
2781.4849	1941.77404785156
peaklist end

peaklist start
mz=990.461809733862
fragmentation=HCD
charge=5
header=RawFile: QE929_MSQ1321_20180329_Heba_ub_s6_10_3 Index: 15848 Silind: 78140
108.93458	1622.09423828125
122.75463	1496.42492675781
138.15385	1463.23486328125
159.0934	1785.70007324219
186.35168	1373.77453613281
232.35652	1627.24731445313
263.49585	1582.80187988281
315.32339	1703.14477539063
387.42593	1754.31311035156
978.78729	1977.19702148438
1524.8899	2229.6630859375
1583.4655	2143.40502929688
3582.6689	2408.50512695313
peaklist end

peaklist start
mz=990.462121634829
fragmentation=HCD
charge=5
header=RawFile: QE929_MSQ1321_20180329_Heba_ub_s6_10_3 Index: 16143 Silind: 78203
116.98802	1484.61743164063
119.89883	1465.52893066406
130.06531	1871.71801757813
136.07559	2363.18530273438
159.09126	13243.6923828125
177.33603	1749.79040527344
246.12263	3403.59301757813
274.11734	9930.2255859375
366.97983	1529.91931152344
430.20718	3839.24536132813
587.97388	1672.46838378906
663.6496	2391.35009765625
711.33624	2113.15454101563
782.57281	1732.50939941406
810.41681	2337.90649414063
947.46655	5733.3896484375
990.61427	35469.1987304688
1091.5099	3096.64770507813
1193.0728	2834.58618164063
1437.687	2160.82836914063
1572.7022	12803.4296875
1612.7314	2246.60522460938
1671.8412	2589.30883789063
peaklist end

peaklist start
mz=825.906034726833
fragmentation=HCD
charge=6
header=RawFile: QE929_MSQ1321_20180329_Heba_ub_s3_ctrl_3 Index: 3232 Silind: 64249
123.00131	1330.63269042969
183.03346	1338.85009765625
275.1705	1983.41564941406
387.71265	1460.04248046875
390.19949	2106.38061523438
594.46155	1572.197265625
670.71063	1564.13891601563
768.37549	1498.42431640625
825.41272	2769.90234375
826.07031	3309.615234375
974.47021	1718.25036621094
2081.7856	2103.83862304688
2426.5107	1780.50524902344
peaklist end

peaklist start
mz=708.085621478687
fragmentation=HCD
charge=7
header=RawFile: QE929_MSQ1321_20180329_Heba_ub_s9_30_3 Index: 12920 Silind: 55781
101.07123	1552.18566894531
136.07523	2451.38159179688
143.11795	1757.55004882813
147.26117	1128.494140625
152.20346	1500.05541992188
158.53574	1220.96362304688
212.10417	1235.87231445313
257.12216	1736.49377441406
261.15555	3172.55346679688
285.15625	1473.40258789063
374.24026	2402.31420898438
382.64822	1252.82177734375
545.24622	1585.53967285156
631.34912	1768.39599609375
787.44299	2473.236328125
844.46873	13538.8559570313
957.54279	2806.4091796875
1186.6494	2144.73681640625
1373.5781	1515.45190429688
peaklist end

peaklist start
mz=708.0857864382
fragmentation=HCD
charge=7
header=RawFile: QE929_MSQ1321_20180329_Heba_ub_s6_10_3 Index: 12996 Silind: 56740
110.07154	1909.51477050781
136.07637	2296.490234375
153.50522	1218.09606933594
156.63351	1550.28479003906
173.80345	1193.681640625
201.12457	1585.23071289063
212.10223	1681.35278320313
216.02092	1416.65344238281
249.15919	1392.61071777344
251.03569	1246.33117675781
374.2825	1464.56274414063
547.19635	1459.19396972656
649.33917	2399.19970703125
673.70502	1720.72351074219
679.86475	1675.2802734375
760.39795	5248.00634765625
781.7663	1458.1474609375
859.45905	1956.98559570313
913.41022	1773.88830566406
972.54974	1881.96923828125
1187.1123	1839.646484375
1375.3569	2090.17041015625
peaklist end

peaklist start
mz=708.0857864382
fragmentation=HCD
charge=7
header=RawFile: QE929_MSQ1321_20180329_Heba_ub_s6_10_3 Index: 13075 Silind: 56740
110.07159	10058.2939453125
120.08059	10037.24609375
129.10229	2762.79736328125
136.07553	31494.75390625
155.08142	1456.62255859375
167.08142	8101.30517578125
171.11218	2293.763671875
175.11906	1504.75671386719
185.09123	1458.74438476563
201.12369	1604.12878417969
207.11203	8446.2421875
209.10416	1972.98803710938
221.12875	2217.55541992188
235.10712	1643.97387695313
242.14877	1790.33605957031
249.12108	2636.13891601563
258.15417	1491.42639160156
265.11777	3230.7939453125
269.12436	12638.59375
318.14606	1417.72692871094
322.15149	1854.66931152344
336.15332	2351.17895507813
352.12283	1758.88098144531
354.21237	6969.7734375
356.60703	1471.56567382813
365.181	2201.52685546875
382.20871	6572.501953125
396.19025	2419.52294921875
411.73804	1565.06372070313
421.185	1812.94909667969
441.16968	1508.40942382813
442.20792	1428.00378417969
455.26096	1482.84069824219
466.22327	1456.68103027344
494.23514	2038.93139648438
510.30411	2131.04907226563
530.30829	1605.20263671875
578.26318	1699.58227539063
595.27661	8941.2373046875
709.32611	4600.2109375
769.3548	12874.5654296875
780.38403	2406.42822265625
781.39343	2673.42504882813
794.38684	1734.14184570313
840.39929	13578.3203125
977.45362	15754.5183105469
1189.5226	5870.21826171875
1292.7753	1749.82275390625
peaklist end

peaklist start
mz=1651.38288818659
fragmentation=HCD
charge=3
header=RawFile: QE929_MSQ1321_20180329_Heba_ub_s9_30_3 Index: 23434 Silind: 98729
116.37647	2268.11401367188
138.0558	2352.66235351563
138.22061	2271.0791015625
150.35545	2408.18896484375
179.23024	2540.05322265625
412.43314	2493.9931640625
470.51224	2932.9423828125
474.63254	3028.62255859375
487.66626	2356.0673828125
672.3429	2885.39233398438
1207.6466	3604.875
1333.1039	4652.74365234375
1612.0773	3258.162109375
4256.582	3868.66235351563
4610.3535	3665.47924804688
peaklist end

peaklist start
mz=991.468343885955
fragmentation=HCD
charge=5
header=RawFile: QE929_MSQ1321_20180329_Heba_ub_s7_30_1 Index: 14408 Silind: 75782
138.05498	3371.01098632813
158.4529	1864.10095214844
204.08629	1937.16381835938
229.09338	2932.4267578125
360.13397	2062.546875
401.70535	1690.77783203125
458.24625	2172.92993164063
479.0369	1614.25219726563
561.10126	1636.49975585938
926.97211	2179.29370117188
1840.1682	2271.42553710938
1869.9407	5870.96362304688
1915.7382	2234.66674804688
peaklist end

peaklist start
mz=991.667486530772
fragmentation=HCD
charge=5
header=RawFile: QE929_MSQ1321_20180329_Heba_ub_s6_10_3 Index: 14957 Silind: 77961
133.15331	1446.57531738281
138.05557	1638.6923828125
174.81824	1632.88208007813
175.21603	1588.99377441406
204.08833	2120.29467773438
229.09309	3055.009765625
256.12384	1611.31628417969
295.85989	1634.76306152344
343.10931	1596.16809082031
360.12994	1884.6240234375
496.2858	1857.86657714844
519.74524	1686.26489257813
585.23346	1990.00646972656
935.47479	9608.181640625
1170.5294	6444.7119140625
1772.8483	3226.39013671875
peaklist end

peaklist start
mz=708.630798645292
fragmentation=HCD
charge=7
header=RawFile: QE929_MSQ1321_20180329_Heba_ub_s8_30_2 Index: 8282 Silind: 55012
101.07133	1753.85791015625
110.07169	2864.18359375
129.10287	1961.89587402344
136.07523	1760.50219726563
143.11751	6193.5673828125
149.43591	1250.04125976563
171.11206	2432.20166015625
176.77058	1328.08349609375
237.12462	1426.48852539063
283.13916	1326.03674316406
361.68692	1308.62512207031
444.46625	1282.04553222656
502.19864	1426.18835449219
616.17419	1468.60485839844
620.12048	1400.3125
725.73987	1385.17749023438
785.7757	1541.63330078125
907.61639	1907.65930175781
1079.5393	2280.26586914063
1172.3611	1611.78491210938
1176.5904	3721.22253417969
peaklist end

peaklist start
mz=1654.45655714413
fragmentation=HCD
charge=3
header=RawFile: QE929_MSQ1321_20180329_Heba_ub_s9_30_3 Index: 21445 Silind: 98279
144.54929	2392.71459960938
383.28314	2530.296875
483.16458	2710.66625976563
544.4552	2751.7294921875
939.4502	3107.50048828125
1470.7909	3804.18627929688
3053.9307	3544.80981445313
4697.9771	3791.3955078125
peaklist end

peaklist start
mz=709.735160535174
fragmentation=HCD
charge=7
header=RawFile: QE929_MSQ1321_20180329_Heba_ub_s7_30_1 Index: 12267 Silind: 54252
104.27407	1362.25756835938
110.07169	8638.017578125
128.33473	1209.64416503906
136.07578	2930.2548828125
143.11781	1568.20385742188
163.02197	1416.46630859375
175.11868	1440.21459960938
181.76508	1162.53759765625
208.32928	1176.33056640625
229.11922	1404.98767089844
240.13486	1414.26489257813
247.16165	1355.69250488281
334.32047	1388.18041992188
443.26898	1349.79760742188
475.23148	2386.84912109375
490.35416	1360.54870605469
741.37067	6329.28173828125
812.4024	9348.21875
949.46063	2355.96069335938
peaklist end

peaklist start
mz=993.462302211462
fragmentation=HCD
charge=5
header=RawFile: QE929_MSQ1321_20180329_Heba_ub_s9_30_3 Index: 15602 Silind: 84359
101.30628	1702.78918457031
136.075	2175.1865234375
198.08751	3297.37890625
201.0856	1936.72631835938
804.90387	2264.578125
945.61334	1873.30102539063
1063.5897	8642.4609375
1210.6511	7720.8525390625
1341.6824	6497.1552734375
1440.9432	2056.72143554688
1442.7473	2455.61547851563
1607.2993	2259.06860351563
1786.3735	2104.77709960938
peaklist end

peaklist start
mz=993.661901645435
fragmentation=HCD
charge=5
header=RawFile: QE929_MSQ1321_20180329_Heba_ub_s9_30_3 Index: 15348 Silind: 84290
130.50607	1532.81909179688
175.11922	1819.73669433594
193.15025	1686.8447265625
199.18002	14468.765625
211.98993	1664.15161132813
227.17598	1850.48010253906
753.38867	3597.1279296875
852.45734	1729.88793945313
1000.3383	1760.76049804688
1294.5599	2113.677734375
1333.6162	2921.15380859375
1442.7421	2515.88842773438
2571.123	2461.16015625
peaklist end

peaklist start
mz=993.663337446457
fragmentation=HCD
charge=5
header=RawFile: QE929_MSQ1321_20180329_Heba_ub_s4_10_1 Index: 15620 Silind: 79364
124.03334	1692.38330078125
199.18042	8062.36767578125
201.692	1380.03747558594
224.72168	1825.25720214844
250.75948	1599.8486328125
350.29059	1614.18835449219
494.07996	1705.87561035156
669.15625	1732.345703125
1095.548	1928.95544433594
1442.7206	2186.06811523438
1814.2673	2329.3896484375
2162.8701	2215.31127929688
2562.6345	2432.28393554688
peaklist end

peaklist start
mz=993.86330137527
fragmentation=HCD
charge=5
header=RawFile: QE929_MSQ1321_20180329_Heba_ub_s9_30_3 Index: 14871 Silind: 83551
136.07533	2122.89135742188
142.20555	1525.21752929688
146.77737	1485.86938476563
185.16443	8748.4287109375
204.08556	3095.24072265625
233.12604	3356.26318359375
261.12244	2110.912109375
327.02002	1679.86108398438
389.17996	3811.25073242188
771.5589	1961.60534667969
1331.5581	2131.32006835938
1350.6445	1871.18518066406
1629.2008	2024.0859375
1766.4298	2931.8759765625
1802.4703	2170.279296875
2855.4365	2264.24682617188
peaklist end

peaklist start
mz=993.86365435106
fragmentation=HCD
charge=5
header=RawFile: QE929_MSQ1321_20180329_Heba_ub_s7_30_1 Index: 15126 Silind: 76059
199.18004	9584.6640625
227.17476	2458.24731445313
315.79193	1743.57678222656
448.19702	1881.62133789063
826.39349	1892.15844726563
1370.692	2274.9794921875
1441.7582	2912.07592773438
1560.6667	2050.51904296875
1701.7162	2143.24780273438
peaklist end

peaklist start
mz=993.86365435106
fragmentation=HCD
charge=5
header=RawFile: QE929_MSQ1321_20180329_Heba_ub_s7_30_1 Index: 15436 Silind: 76059
159.90375	1594.38427734375
169.84088	1541.90270996094
212.92619	1570.40234375
221.32025	1657.70715332031
935.00305	2092.99389648438
955.21356	1884.67468261719
1209.6545	3040.74389648438
1891.8336	1816.67553710938
peaklist end

peaklist start
mz=994.062641028093
fragmentation=HCD
charge=5
header=RawFile: QE929_MSQ1321_20180329_Heba_ub_s9_30_3 Index: 15602 Silind: 84375
101.30628	1702.78918457031
136.075	2175.1865234375
198.08751	3297.37890625
201.0856	1936.72631835938
804.90387	2264.578125
945.61334	1873.30102539063
1063.5897	8642.4609375
1210.6511	7720.8525390625
1341.6824	6497.1552734375
1440.9432	2056.72143554688
1442.7473	2455.61547851563
1607.2993	2259.06860351563
1786.3735	2104.77709960938
peaklist end

peaklist start
mz=994.063924890441
fragmentation=HCD
charge=5
header=RawFile: QE929_MSQ1321_20180329_Heba_ub_s6_10_3 Index: 14112 Silind: 77885
145.25829	1566.40539550781
185.16441	9517.896484375
189.68904	1436.62463378906
218.98207	1489.53820800781
219.96138	1918.41784667969
229.16037	1652.84143066406
233.12836	1785.10974121094
273.11337	1833.95153808594
389.1806	3545.1669921875
634.46783	1814.13354492188
782.05554	1990.04077148438
902.67377	1845.23120117188
914.26489	1800.58654785156
1049.6886	1934.90942382813
1167.4548	1877.39807128906
3199.8079	2343.97900390625
3440.6418	2455.33374023438
3633.1494	2285.57983398438
peaklist end

peaklist start
mz=994.065242568235
fragmentation=HCD
charge=5
header=RawFile: QE929_MSQ1321_20180329_Heba_ub_s8_30_2 Index: 13980 Silind: 79844
151.92668	1446.33178710938
151.96378	1609.40771484375
326.81271	1585.77368164063
327.99844	1792.5712890625
348.75754	2082.92065429688
361.01907	1937.72351074219
608.70862	1661.06420898438
1285.5358	2139.67578125
2495.8394	2347.35717773438
2665.3447	2105.9169921875
5086.0195	2393.10766601563
peaklist end

peaklist start
mz=994.263866251042
fragmentation=HCD
charge=5
header=RawFile: QE929_MSQ1321_20180329_Heba_ub_s6_10_3 Index: 15768 Silind: 78142
165.76819	1613.24499511719
203.98151	1732.24963378906
233.12872	3428.9873046875
354.29178	1636.52685546875
1402.9913	2341.70434570313
1880.3109	2388.66748046875
3711.9109	2281.11157226563
4536.1299	2620.5224609375
peaklist end

peaklist start
mz=994.263866251042
fragmentation=HCD
charge=5
header=RawFile: QE929_MSQ1321_20180329_Heba_ub_s6_10_3 Index: 15918 Silind: 78142
153.06644	1905.52600097656
180.93474	2292.876953125
198.08636	6525.7421875
[truncated: 105,653 more chars]
