# Supplementary material for: The Mechano-Ubiquitinome of Articular Cartilage: Differential Ubiquitination and Activation of a Group of ER-Associated DUBs and ER Stress Regulators
Source: Mol Cell Proteomics. 2022 Sep 28;21(12):100419. doi: 10.1016/j.mcpro.2022.100419 (PMC9708921; doi:10.1016/j.mcpro.2022.100419)
Supplement: Supplementary Files [file mmc13.zip › allSpectra.HCD.FTMS.secpep.sil0_6.apl]

peaklist start
mz=1069.32492845765
fragmentation=HCD
charge=5
header=RawFile: QE929_MSQ1321_20180329_Heba_ub_s7_30_1 Index: 14114 Silind: 75686
103.72097	1381.54931640625
109.09357	1736.58557128906
164.04187	1796.50927734375
341.34393	1741.09240722656
408.46042	1741.05590820313
601.55463	1975.79626464844
715.80768	1853.82653808594
966.23041	2141.89672851563
1258.6018	4634.41064453125
1287.6301	2038.97351074219
1419.6071	2164.72119140625
2990.2949	3057.6923828125
3107.7202	2379.94677734375
4215.2329	2755.71655273438
4680.876	2538.837890625
peaklist end

peaklist start
mz=1069.32504619355
fragmentation=HCD
charge=5
header=RawFile: QE929_MSQ1321_20180329_Heba_ub_s6_10_3 Index: 14650 Silind: 80063
116.78657	1563.39184570313
130.98827	1430.83935546875
165.34917	1759.0654296875
247.27559	1570.28857421875
314.85635	1770.01318359375
801.04034	1852.17395019531
4276.3574	2588.06176757813
4968.8164	2957.86010742188
peaklist end

peaklist start
mz=1336.40512878466
fragmentation=HCD
charge=4
header=RawFile: QE929_MSQ1321_20180329_Heba_ub_s7_30_1 Index: 13843 Silind: 86210
268.5658	1882.93530273438
268.92432	1966.46618652344
332.42493	1981.07495117188
427.32193	2410.24487304688
493.58005	2802.39306640625
768.33258	2234.35986328125
911.67444	2434.49560546875
1350.7382	2348.14111328125
1752.4811	2501.01391601563
1935.6014	2743.6767578125
peaklist end

peaklist start
mz=1069.5252719827
fragmentation=HCD
charge=5
header=RawFile: QE929_MSQ1321_20180329_Heba_ub_s1_ctrl_1 Index: 12102 Silind: 76204
100.69487	1685.00500488281
333.06955	1860.45080566406
449.99988	1599.37023925781
604.94861	1875.24475097656
672.7395	2056.35668945313
1227.9221	2015.25170898438
peaklist end

peaklist start
mz=1069.72364908406
fragmentation=HCD
charge=5
header=RawFile: QE929_MSQ1321_20180329_Heba_ub_s6_10_3 Index: 13687 Silind: 79988
105.2731	1601.65673828125
110.07198	3945.73291015625
113.38697	1500.28649902344
118.43208	1625.92016601563
120.0813	3755.66162109375
136.07597	9317.0947265625
182.84555	1572.13549804688
216.09776	3324.90185546875
251.10417	2012.98327636719
266.16147	2969.17700195313
273.11847	15830.1611328125
284.17163	8369.1943359375
319.14072	2316.13452148438
333.4465	1794.99975585938
374.18454	2493.03344726563
375.16675	3507.83569335938
392.19424	9620.24609375
420.189	2928.16381835938
454.27652	6647.080078125
583.2558	1736.91320800781
617.34058	6936.62548828125
635.24927	2342.33837890625
803.4137	2977.9580078125
917.45162	7169.64331054688
1027.4905	6867.64819335938
1045.5092	9232.8154296875
1046.4963	2396.1416015625
1144.5876	8633.74072265625
1258.6339	12296.7216796875
1259.6202	7294.671875
1354.6967	2654.11767578125
1371.7159	3498.8212890625
1372.6959	6627.82568359375
1458.7363	11062.3415527344
1621.7971	2687.94946289063
1623.8059	2590.1708984375
1686.1516	2467.9111328125
1853.8865	2507.66186523438
1904.8966	2460.22900390625
1919.2203	2225.7822265625
peaklist end

peaklist start
mz=1069.92489715163
fragmentation=HCD
charge=5
header=RawFile: QE929_MSQ1321_20180329_Heba_ub_s7_30_1 Index: 14114 Silind: 75737
103.72097	1381.54931640625
109.09357	1736.58557128906
164.04187	1796.50927734375
341.34393	1741.09240722656
408.46042	1741.05590820313
601.55463	1975.79626464844
715.80768	1853.82653808594
966.23041	2141.89672851563
1258.6018	4634.41064453125
1287.6301	2038.97351074219
1419.6071	2164.72119140625
2990.2949	3057.6923828125
3107.7202	2379.94677734375
4215.2329	2755.71655273438
4680.876	2538.837890625
peaklist end

peaklist start
mz=1337.15590419876
fragmentation=HCD
charge=4
header=RawFile: QE929_MSQ1321_20180329_Heba_ub_s7_30_1 Index: 13678 Silind: 86211
107.42863	1842.73852539063
112.60089	1596.90283203125
113.74966	1736.37451171875
125.12417	1920.14367675781
142.03645	2216.66259765625
185.96407	1909.48742675781
608.25854	2440.61279296875
666.00171	2133.01977539063
912.85455	2295.17602539063
1547.5718	2721.30786132813
3404.6648	3021.29272460938
3636.5562	2832.53100585938
4303.7939	3187.75415039063
peaklist end

peaklist start
mz=1070.12516360735
fragmentation=HCD
charge=5
header=RawFile: QE929_MSQ1321_20180329_Heba_ub_s9_30_3 Index: 13324 Silind: 86613
110.07165	2816.29833984375
120.08031	2447.63818359375
136.07483	2009.37744140625
172.74347	1806.66381835938
190.61217	1636.93408203125
216.09706	3669.38940429688
239.86568	2025.46545410156
246.70105	1961.96020507813
266.29425	1990.73376464844
273.11795	7176.1328125
284.16995	2934.24438476563
312.77948	1846.0888671875
375.16528	2425.08959960938
420.1871	2247.43701171875
550.13379	1878.56945800781
617.33801	7123.5546875
621.91022	1908.28149414063
638.44708	1856.45874023438
683.06305	1851.63122558594
804.40656	2324.0478515625
917.46082	3000.46459960938
1028.4857	3028.2744140625
1045.5172	3183.88745117188
1144.5735	3793.30151367188
1258.6226	10128.4702148438
1290.54	2139.9345703125
1458.7244	8563.4853515625
1621.7794	2756.03491210938
peaklist end

peaklist start
mz=1070.52656614522
fragmentation=HCD
charge=5
header=RawFile: QE929_MSQ1321_20180329_Heba_ub_s6_10_3 Index: 14474 Silind: 80092
146.29453	1581.46337890625
187.62329	1998.97375488281
243.36908	1681.78833007813
255.05756	1842.60021972656
258.10153	1785.94787597656
294.47888	1655.59338378906
625.76562	1612.03137207031
781.98962	1900.93078613281
787.66516	1931.25244140625
984.77173	1907.24609375
1190.556	2250.189453125
1640.3867	2384.0634765625
peaklist end

peaklist start
mz=892.89295154046
fragmentation=HCD
charge=6
header=RawFile: QE929_MSQ1321_20180329_Heba_ub_s8_30_2 Index: 7711 Silind: 72010
110.07187	3343.55078125
124.13479	1390.19958496094
126.88979	1348.81762695313
143.11778	6055.84326171875
154.14685	1360.97009277344
171.11337	2736.18627929688
175.88153	1757.42944335938
201.08604	1645.68481445313
234.1438	2722.93505859375
298.79193	1696.29479980469
349.56494	1498.38745117188
365.33469	1524.13171386719
448.80899	1418.42565917969
460.23712	2327.3046875
542.7608	1827.98608398438
598.60962	1832.02978515625
648.11267	1888.88159179688
749.34583	1806.62268066406
766.50598	1806.12805175781
1021.4534	2371.14672851563
1120.5095	2995.623046875
1879.9146	1854.0703125
3401.5193	2334.47607421875
peaklist end

peaklist start
mz=1785.56634332405
fragmentation=HCD
charge=3
header=RawFile: QE929_MSQ1321_20180329_Heba_ub_s4_10_1 Index: 23027 Silind: 93628
104.90326	3082.3828125
149.80663	3138.77172851563
430.45325	3237.810546875
446.29349	2960.84130859375
1006.5158	3009.4833984375
2270.8416	3362.05224609375
2355.8457	3662.43725585938
4753.2324	5275.25732421875
5396.9429	4194.1259765625
5443.2104	4318.92919921875
peaklist end

peaklist start
mz=1072.92426586065
fragmentation=HCD
charge=5
header=RawFile: QE929_MSQ1321_20180329_Heba_ub_s9_30_3 Index: 13612 Silind: 86618
102.01263	1708.22570800781
109.68291	1534.09143066406
110.52042	1686.61999511719
220.65518	1680.46533203125
239.71638	1632.27709960938
358.44708	1763.73168945313
428.71439	1605.06286621094
544.27625	1999.63562011719
563.52124	2000.88977050781
710.36682	2181.62817382813
1282.3466	2744.03662109375
1439.1381	2188.48779296875
1439.5072	1932.55480957031
2121.1372	2254.54809570313
2483.1958	5388.7138671875
4023.1602	2811.84643554688
4576.9541	3561.61572265625
4726.2104	2440.40698242188
peaklist end

peaklist start
mz=1073.12429010145
fragmentation=HCD
charge=5
header=RawFile: QE929_MSQ1321_20180329_Heba_ub_s6_10_3 Index: 13893 Silind: 80012
108.62592	1640.85437011719
111.80051	1574.69665527344
138.8278	1541.19384765625
140.82709	1611.7822265625
189.06474	1856.08654785156
247.78366	1731.94555664063
288.03482	1671.54443359375
307.65039	1867.08935546875
382.20871	1819.00341796875
464.0975	2154.361328125
564.9184	1781.30505371094
982.60474	1840.6376953125
1094.606	2400.09204101563
1190.5508	2500.68359375
1241.0818	2496.74536132813
2169.7366	2110.33862304688
3093.7261	2484.39184570313
5167.9727	2747.12036132813
peaklist end

peaklist start
mz=1073.32408713234
fragmentation=HCD
charge=5
header=RawFile: QE929_MSQ1321_20180329_Heba_ub_s6_10_3 Index: 13207 Silind: 79918
117.97358	1613.13977050781
174.83997	1562.66345214844
181.30063	1604.04541015625
392.21594	2224.05419921875
421.25018	1759.85815429688
425.40701	1692.87573242188
456.16611	1718.591796875
494.19046	1982.55224609375
647.69153	1964.61279296875
1932.3844	2361.24755859375
peaklist end

peaklist start
mz=894.61234776186
fragmentation=HCD
charge=6
header=RawFile: QE929_MSQ1321_20180329_Heba_ub_s6_10_3 Index: 18190 Silind: 75200
120.0806	2960.14453125
136.0755	1797.71899414063
225.19051	1523.26391601563
281.08713	6349.35986328125
352.1246	6427.92724609375
499.19257	2413.47338867188
500.82379	1735.42260742188
572.896	1740.66943359375
758.90186	1737.36181640625
1517.2678	2270.47021484375
peaklist end

peaklist start
mz=1341.60928950453
fragmentation=HCD
charge=4
header=RawFile: QE929_MSQ1321_20180329_Heba_ub_s4_10_1 Index: 16460 Silind: 88659
162.88101	2086.22119140625
172.39919	1974.06396484375
177.59389	2046.97021484375
480.90445	2223.62329101563
500.26993	2164.6845703125
819.50031	2554.58081054688
1047.5444	9073.1552734375
1171.1697	2387.857421875
1542.2263	2362.544921875
1590.611	2668.82446289063
1604.8029	3301.2265625
1814.5919	3539.546875
peaklist end

peaklist start
mz=1073.52266291589
fragmentation=HCD
charge=5
header=RawFile: QE929_MSQ1321_20180329_Heba_ub_s7_30_1 Index: 12653 Silind: 75527
101.75651	1496.20666503906
136.07573	2117.77856445313
181.73149	1877.93920898438
314.90723	1537.35546875
323.57074	1684.50842285156
1550.3535	2009.0009765625
1960.8138	2279.97314453125
peaklist end

peaklist start
mz=1788.56800833098
fragmentation=HCD
charge=3
header=RawFile: QE929_MSQ1321_20180329_Heba_ub_s8_30_2 Index: 23168 Silind: 95557
136.02368	2314.8740234375
157.43869	2675.22045898438
190.13985	2608.81420898438
210.81616	2761.412109375
236.47244	3060.79345703125
275.36301	2630.24462890625
360.6716	2669.6015625
395.99832	3436.77416992188
521.65338	3168.5771484375
955.24878	3372.953125
1991.137	3137.70385742188
2577.491	3873.6083984375
4624.6855	4216.685546875
4862.2524	3969.70263671875
peaklist end

peaklist start
mz=1073.72470137607
fragmentation=HCD
charge=5
header=RawFile: QE929_MSQ1321_20180329_Heba_ub_s7_30_1 Index: 13245 Silind: 75631
106.71149	1688.03796386719
141.90546	1569.48486328125
163.13786	1515.02526855469
198.35565	1624.00988769531
200.16219	2367.111328125
336.17673	1936.23107910156
400.30215	1766.572265625
412.3902	1841.44189453125
607.15869	1730.88415527344
2249.9905	2711.87548828125
2427.5444	2210.33276367188
peaklist end

peaklist start
mz=1790.80143696283
fragmentation=HCD
charge=3
header=RawFile: QE929_MSQ1321_20180329_Heba_ub_s3_ctrl_3 Index: 12915 Silind: 87373
108.86293	2327.6083984375
139.99429	2388.21606445313
1072.2032	3185.2626953125
1242.6274	21065.26953125
1243.118	29829.107421875
1243.6068	12128.7963867188
2260.7766	3939.1875
5322.1772	4353.34326171875
peaklist end

peaklist start
mz=1074.92378945467
fragmentation=HCD
charge=5
header=RawFile: QE929_MSQ1321_20180329_Heba_ub_s7_30_1 Index: 13959 Silind: 75727
101.07093	8790.8203125
110.07107	2159.20385742188
135.36438	1655.43542480469
136.0753	10370.1015625
143.11746	3607.67456054688
151.77621	1647.89538574219
153.78412	1822.85266113281
169.13295	2106.01416015625
171.11229	1864.68444824219
171.25208	1681.03881835938
182.48688	1576.90808105469
183.14934	2556.71704101563
188.40189	1714.56616210938
211.14357	1969.32653808594
212.10309	3919.97778320313
228.13412	2034.45007324219
238.11841	2110.4462890625
256.1282	3599.0986328125
295.13922	2565.05224609375
310.21179	2326.88134765625
325.18796	3831.61840820313
339.2016	10931.4443359375
358.8963	1804.10717773438
375.16345	2228.62182617188
396.18634	2075.37866210938
422.23465	2903.31274414063
575.77576	6657.23779296875
590.27026	3579.07763671875
610.31659	3871.74194335938
668.36749	4075.54663085938
682.31488	1959.62145996094
696.37225	5440.1904296875
704.3291	4326.3447265625
738.37585	3811.77172851563
776.84418	8395.8212890625
777.35156	3647.42749023438
837.43842	8879.0927734375
865.43542	4032.85986328125
894.45996	7147.720703125
922.46014	4260.236328125
950.52614	6818.99047851563
968.40442	13893.6787109375
969.39551	4013.5625
1034.0031	4239.79345703125
1034.4938	7229.53466796875
1034.9692	1872.49743652344
1048.489	2091.95141601563
1063.5645	2539.89306640625
1064.0186	2200.0634765625
1176.0685	2646.42602539063
1178.5317	11263.4382324219
1191.0594	8191.96533203125
1191.5707	2566.97387695313
1204.0786	15516.279296875
1241.0941	2300.25048828125
1241.6252	2156.81616210938
1245.5587	3023.630859375
1246.0887	2536.12475585938
1268.6067	7486.6904296875
1268.9579	3815.42822265625
1306.5923	10816.8618164063
1307.5791	2891.39086914063
1322.6929	2379.11572265625
1347.6232	2906.87768554688
1369.606	6887.66552734375
1370.1254	9616.4453125
1370.6465	3419.86645507813
1389.6355	15440.9423828125
1412.6605	2685.49096679688
1413.1829	2825.85791015625
1570.689	6993.60302734375
1603.7948	2793.02783203125
1622.6559	2604.20458984375
2379.1521	15251.47265625
2407.1155	13946.2092285156
2508.1644	6677.015625
2539.0876	2338.65625
2709.2523	12696.72265625
2851.3336	7337.546875
3235.8135	2418.29931640625
3468.458	2355.96142578125
3799.8257	46915.20703125
3972.092	2601.798828125
4509.3281	2753.75830078125
4752.2319	2483.95385742188
4821.6567	2894.9384765625
5156.25	2458.8095703125
peaklist end

peaklist start
mz=1074.92413412036
fragmentation=HCD
charge=5
header=RawFile: QE929_MSQ1321_20180329_Heba_ub_s3_ctrl_3 Index: 13316 Silind: 75119
124.88125	1760.24523925781
169.67836	1923.29516601563
206.13503	2036.62756347656
469.85248	1492.80895996094
474.21048	2033.91552734375
487.05225	1771.40942382813
497.71512	1890.5478515625
600.26654	1654.74633789063
989.38025	2629.2177734375
1225.3154	1939.91088867188
1268.293	2402.93310546875
2291.1084	2312.49267578125
2494.7881	2414.2412109375
peaklist end

peaklist start
mz=1074.92419744796
fragmentation=HCD
charge=5
header=RawFile: QE929_MSQ1321_20180329_Heba_ub_s6_10_3 Index: 14739 Silind: 80099
105.19376	1598.75378417969
113.91861	1613.1796875
116.42532	1877.16662597656
117.29953	1657.4765625
125.69421	1596.02099609375
181.28131	1706.9169921875
182.35263	1932.68579101563
232.06056	2018.20837402344
323.32034	1848.90710449219
583.00244	1810.8037109375
1020.9861	2026.51635742188
1342.8523	2178.89501953125
1550.9932	2150.74853515625
1715.3445	2382.25927734375
2286.5076	2309.9638671875
2525.1125	2294.38647460938
peaklist end

peaklist start
mz=1074.92454376153
fragmentation=HCD
charge=5
header=RawFile: QE929_MSQ1321_20180329_Heba_ub_s9_30_3 Index: 14404 Silind: 86659
154.75027	1718.353515625
283.03403	1755.87060546875
497.767	1735.4453125
504.42691	1685.88134765625
512.20807	2028.56115722656
540.88605	1994.38500976563
728.19403	1961.69775390625
778.94202	3075.99462890625
1075.5189	2584.50732421875
1341.7722	2317.71435546875
1648.9125	2033.35815429688
1708.5439	2352.93676757813
peaklist end

peaklist start
mz=1343.62720285224
fragmentation=HCD
charge=4
header=RawFile: QE929_MSQ1321_20180329_Heba_ub_s8_30_2 Index: 17205 Silind: 90401
126.05484	4341.80859375
140.07816	2034.916015625
150.6248	2090.48779296875
168.06548	2073.67065429688
186.07706	2706.4599609375
204.08662	19082.88671875
421.15182	2290.39868164063
438.68729	2297.36865234375
1314.1663	2572.19995117188
1368.0452	2235.30517578125
1757.0408	2740.16333007813
2350.7598	2754.2412109375
2449.5264	3639.2421875
4248.2349	3069.53881835938
peaklist end

peaklist start
mz=1075.3232174627
fragmentation=HCD
charge=5
header=RawFile: QE929_MSQ1321_20180329_Heba_ub_s4_10_1 Index: 14839 Silind: 81951
109.19756	1774.76818847656
115.71463	1637.30017089844
116.79901	1623.00817871094
119.51237	1643.18444824219
186.16922	1650.62280273438
228.90428	1917.74304199219
302.80197	1756.23352050781
371.17505	2154.27612304688
389.1485	1966.33630371094
486.84921	1886.376953125
500.21719	2798.87866210938
593.65399	1945.01940917969
599.28589	2173.05322265625
634.32635	2462.16943359375
659.20691	3210.12231445313
698.35254	2436.98559570313
844.458	32375.2854003906
870.42993	2668.95849609375
1286.6691	2159.42724609375
1960.3794	2741.02783203125
peaklist end

peaklist start
mz=1075.52386774119
fragmentation=HCD
charge=5
header=RawFile: QE929_MSQ1321_20180329_Heba_ub_s7_30_1 Index: 14448 Silind: 75821
144.66837	1578.27453613281
162.40657	1590.65600585938
168.77754	1633.99011230469
174.67136	1589.7763671875
207.79021	1725.03625488281
223.05736	1732.79553222656
237.58646	1650.34375
548.37476	2047.77075195313
991.78033	2213.18334960938
2191.2026	3091.80395507813
5336.8242	2590.96557617188
peaklist end

peaklist start
mz=1075.72371600104
fragmentation=HCD
charge=5
header=RawFile: QE929_MSQ1321_20180329_Heba_ub_s7_30_1 Index: 13788 Silind: 75662
102.56447	1581.08850097656
212.10117	1549.15612792969
263.06888	1893.68090820313
449.94611	1787.60900878906
564.39032	1913.69970703125
917.50311	1948.27124023438
1063.6027	2217.99194335938
1085.4799	1798.39038085938
1190.5743	2729.56640625
1268.2637	2780.75341796875
1619.1497	2118.36572265625
2650.2339	2611.33349609375
4790.0737	2710.20239257813
peaklist end

peaklist start
mz=1076.32554660719
fragmentation=HCD
charge=5
header=RawFile: QE929_MSQ1321_20180329_Heba_ub_s4_10_1 Index: 14000 Silind: 81899
103.82592	1514.69836425781
114.11829	1497.87622070313
122.04646	1621.93725585938
140.44934	1985.45288085938
163.92825	1603.35485839844
335.1467	2306.25317382813
414.14432	6737.181640625
417.50375	2228.36962890625
525.85291	2228.60424804688
785.43854	1812.98059082031
809.15704	2072.66772460938
1022.3824	2032.75512695313
1347.439	2247.27319335938
peaklist end

peaklist start
mz=1078.92315739662
fragmentation=HCD
charge=5
header=RawFile: QE929_MSQ1321_20180329_Heba_ub_s7_30_1 Index: 13164 Silind: 75635
136.07564	7955.45166015625
138.07469	1871.97338867188
290.08078	2968.68823242188
303.35397	1676.21655273438
359.07123	1725.46765136719
916.35327	2256.17065429688
1096.4679	14600.9313964844
1126.7697	1871.31506347656
1251.8492	2544.04150390625
1543.6548	5391.5517578125
1549.9014	1933.85217285156
peaklist end

peaklist start
mz=1078.92315739662
fragmentation=HCD
charge=5
header=RawFile: QE929_MSQ1321_20180329_Heba_ub_s7_30_1 Index: 13328 Silind: 75635
104.50755	1798.90026855469
109.43172	1574.65747070313
133.04279	2909.07641601563
136.07555	17484.21875
181.09645	2881.6357421875
192.97513	1673.62683105469
262.15091	8422.609375
272.06927	7131.65087890625
290.08093	8768.134765625
300.11841	2212.84106445313
324.10138	2191.84155273438
407.13474	1903.26416015625
435.13226	3778.0166015625
700.26501	2970.82495117188
705.81317	1876.71533203125
789.52625	2080.85791015625
1050.468	3962.29296875
1078.4586	10131.9189453125
1096.4729	15538.6723632813
1243.5282	8163.06640625
1445.5836	2267.27734375
1542.6428	13498.5263671875
1543.625	8340.4765625
1984.2473	2448.8310546875
peaklist end

peaklist start
mz=771.634093391686
fragmentation=HCD
charge=7
header=RawFile: QE929_MSQ1321_20180329_Heba_ub_s4_10_1 Index: 10139 Silind: 58427
136.07579	6615.408203125
187.14363	9634.833984375
215.13814	1958.64929199219
224.10942	1745.39880371094
270.06067	1383.78918457031
289.18811	2457.13452148438
301.05624	1607.03698730469
306.14514	1584.53564453125
308.12488	2212.548828125
339.73322	1492.85375976563
371.15637	10632.91796875
400.21823	2467.802734375
480.90472	1931.935546875
638.07416	1532.55603027344
1461.5461	1533.82861328125
peaklist end

peaklist start
mz=771.634217433945
fragmentation=HCD
charge=7
header=RawFile: QE929_MSQ1321_20180329_Heba_ub_s5_10_2 Index: 9051 Silind: 61810
102.09869	1325.31896972656
118.8512	1326.75561523438
155.23511	1323.63842773438
171.11348	1751.67395019531
173.12813	1497.72314453125
175.11906	1405.47924804688
181.09731	2882.724609375
193.55301	1226.57385253906
199.10783	3152.642578125
242.14775	1416.82836914063
244.09306	1665.66528320313
249.60295	1399.41333007813
280.16827	1556.98547363281
315.58832	1625.81103515625
413.19867	2278.25659179688
674.4231	1755.83166503906
771.46889	8708.16918945313
904.46623	10288.8259277344
1003.5339	5882.83642578125
1131.5967	2206.73046875
1246.6185	3690.435546875
1446.7449	2208.68505859375
peaklist end

peaklist start
mz=1080.52311101915
fragmentation=HCD
charge=5
header=RawFile: QE929_MSQ1321_20180329_Heba_ub_s6_10_3 Index: 14613 Silind: 80121
138.37677	2106.50659179688
185.13007	1862.05822753906
223.69975	2077.52368164063
403.46463	1854.80065917969
655.4007	1953.02563476563
1204.562	2276.60620117188
1205.0424	2526.03979492188
1259.5708	2067.951171875
1277.6259	1999.95715332031
1570.6968	2204.21826171875
2634.7507	2414.18920898438
3269.2859	2593.65161132813
4771.4585	2596.5478515625
5120.4019	2762.94702148438
5415.3218	2739.80932617188
peaklist end

peaklist start
mz=1080.52426522344
fragmentation=HCD
charge=5
header=RawFile: QE929_MSQ1321_20180329_Heba_ub_s9_30_3 Index: 14314 Silind: 86673
132.17812	1609.99475097656
163.32623	1911.98022460938
185.9612	1730.75354003906
246.04803	1685.50183105469
281.48285	1824.61352539063
301.95184	1605.09704589844
381.76981	1779.91101074219
399.94174	1783.92907714844
446.05908	1796.5771484375
738.37256	2575.11010742188
803.04126	1886.2294921875
1527.3683	2342.4658203125
1817.7063	2184.17016601563
2045.4635	2090.53491210938
4417.3853	2739.30517578125
5238.4126	2635.40893554688
peaklist end

peaklist start
mz=1081.12321771527
fragmentation=HCD
charge=5
header=RawFile: QE929_MSQ1321_20180329_Heba_ub_s7_30_1 Index: 13646 Silind: 75681
103.45383	1719.0458984375
104.36022	1660.86889648438
130.83234	1706.2177734375
166.63145	1875.12927246094
204.08444	2023.79418945313
237.78545	1618.46154785156
293.90927	2063.30932617188
408.71564	1757.84033203125
733.51636	2445.60327148438
1392.9979	2207.84326171875
1643.3994	2064.03662109375
1785.8516	2042.19970703125
2470.1648	2268.45874023438
2954.7822	2353.25146484375
peaklist end

peaklist start
mz=901.264609180422
fragmentation=HCD
charge=6
header=RawFile: QE929_MSQ1321_20180329_Heba_ub_s4_10_1 Index: 6190 Silind: 68596
106.81268	1641.17114257813
127.08754	1446.71948242188
217.19949	1515.80517578125
359.20209	2183.10083007813
395.76254	1569.83471679688
892.98157	2407.47778320313
893.46802	3442.26904296875
893.9613	2666.62744140625
901.5152	2778.67041015625
901.82629	1543.59289550781
1139.3231	1761.5615234375
1313.7596	1970.603515625
1691.166	2007.41198730469
1802.955	50163.8702392578
peaklist end

peaklist start
mz=1081.32450831773
fragmentation=HCD
charge=5
header=RawFile: QE929_MSQ1321_20180329_Heba_ub_s4_10_1 Index: 14530 Silind: 81934
159.12444	1675.62963867188
185.30638	1645.79431152344
406.72107	2087.11694335938
1240.1846	2254.36376953125
1272.6035	2127.40966796875
1794.949	2403.5615234375
3187.3743	3323.48950195313
3652.6572	2752.6982421875
4791.916	3259.56713867188
peaklist end

peaklist start
mz=1081.32506082864
fragmentation=HCD
charge=5
header=RawFile: QE929_MSQ1321_20180329_Heba_ub_s7_30_1 Index: 14001 Silind: 75738
124.50916	1586.30615234375
137.55684	1571.16333007813
154.1769	1600.29150390625
201.46973	1877.177734375
416.92343	1698.23767089844
421.20325	1923.43371582031
435.75488	1791.66516113281
474.60794	1865.95788574219
609.26685	1761.12426757813
706.16925	1940.82104492188
715.37921	1897.01196289063
1355.3263	1987.17138671875
1380.8032	1925.70471191406
1471.9528	2038.73645019531
1582.0299	2267.52685546875
1736.1124	2169.34790039063
2208.2327	2306.18237304688
2395.3767	2701.39282226563
2481.9871	2316.17944335938
4469.9971	2490.03247070313
5367.2661	2768.7021484375
5531.2593	2613.77978515625
peaklist end

peaklist start
mz=1081.32506082864
fragmentation=HCD
charge=5
header=RawFile: QE929_MSQ1321_20180329_Heba_ub_s7_30_1 Index: 14178 Silind: 75738
101.07155	2914.72583007813
119.73606	1475.39880371094
124.07795	1600.57641601563
127.02157	1737.16198730469
136.07607	2001.33581542969
201.25865	1792.84545898438
213.16164	2481.484375
264.79471	1557.2470703125
545.91284	1735.47448730469
575.77429	2419.72631835938
589.77496	2767.52416992188
610.31293	2140.28588867188
695.31671	2664.70141601563
695.82538	2563.40478515625
696.36438	2053.43041992188
779.44354	2561.86669921875
837.43823	2063.935546875
950.52423	2449.84887695313
968.40509	3028.80078125
1178.526	2518.8046875
1187.5732	2308.84619140625
1218.5583	2628.13525390625
1219.0775	2539.43237304688
1277.2991	3287.53564453125
1277.6193	3087.81982421875
1277.9266	6099.39453125
1426.1866	3089.71020507813
2344.1831	2216.53125
2500.0044	2180.15112304688
2893.8352	2799.96118164063
2906.155	2184.1064453125
3826.9666	2671.28759765625
4270.8408	2526.98852539063
5407.6812	2824.4990234375
peaklist end

peaklist start
mz=1081.72169733224
fragmentation=HCD
charge=5
header=RawFile: QE929_MSQ1321_20180329_Heba_ub_s7_30_1 Index: 13646 Silind: 75682
103.45383	1719.0458984375
104.36022	1660.86889648438
130.83234	1706.2177734375
166.63145	1875.12927246094
204.08444	2023.79418945313
237.78545	1618.46154785156
293.90927	2063.30932617188
408.71564	1757.84033203125
733.51636	2445.60327148438
1392.9979	2207.84326171875
1643.3994	2064.03662109375
1785.8516	2042.19970703125
2470.1648	2268.45874023438
2954.7822	2353.25146484375
peaklist end

peaklist start
mz=773.065932110612
fragmentation=HCD
charge=7
header=RawFile: QE929_MSQ1321_20180329_Heba_ub_s1_ctrl_1 Index: 10299 Silind: 59599
105.56983	1424.24658203125
110.0714	7124.47314453125
130.08594	2667.89599609375
142.57909	1228.25842285156
147.11276	6288.3076171875
169.1353	1426.51904296875
204.97295	1275.93493652344
221.0513	1449.71960449219
280.39743	1547.42980957031
437.25433	2231.69946289063
614.78107	1664.22338867188
912.50653	5391.689453125
967.4649	2273.408203125
968.4491	1462.92797851563
976.51263	5552.77978515625
1060.2739	1500.61694335938
1127.4973	1866.52270507813
peaklist end

peaklist start
mz=1084.13674135105
fragmentation=HCD
charge=5
header=RawFile: QE929_MSQ1321_20180329_Heba_ub_s6_10_3 Index: 12528 Silind: 79843
103.67291	1505.7548828125
104.74757	1512.19848632813
167.59021	1575.80651855469
267.4119	1854.48852539063
333.36484	1906.3349609375
791.45819	2308.23876953125
791.95245	3085.21435546875
900.1441	1839.08679199219
1667.3544	2560.90551757813
3319.8533	2790.54638671875
3345.5789	2590.98510742188
4266.6211	2602.3212890625
4832.7734	2799.95288085938
peaklist end

peaklist start
mz=1085.93550781976
fragmentation=HCD
charge=5
header=RawFile: QE929_MSQ1321_20180329_Heba_ub_s9_30_3 Index: 13351 Silind: 86601
114.43427	1795.73828125
132.9335	1638.65356445313
133.16068	1599.86108398438
140.11382	1498.34484863281
155.08136	2194.49633789063
159.09158	3847.62573242188
203.42044	1973.54406738281
226.15515	2924.7939453125
244.16667	3092.52783203125
436.65948	1897.19970703125
795.28528	3659.39624023438
916.50055	2131.9130859375
1168.6517	6328.39965820313
1225.667	7538.01025390625
1226.6809	2998.51098632813
1372.4695	2657.875
2654.6753	2174.93872070313
2836.8145	2520.4169921875
2993.4875	2483.89599609375
3330.9287	2838.92163085938
peaklist end

peaklist start
mz=1086.13731229091
fragmentation=HCD
charge=5
header=RawFile: QE929_MSQ1321_20180329_Heba_ub_s8_30_2 Index: 13519 Silind: 82582
112.92901	1713.36059570313
120.61444	1998.77294921875
174.98083	1533.89208984375
253.43088	1872.63806152344
492.89362	2196.67749023438
548.73712	2166.7841796875
611.66412	1865.85107421875
729.15906	2218.1904296875
972.34766	2638.77221679688
1085.5089	21140.892578125
1086.4937	2210.75122070313
1509.9871	2167.34350585938
1741.8292	13750.2041015625
2142.6777	2241.36669921875
2523.6616	2140.02392578125
5175.7192	3397.49658203125
peaklist end

peaklist start
mz=1086.33597296004
fragmentation=HCD
charge=5
header=RawFile: QE929_MSQ1321_20180329_Heba_ub_s9_30_3 Index: 13351 Silind: 86602
114.43427	1795.73828125
132.9335	1638.65356445313
133.16068	1599.86108398438
140.11382	1498.34484863281
155.08136	2194.49633789063
159.09158	3847.62573242188
203.42044	1973.54406738281
226.15515	2924.7939453125
244.16667	3092.52783203125
436.65948	1897.19970703125
795.28528	3659.39624023438
916.50055	2131.9130859375
1168.6517	6328.39965820313
1225.667	7538.01025390625
1226.6809	2998.51098632813
1372.4695	2657.875
2654.6753	2174.93872070313
2836.8145	2520.4169921875
2993.4875	2483.89599609375
3330.9287	2838.92163085938
peaklist end

peaklist start
mz=1372.13622796812
fragmentation=HCD
charge=4
header=RawFile: QE929_MSQ1321_20180329_Heba_ub_s9_30_3 Index: 15678 Silind: 94866
122.33362	1930.1982421875
126.05504	10516.0087890625
138.0547	4813.13916015625
144.0649	2599.28588867188
168.06601	4187.4443359375
186.07547	11842.134765625
204.08678	34186.47265625
217.59171	2418.7587890625
313.21231	2952.45239257813
328.69626	2245.1298828125
407.16254	3320.52734375
411.8902	2091.71704101563
540.14954	2516.69262695313
1385.9979	2890.07739257813
1539.8286	2439.97583007813
3343.0146	3098.1298828125
peaklist end

peaklist start
mz=1373.86032909901
fragmentation=HCD
charge=4
header=RawFile: QE929_MSQ1321_20180329_Heba_ub_s4_10_1 Index: 23243 Silind: 90791
116.3261	1794.97680664063
178.18828	2362.11303710938
220.28551	2245.1962890625
354.56552	2412.17553710938
416.40494	2314.78149414063
586.41632	2552.47387695313
698.33386	2599.4375
759.07434	2161.71826171875
1006.0007	2274.50390625
1089.1774	2345.37719726563
1130.7396	2423.49365234375
1544.7965	2609.03125
1802.1331	2709.24560546875
peaklist end

peaklist start
mz=1101.88645316965
fragmentation=HCD
charge=5
header=RawFile: QE929_MSQ1321_20180329_Heba_ub_s4_10_1 Index: 19888 Silind: 82576
101.20464	1552.47058105469
109.51683	1616.77221679688
110.47987	1544.09265136719
144.34966	2005.91320800781
147.86028	1711.36462402344
233.16417	2035.55493164063
349.03665	1757.93872070313
532.4201	2033.04357910156
551.32465	1810.59631347656
684.27972	7536.77294921875
927.43555	3541.591796875
1103.7096	1950.11413574219
1712.1855	2195.62744140625
peaklist end

peaklist start
mz=918.617306405393
fragmentation=HCD
charge=6
header=RawFile: QE929_MSQ1321_20180329_Heba_ub_s6_10_3 Index: 17670 Silind: 74869
110.07167	1675.36193847656
120.08178	1843.23718261719
136.07645	1833.84545898438
242.88437	1527.06896972656
388.09882	7959.52587890625
473.1868	5196.072265625
501.18195	14714.2839355469
530.02338	1699.24011230469
572.22127	21708.8492431641
643.25623	10368.8974609375
705.29614	2607.185546875
820.32471	2293.43432617188
884.32739	2631.14501953125
919.39294	5942.4189453125
983.38928	6762.12255859375
1018.4575	3315.01733398438
1082.4539	3465.26806640625
1101.5212	1785.61486816406
1206.5516	1879.64367675781
1330.953	2038.11486816406
peaklist end

peaklist start
mz=787.673847303794
fragmentation=HCD
charge=7
header=RawFile: QE929_MSQ1321_20180329_Heba_ub_s6_10_3 Index: 17305 Silind: 63273
100.80247	1175.97607421875
108.08928	1300.70104980469
124.68876	1246.66955566406
126.42231	1315.00537109375
129.20103	1272.81884765625
136.07542	34106.5703125
136.4894	1273.466796875
137.89664	1415.16662597656
143.69765	1354.33605957031
154.35835	1219.24755859375
182.08029	1408.60705566406
227.1022	3064.70751953125
235.11844	6411.37939453125
249.16176	1657.05517578125
345.14444	5555.091796875
638.66895	1517.12512207031
727.8963	1528.36975097656
779.34607	6883.70849609375
868.38	1936.18542480469
935.50134	2767.70751953125
1005.439	7542.22607421875
1090.8213	1665.21850585938
1100.5183	1729.44604492188
1118.5136	8334.18579101563
peaklist end

peaklist start
mz=789.491418316132
fragmentation=HCD
charge=7
header=RawFile: QE929_MSQ1321_20180329_Heba_ub_s9_30_3 Index: 15942 Silind: 76200
110.07128	8046.8505859375
120.08109	2531.70458984375
120.8584	1180.86633300781
136.07587	2322.93041992188
176.65384	1264.08703613281
184.91266	1235.86547851563
193.41042	1304.62036132813
226.11845	1630.09204101563
300.70456	1461.33764648438
301.39392	1371.22180175781
489.23242	1468.46936035156
789.36554	2123.75390625
790.09344	2273.27709960938
880.41174	1516.72692871094
968.57465	2079.416015625
1397.1191	1872.65051269531
peaklist end

peaklist start
mz=789.814780143307
fragmentation=HCD
charge=7
header=RawFile: QE929_MSQ1321_20180329_Heba_ub_s8_30_2 Index: 16667 Silind: 65533
123.26567	1382.5615234375
129.10262	2477.11889648438
132.0813	2700.88232421875
149.18169	1309.3359375
159.09145	16716.01953125
200.142	2343.60229492188
216.11378	5185.302734375
239.23744	1551.150390625
244.10852	6863.0517578125
261.1268	1808.08825683594
269.84351	1326.10205078125
286.12161	3376.91943359375
301.12927	2508.33837890625
358.15308	6068.57275390625
388.19827	2139.84448242188
399.20676	7345.51953125
484.29837	2382.71606445313
512.28979	5311.6640625
794.29224	2005.21459960938
peaklist end

peaklist start
mz=789.814911200902
fragmentation=HCD
charge=7
header=RawFile: QE929_MSQ1321_20180329_Heba_ub_s7_30_1 Index: 16299 Silind: 64222
101.07137	1844.31799316406
110.07116	3340.06372070313
116.43715	1359.98608398438
129.10225	7710.29052734375
132.08064	3132.46997070313
136.07509	1886.83081054688
159.09129	32529.2265625
160.09433	1453.3701171875
200.13936	7298.07177734375
201.10475	1594.58898925781
202.61671	1337.44860839844
216.11304	10551.0673828125
224.45859	1469.46325683594
228.1335	1649.81005859375
229.09967	2014.65942382813
244.10774	15392.603515625
246.12451	1473.84680175781
284.10214	1878.98120117188
286.12082	4876.07421875
301.12915	5699.79736328125
315.14383	1517.42614746094
319.36096	1466.15930175781
358.15033	11925.970703125
371.20944	10420.771484375
386.15002	1466.35559082031
388.19553	7953.99169921875
399.20578	16395.96484375
426.21719	1855.689453125
440.2063	1403.40966796875
443.23907	1571.29846191406
471.23492	2637.71459960938
484.29578	3247.45776367188
485.21268	5506.650390625
485.28641	1573.4375
512.28863	11270.6147460938
583.73138	1707.50744628906
647.35913	5789.724609375
651.39783	1934.14538574219
675.35748	11308.025390625
790.38177	1989.07470703125
807.40503	2055.10986328125
917.48291	2837.41259765625
1447.0575	2142.26293945313
peaklist end

peaklist start
mz=789.814974758602
fragmentation=HCD
charge=7
header=RawFile: QE929_MSQ1321_20180329_Heba_ub_s6_10_3 Index: 16834 Silind: 63222
110.0713	1983.63427734375
114.56078	1302.7099609375
120.08057	1306.33020019531
129.10228	2286.14892578125
159.09171	14272.912109375
169.28442	1437.65698242188
200.13843	1978.572265625
216.11299	3386.0263671875
238.10146	1403.62829589844
240.40395	1522.60388183594
244.10672	9934.76953125
277.00336	1463.61437988281
286.12097	5930.72412109375
358.14944	5698.36474609375
371.21078	3058.84008789063
388.19559	3056.7421875
399.20599	9819.08984375
474.89902	1658.96801757813
485.28702	1571.28503417969
505.50757	1887.67932128906
512.2901	5278.75390625
598.30139	1524.49572753906
611.60675	1599.12780761719
675.34271	5293.396484375
1108.9424	1703.81201171875
1400.7611	1854.87780761719
peaklist end

peaklist start
mz=789.814974758602
fragmentation=HCD
charge=7
header=RawFile: QE929_MSQ1321_20180329_Heba_ub_s6_10_3 Index: 17003 Silind: 63222
101.07175	7385.095703125
109.65811	1809.78515625
110.07166	2511.64868164063
129.10233	16212.302734375
130.06569	3078.87548828125
132.08144	9979.8251953125
136.0762	10554.8984375
143.11819	2117.759765625
146.97218	1877.95910644531
159.09158	91940.5234375
160.09584	4187.3095703125
171.0766	3848.61010742188
182.12589	1693.55200195313
183.11401	2715.37060546875
187.08693	7920.8701171875
195.07613	2646.35522460938
198.10312	3207.5400390625
200.14017	12599.3125
201.10571	10091.7041015625
214.09856	2003.00769042969
216.11351	30650.978515625
226.11882	7445.8515625
227.17696	2211.36767578125
228.13441	15275.6201171875
229.10007	2767.7705078125
231.11938	2177.53173828125
241.15588	2078.5537109375
244.108	43183.515625
249.1599	2848.1650390625
256.13028	12598.8154296875
284.10394	8475.3310546875
284.1976	4734.9404296875
286.12164	28277.333984375
299.13547	2988.42138671875
301.12979	23383.203125
303.15106	3005.814453125
327.12976	2272.75317382813
329.18335	2958.20947265625
358.15091	36506.58203125
369.19522	4212.390625
371.211	21714.34375
387.17062	3104.89306640625
388.19846	20756.72265625
389.18896	2699.85595703125
399.20646	44685.9487304688
429.18927	4807.60302734375
436.28958	2750.73657226563
440.19638	2317.66845703125
468.19113	4197.6591796875
471.23581	4503.439453125
484.29623	17512.86328125
485.21231	16235.421875
497.24658	2793.03466796875
512.29182	46940.990234375
553.28308	2598.53955078125
580.28705	3043.03515625
598.29761	8063.63818359375
608.28064	3457.80786132813
615.32275	3901.83447265625
630.33826	2353.05126953125
647.35718	12271.373046875
652.39276	3054.83251953125
675.35416	31982.4357910156
723.42908	2973.544921875
724.41644	2733.82250976563
744.36188	2519.08666992188
772.37598	4310.92578125
789.39807	12685.8994140625
790.37817	4340.6005859375
807.40375	3988.8173828125
836.51477	2564.65869140625
902.48792	2599.89379882813
917.49164	9007.0625
950.53418	7958.9814453125
1063.6267	8194.9462890625
peaklist end

peaklist start
mz=921.283052183167
fragmentation=HCD
charge=6
header=RawFile: QE929_MSQ1321_20180329_Heba_ub_s5_10_2 Index: 15230 Silind: 76090
246.12459	3257.38598632813
274.11871	8910.8359375
404.24698	2209.10571289063
424.9884	1693.44592285156
477.26096	1844.13208007813
581.29584	1554.37158203125
651.26947	1678.45849609375
756.86456	1944.28894042969
799.43243	1746.05773925781
808.44397	2484.2666015625
1294.6847	1866.63732910156
peaklist end

peaklist start
mz=921.283277839746
fragmentation=HCD
charge=6
header=RawFile: QE929_MSQ1321_20180329_Heba_ub_s6_10_3 Index: 16773 Silind: 74796
105.45095	1503.79431152344
136.07663	2038.94519042969
233.74681	1560.33239746094
364.03467	1695.19372558594
398.21649	2707.51245117188
464.29337	1580.37243652344
520.53925	1852.40161132813
787.41632	7422.0537109375
962.86511	1690.87316894531
978.33136	2271.96826171875
1063.5325	2184.34594726563
1275.2108	1849.11437988281
1402.5145	2124.84057617188
2185.4749	2431.23120117188
4136.1396	2199.5166015625
4420.5356	2470.36157226563
peaklist end

peaklist start
mz=789.81558331779
fragmentation=HCD
charge=7
header=RawFile: QE929_MSQ1321_20180329_Heba_ub_s9_30_3 Index: 16553 Silind: 76557
101.07108	2451.86181640625
120.08067	1593.98388671875
129.10239	12704.7509765625
130.06438	2138.361328125
130.91107	1811.02392578125
132.08054	7048.49365234375
136.07549	6264.11083984375
159.09128	48597.7109375
160.0956	2580.74975585938
171.0755	1763.93334960938
195.07579	1942.31896972656
200.1387	8868.3134765625
201.10435	1907.10266113281
209.09006	1867.65466308594
215.13985	1845.3544921875
216.11317	19098.80078125
226.11781	3080.21801757813
228.13403	3184.53369140625
244.10719	28551.990234375
277.15134	1603.25854492188
284.10135	7429.55859375
284.19583	6175.7607421875
286.121	14579.96484375
301.129	12322.3076171875
303.1438	1553.99365234375
315.14407	1770.84423828125
330.15533	2061.64916992188
339.16553	1578.94055175781
358.14886	16859.26171875
369.19196	1969.95751953125
371.21136	12301.5576171875
388.19724	13521.1298828125
399.20366	28358.8208007813
440.19556	3011.74072265625
471.23212	2070.19384765625
484.29578	11197.599609375
485.21292	7743.3916015625
512.28839	21719.9733886719
598.29712	6244.89892578125
608.28656	2062.02880859375
647.35199	7812.45947265625
675.35559	14230.47265625
676.34296	2723.89794921875
772.36481	3328.96752929688
789.3905	2931.48901367188
790.38043	2447.29663085938
807.396	3140.13134765625
900.45184	1708.09106445313
917.47729	6491.373046875
1407.8058	1965.88549804688
1495.3083	2177.68383789063
1572.778	1886.79504394531
peaklist end

peaklist start
mz=921.284753297219
fragmentation=HCD
charge=6
header=RawFile: QE929_MSQ1321_20180329_Heba_ub_s7_30_1 Index: 16868 Silind: 72363
115.3217	1555.63122558594
120.08119	6926.154296875
133.55878	1890.25280761719
157.13336	2520.62329101563
171.11299	2184.89453125
185.09222	2831.58251953125
185.1647	2445.67749023438
201.10619	3484.54833984375
213.15889	2113.13671875
215.28366	1495.28784179688
229.10042	8341.3017578125
284.19586	8175.73388671875
332.16092	1857.61096191406
332.19629	1754.32653808594
342.18307	9922.95703125
355.19641	1937.44982910156
413.1832	3585.23559570313
436.25589	1879.75866699219
439.19052	1682.59216308594
444.28238	1888.69665527344
477.25052	2407.859375
484.24884	1593.87561035156
498.27379	3796.00451660156
505.24359	2398.93188476563
526.26813	6533.3603515625
576.28363	2286.93920898438
661.33826	2343.0400390625
678.41284	1703.70727539063
760.35785	1936.83227539063
921.17023	1624.93725585938
1049.2449	2006.16186523438
1076.0353	1939.24084472656
1271.5769	10177.7043457031
1845.8285	2277.20654296875
2670.5562	1900.56628417969
peaklist end

peaklist start
mz=921.450696549813
fragmentation=HCD
charge=6
header=RawFile: QE929_MSQ1321_20180329_Heba_ub_s8_30_2 Index: 16619 Silind: 75865
108.70289	1473.77746582031
134.05592	1520.24047851563
216.03764	1481.0888671875
248.29993	1513.51257324219
297.73035	1743.24487304688
328.23685	1486.02197265625
416.21329	1774.63537597656
457.27689	2073.16430664063
473.35287	1532.87902832031
915.84625	1895.30822753906
1112.1799	1837.83471679688
1140.5317	1859.35864257813
1140.9758	2040.85131835938
1540.0568	1952.20849609375
2525.6833	2274.83056640625
peaklist end

peaklist start
mz=790.244045697465
fragmentation=HCD
charge=7
header=RawFile: QE929_MSQ1321_20180329_Heba_ub_s9_30_3 Index: 16446 Silind: 76568
101.07188	2725.40161132813
103.54404	1376.02526855469
129.06624	1392.64453125
147.49718	1511.90893554688
196.14497	2814.53759765625
197.12889	6059.349609375
200.14043	1361.29016113281
201.1234	2809.94018554688
228.13507	2286.69946289063
229.11839	3166.62353515625
244.0927	5355.95068359375
343.20966	1786.1962890625
374.2081	1689.86889648438
854.5069	2087.70239257813
856.48486	1799.55102539063
939.203	1574.52404785156
981.64825	1684.50366210938
983.5368	2411.4326171875
997.61322	5220.60009765625
1054.5852	6430.0537109375
1281.7164	1855.0361328125
peaklist end

peaklist start
mz=791.813688711841
fragmentation=HCD
charge=7
header=RawFile: QE929_MSQ1321_20180329_Heba_ub_s6_10_3 Index: 16421 Silind: 63135
110.07127	6506.7626953125
120.08096	1906.77783203125
125.56966	1407.44738769531
136.07536	2315.66967773438
184.40039	1241.30297851563
185.09242	2029.47412109375
185.12817	2066.37719726563
201.12411	1914.98046875
242.11273	1609.95739746094
249.79393	1359.60778808594
323.66107	1639.66845703125
325.14993	2809.57397460938
537.29315	1417.92590332031
604.93774	1567.76953125
783.29272	1558.16381835938
792.45905	8879.970703125
1128.4995	2090.52612304688
peaklist end

peaklist start
mz=792.243934887057
fragmentation=HCD
charge=7
header=RawFile: QE929_MSQ1321_20180329_Heba_ub_s6_10_3 Index: 16421 Silind: 63142
110.07127	6506.7626953125
120.08096	1906.77783203125
125.56966	1407.44738769531
136.07536	2315.66967773438
184.40039	1241.30297851563
185.09242	2029.47412109375
185.12817	2066.37719726563
201.12411	1914.98046875
242.11273	1609.95739746094
249.79393	1359.60778808594
323.66107	1639.66845703125
325.14993	2809.57397460938
537.29315	1417.92590332031
604.93774	1567.76953125
783.29272	1558.16381835938
792.45905	8879.970703125
1128.4995	2090.52612304688
peaklist end

peaklist start
mz=792.654145964108
fragmentation=HCD
charge=7
header=RawFile: QE929_MSQ1321_20180329_Heba_ub_s8_30_2 Index: 17813 Silind: 65801
120.08077	2145.60815429688
208.79768	1305.97143554688
270.53024	1518.83410644531
294.11359	1582.0791015625
644.69684	1550.83520507813
767.87091	1462.46215820313
882.39941	2063.07275390625
1413.2386	1643.86840820313
1882.9865	1756.33666992188
1974.0206	2466.33325195313
2075.4368	2194.27172851563
peaklist end

peaklist start
mz=924.60453681275
fragmentation=HCD
charge=6
header=RawFile: QE929_MSQ1321_20180329_Heba_ub_s9_30_3 Index: 6535 Silind: 79866
159.89854	1480.38854980469
209.16614	1763.80798339844
235.20131	1325.59936523438
305.88062	1732.12280273438
612.18707	1555.10900878906
704.38983	1954.09350585938
713.23694	1782.53100585938
714.38269	2235.95483398438
800.49548	2174.36401367188
842.45209	2280.71606445313
876.43713	1743.93566894531
1033.8531	2372.35302734375
1085.1937	2050.79907226563
1152.5776	1722.02124023438
1156.0839	2438.0927734375
1254.1946	2237.3486328125
1322.8103	2013.87060546875
peaklist end

peaklist start
mz=1111.27262860693
fragmentation=HCD
charge=5
header=RawFile: QE929_MSQ1321_20180329_Heba_ub_s5_10_2 Index: 19196 Silind: 87209
100.88524	1784.37902832031
120.08009	2217.60961914063
129.10222	2228.8212890625
155.08005	4159.74609375
169.13535	1660.86779785156
178.66789	1718.5556640625
204.13335	3009.13745117188
226.15401	2841.3134765625
254.1492	2147.4384765625
284.19513	2152.36596679688
434.224	8424.70703125
474.59937	1856.74914550781
483.21729	6887.751953125
513.26636	2002.82653808594
520.10443	1817.3740234375
602.29718	2337.40356445313
628.82117	1883.59704589844
893.4043	3345.85888671875
1063.5025	9882.21728515625
1176.5686	3698.2939453125
1464.9333	2350.16088867188
1878.6572	2020.005859375
2104.6333	2215.84619140625
2189.436	2265.51025390625
peaklist end

peaklist start
mz=1111.27405641295
fragmentation=HCD
charge=5
header=RawFile: QE929_MSQ1321_20180329_Heba_ub_s4_10_1 Index: 21320 Silind: 84907
120.08071	2535.95190429688
129.10139	2242.27099609375
133.75015	1643.97192382813
155.08051	8906.5869140625
201.12207	1773.771484375
202.38988	1948.68322753906
203.08014	2007.44958496094
204.13396	7273.171875
226.15422	7092.91259765625
242.78185	1860.38696289063
326.16794	3151.94116210938
333.17645	2490.21606445313
368.19019	4080.095703125
383.19211	8810.990234375
434.22324	16616.7143554688
469.86826	1968.02612304688
483.21524	15637.244140625
533.29163	2744.63793945313
602.29535	2717.62182617188
613.25842	2893.27294921875
630.28888	8197.091796875
664.33075	2951.357421875
858.38678	2373.583984375
893.39124	7138.38134765625
945.38446	2101.94995117188
953.14758	2259.82202148438
957.70258	1987.447265625
1001.6257	2071.95581054688
1044.4779	2163.1376953125
1063.5021	22014.1538085938
1176.5787	14307.4670410156
1362.6517	7097.1708984375
1381.5243	2743.7041015625
peaklist end

peaklist start
mz=1111.2744983729
fragmentation=HCD
charge=5
header=RawFile: QE929_MSQ1321_20180329_Heba_ub_s7_30_1 Index: 21186 Silind: 84219
120.08037	1608.65014648438
121.44978	1555.42138671875
129.10138	2461.2021484375
155.08041	7171.2802734375
204.13354	6818.7392578125
226.15407	2892.7861328125
254.14983	2567.8642578125
333.17563	2536.859375
368.19183	3314.99951171875
383.19061	2516.51025390625
434.22134	8768.6064453125
482.26035	2047.9462890625
483.21664	11163.0498046875
487.37866	1722.7802734375
620.62964	2008.01989746094
630.28583	4034.91577148438
711.32373	2030.56494140625
893.39832	3888.50244140625
901.4751	2215.53344726563
1063.5126	12035.7158203125
1176.5771	6795.6376953125
1268.2786	2310.3095703125
1362.6494	3864.45678710938
1522.3763	2211.01977539063
1565.7644	2437.19653320313
1706.8123	2975.93896484375
1739.7793	3003.14672851563
peaklist end

peaklist start
mz=1111.47412591557
fragmentation=HCD
charge=5
header=RawFile: QE929_MSQ1321_20180329_Heba_ub_s6_10_3 Index: 21608 Silind: 88768
113.77096	1552.08923339844
155.08098	6784.1787109375
191.30858	1777.13537597656
202.81602	1823.42956542969
204.13205	2155.619140625
226.15439	2609.82373046875
348.78293	1976.45092773438
368.19083	1827.07482910156
383.19342	6030.337890625
434.2229	7556.78173828125
483.21808	8927.955078125
533.28882	2306.78369140625
893.39722	6700.87548828125
924.1106	2137.73095703125
1063.4907	7109.4599609375
1176.6038	3117.96118164063
1177.5721	3354.94506835938
1362.6567	3595.77124023438
peaklist end

peaklist start
mz=1111.47551599132
fragmentation=HCD
charge=5
header=RawFile: QE929_MSQ1321_20180329_Heba_ub_s8_30_2 Index: 21462 Silind: 85652
111.92153	1577.607421875
129.10172	2450.28588867188
155.08131	7472.7841796875
204.13428	4108.0849609375
226.15462	3208.06176757813
304.55496	2201.86157226563
326.16788	2196.408203125
368.19284	2690.8330078125
383.19156	2990.24731445313
434.22455	8885.9345703125
482.25787	2701.28100585938
483.21622	12668.5966796875
512.9021	2102.080078125
630.75616	2263.349609375
707.4458	2078.68676757813
893.40698	3495.17163085938
1063.5004	8958.21875
1064.4894	3281.54711914063
1435.7593	2474.982421875
1686.6016	2628.67138671875
peaklist end

peaklist start
mz=1111.57207105481
fragmentation=HCD
charge=5
header=RawFile: QE929_MSQ1321_20180329_Heba_ub_s9_30_3 Index: 21635 Silind: 91891
113.75346	1753.27062988281
114.35732	1739.89990234375
129.10217	2617.74096679688
136.07544	1895.63745117188
153.9926	1726.28479003906
155.08075	3237.625
188.87143	1935.28442382813
204.13385	7808.97509765625
226.15581	2732.8720703125
368.18973	3297.72583007813
383.19269	3250.48876953125
411.79517	2188.26391601563
434.22421	9450.8330078125
483.21725	3501.81982421875
664.33307	2436.26708984375
893.4024	2267.11962890625
950.85236	2214.17114257813
1063.499	6547.93505859375
1176.5873	5517.11596679688
1362.6606	2651.8564453125
peaklist end

peaklist start
mz=1111.57375112406
fragmentation=HCD
charge=5
header=RawFile: QE929_MSQ1321_20180329_Heba_ub_s7_30_1 Index: 21186 Silind: 84237
120.08037	1608.65014648438
121.44978	1555.42138671875
129.10138	2461.2021484375
155.08041	7171.2802734375
204.13354	6818.7392578125
226.15407	2892.7861328125
254.14983	2567.8642578125
333.17563	2536.859375
368.19183	3314.99951171875
383.19061	2516.51025390625
434.22134	8768.6064453125
482.26035	2047.9462890625
483.21664	11163.0498046875
487.37866	1722.7802734375
620.62964	2008.01989746094
630.28583	4034.91577148438
711.32373	2030.56494140625
893.39832	3888.50244140625
901.4751	2215.53344726563
1063.5126	12035.7158203125
1176.5771	6795.6376953125
1268.2786	2310.3095703125
1362.6494	3864.45678710938
1522.3763	2211.01977539063
1565.7644	2437.19653320313
1706.8123	2975.93896484375
1739.7793	3003.14672851563
peaklist end

peaklist start
mz=1111.5740516118
fragmentation=HCD
charge=5
header=RawFile: QE929_MSQ1321_20180329_Heba_ub_s4_10_1 Index: 21320 Silind: 84915
120.08071	2535.95190429688
129.10139	2242.27099609375
133.75015	1643.97192382813
155.08051	8906.5869140625
201.12207	1773.771484375
202.38988	1948.68322753906
203.08014	2007.44958496094
204.13396	7273.171875
226.15422	7092.91259765625
242.78185	1860.38696289063
326.16794	3151.94116210938
333.17645	2490.21606445313
368.19019	4080.095703125
383.19211	8810.990234375
434.22324	16616.7143554688
469.86826	1968.02612304688
483.21524	15637.244140625
533.29163	2744.63793945313
602.29535	2717.62182617188
613.25842	2893.27294921875
630.28888	8197.091796875
664.33075	2951.357421875
858.38678	2373.583984375
893.39124	7138.38134765625
945.38446	2101.94995117188
953.14758	2259.82202148438
957.70258	1987.447265625
1001.6257	2071.95581054688
1044.4779	2163.1376953125
1063.5021	22014.1538085938
1176.5787	14307.4670410156
1362.6517	7097.1708984375
1381.5243	2743.7041015625
peaklist end

peaklist start
mz=1111.67411774058
fragmentation=HCD
charge=5
header=RawFile: QE929_MSQ1321_20180329_Heba_ub_s5_10_2 Index: 19196 Silind: 87220
100.88524	1784.37902832031
120.08009	2217.60961914063
129.10222	2228.8212890625
155.08005	4159.74609375
169.13535	1660.86779785156
178.66789	1718.5556640625
204.13335	3009.13745117188
226.15401	2841.3134765625
254.1492	2147.4384765625
284.19513	2152.36596679688
434.224	8424.70703125
474.59937	1856.74914550781
483.21729	6887.751953125
513.26636	2002.82653808594
520.10443	1817.3740234375
602.29718	2337.40356445313
628.82117	1883.59704589844
893.4043	3345.85888671875
1063.5025	9882.21728515625
1176.5686	3698.2939453125
1464.9333	2350.16088867188
1878.6572	2020.005859375
2104.6333	2215.84619140625
2189.436	2265.51025390625
peaklist end

peaklist start
mz=1111.67449216336
fragmentation=HCD
charge=5
header=RawFile: QE929_MSQ1321_20180329_Heba_ub_s7_30_1 Index: 21186 Silind: 84221
120.08037	1608.65014648438
121.44978	1555.42138671875
129.10138	2461.2021484375
155.08041	7171.2802734375
204.13354	6818.7392578125
226.15407	2892.7861328125
254.14983	2567.8642578125
333.17563	2536.859375
368.19183	3314.99951171875
383.19061	2516.51025390625
434.22134	8768.6064453125
482.26035	2047.9462890625
483.21664	11163.0498046875
487.37866	1722.7802734375
620.62964	2008.01989746094
630.28583	4034.91577148438
711.32373	2030.56494140625
893.39832	3888.50244140625
901.4751	2215.53344726563
1063.5126	12035.7158203125
1176.5771	6795.6376953125
1268.2786	2310.3095703125
1362.6494	3864.45678710938
1522.3763	2211.01977539063
1565.7644	2437.19653320313
1706.8123	2975.93896484375
1739.7793	3003.14672851563
peaklist end

peaklist start
mz=1111.6751715573
fragmentation=HCD
charge=5
header=RawFile: QE929_MSQ1321_20180329_Heba_ub_s4_10_1 Index: 21320 Silind: 84916
120.08071	2535.95190429688
129.10139	2242.27099609375
133.75015	1643.97192382813
155.08051	8906.5869140625
201.12207	1773.771484375
202.38988	1948.68322753906
203.08014	2007.44958496094
204.13396	7273.171875
226.15422	7092.91259765625
242.78185	1860.38696289063
326.16794	3151.94116210938
333.17645	2490.21606445313
368.19019	4080.095703125
383.19211	8810.990234375
434.22324	16616.7143554688
469.86826	1968.02612304688
483.21524	15637.244140625
533.29163	2744.63793945313
602.29535	2717.62182617188
613.25842	2893.27294921875
630.28888	8197.091796875
664.33075	2951.357421875
858.38678	2373.583984375
893.39124	7138.38134765625
945.38446	2101.94995117188
953.14758	2259.82202148438
957.70258	1987.447265625
1001.6257	2071.95581054688
1044.4779	2163.1376953125
1063.5021	22014.1538085938
1176.5787	14307.4670410156
1362.6517	7097.1708984375
1381.5243	2743.7041015625
peaklist end

peaklist start
mz=1111.67583139486
fragmentation=HCD
charge=5
header=RawFile: QE929_MSQ1321_20180329_Heba_ub_s8_30_2 Index: 21462 Silind: 85653
111.92153	1577.607421875
129.10172	2450.28588867188
155.08131	7472.7841796875
204.13428	4108.0849609375
226.15462	3208.06176757813
304.55496	2201.86157226563
326.16788	2196.408203125
368.19284	2690.8330078125
383.19156	2990.24731445313
434.22455	8885.9345703125
482.25787	2701.28100585938
483.21622	12668.5966796875
512.9021	2102.080078125
630.75616	2263.349609375
707.4458	2078.68676757813
893.40698	3495.17163085938
1063.5004	8958.21875
1064.4894	3281.54711914063
1435.7593	2474.982421875
1686.6016	2628.67138671875
peaklist end

peaklist start
mz=1111.77285125291
fragmentation=HCD
charge=5
header=RawFile: QE929_MSQ1321_20180329_Heba_ub_s5_10_2 Index: 19196 Silind: 87210
100.88524	1784.37902832031
120.08009	2217.60961914063
129.10222	2228.8212890625
155.08005	4159.74609375
169.13535	1660.86779785156
178.66789	1718.5556640625
204.13335	3009.13745117188
226.15401	2841.3134765625
254.1492	2147.4384765625
284.19513	2152.36596679688
434.224	8424.70703125
474.59937	1856.74914550781
483.21729	6887.751953125
513.26636	2002.82653808594
520.10443	1817.3740234375
602.29718	2337.40356445313
628.82117	1883.59704589844
893.4043	3345.85888671875
1063.5025	9882.21728515625
1176.5686	3698.2939453125
1464.9333	2350.16088867188
1878.6572	2020.005859375
2104.6333	2215.84619140625
2189.436	2265.51025390625
peaklist end

peaklist start
mz=795.369326369016
fragmentation=HCD
charge=7
header=RawFile: QE929_MSQ1321_20180329_Heba_ub_s2_ctrl_2 Index: 10205 Silind: 64716
108.94786	1359.21264648438
136.07556	9133.6396484375
377.96567	1601.22546386719
466.42365	1396.22875976563
587.0271	1480.65148925781
768.33185	2268.2021484375
794.92609	2650.95654296875
910.93646	3173.4619140625
957.56311	1589.37841796875
966.47827	1643.10607910156
1334.7355	1737.65686035156
1576.6961	4131.47534179688
2082.5378	1836.03845214844
2615.1663	1850.42687988281
2962.3345	1932.87133789063
peaklist end

peaklist start
mz=1391.94359364184
fragmentation=HCD
charge=4
header=RawFile: QE929_MSQ1321_20180329_Heba_ub_s7_30_1 Index: 23287 Silind: 88865
129.24872	1827.97412109375
140.77567	2061.5126953125
141.34048	2196.63989257813
219.15276	2042.28576660156
238.11209	2129.33154296875
270.8335	2160.34838867188
271.70761	2106.71459960938
655.21179	2279.77954101563
1110.2891	2559.673828125
1479.1915	2900.76489257813
2521.8108	2940.30419921875
peaklist end

peaklist start
mz=1113.92751663569
fragmentation=HCD
charge=5
header=RawFile: QE929_MSQ1321_20180329_Heba_ub_s8_30_2 Index: 5984 Silind: 82793
131.53168	1691.1123046875
204.08656	2731.2705078125
676.99109	2317.06201171875
823.96887	2181.4248046875
1114.1061	2209.10766601563
1500.3301	2526.57958984375
3657.658	2465.2822265625
4040.4219	2335.90698242188
4243.5859	2922.80224609375
peaklist end

peaklist start
mz=1113.92875033584
fragmentation=HCD
charge=5
header=RawFile: QE929_MSQ1321_20180329_Heba_ub_s4_10_1 Index: 6050 Silind: 83625
126.05495	3063.32177734375
138.05438	3461.658203125
160.69443	1691.19250488281
166.14816	1764.13610839844
203.92412	1840.54309082031
204.0869	4080.71044921875
209.38448	1781.81042480469
232.08157	2360.25170898438
240.98117	1824.29113769531
342.6203	1819.62634277344
435.92459	1986.34338378906
515.70245	1821.68481445313
593.58698	2033.92614746094
817.95166	2387.3828125
950.02142	1951.81481933594
2599.3716	2409.54443359375
3248.9905	2637.01391601563
peaklist end

peaklist start
mz=1113.92893753664
fragmentation=HCD
charge=5
header=RawFile: QE929_MSQ1321_20180329_Heba_ub_s6_10_3 Index: 6282 Silind: 84088
104.53245	1475.69836425781
111.12231	1475.98742675781
118.24327	1505.0615234375
119.68391	1489.45458984375
127.66575	1915.39819335938
150.81261	1595.20690917969
204.08623	2756.81787109375
334.42661	1914.20458984375
767.43164	1923.84521484375
898.65503	1888.42053222656
1014.5038	2731.55346679688
2025.5485	2552.99365234375
3574.8994	2432.02221679688
4532.0947	2933.69213867188
peaklist end

peaklist start
mz=1113.92893925544
fragmentation=HCD
charge=5
header=RawFile: QE929_MSQ1321_20180329_Heba_ub_s9_30_3 Index: 5917 Silind: 88014
204.08667	3001.95483398438
397.96725	2040.15502929688
497.94955	1899.89514160156
522.02661	2187.62475585938
742.41516	1873.15637207031
879.05353	1954.75903320313
901.43732	2064.66040039063
2330.2771	2430.43286132813
3258.5742	2448.27172851563
4093.374	2471.2744140625
5081.978	2663.248046875
5396.2139	2911.89990234375
peaklist end

peaklist start
mz=928.770934782495
fragmentation=HCD
charge=6
header=RawFile: QE929_MSQ1321_20180329_Heba_ub_s6_10_3 Index: 14346 Silind: 74371
136.0744	1773.20166015625
159.09129	2105.70458984375
167.07022	10503.859375
168.99889	1762.94604492188
171.11346	2250.25268554688
212.10344	3543.88134765625
266.54956	1566.98071289063
270.18069	2140.01586914063
311.17126	2948.52026367188
382.20801	2722.53686523438
581.19366	1789.60583496094
701.83179	1669.94604492188
1159.551	9564.5908203125
1529.7393	2003.79772949219
peaklist end

peaklist start
mz=799.096255135351
fragmentation=HCD
charge=7
header=RawFile: QE929_MSQ1321_20180329_Heba_ub_s3_ctrl_3 Index: 5859 Silind: 58178
110.07153	12630.0546875
117.39337	1537.12768554688
129.10168	1725.5869140625
131.58716	1216.88073730469
136.07559	2743.87915039063
156.07684	2971.84790039063
221.10294	7633.90771484375
249.09863	13175.953125
266.16037	4936.87744140625
267.10745	14935.9169921875
284.1727	3061.36401367188
336.11887	2466.36181640625
430.17084	2587.87841796875
434.04718	1791.51745605469
451.86963	1472.79028320313
584.20514	1742.11511230469
697.29382	1922.90563964844
720.79285	1413.37365722656
759.65918	1593.11010742188
765.65082	1919.73657226563
794.83673	6480.595703125
818.36792	1632.56091308594
922.40118	2662.20825195313
976.7442	2275.78857421875
1204.4768	2064.49926757813
peaklist end

peaklist start
mz=932.11182554852
fragmentation=HCD
charge=6
header=RawFile: QE929_MSQ1321_20180329_Heba_ub_s3_ctrl_3 Index: 5718 Silind: 70147
139.49236	1641.78149414063
148.24199	1590.849609375
159.40491	1413.08984375
277.76694	1582.54406738281
420.89938	1573.09155273438
544.49219	1648.91223144531
1588.3857	1824.64404296875
peaklist end

peaklist start
mz=932.93939838401
fragmentation=HCD
charge=6
header=RawFile: QE929_MSQ1321_20180329_Heba_ub_s9_30_3 Index: 5881 Silind: 79848
100.08424	1841.58996582031
118.96127	1593.16101074219
134.9305	1573.47607421875
140.27815	1622.99963378906
208.87804	1705.49072265625
229.22202	1600.36364746094
301.1145	6843.89892578125
401.7601	1465.82971191406
1749.3462	1932.34313964844
peaklist end

peaklist start
mz=800.407660293304
fragmentation=HCD
charge=7
header=RawFile: QE929_MSQ1321_20180329_Heba_ub_s8_30_2 Index: 12137 Silind: 64894
107.3199	1346.90478515625
111.67387	1355.97607421875
129.10211	1324.62463378906
149.45001	1288.96936035156
165.49551	1307.38842773438
171.07617	2341.53149414063
183.40526	1382.64196777344
201.12358	1884.90380859375
215.13881	2901.69580078125
229.11798	2811.03759765625
246.1265	8773.5390625
260.03741	1434.67419433594
286.13766	2188.5458984375
301.18732	3371.72680664063
340.31808	1453.12768554688
343.16202	2686.71899414063
389.14661	3007.65893554688
397.24414	1545.57653808594
398.20319	3149.30786132813
411.18292	2810.12231445313
655.69	1594.56970214844
980.45483	2808.12377929688
1327.5563	1871.36450195313
1328.8848	1663.72253417969
1333.2705	2185.39990234375
1466.6362	2017.69030761719
peaklist end

peaklist start
mz=802.48788195634
fragmentation=HCD
charge=7
header=RawFile: QE929_MSQ1321_20180329_Heba_ub_s9_30_3 Index: 7622 Silind: 71083
115.08694	7722.3212890625
129.10245	18755.0390625
147.69606	1361.22058105469
171.11322	1645.87487792969
171.14943	1460.6435546875
194.7612	1660.9189453125
212.10365	1360.56237792969
226.11845	15159.8359375
226.89053	1612.25268554688
228.17026	1967.98425292969
239.11441	2673.69140625
289.5903	1736.63720703125
309.15512	2446.79223632813
327.16605	6650.15283203125
504.2782	2613.63916015625
516.25348	2399.90576171875
636.2699	2098.7880859375
705.34009	2060.58056640625
803.40608	7968.28637695313
806.38116	2261.39990234375
905.43811	1685.61083984375
960.45764	2489.02905273438
1031.4916	5456.56762695313
1050.5858	2956.07421875
1091.4647	5793.77587890625
1130.5604	2512.58276367188
1190.5366	2287.4345703125
1487.1151	1626.90124511719
peaklist end

peaklist start
mz=937.605316495027
fragmentation=HCD
charge=6
header=RawFile: QE929_MSQ1321_20180329_Heba_ub_s6_10_3 Index: 6490 Silind: 73790
100.0555	1529.10241699219
122.88758	1526.96704101563
150.5455	1582.00024414063
295.23798	1477.30639648438
375.19821	1485.70751953125
429.6189	1806.9521484375
815.78223	2054.51684570313
1127.4656	2359.36499023438
peaklist end

peaklist start
mz=806.649242524311
fragmentation=HCD
charge=7
header=RawFile: QE929_MSQ1321_20180329_Heba_ub_s5_10_2 Index: 10535 Silind: 65211
136.07568	3259.931640625
148.48956	1554.91760253906
157.13362	2395.47436523438
192.48134	1500.97375488281
201.89897	1325.31091308594
244.09586	1685.64587402344
268.50345	1440.70983886719
321.02084	1713.68542480469
821.96893	1573.55700683594
1183.6432	2153.20629882813
peaklist end

peaklist start
mz=806.649242524311
fragmentation=HCD
charge=7
header=RawFile: QE929_MSQ1321_20180329_Heba_ub_s5_10_2 Index: 10592 Silind: 65211
100.389	1230.73596191406
103.50101	1221.44348144531
106.64347	1432.27661132813
113.07107	2730.009765625
123.75864	1684.16540527344
129.10239	16144.1044921875
131.45	1268.57824707031
161.07405	2931.74047851563
162.37871	1332.54821777344
189.06931	2186.49194335938
226.1183	5513.7080078125
244.12932	1607.42358398438
244.16528	1549.10986328125
256.14337	1448.90307617188
284.13989	2206.55346679688
316.67725	1406.59887695313
317.66898	1546.30847167969
440.28159	2225.15307617188
553.33295	1788.21362304688
650.34338	2205.3134765625
769.74078	6667.31298828125
772.37744	1783.20593261719
806.41394	6369.4892578125
806.65613	2563.48095703125
806.935	6220.19677734375
807.45178	6361.29345703125
855.48083	1851.02941894531
878.44397	5812.42919921875
910.00696	2241.61474609375
917.39441	5569
952.49146	1801.67028808594
1122.3373	1931.57409667969
1235.6817	4842.22241210938
1258.6376	1667.98083496094
1328.7201	2084.96166992188
1426.4636	1891.36169433594
1689.8874	25770.7416992188
1753.9055	21401.859375
1916.371	2406.78002929688
1996.9937	5673.30053710938
2050.8162	1893.90832519531
peaklist end

peaklist start
mz=1411.38422603629
fragmentation=HCD
charge=4
header=RawFile: QE929_MSQ1321_20180329_Heba_ub_s9_30_3 Index: 21436 Silind: 95683
107.82665	1936.29907226563
154.44806	1866.43725585938
160.89244	2228.61401367188
166.96129	1917.95715332031
200.51193	2132.34155273438
424.61932	2053.75952148438
945.43243	2496.806640625
1219.5542	2856.3388671875
2506.417	2651.71411132813
2728.0366	2697.30493164063
peaklist end

peaklist start
mz=942.272247191654
fragmentation=HCD
charge=6
header=RawFile: QE929_MSQ1321_20180329_Heba_ub_s6_10_3 Index: 6639 Silind: 73794
101.71494	1461.54931640625
105.06646	7007.66943359375
154.84912	1752.22155761719
178.84404	1513.751953125
206.83377	1592.94055175781
212.10358	2669.09765625
244.16547	2222.583984375
301.29263	1908.04150390625
327.12961	3253.98046875
372.11847	2002.09545898438
373.12027	2008.119140625
568.16925	1817.65661621094
597.90942	1832.95837402344
702.86133	1793.81372070313
771.59735	1604.06433105469
812.33856	1629.63830566406
941.43341	5892.12744140625
942.44067	7979.58642578125
950.43188	2091.58544921875
1003.8267	1802.25305175781
1425.5161	2302.47119140625
peaklist end

peaklist start
mz=942.272290239596
fragmentation=HCD
charge=6
header=RawFile: QE929_MSQ1321_20180329_Heba_ub_s9_30_3 Index: 6292 Silind: 80530
105.06612	6411.04638671875
147.64542	1523.57348632813
158.34755	1642.68615722656
206.29988	1498.55053710938
212.10216	2390.79760742188
300.98972	1544.15808105469
327.12985	1875.32641601563
405.21976	1612.27453613281
412.39902	1620.14624023438
714.19757	1708.11645507813
819.32294	2504.74609375
943.42218	1843.62658691406
1150.4735	2584.52734375
1273.0347	2089.32495117188
1421.8821	2051.28515625
peaklist end

peaklist start
mz=942.439456828787
fragmentation=HCD
charge=6
header=RawFile: QE929_MSQ1321_20180329_Heba_ub_s3_ctrl_3 Index: 6147 Silind: 70395
104.71687	1538.42651367188
105.06625	3227.95361328125
136.5782	1516.27880859375
138.58	1444.93151855469
143.0448	1749.90551757813
158.60764	1466.69152832031
197.52306	1747.14599609375
212.10303	2323.99072265625
213.08665	2621.36352539063
226.15311	2219.79638671875
244.16609	9632.314453125
245.16731	2201.12084960938
246.71521	1496.98767089844
319.17288	2820.46411132813
327.12976	2889.5654296875
354.1058	2359.71215820313
355.10815	2881.18286132813
372.11436	20450.8315429688
385.60507	1501.09094238281
567.16925	8446.3310546875
568.17175	12451.6201171875
584.20404	5053.9091796875
585.19415	8786.6171875
653.25922	2075.50463867188
684.38196	2084.26098632813
763.3515	8642.326171875
818.82623	3473.74267578125
941.44023	41132.419921875
peaklist end

peaklist start
mz=942.605053585334
fragmentation=HCD
charge=6
header=RawFile: QE929_MSQ1321_20180329_Heba_ub_s7_30_1 Index: 6344 Silind: 71260
100.81992	1335.18591308594
105.06631	6604.083984375
108.20745	1665.92260742188
158.32063	1597.96533203125
165.91608	1424.75830078125
212.1037	6386.7578125
213.03239	2581.78393554688
268.57898	1593.125
312.366	1501.84545898438
327.13	7958.8115234375
675.32263	1934.21398925781
1443.6852	2105.17919921875
1459.2953	1978.96472167969
1636.61	2543.67211914063
1730.1578	1901.72485351563
peaklist end

peaklist start
mz=942.60540773842
fragmentation=HCD
charge=6
header=RawFile: QE929_MSQ1321_20180329_Heba_ub_s4_10_1 Index: 6484 Silind: 75170
105.06606	13006.962890625
129.10245	3194.5576171875
147.11301	3035.92504882813
212.10297	6688.95361328125
213.08667	8315.8173828125
217.60841	1607.4287109375
226.15436	3523.7509765625
227.15811	1792.12951660156
244.16586	26631.697265625
245.16859	14398.1865234375
246.16985	2161.38208007813
298.176	9159.42529296875
326.17291	3012.23388671875
327.1296	11783.1584472656
327.17267	3321.58276367188
338.08148	1967.90454101563
354.10297	19413.6362304688
357.25146	8687.11303710938
372.11529	42862.0361328125
487.15787	2106.04931640625
551.15387	4228.22717285156
566.1806	2049.4404296875
567.17181	11730.4716796875
568.17236	15953.3046875
569.17413	17644.125
570.33014	2425.9482421875
571.33533	9805.16015625
584.19421	7472.34521484375
585.19531	13084.8857421875
586.19958	13813.4736328125
653.25802	7582.310546875
682.2594	3627.75756835938
684.36945	2496.98974609375
685.37067	6310.35400390625
699.28436	2187.0625
765.33063	1792.33862304688
780.89594	2402.42626953125
781.26324	1827.88061523438
906.03467	1851.23608398438
925.40222	2298.46508789063
942.2663	2814.76611328125
942.44339	81798.80859375
1311.5398	2732.16137695313
1312.5243	2256.115234375
1426.5614	2197.53881835938
1551.5824	1890.17309570313
1637.6595	2249.18676757813
1886.538	1972.23266601563
peaklist end

peaklist start
mz=818.924499523891
fragmentation=HCD
charge=7
header=RawFile: QE929_MSQ1321_20180329_Heba_ub_s7_30_1 Index: 3307 Silind: 65394
110.07185	5480.814453125
122.00225	1350.27026367188
136.20575	1264.96350097656
228.62384	1252.07580566406
299.06345	1510.5791015625
308.79633	1585.95727539063
350.40906	1426.41748046875
627.99255	1599.5390625
658.11633	1511.2978515625
770.7868	1623.64831542969
1099.8448	1974.29895019531
peaklist end

peaklist start
mz=821.524598311621
fragmentation=HCD
charge=7
header=RawFile: QE929_MSQ1321_20180329_Heba_ub_s4_10_1 Index: 17791 Silind: 70552
136.07628	7668.12548828125
143.11772	1764.84008789063
157.13353	1595.99597167969
162.44136	1634.46716308594
169.60402	1469.57482910156
171.11366	1439.5654296875
249.16103	7950.9580078125
277.15463	3140.3212890625
287.54761	1456.13256835938
348.19113	1969.96789550781
578.5531	1502.458984375
590.29236	1571.5927734375
821.42084	3398.19897460938
1208.4849	1592.6923828125
1677.0762	2283.31103515625
peaklist end

peaklist start
mz=829.282960296918
fragmentation=HCD
charge=7
header=RawFile: QE929_MSQ1321_20180329_Heba_ub_s7_30_1 Index: 15592 Silind: 66716
101.07175	1272.27404785156
120.08079	2515.06713867188
135.83224	1593.40112304688
136.0752	1538.23413085938
141.06566	1699.13647460938
143.11769	1707.78625488281
159.0914	3415.88525390625
171.1124	1970.1923828125
184.10703	3115.001953125
203.12024	1898.53625488281
212.10324	18378.119140625
213.1066	1735.74768066406
223.10706	2102.76953125
229.12921	2219.1279296875
231.1165	2082.3271484375
270.18051	3110.58276367188
279.09726	5329.1650390625
283.17471	1601.29028320313
285.15741	2151.4228515625
311.17206	11975.150390625
337.18839	1746.66101074219
352.16302	1883.98937988281
378.16724	1828.52697753906
382.20752	3258.40161132813
451.23184	2861.72021484375
464.25183	1756.39025878906
481.27884	2119.62377929688
566.77911	2725.0654296875
580.34662	2140.56591796875
902.13519	1808.78674316406
910.422	1933.98522949219
910.93005	2115.4404296875
959.97455	1995.69128417969
995.48358	2644.078125
1375.6556	1797.56469726563
peaklist end

peaklist start
mz=1453.24140165128
fragmentation=HCD
charge=4
header=RawFile: QE929_MSQ1321_20180329_Heba_ub_s6_10_3 Index: 23773 Silind: 93867
101.28313	2128.87890625
113.55096	2054.60888671875
143.44402	2094.59228515625
143.62975	2241.60961914063
170.56157	2050.64086914063
547.19415	2359.01098632813
767.85553	2380.8046875
964.41864	2839.3154296875
1012.0566	2488.05932617188
1175.8082	3596.13452148438
1536.5027	2942.12060546875
peaklist end

peaklist start
mz=1453.88609027308
fragmentation=HCD
charge=4
header=RawFile: QE929_MSQ1321_20180329_Heba_ub_s6_10_3 Index: 23659 Silind: 92490
105.60102	2102.18823242188
182.01466	2401.63940429688
308.55228	2118.74853515625
1427.1353	2761.81713867188
1510.5759	2895.39404296875
2352.1602	3409.10766601563
peaklist end

peaklist start
mz=972.46476554201
fragmentation=HCD
charge=6
header=RawFile: QE929_MSQ1321_20180329_Heba_ub_s9_30_3 Index: 11909 Silind: 83188
118.56282	1997.48986816406
120.0813	6936.28759765625
136.07603	2530.22607421875
146.8421	1332.47534179688
211.39053	1851.21350097656
228.98103	1561.04907226563
234.14641	2222.39184570313
566.2547	1761.46301269531
686.02625	2225.01000976563
821.88708	1876.99072265625
871.42157	2065.93041992188
1083.4607	3184.185546875
1706.4967	2024.49926757813
1739.8169	19444.125
1976.7458	2291.3212890625
1986.8486	2320.62622070313
peaklist end

peaklist start
mz=1465.45933743343
fragmentation=HCD
charge=4
header=RawFile: QE929_MSQ1321_20180329_Heba_ub_s6_10_3 Index: 23719 Silind: 93746
336.84158	3038.63891601563
369.54831	2398.10693359375
390.59634	2252.06323242188
422.20361	2629.0439453125
446.61798	2708.60766601563
913.74591	2817.01733398438
916.21149	2700.20043945313
1284.3453	4592.40283203125
1309.5697	2992.56958007813
3179.4546	3328.6162109375
peaklist end

peaklist start
mz=980.966057039689
fragmentation=HCD
charge=6
header=RawFile: QE929_MSQ1321_20180329_Heba_ub_s4_10_1 Index: 21262 Silind: 82867
208.24818	1596.40869140625
244.16368	2139.4775390625
324.18906	5985.41455078125
342.20105	9817.455078125
413.23533	4598.83776855469
598.31445	3626.39868164063
623.34424	2550.40966796875
819.07629	1860.01647949219
850.50977	3556.66088867188
1092.6705	7367.8935546875
2005.9625	2613.22216796875
peaklist end

peaklist start
mz=981.299884659501
fragmentation=HCD
charge=6
header=RawFile: QE929_MSQ1321_20180329_Heba_ub_s4_10_1 Index: 21262 Silind: 82866
208.24818	1596.40869140625
244.16368	2139.4775390625
324.18906	5985.41455078125
342.20105	9817.455078125
413.23533	4598.83776855469
598.31445	3626.39868164063
623.34424	2550.40966796875
819.07629	1860.01647949219
850.50977	3556.66088867188
1092.6705	7367.8935546875
2005.9625	2613.22216796875
peaklist end

peaklist start
mz=983.448514227399
fragmentation=HCD
charge=6
header=RawFile: QE929_MSQ1321_20180329_Heba_ub_s6_10_3 Index: 15161 Silind: 78006
100.68043	1383.9658203125
104.54274	1483.70092773438
107.14149	1593.96435546875
110.07146	1730.58996582031
146.1232	1541.85705566406
159.81197	1558.88330078125
199.17064	1802.63452148438
224.7235	1794.5703125
234.01682	1659.3251953125
242.10973	1705.32922363281
256.66351	2071.08813476563
261.12628	1507.17553710938
320.3158	1772.07641601563
512.18921	1676.20727539063
525.26013	1727.35668945313
624.46216	1740.80163574219
2024.8477	2015.49304199219
peaklist end

peaklist start
mz=846.384525088979
fragmentation=HCD
charge=7
header=RawFile: QE929_MSQ1321_20180329_Heba_ub_s4_10_1 Index: 11607 Silind: 65661
102.05547	2015.55529785156
104.05334	9835.5048828125
105.50935	1436.17199707031
129.10271	1534.61291503906
131.94681	1590.10034179688
136.07562	17899.21875
143.11748	2377.3837890625
160.19928	1552.42443847656
171.11266	1798.27197265625
199.07124	5641.04931640625
204.13431	8088.98779296875
207.11324	1813.35205078125
212.10202	6020.8681640625
216.09773	1848.34643554688
226.08186	14602.458984375
228.13188	4912.55078125
230.11391	1799.71252441406
235.10806	3192.63989257813
244.09282	24401.859375
248.81485	1416.88415527344
264.09814	1794.49572753906
267.11707	3201.7783203125
281.12411	8096.89111328125
286.18802	1362.74072265625
305.21628	1619.16979980469
306.68335	1490.25671386719
355.19171	2104.90795898438
357.12222	11441.0185546875
366.14648	5897.30712890625
375.1326	7002.5673828125
382.21011	2014.03393554688
409.15506	1870.69763183594
475.26147	6062.0498046875
480.89221	1698.02185058594
492.18823	3300.75830078125
520.18652	7920.919921875
542.47675	1737.74633789063
590.28949	6446.95068359375
591.21924	2256.6240234375
659.34961	1747.28295898438
689.35699	6089.37158203125
730.34351	1918.2548828125
799.40546	2099.09716796875
834.41614	2082.45849609375
852.40942	14221.8459472656
906.43842	3193.81079101563
913.953	2259.8876953125
963.98224	2667.33081054688
964.47192	3158.11303710938
980.47888	5536.40771484375
999.00211	5281.041015625
999.49268	6437.6494140625
1080.5406	2496.33837890625
1081.0214	2083.58374023438
1127.5399	13215.154296875
1132.5583	2300.96923828125
1242.577	15326.302734375
1243.5633	5262.16955566406
1484.6888	6020.53271484375
1808.8681	11364.1857910156
peaklist end

peaklist start
mz=846.531755418769
fragmentation=HCD
charge=7
header=RawFile: QE929_MSQ1321_20180329_Heba_ub_s1_ctrl_1 Index: 9804 Silind: 65965
120.08115	6437.94482421875
122.80067	1725.4931640625
197.12886	1498.86987304688
219.38211	1578.19775390625
237.37358	1542.58032226563
249.58226	1574.7841796875
304.23431	1490.73095703125
553.34882	1644.75146484375
657.99268	1622.77514648438
742.39789	3286.13110351563
peaklist end

peaklist start
mz=1185.34345247302
fragmentation=HCD
charge=5
header=RawFile: QE929_MSQ1321_20180329_Heba_ub_s9_30_3 Index: 10696 Silind: 88543
126.24837	1752.15490722656
130.85768	1621.33728027344
186.07562	2824.35986328125
204.08667	9378.52734375
258.15857	1752.66003417969
274.09171	2582.57348632813
274.91653	1800.083984375
301.18591	3017.29907226563
338.16568	1959.98364257813
430.48669	1800.73071289063
687.37115	1880.6904296875
835.50378	2115.96728515625
871.89465	4194.14404296875
932.94531	2544.21264648438
1042.6989	2416.06958007813
1057.9636	2299.1484375
1145.5582	2206.69580078125
1174.7434	2562.4990234375
1185.5526	6039.74267578125
1524.6744	2736.31127929688
2444.7659	2884.12573242188
3434.417	2951.22143554688
4065.9424	2599.15014648438
4603.4805	3119.65795898438
4984.3638	2801.58203125
5585.0732	2742.8779296875
peaklist end

peaklist start
mz=848.672272561959
fragmentation=HCD
charge=7
header=RawFile: QE929_MSQ1321_20180329_Heba_ub_s9_30_3 Index: 10154 Silind: 72133
115.05093	1841.19213867188
130.2746	1673.37609863281
144.39908	1330.47717285156
153.93599	1254.22814941406
159.09131	2056.900390625
165.4017	1508.005859375
184.10847	1684.71813964844
189.35559	1577.26916503906
210.76884	1571.08837890625
212.1031	13143.6484375
272.00162	1489.31091308594
285.15564	1514.81030273438
300.12305	1594.88232421875
311.1731	8635.2294921875
566.29039	5445.19067382813
591.27246	1590.80688476563
610.4538	1605.86791992188
655.92688	1668.37133789063
751.72119	1976.40026855469
828.40131	2219.83227539063
847.4931	3224.94555664063
886.44104	1899.0087890625
935.47028	2987.4052734375
971.4809	2718.34057617188
1126.563	2098.91821289063
1131.561	9271.29760742188
1374.6571	1860.75
2088.3228	1914.58557128906
peaklist end

peaklist start
mz=989.950935043929
fragmentation=HCD
charge=6
header=RawFile: QE929_MSQ1321_20180329_Heba_ub_s6_10_3 Index: 10905 Silind: 77646
124.81172	1418.95373535156
129.10222	1742.72875976563
182.34253	1366.53259277344
189.06911	1661.87341308594
234.54176	1919.43347167969
340.21832	1730.09643554688
413.31061	1878.478515625
465.05148	1954.65612792969
1163.6487	2542.70068359375
1217.0721	1993.57592773438
peaklist end

peaklist start
mz=849.101573212755
fragmentation=HCD
charge=7
header=RawFile: QE929_MSQ1321_20180329_Heba_ub_s9_30_3 Index: 10270 Silind: 72117
102.05519	1432.88110351563
120.08144	2466.58251953125
121.48572	1396.9033203125
129.10214	1613.90087890625
135.36615	1495.16516113281
142.3873	1390.423828125
144.92996	1351.34899902344
181.62863	1409.45458984375
195.64986	1547.5859375
344.14151	2681.16674804688
360.10074	1623.21350097656
398.26859	1528.392578125
399.63129	1685.97290039063
443.25766	2113.62060546875
662.04791	1916.10852050781
756.62024	1619.73022460938
789.8385	2271.10668945313
803.39178	2538.70581054688
855.77307	1603.36389160156
904.40106	2145.50146484375
932.44452	2042.68835449219
1377.5073	2357.75732421875
1992.1331	1996.88903808594
2148.4199	1929.642578125
2336.9185	1708.67114257813
peaklist end

peaklist start
mz=851.099190956224
fragmentation=HCD
charge=7
header=RawFile: QE929_MSQ1321_20180329_Heba_ub_s6_10_3 Index: 10789 Silind: 68127
119.6993	1641.42407226563
120.08061	8272.720703125
122.29348	1603.40026855469
141.60832	1503.3759765625
169.05859	1519.37841796875
199.17982	13959.5361328125
227.17529	7117.716796875
275.17236	2212.89038085938
348.08624	1570.07165527344
366.03601	1502.43481445313
463.14923	1662.0615234375
735.32806	1834.89892578125
820.16943	1943.74926757813
1079.5508	1798.5888671875
2597.3428	2040.30603027344
peaklist end

peaklist start
mz=851.099959330875
fragmentation=HCD
charge=7
header=RawFile: QE929_MSQ1321_20180329_Heba_ub_s7_30_1 Index: 10214 Silind: 68068
120.08083	1617.27563476563
154.36555	1380.72692871094
212.10242	6605.71923828125
387.76611	1757.97045898438
531.00684	1513.30810546875
597.68817	1686.92578125
612.94476	1570.03625488281
933.43848	1541.72875976563
1131.537	3248.84716796875
1184.7825	1741.80773925781
1637.6699	1712.205078125
1771.7635	1925.34875488281
1832.4088	2093.6787109375
peaklist end

peaklist start
mz=851.099959330875
fragmentation=HCD
charge=7
header=RawFile: QE929_MSQ1321_20180329_Heba_ub_s7_30_1 Index: 10245 Silind: 68068
120.0806	3100.15307617188
122.23878	1347.27404785156
129.1026	1686.01708984375
130.49748	1382.35986328125
137.9174	1644.46948242188
199.18111	7967.4365234375
204.87354	1592.09680175781
227.17596	3281.42846679688
235.04698	1400.28662109375
257.16266	1598.08996582031
291.0004	1640.89904785156
312.14529	1558.30615234375
369.22568	1487.32702636719
808.30878	2033.07763671875
904.42468	2125.68237304688
1841.2091	2207.884765625
2247.3882	1998.85510253906
peaklist end

peaklist start
mz=854.38551137848
fragmentation=HCD
charge=7
header=RawFile: QE929_MSQ1321_20180329_Heba_ub_s2_ctrl_2 Index: 11430 Silind: 71117
119.51994	1334.31640625
211.11307	1675.43591308594
212.10345	13244.857421875
220.17542	1371.84912109375
247.11263	1420.29418945313
270.17975	1745.10192871094
311.1705	6903.234375
374.22815	1853.3271484375
417.21664	1939.21667480469
539.28448	1582.484375
658.91742	1610.755859375
927.76196	1733.41528320313
1159.5503	5760.49340820313
1185.7566	1978.16003417969
2607.1858	2013.68640136719
peaklist end

peaklist start
mz=854.38638549154
fragmentation=HCD
charge=7
header=RawFile: QE929_MSQ1321_20180329_Heba_ub_s6_10_3 Index: 11268 Silind: 68434
109.48139	1527.42749023438
111.74878	1280.29602050781
115.3035	1282.52685546875
136.66751	1504.45288085938
185.16479	2787.787109375
190.56499	1480.51440429688
204.14914	1624.1298828125
213.16008	1768.57421875
250.11592	1496.43469238281
284.19586	1744.61547851563
321.26257	1550.10229492188
425.70905	1641.14123535156
437.59656	1580.62854003906
551.97961	1785.70239257813
656.13635	1509.02575683594
695.87537	1692.33972167969
1131.5494	2499.671875
2037.162	1854.32788085938
2385.1387	2297.61181640625
peaklist end

peaklist start
mz=854.38638549154
fragmentation=HCD
charge=7
header=RawFile: QE929_MSQ1321_20180329_Heba_ub_s6_10_3 Index: 11803 Silind: 68434
110.07159	1971.94506835938
127.79292	1482.10766601563
128.4131	1419.54858398438
185.96124	1458.01477050781
212.10268	8318.7412109375
462.22852	1790.53527832031
497.2933	1539.10388183594
681.59418	1669.42578125
745.67529	1724.29663085938
1778.3846	2081.29077148438
2029.8387	1751.58654785156
2410.9377	1813.39282226563
peaklist end

peaklist start
mz=996.781996346892
fragmentation=HCD
charge=6
header=RawFile: QE929_MSQ1321_20180329_Heba_ub_s4_10_1 Index: 11651 Silind: 78612
112.98116	1411.52966308594
116.64426	1526.79504394531
120.85326	1437.81018066406
204.85896	1528.09033203125
372.22311	1876.08386230469
489.17938	2180.78393554688
624.16418	1792.60754394531
681.30951	1895.84521484375
720.27081	1928.34997558594
peaklist end

peaklist start
mz=854.529224136124
fragmentation=HCD
charge=7
header=RawFile: QE929_MSQ1321_20180329_Heba_ub_s7_30_1 Index: 11174 Silind: 68544
115.08662	2441.98364257813
129.10228	2216.20727539063
141.06636	1850.4697265625
143.11789	2030.21667480469
150.84848	1698.6513671875
155.11754	2279.0986328125
166.08638	2704.3896484375
167.08099	2571.38623046875
171.11339	7182.81298828125
171.14935	1903.7265625
174.05518	3218.84375
175.11909	3611.72216796875
184.10864	7664.603515625
186.12289	2214.38549804688
202.05035	2829.13671875
203.10373	1927.9921875
204.85971	1546.49230957031
212.10284	59661.0546875
213.08745	2029.29895019531
213.10619	5642.82080078125
214.11847	2186.45092773438
219.11638	3212.64892578125
229.12971	12318.58203125
231.09541	1550.82885742188
247.11082	12647.123046875
270.18124	8815.142578125
283.14041	2974.55883789063
283.17694	6376.24072265625
285.1571	2176.37329101563
311.17114	35020.7219238281
333.18839	10303.3715820313
337.1893	1532.78894042969
346.181	7533.50732421875
352.16147	2967.27075195313
354.21558	2711.65942382813
362.13803	2475.49365234375
365.18283	1883.19921875
380.15536	10644.1337890625
382.2086	21169.875
408.19159	2679.41821289063
417.21536	3229.6748046875
451.22909	8793.83544921875
461.21326	2715.56909179688
462.22885	3504.70849609375
464.25095	2482.24609375
468.25809	2690.619140625
479.22443	10039.609375
481.27723	10029.4748535156
496.25269	6604.27197265625
550.26215	2336.59887695313
563.31781	1995.56726074219
567.28894	3559.58911132813
591.27325	9959.0595703125
619.26318	2695.37841796875
690.33984	7798.2587890625
800.42065	2069.13452148438
818.43338	17747.31640625
825.37146	3760.78491210938
857.37347	2112.06103515625
898.39935	7432.60546875
933.43628	2470.48120117188
998.47797	1850.21057128906
1032.9714	6511.6767578125
1113.5562	6966.80810546875
1114.5481	2265.2275390625
1159.5589	40896.1557617188
1160.5483	25196.5903320313
1360.5712	8545.73950195313
1434.6471	22483.607421875
1435.6268	8754.4951171875
1549.6785	9975.8046875
1549.7003	4169.798828125
1550.6653	3208.40478515625
1551.6528	2399.02661132813
1648.7511	2680.63671875
1731.7822	8821.634765625
1796.7797	13594.9858398438
1806.1956	2291.21118164063
1830.8435	13979.576171875
1894.8426	6391.01538085938
1929.9017	5762.48681640625
1993.9068	5461.39794921875
2000.9473	17902.1462402344
2041.5989	2234.21557617188
2065.9504	9415.97045898438
peaklist end

peaklist start
mz=854.529557117256
fragmentation=HCD
charge=7
header=RawFile: QE929_MSQ1321_20180329_Heba_ub_s9_30_3 Index: 10906 Silind: 73594
131.6102	1307.99365234375
139.00046	1358.18249511719
148.04056	1458.08056640625
157.40356	1608.72961425781
175.11896	2228.48046875
185.16429	3053.28955078125
186.12292	1986.36157226563
199.91455	1536.58752441406
212.10287	2890.06884765625
213.15887	2996.37670898438
218.95699	1610.9375
284.19495	3318.60595703125
349.91187	1328.36108398438
587.17834	1497.3955078125
752.36975	1640.73913574219
1043.317	1957.41528320313
1131.5559	5960.42407226563
1492.0605	2042.85925292969
2516.5557	2006.67846679688
peaklist end

peaklist start
mz=854.529557117256
fragmentation=HCD
charge=7
header=RawFile: QE929_MSQ1321_20180329_Heba_ub_s9_30_3 Index: 11330 Silind: 73594
110.07182	1593.72204589844
115.05046	6701.8896484375
115.08679	8887.6953125
125.07089	2188.92016601563
129.10211	3337.501953125
138.36502	1897.2607421875
141.06575	14761.306640625
141.10223	6480.23876953125
143.11809	7707.56787109375
155.11815	5984.287109375
166.0862	21988.388671875
167.08145	9159.5283203125
169.09717	6715.6904296875
171.11259	16109.75
171.1494	3048.37451171875
174.05482	12621.7451171875
175.11908	9628.2412109375
183.11261	6541.31884765625
184.10776	15480.744140625
186.08688	9226.9794921875
186.1236	10042.6025390625
190.08331	1889.04284667969
195.07634	1955.69091796875
198.09164	1594.75183105469
199.14412	6230.81494140625
202.04987	6341.78369140625
212.10284	133642.5625
213.08629	2508.75
213.10564	11211.6484375
214.11801	8473.75390625
215.10231	2465.08129882813
219.11606	10588.5048828125
225.15909	5741.2724609375
229.13005	19058.30859375
230.08487	3070.38134765625
240.1321	2537.458984375
247.11067	28518.013671875
248.11349	2163.1083984375
266.1496	7148.40869140625
270.18106	18700.00390625
282.18015	3032.94677734375
283.1395	13531.0771484375
283.17578	14675.61328125
285.15518	10813.5947265625
311.17128	88653.80078125
333.18784	8484.2529296875
337.18594	10327.6162109375
346.17884	17142.2917480469
352.16089	9422.224609375
354.21402	10586.7412109375
361.18347	7367.51904296875
362.13739	6839.93212890625
365.18042	11463.2470703125
380.1546	18654.3046875
382.20997	59571.9780273438
391.1239	7259.12646484375
397.18207	3461.88256835938
408.18817	3202.13598632813
417.2135	13202.9208984375
451.22751	16671.8117675781
452.28687	6505.27075195313
461.20798	10665.7822265625
462.22635	8366.75390625
464.25266	3564.10693359375
468.25818	13950.6918945313
479.22405	27621.1574707031
481.27778	24000.9230957031
488.29092	1941.33715820313
490.2132	3224.01123046875
496.24973	20127.3127441406
516.28668	3856.10815429688
522.26324	1913.28259277344
539.2926	3638.29321289063
550.25745	3726.0576171875
560.27759	3028.513671875
567.29236	8422.681640625
571.27728	2136.20874023438
573.24304	2907.53662109375
580.34882	8358.4208984375
591.27142	11439.326171875
619.2652	9315.7431640625
631.31384	3384.9208984375
637.22491	2295.96826171875
666.35791	3985.1826171875
672.30469	3111.31420898438
680.80078	6739.23779296875
690.3363	10839.3740234375
695.81934	3822.05712890625
708.28192	2223.97143554688
736.29584	3262.20947265625
816.37842	2717.50708007813
818.43749	28391.9990234375
824.87054	19373.94140625
846.43282	20131.6801757813
858.38318	2140.40795898438
860.61707	1957.09130859375
896.90186	2149.0615234375
923.43036	2006.40612792969
961.45508	2897.17651367188
966.97345	2503.9169921875
997.46398	22207.8515625
997.95563	10429.0830078125
1001.9705	9178.126953125
1033.9742	8730.9453125
1044.4944	6061.15283203125
1050.5132	3164.60375976563
1062.4896	3604.19775390625
1083.5139	2076.56103515625
1108.0311	2540.6796875
1113.5447	12640.9323730469
1140.0144	3484.24853515625
1159.55	18731.2709960938
1159.5583	151857.310546875
1175.3542	2268.55517578125
1188.5656	2419.18896484375
1360.6047	17367.197265625
1361.59	8966.27734375
1377.6307	2955.64697265625
1389.6089	3553.53735351563
1390.6268	2889.46215820313
1434.6536	86173.4802246094
1549.66	15951.6147460938
1549.68	31804.94140625
1551.6576	7059.017578125
1648.7242	16460.0966796875
1649.7526	15521.3776855469
1731.7848	37647.708984375
1732.7339	2653.2490234375
1795.7756	35588.083984375
1830.8463	50337.5085449219
1894.8426	40224.509765625
1929.9084	24063.1552734375
2000.9597	38656.9169921875
2064.956	29987.5947265625
2375.1076	10993.154296875
peaklist end

peaklist start
mz=854.529623242272
fragmentation=HCD
charge=7
header=RawFile: QE929_MSQ1321_20180329_Heba_ub_s4_10_1 Index: 11529 Silind: 65659
115.05087	2189.50439453125
115.08705	6380.69140625
129.1019	2637.75219726563
141.06616	8183.1787109375
141.10246	2455.84521484375
143.11809	2980.43505859375
146.06015	2206.1494140625
151.7043	1857.46887207031
155.11874	2021.95727539063
166.08659	12312.9990234375
167.0818	6458.4697265625
169.09662	2384.5078125
171.11295	13876.5029296875
171.14938	3324.7919921875
174.05524	9147.7109375
175.11893	6404.9599609375
183.1134	3202.93505859375
184.10806	15269.90625
186.08717	7579.048828125
186.12338	2583.46557617188
199.14371	7097.13623046875
202.05087	1809.29174804688
203.10281	1570.32434082031
212.10329	110959.0078125
213.10681	9554.0341796875
214.11845	8638.2763671875
219.11642	6518.63623046875
221.9897	1533.79504394531
225.1597	1929.75415039063
229.12999	16846.337890625
230.08444	2457.80883789063
247.11082	20169.826171875
262.15192	3093.998046875
266.14963	7675.5244140625
270.18127	13670.65234375
283.14044	7121.966796875
283.17816	9442.8603515625
285.15637	7819.95751953125
311.17116	66395.0009765625
333.189	12057.1787109375
337.18866	3851.09399414063
346.17978	13815.560546875
352.16055	6802.75341796875
354.21436	5986.783203125
362.13852	8836.4521484375
365.18237	7240.07568359375
380.15601	17096.576171875
382.20983	48175.9597167969
391.12613	2343.9091796875
408.18805	1949.71472167969
417.21762	8979.474609375
451.23199	17404.2404785156
452.28714	2102.66479492188
453.28864	3027.20092773438
461.20856	6889.28857421875
462.22742	2980.32885742188
464.25223	3764.60791015625
468.25357	8862.23046875
479.22651	17907.4533691406
481.27679	13672.0810546875
490.22491	2359.02294921875
496.25179	14898.1848144531
522.27148	1748.13049316406
567.29224	8254.4677734375
573.24048	1984.50256347656
591.27661	15335.1560058594
619.26843	3829.69848632813
621.33899	1812.72180175781
637.22437	1899.82568359375
666.35724	2401.33154296875
672.30859	2954.60522460938
681.30304	2148.88159179688
690.34168	11388.0810546875
695.82465	2775.947265625
697.77466	1774.83959960938
719.34283	2242.53247070313
736.29651	5457.40991210938
772.86371	1898.85400390625
792.37793	2426.9833984375
818.43676	17754.1706542969
846.43524	11466.8896484375
915.92444	13998.0634765625
934.45148	2731.59887695313
942.47931	1852.46398925781
965.46332	3532.37451171875
997.9646	3636.38330078125
998.48224	2472.04052734375
1001.9734	5919.98095703125
1009.9829	2082.14770507813
1044.4999	6001.30126953125
1113.5355	13970.015625
1141.5381	2614.38208007813
1143.5366	2179.74096679688
1159.561	110050.059570313
1160.3367	2037.80017089844
1161.5549	9580.0625
1182.9949	1913.10632324219
1360.5833	8664.6796875
1361.6063	6167.2314453125
1390.5858	2412.43505859375
1391.6191	2755.82641601563
1434.654	45673.4765625
1435.6375	21522.4423828125
1447.6549	4694.931640625
1482.9252	1882.77868652344
1549.6672	17902.126953125
1549.7025	11337.9873046875
1550.6714	8653.5751953125
1648.7039	8349.923828125
1648.7421	23168.158203125
1649.7483	3174.17309570313
1719.0093	1994.20495605469
1731.7903	27780.6650390625
1732.8042	2090.48779296875
1795.6843	2576.57275390625
1795.785	29561.509765625
1831.8606	18212.4541015625
1894.8475	20411.01953125
1930.9026	15835.724609375
2000.9586	21481.76953125
2064.9549	31021.6220703125
2213.8674	2406.26879882813
peaklist end

peaklist start
mz=997.47570750972
fragmentation=HCD
charge=6
header=RawFile: QE929_MSQ1321_20180329_Heba_ub_s7_30_1 Index: 14561 Silind: 75907
131.89528	1546.8955078125
159.5984	1775.84240722656
181.49672	1680.08630371094
215.13794	3237.1875
226.34821	1878.46691894531
253.08351	1871.54431152344
303.86261	2052.49633789063
385.02167	1754.71838378906
407.91187	1930.27551269531
408.25107	1653.97717285156
432.18585	1514.49487304688
439.88815	1980.48486328125
1560.3083	2189.23559570313
1652.9816	1922.23315429688
2639.332	2080.46508789063
2846.7341	2807.84448242188
peaklist end

peaklist start
mz=1002.1401008633
fragmentation=HCD
charge=6
header=RawFile: QE929_MSQ1321_20180329_Heba_ub_s6_10_3 Index: 15253 Silind: 78060
110.07144	11570.5
121.95071	1530.32690429688
126.05492	2028.345703125
130.07579	1596.90319824219
136.07513	1791.24365234375
138.05475	1893.28393554688
174.12952	1716.56762695313
204.08687	2926.81030273438
211.45781	1531.26330566406
225.85158	1715.22595214844
247.15474	1819.36975097656
257.13931	8084.75244140625
285.13363	13676.5725097656
313.65152	1601.5576171875
317.59097	1892.83422851563
385.66248	1678.58020019531
430.18585	8874.525390625
448.19092	2204.40307617188
587.90961	2063.12524414063
749.43787	1961.60583496094
992.48785	1981.46789550781
1092.9791	1965.29296875
1093.5378	6833.0009765625
1369.7103	3099.79516601563
1555.735	2760.79565429688
1718.8153	5401.853515625
1882.9723	2166.08471679688
1898.9591	2120.08325195313
peaklist end

peaklist start
mz=1002.64098693193
fragmentation=HCD
charge=6
header=RawFile: QE929_MSQ1321_20180329_Heba_ub_s6_10_3 Index: 15253 Silind: 78061
110.07144	11570.5
121.95071	1530.32690429688
126.05492	2028.345703125
130.07579	1596.90319824219
136.07513	1791.24365234375
138.05475	1893.28393554688
174.12952	1716.56762695313
204.08687	2926.81030273438
211.45781	1531.26330566406
225.85158	1715.22595214844
247.15474	1819.36975097656
257.13931	8084.75244140625
285.13363	13676.5725097656
313.65152	1601.5576171875
317.59097	1892.83422851563
385.66248	1678.58020019531
430.18585	8874.525390625
448.19092	2204.40307617188
587.90961	2063.12524414063
749.43787	1961.60583496094
992.48785	1981.46789550781
1092.9791	1965.29296875
1093.5378	6833.0009765625
1369.7103	3099.79516601563
1555.735	2760.79565429688
1718.8153	5401.853515625
1882.9723	2166.08471679688
1898.9591	2120.08325195313
peaklist end

peaklist start
mz=890.530614821811
fragmentation=HCD
charge=7
header=RawFile: QE929_MSQ1321_20180329_Heba_ub_s8_30_2 Index: 15567 Silind: 73046
113.87979	1342.599609375
135.56877	1429.11840820313
143.11795	1708.16821289063
149.56122	1685.11669921875
159.09079	1664.56994628906
187.14381	2189.30200195313
254.1489	2588.40600585938
272.15961	3298.43408203125
316.43695	1472.75720214844
330.164	2364.10620117188
335.19226	1614.19250488281
341.21326	1474.61181640625
393.98969	1507.31323242188
805.4389	1673.03649902344
883.22577	1714.23291015625
890.49255	7102.60791015625
1080.5917	2479.29760742188
1167.642	12173.23046875
1280.7007	1870.85668945313
1306.6556	1784.96105957031
1395.7355	7952.42236328125
1457.8163	2275.5439453125
1593.4337	2054.2587890625
peaklist end

peaklist start
mz=1563.28458728295
fragmentation=HCD
charge=4
header=RawFile: QE929_MSQ1321_20180329_Heba_ub_s6_10_3 Index: 23279 Silind: 93058
102.03232	2599.66137695313
138.05518	3481.626953125
145.58871	2347.8369140625
145.60135	2251.75390625
254.8894	2315.1962890625
427.88083	2836.36083984375
480.75354	2881.31640625
686.58417	2503.89428710938
755.81354	3051.474609375
2329.7246	3359.34741210938
peaklist end

peaklist start
mz=1050.35600703371
fragmentation=HCD
charge=6
header=RawFile: QE929_MSQ1321_20180329_Heba_ub_s6_10_3 Index: 18285 Silind: 80782
113.72202	1643.89477539063
115.23219	1435.65307617188
126.39081	1786.1044921875
130.46399	1470.33264160156
146.67474	2018.32336425781
179.27034	1920.41552734375
1030.382	2112.06762695313
1284.3658	1785.65747070313
1947.0446	2218.73022460938
peaklist end

peaklist start
mz=1575.22260201064
fragmentation=HCD
charge=4
header=RawFile: QE929_MSQ1321_20180329_Heba_ub_s4_10_1 Index: 23127 Silind: 92498
108.97495	2162.61743164063
411.78033	2499.63256835938
446.55402	2388.8076171875
467.89828	2633.44067382813
629.90149	2880.857421875
920.58582	2467.53955078125
1359.1113	2859.6083984375
1680.8522	2940.90502929688
1791.059	3184.38452148438
1829.8251	2934.591796875
2295.1113	3170.5595703125
peaklist end

peaklist start
mz=1590.01648190733
fragmentation=HCD
charge=4
header=RawFile: QE929_MSQ1321_20180329_Heba_ub_s8_30_2 Index: 23295 Silind: 94183
106.8421	2533.22778320313
114.15166	2369.44702148438
135.98431	2305.806640625
136.07597	3294.0185546875
170.31747	2418.21044921875
242.94606	2453.20458984375
734.15564	3032.88110351563
1331.061	3000.98315429688
2036.2733	3452.57421875
2473.0896	3026.22729492188
peaklist end

peaklist start
mz=1070.53967861863
fragmentation=HCD
charge=6
header=RawFile: QE929_MSQ1321_20180329_Heba_ub_s9_30_3 Index: 19628 Silind: 87229
114.80412	1547.8818359375
199.18079	2291.06518554688
623.20563	1923.2353515625
peaklist end

peaklist start
mz=921.554199330028
fragmentation=HCD
charge=7
header=RawFile: QE929_MSQ1321_20180329_Heba_ub_s5_10_2 Index: 14461 Silind: 75827
112.23694	1451.15563964844
221.12886	2880.6474609375
258.25183	1506.80847167969
294.67923	1598.89978027344
624.10681	1790.94567871094
2079.0435	1803.36279296875
2434.3035	2458.39233398438
peaklist end

peaklist start
mz=921.554312439207
fragmentation=HCD
charge=7
header=RawFile: QE929_MSQ1321_20180329_Heba_ub_s4_10_1 Index: 15879 Silind: 69981
120.08069	2589.27514648438
122.5307	1590.18615722656
149.74567	1403.63977050781
165.21602	1367.9912109375
198.39594	1534.21508789063
221.12814	11499.431640625
249.12241	3015.63842773438
305.18436	1989.25903320313
344.92932	1705.47790527344
812.4162	1992.84997558594
1065.8011	2054.51391601563
1362.9193	1876.49194335938
1631.3196	1907.03344726563
2090.1323	2170.7626953125
2375.0466	2398.99291992188
2698.6416	1985.3876953125
peaklist end

peaklist start
mz=1296.79044327964
fragmentation=HCD
charge=5
header=RawFile: QE929_MSQ1321_20180329_Heba_ub_s6_10_3 Index: 21502 Silind: 88618
121.66245	1897.86474609375
128.8568	1889.01354980469
140.83658	1764.31396484375
141.20779	1839.07336425781
260.79788	2148.32641601563
285.64395	1911.4248046875
338.73761	2669.90454101563
521.85382	2011.90356445313
600.07251	2203.59765625
1052.5568	2349.0029296875
1440.8097	3711.83520507813
1441.7968	3376.94873046875
1496.4626	2292.98413085938
1540.8547	2914.10009765625
1879.1256	2888.79077148438
2915.2615	3121.61694335938
3333.4297	2721.87841796875
5979.7583	2880.8388671875
peaklist end

peaklist start
mz=1623.25913988832
fragmentation=HCD
charge=4
header=RawFile: QE929_MSQ1321_20180329_Heba_ub_s4_10_1 Index: 23292 Silind: 93295
109.66534	2053.35522460938
127.01021	2409.11206054688
273.55072	2502.25415039063
349.42715	2533.73193359375
401.08652	2374.25146484375
406.99442	2409.35205078125
1198.0012	3245.1904296875
1240.3447	3290.96728515625
1987.9064	3375.37329101563
2301.8604	3428.87744140625
2694.5557	3490.70336914063
3314.8171	3496.71411132813
4695.9478	3882.90283203125
peaklist end

peaklist start
mz=1310.41833999374
fragmentation=HCD
charge=5
header=RawFile: QE929_MSQ1321_20180329_Heba_ub_s9_30_3 Index: 23530 Silind: 95231
101.07999	1850.7587890625
170.01608	1849.50012207031
187.28943	1883.19885253906
258.89297	2135.05908203125
390.16696	2034.27551269531
608.7998	2171.75439453125
754.07758	2102.59936523438
822.58423	2150.1904296875
1513.7574	2459.66870117188
2432.3984	2565.75170898438
peaklist end

peaklist start
mz=1644.30248345069
fragmentation=HCD
charge=4
header=RawFile: QE929_MSQ1321_20180329_Heba_ub_s8_30_2 Index: 23107 Silind: 94455
154.73099	2516.75341796875
160.27937	2184.23486328125
1433.6285	3374.76611328125
1679.9664	3525.76293945313
1920.4349	3853.78369140625
2327.1724	3667.82788085938
2891.9417	3775.69506835938
peaklist end

peaklist start
mz=1652.31756256657
fragmentation=HCD
charge=4
header=RawFile: QE929_MSQ1321_20180329_Heba_ub_s7_30_1 Index: 23307 Silind: 91237
118.94965	2329.4453125
161.57474	2521.34814453125
347.17215	2946.71118164063
369.27869	2700.35131835938
623.4187	3122.26879882813
741.62677	2757.6494140625
3546.4895	3722.1591796875
3749.6074	4010.95849609375
4588.147	3709.09423828125
5277.0425	4476.57861328125
5393.8706	3595.15673828125
peaklist end

peaklist start
mz=1655.98150408822
fragmentation=HCD
charge=4
header=RawFile: QE929_MSQ1321_20180329_Heba_ub_s8_30_2 Index: 23540 Silind: 95235
113.57079	2429.595703125
120.41911	2122.94262695313
123.13089	2727.72021484375
388.28806	2966.62915039063
701.13123	2727.32470703125
922.1427	3157.94995117188
3845.4114	3440.45483398438
4077.772	4859.85986328125
5814.9546	4261.84716796875
peaklist end

peaklist start
mz=949.417009422091
fragmentation=HCD
charge=7
header=RawFile: QE929_MSQ1321_20180329_Heba_ub_s7_30_1 Index: 18627 Silind: 73680
138.77263	1556.52160644531
164.08694	1581.13537597656
325.53058	1724.1015625
338.96896	1677.99011230469
653.33948	1662.37036132813
816.3974	2246.17919921875
923.29663	1683.77185058594
1003.1275	2038.13916015625
1810.4659	2271.62280273438
1844.8191	2227.50073242188
peaklist end

peaklist start
mz=1666.29926349925
fragmentation=HCD
charge=4
header=RawFile: QE929_MSQ1321_20180329_Heba_ub_s9_30_3 Index: 23302 Silind: 98629
135.97325	2542.04931640625
142.80818	2347.96142578125
145.51537	2375.720703125
150.13049	2340.66259765625
150.88718	2820.62524414063
189.62219	2298.85571289063
262.35172	2518.32421875
368.54364	2617.93872070313
1214.2488	3000.64477539063
3680.8462	3240.26953125
peaklist end

peaklist start
mz=1124.35908801416
fragmentation=HCD
charge=6
header=RawFile: QE929_MSQ1321_20180329_Heba_ub_s9_30_3 Index: 7722 Silind: 88228
150.00758	2359.00219726563
175.11919	33880.81640625
202.12126	2160.40185546875
261.33438	2510.79443359375
271.63049	2495.62841796875
292.10394	2572.17260742188
296.46411	2376.91137695313
298.13635	2278.2001953125
356.83725	2383.00634765625
455.22491	26201.361328125
472.25317	10562.3935546875
542.26123	10163.28125
557.29706	3984.89453125
559.28418	3041.9814453125
654.57599	2644.40063476563
672.36747	121117.018554688
787.3988	5421.8115234375
998.52649	8616.8251953125
1010.5353	12526.6240234375
1011.5023	16790.689453125
1028.5375	2221113.25585938
1542.4017	2960.99169921875
1594.7692	3157.58325195313
peaklist end

peaklist start
mz=1708.08507295863
fragmentation=HCD
charge=4
header=RawFile: QE929_MSQ1321_20180329_Heba_ub_s7_30_1 Index: 23116 Silind: 92018
145.85371	2590.71875
145.86591	3258.9453125
250.16837	3885.25708007813
267.44244	2762.28271484375
360.63351	2665.30908203125
492.95175	2826.69213867188
923.25061	3241.859375
1389.0159	2950.06518554688
2359.8796	3315.6328125
2503.6497	3366.8115234375
2612.7673	3578.20678710938
2819.4294	3550.71142578125
2839.1233	4367.33349609375
4189.2666	4155.29443359375
peaklist end

peaklist start
mz=978.57353217211
fragmentation=HCD
charge=7
header=RawFile: QE929_MSQ1321_20180329_Heba_ub_s6_10_3 Index: 15221 Silind: 78023
106.45479	1449.94641113281
136.07588	1794.53210449219
200.13979	2660.89501953125
246.59421	1619.5830078125
409.18369	1763.97729492188
463.07114	1639.25891113281
849.22821	1881.28881835938
1074.5645	1982.51477050781
1278.6346	9618.44921875
1337.7939	1982.26928710938
peaklist end

peaklist start
mz=1735.53090044281
fragmentation=HCD
charge=4
header=RawFile: QE929_MSQ1321_20180329_Heba_ub_s4_10_1 Index: 23192 Silind: 93151
117.20075	2364.57299804688
118.22417	2461.86840820313
122.99487	2484.0810546875
138.05652	2517.23095703125
261.19876	2541.45092773438
749.50275	3388.21118164063
765.19452	2793.42895507813
803.96692	2947.25122070313
973.85925	3253.4130859375
2361.7346	4217.29833984375
peaklist end

peaklist start
mz=993.882316161851
fragmentation=HCD
charge=7
header=RawFile: QE929_MSQ1321_20180329_Heba_ub_s6_10_3 Index: 12986 Silind: 77772
101.07169	1649.92956542969
103.92068	1440.74890136719
174.23277	1524.65942382813
198.50386	1523.48718261719
236.7578	1677.22924804688
242.14983	2523.63305664063
351.95364	1888.46423339844
949.40656	1807.0390625
2137.6135	2014.75476074219
2214.4417	2142.21948242188
2495.9521	2483.6943359375
peaklist end

peaklist start
mz=1159.5382715206
fragmentation=HCD
charge=6
header=RawFile: QE929_MSQ1321_20180329_Heba_ub_s7_30_1 Index: 16722 Silind: 83528
132.10402	1772.58190917969
135.69147	1702.81201171875
224.84178	2043.92065429688
433.09036	1805.33386230469
474.14285	1798.0986328125
511.83578	1944.49462890625
1028.7535	2467.21069335938
1722.2897	2669.73803710938
1913.1721	2353.62475585938
1998.875	2519.470703125
3136.9932	2788.263671875
3342.6699	3091.27514648438
peaklist end

peaklist start
mz=1159.6946801943
fragmentation=HCD
charge=6
header=RawFile: QE929_MSQ1321_20180329_Heba_ub_s7_30_1 Index: 12553 Silind: 83239
116.24078	1625.00317382813
133.04309	10212.9375
147.11252	2935.39892578125
169.70247	1977.25708007813
218.15041	3739.7177734375
242.40305	2024.72766113281
338.27023	2120.47241210938
344.0899	3279.01416015625
361.11829	7296.7431640625
376.27826	1832.32788085938
405.35956	2016.93298339844
413.11182	2506.52954101563
436.25702	3093.57275390625
565.72961	2098.7158203125
607.35724	1972.87683105469
725.34326	2313.166015625
1812.8902	36967.978515625
peaklist end

peaklist start
mz=996.45262903916
fragmentation=HCD
charge=7
header=RawFile: QE929_MSQ1321_20180329_Heba_ub_s3_ctrl_3 Index: 11487 Silind: 73940
115.5775	1468.50048828125
120.08094	8996.3759765625
129.10202	6269.28369140625
130.0865	2392.82153320313
134.87572	1562.60131835938
136.07552	13415.96484375
139.7937	1793.85363769531
147.11264	3906.29467773438
209.00316	1528.75891113281
224.67772	1684.48400878906
234.14421	8484.833984375
323.17087	1900.65783691406
359.52866	1685.93823242188
397.20883	6961.16064453125
566.25946	2768.4658203125
657.3623	1922.88415527344
708.07513	1906.44665527344
783.33557	2100.3037109375
880.93433	1910.60314941406
886.39343	1883.66833496094
895.41032	16170.9948730469
895.90485	6533.00390625
902.25348	2110.37426757813
1133.4424	2934.96704101563
1394.6136	2299.57299804688
1522.6456	2005.56042480469
1602.2913	2148.46069335938
peaklist end

peaklist start
mz=1743.31287804972
fragmentation=HCD
charge=4
header=RawFile: QE929_MSQ1321_20180329_Heba_ub_s9_30_3 Index: 21332 Silind: 98904
117.4885	2283.36962890625
120.15623	2467.2138671875
161.4366	2362.2880859375
170.94867	2770.00561523438
254.53876	2565.09619140625
303.62256	2790.65966796875
504.47067	2889.05517578125
581.51526	2789.88159179688
605.10669	2943.89379882813
1020.2361	3710.56396484375
1285.7161	3887.64453125
1417.1017	3436.4931640625
1445.8907	3067.81176757813
1720.6335	3881.6328125
1810.5999	3100.70043945313
2286.2207	3683.14306640625
2456.9097	3919.40771484375
2721.1267	3336.361328125
4651.5615	4373.80859375
peaklist end

peaklist start
mz=1167.53471312686
fragmentation=HCD
charge=6
header=RawFile: QE929_MSQ1321_20180329_Heba_ub_s4_10_1 Index: 15910 Silind: 85643
110.07124	10092.2861328125
176.99789	2117.73901367188
185.16457	4272.25830078125
213.15871	2825.83471679688
233.12682	1873.78344726563
261.12378	2445.07788085938
285.41962	1758.51013183594
346.59473	2026.34729003906
355.98065	1821.81970214844
389.18198	4009.9833984375
413.44061	2076.34423828125
465.24185	2933.85229492188
589.8418	1899.18688964844
1293.743	2163.65283203125
1626.1633	2341.29443359375
1635.0853	2325.63720703125
1650.9294	2052.04809570313
2284.043	2512.69799804688
2331.1574	7333.3359375
2442.6672	2278.24047851563
2881.3406	2545.99194335938
3503.9941	2680.69165039063
4344.6743	3096.69165039063
peaklist end

peaklist start
mz=1753.286933725
fragmentation=HCD
charge=4
header=RawFile: QE929_MSQ1321_20180329_Heba_ub_s9_30_3 Index: 23419 Silind: 99184
100.22472	2461.3134765625
108.9546	2374.341796875
127.88319	2559.25952148438
138.05522	4739.5263671875
146.26343	2449.34936523438
1315.2889	3572.38891601563
1440.2256	3243.88061523438
2493.3542	4468.28515625
2568.0806	4476.73486328125
2871.2566	3223.76342773438
peaklist end

peaklist start
mz=1753.77305959927
fragmentation=HCD
charge=4
header=RawFile: QE929_MSQ1321_20180329_Heba_ub_s8_30_2 Index: 21216 Silind: 95412
106.38539	2403.92724609375
106.41083	2969.23217773438
144.75645	3020.93530273438
166.63635	2613.85522460938
210.74002	2580.720703125
636.29364	2874.37817382813
704.24146	3209.291015625
1140.1603	3320.16577148438
1681.8188	4667.2802734375
4337.6797	4401.30419921875
5525.4341	3855.47998046875
5528.3828	4538.05810546875
peaklist end

peaklist start
mz=1171.37832072795
fragmentation=HCD
charge=6
header=RawFile: QE929_MSQ1321_20180329_Heba_ub_s7_30_1 Index: 6423 Silind: 82967
110.44373	2022.10241699219
111.81437	1783.98303222656
113.52614	1992.92749023438
120.225	1970.19592285156
157.85849	1875.69128417969
175.11932	7662.60986328125
262.11462	1699.58178710938
290.0058	2231.458984375
593.69244	2110.71533203125
687.41901	6994.52685546875
781.30566	2373.99658203125
1058.5262	8734.861328125
1075.5577	968176.629882813
1520.0269	2507.20825195313
peaklist end

peaklist start
mz=1758.51390360286
fragmentation=HCD
charge=4
header=RawFile: QE929_MSQ1321_20180329_Heba_ub_s9_30_3 Index: 23618 Silind: 99341
165.90169	2631.48095703125
165.9165	2519.02661132813
315.56412	2612.60400390625
424.77869	3145.52075195313
994.21466	3389.54052734375
1059.8224	2987.25341796875
1392.8682	3247.80322265625
2846.7305	3934.65698242188
3322.7449	3722.89453125
3388.8735	3830.57055664063
peaklist end

peaklist start
mz=1774.53011053044
fragmentation=HCD
charge=4
header=RawFile: QE929_MSQ1321_20180329_Heba_ub_s8_30_2 Index: 21321 Silind: 95495
102.70233	2663.34008789063
113.55914	2441.12670898438
114.00345	2401.80322265625
136.70938	2943.62866210938
141.77455	2385.24658203125
161.36478	3097.107421875
163.86824	2774.23681640625
382.42471	3346.5546875
463.93405	2789.77758789063
464.00058	2967.2470703125
561.01746	2961.67919921875
701.27094	2674.03198242188
717.42883	3083.90283203125
3069.0437	3997.58935546875
3929.8262	4021.39282226563
5332.4888	4371.462890625
peaklist end

peaklist start
mz=1776.26610210344
fragmentation=HCD
charge=4
header=RawFile: QE929_MSQ1321_20180329_Heba_ub_s7_30_1 Index: 22946 Silind: 91919
105.01883	2425.96948242188
225.19731	2592.25366210938
469.61646	3019.79736328125
602.534	2689.2724609375
900.32898	3614.90576171875
904.59161	2872.91967773438
1257.5588	3512.12963867188
1484.2844	4117.56982421875
2590.0647	3980.16528320313
2621.4756	3911.05224609375
3592.6943	4090.76782226563
peaklist end

peaklist start
mz=1776.81590533413
fragmentation=HCD
charge=4
header=RawFile: QE929_MSQ1321_20180329_Heba_ub_s9_30_3 Index: 21184 Silind: 99039
118.64491	2754.32739257813
187.87427	2633.07983398438
414.1033	2795.728515625
480.11734	3209.27221679688
500.05179	2868.21557617188
755.13666	3479.9873046875
1101.0072	3090.39672851563
1339.4961	4283.142578125
1508.6617	4019.76196289063
2798.5559	4123.16748046875
3726.8064	3728.90161132813
5020.3271	4176.798828125
peaklist end

peaklist start
mz=1782.04893462663
fragmentation=HCD
charge=4
header=RawFile: QE929_MSQ1321_20180329_Heba_ub_s8_30_2 Index: 21323 Silind: 95494
104.35667	2572.013671875
184.07161	2461.97192382813
207.6701	2793.78930664063
291.37732	2996.27197265625
309.90518	2849.76000976563
542.66425	2950.3994140625
574.59015	2904.93579101563
835.27283	3117.34741210938
920.6698	2737.25341796875
1367.894	3443.57153320313
2738.4932	3401.341796875
5580.7456	4703.49755859375
peaklist end

peaklist start
mz=1783.58118820798
fragmentation=HCD
charge=4
header=RawFile: QE929_MSQ1321_20180329_Heba_ub_s8_30_2 Index: 23160 Silind: 95555
126.26102	2425.31787109375
130.41061	2491.93701171875
139.28947	2644.94165039063
151.10938	3148.89135742188
503.90552	2908.24243164063
1150.2711	3458.92163085938
1956.2843	3715.48803710938
4142.021	3845.32421875
4312.168	3997.97436523438
5338.6392	4192.166015625
5402.9541	4081.74926757813
peaklist end

peaklist start
mz=1787.35707521455
fragmentation=HCD
charge=4
header=RawFile: QE929_MSQ1321_20180329_Heba_ub_s9_30_3 Index: 21291 Silind: 99066
134.57681	2631.38256835938
145.98514	2543.21508789063
260.54132	3644.60205078125
283.27405	2647.66064453125
285.99887	2909.91357421875
291.30472	2570.74780273438
318.41895	2928.30786132813
1021.8247	3468.76953125
1587.5468	3249.5068359375
2002.9683	3424.65869140625
3779.7297	3910.28198242188
5136.7085	4212.03076171875
peaklist end

peaklist start
mz=1788.33395890318
fragmentation=HCD
charge=4
header=RawFile: QE929_MSQ1321_20180329_Heba_ub_s4_10_1 Index: 23164 Silind: 93677
124.567	2696.75439453125
227.33607	2737.75708007813
308.20892	3394.49072265625
381.40811	2878.02490234375
485.00882	3530.49951171875
488.80258	3188.47436523438
507.02744	2764.30859375
515.40527	3373.26220703125
577.08887	3161.7099609375
1600.2661	3461.83520507813
1768.8817	3791.3349609375
1831.8691	3769.44702148438
2064.1775	3675.541015625
2474.9089	3669.380859375
2723.5725	3579.21435546875
5102.8257	4646.63134765625
5774.6479	3754.66064453125
peaklist end

peaklist start
mz=1435.03697304115
fragmentation=HCD
charge=5
header=RawFile: QE929_MSQ1321_20180329_Heba_ub_s9_30_3 Index: 23520 Silind: 96704
112.30777	2326.32568359375
138.05498	3724.76318359375
218.50688	2071.25122070313
257.93829	2020.9931640625
295.92801	2298.04370117188
305.35101	2175.943359375
405.33701	2520.13842773438
1055.5082	2796.36328125
1250.1984	2644.54052734375
1397.7628	2574.39135742188
1612.4011	3558.8154296875
2561.5684	2966.63916015625
3407.1394	3163.44677734375
3743.9255	3465.78173828125
3966.7183	2871.27514648438
5045.0708	3464.45361328125
5112.5234	4179.92626953125
5849.0596	3300.560546875
peaklist end

peaklist start
mz=1445.64151100561
fragmentation=HCD
charge=5
header=RawFile: QE929_MSQ1321_20180329_Heba_ub_s7_30_1 Index: 22967 Silind: 89490
112.07831	1933.6484375
159.57298	1927.40490722656
160.11185	1952.10131835938
160.17003	1992.482421875
166.96898	2021.60913085938
167.39772	1997.59033203125
176.8425	2374.32299804688
341.72314	2534.57348632813
744.14246	2401.5830078125
908.67419	2760.80493164063
1050.1954	2774.39135742188
2357.3086	3118.36376953125
2388.1299	2909.38256835938
2638.1782	2972.60107421875
2714.6414	3595.85571289063
peaklist end

peaklist start
mz=1449.25144215558
fragmentation=HCD
charge=5
header=RawFile: QE929_MSQ1321_20180329_Heba_ub_s9_30_3 Index: 23872 Silind: 99646
134.31566	2233.14111328125
370.39981	2196.63671875
557.85541	2295.14819335938
698.92401	2702.060546875
860.15259	2503.52075195313
924.9563	2530.89477539063
1557.171	2735.58813476563
1682.9965	5181.2666015625
1910.1776	2638.98876953125
2468.4309	2881.95336914063
2829.4224	3140.77758789063
2927.5161	3027.32153320313
3522.9995	2984.62426757813
3524.6965	3382.99926757813
3588.8169	3446.98657226563
peaklist end

peaklist start
mz=1458.90484582416
fragmentation=HCD
charge=5
header=RawFile: QE929_MSQ1321_20180329_Heba_ub_s8_30_2 Index: 23573 Silind: 93228
169.11388	2030.59155273438
175.21642	2362.93334960938
193.57204	2167.05126953125
349.99283	2157.59985351563
470.10284	2412.65356445313
832.63428	2789.01684570313
2631.7568	3644.048828125
peaklist end

peaklist start
mz=1524.31703830364
fragmentation=HCD
charge=5
header=RawFile: QE929_MSQ1321_20180329_Heba_ub_s9_30_3 Index: 21281 Silind: 97140
120.08054	2258.55249023438
138.05502	3254.798828125
181.4606	2317.52368164063
521.83997	2893.26684570313
721.53375	2853.41430664063
1012.2466	2400.12963867188
1020.985	3088.00317382813
1174.3282	3372.36669921875
1821.1493	2999.97387695313
3897.5381	3131.65747070313
5594.2583	3657.740234375
peaklist end

peaklist start
mz=1328.81984246713
fragmentation=HCD
charge=6
header=RawFile: QE929_MSQ1321_20180329_Heba_ub_s4_10_1 Index: 13222 Silind: 88279
113.54797	1774.47448730469
114.46706	1730.82580566406
138.05467	2518.16870117188
145.04872	2002.86596679688
168.06439	2663.66015625
173.04398	3106.345703125
174.3735	2113.29418945313
186.07677	1979.94494628906
204.08653	8566.38671875
265.56345	2090.15673828125
386.48773	2174.90283203125
1251.6927	2838.69384765625
1312.9382	2469.8232421875
1422.7703	3794.14184570313
1534.9048	3082.86865234375
1792.5989	2528.61865234375
1942.5789	2599.869140625
2280.5095	2632.18676757813
2727.7715	2694.38061523438
peaklist end

peaklist start
mz=1612.30619163422
fragmentation=HCD
charge=5
header=RawFile: QE929_MSQ1321_20180329_Heba_ub_s4_10_1 Index: 23469 Silind: 93909
206.55502	2537.33251953125
225.27	2334.0361328125
234.82884	2563.81982421875
260.04526	2391.33618164063
266.27219	2795.64111328125
294.36862	2259.64404296875
338.51468	2331.10546875
490.87576	2627.6943359375
546.76807	2877.44140625
626.1853	2714.43774414063
1685.0361	2980.21362304688
3260.425	3614.36474609375
3746.45	3334.85375976563
4312.8418	4181.90185546875
5040.5884	4033.13647460938
5786.0405	3840.8359375
peaklist end

peaklist start
mz=1625.80637138075
fragmentation=HCD
charge=5
header=RawFile: QE929_MSQ1321_20180329_Heba_ub_s7_30_1 Index: 22995 Silind: 90830
122.03056	2694.25659179688
152.0493	2368.697265625
171.39748	2200.32666015625
369.96826	2317.35424804688
387.68103	2773.05444335938
397.93674	2587.77880859375
1293.1343	2996.75024414063
2407.792	3103.84985351563
3438.8562	3585.68579101563
3989.8369	3430.55981445313
peaklist end

peaklist start
mz=1627.15883639718
fragmentation=HCD
charge=5
header=RawFile: QE929_MSQ1321_20180329_Heba_ub_s8_30_2 Index: 23315 Silind: 94490
139.44781	2748.80151367188
142.72708	2238.74682617188
161.52232	2536.65356445313
179.2128	2242.14697265625
186.77226	2511.96215820313
204.2502	2406.24194335938
260.45605	2242.00048828125
624.63123	2731.87817382813
729.08899	2758.6005859375
1330.0842	3125.09204101563
1831.3828	2910.07177734375
5316.4712	4065.07421875
5442.7339	4283.54052734375
peaklist end

peaklist start
mz=1682.76890467353
fragmentation=HCD
charge=5
header=RawFile: QE929_MSQ1321_20180329_Heba_ub_s4_10_1 Index: 23165 Silind: 93103
171.65611	2852.38891601563
185.88634	2396.20947265625
258.77948	2488.63037109375
268.13632	2530.67529296875
313.01154	2434.39599609375
335.06778	2189.48071289063
346.69934	2263.36572265625
381.49091	3297.89575195313
408.48538	2623.08984375
480.88306	3383.6103515625
686.39746	3310.71801757813
741.80139	3085.1181640625
1207.7668	3368.333984375
2607.2527	3620.1025390625
4828.0552	4520.7578125
peaklist end

peaklist start
mz=1723.61905707995
fragmentation=HCD
charge=5
header=RawFile: QE929_MSQ1321_20180329_Heba_ub_s9_30_3 Index: 23532 Silind: 99257
112.86677	2924.93090820313
202.75691	3026.86352539063
202.92166	2572.05322265625
203.92909	2495.19995117188
242.12976	2717.001953125
795.59564	3378.17260742188
837.50763	2932.55590820313
902.60168	3175.029296875
1741.7631	3247.3974609375
1948.2704	3134.27856445313
2387.1875	3471.55615234375
2761.9995	3404.6669921875
2995.1196	3409.73315429688
peaklist end

peaklist start
mz=1765.2305698538
fragmentation=HCD
charge=5
header=RawFile: QE929_MSQ1321_20180329_Heba_ub_s6_10_3 Index: 23496 Silind: 94815
316.41022	2856.53125
336.32257	2981.87646484375
581.00909	3217.96411132813
791.15833	3219.69848632813
1298.2328	3068.38818359375
1401.1067	3656.97534179688
1644.5784	3607.56811523438
1943.5004	3604.49169921875
2192.2566	3559.15454101563
2691.6521	3575.93090820313
peaklist end

peaklist start
mz=1485.32617413637
fragmentation=HCD
charge=6
header=RawFile: QE929_MSQ1321_20180329_Heba_ub_s9_30_3 Index: 21342 Silind: 96435
100.57298	2026.48803710938
127.21751	2004.57385253906
193.74452	2741.6845703125
376.59787	2659.95092773438
680.3808	2993.64428710938
940.46735	2984.71020507813
2329.6633	3477.056640625
3068.0498	3632.30322265625
3122.0818	3539.09228515625
3619.1917	3870.62158203125
3814.575	3035.20971679688
peaklist end

peaklist start
mz=1788.42647543309
fragmentation=HCD
charge=5
header=RawFile: QE929_MSQ1321_20180329_Heba_ub_s8_30_2 Index: 23093 Silind: 95527
105.34545	2328.08447265625
134.99451	2749.28125
160.30739	2806.09399414063
177.2182	2719.97143554688
469.07532	2938.91723632813
523.77173	3260.01977539063
1170.4854	3032.88671875
1192.9128	3354.51635742188
1199.8512	3044.68017578125
3629.7017	3631.00463867188
3750.5408	4084.6982421875
3929.519	4389.14501953125
5519.311	4112.39306640625
peaklist end

peaklist start
mz=1547.57854825292
fragmentation=HCD
charge=6
header=RawFile: QE929_MSQ1321_20180329_Heba_ub_s9_30_3 Index: 23497 Silind: 97718
118.30899	2136.85107421875
138.0554	2832.74438476563
160.77475	2330.39819335938
321.20709	2625.4375
368.6882	2404.18603515625
618.57086	2717.31689453125
792.08032	3022.36059570313
882.97742	2493.08276367188
891.92847	2554.84643554688
1121.1118	2914.44262695313
1133.0261	3112.18212890625
1323.1215	2845.46215820313
2670.5645	3177.26953125
4049.7415	3169.55859375
peaklist end

peaklist start
mz=1561.21127343069
fragmentation=HCD
charge=6
header=RawFile: QE929_MSQ1321_20180329_Heba_ub_s8_30_2 Index: 23529 Silind: 93918
100.17926	2149.34008789063
112.84796	2041.95349121094
129.10255	2312.67797851563
236.56273	2150.78491210938
453.33231	3016.07568359375
763.6673	3190.203125
1119.7928	3145.87377929688
1279.2351	3163.42944335938
1926.3314	3368.48974609375
2001.8411	3495.29174804688
2318.1418	3228.44848632813
2360.5112	2938.94775390625
2440.7251	3079.7001953125
3153.7876	3371.54345703125
peaklist end

peaklist start
mz=1589.21374553659
fragmentation=HCD
charge=6
header=RawFile: QE929_MSQ1321_20180329_Heba_ub_s9_30_3 Index: 23633 Silind: 97804
111.12114	2228.16821289063
120.75585	2231.86450195313
140.63184	2451.45874023438
193.72513	2190.82104492188
342.15387	2530.67626953125
410.66705	2487.95629882813
656.75958	2570.93041992188
1184.3607	2702.98510742188
peaklist end

peaklist start
mz=1372.3444761475
fragmentation=HCD
charge=7
header=RawFile: QE929_MSQ1321_20180329_Heba_ub_s7_30_1 Index: 23310 Silind: 88139
101.08378	2027.00231933594
124.53333	1809.04150390625
128.61026	2176.72534179688
141.50343	2043.94555664063
160.86562	1871.54870605469
212.57652	2115.02075195313
340.95114	2174.64990234375
430.67728	2207.12182617188
459.50049	2148.56103515625
902.14093	2654.3525390625
1036.0829	2478.07958984375
2134.6895	2778.89721679688
2347.3071	2746.37109375
3139.7471	2638.93798828125
3246.3008	3063.73071289063
peaklist end

peaklist start
mz=1618.61879100147
fragmentation=HCD
charge=6
header=RawFile: QE929_MSQ1321_20180329_Heba_ub_s4_10_1 Index: 23005 Silind: 92812
145.55679	2793.05517578125
192.15242	2648.76440429688
253.3969	2426.1416015625
275.16312	2569.61352539063
374.09036	2991.421875
408.12943	2725.82470703125
536.72321	3028.54541015625
553.4516	2992.14624023438
1244.532	2964.85131835938
1448.0337	2894.55029296875
1632.3392	3568.75170898438
1668.0563	3622.86279296875
2414.176	3139.6630859375
2456.9731	3411.37719726563
3451.2854	3397.18603515625
4185.8296	3483.35180664063
4229.3813	4120.99951171875
5380.3691	3647.27880859375
5517.6187	3823.6025390625
peaklist end

peaklist start
mz=1634.76133863175
fragmentation=HCD
charge=6
header=RawFile: QE929_MSQ1321_20180329_Heba_ub_s9_30_3 Index: 23587 Silind: 99307
133.66837	2405.90234375
147.5175	2544.49853515625
204.08704	2480.70581054688
269.9072	2406.47094726563
440.39539	2563.08251953125
481.4964	2560.79467773438
490.6525	2242.6748046875
530.86859	2842.34741210938
1393.3439	4237.06591796875
1571.8445	3084.8623046875
1629.5923	3232.79370117188
2990.823	4120.095703125
5228.6113	3760.22192382813
5596.3779	4120.9814453125
peaklist end

peaklist start
mz=1638.59017798936
fragmentation=HCD
charge=6
header=RawFile: QE929_MSQ1321_20180329_Heba_ub_s8_30_2 Index: 23447 Silind: 95170
122.19714	2127.23168945313
136.07649	3097.74462890625
212.64272	2539.603515625
272.05078	2500.43530273438
445.36636	2775.28540039063
937.73004	2739.70434570313
975.11993	2882.74194335938
1366.6619	2974.50463867188
1801.6373	3287.443359375
1855.355	3252.54248046875
2922.5828	3009.31176757813
peaklist end

peaklist start
mz=1638.60949142764
fragmentation=HCD
charge=6
header=RawFile: QE929_MSQ1321_20180329_Heba_ub_s6_10_3 Index: 23760 Silind: 93823
110.30009	2535.98999023438
117.27732	2534.82836914063
120.06516	2187.62744140625
152.0493	2316.28125
174.64	2744.2529296875
242.32846	2656.15234375
374.6066	2453.62768554688
560.18713	2681.53393554688
679.56018	2864.89282226563
1372.5531	3166.3505859375
2098.9846	3327.72338867188
peaklist end

peaklist start
mz=1419.82477669463
fragmentation=HCD
charge=7
header=RawFile: QE929_MSQ1321_20180329_Heba_ub_s9_30_3 Index: 23627 Silind: 95759
106.77905	1985.18127441406
134.51498	2074.8388671875
136.07521	2371.41845703125
138.0556	2336.068359375
183.20085	2045.6669921875
183.59558	2373.12255859375
209.84401	2136.61840820313
243.45946	1998.27648925781
250.32721	2262.34692382813
1230.3735	2736.7080078125
1870.5234	3615.59521484375
2330.373	2863.00219726563
2659.6819	3522.60815429688
peaklist end

peaklist start
mz=1443.26424392729
fragmentation=HCD
charge=7
header=RawFile: QE929_MSQ1321_20180329_Heba_ub_s7_30_1 Index: 23377 Silind: 90050
112.94647	2158.98315429688
115.43428	2267.42260742188
117.64243	2148.41870117188
121.06687	2116.75708007813
145.47923	2362.01123046875
171.11624	2261.58251953125
271.02695	2403.11206054688
283.17932	2009.47277832031
586.37067	2270.76000976563
660.94409	2645.662109375
828.09039	2340.83203125
2356.2996	2869.61694335938
peaklist end

peaklist start
mz=1448.40812384069
fragmentation=HCD
charge=7
header=RawFile: QE929_MSQ1321_20180329_Heba_ub_s9_30_3 Index: 23872 Silind: 99612
134.31566	2233.14111328125
370.39981	2196.63671875
557.85541	2295.14819335938
698.92401	2702.060546875
860.15259	2503.52075195313
924.9563	2530.89477539063
1557.171	2735.58813476563
1682.9965	5181.2666015625
1910.1776	2638.98876953125
2468.4309	2881.95336914063
2829.4224	3140.77758789063
2927.5161	3027.32153320313
3522.9995	2984.62426757813
3524.6965	3382.99926757813
3588.8169	3446.98657226563
peaklist end

peaklist start
mz=1691.76787223591
fragmentation=HCD
charge=6
header=RawFile: QE929_MSQ1321_20180329_Heba_ub_s6_10_3 Index: 23713 Silind: 94645
145.38336	2419.22436523438
161.80089	2602.52368164063
171.01576	2667.16088867188
238.33174	2367.48803710938
342.58737	2938.28491210938
627.1499	2780.21752929688
661.50665	2771.525390625
3128.7019	3484.47021484375
3179.7014	3593.7939453125
peaklist end

peaklist start
mz=1700.16159825127
fragmentation=HCD
charge=6
header=RawFile: QE929_MSQ1321_20180329_Heba_ub_s6_10_3 Index: 23564 Silind: 94561
130.37344	2493.3525390625
155.85577	2266.95922851563
171.63429	2880.73901367188
176.31691	2400.56713867188
179.65375	2451.28125
234.86763	2617.38500976563
279.11514	2629.177734375
285.05905	2594.87548828125
937.35077	2971.93139648438
1066.7828	3015.55834960938
1856.2152	3165.07836914063
3119.095	4130.228515625
4299.2217	4953.5107421875
4372.6904	3867.98022460938
4632.3765	4001.6865234375
5053.2544	3922.65649414063
peaklist end

peaklist start
mz=1703.80361640633
fragmentation=HCD
charge=6
header=RawFile: QE929_MSQ1321_20180329_Heba_ub_s4_10_1 Index: 23365 Silind: 93384
123.62422	2860.2216796875
126.80484	2945.81591796875
143.14	2525.9853515625
154.13287	2570.77978515625
157.23396	2704.33325195313
264.21826	2546.43872070313
425.48331	2909.4990234375
452.42926	2904.19458007813
464.81543	2807.86645507813
969.67023	3039.46435546875
3331.4983	3926.6083984375
4501.4888	4283.52490234375
5309.9185	3685.052734375
peaklist end

peaklist start
mz=1734.96876872542
fragmentation=HCD
charge=6
header=RawFile: QE929_MSQ1321_20180329_Heba_ub_s8_30_2 Index: 23351 Silind: 95101
114.526	2830.33349609375
118.05937	2279.62622070313
178.04633	2506.84204101563
235.50282	2606.9345703125
339.72827	3256.94677734375
587.20624	2762.54418945313
973.65118	3160.64672851563
1293.4913	3192.78076171875
peaklist end

peaklist start
mz=1495.68997826992
fragmentation=HCD
charge=7
header=RawFile: QE929_MSQ1321_20180329_Heba_ub_s6_10_3 Index: 23575 Silind: 92777
141.05493	2422.92724609375
260.17255	2441.30126953125
318.85782	2230.22973632813
345.72052	2623.3291015625
444.22916	2723.12133789063
445.17743	2134.28149414063
676.97888	3082.09008789063
963.26447	2476.8720703125
1403.6642	2667.71069335938
1515.2971	2969.611328125
1979.618	2778.29077148438
peaklist end

peaklist start
mz=1524.43947766353
fragmentation=HCD
charge=7
header=RawFile: QE929_MSQ1321_20180329_Heba_ub_s6_10_3 Index: 23400 Silind: 93097
102.63861	2049.04638671875
119.05261	2405.28564453125
138.05592	2174.76342773438
182.521	2409.10522460938
471.74802	2213.14135742188
723.46106	2843.80346679688
735.85541	2370.98803710938
763.25946	2433.43920898438
965.33527	2568.29516601563
1986.3779	3663.3076171875
2484.6887	3187.89794921875
peaklist end

peaklist start
mz=1658.76341217038
fragmentation=HCD
charge=7
header=RawFile: QE929_MSQ1321_20180329_Heba_ub_s9_30_3 Index: 21490 Silind: 98594
133.93657	2150.12280273438
143.69359	2425.37670898438
146.20097	2697.09643554688
148.26498	2248.58325195313
333.46475	2469.8115234375
446.64914	2690.87890625
702.86597	3650.65747070313
982.17462	3185.94873046875
1328.2878	2905.97119140625
1853.0021	3610.18090820313
2352.7222	3557.62866210938
2553.5359	3982.369140625
3334.6982	3714.26416015625
3607.1484	3869.3369140625
3949.6326	4278.44189453125
5063.77	3909.8291015625
peaklist end

peaklist start
mz=1664.47469321711
fragmentation=HCD
charge=7
header=RawFile: QE929_MSQ1321_20180329_Heba_ub_s6_10_3 Index: 23793 Silind: 93924
102.30595	2582.1083984375
116.60893	2295.6845703125
120.83556	2779.45361328125
370.65076	2722.05126953125
439.55759	2544.4638671875
989.50452	2770.52978515625
1631.3864	3151.67138671875
2630.2947	3969.56176757813
2645.1897	3518.4384765625
2893.0081	3871.65747070313
3615.0735	3902.126953125
3990.7546	4320.48779296875
4905.0845	4367.25634765625
peaklist end

peaklist start
mz=1712.33024720327
fragmentation=HCD
charge=7
header=RawFile: QE929_MSQ1321_20180329_Heba_ub_s9_30_3 Index: 23322 Silind: 98636
104.28475	2272.11743164063
104.56837	2617.22143554688
134.65398	2318.74291992188
260.04568	2561.08447265625
500.73517	2724.6865234375
633.53204	2806.68237304688
1327.3442	3883.5283203125
1395.2209	3278.7578125
2615.8772	3997.89477539063
2697.1035	3971.89819335938
3783.207	4566.412109375
3937.4099	4014.83056640625
4142.9512	3789.35473632813
peaklist end

peaklist start
mz=1745.10257752901
fragmentation=HCD
charge=7
header=RawFile: QE929_MSQ1321_20180329_Heba_ub_s8_30_2 Index: 23645 Silind: 95646
150.01149	2369.54711914063
173.35757	2582.21337890625
181.50826	2958.0810546875
187.84988	2397.32568359375
208.79926	2888.19409179688
228.60692	2640.681640625
256.37839	2612.7646484375
406.54474	2680.48876953125
529.45764	2870.32177734375
729.862	3115.5400390625
909.55731	4295.4580078125
2049.7522	3676.53833007813
2241.0354	3468.96411132813
2937.0403	3465.25659179688
2971.8784	4040.05615234375
peaklist end

peaklist start
mz=1758.68122121558
fragmentation=HCD
charge=7
header=RawFile: QE929_MSQ1321_20180329_Heba_ub_s6_10_3 Index: 23398 Silind: 94794
176.89844	2642.86865234375
227.09621	2782.28637695313
279.33655	2667.7236328125
517.71826	2891.27563476563
551.59521	3081.00073242188
657.11475	2996.35131835938
1014.7524	3127.30419921875
1414.1412	3197.20874023438
2272.4868	3288.72436523438
3265.5381	3707.068359375
3653.0613	3863.9931640625
4906.2329	3976.04663085938
5763.4229	4812.98046875
peaklist end

peaklist start
mz=1761.2717859906
fragmentation=HCD
charge=7
header=RawFile: QE929_MSQ1321_20180329_Heba_ub_s7_30_1 Index: 23263 Silind: 92102
111.26027	2430.71728515625
118.65028	2218.3828125
123.69399	2552.91796875
141.27325	3146.88720703125
228.60121	2564.470703125
431.67157	2948.19067382813
984.40161	3073.68383789063
1032.9922	3294.8388671875
1061.905	3510.1279296875
1129.4246	3193.89038085938
1316.1508	3113.427734375
2580.2935	4174.58251953125
2778.9792	3555.04614257813
2838.0039	3912.27075195313
5323.8818	4197.16015625
5995.6997	4065.443359375
peaklist end

peaklist start
mz=1764.70809377151
fragmentation=HCD
charge=7
header=RawFile: QE929_MSQ1321_20180329_Heba_ub_s4_10_1 Index: 23168 Silind: 93680
110.70964	2653.19067382813
185.0977	2917.3828125
198.24091	2579.87231445313
342.35678	2313.85791015625
476.74268	2625.87622070313
504.40442	2721.82421875
512.8667	2821.03588867188
536.25775	2697.49365234375
560.85938	3217.84692382813
1330.8774	3829.26611328125
1332.8938	3620.18920898438
1816.3964	3484.24560546875
2069.3804	3111.9365234375
2266.9543	3928.99877929688
2990.5427	3439.06958007813
4349.9434	4928.4638671875
4513.4575	4978.1005859375
4926.4595	4701.3486328125
4972.4126	4503.263671875
peaklist end
