# Supplementary material for: The Mechano-Ubiquitinome of Articular Cartilage: Differential Ubiquitination and Activation of a Group of ER-Associated DUBs and ER Stress Regulators
Source: Mol Cell Proteomics. 2022 Sep 28;21(12):100419. doi: 10.1016/j.mcpro.2022.100419 (PMC9708921; doi:10.1016/j.mcpro.2022.100419)
Supplement: Supplementary Files [file mmc13.zip › aplfiles]

W:\kessler\apintofernandez\Heba Ismail\combined\andromeda\allSpectra.HCD.FTMS.iso_0.apl	W:\kessler\apintofernandez\Heba Ismail\combined\andromeda\allSpectra.HCD.FTMS.iso.apar
W:\kessler\apintofernandez\Heba Ismail\combined\andromeda\allSpectra.HCD.FTMS.iso_1.apl	W:\kessler\apintofernandez\Heba Ismail\combined\andromeda\allSpectra.HCD.FTMS.iso.apar
W:\kessler\apintofernandez\Heba Ismail\combined\andromeda\allSpectra.HCD.FTMS.iso_2.apl	W:\kessler\apintofernandez\Heba Ismail\combined\andromeda\allSpectra.HCD.FTMS.iso.apar
W:\kessler\apintofernandez\Heba Ismail\combined\andromeda\allSpectra.HCD.FTMS.iso_3.apl	W:\kessler\apintofernandez\Heba Ismail\combined\andromeda\allSpectra.HCD.FTMS.iso.apar
W:\kessler\apintofernandez\Heba Ismail\combined\andromeda\allSpectra.HCD.FTMS.iso_4.apl	W:\kessler\apintofernandez\Heba Ismail\combined\andromeda\allSpectra.HCD.FTMS.iso.apar
W:\kessler\apintofernandez\Heba Ismail\combined\andromeda\allSpectra.HCD.FTMS.iso_5.apl	W:\kessler\apintofernandez\Heba Ismail\combined\andromeda\allSpectra.HCD.FTMS.iso.apar
W:\kessler\apintofernandez\Heba Ismail\combined\andromeda\allSpectra.HCD.FTMS.iso_6.apl	W:\kessler\apintofernandez\Heba Ismail\combined\andromeda\allSpectra.HCD.FTMS.iso.apar
W:\kessler\apintofernandez\Heba Ismail\combined\andromeda\allSpectra.HCD.FTMS.iso_7.apl	W:\kessler\apintofernandez\Heba Ismail\combined\andromeda\allSpectra.HCD.FTMS.iso.apar
W:\kessler\apintofernandez\Heba Ismail\combined\andromeda\allSpectra.HCD.FTMS.iso_8.apl	W:\kessler\apintofernandez\Heba Ismail\combined\andromeda\allSpectra.HCD.FTMS.iso.apar
W:\kessler\apintofernandez\Heba Ismail\combined\andromeda\allSpectra.HCD.FTMS.iso_9.apl	W:\kessler\apintofernandez\Heba Ismail\combined\andromeda\allSpectra.HCD.FTMS.iso.apar
