# Supplementary material for: The Mechano-Ubiquitinome of Articular Cartilage: Differential Ubiquitination and Activation of a Group of ER-Associated DUBs and ER Stress Regulators
Source: Mol Cell Proteomics. 2022 Sep 28;21(12):100419. doi: 10.1016/j.mcpro.2022.100419 (PMC9708921; doi:10.1016/j.mcpro.2022.100419)
Supplement: Supplementary Files [file mmc13.zip › msms.txt]

Raw file	Scan number	Scan index	Sequence	Length	Missed cleavages	Modifications	Modified sequence	Deamidation (NQ) Probabilities	GlyGly (K) Probabilities	Oxidation (M) Probabilities	Deamidation (NQ) Score Diffs	GlyGly (K) Score Diffs	Oxidation (M) Score Diffs	Deamidation (NQ)	GlyGly (K)	Oxidation (M)	Proteins	Charge	Fragmentation	Mass analyzer	Type	Scan event number	Isotope index	m/z	Mass	Mass error [ppm]	Mass error [Da]	Simple mass error [ppm]	Retention time	PEP	Score	Delta score	Score diff	Localization prob	Combinatorics	PIF	Fraction of total spectrum	Base peak fraction	Precursor Full ScanNumber	Precursor Intensity	Precursor Apex Fraction	Precursor Apex Offset	Precursor Apex Offset Time	Matches	Intensities	Mass Deviations [Da]	Mass Deviations [ppm]	Masses	Number of Matches
QE929_MSQ1321_20180329_Heba_ub_s6_10_3	10665	7373	AAAAVAQGKGQVGPGAGPLELEGVKAPLEPGPK	33	2	GlyGly (K)	_AAAAVAQGK(gl)GQVGPGAGPLELEGVKAPLEPGPK_		AAAAVAQGK(0.937)GQVGPGAGPLELEGVK(0.062)APLEPGPK(0.001)			AAAAVAQGK(11.8)GQVGPGAGPLELEGVK(-11.8)APLEPGPK(-31.38)		0	1	0	I3LS87	4	HCD	FTMS	MULTI-MSMS	5	1	795.43593	3177.7146	0.6666	0.00053024	0.46672096	40.697	4.7725E-05	41.661	35.695	11.802	0.93741	3	0	0	0	-1	0	0	0	0	y2;y4;y7;y8;y9;y11;y12;y16;y20;y21(2+);a2;b2;b3;b4;b5;b26(2+)	2082.8;20210.1;1945.5;2326.9;2834.4;2511.4;2168.5;5150.6;12922.8;1720.2;2152.8;8221.1;11773;13845;3335.4;2168.5	0.00168862806873449;-0.00100030926404315;0.00600851898741439;0.0035715255373816;0.0150384494874061;-0.00238371540012849;0.015917388612479;0.0151130384501812;0.00684879556433771;-0.011887052437487;-0.000339901189065017;0.000235731653134508;0.000179109296880142;0.000519215456222355;-6.07732812341055E-06;-0.00923472938734449	6.91596182417271;-2.51182017091887;8.14810329156829;4.41772942024615;16.0575198333222;-2.18160386331135;13.0292277526499;9.02846544714002;3.50129818551284;-11.8036445308758;-2.95342999478344;1.64753678743517;0.836496370654809;1.82081699243064;-0.0158171424100332;-7.55911634446557	244.163879394531;398.240795907464;737.413208007813;808.452758789063;936.536254882813;1092.6435546875;1221.66784667969;1673.93213593885;1956.07320526874;1007.06628417969;115.086929321289;143.081268310547;214.118438720703;285.155212402344;384.224151611328;1221.66784667969	16
QE929_MSQ1321_20180329_Heba_ub_s4_10_1	15585	11954	AAAITSDILESLGR	14	0	Unmodified	_AAAITSDILESLGR_							0	0	0	A0A287B1R3;A0A286ZN21;V5L1C3;I3LDM1;D3K5K1;F1RS37	2	HCD	FTMS	MULTI-MSMS	12	0	708.88828	1415.762	-0.57206	-0.00040553	-0.39630835	54.874	0.0025562	51.927	39.701	NaN	NaN	1	0	0	0	-1	0	0	0	0	y4;y6;y7;y9;y10;a2;b2;b3	1788.5;1575.1;6209.5;7927.8;19962.9;1619.5;5427.5;8990.2	0.000160638650015699;0.00425912150001295;6.62659625731976E-05;0.00798135564798486;0.00945454275279189;-0.000294124821877517;-0.000115220495302992;0.000713166914067642	0.37162820369603;6.31562087802617;0.0841507629518336;8.06590064861733;8.66940323601213;-2.55567631008716;-0.805278105578673;3.33072059148817	432.25634765625;674.37890625;787.467163085938;989.518219438152;1090.56442472515;115.086883544922;143.081619262695;214.117904663086	8
QE929_MSQ1321_20180329_Heba_ub_s1_ctrl_1	4142	1201	AAALAHLDR	9	0	Unmodified	_AAALAHLDR_							0	0	0	F1S1G8;A0A286ZPA0;A0A286ZI83;F1S1G7	2	HCD	FTMS	MULTI-MSMS	1	0	469.26433	936.51411	0.57363	0.00026919	-0.071172446	22.512	0.010775	60.59	48.685	NaN	NaN	1	0	0	0	-1	0	0	0	0	y1;y3;y4;y5;y6;y7;a2;b2;b3	6532.3;2154.5;4788.6;10080;1938.2;4455.3;2448.7;9135.7;5738.4	0.000101472992184881;0.00199288480627047;0.000785118299972964;0.00121117302296625;-0.00511230881249958;0.00362013133121764;-0.000156795720315017;6.84981719700772E-06;-6.50313281198578E-05	0.579452136504006;4.94232784624193;1.45314753445033;1.9812267965095;-7.05715325519298;4.55108519698181;-1.36241335749453;0.0478735359317472;-0.303716271979754	175.118850708008;403.227966308594;540.2880859375;611.324773670577;724.415161132813;795.443542480469;115.08674621582;143.081497192383;214.118682861328	9
QE929_MSQ1321_20180329_Heba_ub_s4_10_1	4219	1320	AAALAHLDR	9	0	Unmodified	_AAALAHLDR_							0	0	0	F1S1G8;A0A286ZPA0;A0A286ZI83;F1S1G7	2	HCD	FTMS	MULTI-MSMS	11	0	469.26433	936.51411	-0.023147	-1.0862E-05	0.35594338	22.891	0.0027288	94.302	70.33	NaN	NaN	1	0	0	0	-1	0	0	0	0	y1;y2;y3;y4;y5;y6;y7;y4-NH3;y5-NH3;a2;b2;b3;b4	25819.9;4571.5;10842;47035.5;61317.8;25132.3;22055.3;1345.5;1601.7;20266.4;31285;23634.1;2205.3	-0.000142667632815119;-0.000619679578107935;-0.00124197847497953;0.000258381288404053;-0.000997109629565784;-0.00053841552414724;0.00039557025297654;-0.00373029179377227;-0.00421416024380505;-0.000271236638283767;-0.000145738073427992;-0.000278654374994858;0.0024254627437017	-0.814689185884818;-2.13574710120975;-3.08006541004288;0.478228269748321;-1.63105777922636;-0.743246349006236;0.497293180846984;-7.12886260776936;-7.09092102075686;-2.35679934908266;-1.01856578849767;-1.30140020133717;7.41277763891665	175.119094848633;290.146514892578;403.231201171875;540.288612674512;611.32698195323;724.410587239524;795.446767041547;523.266052246094;594.303649902344;115.086860656738;143.081649780273;214.118896484375;327.200256347656	13
QE929_MSQ1321_20180329_Heba_ub_s8_30_2	4263	1395	AAALAHLDR	9	0	Unmodified	_AAALAHLDR_							0	0	0	F1S1G8;A0A286ZPA0;A0A286ZI83;F1S1G7	2	HCD	FTMS	MULTI-MSMS	11	0	469.26433	936.51411	-0.069221	-3.2483E-05	-0.49828827	22.718	0.0096125	61.962	50.057	NaN	NaN	1	0	0	0	-1	0	0	0	0	y1;y3;y4;y5;y6;y7;a2;b2;b3	9838.2;2302.3;6950.1;15128.2;4055.8;5334.9;6017;10335.7;10296	-0.000249479156252619;-0.00353079683435453;0.00102925892497296;-0.000665553091153015;0.00312743728125042;-0.000896470231282365;-0.000362789372658767;6.84981719700772E-06;-0.000461759843744858	-1.42462479207031;-8.75620929809189;1.90501959390736;-1.08870289021612;4.31723826611655;-1.12700033779316;-3.15230671847531;0.0478735359317472;-2.15655627060131	175.119201660156;403.233489990234;540.287841796875;611.326650396691;724.406921386719;795.448059082031;115.086952209473;143.081497192383;214.119079589844	9
QE929_MSQ1321_20180329_Heba_ub_s1_ctrl_1	4666	1652	AAAQEQYSAAVAR	13	0	Unmodified	_AAAQEQYSAAVAR_							0	0	0	F1SH92;A0A287BGD6;A0A286ZN24;A0A286ZT99;CON__Q3T052	2	HCD	FTMS	MULTI-MSMS	6	0	668.33622	1334.6579	-0.41097	-0.00027467	-0.32244803	24.098	1.1499E-05	125.75	99.363	NaN	NaN	1	0	0	0	-1	0	0	0	0	y1;y2;y3;y4;y5;y6;y7;y8;y9;y10;y11;y9-H2O;y10-NH3;a2;b2;b3;b5	2644.7;2330.8;2618;1942.9;5673.7;21112.5;25591.2;28393.5;40039.7;8008.4;2137;2002;7133.9;7120.2;13244;2454.8;1548.4	0.000696565765622381;0.000792531299993016;0.00322744359374383;-0.00195613188753896;0.00192401333430325;0.000671901204668757;0.00191524447598113;0.00342739073118992;0.00146979169517181;0.00416721890974259;0.0104819796624724;-0.0119727363063475;0.00647356539320754;-0.000278866032815017;-0.000252549596865492;-0.000385465898432358;-0.00555335927504075	3.97768789538915;3.21963973765625;9.34891340240305;-4.69926297523957;3.94833990220965;1.16988687658997;2.59732149054156;3.96024477652722;1.47792952210184;3.7122802783443;8.78196330395159;-12.2609088227386;5.85567042481582;-2.42309167820686;-1.76507196222087;-1.8002414194861;-11.7849334118252	175.118255615234;246.1552734375;345.221252441406;416.263549804688;487.296783447266;574.330063969295;737.392149164324;865.449214529469;994.493765224705;1122.54964530889;1193.58044433594;976.496643066406;1105.52078986091;115.086868286133;143.081756591797;214.119003295898;471.225341796875	17
QE929_MSQ1321_20180329_Heba_ub_s2_ctrl_2	4938	2035	AAAQEQYSAAVAR	13	0	Unmodified	_AAAQEQYSAAVAR_							0	0	0	F1SH92;A0A287BGD6;A0A286ZN24;A0A286ZT99;CON__Q3T052	2	HCD	FTMS	MULTI-MSMS	11	0	668.33622	1334.6579	-0.31822	-0.00021268	-0.32244803	24.473	9.0204E-06	127.4	87.396	NaN	NaN	1	0	0	0	-1	0	0	0	0	y1;y2;y3;y4;y5;y6;y7;y8;y9;y10;y9-H2O;y10-H2O;y2-NH3;y8-NH3;y10-NH3;a2;b2;b3	9797;6988.3;2242.1;7438.9;12688.8;33912.9;44469.8;40159;57937.9;8963.3;8630.5;9372.9;1355.1;11018.9;8561.9;10377;25160.8;8322.9	-0.000127408843752619;0.000243214893743016;-0.00247934351563117;0.00170597748746104;0.000202862424487193;0.00140533344938376;0.000912480008196326;-0.00179761752247032;0.00207846780142518;0.0074380641233347;0.0094342495787032;-0.00698855058021763;-7.60282078147156E-05;-0.000801515924194973;0.00946575104921976;-0.000187313298440017;-8.47029171779923E-05;-0.000217619218744858	-0.727555467120032;0.988052571830361;-7.18177839057471;4.09834706127091;0.416300117018568;2.44691220639845;1.23744030685607;-2.07707932428021;2.08997697745707;6.6260640028243;9.6615349064779;-6.32705543846077;-0.331813131834907;-0.944708294311626;8.5622782999287;-1.62758314861779;-0.591990331676289;-1.0163478532297	175.119079589844;246.155822753906;345.226959228516;416.259887695313;487.298504598175;574.329330537051;737.393151928792;865.454439537722;994.493156548598;1122.54637446368;976.475236080521;1104.55023639208;229.129592895508;848.426894334624;1105.51779767525;115.086776733398;143.081588745117;214.118835449219	18
QE929_MSQ1321_20180329_Heba_ub_s3_ctrl_3	4699	1606	AAAQEQYSAAVAR	13	0	Unmodified	_AAAQEQYSAAVAR_							0	0	0	F1SH92;A0A287BGD6;A0A286ZN24;A0A286ZT99;CON__Q3T052	2	HCD	FTMS	MULTI-MSMS	4	0	668.33622	1334.6579	0.044147	2.9505E-05	-0.32244803	24.598	1.19E-05	125.48	101.52	NaN	NaN	1	0	0	0	-1	0	0	0	0	y1;y2;y3;y4;y5;y6;y7;y8;y9;y10;y9-H2O;y10-H2O;y8-NH3;y10-NH3;a2;b2;b3;b4	3146.3;6507.8;2316;7469.8;6622.7;24641.6;40769;39766.5;51368.9;5014.5;5801.2;4958.3;4937.6;5088.9;7912.9;18550;5650;2117.5	0.000391389984372381;0.000487355518743016;-0.00296762476563117;0.00225529389371104;-0.000120664400071746;0.00169746352082711;-0.000726398533743122;0.000633952678299465;-0.000308537180671919;0.00916926587956368;0.0192385698034059;0.000906627060658138;0.00653715463738536;0.00150659036239631;-0.000461971501565017;-0.000160996862490492;-0.000217619218744858;0.0009563277280904	2.23500000573589;1.97986786035293;-8.59614375113446;5.41800191797289;-0.247618900574893;2.95555928276826;-0.98508769359196;0.732510494473607;-0.310244910268214;8.16828616536745;19.7022538409005;0.820816936416676;7.70509660431942;1.36278178331027;-4.01410494038193;-1.12520959583842;-1.0163478532297;2.79483967340055	175.118560791016;246.155578613281;345.227447509766;416.259338378906;487.298828125;574.329038406979;737.394790807334;865.452007967522;994.495543553581;1122.54464326192;976.465431760297;1104.54234121444;848.419555664063;1105.52575683594;115.087051391602;143.081665039063;214.118835449219;342.176239013672	18
QE929_MSQ1321_20180329_Heba_ub_s4_10_1	4888	1942	AAAQEQYSAAVAR	13	0	Unmodified	_AAAQEQYSAAVAR_							0	0	0	F1SH92;A0A287BGD6;A0A286ZN24;A0A286ZT99;CON__Q3T052	2	HCD	FTMS	MULTI-MSMS	6	0	668.33622	1334.6579	-1.3123	-0.00087707	-0.47229916	24.775	3.3747E-27	188.04	157.35	NaN	NaN	1	0	0	0	-1	0	0	0	0	y1;y2;y3;y4;y5;y6;y7;y8;y9;y10;y11;y8-H2O;y9-H2O;y10-H2O;y8-NH3;y9-NH3;y10-NH3;a2;b2;b3;b4;b5	10451.6;9752.7;6003;9758.1;15875.8;44443.3;61051.7;64323.6;71888.5;14941.3;4439.7;1721.5;1829.3;12880.7;6254.4;5376.8;13513.2;13343.9;27162.8;9001.2;5602.2;1811.8	-0.000447843414065119;-0.000580759715631984;0.000328273671868828;-0.00134578032503896;-7.72259762129579E-05;0.000701544899357032;-0.00117293988648726;0.000598493267830236;0.000702637607787437;0.0108325877326934;0.015541949277349;0.0118404174936586;0.0104271660374025;0.00229372794865412;0.00104399057488536;0.00182800474362921;-0.00430129091182607;-0.000225460271096267;-3.89265499904923E-05;0.00036…	-2.55736037242409;-2.35930950210132;0.950900075607736;-3.23300538550708;-0.158477670455568;1.22150132750904;-1.59065291864994;0.691538338115629;0.706527371353924;9.65004273891741;13.0213386443122;13.9721442299961;10.6783830811711;2.07663458752867;1.23050418693714;1.8701449863349;-3.89069932428959;-1.95904518976067;-0.272058500228741;1.6916575589941;2.25971811427491;-4.53160266333367	175.119400024414;246.156646728516;345.224151611328;416.262939453125;487.298784686576;574.330034325601;737.395237348686;865.452043426932;994.494532378792;1122.54297994007;1193.57538436632;847.430236816406;976.474243164063;1104.54095411355;848.425048828125;977.466857910156;1105.53156471721;115.086814880371;143.08154296875;214.118255615234;342.176422119141;471.221923828125	22
QE929_MSQ1321_20180329_Heba_ub_s5_10_2	4708	1575	AAAQEQYSAAVAR	13	0	Unmodified	_AAAQEQYSAAVAR_							0	0	0	F1SH92;A0A287BGD6;A0A286ZN24;A0A286ZT99;CON__Q3T052	2	HCD	FTMS	MULTI-MSMS	4	0	668.33622	1334.6579	-0.544	-0.00036358	-0.32244803	24.9	0.0050285	49.35	35.843	NaN	NaN	1	0	0	0	-1	0	0	0	0	y1;y2;y5;y6;y7;y8;y9;y10;a2;b2	1866.6;1408;1505;6085.9;9667.8;7976.5;8859.5;1648.5;1193.2;5010.9	0.000406648773434881;0.00131133012811802;-0.00268414096257175;-0.000135711531356719;0.001958386138881;0.0108084241061306;-0.00372738594387556;-0.0105185268876085;-0.00120965216562752;-0.000222032018740492	2.32213425596347;5.32725898406027;-5.50817421996285;-0.236295031438747;2.65582737174137;12.488908772145;-3.74800385399253;-9.37008828503035;-10.5106898852758;-1.55178459774326	175.118545532227;246.154754638672;487.301391601563;574.330871582031;737.392106022661;865.441833496094;994.498962402344;1122.56433105469;115.087799072266;143.081726074219	10
QE929_MSQ1321_20180329_Heba_ub_s6_10_3	5073	2170	AAAQEQYSAAVAR	13	0	Unmodified	_AAAQEQYSAAVAR_							0	0	0	F1SH92;A0A287BGD6;A0A286ZN24;A0A286ZT99;CON__Q3T052	2	HCD	FTMS	MULTI-MSMS	13	0	668.33622	1334.6579	-1.476	-0.00098644	-0.022745754	24.829	0.012932	43.512	28.073	NaN	NaN	1	0	0	0	-1	0	0	0	0	y1;y6;y7;y8;y9;a2;b2	2730.6;2195.3;9218;6969.5;8075.9;1802.3;2208.4	-2.05973203151189E-05;-0.00147848496885672;0.00393897934634424;0.00852974401220763;0.00814394620294934;-4.20782969001721E-06;0.000357801965634508	-0.11761901059797;-2.57426787476289;5.34178477647798;9.85591546837069;8.1890919209272;-0.036562292421487;2.50069261420198	175.11897277832;574.332214355469;737.390125429454;865.444112176188;994.487091070197;115.08659362793;143.081146240234	7
QE929_MSQ1321_20180329_Heba_ub_s7_30_1	4889	1890	AAAQEQYSAAVAR	13	0	Unmodified	_AAAQEQYSAAVAR_							0	0	0	F1SH92;A0A287BGD6;A0A286ZN24;A0A286ZT99;CON__Q3T052	2	HCD	FTMS	MULTI-MSMS	1	0	668.33622	1334.6579	-0.14258	-9.5295E-05	-0.77200144	24.813	0.00075131	64.297	29.002	NaN	NaN	1	0	0	0	-1	0	0	0	0	y1;y6;y7;y8;y9;y11;y8-NH3;a2;b2	5094;11060.7;10738.9;15661;17297.6;1580;2381.3;2304.1;7950.5	-0.000142667632815119;0.00248880018739328;0.004022333190278;0.00331267099647903;0.00102170135039614;0.0128013155999724;0.00177641244988536;-0.000263607243752517;0.000220472864072008	-0.814689185884818;4.33341072825309;5.45482439518158;3.82768913733268;1.02735776308884;10.7251593606178;2.0937783318256;-2.29050701116909;1.54089241144645	175.119094848633;574.328247070313;737.39004207561;865.449329249203;994.494213315049;1193.578125;848.42431640625;115.086853027344;143.081283569336	9
QE929_MSQ1321_20180329_Heba_ub_s8_30_2	4886	1976	AAAQEQYSAAVAR	13	0	Unmodified	_AAAQEQYSAAVAR_							0	0	0	F1SH92;A0A287BGD6;A0A286ZN24;A0A286ZT99;CON__Q3T052	2	HCD	FTMS	MULTI-MSMS	9	0	668.33622	1334.6579	-0.78017	-0.00052142	-0.6221503	24.476	0.00022041	85.377	68.837	NaN	NaN	1	0	0	0	-1	0	0	0	0	y1;y2;y4;y5;y6;y7;y8;y9;y10;a2;b2;b3	2896.7;2591.6;2316.3;2758.5;10589.9;15773.9;15393.1;18313.8;2989.3;2349.1;8066.4;2094.7	8.62142031223812E-05;2.95918468680156E-05;0.000973555612461041;-9.01468219467461E-05;-0.00331287273411363;-0.000691041300001416;0.00353182937101337;-0.00184661547041287;0.00608303561239154;-0.000545894841408767;-9.99617062404923E-05;0.000224885664067642	0.49231818997005;0.120215808247334;2.33881267026163;-0.184992908641179;-5.76819838796411;-0.937138886456563;4.08092091127427;-1.85683347344042;5.41895498300402;-4.74331766026585;-0.698634230000408;1.05028653062096	175.118865966797;246.156036376953;416.260620117188;487.298797607422;574.334048743234;737.3947554501;865.449110090829;994.49708163187;1122.54772949219;115.087135314941;143.081604003906;214.118392944336	12
QE929_MSQ1321_20180329_Heba_ub_s9_30_3	4840	1931	AAAQEQYSAAVAR	13	0	Unmodified	_AAAQEQYSAAVAR_							0	0	0	F1SH92;A0A287BGD6;A0A286ZN24;A0A286ZT99;CON__Q3T052	2	HCD	FTMS	MULTI-MSMS	10	0	668.33622	1334.6579	-0.61457	-0.00041074	0.42680766	24.461	0.011852	44.309	32.084	NaN	NaN	1	0	0	0	-1	0	0	0	0	y6;y7;y8;y9;b2;b3	2341.3;4376.3;1706;5083.3;2034.8;1976.4	0.00200051893739328;0.00521913906050031;-0.00365690792511941;0.00524478202487444;0.000464613489072008;0.000881013593755142	3.48322975023826;7.07786548980292;-4.2254102605424;5.27384093995595;3.24720515679157;4.11462220203906	574.328735351563;737.388845269739;865.456298828125;994.489990234375;143.081039428711;214.117736816406	6
QE929_MSQ1321_20180329_Heba_ub_s2_ctrl_2	5273	2348	AAASKLGEFAK	11	1	GlyGly (K)	_AAASK(gl)LGEFAK_		AAASK(1)LGEFAK			AAASK(33.37)LGEFAK(-33.37)		0	1	0	P54612;P54613;A0A287APB4;I3L7S2;A0A287BB72;A0A287A5F7	2	HCD	FTMS	MULTI-MSMS	11	0	603.82749	1205.6404	0.28395	0.00017145	-0.48885189	25.419	0.014587	65.305	32.413	33.371	0.99954	2	0	0	0	-1	0	0	0	0	y1;y2;y5;y6;y8;y9;y1-NH3;a2;b2;b3;b6	2322.8;1668;7358.6;2737.5;1655.5;2113.5;2147.4;6166.1;7225.1;1393.2;1375.9	-0.000492338189076236;-0.000106455662518101;-0.00151122451541141;0.00353763573741617;0.0137885417874486;0.00964256396264318;-0.000185970939071467;-0.000400936345315017;-0.000466172643740492;-0.000995817460932358;0.00156797035617728	-3.34666002842797;-0.487992897566867;-2.74128178899055;5.32485431882989;13.8784382189933;9.05776015980596;-1.42959510295333;-3.4837677488415;-3.25808096604005;-4.65075311863737;2.3888475847143	147.113296508789;218.150024414063;551.283899918915;664.362915039063;993.522583007813;1064.56384277344;130.086441040039;115.086990356445;143.081970214844;214.119613647461;656.371032714844	11
QE929_MSQ1321_20180329_Heba_ub_s5_10_2	4990	1796	AAASKLGEFAK	11	1	GlyGly (K)	_AAASK(gl)LGEFAK_		AAASK(1)LGEFAK			AAASK(40.65)LGEFAK(-40.65)		0	1	0	P54612;P54613;A0A287APB4;I3L7S2;A0A287BB72;A0A287A5F7	2	HCD	FTMS	MULTI-MSMS	4	0	603.82749	1205.6404	1.2693	0.00076644	1.8335652	25.841	0.010696	71.223	41.414	40.653	0.99991	2	0	0	0	-1	0	0	0	0	y1;y2;y3;y5;y6;y8;a2;b2;b3	1684.3;2327.8;1537.2;6717;9565.2;2581.9;5553.3;10913.4;1503	-0.000110868462513736;0.000671742579669399;-0.00188296915001729;-0.00105857122503039;0.00420902245616617;0.0110419597561986;-0.000378048161721267;-6.94441281154923E-05;-9.55489062448578E-05	-0.753628343808544;3.0792798568959;-5.15570900373866;-1.92019410392407;6.33543296052917;11.1139187168555;-3.28489115698981;-0.48534641060631;-0.446242669484818	147.112915039063;218.14924621582;365.22021484375;551.283447265625;664.362243652344;993.525329589844;115.086967468262;143.081573486328;214.118713378906	9
QE929_MSQ1321_20180329_Heba_ub_s6_10_3	5389	2466	AAASKLGEFAK	11	1	GlyGly (K)	_AAASK(gl)LGEFAK_		AAASK(1)LGEFAK			AAASK(36.18)LGEFAK(-36.18)		0	1	0	P54612;P54613;A0A287APB4;I3L7S2;A0A287BB72;A0A287A5F7	2	HCD	FTMS	MULTI-MSMS	9	0	603.82749	1205.6404	0.99024	0.00059793	0.3405828	25.72	0.013844	66.435	33.542	36.18	0.99976	2	0	0	0	-1	0	0	0	0	y1;y2;y3;y5;y6;y7;y8;y9;y1-NH3;a2;b2;b3	8751.5;1596;5864;11026.1;10215.4;1580.1;8025.7;1730;2382;10405.6;15086.3;2254.6	-0.000431303032826236;-0.000182749607830601;-0.00108951211876729;0.00248146783746961;0.00109622948741617;-0.000661743112573276;0.00713570975619859;0.0175771342751432;-0.000414852775008967;-0.000370418767190017;9.84025515720077E-05;-6.50313281198578E-05	-2.93177586257042;-0.837724150653545;-2.98317136211012;4.50128474653401;1.65004011238868;-0.729993887522797;7.18218397485473;16.5112364129488;-3.18904907980281;-3.21859894212723;0.68773822239233;-0.303716271979754	147.113235473633;218.150100708008;365.219421386719;551.279907226563;664.365356445313;906.505004882813;993.529235839844;1064.55590820313;130.086669921875;115.086959838867;143.081405639648;214.118682861328	12
QE929_MSQ1321_20180329_Heba_ub_s7_30_1	5200	2172	AAASKLGEFAK	11	1	GlyGly (K)	_AAASK(gl)LGEFAK_		AAASK(1)LGEFAK			AAASK(39.65)LGEFAK(-39.65)		0	1	0	P54612;P54613;A0A287APB4;I3L7S2;A0A287BB72;A0A287A5F7	2	HCD	FTMS	MULTI-MSMS	11	0	603.82749	1205.6404	0.86989	0.00052527	0.83824362	25.719	0.012332	68.735	44.58	39.648	0.99989	2	0	0	0	-1	0	0	0	0	y1;y2;y3;y5;y6;y7;y8;y1-NH3;a2;b2	4800.9;2248.5;1824.1;6938.7;12640.9;2350;4461.9;1821.4;6525.1;9106.3	-0.000614408501576236;-0.000899912693768101;-0.000204502353142288;-0.00240134466253039;-0.00171835481103244;-0.0101832274875733;-0.00281302071255141;7.3428474991033E-05;-0.000690853337502517;6.84981719700772E-06	-4.17642732736765;-4.12518597248562;-0.559945163712105;-4.35590588733681;-2.5864496313383;-11.2333858877938;-2.83131330524018;0.564460222177063;-6.00286439875118;0.0478735359317472	147.113418579102;218.150817871094;365.218536376953;551.284790039063;664.368171029611;906.514526367188;993.539184570313;130.086181640625;115.087280273438;143.081497192383	10
QE929_MSQ1321_20180329_Heba_ub_s8_30_2	5217	2282	AAASKLGEFAK	11	1	GlyGly (K)	_AAASK(gl)LGEFAK_		AAASK(0.983)LGEFAK(0.017)			AAASK(17.75)LGEFAK(-17.75)		0	1	0	P54612;P54613;A0A287APB4;I3L7S2;A0A287BB72;A0A287A5F7	2	HCD	FTMS	MULTI-MSMS	2	0	603.82749	1205.6404	0.95782	0.00057836	0.67235668	25.419	0.013103	67.563	28.415	17.75	0.98349	2	0	0	0	-1	0	0	0	0	y1;y2;y5;y6;y7;y8;y9;y1-NH3;a2;b2;b3	5767;1429.3;7224.7;9698.6;4303.2;1751.6;2432.7;2633.1;10651.6;12370.5;2796.7	0.000163789740611264;0.000427601954669399;-0.000265114193780391;0.00131133157321983;0.00779253638972932;0.00109322928744859;0.00378318896264318;-1.8124259383967E-05;-0.000309383610940017;0.000617201379697008;-1.92549609323578E-05	1.11336279593126;1.96013272353155;-0.480904291018087;1.9738115256447;8.59632216420798;1.10034269673526;3.55372593735123;-0.139324918295009;-2.68826090681002;4.31365357962628;-0.0899265995454545	147.112640380859;218.149490356445;551.282653808594;664.365141343227;906.49655060331;993.535278320313;1064.56970214844;130.086273193359;115.086898803711;143.08088684082;214.118637084961	11
QE929_MSQ1321_20180329_Heba_ub_s9_30_3	5158	2224	AAASKLGEFAK	11	1	GlyGly (K)	_AAASK(gl)LGEFAK_		AAASK(1)LGEFAK			AAASK(46.52)LGEFAK(-46.52)		0	1	0	P54612;P54613;A0A287APB4;I3L7S2;A0A287BB72;A0A287A5F7	2	HCD	FTMS	MULTI-MSMS	6	0	603.82749	1205.6404	0.7048	0.00042558	0.83824362	25.367	0.0041439	96.331	55.302	46.518	0.99998	2	0	0	0	-1	0	0	0	0	y1;y2;y3;y4;y5;y6;y7;y8;y9;y1-NH3;a2;b2;b3	8131.4;5384.1;4462.3;1466.2;9974.3;16853.5;2275.1;6983.6;1606.2;1962.2;10854.5;14616.6;2920.5	-1.93157281387357E-05;-0.000625254490643101;0.000649989834357712;0.00253263681560156;-0.00172995794378039;-7.17148676585566E-05;0.00593005376242672;0.00425411887715654;0.0203847514626432;-0.000369076407821467;-0.000454342107033767;-8.40897186549228E-06;0.000118074140630142	-0.131298738485098;-2.86616059458042;1.77973265424427;5.1241149465201;-3.13805147880807;-0.10794473385672;6.54171444408755;4.28181314174091;19.1486469312083;-2.83715877974232;-3.94781282220203;-0.0587704988676432;0.55144296623025	147.112823486328;218.150543212891;365.217681884766;494.258392333984;551.284118652344;664.366524389668;906.498413085938;993.532117430723;1064.55310058594;130.086624145508;115.087043762207;143.081512451172;214.118499755859	13
QE929_MSQ1321_20180329_Heba_ub_s4_10_1	8059	4905	AACLENPQEPAGAWSNK	17	0	Unmodified	_AACLENPQEPAGAWSNK_							0	0	0	B8XZY6;F1SI06;A0A0B8S073;A0A287AWK8	2	HCD	FTMS	MULTI-MSMS	10	1	921.9256	1841.8366	0.26429	0.00024365	0.65187138	33.685	0.00088444	55.452	45.499	NaN	NaN	1	0	0	0	-1	0	0	0	0	y1;y2;y3;y4;y6;y8;y11;b3;b5	1628.6;2164.2;2938.5;2983.7;2628.3;22208.7;21077.5;11353.7;2280.4	0.000941987982798764;-0.000304759153095802;0.00117555504374423;0.00169212182493084;2.79340061979383E-05;0.00197831760397094;0.0107739854106512;-0.000610207571924093;-0.00215747667505184	6.40320888351905;-1.16696193327085;3.37622153227028;3.16719346892556;0.0421756387591166;2.38232818384545;9.09535805551753;-2.01313718033364;-3.95692328059346	147.111862182617;261.156036376953;348.186584472656;534.265380859375;662.325622558594;830.413549814796;1184.55868860659;303.112762451172;545.240966796875	9
QE929_MSQ1321_20180329_Heba_ub_s2_ctrl_2	6013	3031	AACLLPK	7	0	Unmodified	_AACLLPK_							0	0	0	A0A286ZT13;F1RUN2;A0A287BAY9;A0A287AMK0;P08835;A0A287AFS2;A2THZ2;A0A287AT05;A0A287BPE8;A0A287BEH9;CON__P02768-1	2	HCD	FTMS	MULTI-MSMS	4	0	386.72292	771.4313	0.10192	3.9415E-05	1.4930338	27.529	0.0027502	97.64	78.975	NaN	NaN	1	0	0	0	-1	0	0	0	0	y1;y2;y3;y4;y5;y6;y1-NH3;y2-NH3;y5-NH3;a2;b2;b3;b4	964277.7;4737629;927316.4;523153.1;1422045.4;496292.4;365248.4;83445.3;34922.4;2850580.5;978990.9;570209.7;68555.2	-0.000110868462513736;-9.66502515780121E-05;-2.81055201298841E-05;-0.000829182024176589;-4.25516709583462E-05;-0.000936169500960204;-0.000292782462508967;-0.000125976360948243;0.00228482939382957;-0.000400936345315017;-0.000130479284365492;3.27095362422369E-05;-0.000683190062545691	-0.753628343808544;-0.395838832243306;-0.0786719296565506;-1.76296227431944;-0.0675032915146827;-1.33471101436038;-2.25067439596484;-0.554621974143267;3.72525209388855;-3.4837677488415;-0.911921958411093;0.107912333866812;-1.64150685290427	147.112915039063;244.165664672852;357.24966010852;470.334525165424;630.364386736471;701.402394142101;130.086547851563;227.139144897461;613.335510253906;115.086990356445;143.081634521484;303.112119534064;416.196899414063	13
QE929_MSQ1321_20180329_Heba_ub_s4_10_1	5943	2927	AACLLPK	7	0	Unmodified	_AACLLPK_							0	0	0	A0A286ZT13;F1RUN2;A0A287BAY9;A0A287AMK0;P08835;A0A287AFS2;A2THZ2;A0A287AT05;A0A287BPE8;A0A287BEH9;CON__P02768-1	2	HCD	FTMS	MULTI-MSMS	4	0	386.72292	771.4313	-0.03258	-1.2599E-05	0.97451711	27.746	0.0020666	105.42	84.434	NaN	NaN	1	0	0	0	-1	0	0	0	0	y1;y2;y3;y4;y5;y6;y1-NH3;y2-NH3;y5-NH3;a2;b2;b3;b4	901954.9;5141823;922358.2;582959;1324150.3;508742.9;404108;83599.1;49560.2;2773330.8;1105130.2;618386;64722	-8.03508843887357E-05;-9.66502515780121E-05;-0.00029473987962092;-0.000574467657941113;-7.67357995528073E-05;0.000217848265265275;-0.000185970939071467;0.000560669146864257;0.000392739550079568;-0.000385677556252517;-0.000130479284365492;0.000177910224522293;-0.000530602171920691	-0.546185228099455;-0.395838832243306;-0.825024324870052;-1.22140293410937;-0.121732440801054;0.310590077124268;-1.42959510295333;2.4684025381661;0.640331974829499;-3.35118336306305;-0.911921958411093;0.586945550117462;-1.27488303540801	147.112884521484;244.165664672852;357.24992674288;470.334270451058;630.3644209206;701.401240124335;130.086441040039;227.138458251953;613.33740234375;115.086975097656;143.081634521484;303.111974333375;416.196746826172	13
QE929_MSQ1321_20180329_Heba_ub_s2_ctrl_2	7627	4518	AACLLPKIEHLR	12	1	Unmodified	_AACLLPKIEHLR_							0	0	0	A0A286ZT13;F1RUN2;A0A287BAY9;A0A287AMK0;P08835;A0A287AFS2;A2THZ2;A0A287AT05;A0A287BPE8;A0A287BEH9	3	HCD	FTMS	MULTI-MSMS	1	0	474.27462	1419.802	-0.70388	-0.00033383	-0.048345542	32.141	0.00034294	71.085	60.896	NaN	NaN	1	0	0	0	-1	0	0	0	0	y1;y2;y3;y4;y5;y6;y7;y8;y9;y7-NH3;y9(2+);y10(2+);y11(2+);a2;b2;b3	10252.6;1918.7;12449.4;17072.9;28086.4;22491.7;135725.8;10597.2;1988.3;2347.2;1619.6;1751.6;1468;30669.7;10879.7;6791.2	-0.000112150054690119;-0.000414014381192374;0.000354800323123072;-0.00346265485427466;0.00197926342366372;0.00150774773931062;0.000116489912556972;0.000884674261442342;0.0021694230877074;0.00774870844384168;-0.00455439890617981;0.00381169398133352;0.00918499413137397;-0.000362789372658767;-0.000145738073427992;0.000854636178075907	-0.640421733170663;-1.43653523117285;0.834310799430315;-6.24680674937041;2.96569245824391;1.89538878666404;0.130515617346252;0.879730622881619;1.93923186257827;8.85058894042042;-8.13488291670451;5.95700633668308;13.5997314021935;-3.15230671847531;-1.01856578849767;2.81954577352243	175.119064331055;288.203430175781;425.261573223477;554.307983774854;667.386605836976;795.482040370361;892.536195480188;1005.61949127624;1118.70227050781;875.502014160156;559.860412597656;639.867370605469;675.380554199219;115.086952209473;143.081649780273;303.111297607422	16
QE929_MSQ1321_20180329_Heba_ub_s3_ctrl_3	5883	2629	AADKLIQNLDANHDGR	16	1	GlyGly (K)	_AADK(gl)LIQNLDANHDGR_		AADK(1)LIQNLDANHDGR			AADK(45.43)LIQNLDANHDGR		0	1	0	F2Z5M4;K7GQD4	3	HCD	FTMS	MULTI-MSMS	2	0	622.31352	1863.9187	0.7146	0.00044471	-0.46606424	28.18	0.001733	45.434	40.451	45.434	1	1	0	0	0	-1	0	0	0	0	y2;y5;y6;y7;y8;b2	5772.5;1520.7;2370.3;2457.8;1481.2;1278	-0.000300648134384574;0.0078457071374487;0.00626320587491591;0.00525213631237875;0.003439651868689;0.000235731653134508	-1.29511159803919;13.1141801223679;9.35784464065427;6.69635189966511;3.83284897600388;1.64753678743517	232.140716552734;598.261352539063;669.300048828125;784.328002929688;897.413879394531;143.081268310547	6
QE929_MSQ1321_20180329_Heba_ub_s9_30_3	3744	916	AADLDGDQTATR	12	0	Unmodified	_AADLDGDQTATR_							0	0	0	F1SGP8	2	HCD	FTMS	MULTI-MSMS	14	0	617.28893	1232.5633	0.38154	0.00023552	-0.049709901	21.368	0.037616	34.721	20.054	NaN	NaN	1	0	0	0	-1	0	0	0	0	y1;y5;y7;y8;y10;a2;b2;b3	2890;1665.5;5402.9;6382.4;2286.8;1940.1;1495.1;10893.2	-0.000279996734377619;0.00464154168116693;0.00238911759367966;0.0050401574061425;0.00490215027502927;-0.000858700017190017;-0.000313584753115492;-0.00129413673749923	-1.59889197146228;8.0539623822573;3.19248798165963;5.83770251350815;4.49124017620311;-7.46128297408931;-2.1916464182268;-5.01390118570384	175.119232177734;576.305358886719;748.356018066406;863.380310058594;1091.49145507813;115.087448120117;143.081817626953;258.109741210938	8
QE929_MSQ1321_20180329_Heba_ub_s4_10_1	2801	103	AAEEEDEADPKR	12	1	Unmodified	_AAEEEDEADPKR_							0	0	0	A0A287BL70	2	HCD	FTMS	MULTI-MSMS	3	0	680.30478	1358.595	-0.16629	-0.00011313	-0.99759641	18.532	0.000437	122.26	100.17	NaN	NaN	1	0	0	0	-1	0	0	0	0	y1;y3;y4;y5;y6;y7;y8;y9;y10;y8-H2O;a2;b2;b3;b4	10296.1;51475;2972.6;8626.2;9504.9;17841.4;15439;10070.7;2700.9;1787.7;12578.7;19264.3;5038.8;1886.4	-3.58561093776189E-05;-0.000963149985238942;-0.000323229800073932;-7.46763751067192E-05;-3.61737628509218E-05;-0.00211235533868148;0.00231943211713315;0.00755291766245136;0.000341326362331529;-0.00507752108762816;-0.000698482732033767;-0.000511949010927992;-0.00114700222502506;-0.00179731422815621	-0.204752835654924;-2.40626491800214;-0.627272652850422;-0.127362188313229;-0.0505662701655367;-2.5437732098092;2.4174839468879;6.93897195878679;0.280343814386352;-5.39337103737491;-6.06915624446285;-3.57801088684297;-4.21497913083114;-4.480197931642	175.118988037109;400.267642200685;515.2939453125;586.330810546875;715.373365140463;830.402384354039;959.440545662783;1088.47790527344;1217.52770996094;941.437377929688;115.087287902832;143.082015991211;272.125244140625;401.168487548828	14
QE929_MSQ1321_20180329_Heba_ub_s4_10_1	2813	113	AAEEEDEADPKR	12	1	Unmodified	_AAEEEDEADPKR_							0	0	0	A0A287BL70	3	HCD	FTMS	MULTI-MSMS	4	0	453.87228	1358.595	-1.0355	-0.00047001	-1.7163291	18.568	0.004039	45.915	40.765	NaN	NaN	1	0	0	0	-1	0	0	0	0	y1;y3;y4;y5;y6;y7;y7(2+);a2;b2	8268.2;28034.8;1960.5;7168.6;1422.4;1945.9;2573.2;14943;6546.7	-0.000783536773440119;-0.000380275471854929;-0.00239842511257393;0.00157327284364328;-0.00502796689386287;-0.0127529036439;0.000405092024948317;-0.000629818181252517;-0.000145738073427992	-4.47429166237941;-0.950054377432664;-4.65446077035553;2.68325872906116;-7.02840230645893;-15.3573020430403;0.974473759464003;-5.47252931664389;-1.01856578849767	175.119735717773;400.267059326172;515.296020507813;586.329162597656;715.378356933594;830.413024902344;415.703369140625;115.087219238281;143.081649780273	9
QE929_MSQ1321_20180329_Heba_ub_s6_10_3	2924	241	AAEEEDEADPKR	12	1	Unmodified	_AAEEEDEADPKR_							0	0	0	A0A287BL70	2	HCD	FTMS	MULTI-MSMS	5	0	680.30478	1358.595	-0.91197	-0.00062042	-0.7031746	18.559	0.0021133	76.465	57.685	NaN	NaN	1	0	0	0	-1	0	0	0	0	y1;y3;y5;y6;y7;y8;y9;a2;b2;b3	6594.8;23033.8;2411.9;5505.9;6596;6796;3843.9;5928.9;11153.7;2036	7.09554140598812E-05;0.000921439029696103;0.00261087049989328;0.00302867373113713;0.00482522135609997;0.00469370818109383;-0.00335736416468535;-0.000362789372658767;-0.000191514440615492;0.000287323946849938	0.405184258620732;2.30206809394388;4.45291704179001;4.23371466483412;5.81075122079008;4.89214242363299;-3.08442688313033;-3.15230671847531;-1.33849714228246;1.05585743138702	175.118881225586;400.26575761167;586.328125;715.370300292969;830.395446777344;959.438171386719;1088.48881555526;115.086952209473;143.081695556641;272.123809814453	10
QE929_MSQ1321_20180329_Heba_ub_s1_ctrl_1	7084	3627	AAEVTIQSTGTFSK	14	0	Unmodified	_AAEVTIQSTGTFSK_							0	0	0	K7GQ48;F1SLX2;K9J6H8	2	HCD	FTMS	MULTI-MSMS	4	0	720.37246	1438.7304	0.60251	0.00043403	0.60706378	31.836	0.00019676	83	70.774	NaN	NaN	1	0	0	0	-1	0	0	0	0	y2;y5;y7;y8;y9;y10;y8-NH3;a2;b2;b3;b4	1777.4;2025.4;6282.5;2940.1;5067.7;13964.2;1878.8;6501.5;13787.3;14880.8;1782.6	-0.000202209539082787;-0.00533103216253039;0.00644372293129436;0.00423021870631146;0.00815503895012171;0.0069448624483357;-0.00187210544993377;-0.000202572087502517;-8.47029171779923E-05;0.000256806368724938;-0.00225212899380267	-0.863608059270234;-9.88532089184862;8.85910890340449;4.94521556320952;8.42030741401065;6.49328395912727;-2.23296086653118;-1.76016799144309;-0.591990331676289;0.943711394090265;-6.0672434451581	234.145034790039;539.287719726563;727.355651855469;855.416442871094;968.49658203125;1069.54547068185;838.39599609375;115.086791992188;143.081588745117;272.123840332031;371.194763183594	11
QE929_MSQ1321_20180329_Heba_ub_s3_ctrl_3	7269	3802	AAEVTIQSTGTFSK	14	0	Unmodified	_AAEVTIQSTGTFSK_							0	0	0	K7GQ48;F1SLX2;K9J6H8	2	HCD	FTMS	MULTI-MSMS	3	0	720.37246	1438.7304	0.49084	0.00035359	-0.78305075	32.395	0.00036309	74.944	61.891	NaN	NaN	1	0	0	0	-1	0	0	0	0	y1;y2;y5;y7;y8;y9;y10;y11;y1-NH3;y8-NH3;a2;b2;b3	2371.9;9124.9;2819.8;7589.2;7152.6;9320.4;8765.5;2043.3;2248.1;10311.7;8580.3;19105.2;16016.9	-0.000797513970326236;0.000743835382792213;0.00217629205621961;0.00363610574379436;0.00237987878563217;0.00494372790910802;0.0103614696033674;0.00449645268759014;-0.000216488517196467;-0.000827789515369659;-0.000362789372658767;-0.000267808385927992;0.000134736056224938	-5.42107569384511;3.17682751154966;4.03554961997369;4.99905610011133;2.78212285675904;5.10452138770957;9.68776268674305;3.84767229465043;-1.66418932425714;-0.987350309796514;-3.15230671847531;-1.87171561034101;0.495127496437548	147.11360168457;234.144088745117;539.280212402344;727.358459472656;855.418293211014;968.499793342291;1069.5420540747;1168.61633300781;130.086471557617;838.394951777815;115.086952209473;143.081771850586;272.123962402344	13
QE929_MSQ1321_20180329_Heba_ub_s4_10_1	7736	4602	AAEVTIQSTGTFSK	14	0	Unmodified	_AAEVTIQSTGTFSK_							0	0	0	K7GQ48;F1SLX2;K9J6H8	2	HCD	FTMS	MULTI-SECPEP	7	0	720.37246	1438.7304	0.57712	0.00041574	51.068221	32.788	0.0060555	67.153	51.491	NaN	NaN	1	0	0	0	-1	0	0	0	0	y1;y2;y5;y6;y7;y8;y9;y10;y11;y1-NH3;y8-NH3;a2;b2;b3	2717.1;2413.1;2562.4;1586.3;2937.1;5829;3068.3;9291.2;1520.2;2409.8;3988.6;5366.6;11576.4;10810.9	-0.000568632134388736;0.000179260187479713;0.000589377993719609;0.00658084037502249;0.00186608621254436;-0.00126294535618854;0.00174634754387171;0.013630798905524;-0.00246155512490986;7.3428474991033E-05;0.00613115821874999;-0.000400936345315017;-0.000328843542177992;0.000470429415599938	-3.86526475163627;0.765595903804316;1.09289427988615;10.2773684169539;2.56555986549771;-1.4764004790925;1.80314109569105;12.7445578411341;-2.10637178279288;0.564460222177063;7.31303199853031;-3.4837677488415;-2.29828997536389;1.72873418339021	147.113372802734;234.144653320313;539.281799316406;640.323486328125;727.360229492188;855.421936035156;968.502990722656;1069.53878474539;1168.62329101563;130.086181640625;838.387992830081;115.086990356445;143.081832885742;272.123626708984	14
QE929_MSQ1321_20180329_Heba_ub_s5_10_2	7013	3357	AAEVTIQSTGTFSK	14	0	Unmodified	_AAEVTIQSTGTFSK_							0	0	0	K7GQ48;F1SLX2;K9J6H8	2	HCD	FTMS	MULTI-MSMS	6	0	720.37246	1438.7304	0.24381	0.00017564	0.60706378	32.669	0.00052683	64.297	51.244	NaN	NaN	1	0	0	0	-1	0	0	0	0	y7;y8;y9;y10;y8-NH3;a2;b2;b3	8125;4723.2;2848.8;5041.3;5688.2;4786.4;8284.8;10570	0.00124713940783749;0.00856371480006146;0.0132819920751217;0.00972564114931629;-0.00278763279368377;-9.57605640650172E-05;-5.41853390529923E-05;0.00114181613434994	1.71460893243568;10.0112153033682;13.7141035220081;9.09327064840859;-3.32495594275712;-0.832073353357006;-0.378702466790463;4.19595668802628	727.360848438992;855.412109375;968.491455078125;1069.54268990315;838.396911621094;115.086685180664;143.081558227539;272.122955322266	8
QE929_MSQ1321_20180329_Heba_ub_s7_30_1	7482	4177	AAEVTIQSTGTFSK	14	0	Unmodified	_AAEVTIQSTGTFSK_							0	0	0	K7GQ48;F1SLX2;K9J6H8	2	HCD	FTMS	MULTI-MSMS	8	0	720.37246	1438.7304	0.42124	0.00030345	-0.50502784	32.53	0.00092995	61.353	41.024	NaN	NaN	1	0	0	0	-1	0	0	0	0	y1;y6;y7;y8;y9;y10;y8-NH3;a2;b2;b3	2237.8;2003.4;5523.8;3107.2;4549;8005.8;6576.2;5031.6;12992.5;8783.2	-4.05693907623572E-06;-7.19916562275102E-05;0.00192712136879436;0.00209398823756146;0.000949578053564437;-0.00151134308339351;0.00197310939381623;-0.000393306950783767;-8.40897186549228E-06;-4.83694125250622E-05	-0.0275770622905985;-0.112428967222959;2.64947333159914;2.44791063547013;0.980458792033518;-1.41305926274501;2.35344449700271;-3.41747556034695;-0.0587704988676432;-0.177747595439573	147.112808227539;640.330139160156;727.360168457031;855.418579101563;968.503787492147;1069.55392688738;838.392150878906;115.086982727051;143.081512451172;272.124145507813	10
QE929_MSQ1321_20180329_Heba_ub_s4_10_1	12070	8662	AAFQLGSPWR	10	0	Unmodified	_AAFQLGSPWR_							0	0	0	Q2XQV4;B2ZF47;A0A2C9F3B1;A0A287BHY7;A0A287A8H8	2	HCD	FTMS	MULTI-MSMS	15	0	566.79854	1131.5825	2.4708	0.0014004	0.28228591	44.976	0.014432	50.04	17.72	NaN	NaN	1	0	0	0	-1	0	0	0	0	y1;y3;y4;y5;y6;y7;y3-NH3;y7-NH3;a2	4936.8;1468.3;1435.6;11549.7;10436.5;2757;1294.6;1754.6;1290.2	-0.000554654937502619;-0.00156500764063594;0.00388259171245409;0.000505006718753975;0.00181526605297222;-0.00626756398116868;0.00377675999999383;-0.00193287641866391;-0.000408565739846267	-3.16729385277594;-3.41516373534364;7.12037409799262;0.838458162727897;2.53746103438921;-7.43083584337605;8.55979779109289;-2.33884763564937;-3.55005992854672	175.119506835938;458.252593994141;545.279174804688;602.304016113281;715.386769834347;843.453430175781;441.220703125;826.422546386719;115.08699798584	9
QE929_MSQ1321_20180329_Heba_ub_s2_ctrl_2	7548	4446	AAGLLSTYR	9	0	Unmodified	_AAGLLSTYR_							0	0	0	A0A287AX97;F1SSE8;A0A287AFT5;F1SSE7	2	HCD	FTMS	MULTI-MSMS	15	0	476.26654	950.51853	0.34451	0.00016408	0.54356657	31.913	0.0047435	82.452	47.645	NaN	NaN	1	0	0	0	-1	0	0	0	0	y1;y3;y4;y5;y6;y7;y8;y1-NH3;y4-NH3;a2;b2;b3;b4	6874.1;2376.5;24831.8;34015.9;1284.2;27154.5;1488.2;1410.3;1557.7;14102.3;13964.4;13507.1;2002.4	0.000208284515622381;-0.00115042574060453;-0.000945846494118996;0.00157516867022878;0.0028694703499923;0.00192119482221642;0.0073087981562594;5.68880937521499E-05;0.00390163656561526;-6.52429859400172E-05;-8.40897186549228E-06;0.000108268729690053;0.00270557432497753	1.18939018741193;-2.61918091731269;-1.79728883415505;2.46372453088381;3.81361834634411;2.37345806871164;8.30091162263255;0.359840910218854;7.66181252173275;-0.566903140342508;-0.0587704988676432;0.541065379885979;8.63891995505777	175.118743896484;439.231109619141;526.262933449794;639.34447641503;752.42724609375;809.449658092878;880.481384277344;158.092346191406;509.231536865234;115.086654663086;143.081512451172;200.10285949707;313.184326171875	13
QE929_MSQ1321_20180329_Heba_ub_s3_ctrl_3	7135	3691	AAGLLSTYR	9	0	Unmodified	_AAGLLSTYR_							0	0	0	A0A287AX97;F1SSE8;A0A287AFT5;F1SSE7	2	HCD	FTMS	MULTI-MSMS	9	0	476.26654	950.51853	-0.32393	-0.00015428	-0.2980793	31.989	0.0096125	61.962	39.831	NaN	NaN	1	0	0	0	-1	0	0	0	0	y1;y3;y4;y5;y6;y7;a2;b2;b3;b4	5840;1271.3;13361.1;16097.4;1619.6;14230.4;7882.2;2036.8;7627;1940.3	-0.000859830718752619;0.00309151761877047;-0.0033689691363179;-0.000654344915346883;0.0087898805062423;-0.00216061466642259;-0.000225460271096267;-0.000634019323427992;4.72335734400531E-05;-0.000864982315647467	-4.90995683969259;7.03854396505747;-6.40165478164852;-1.02345864814691;11.6821257003268;-2.66922562700519;-1.95904518976067;-4.43115634150904;0.236046397096169;-2.76186380343194	175.119812011719;439.226867675781;526.265356572436;639.346705928615;752.421325683594;809.453739902366;115.086814880371;143.082138061523;200.102920532227;313.187896728516	10
QE929_MSQ1321_20180329_Heba_ub_s4_10_1	7544	4422	AAGLLSTYR	9	0	Unmodified	_AAGLLSTYR_							0	0	0	A0A287AX97;F1SSE8;A0A287AFT5;F1SSE7	2	HCD	FTMS	MULTI-MSMS	7	0	476.26654	950.51853	0.18718	8.9149E-05	1.174801	32.254	0.018603	51.346	27.822	NaN	NaN	1	0	0	0	-1	0	0	0	0	y1;y3;y4;y5;y6;y7;y1-NH3;a2;b2;b3;b4	12690.2;2237.9;28587.8;35205.1;1831.1;26929.2;1534.5;15791.1;10919.9;16538.6;1413.3	0.000315096039059881;-0.000418003865604533;-0.000969222497815281;0.00102198732486158;0.0086678101937423;-0.000919065403422792;-9.56997968728501E-05;-0.000286495427346267;0.000113661340634508;7.77511515650531E-05;-0.000437736221897467	1.79932898236873;-0.951673398073741;-1.84170762020043;1.59849107688657;11.519887185057;-1.13541610569206;-0.605340529195194;-2.48938399854169;0.794382416413202;0.388555865231938;-1.39768114803851	175.118637084961;439.230377197266;526.262956825798;639.345029596375;752.421447753906;809.452498353103;158.092498779297;115.086875915527;143.081390380859;200.102890014648;313.187469482422	11
QE929_MSQ1321_20180329_Heba_ub_s6_10_3	7706	4622	AAGLLSTYR	9	0	Unmodified	_AAGLLSTYR_							0	0	0	A0A287AX97;F1SSE8;A0A287AFT5;F1SSE7	2	HCD	FTMS	MULTI-MSMS	11	0	476.26654	950.51853	0.50855	0.00024221	1.8060354	32.29	0.0014052	105.57	70.76	NaN	NaN	1	0	0	0	-1	0	0	0	0	y1;y2;y3;y4;y5;y6;y7;y8;y5-H2O;y1-NH3;y2-NH3;y4-NH3;a2;b2;b3;b4	11366;1703.9;2536.1;40469.5;59554.4;4869.6;43508.3;5208.5;2038.3;1139;4468.2;1274.2;22796.1;19982.4;23493.2;2701.1	-0.000173185210940119;-0.00085526702810057;0.000192347696895467;-0.000864114021169371;-6.27576665692686E-05;0.000672204724992298;0.00150747697512088;0.0013883880000094;0.00260115521246007;-0.00107226229687285;0.0010685318625292;0.00142971273749026;-0.000454342107033767;-0.000298325964052992;1.45720625255308E-06;-0.000956535050022467	-0.988956577860654;-2.52900555081241;0.437920449419443;-1.64198179360288;-0.0981591428516298;0.893379081487166;1.86234707688478;1.57684045257434;4.18641161951853;-6.78245762233152;3.32715661750572;2.80757512816173;-3.94781282220203;-2.08500283834396;0.00728228211422819;-3.05418817392025	175.119125366211;338.183135986328;439.229766845703;526.262851717321;639.346114341367;752.429443359375;809.450071810725;880.4873046875;621.332885742188;158.093475341797;321.154663085938;509.234008789063;115.087043762207;143.081802368164;200.102966308594;313.18798828125	16
QE929_MSQ1321_20180329_Heba_ub_s7_30_1	7344	4055	AAGLLSTYR	9	0	Unmodified	_AAGLLSTYR_							0	0	0	A0A287AX97;F1SSE8;A0A287AFT5;F1SSE7	2	HCD	FTMS	MULTI-MSMS	3	0	476.26654	950.51853	-0.01709	-8.1392E-06	-0.6445185	32.127	0.0075537	67.169	37.793	NaN	NaN	1	0	0	0	-1	0	0	0	0	y1;y3;y4;y5;y7;y8;y5-H2O;a2;b2;b3;b4	4067;1643;14282.6;19565.8;15125.2;1490.1;1298.1;9228.6;6169.3;8450;1159.5	-0.000920865875002619;-0.00295096284997953;-0.000629922773896396;0.000329625836570813;-0.00299231227563723;0.0140226653437594;-8.43916625399288E-05;-0.000378048161721267;-0.000313584753115492;-0.00111243439530995;-0.00117015809689747	-5.25848870822404;-6.71844659574752;-1.19697419675679;0.515567439102278;-3.69670192821643;15.9262563876223;-0.135823001996883;-3.28489115698981;-2.1916464182268;-5.5592789222339;-3.7362777070863	175.119873046875;439.23291015625;526.262617526074;639.345721957863;809.454571599976;880.474670410156;621.335571289063;115.086967468262;143.081817626953;200.104080200195;313.188201904297	11
QE929_MSQ1321_20180329_Heba_ub_s8_30_2	7465	4373	AAGLLSTYR	9	0	Unmodified	_AAGLLSTYR_							0	0	0	A0A287AX97;F1SSE8;A0A287AFT5;F1SSE7	2	HCD	FTMS	MULTI-MSMS	9	0	476.26654	950.51853	0.051946	2.474E-05	-0.087667833	31.805	0.0065833	72.485	45.883	NaN	NaN	1	0	0	0	-1	0	0	0	0	y1;y3;y4;y5;y6;y7;y5-H2O;a2;b2;b3	7178.3;1620.1;23299;31160.8;1296.6;29041.6;2106.9;17658;12749.2;12640.1	-6.63736875026189E-05;-0.00169974214685453;0.00058969580345547;-0.00070401470327397;0.0010384156624923;-0.000656734978861095;0.00400496380621007;-0.000439083317971267;-0.000252549596865492;-0.000303718574997447	-0.379020440215014;-3.86980790723001;1.12053782739946;-1.1011469083237;1.38008444121763;-0.811332589663382;6.44577640544876;-3.81522855947425;-1.76507196222087;-1.51780914297127	175.119018554688;439.231658935547;526.261397907497;639.346755598403;752.429077148438;809.452236022679;621.331481933594;115.087028503418;143.081756591797;200.103271484375	10
QE929_MSQ1321_20180329_Heba_ub_s9_30_3	7402	4309	AAGLLSTYR	9	0	Unmodified	_AAGLLSTYR_							0	0	0	A0A287AX97;F1SSE8;A0A287AFT5;F1SSE7	2	HCD	FTMS	MULTI-MSMS	11	0	476.26654	950.51853	0.18598	8.8577E-05	0.75397804	31.736	0.0027528	94.114	60.564	NaN	NaN	1	0	0	0	-1	0	0	0	0	y1;y3;y4;y5;y6;y7;y8;y5-H2O;y4-NH3;a2;b2;b3;b4	14126.2;4751.7;37194.7;55066;5145.4;43337;2467.6;2683.2;2235.2;24191.1;17923.9;22660.3;1916.1	-0.000386808257815119;0.00110787504064547;0.000272225510911994;1.18969620643838E-05;0.000916345349992298;-0.00202953679956863;0.0076750090937594;0.00406599896246007;-0.000492894684384737;-0.000317013005471267;2.21086062595077E-05;-0.000181648262497447;0.000752449324977533	-2.20882662102126;2.52231846182268;0.517281616650702;0.0186080171392209;1.21784926866706;-2.50729229870993;8.71683652035364;6.54400988860452;-0.967910263191887;-2.75455319198741;0.154517593477042;-0.907773131154333;2.40256158943755	175.119338989258;439.228851318359;526.261715377789;639.346039686738;752.42919921875;809.4536088245;880.481018066406;621.331420898438;509.235931396484;115.086906433105;143.081481933594;200.103149414063;313.186279296875	13
QE929_MSQ1321_20180329_Heba_ub_s9_30_3	17804	13983	AAGVNVEPFWPGLFAK	16	0	Unmodified	_AAGVNVEPFWPGLFAK_							0	0	0	F1SIT7;A0A286ZZY4;A0A287B1B8;A0A287AH11	2	HCD	FTMS	MULTI-MSMS	2	0	851.95122	1701.8879	-1.05	-0.00089458	-1.1984743	61.322	0.0007889	69.349	54.376	NaN	NaN	1	0	0	0	-1	0	0	0	0	y2;y6;y7;y9;y10;y12;b3;b4;b5;b5-NH3	1969.4;24013.4;6011.8;20107.9;2353.9;2043.4;9288.3;1463.4;2147.8;2476.1	-0.000274302342205601;0.000517816378874159;0.00177378644366399;0.0110218181625896;0.0165578344374353;0.00839236189995063;0.000154045096877553;0.00109359606250337;0.00486699052811446;0.00206056480936923	-1.25740133145399;0.818842417158074;2.16723980978269;10.372830680469;13.8954268840068;5.97439064758491;0.769829739088847;3.65543005456888;11.7785075358494;5.20100753803768	218.150192260742;632.376105614221;818.454162597656;1062.56609233414;1191.60314941406;1404.72265625;200.102813720703;299.170288085938;413.209442138672;396.185699462891	10
QE929_MSQ1321_20180329_Heba_ub_s2_ctrl_2	9946	6656	AAGVPSATITWR	12	0	Unmodified	_AAGVPSATITWR_							0	0	0	A0A286ZHV7;F1SU03;A0A287ATP0;A0A287AF47	2	HCD	FTMS	MULTI-MSMS	2	0	615.33549	1228.6564	-0.75682	-0.0004657	-1.1181277	38.762	0.0078292	48.794	29.7	NaN	NaN	1	0	0	0	-1	0	0	0	0	y1;y6;y7;y8;y8-H2O;y8-NH3;b2;b3	2439.8;1808.9;8329.5;49711.7;1858.3;2163.1;6031.8;14228.6	0.000254060882809881;-0.000239211600046474;0.0106017012540178;0.00227819648694094;-0.00193937037499836;-0.0137123597937716;0.000281508020322008;0.000718620292190053	1.45079243699959;-0.320051895592739;12.7052264949349;2.44573597036225;-2.12303180380502;-14.9945963823251;1.96747005187742;3.59126544183667	175.118698120117;747.4150390625;834.436226559546;931.497313916313;913.490966796875;914.486755371094;143.08122253418;200.102249145508	8
QE929_MSQ1321_20180329_Heba_ub_s4_10_1	10025	6745	AAGVPSATITWR	12	0	Unmodified	_AAGVPSATITWR_							0	0	0	A0A286ZHV7;F1SU03;A0A287ATP0;A0A287AF47	2	HCD	FTMS	MULTI-MSMS	5	0	615.33549	1228.6564	-0.20361	-0.00012529	0.18410778	39.213	0.00020418	100.02	73.633	NaN	NaN	1	0	0	0	-1	0	0	0	0	y1;y3;y4;y5;y6;y7;y8;y10;y7-H2O;y8-H2O;y8-NH3;a2;b2;b3;b4	8193.5;2706.9;1884.6;4271.7;11110.5;22971.1;155149.8;2837.2;1664.9;5022;5480.5;6769.8;20600.9;54650;5159.1	0.000177766937497381;-0.00127929179063813;-0.00983616100006657;-0.00489604995709669;0.00111172968195206;-0.000182886526772563;0.00122887880138478;0.00524123697505274;-0.00618027315624659;0.00672762181250164;0.00819926129997839;-0.000217830876565017;3.73673953220077E-05;0.000291374198440053;0.000117033562503366	1.01512209694351;-2.76754889431494;-17.0962625080085;-7.23858077746644;1.48743553887356;-0.219170929165535;1.31924955522018;4.81915500209687;-7.56975975810463;7.36480806901248;8.96618536624677;-1.89275279911085;0.261161673768248;1.45612344469513;0.391192525261056	175.118774414063;462.247222900391;575.33984375;676.382582113057;747.413688121218;834.447011147327;931.498363233999;1087.58422851563;816.442443847656;913.482299804688;914.46484375;115.086807250977;143.081466674805;200.102676391602;299.171264648438	15
QE929_MSQ1321_20180329_Heba_ub_s8_30_2	9909	6655	AAGVPSATITWR	12	0	Unmodified	_AAGVPSATITWR_							0	0	0	A0A286ZHV7;F1SU03;A0A287ATP0;A0A287AF47	2	HCD	FTMS	MULTI-MSMS	3	0	615.33549	1228.6564	-0.027851	-1.7138E-05	0.18410778	38.725	0.00021353	103.55	81.309	NaN	NaN	1	0	0	0	-1	0	0	0	0	y1;y2;y3;y4;y5;y6;y7;y8;y8-H2O;y3-NH3;y8-NH3;a2;b2;b3;b4	7470.6;1729.7;2953.8;2242.1;7362.9;15487.8;28980.8;191288.4;6040.3;1294.7;2470.4;8478.1;21292.3;55241.6;5896.7	0.000208284515622381;0.00124365012499084;0.00445801289686187;-0.00202366100006657;0.0068265975032773;0.00111108615305966;0.00250374554934751;0.00204073687530126;0.00459139134375164;-0.00161379368125836;0.00203471051872839;-4.20782969001721E-06;6.78849734470077E-05;0.000138786307815053;2.54808281283658E-05	1.18939018741193;3.44313505100328;9.64433750708618;-3.51737933949174;10.0929799203221;1.48657452995804;3.00049443179088;2.19081292515141;5.02623926870598;-3.62470245377126;2.22501369672634;-0.036562292421487;0.474449902588422;0.693574941058314;0.0851713494631209	175.118743896484;361.197021484375;462.241485595703;575.33203125;676.370859465597;747.413688764747;834.444324515251;931.497551375925;913.484436035156;445.221008300781;914.471008300781;115.08659362793;143.081436157227;200.102828979492;299.171356201172	15
QE929_MSQ1321_20180329_Heba_ub_s9_30_3	9818	6568	AAGVPSATITWR	12	0	Unmodified	_AAGVPSATITWR_							0	0	0	A0A286ZHV7;F1SU03;A0A287ATP0;A0A287AF47	2	HCD	FTMS	MULTI-MSMS	4	0	615.33549	1228.6564	0.11305	6.9566E-05	0.18410778	38.562	0.00019006	94.692	68.308	NaN	NaN	1	0	0	0	-1	0	0	0	0	y1;y2;y3;y4;y5;y6;y7;y8;y8-H2O;y8-NH3;a2;b2;b3;b4	7963;2504.3;2503;1349.7;6920.9;8215.7;21810.8;156558.6;2752;4740.6;6311.4;18771.2;46801.8;4690.8	0.000208284515622381;0.00280004660936584;9.39992249868737E-05;0.00621608509368343;0.00308935763484897;0.00726811261870353;0.00164541119238493;0.00269879402583229;0.00330965306250164;-0.00278706682502161;-0.000111019353127517;5.26261843845077E-05;0.000291374198440053;-6.60719062466342E-05	1.18939018741193;7.75216435423544;0.203353313104506;10.8044985892804;4.56752463782176;9.72443052828185;1.97186253357697;2.89726572916085;3.62310323862392;-3.04772059944275;-0.964658407127801;0.367805776805372;1.45612344469513;-0.220849639037024	175.118743896484;361.195465087891;462.245849609375;575.323791503906;676.374596705465;747.407531738281;834.445182849608;931.496893318774;913.485717773438;914.475830078125;115.086700439453;143.081451416016;200.102676391602;299.171447753906	14
QE929_MSQ1321_20180329_Heba_ub_s9_30_3	7110	4036	AALLQAVR	8	0	Unmodified	_AALLQAVR_							0	0	0	I3L5Q7	2	HCD	FTMS	MULTI-MSMS	11	0	421.26634	840.51814	0.68724	0.00028951	-0.10636225	30.91	0.0016295	114.54	36.791	NaN	NaN	1	0	0	0	-1	0	0	0	0	y1;y2;y3;y4;y5;y6;y7;y1-NH3;y3-NH3;y4-NH3;a2;b2;b3	13929.8;4623.3;14043.8;39512.2;41246.1;20839.1;1914.4;3985.2;2355.5;5430.2;13784.7;12549.8;11760.3	-0.000127408843752619;0.000110237825026616;-0.000915645990971825;0.000413482281885535;0.00070680756391539;0.000407687140636881;0.0076472895311781;-0.00043139315624785;0.000604123343748597;-0.000876959006234301;-0.000339901189065017;-8.40897186549228E-06;0.00029447010746253	-0.727555467120032;0.402053059253616;-2.65231354015388;0.873647675870755;1.20540253731045;0.582867520706643;9.92534921254924;-2.7287331376329;1.840732067797;-1.92207081918526;-2.95342999478344;-0.0587704988676432;1.14953171981052	175.119079589844;274.187255859375;345.225395530991;473.282643914118;586.366414569236;699.450777670059;770.480651855469;158.092834472656;328.197326660156;456.257385253906;115.086929321289;143.081512451172;256.165273552493	13
QE929_MSQ1321_20180329_Heba_ub_s9_30_3	10565	7268	AALPYFPR	8	0	Unmodified	_AALPYFPR_							0	0	0	H6UWK6	2	HCD	FTMS	MULTI-MSMS	12	0	467.7609	933.50724	-0.031193	-1.4591E-05	0.43881599	40.68	0.014199	62.715	35.398	NaN	NaN	1	0	0	0	-1	0	0	0	0	y1;y2;y3;y4;y5;y2-NH3;y3-NH3;a2;b2	4255.3;1533.9;6592.1;9235.8;32236.8;4179.8;1728.5;2591.8;5344.1	-0.000386808257815119;0.0010617361249956;0.00100511819107396;0.000663077343688201;0.000252265358767545;0.000956116070312873;-0.000255822221845392;-0.000172054509377517;-0.000328843542177992	-2.20882662102126;3.90099413082755;2.39748184637852;1.1387157144268;0.371330156618796;3.74735553378683;-0.63603535861282;-1.49499827063494;-2.29828997536389	175.119338989258;272.170654296875;419.239124831009;582.302795410156;679.355970074141;255.14421081543;402.213836669922;115.086761474609;143.081832885742	9
QE929_MSQ1321_20180329_Heba_ub_s6_10_3	8200	5084	AALSNPKSQK	10	1	GlyGly (K),2 Deamidation (NQ)	_AALSN(de)PK(gl)SQ(de)K_	AALSN(1)PKSQ(1)K	AALSNPK(0.67)SQK(0.33)		AALSN(40.1)PKSQ(40.1)K	AALSNPK(3.08)SQK(-3.08)		2	1	0	M3UYZ2	2	HCD	FTMS	MULTI-SECPEP	8	-1	580.30131	1158.5881	-0.61365	-0.0003561	-818.59937	33.673	0.023481	40.103	17.972	40.103	1	2	0	0	0	-1	0	0	0	0	y1;y1-NH3;a2;b2;b3;b4;b4-H2O	6635;2823;14911.8;20436.1;5721.6;1909.4;5885.6	7.22370062362643E-05;-0.000247006095321467;-0.000248348454690017;-0.000206773229677992;0.000498442521859488;0.00234496765625636;5.05450281025333E-05	0.49103164142769;-1.89878343549193;-2.15792230897384;-1.44514088138576;1.94578645198023;6.83275087941178;0.155433738201421	147.112731933594;130.086502075195;115.086837768555;143.08171081543;256.165069580078;343.195251464844;325.186981201172	7
QE929_MSQ1321_20180329_Heba_ub_s8_30_2	15754	12116	AAMIWIVGEYAER	13	0	Unmodified	_AAMIWIVGEYAER_							0	0	0	A0A286ZWT0;A0A287B6H9;I3L6Y6;A0A287AZ79;A0A287B5G9;F1RFI2;F1S182	2	HCD	FTMS	MULTI-MSMS	4	0	754.88194	1507.7493	-0.59529	-0.00044937	1.6661244	55.28	0.027309	35.414	9.2952	NaN	NaN	1	0	0	0	-1	0	0	0	0	y6;y7;y8;y9;b3	2879.8;7258.6;4669.4;9747.6;1931.2	-0.000798838618834452;0.00297884711244478;0.00354673376239134;0.00814816121715012;0.00144421480621304	-1.10287037718663;3.61777743228766;3.78732358563261;7.25861965015832;5.26853909909297	724.326843261719;823.391479492188;936.474975585938;1122.54968711198;274.120544433594	5
QE929_MSQ1321_20180329_Heba_ub_s9_30_3	15666	12041	AAMIWIVGEYAER	13	0	Unmodified	_AAMIWIVGEYAER_							0	0	0	A0A286ZWT0;A0A287B6H9;I3L6Y6;A0A287AZ79;A0A287B5G9;F1RFI2;F1S182	2	HCD	FTMS	MULTI-MSMS	6	1	754.88194	1507.7493	-0.38203	-0.00028839	-0.19094819	55.093	0.0034988	52.79	34.926	NaN	NaN	1	0	0	0	-1	0	0	0	0	y1;y4;y6;y7;y8;y9;b3	3267.8;2272.6;3048.6;10603.1;14329.4;11035.1;5738.2	0.000452425140622381;0.00246611892487181;0.00164256763116555;0.000179541946977224;0.00579092713462614;-0.00161296898750152;0.00043713472808804	2.58353709775453;4.5816540654421;2.26772372566471;0.218051001325225;6.18376482357884;-1.43686732139421;1.5946747918003	175.118499755859;538.259521484375;724.324401855469;823.394278797353;936.472731392565;1122.55944824219;274.121551513672	7
QE929_MSQ1321_20180329_Heba_ub_s2_ctrl_2	5155	2237	AAPKAEATPAGSDGPSVPCPK	21	1	Unmodified	_AAPKAEATPAGSDGPSVPCPK_							0	0	0	I3LEE6	3	HCD	FTMS	MULTI-MSMS	4	1	669.99832	2006.9731	-0.15452	-0.00010353	-0.18401213	25.088	0.0017283	38.271	31.69	NaN	NaN	1	0	0	0	-1	0	0	0	0	y2;y3;y4;y7;y8;a2;b2;b8;b8-H2O	8974.1;1709.4;22682.7;8905.3;10337.4;4719.6;1512.3;2637.3;5304.4	-3.56150953280121E-05;-0.00217855139061385;-0.000521381050873515;0.000392029902172908;0.00120385479522156;-0.000309383610940017;-0.000542466589052992;0.00377644451862125;-0.00135611287510073	-0.145864506701196;-5.38980713128376;-1.0401627320485;0.49978200593057;1.43073767614433;-2.68826090681002;-3.79129738698328;5.10061556101793;-1.87727288551831	244.165603637695;404.198394775391;501.249501457051;784.401794224198;841.422446122905;115.086898803711;143.082046508789;740.389953613281;722.384521484375	9
QE929_MSQ1321_20180329_Heba_ub_s1_ctrl_1	11472	6727	AAPTVNLFPPSSEELGTNK	19	0	Unmodified	_AAPTVNLFPPSSEELGTNK_							0	0	0	A0A287A8U7;A0A286ZWN6;P01846;A0A0A0MY58;A0A287A1M4	2	HCD	FTMS	MULTI-MSMS	1	1	986.50474	1970.9949	0.62625	0.0006178	0.67268545	47.76	0.0059102	37.594	13.844	NaN	NaN	1	0	0	0	-1	0	0	0	0	y2;y4;y5;y9;y10;y11;y12;y14;y11-NH3;b6;b6-NH3	1935.3;3964.9;6746;3536.2;11539.6;143334.9;17412.8;4771.9;16359.9;2062.3;3194.7	0.000214039675029198;0.000630651437518281;-0.00124286816253516;0.00114955809999628;0.00338433197111954;0.00121591270976751;-0.000323860762364347;-0.0185072986000705;-0.0029058476584396;0.00727698951254752;0.000869489575052285	0.819587030035344;1.50432959878105;-2.33485702074056;1.19192256653091;3.18823162227256;1.04950118576638;-0.248048953811497;-12.0743533469197;-2.54555030250488;13.1285823050155;1.61835996848834	261.155517578125;419.224243164063;532.310180664063;964.45703125;1061.50756032813;1158.56249259939;1305.63244628906;1532.7776211545;1141.54006525826;554.286010742188;537.265869140625	11
QE929_MSQ1321_20180329_Heba_ub_s2_ctrl_2	13165	9501	AAPTVNLFPPSSEELGTNK	19	0	Unmodified	_AAPTVNLFPPSSEELGTNK_							0	0	0	A0A287A8U7;A0A286ZWN6;P01846;A0A0A0MY58;A0A287A1M4	2	HCD	FTMS	MULTI-MSMS	1	1	986.50474	1970.9949	0.87807	0.00086622	0.87562864	48.34	4.5515E-09	89.629	54.909	NaN	NaN	1	0	0	0	-1	0	0	0	0	y2;y4;y5;y6;y8;y10;y11;y12;y14;y4-H2O;y11-H2O;y11-NH3;b7;b8;b7-H2O;b8-H2O;b7-NH3;b8-NH3	2125.3;8820.9;6697.9;3319.6;3020.3;13156;191410.9;37511.6;3245.6;2050.6;13583.8;11936.1;3044.1;2348.1;2286;2421.8;2935.3;3380.1	-0.000487864621845802;-0.00107833293748172;-0.00081562206878516;0.00125013038120869;-0.00719721117502559;0.0106395459802116;0.00275518942885356;0.00298267515677253;0.0266919809002957;-0.0011754899405787;0.00687917736263444;0.00509702593922157;-0.00247006524375593;-0.000767574824976691;0.00521476017502209;0.00807691856255133;0.00448913403749884;0.00936545258127808	-1.86809497707038;-2.572199864907;-1.53223205764696;1.89026967640936;-8.20257308230843;10.0231209816447;2.37811348721176;2.28447348941405;17.4146384061239;-2.92982196760065;6.03147594784757;4.46507470720873;-3.70113863673272;-0.94244961907801;8.03059558456435;10.1414408411254;6.90268237779536;11.7448418384367	261.156219482422;419.225952148438;532.309753417969;661.350280761719;877.433349609375;1061.50030511412;1158.56095332267;1305.62913975314;1532.732421875;401.215484619141;1140.54626464844;1141.53206238466;667.379821777344;814.446533203125;649.361572265625;796.427124023438;650.346313476563;797.409851074219	18
QE929_MSQ1321_20180329_Heba_ub_s3_ctrl_3	12460	8206	AAPTVNLFPPSSEELGTNK	19	0	Unmodified	_AAPTVNLFPPSSEELGTNK_							0	0	0	A0A287A8U7;A0A286ZWN6;P01846;A0A0A0MY58;A0A287A1M4	2	HCD	FTMS	MULTI-MSMS	1	0	986.50474	1970.9949	0.67417	0.00066508	0.77415704	48.292	4.4924E-08	77.527	51.484	NaN	NaN	1	0	0	0	-1	0	0	0	0	y2;y4;y5;y6;y9;y10;y11;y12;y14;y11-H2O;y11-NH3;y12-NH3;b6;b7;b8;b6-NH3;b7-NH3	2315.4;6174.4;3692.1;3540.8;2998.7;16898.1;184285.5;22204.4;6522.7;12020.4;8823;3035.6;1924.7;6039.4;2242;3519.9;3139.3	0.0027164810812792;-0.000651086843731719;0.00156474902496484;0.00607190772495869;0.0105489721624963;0.00836047203438284;0.0020486802495725;0.00565758455013565;0.0270581918377957;-0.00569406482486556;0.00774046528772487;-0.00197061851235958;-0.00108482689370248;0.00430483709999407;0.00136865564377331;0.000930524731302285;0.00497741528749884	10.4018752372323;-1.55307061487581;2.93955917989332;9.18114374639132;10.9378382135846;7.87607318052616;1.76829625957917;4.33323366405009;17.6535694792868;-4.99234641449651;6.7807847605684;-1.52926197089159;-1.95713135007123;6.45042097542243;1.6804776960351;1.73196342902137;7.65349002740814	261.153015136719;419.225524902344;532.307373046875;661.345458984375;964.447631835938;1061.50258418807;1158.56165983185;1305.62646484375;1532.73205566406;1140.55883789063;1141.52941894531;1288.60754394531;554.294372558594;667.373046875;814.444396972656;537.265808105469;650.345825195313	17
QE929_MSQ1321_20180329_Heba_ub_s4_10_1	13304	9818	AAPTVNLFPPSSEELGTNK	19	0	Unmodified	_AAPTVNLFPPSSEELGTNK_							0	0	0	A0A287A8U7;A0A286ZWN6;P01846;A0A0A0MY58;A0A287A1M4	2	HCD	FTMS	MULTI-MSMS	1	1	986.50474	1970.9949	0.43355	0.0004277	1.0785718	48.44	1.6116E-20	135.81	112.06	NaN	NaN	1	0	0	0	-1	0	0	0	0	y2;y4;y5;y6;y7;y8;y9;y10;y11;y12;y13;y14;y4-H2O;y9-H2O;y11-H2O;y12-H2O;y9-NH3;y10-NH3;a2;b3;b4;b6;b7;b8;b4-H2O;b7-H2O;b8-H2O;b6-NH3;b7-NH3;b8-NH3	14879.4;24024.4;28204.7;20631;6282.5;18481.7;15541.9;49794.7;795432.4;150468.1;28408.6;21064;10128;4619.9;115054.7;26425.6;4444.4;8880.7;4324.7;6035.7;15926.2;12166.3;26387.8;12596.2;52122;6327.2;5260.8;27577.8;20924.4;13719.3	-0.000274241574970802;0.00166824909376828;-0.00147959114212881;-0.00143541649379131;-0.000590367168797457;0.00586431226247441;0.00493373778749628;-0.00382584771227812;0.000880750512578743;4.75331455618289E-05;0.0209748932873026;-0.00345938628720432;-0.0009313493155787;0.0038905358625243;0.00569155582684289;0.0129887543291716;0.00810875738125105;0.00234448864716796;-4.20782969001721E-06;0.00111970…	-1.05010633038427;3.97938156003157;-2.7795645055975;-2.17042421659228;-0.746927020227956;6.68358407265372;5.11558004753816;-3.60413987499005;0.760209538467936;0.0364062330236839;14.7846366978978;-2.25696161140393;-2.3213208812006;4.11068905350468;4.99019643199875;10.0875022440892;8.55874609911462;2.24464235145669;-0.036562292421487;4.66283330334356;0.0911100367806561;4.20923675008184;-2.189694637…	261.156005859375;419.223205566406;532.310417387042;661.352966308594;790.394714355469;877.420288085938;964.453247070313;1061.51477050781;1158.56282776159;1305.63207489515;1418.69521151541;1532.76257324219;401.215240478516;946.443725585938;1140.54745226997;1287.60856898767;947.423522949219;1044.48205106995;115.08659362793;240.133148193359;341.181915283203;554.290954589844;667.378813067908;814.44500…	30
QE929_MSQ1321_20180329_Heba_ub_s4_10_1	13481	9984	AAPTVNLFPPSSEELGTNK	19	0	Unmodified	_AAPTVNLFPPSSEELGTNK_							0	0	0	A0A287A8U7;A0A286ZWN6;P01846;A0A0A0MY58;A0A287A1M4	2	HCD	FTMS	MULTI-MSMS	2	1	986.50474	1970.9949	0.43355	0.0004277	1.1800434	48.94	0.0031986	44.511	22.036	NaN	NaN	1	0	0	0	-1	0	0	0	0	y4;y5;y6;y10;y11;y12;y14;y11-H2O;b7;b7-NH3	2866.1;3497.9;2007.5;10868.1;107569.7;16114.6;2489.4;9238.2;3403.8;2404.2	-0.00174971965623172;-8.32001937851601E-05;0.00253186866245869;0.0088375831646772;0.00102810933640285;-0.00557288419986435;0.0255933480877957;0.0154322621303891;-0.00350766290000593;0.00546569653749884	-4.17368448949423;-0.156300551941558;3.82833975132238;8.32554462752156;0.887400702433671;-4.26832360912381;16.6978458716792;13.5306899315337;-5.25586380060531;8.40429880443824	419.226623535156;532.309020996094;661.348999023438;1061.50210707694;1158.56268040276;1305.6376953125;1532.73352050781;1140.53771156367;667.380859375;650.345336914063	10
QE929_MSQ1321_20180329_Heba_ub_s5_10_2	12121	7618	AAPTVNLFPPSSEELGTNK	19	0	Unmodified	_AAPTVNLFPPSSEELGTNK_							0	0	0	A0A287A8U7;A0A286ZWN6;P01846;A0A0A0MY58;A0A287A1M4	2	HCD	FTMS	MULTI-MSMS	1	1	986.50474	1970.9949	0.40361	0.00039816	0.97710023	48.647	0.040006	27.862	14.881	NaN	NaN	1	0	0	0	-1	0	0	0	0	y6;y11;y12;b4;b4-H2O	2095.5;91343.2;15162.1;2227.5;2857.6	0.000456673349958692;0.000621102878767488;0.0176275955147958;0.00360164173747535;-0.000279694953178478	0.690515775600965;0.536097589779421;13.5013785344451;10.5564781386166;-0.865468686167493	661.35107421875;1158.56308740922;1305.61449483279;341.178344726563;323.171661376953	5
QE929_MSQ1321_20180329_Heba_ub_s6_10_3	13484	10004	AAPTVNLFPPSSEELGTNK	19	0	Unmodified	_AAPTVNLFPPSSEELGTNK_							0	0	0	A0A287A8U7;A0A286ZWN6;P01846;A0A0A0MY58;A0A287A1M4	2	HCD	FTMS	MULTI-MSMS	1	1	986.50474	1970.9949	0.85215	0.00084065	1.5859298	48.667	0.016763	33.685	20.257	NaN	NaN	1	0	0	0	-1	0	0	0	0	y4;y5;y9;y10;y11;y12;y11-H2O;b4;b4-H2O	5220.7;3832.7;2737.6;8763.8;111944.8;12955.2;14876.5;1798.1;3911.3	0.00123246551277134;0.00278545214996484;0.00951137450624628;0.00288801947522188;-0.000510525870367928;-0.000445931074864347;0.013181874320253;-0.000884442246899653;2.54808280715224E-05	2.93987597837409;5.23280096933027;9.86198105476383;2.72067598277271;-0.440653924900124;-0.341544080372239;11.5575733950598;-2.59228239826279;0.0788461835573719	419.223641349987;532.30615234375;964.448669433594;1061.50805664063;1158.56421903797;1305.63256835938;1140.53996195148;341.182830810547;323.171356201172	9
QE929_MSQ1321_20180329_Heba_ub_s7_30_1	12948	9129	AAPTVNLFPPSSEELGTNK	19	0	Unmodified	_AAPTVNLFPPSSEELGTNK_							0	0	0	A0A287A8U7;A0A286ZWN6;P01846;A0A0A0MY58;A0A287A1M4	2	HCD	FTMS	MULTI-MSMS	2	1	986.50474	1970.9949	1.1635	0.0011478	1.1800434	48.418	0.0059025	37.613	19.477	NaN	NaN	1	0	0	0	-1	0	0	0	0	y4;y5;y10;y11;y12;y13;y14;y11-H2O;b5	2299.8;1871.3;2759.8;72194.8;13825.1;2502.3;2236.6;6001.4;2041	-0.00123092082810672;0.00186992480621484;0.0183909491627219;0.00143224935709441;0.00480309236263565;0.0128172680751959;0.0155835824627957;0.0205510523626344;0.00771502082812958	-2.93617409364549;3.51286864120254;17.3255564520239;1.23622992603774;3.67876214866474;9.0344947041043;10.1671167778575;18.0188207622023;17.5244740852147	419.226104736328;532.307067871094;1061.49255371094;1158.56227626274;1305.62731933594;1418.70336914063;1532.74353027344;1140.53259277344;440.242645263672	9
QE929_MSQ1321_20180329_Heba_ub_s8_30_2	13214	9740	AAPTVNLFPPSSEELGTNK	19	0	Unmodified	_AAPTVNLFPPSSEELGTNK_							0	0	0	A0A287A8U7;A0A286ZWN6;P01846;A0A0A0MY58;A0A287A1M4	2	HCD	FTMS	MULTI-MSMS	1	1	986.50474	1970.9949	0.9055	0.00089328	1.1800434	48.09	2.7662E-06	76.357	50.345	NaN	NaN	1	0	0	0	-1	0	0	0	0	y2;y4;y5;y8;y10;y11;y12;y13;y14;y11-H2O;y11-NH3;b2;b4;b5;b7;b4-H2O;b5-H2O;b7-NH3	2875.9;4021.3;5898.8;2349.4;16628.7;190920.5;37330.4;3076.4;6304.5;11030.5;9813.8;1636.8;2301.8;2564;3699.4;9936.9;8082;1936.8	-0.000335276731220802;0.00166824909376828;-0.00081562206878516;0.00818364819997441;0.0112985297173509;0.00219232262520563;0.00371713747995273;0.0213621899501959;0.0235181527752957;0.00834402111263444;0.00578734028772487;-6.94441281154923E-05;0.000275225721850347;0.000360284500004582;0.00564761053749407;0.000879973015571522;0.000659856012475757;0.00522155591249884	-1.28381750884694;3.97938156003157;-1.53223205764696;9.32696672673928;10.6439316852708;1.8922798613372;2.847010270985;15.0576357829174;15.343907221328;7.31582057457393;5.06980397501366;-0.48534641060631;0.806683785001252;0.8183634298798;8.46246627297013;2.72293730683359;1.56275427031628;8.02889427499587	261.156066894531;419.223205566406;532.309753417969;877.41796875;1061.49964613038;1158.56151618948;1305.62840529082;1418.69482421875;1532.73559570313;1140.54479980469;1141.53137207031;143.081573486328;341.181671142578;440.25;667.371704101563;323.170501708984;422.239135742188;650.345581054688	18
QE929_MSQ1321_20180329_Heba_ub_s9_30_3	13150	9689	AAPTVNLFPPSSEELGTNK	19	0	Unmodified	_AAPTVNLFPPSSEELGTNK_							0	0	0	A0A287A8U7;A0A286ZWN6;P01846;A0A0A0MY58;A0A287A1M4	2	HCD	FTMS	MULTI-MSMS	1	1	986.50474	1970.9949	0.65039	0.00064161	0.16532747	47.968	0.00093234	51.726	38.745	NaN	NaN	1	0	0	0	-1	0	0	0	0	y4;y5;y6;y9;y10;y11;y12;y11-H2O;y11-NH3;b4;b7;b4-H2O;b7-NH3	3728.9;6473.9;2597.7;2547.5;11958.2;141515.3;21929.5;8705.6;10268.4;1985.3;3091;6248.6;2230.8	0.000508581125018281;-0.00252460644378516;0.00472913428745869;-0.00593052002500372;-0.00748795708727812;0.00294950962938856;0.00138512361263565;0.000287380487634437;0.00139280903772487;-0.000182537950024653;0.00607485663124407;-0.000157624640678478;-0.000515748775001157	1.21314782058039;-4.74272417954614;7.15076307149137;-6.14903131733646;-7.05400571219142;2.54583940157623;1.06088465372305;0.251965953187033;1.22011861430446;-0.535016152838446;9.1026642019532;-0.487742952292949;-0.793031028678812	419.224365234375;532.311462402344;661.346801757813;964.464111328125;1061.51843261719;1158.56075900247;1305.63073730469;1140.55285644531;1141.53576660156;341.18212890625;667.371276855469;323.171539306641;650.351318359375	13
QE929_MSQ1321_20180329_Heba_ub_s2_ctrl_2	12538	8943	AAQKPDILTTGSGNPIGDKLNILTAGPR	28	2	Unmodified	_AAQKPDILTTGSGNPIGDKLNILTAGPR_							0	0	0	A0A287A2C3;A0A286ZSG3;F1SGS9;O62839	4	HCD	FTMS	MULTI-MSMS	14	1	705.39099	2817.5349	-0.33379	-0.00023545	355.35459	46.501	0.00028904	37.673	30.313	NaN	NaN	1	0	0	0	-1	0	0	0	0	y5;y6;y7;y8;y9;y12;y14(2+);b3;b7;b8	2453.6;2377.8;1449.9;2557.2;1922.4;4641.3;2808.8;1639.3;7052.4;1681.9	0.00206259467188374;0.0056517215562053;-0.00275255976259814;0.00465242649988795;0.00241269596233451;0.00967407082475802;-0.00227341274387527;0.000799327037441344;-0.00416035653029212;0.00491310750624052	4.11468940179972;9.1994186124611;-3.78385332933126;5.52883290303275;2.52751945575433;7.71022435213361;-3.10180346717022;2.94803110370939;-5.74315218092833;5.86655136480348	501.275909423828;614.356384277344;727.448852539063;841.484375;954.570678710938;1254.70678710938;732.932556152344;271.139282226563;724.40297579223;837.477966308594	10
QE929_MSQ1321_20180329_Heba_ub_s4_10_1	14918	11330	AATESFASDPILYRPVAVALDTK	23	1	Unmodified	_AATESFASDPILYRPVAVALDTK_							0	0	0	F1SHL9;A0A0B8S031;A0A287ACX9;A0A287B8G0;A0A286ZI36	3	HCD	FTMS	MULTI-MSMS	5	1	812.43207	2434.2744	-0.62965	-0.00051155	0.27937229	52.985	6.4996E-11	79.347	64.577	NaN	NaN	1	0	0	0	-1	0	0	0	0	y1;y2;y3;y4;y5;y9;y10;y11;y12;y14;y15;y16;y17;y18;y2-H2O;y3-H2O;y1-NH3;y19(2+);y20(2+);a2;b2;b3;b3-H2O	15364.7;58482.3;13195;8050.9;13173.7;9102.2;2902.8;3259.1;3360.3;137597.1;13227.1;46220.2;43937.6;33133.5;9961.7;4523.4;11023.9;14604.9;2435.3;15612.1;22453.8;15078.3;22575.8	0.000575777045298764;0.000494241379669802;0.00114637982500199;0.00168374889688039;0.000774143197190824;0.00696040678087684;-0.0188534922999679;0.00638910850011598;0.0197743779626762;0.00356074964270192;0.00823995506834763;0.00308863865279818;0.0106827944307497;0.0103380716170705;0.000915883204669399;-0.00130063069377684;0.000332827889053533;-0.00406202033741465;-0.00424984723736088;-0.00040093634…	3.91386257679712;1.99162396343499;3.15645135939983;3.53528373202167;1.41445664714597;7.61925647105216;-17.6257648311118;5.18304771541512;14.6937928218093;2.28852147039828;4.93133105102014;1.75692827077833;5.84076497352368;5.23161957730552;3.97952281526799;-3.76799820611061;2.55852349984796;-3.93581342563016;-3.87551946066498;-3.4837677488415;0.581094051117406;3.06924003499696;1.26447430380161	147.112228393555;248.15998840332;363.186279296875;476.269805908203;547.307829301703;913.528348510319;1069.6552734375;1232.693359375;1345.76403808594;1555.91707954666;1670.93934337323;1757.97652309955;1829.00604273157;1976.07480137058;230.149002075195;345.178161621094;130.085922241211;1032.06628417969;1096.58776855469;115.086990356445;143.081420898438;244.128433227539;226.11833190918	23
QE929_MSQ1321_20180329_Heba_ub_s5_10_2	13562	8872	AATESFASDPILYRPVAVALDTK	23	1	Unmodified	_AATESFASDPILYRPVAVALDTK_							0	0	0	F1SHL9;A0A0B8S031;A0A287ACX9;A0A287B8G0;A0A286ZI36	3	HCD	FTMS	MULTI-MSMS	10	1	812.43207	2434.2744	-0.16409	-0.00013331	411.59567	52.976	0.034847	19.897	10.851	NaN	NaN	1	0	0	0	-1	0	0	0	0	y1;y2;y14;y16(2+);y17(2+);b2;b3;b3-H2O	1860.6;8352.8;15096.6;3796.6;2508.8;1622.5;1615.5;2098.8	0.000102754584361264;0.000814675949982302;-0.000375741650486816;0.00796972227226433;0.00992580098761664;0.000189955285947008;-0.000456155574994455;0.00115567179688014	0.698475273529834;3.28287008380786;-0.241491468148953;9.06180091022139;10.8478453292009;1.32760372770703;-1.86849731755658;5.11093564313744	147.112701416016;248.15966796875;1555.92101603795;879.485474380128;915.002075195313;143.081314086914;244.129638671875;226.117462158203	8
QE929_MSQ1321_20180329_Heba_ub_s6_10_3	15013	11434	AATESFASDPILYRPVAVALDTK	23	1	Unmodified	_AATESFASDPILYRPVAVALDTK_							0	0	0	F1SHL9;A0A0B8S031;A0A287ACX9;A0A287B8G0;A0A286ZI36	3	HCD	FTMS	MULTI-MSMS	8	1	812.43207	2434.2744	-0.41193	-0.00033467	0.15613228	52.984	0.0050821	34.221	25.741	NaN	NaN	1	0	0	0	-1	0	0	0	0	y1;y2;y4;y5;y14;y17;y16(2+);a2;b2;b3;b3-H2O	2412.5;14645.9;2871.1;2216.7;23339;15078.5;3889.8;2849.2;3307.8;1973.2;2887.8	0.000346895209361264;0.000509500168732302;-0.00216146594686961;-0.000905832443777399;-0.00522181554015333;0.0121142095738378;-0.00352783500773057;-0.000202572087502517;0.000220472864072008;0.00175636883906805;7.22977734426422E-05	2.35802742871656;2.05311179831392;-4.53828579803419;-1.65506432543707;-3.35608248908841;6.62338930087147;-4.01119630913481;-1.76016799144309;1.54089241144645;7.19447571616612;0.319733939878621	147.112457275391;248.159973144531;476.273651123047;547.309509277344;1555.92586211184;1829.00461131643;879.496971937408;115.086791992188;143.081283569336;244.127426147461;226.118545532227	11
QE929_MSQ1321_20180329_Heba_ub_s7_30_1	14478	10549	AATESFASDPILYRPVAVALDTK	23	1	Unmodified	_AATESFASDPILYRPVAVALDTK_							0	0	0	F1SHL9;A0A0B8S031;A0A287ACX9;A0A287B8G0;A0A286ZI36	3	HCD	FTMS	MULTI-MSMS	10	0	812.43207	2434.2744	0.35743	0.00029039	-0.4580218	52.761	0.0010225	40.756	32.952	NaN	NaN	1	0	0	0	-1	0	0	0	0	y1;y2;y3;y14;y16;y17;y1-NH3;y15(2+);y19(2+);a2;b2;b3;b3-H2O	2074.6;11205.1;2638.2;33730.2;5417.3;4653.8;1500.6;2331.1;3652.6;2136.7;3091.4;2745;6004.2	-0.000202421196888736;0.000952005051544802;0.00163466107500199;0.0023862006098625;0.0153456642360652;0.00514095087987698;0.000332827889053533;0.00221017088756525;0.0141756354944391;-0.000225460271096267;-5.41853390529923E-05;0.000322042667193045;0.000972566328130142	-1.3759571745441;3.83626229905796;4.50089490128665;1.53362852038096;8.72922421246733;2.81078092847139;2.55852349984796;2.64382344764738;13.7354414285125;-1.95904518976067;-0.378702466790463;1.31915033137931;4.30115184949874	147.113006591797;248.159530639648;363.185791015625;1555.91825409569;1757.96426607396;1829.01158457512;130.085922241211;835.975219726563;1032.04804652386;115.086814880371;143.081558227539;244.128860473633;226.117645263672	13
QE929_MSQ1321_20180329_Heba_ub_s8_30_2	14804	11227	AATESFASDPILYRPVAVALDTK	23	1	Unmodified	_AATESFASDPILYRPVAVALDTK_							0	0	0	F1SHL9;A0A0B8S031;A0A287ACX9;A0A287B8G0;A0A286ZI36	3	HCD	FTMS	MULTI-MSMS	3	1	812.43207	2434.2744	0.20456	0.00016619	0.77233232	52.576	4.0227E-08	75.112	58.034	NaN	NaN	1	0	0	0	-1	0	0	0	0	y1;y2;y3;y4;y5;y9;y11;y12;y14;y15;y16;y17;y18;y19;y2-H2O;y1-NH3;a2;b2;b3;b3-H2O	14716.7;40852;9723;5348.6;6825.7;1943.1;2523.6;3101.4;102793.6;15396.5;32996.8;41110.4;15748.7;16058.9;3320.8;7480.6;8940.3;14674.7;8348;15339.2	0.000499483099986264;0.000173806809357302;-0.000501569393748014;0.00406411999063039;0.0020238550562226;0.00247200303749651;0.00590082725011598;-0.00439554391232377;0.00288566505969357;0.00465175208910296;-0.00151461111045137;0.0111449222176816;0.0194426047514753;0.015158181255174;-1.49029281431012E-05;-1.8124259383967E-05;-0.000111019353127517;8.31437625095077E-05;-0.000471414364056955;2.65214062…	3.39525032285559;0.70038117767995;-1.38101890542235;8.53327305777229;3.69784528762526;2.70598158884687;4.78693656282569;-3.26614833312483;1.85463855727868;2.78390841554052;-0.861562782301689;6.09343259302822;9.83904775159641;7.34727666597173;-0.0647531283534229;-0.139324918295009;-0.964658407127801;0.581094051117406;-1.93100000949021;0.117289808421579	147.1123046875;248.160308837891;363.187927246094;476.267425537109;547.306579589844;913.532836914063;1232.69384765625;1345.78820800781;1555.91775463124;1670.94293157621;1757.98112634931;1829.00558060378;1976.06569683745;2063.10200967084;230.149932861328;130.086273193359;115.086700439453;143.081420898438;244.129653930664;226.118591308594	20
QE929_MSQ1321_20180329_Heba_ub_s9_30_3	14697	11134	AATESFASDPILYRPVAVALDTK	23	1	Unmodified	_AATESFASDPILYRPVAVALDTK_							0	0	0	F1SHL9;A0A0B8S031;A0A287ACX9;A0A287B8G0;A0A286ZI36	3	HCD	FTMS	MULTI-MSMS	4	1	812.43207	2434.2744	-0.087659	-7.1217E-05	0.15613228	52.334	2.2744E-07	64.87	56.376	NaN	NaN	1	0	0	0	-1	0	0	0	0	y1;y2;y3;y4;y5;y6;y11;y14;y16;y17;y18;y2-H2O;y1-NH3;y15(2+);y19(2+);a2;b2;b3;b3-H2O	8870.7;33572.7;10271;2034.5;6047.8;2167.9;2325.3;88591.1;21988.8;32790.3;14154.2;3211.2;7769.6;2677.3;9938.4;5761;11265.3;8577.5;11754.4	0.000301118842173764;0.000509500168732302;0.000439612717286764;0.00253824108438039;0.0057469995874726;0.00525222438125184;0.010905710062616;-0.00133983744603938;0.00707165386074848;0.00748782458026653;0.0258667492901168;0.000366566798419399;-3.3383048446467E-05;0.000501186512565255;0.0104897366800287;0.000163638849997483;0.000540907434384508;-0.000105203426556955;-0.000980558671869858	2.04686098004752;2.05311179831392;1.21043080879918;5.32942799826408;10.5005839450554;8.12570205652609;8.84709075331543;-0.86112122789358;4.02261906799137;4.09392387196291;13.0900675134438;1.59273305641027;-0.256622345396124;0.599521942953708;10.1639640247537;1.42187793987554;3.78042908388194;-0.430933246639927;-4.33646034601741	147.112503051758;248.159973144531;363.186986063983;476.268951416016;547.302856445313;646.371765136719;1232.68884277344;1555.92198013375;1757.97254008434;1829.00923770142;1976.05927269291;230.149551391602;130.086288452148;835.976928710938;1032.05173242267;115.08642578125;143.080963134766;244.129287719727;226.119598388672	19
QE929_MSQ1321_20180329_Heba_ub_s2_ctrl_2	14100	10328	AATESFASDPILYRPVAVALDTKGPEIR	28	2	Unmodified	_AATESFASDPILYRPVAVALDTKGPEIR_							0	0	0	F1SHL9;A0A0B8S031;A0A287ACX9;A0A287B8G0;A0A286ZI36	4	HCD	FTMS	MULTI-MSMS	7	1	747.65137	2986.5764	-0.10016	-7.4887E-05	336.78564	51.106	0.012224	22.456	19.586	NaN	NaN	1	0	0	0	-1	0	0	0	0	y2;y5;y6;y7;y8;y19;y16(2+);y17(2+);y21(2+);y22(2+)	2890.7;11242.4;1859.4;5567;2323.6;51788.6;2035;1593.6;5041.3;2286.5	-4.78034436923735E-05;-0.00337704668584138;0.00671879621256721;0.00331084453125641;-0.00380374065628075;0.00643435591700836;0.00212994410628653;0.00552668040006665;0.0112632316124746;0.010166805200015	-0.165867229288738;-5.91092153057755;9.60640346396264;4.13618166392878;-4.15485396505802;3.05203797981534;2.3851494162887;5.8203703780283;9.74637265523844;8.5352651033686	288.203063964844;571.323213879886;699.408081054688;800.459167480469;915.493225097656;2108.21620162068;893.002380371094;949.541015625;1155.63317871094;1191.15283203125	10
QE929_MSQ1321_20180329_Heba_ub_s3_ctrl_3	13301	8915	AATESFASDPILYRPVAVALDTKGPEIR	28	2	Unmodified	_AATESFASDPILYRPVAVALDTKGPEIR_							0	0	0	F1SHL9;A0A0B8S031;A0A287ACX9;A0A287B8G0;A0A286ZI36	4	HCD	FTMS	MULTI-MSMS	6	2	747.65137	2986.5764	0.34312	0.00025654	674.31481	50.894	0.01261	22.313	10.347	NaN	NaN	1	0	0	0	-1	0	0	0	0	y2;y5;y7;y8;y19;y7(2+);y17(2+);y22(2+)	2394.6;2529;3003;3130.6;37751.7;1981.4;2249;1551.8	0.000165819603182626;-0.00413777617495725;-0.00157196796874359;0.00559567340621925;0.00467421272196589;-0.00114555341872347;0.0130340046188167;0.019077938012515	0.575357263073461;-7.24243399340336;-1.96382082139511;6.11225807516692;2.21713921745317;-2.85862351553215;13.7267452963734;16.0164843876508	288.202850341797;571.323974609375;800.464050292969;915.483825683594;2108.21796176388;400.736022949219;949.533508300781;1191.14392089844	8
QE929_MSQ1321_20180329_Heba_ub_s4_10_1	14263	10716	AATESFASDPILYRPVAVALDTKGPEIR	28	2	Unmodified	_AATESFASDPILYRPVAVALDTKGPEIR_							0	0	0	F1SHL9;A0A0B8S031;A0A287ACX9;A0A287B8G0;A0A286ZI36	4	HCD	FTMS	MULTI-MSMS	6	2	747.65137	2986.5764	0.65929	0.00049292	0.43793352	51.142	5.0965E-07	53.262	46.539	NaN	NaN	1	0	0	0	-1	0	0	0	0	y1;y2;y4;y5;y6;y7;y8;y9;y16;y17;y19;y21;y22;y7(2+);y10(2+);a2;b2;b3;b3-H2O	2758.4;9255;2282.5;15517.9;3224.9;10582.5;9449.3;2364.6;7685.5;11273.6;94302.4;10777.8;8454;1819.3;2032.2;2156.3;3370.6;6769.4;6726.2	-0.000249479156252619;0.000226854759432626;-0.00637542555625714;-0.000397574028511372;0.00177494855631721;0.00216694813354934;0.00768686222056658;0.00439354052514318;-0.000596031781924466;0.0148551403065085;-0.00352405082958285;0.012945032346579;0.0203493197977878;-0.00267143232497347;-0.0100319306624215;-0.000255977849221267;3.73673953220077E-05;7.79020421930454E-05;0.000423249921880142	-1.42462479207031;0.787135891288195;-12.3962020074978;-0.695886482865206;2.5377688048704;2.70712751494448;8.39652166824353;4.2715074370627;-0.333910924654115;7.82644098894126;-1.67157153079677;5.60325842502176;8.54547251954265;-6.66628902828179;-18.2293019399387;-2.22421466446615;0.261161673768248;0.31910182243996;1.87180833752081	175.119201660156;288.202789306641;514.304748535156;571.320234407229;699.413024902344;800.460311376866;915.481734494779;1028.56909179688;1785.00234019558;1898.07095300389;2108.22616002743;2310.26866238615;2381.2983718865;400.737548828125;550.318969726563;115.086845397949;143.081466674805;244.129104614258;226.118194580078	19
QE929_MSQ1321_20180329_Heba_ub_s5_10_2	12967	8344	AATESFASDPILYRPVAVALDTKGPEIR	28	2	Unmodified	_AATESFASDPILYRPVAVALDTKGPEIR_							0	0	0	F1SHL9;A0A0B8S031;A0A287ACX9;A0A287B8G0;A0A286ZI36	4	HCD	FTMS	MULTI-MSMS	9	2	747.65137	2986.5764	0.5561	0.00041577	673.49735	51.225	0.011174	23.394	16.362	NaN	NaN	1	0	0	0	-1	0	0	0	0	y2;y5;y7;y8;y19;y22(2+);a2	2113.6;11129.6;2207.9;4544.2;59328;4273.1;1642.2	0.000409960228182626;-0.000280787367728408;-0.0105441359374936;-0.00600100628128075;-0.000870028302870196;0.0006202798990671;-1.18372242212672E-05	1.42247231413468;-0.491471171884915;-13.1723813815451;-6.55492767597856;-0.412683143125989;0.520734964630728;-0.102854929174597	288.202606201172;571.320117620568;800.473022460938;915.495422363281;2108.2235060049;1191.16237855655;115.086601257324	7
QE929_MSQ1321_20180329_Heba_ub_s6_10_3	14370	10833	AATESFASDPILYRPVAVALDTKGPEIR	28	2	Unmodified	_AATESFASDPILYRPVAVALDTKGPEIR_							0	0	0	F1SHL9;A0A0B8S031;A0A287ACX9;A0A287B8G0;A0A286ZI36	4	HCD	FTMS	MULTI-MSMS	10	1	747.65137	2986.5764	1.2226	0.00091406	340.21897	51.169	7.2948E-16	82.849	65.492	NaN	NaN	1	0	0	0	-1	0	0	0	0	y1;y2;y4;y5;y6;y7;y8;y9;y10;y16;y17;y19;y20;y22;y7(2+);y18(2+);y21(2+);a2;b2;b3;b3-H2O	6874.6;12404.3;2603.9;33727.4;6356.7;14013.5;17991;5745.3;5847.6;10917.6;21656.5;175063.9;13364.4;27255.1;6499.3;2894.1;10865.8;8100.7;10141.6;6568.8;12009.2	-0.000127408843752619;0.00108134694693263;0.00564850022499286;-0.00136917152337901;0.00360600324381721;0.00229288093112245;-0.000952495467004155;0.00679200156764637;0.00989111738772408;0.0144049181544688;0.0121471027873667;-0.000438497011600703;0.0248628793619901;0.010261700519095;0.000349807909401534;0.0182617956000968;-0.00936665120002544;-0.000294124821877517;6.78849734470077E-05;-0.0002120149…	-0.727555467120032;3.75204610485633;10.9830451700111;-2.39650044316347;5.15576998986759;2.86445343918066;-1.04042106198885;6.60336525735501;8.99519008644891;8.07003939902253;6.39970041031075;-0.207993649680638;11.1832506995864;4.30926975383305;0.872916819788663;18.1516096571002;-8.10506669936319;-2.55567631008716;0.474449902588422;-0.868453184023751;-0.962410841682095	175.119079589844;288.201934814453;514.292724609375;571.321206004723;699.411193847656;800.460185444069;915.490373852467;1028.56669333583;1099.60070800781;1784.98733924565;1898.07366104141;2108.22307447361;2223.22471612924;2381.30845950578;400.734527587891;1006.0703125;1155.65380859375;115.086883544922;143.081436157227;244.12939453125;226.118835449219	21
QE929_MSQ1321_20180329_Heba_ub_s7_30_1	13858	9972	AATESFASDPILYRPVAVALDTKGPEIR	28	2	Unmodified	_AATESFASDPILYRPVAVALDTKGPEIR_							0	0	0	F1SHL9;A0A0B8S031;A0A287ACX9;A0A287B8G0;A0A286ZI36	4	HCD	FTMS	MULTI-MSMS	14	2	747.65137	2986.5764	1.0431	0.00077987	672.43465	51.005	0.00024693	39.466	26.409	NaN	NaN	1	0	0	0	-1	0	0	0	0	y1;y2;y5;y7;y8;y9;y10;y19;y21;y7(2+);y16(2+);y17(2+);a2;b2;b3;b3-H2O	2014.9;7969.1;13529.5;5187.2;3266.6;2280.4;5401.4;75158.3;13235.3;2164.3;2425.7;8503.7;1954.2;3148.6;1747.4;2745.7	-0.000646207671877619;-0.000475049537442374;-0.000658772268707253;-0.00155232068345867;0.00571774371871925;-0.00744727978735682;0.00122412520022408;-0.0003267277361374;0.0197648911798751;0.00184516923752653;0.0136655886375365;0.00632016184522399;-0.000233089665627517;-0.000237290807802992;0.000184713565630545;-4.97725390573578E-05	-3.69009338659733;-1.64831291753743;-1.15306955338458;-1.93927599995532;6.24559857936536;-7.24034400327399;1.11323641654481;-0.154977790260992;8.55526019433938;4.60448500407955;15.3031676844582;6.65602330247416;-2.0253375716211;-1.65842829135496;0.756622798983516;-0.220116895190828	175.119598388672;288.203491210938;571.320495605469;800.464030645683;915.483703613281;1028.58093261719;1099.609375;2108.22296270434;2310.26184252732;400.733032226563;892.990844726563;949.540222143555;115.086822509766;143.081741333008;244.128997802734;226.118667602539	16
QE929_MSQ1321_20180329_Heba_ub_s8_30_2	14136	10603	AATESFASDPILYRPVAVALDTKGPEIR	28	2	Unmodified	_AATESFASDPILYRPVAVALDTKGPEIR_							0	0	0	F1SHL9;A0A0B8S031;A0A287ACX9;A0A287B8G0;A0A286ZI36	4	HCD	FTMS	MULTI-MSMS	15	1	747.65137	2986.5764	0.4776	0.00035708	339.07453	50.69	0.011739	22.723	16.074	NaN	NaN	1	0	0	0	-1	0	0	0	0	y1;y2;y5;y6;y7;y8;y19;y22(2+);a2;b2;b3;b3-H2O	5258.2;5676.6;13836.7;4757.1;6925.4;4609.2;30698;2352.1;5480.3;5871;2758.2;7366.8	-0.000234220367190119;-0.000261426490567374;-0.000109455862457253;1.22370346389289E-05;0.00636260234375641;0.0140185249687192;0.00806239415214804;0.018345516137515;-0.000843441228127517;-0.000527207799990492;0.000428854190630545;0.000407991132817642	-1.3374911795975;-0.907090622824887;-0.19158417830186;0.0174961051090683;7.94872100891154;15.3128362874118;3.82427588404712;15.4015854299282;-7.32869964302533;-3.68465414828595;1.75667218300761;1.80432674178864	175.119186401367;288.203277587891;571.319946289063;699.414787613865;800.456115722656;915.475402832031;2108.21457358245;1191.14465332031;115.087432861328;143.08203125;244.128753662109;226.118209838867	12
QE929_MSQ1321_20180329_Heba_ub_s8_30_2	14191	10654	AATESFASDPILYRPVAVALDTKGPEIR	28	2	Unmodified	_AATESFASDPILYRPVAVALDTKGPEIR_							0	0	0	F1SHL9;A0A0B8S031;A0A287ACX9;A0A287B8G0;A0A286ZI36	4	HCD	FTMS	MULTI-MSMS	6	2	747.65137	2986.5764	0.4776	0.00035708	1.3754619	50.846	0.01546	21.255	8.3265	NaN	NaN	1	0	0	0	-1	0	0	0	0	y1;y2;y5;y7;y8;y9;y19;y20;y21(2+);a2;b2	1743.1;2000.2;8480.4;2111.6;1900.6;2288.5;27496.4;4506.1;1702.9;1407.2;1322.9	0.000254060882809881;0.00108134694693263;0.00397019333502158;-0.00468476093749359;-0.00276614300003075;0.0170888530251432;0.018793375768837;0.0051255077978567;0.0185874503624746;-0.000133907536721267;-0.000450913854677992	1.45079243699959;3.75204610485633;6.94920895225938;-5.85253356231758;-3.02148181906877;16.6144054750456;8.91440162904368;2.30541800735672;16.0843150836586;-1.16353592186346;-3.1514376136144	175.118698120117;288.201934814453;571.315866639865;800.467163085938;915.4921875;1028.55639648438;2108.20384260083;2223.2444535008;1155.62585449219;115.086723327637;143.081954956055	11
QE929_MSQ1321_20180329_Heba_ub_s9_30_3	14084	10560	AATESFASDPILYRPVAVALDTKGPEIR	28	2	Unmodified	_AATESFASDPILYRPVAVALDTKGPEIR_							0	0	0	F1SHL9;A0A0B8S031;A0A287ACX9;A0A287B8G0;A0A286ZI36	4	HCD	FTMS	MULTI-MSMS	1	1	747.65137	2986.5764	0.33232	0.00024846	337.11263	50.604	0.011318	23.223	14.716	NaN	NaN	1	0	0	0	-1	0	0	0	0	y1;y2;y5;y7;y8;y22;y7(2+);y19(2+);y21(2+)	2494.4;1976.2;8193;5185.8;2723.5;3681.6;1546.7;18783.7;2750.4	0.000452425140622381;0.00160014577505763;0.00226245284147808;0.000564262500006407;0.00321530231246925;0.0374698535442803;0.00343208330002653;0.0129234954022195;-0.000333448075025444	2.58353709775453;5.55217874075564;3.96006169411452;0.704921108791629;3.5121253506655;15.7351650599838;8.56454700566389;12.2543812748128;-0.288538556246866	175.118499755859;288.201416015625;571.317574380359;800.4619140625;915.486206054688;2381.28125135276;400.7314453125;1054.6020327262;1155.64477539063	9
QE929_MSQ1321_20180329_Heba_ub_s1_ctrl_1	12472	7344	AAVPSGASTGIYEALELR	18	0	Unmodified	_AAVPSGASTGIYEALELR_							0	0	0	I3LK59;A0A0B8RSY9;A0A287B6S5;Q1KYT0;B1A3A0;A0A286ZSQ1;F1RFY2;A0A287AZR0	2	HCD	FTMS	MULTI-MSMS	3	1	902.97562	1803.9367	-0.073621	-6.6478E-05	556.13748	51.736	0.0037458	44.616	34.662	NaN	NaN	1	0	0	0	-1	0	0	0	0	y5;y7;y9;y10;y11;y15;b2	1997.8;3583.5;2653.6;2982.1;11923.8;2924;2510.3	-0.000278403887477907;0.00499625795623615;0.0106094111749826;0.0143425727749218;0.0137731949637327;0.00700149816248086;-0.000130479284365492	-0.46295167042276;5.59198489982618;9.97530472545136;12.3153273730742;11.0040819054395;4.47725005193301;-0.911921958411093	601.367065429688;893.467712402344;1063.56762695313;1164.61157226563;1251.64417005334;1563.79431152344;143.081634521484	7
QE929_MSQ1321_20180329_Heba_ub_s2_ctrl_2	14505	10682	AAVPSGASTGIYEALELR	18	0	Unmodified	_AAVPSGASTGIYEALELR_							0	0	0	I3LK59;A0A0B8RSY9;A0A287B6S5;Q1KYT0;B1A3A0;A0A286ZSQ1;F1RFY2;A0A287AZR0	2	HCD	FTMS	MULTI-MSMS	3	1	902.97562	1803.9367	0.83629	0.00075515	559.72393	52.316	2.6349E-05	71.607	55.717	NaN	NaN	1	0	0	0	-1	0	0	0	0	y1;y2;y5;y6;y7;y9;y10;y11;y13;y14;y15;b2	1810.1;8085.6;7672.3;2512.4;24464.2;27265.5;10950.7;28130.8;10366;11845.4;14792.2;2233.8	-0.000173185210940119;-0.00108540109994237;-0.000888755449977907;-0.00987036628123406;-0.00288883728057954;-0.00613833266675101;0.00640800246242179;-0.00763975125164507;0.00796277512336019;0.00903931233278854;0.00439069125854985;-0.00104600662811549	-0.988956577860654;-3.76608484770989;-1.47789029203025;-13.5132888058958;-3.23325817590375;-5.77136408994343;5.50222834566045;-6.10366806869995;5.77134575072281;6.16286141611347;2.80771191952912;-7.31051150373357	175.119125366211;288.2041015625;601.36767578125;730.419250488281;893.475597497581;1063.58437469697;1164.61950683594;1251.66558299955;1379.70855798458;1466.73950985727;1563.79692233034;143.082550048828	12
QE929_MSQ1321_20180329_Heba_ub_s3_ctrl_3	13711	9255	AAVPSGASTGIYEALELR	18	0	Unmodified	_AAVPSGASTGIYEALELR_							0	0	0	I3LK59;A0A0B8RSY9;A0A287B6S5;Q1KYT0;B1A3A0;A0A286ZSQ1;F1RFY2;A0A287AZR0	2	HCD	FTMS	MULTI-MSMS	4	1	902.97562	1803.9367	1.7905	0.0016168	2.2001992	52.169	3.5777E-07	88.087	71.833	NaN	NaN	1	0	0	0	-1	0	0	0	0	y1;y2;y3;y5;y6;y7;y9;y10;y11;y12;y13;y14;y15;b2;b3	2631.1;6096.5;1948.7;5974.5;3190;24952.1;26633;12299.5;25811.2;2820.2;14927.2;8641.5;22111.5;8106.8;2166.8	-0.000432584625002619;4.37492906826265E-05;-0.00381090841557352;0.00326163517502209;-0.00443823737498406;-0.00390557749972231;-0.00390338373767918;-0.00775215378757821;0.00904473382911419;0.00633633297502456;0.0125849594446663;0.0120989742874826;-0.000937499604788172;-0.000481431432802992;-0.00013697324061468	-2.47022695735014;0.15180027574479;-9.13340613884432;5.42373296235991;-6.07633270815308;-4.37121401666909;-3.67003505587626;-6.65630232689316;7.22625477468083;4.79049444956047;9.12149274791101;8.24890817015662;-0.599500099501526;-3.36472429572003;-0.565654385886253	175.119384765625;288.202972412109;417.249420166016;601.363525390625;730.413818359375;893.4766142378;1063.58213974804;1164.63366699219;1251.64889851447;1322.68872070313;1379.70393580026;1466.73645019531;1563.8022505212;143.081985473633;242.150054931641	15
QE929_MSQ1321_20180329_Heba_ub_s4_10_1	14679	11106	AAVPSGASTGIYEALELR	18	0	Unmodified	_AAVPSGASTGIYEALELR_							0	0	0	I3LK59;A0A0B8RSY9;A0A287B6S5;Q1KYT0;B1A3A0;A0A286ZSQ1;F1RFY2;A0A287AZR0	2	HCD	FTMS	MULTI-MSMS	6	0	902.97562	1803.9367	-0.76053	-0.00068674	0.20456372	52.313	2.4864E-07	89.013	72.759	NaN	NaN	1	0	0	0	-1	0	0	0	0	y2;y3;y5;y6;y7;y8;y9;y10;y11;y13;y14;y15;a2;b2	6691;2418.5;6640.9;3627.7;17489.8;5577.8;24220.9;11504.2;16535;11059.1;15343.6;36849.3;2859.7;2753.5	0.000928759056307626;0.00397107400630148;0.00173575626877209;0.00251977043751594;-0.00483040220001385;0.000315121168682708;0.00308985645187931;0.0158001682748363;-0.00636339232505634;0.017857513834997;0.015719019311291;0.00592697804654563;-0.000408565739846267;-5.41853390529923E-05	3.22259656298407;9.5174441927441;2.88636039807729;3.44981759385874;-5.40629393446449;0.313068548046738;2.9051604506034;13.5669165807578;-5.08394486548491;12.9430536614318;10.717029705867;3.79012375880009;-3.55005992854672;-0.378702466790463	288.202087402344;417.241638183594;601.365051269531;730.406860351563;893.4775390625;1006.55645751953;1063.57514650785;1164.61011467013;1251.66430664063;1379.69866324587;1466.73283015029;1563.79538604355;115.08699798584;143.081558227539	14
QE929_MSQ1321_20180329_Heba_ub_s5_10_2	13376	8706	AAVPSGASTGIYEALELR	18	0	Unmodified	_AAVPSGASTGIYEALELR_							0	0	0	I3LK59;A0A0B8RSY9;A0A287B6S5;Q1KYT0;B1A3A0;A0A286ZSQ1;F1RFY2;A0A287AZR0	2	HCD	FTMS	MULTI-MSMS	3	0	902.97562	1803.9367	2.2146	0.0019997	2.9762796	52.437	1.0618E-10	107.14	89.919	NaN	NaN	1	0	0	0	-1	0	0	0	0	y1;y2;y3;y4;y5;y6;y7;y8;y9;y10;y11;y12;y13;y14;y15;y1-NH3;a2;b2;b3	8298.2;15425.3;3717.8;3652.4;14177.7;9848.7;54860.4;12349.2;55924.8;38677.3;64262.3;9378.5;20871;34277.9;95581.2;1940.8;6673.5;12639.3;6201.6	-0.000737760406252619;-0.000475049537442374;-0.00359728536869852;-0.00248008231244512;-0.00149910701247791;-0.00144751471873406;-0.00284928133089579;0.00536124965572071;-0.0011585760341859;-0.00852385090638563;-0.00379774125644872;0.00584805172502456;-0.00247338092503924;-0.0137964348086825;-0.00150645921530668;-0.00087389803906035;-0.000942623357033767;-0.000649278112490492;-0.00135767636561468	-4.21289237377857;-1.64831291753743;-8.62143129882278;-4.67646982540617;-2.49282685343808;-1.98178157273156;-3.18898631928992;5.32635451607138;-1.08931786352526;-7.31890679446031;-3.0341594155033;4.42133472118895;-1.79267005494826;-9.40604648737246;-0.963330668381084;-5.52773688905511;-8.19049066651141;-4.53779942098704;-5.60672811677626	175.119689941406;288.203491210938;417.249206542969;530.332153320313;601.368286132813;730.410827636719;893.475557941631;1006.55141139104;1063.57939494033;1164.63443868931;1251.66174098956;1322.68920898438;1379.71899414063;1466.76234560441;1563.80281948082;158.093276977539;115.087532043457;143.082153320313;242.151275634766	19
QE929_MSQ1321_20180329_Heba_ub_s6_10_3	14816	11250	AAVPSGASTGIYEALELR	18	0	Unmodified	_AAVPSGASTGIYEALELR_							0	0	0	I3LK59;A0A0B8RSY9;A0A287B6S5;Q1KYT0;B1A3A0;A0A286ZSQ1;F1RFY2;A0A287AZR0	2	HCD	FTMS	MULTI-MSMS	6	1	902.97562	1803.9367	1.3824	0.0012483	-0.4606481	52.429	1.0618E-10	107.14	86.836	NaN	NaN	1	0	0	0	-1	0	0	0	0	y1;y2;y3;y4;y5;y6;y7;y8;y9;y10;y11;y12;y13;y14;y15;y1-NH3;a2;b2;b3	6698.1;8699.7;2549.3;2279.7;11660.2;6992.7;34518;2987.9;36979.9;20062.9;39924;10569.6;19267.4;22690.8;35999.6;1794.8;3427.5;11637;3207.6	-0.000493619781252619;-0.000871778053067374;-0.00378039083744852;-0.00577598074994512;-0.000522544512477907;-0.00242407721873406;-0.00206808165023631;0.0109962735124327;-0.00639855796680422;-0.00309662089148333;-0.00424471454130071;0.0150213421693479;0.00585996831796365;-0.0118110502482978;-0.00545809330037628;0.00025525235156465;-0.000347530583596267;-0.000237290807802992;-0.00028956113123968	-2.81876052653895;-3.0248656924799;-9.06026690808049;-10.891183605497;-0.86892736629012;-3.31878154870686;-2.31465028904068;10.9247624605016;-6.01603084203249;-2.65889039429237;-3.39126210100606;11.3567467293533;4.24724435672799;-8.05247439774513;-3.49026069025458;1.61457956687218;-3.01972224480341;-1.65842829135496;-1.19579138174525	175.119445800781;288.203887939453;417.249389648438;530.33544921875;601.367309570313;730.411804199219;893.47477674195;1006.54577636719;1063.58463492227;1164.62901145929;1251.66218796284;1322.68003569393;1379.71066079138;1466.76036021985;1563.8067711149;158.092147827148;115.086936950684;143.081741333008;242.150207519531	19
QE929_MSQ1321_20180329_Heba_ub_s7_30_1	14278	10362	AAVPSGASTGIYEALELR	18	0	Unmodified	_AAVPSGASTGIYEALELR_							0	0	0	I3LK59;A0A0B8RSY9;A0A287B6S5;Q1KYT0;B1A3A0;A0A286ZSQ1;F1RFY2;A0A287AZR0	2	HCD	FTMS	MULTI-MSMS	4	1	902.97562	1803.9367	-0.32634	-0.00029468	-5.3388681	52.196	1.0618E-10	107.14	84.607	NaN	NaN	1	0	0	0	-1	0	0	0	0	y1;y2;y3;y4;y5;y6;y7;y8;y9;y10;y11;y12;y13;y14;y15;a2;b2;b3	9809.6;12082.2;6553;6212;17379.3;13425.9;52358.1;7798.7;51614.6;36979.9;68447.4;14290.8;28902.3;31038.2;93616.9;7517.2;13835.4;7878.1	-9.68912656276189E-05;0.000684618431307626;0.000644657990676478;-0.00321250418744512;-0.00191744798053151;0.00190941887501594;-0.00289192683385409;0.00818865632493271;-0.00126017811544443;-0.00131513011365314;-0.00141382320975936;-0.00624704540200582;-0.0090083495788349;-0.00539019872576318;0.00540921529182015;-0.000126278142190017;-0.000298325964052992;0.00047337832188532	-0.553287984036706;2.37547846210104;1.54503480058794;-6.05752400767925;-3.18847317172805;2.61418311230832;-3.23671606919506;8.13538109856387;-1.18484619113206;-1.12922837437752;-1.12955909431082;-4.72294491789576;-6.52908813294952;-3.67491682216619;3.45902894275015;-1.09724342574098;-2.08500283834396;1.95490153903192	175.119049072266;288.202331542969;417.244964599609;530.332885742188;601.368704473781;730.407470703125;893.475600587134;1006.54858398438;1063.57949654242;1164.62722996851;1251.65935707151;1322.7013040815;1379.72552910928;1466.75393936833;1563.79590380631;115.086715698242;143.081802368164;242.149444580078	18
QE929_MSQ1321_20180329_Heba_ub_s8_30_2	14566	11004	AAVPSGASTGIYEALELR	18	0	Unmodified	_AAVPSGASTGIYEALELR_							0	0	0	I3LK59;A0A0B8RSY9;A0A287B6S5;Q1KYT0;B1A3A0;A0A286ZSQ1;F1RFY2;A0A287AZR0	2	HCD	FTMS	MULTI-MSMS	5	1	902.97562	1803.9367	-1.8136	-0.0016376	-0.12804219	51.904	5.6933E-07	86.291	69.377	NaN	NaN	1	0	0	0	-1	0	0	0	0	y1;y2;y4;y5;y6;y7;y8;y9;y10;y11;y12;y13;y14;y15;a2;b2;b3	3668.7;12103.1;1729.5;8311.6;3145.1;35275.1;7771;38306.3;23595.8;43306.6;2398.7;17810;10105.9;58387;3523.8;9313.9;3509.8	-0.000447843414065119;0.000348925071932626;-0.00400596121869512;0.00246817814377209;0.000505610281265945;0.00499967824976011;0.00336687898118271;0.000889245073494749;0.00602619433061591;-0.000855317372042919;0.0201302782875246;0.0143669141148166;0.0260149899124826;0.00887220580648318;-0.000416195134377517;-5.41853390529923E-05;-0.00044214902186468	-2.55736037242409;1.21069341681875;-7.55366173376722;4.10429762195013;0.692229104696937;5.5958130321871;3.34495811340958;0.836088767688905;5.17438727380143;-0.68334706952331;15.2193693856953;10.4130547848841;17.7368175004091;5.67351879630187;-3.6163520994626;-0.378702466790463;-1.82592758345903	175.119400024414;288.202667236328;530.333679199219;601.364318847656;730.408874511719;893.46770898205;1006.55340576172;1063.57734711923;1164.61988864407;1251.65879856567;1322.67492675781;1379.70215384559;1466.72253417969;1563.79244081579;115.087005615234;143.081558227539;242.150360107422	17
QE929_MSQ1321_20180329_Heba_ub_s9_30_3	14493	10943	AAVPSGASTGIYEALELR	18	0	Unmodified	_AAVPSGASTGIYEALELR_							0	0	0	I3LK59;A0A0B8RSY9;A0A287B6S5;Q1KYT0;B1A3A0;A0A286ZSQ1;F1RFY2;A0A287AZR0	2	HCD	FTMS	MULTI-MSMS	8	1	902.97562	1803.9367	-1.3565	-0.0012249	-2.2345463	51.758	1.0658E-08	95.651	78.737	NaN	NaN	1	0	0	0	-1	0	0	0	0	y1;y2;y3;y4;y5;y6;y7;y8;y9;y10;y11;y12;y13;y14;y15;y2-NH3;a2;b2;b3	8450.7;13544.5;6529.8;6148.2;17691.6;13026.7;54312;13254.9;53199.8;42412.2;60738;9580.5;33570.7;31993.3;82564.4;1727.1;7898.6;8992.4;7102.6	0.000482942718747381;-0.000627637428067374;0.00186536111567648;0.00209755440630488;0.00232577663120992;0.000810786062515945;0.0017738128271958;0.00409161756851972;0.00206735744222897;0.00219088889002705;-0.00257912787060377;0.0259896532875246;0.00434953025205687;0.000714818475216816;0.00598751565735256;0.000350116540687395;-8.05017750025172E-05;0.000281508020322008;0.00025975527501032	2.75780573487225;-2.17775674101288;4.47067485843302;3.95520524008416;3.86749929714629;1.11004456485647;1.98530557404043;4.06498104437089;1.94377939490635;1.88119891856336;-2.06056500504427;19.6493997844455;3.15249103599705;0.487349262412953;3.82883588388742;1.29110389452374;-0.69948826442858;1.96747005187742;1.07270551995753	175.118469238281;288.203643798828;417.243743896484;530.327575683594;601.364461249169;730.408569335938;893.470934847473;1006.55268102313;1063.57616900686;1164.62372394951;1251.66052237617;1322.66906738281;1379.71217122945;1466.74783435112;1563.79532550594;271.176116943359;115.086669921875;143.08122253418;242.149658203125	19
QE929_MSQ1321_20180329_Heba_ub_s1_ctrl_1	5331	2232	AAVYNHFISDGVKK	14	1	Unmodified	_AAVYNHFISDGVKK_							0	0	0	F1SBS4;I3LTB8;P01025;CON__Q2UVX4	3	HCD	FTMS	MULTI-MSMS	5	1	516.94382	1547.8096	0.072826	3.7647E-05	0.54500275	26.104	0.013036	31.526	21.738	NaN	NaN	1	0	0	0	-1	0	0	0	0	y1;y2;y6;y7;y9;y1-NH3;y11(2+);a2;b2	6196.8;2278.9;1573.4;2188.3;1573;2241.4;1804.1;9480.1;4562.7	-9.56096734512357E-05;0.00076645587813573;0.00487066453126772;0.00659821915007797;0.0162482165003439;-0.000323300040633967;-0.00420146257476972;-0.000477230290627517;-9.99617062404923E-05	-0.649906796712168;2.78501591927503;7.69029937165719;8.83965417565396;15.7665215523315;-2.48526823202739;-6.42086783406473;-4.14668915037377;-0.698634230000408	147.112899780273;275.207000732422;633.351745605469;746.43408203125;1030.5517578125;130.086578369141;654.344970703125;115.087066650391;143.081604003906	9
QE929_MSQ1321_20180329_Heba_ub_s2_ctrl_2	5639	2684	AAVYNHFISDGVKK	14	1	Unmodified	_AAVYNHFISDGVKK_							0	0	0	F1SBS4;I3LTB8;P01025;CON__Q2UVX4	3	HCD	FTMS	MULTI-MSMS	7	0	516.94382	1547.8096	0.0023695	1.2249E-06	1.1264696	26.462	0.00010879	76.262	63.125	NaN	NaN	1	0	0	0	-1	0	0	0	0	y1;y2;y4;y6;y7;y8;y9;y10;y11;y12;y1-NH3;y10(2+);a2;b2;b3	13101.9;13399;12340.2;9633.6;13120.7;17759.9;9933.9;2095.9;3585.6;3631.5;9602.3;3996.9;32223.5;18627;1530.1	0.000316377631236264;0.00131577228438573;0.00171772072695831;-0.00294183546873228;0.00533210056914868;0.00371118710359042;-0.00154812318965014;-0.00893957067455631;0.0115509279721664;0.012118154159225;0.000317569099991033;0.00417333077518833;-0.000164425114846267;0.000296766809384508;0.00114476504063532	2.15058310808734;4.78103720903237;3.98269637851384;-4.64481104150701;7.14341916197459;4.15351398467801;-1.50220155778202;-7.8100781622461;8.83326248751775;8.61441026658211;2.44122543984459;7.28578010534075;-1.42870581845944;2.07411451885024;4.72752773238793	147.112487792969;275.206451416016;431.295927107373;633.359558105469;746.435348149831;893.505382979497;1030.56955415219;1144.61987304688;1307.66271108653;1406.73055777654;130.0859375;572.804931640625;115.086753845215;143.081207275391;242.148773193359	15
QE929_MSQ1321_20180329_Heba_ub_s3_ctrl_3	5360	2192	AAVYNHFISDGVKK	14	1	Unmodified	_AAVYNHFISDGVKK_							0	0	0	F1SBS4;I3LTB8;P01025;CON__Q2UVX4	3	HCD	FTMS	MULTI-MSMS	3	0	516.94382	1547.8096	0.56876	0.00029402	3.452337	26.553	0.03568	18.096	11.214	NaN	NaN	1	0	0	0	-1	0	0	0	0	y1;y2;y4;y6;y8;y1-NH3;a2;b2	4188.8;2023;2492.1;1727.6;1570.7;2446.7;9241.9;5161.1	-0.000461820610951236;-0.00127822185623927;-0.00011518166559199;0.000476133281267721;0.0083617447251072;-0.000445370353133967;-0.000652706364846267;-0.000359361120302992	-3.13921798853155;-4.64454885316098;-0.267058344076218;0.751762319956259;9.35840836128058;-3.42364247559079;-5.67140503835372;-2.51157702140083	147.113265991211;275.209045410156;431.297760009766;633.356140136719;893.500732421875;130.086700439453;115.087242126465;143.08186340332	8
QE929_MSQ1321_20180329_Heba_ub_s4_10_1	5595	2602	AAVYNHFISDGVKK	14	1	Unmodified	_AAVYNHFISDGVKK_							0	0	0	F1SBS4;I3LTB8;P01025;CON__Q2UVX4	3	HCD	FTMS	MULTI-MSMS	11	0	516.94382	1547.8096	0.41933	0.00021677	0.93264732	26.765	0.015521	29.981	16.781	NaN	NaN	1	0	0	0	-1	0	0	0	0	y1;y2;y4;y6;y7;y8;y9;y1-NH3;y10(2+);y13(2+);a2;b2;b3	9345.4;4928.7;6018.1;4961.3;1626.6;7105.2;6760.8;5552.2;1399;1369;21580.4;14318.9;1373.6	-0.000248197564076236;-0.00042372966873927;-0.00087812111871699;0.00548101609376772;-5.46128811720337E-05;0.0016478775376072;0.00846121146901169;-0.000491146720321467;-0.00376123953731167;0.0107205925502285;-0.000286495427346267;6.84981719700772E-06;0.00079381289219782	-1.68712129944186;-1.53966954008855;-2.03599380010022;8.65399268854301;-0.0731643901803358;1.84427957981907;8.2103081879755;-3.77553236289445;-6.56626231563485;14.499380251997;-2.48938399854169;0.0478735359317472;3.27819848615606	147.113052368164;275.208190917969;431.298522949219;633.351135253906;746.440734863281;893.507446289063;1030.55954481753;130.08674621582;572.812866210938;739.3828125;115.086875915527;143.081497192383;242.149124145508	13
QE929_MSQ1321_20180329_Heba_ub_s5_10_2	5314	2056	AAVYNHFISDGVKK	14	1	Unmodified	_AAVYNHFISDGVKK_							0	0	0	F1SBS4;I3LTB8;P01025;CON__Q2UVX4	3	HCD	FTMS	MULTI-MSMS	6	1	516.94382	1547.8096	0.45939	0.00023748	2.6770479	26.888	0.01769	28.632	15.432	NaN	NaN	1	0	0	0	-1	0	0	0	0	y1;y2;y7;y8;y1-NH3;y9(2+);a2;b2	4109.1;2264.6;2507.3;1889.1;1414.5;1502.3;9330.8;4571.6	-0.000492338189076236;0.00024765705001073;0.00482819961882797;-0.0036011458998928;-9.4418204696467E-05;0.00431605248763844;-0.000225460271096267;-0.000710313268740492	-3.34666002842797;0.899892017603859;6.46833831140723;-4.03032426823362;-0.725811778626945;8.36795661434785;-1.95904518976067;-4.96437151144316	147.113296508789;275.20751953125;746.435852050781;893.5126953125;130.086349487305;515.783325195313;115.086814880371;143.082214355469	8
QE929_MSQ1321_20180329_Heba_ub_s6_10_3	5775	2824	AAVYNHFISDGVKK	14	1	Unmodified	_AAVYNHFISDGVKK_							0	0	0	F1SBS4;I3LTB8;P01025;CON__Q2UVX4	3	HCD	FTMS	MULTI-MSMS	14	0	516.94382	1547.8096	0.77444	0.00040034	3.1316974	26.816	0.0022816	45.79	31.228	NaN	NaN	1	0	0	0	-1	0	0	0	0	y1;y2;y4;y6;y7;y8;y11;y1-NH3;y9(2+);y10(2+);a2;b2;b3	7202.1;5307.6;5413;2169.5;4814.3;5815.5;4297.5;2341.2;2044.8;1770.8;19619.3;8730.3;2189.3	8.74957952987643E-05;0.00043076251876073;0.00031206442815801;0.00108648484376772;0.00610993790007797;0.0014647720688572;0.000454866311656588;0.000226016365616033;0.00175257592513844;0.00417333077518833;-0.000271236638283767;-5.41853390529923E-05;-0.00123560605311468	0.594753446720553;1.5652290536844;0.723548244915775;1.7154422637413;8.18549695188957;1.63935037672793;0.347843865320338;1.73743765769351;3.39787490047711;7.28578010534075;-2.35679934908266;-0.378702466790463;-5.1026230308079	147.112716674805;275.207336425781;431.297332763672;633.355529785156;746.4345703125;893.507629394531;1307.67380714819;130.086029052734;515.785888671875;572.804931640625;115.086860656738;143.081558227539;242.151153564453	13
QE929_MSQ1321_20180329_Heba_ub_s8_30_2	5573	2615	AAVYNHFISDGVKK	14	1	Unmodified	_AAVYNHFISDGVKK_							0	0	0	F1SBS4;I3LTB8;P01025;CON__Q2UVX4	3	HCD	FTMS	MULTI-MSMS	9	0	516.94382	1547.8096	0.45673	0.0002361	-0.03646411	26.427	0.00090446	50.222	28.827	NaN	NaN	1	0	0	0	-1	0	0	0	0	y1;y2;y4;y6;y7;y8;y10;y1-NH3;y9(2+);y11(2+);y12(2+);a2;b2;b3	7522.7;5042.9;1855.9;1641.5;6108;6464.5;3750.1;4607.4;1912.4;2478.3;1971.5;13952.5;8405.3;1566.6	-0.000339750298451236;-0.00063735271561427;-0.00032880471246699;-0.000378358906232279;-0.00237394881867203;-0.00127728860422849;-0.00484906589758793;-0.000201229728133967;-0.000261584231111556;-0.00279765398101972;0.00125793693143805;-0.000248348454690017;0.000266249231259508;-0.00048792538905218	-2.30944896829828;-2.31589117591531;-0.762360902597051;-0.597386480990812;-3.18034819309665;-1.42951737890658;-4.23641362590559;-1.54689222736387;-0.507154645689203;-4.27551231885291;1.78716280889794;-2.15792230897384;1.86082560765065;-2.01496828911508	147.113143920898;275.208404541016;431.297973632813;633.356994628906;746.443054199219;893.510371455204;1144.6157825421;130.086456298828;515.787902832031;654.343566894531;703.873718261719;115.086837768555;143.081237792969;242.150405883789	14
QE929_MSQ1321_20180329_Heba_ub_s9_30_3	5523	2564	AAVYNHFISDGVKK	14	1	Unmodified	_AAVYNHFISDGVKK_							0	0	0	F1SBS4;I3LTB8;P01025;CON__Q2UVX4	3	HCD	FTMS	MULTI-MSMS	14	0	516.94382	1547.8096	-0.96415	-0.00049841	-0.03646411	26.398	0.023638	24.935	17.565	NaN	NaN	1	0	0	0	-1	0	0	0	0	y1;y2;y6;y7;y8;y1-NH3;a2;b2	5510.5;2584.6;2047.7;2244.7;1921.2;2345.9;10789.9;6289.4	-0.000461820610951236;-0.00048476482498927;0.00163580125001772;-0.00347258163117203;0.0050048111313572;-0.000353817618758967;-0.000347530583596267;-0.000511949010927992	-3.13921798853155;-1.76144727328829;2.58275580118918;-4.65216536025764;5.60132985509606;-2.71986195802119;-3.01972224480341;-3.57801088684297	147.113265991211;275.208251953125;633.35498046875;746.444152832031;893.504089355469;130.086608886719;115.086936950684;143.082015991211	8
QE929_MSQ1321_20180329_Heba_ub_s2_ctrl_2	5654	2698	AAWGKVGGQAGAHGAEALER	20	1	Unmodified	_AAWGKVGGQAGAHGAEALER_							0	0	0	P01965;F1RGX4	3	HCD	FTMS	MULTI-MSMS	8	1	645.99765	1934.9711	0.056914	3.6766E-05	0.86001646	26.505	0.0021997	38.271	26.831	NaN	NaN	1	0	0	0	-1	0	0	0	0	y1;y5;y7;y8;y10;y14;y15;y17(2+);a2;b4	4694.7;1400.1;18567.3;8598.9;4693.9;10139.3;4741.7;5512.1;1752.1;4910.7	0.000162508148434881;-0.0027478232437943;0.00242919976335543;0.000460498002553322;0.00077603460795217;0.00856312377777613;0.000575578122152365;0.00613489765316899;0.000224674006247483;-0.000122845153157414	0.927988074486302;-4.45115555924376;3.2590021072463;0.521844860634202;0.767970452053539;6.46941703538983;0.404565228309521;7.62658125655691;1.9522208972641;-0.318101373919568	175.118789672852;617.328063964844;745.381464453237;882.442345017397;1010.50060699219;1323.63143864942;1422.70784011128;804.409924550997;115.086364746094;386.182403564453	10
QE929_MSQ1321_20180329_Heba_ub_s4_10_1	6151	3121	AAYDYCEHYSPDCDSSAPK	19	0	Unmodified	_AAYDYCEHYSPDCDSSAPK_							0	0	0	F1S571	3	HCD	FTMS	MULTI-MSMS	14	1	745.95798	2234.8521	0.22026	0.00016431	0.97211211	28.332	0.034041	18.784	18.609	NaN	NaN	1	0	0	0	-1	0	0	0	0	y1;y2;y7;y9;y10;a2;b2	1517.1;11408.1;2256.5;1594.7;3073.3;12738.3;6212.5	-0.000797513970326236;-0.000722260603140512;0.0035901175061781;0.0185387007248892;-0.00424245968747528;-0.000332271794533767;-0.000756089635927992	-5.42107569384511;-2.95806846351631;4.69713474917707;18.987070948896;-3.98937265880132;-2.88713773597412;-5.28430034045682	147.11360168457;244.166290283203;764.320739746094;976.385498046875;1063.44030761719;115.086921691895;143.082260131836	7
QE929_MSQ1321_20180329_Heba_ub_s8_30_2	6044	3055	AAYDYCEHYSPDCDSSAPK	19	0	Unmodified	_AAYDYCEHYSPDCDSSAPK_							0	0	0	F1S571	3	HCD	FTMS	MULTI-MSMS	10	1	745.95798	2234.8521	0.6049	0.00045123	0.97211211	27.759	0.0018726	40.179	36.631	NaN	NaN	1	0	0	0	-1	0	0	0	0	y2;y5;y6;y9;y10;y11;y15(2+);y16(2+);a2;b2	16481.3;1512.6;1681.5;1755.2;5576.6;2242.1;2963.4;2222.8;11596.7;6676.1	-0.000798554548453012;0.00105259504374544;0.00480226766865144;0.0195152632248892;-0.00558523312497528;-0.0139119682623914;-0.00738354230622917;0.00828523931875225;-0.000362789372658767;-0.000359361120302992	-3.27053459347234;2.1513772042248;7.94697343009701;19.9872722226491;-5.25203533538836;-11.3426965676978;-8.12844558140149;8.57812869569231;-3.15230671847531;-2.51157702140083	244.166366577148;489.265686035156;604.288879394531;976.384521484375;1063.44165039063;1226.51330566406;908.358459472656;965.856262207031;115.086952209473;143.08186340332	10
QE929_MSQ1321_20180329_Heba_ub_s1_ctrl_1	13357	7812	ACADPAAGSVILLENLR	17	0	Unmodified	_ACADPAAGSVILLENLR_							0	0	0	F1RPH0;Q7SIB7;K7GKJ8;D0G784;Q6T4P2	2	HCD	FTMS	MULTI-MSMS	1	0	885.46436	1768.9142	0.1293	0.00011449	0.38362579	55.629	0.0026637	47.288	40.904	NaN	NaN	1	0	0	0	-1	0	0	0	0	y7;y10;y11;y12;y13;b2;b3	2619.5;15077.8;5863.5;2113;15325.2;5398.2;2118	0.00813587256254777;0.00909210170652841;0.016887155375116;0.0221405916126969;0.0124179542592628;0.000743411854699616;0.000763083443700907	9.34585635286512;8.16421028513994;14.2545789479761;17.6318643322751;9.17960044290687;3.20333561525564;2.51750172045734	870.532592773438;1113.65354259399;1184.68286132813;1255.71472167969;1352.77720816904;232.074295043945;303.111389160156	7
QE929_MSQ1321_20180329_Heba_ub_s2_ctrl_2	15797	11822	ACADPAAGSVILLENLR	17	0	Unmodified	_ACADPAAGSVILLENLR_							0	0	0	F1RPH0;Q7SIB7;K7GKJ8;D0G784;Q6T4P2	2	HCD	FTMS	MULTI-SECPEP	7	-1	885.46436	1768.9142	-0.26801	-0.00023731	-621.6355	56.184	1.2144E-05	71.241	56.039	NaN	NaN	1	0	0	0	-1	0	0	0	0	y4;y5;y6;y7;y8;y10;y11;y12;y13;b2;b4;b7	2384.9;2625.8;6299.5;9792.6;2829.9;17413.4;8034.6;2179.3;38114.6;13622;3381.4;1800.4	0.00252596261248073;0.00657285316867728;0.00610314216248753;0.00856311865629777;0.00849558954382701;0.00748332851253508;0.00956293662511598;0.00749215411269688;0.00467993026450131;-0.000141597910925384;0.000942199428038748;-0.000209683518846759	4.75443087415768;10.2004961229748;8.05747922374295;9.83664819680785;8.7619470658899;6.71961019831688;8.07209913763365;5.96637642711;3.45947837287177;-0.610138106507611;2.25332087279562;-0.319023689483976	531.286010742188;644.366027832031;757.450561523438;870.532165527344;969.600646972656;1113.65515136719;1184.69018554688;1255.72937011719;1352.78494619304;232.075180053711;418.138153076172;657.266296386719	12
QE929_MSQ1321_20180329_Heba_ub_s3_ctrl_3	14878	10198	ACADPAAGSVILLENLR	17	0	Unmodified	_ACADPAAGSVILLENLR_							0	0	0	F1RPH0;Q7SIB7;K7GKJ8;D0G784;Q6T4P2	2	HCD	FTMS	MULTI-MSMS	8	1	885.46436	1768.9142	0.096222	8.5201E-05	1.9665177	55.97	0.0041127	44.188	28.617	NaN	NaN	1	0	0	0	-1	0	0	0	0	y6;y7;y10;a2;b2	1973.2;2646.3;9985.7;1571.9;3077.8	0.000487907787487529;-0.00120250634370223;0.00465631193537774;0.00091545967654838;0.00101807005782462	0.644139954836664;-1.38133075578618;4.18109691283798;4.48580570182624;4.38683337381939	757.456176757813;870.541931152344;1113.65797838376;204.079208374023;232.074020385742	5
QE929_MSQ1321_20180329_Heba_ub_s4_10_1	16070	12408	ACADPAAGSVILLENLR	17	0	Unmodified	_ACADPAAGSVILLENLR_							0	0	0	F1RPH0;Q7SIB7;K7GKJ8;D0G784;Q6T4P2	2	HCD	FTMS	MULTI-MSMS	2	1	885.46436	1768.9142	-0.59687	-0.00052851	2.0795815	56.259	4.4072E-12	120.84	99.466	NaN	NaN	1	0	0	0	-1	0	0	0	0	y1;y3;y4;y5;y6;y7;y8;y9;y10;y11;y12;y13;y14;y15;y3-NH3;a2;b2;b3;b4;b6;b7	3441.2;9359.5;6864.4;7896.1;16255.7;22839.6;5789.8;14393.5;45108.2;32671.9;6869.6;79667.8;5462.3;2384.6;1707.9;8513.9;25695.2;7771.4;7044.6;1972.4;3572.8	0.000238802093747381;0.00171143086566872;0.000511802456230726;0.00199521644992728;0.00275985088933339;0.00331737912767949;0.00489451532507701;0.00996727120900687;-0.00634693676147435;-0.0089762926415915;4.58650501968805E-05;-0.00229944373359103;-0.00276678219984206;0.00846809935023884;-0.00402468235307651;-0.00028998465938912;-0.000385738535925384;-0.000152443900049093;0.000209777553038748;-0.003…	1.36365833861903;4.25470579504173;0.963323907638988;3.09638030194729;3.64358922937827;3.81072551821958;5.04795161008864;9.43306536291576;-5.69912322795482;-7.57679288914465;0.036524413075775;-1.69977635890102;-1.88496099765228;5.50289221330078;-10.4476575218216;-1.42093331723258;-1.66212573892517;-0.502928774885131;0.501693481075985;-6.29971756805094;0.516736021795013	175.118713378906;402.244232177734;531.288024902344;644.37060546875;757.453904814711;870.537411266872;969.604248046875;1056.63120370089;1113.66898163246;1184.70872477614;1255.73681640625;1352.79192556703;1467.8193359375;1538.84521484375;385.223419189453;204.080413818359;232.075424194336;303.1123046875;418.138885498047;586.232666015625;657.265747070313	21
QE929_MSQ1321_20180329_Heba_ub_s4_10_1	16231	12558	ACADPAAGSVILLENLR	17	0	Unmodified	_ACADPAAGSVILLENLR_							0	0	0	F1RPH0;Q7SIB7;K7GKJ8;D0G784;Q6T4P2	2	HCD	FTMS	MULTI-MSMS	2	1	885.46436	1768.9142	-0.59687	-0.00052851	0.60975321	56.722	0.025153	32.062	17.643	NaN	NaN	1	0	0	0	-1	0	0	0	0	y4;y5;y13;b2;b4	1968.1;1621.3;5796.1;2678.9;1570.3	-0.00211270926251927;0.000896583637427284;0.0191019168084949;-0.000309444590612884;-0.00214007596258625	-3.9765602215083;1.39140752413605;14.1205891662222;-1.33337984155776;-5.11806964167724	531.290649414063;644.371704101563;1352.77052420649;232.075347900391;418.141235351563	5
QE929_MSQ1321_20180329_Heba_ub_s5_10_2	14613	9788	ACADPAAGSVILLENLR	17	0	Unmodified	_ACADPAAGSVILLENLR_							0	0	0	F1RPH0;Q7SIB7;K7GKJ8;D0G784;Q6T4P2	2	HCD	FTMS	MULTI-MSMS	5	1	885.46436	1768.9142	-0.0616	-5.4545E-05	0.4966895	56.185	0.0072738	37.426	28.696	NaN	NaN	1	0	0	0	-1	0	0	0	0	y6;y7;y10;y11;y13;b2	1679;2191.7;13237.1;3342.2;18867.3;2584.8	0.00933800544373753;-0.00541393212495223;0.00296121375799885;0.00431391318761598;0.0187256267349767;0.00106384642501212	12.3282571804854;-6.21900650655788;2.65899343265289;3.64136896432004;13.8424227843037;4.58408327259777	757.447326660156;870.546142578125;1113.65967348194;1184.69543457031;1352.77090049657;232.073974609375	6
QE929_MSQ1321_20180329_Heba_ub_s6_10_3	16173	12518	ACADPAAGSVILLENLR	17	0	Unmodified	_ACADPAAGSVILLENLR_							0	0	0	F1RPH0;Q7SIB7;K7GKJ8;D0G784;Q6T4P2	2	HCD	FTMS	MULTI-MSMS	3	3	885.46436	1768.9142	-0.23234	-0.00020573	1700.2283	56.284	5.8489E-08	94.191	80.034	NaN	NaN	1	0	0	0	-1	0	0	0	0	y1;y3;y4;y5;y6;y7;y8;y10;y11;y12;a2;b2;b3;b4;b6;b7	5628.1;6512;8692;15499.5;8909.4;13070.8;2768.6;82451.1;59116;13468.3;13246.8;34876;10028.1;10260.5;6253.2;4603.1	4.04378359348812E-05;-0.00158446757183128;-0.00291462740358384;0.000841872690443779;0.00372277106873753;0.000628548343797775;-0.00127003545617299;0.00207487015768493;0.00600527329652323;0.000570836474480529;-0.00028998465938912;0.000667117909387116;-0.000518654837549093;-0.00035847147256618;0.00283766149368603;-0.000507840731529541	0.230916441476;-3.93903619348343;-5.48592942023716;1.30650153258615;4.91485459073693;0.722021126571039;-1.30984098321559;1.86310823291611;5.06905124716076;0.454583082749231;-1.42093331723258;2.87458673502478;-1.71109586416094;-0.857301240898963;4.84055780361444;-0.772655625198668	175.118911743164;402.247528076172;531.291451332204;644.371758812509;757.452941894531;870.540100097656;969.610412597656;1113.66055982554;1184.6937432102;1255.73629143483;204.080413818359;232.074371337891;303.112670898438;418.139453747072;586.226135253906;657.266594543931	16
QE929_MSQ1321_20180329_Heba_ub_s6_10_3	16196	12540	ACADPAAGSVILLENLR	17	0	Unmodified	_ACADPAAGSVILLENLR_							0	0	0	F1RPH0;Q7SIB7;K7GKJ8;D0G784;Q6T4P2	2	HCD	FTMS	MULTI-MSMS	10	2	885.46436	1768.9142	-0.23234	-0.00020573	1133.3915	56.35	1.6789E-15	145.17	131.01	NaN	NaN	1	0	0	0	-1	0	0	0	0	y1;y3;y4;y5;y6;y7;y8;y9;y10;y11;y12;y13;y14;y15;a2;b2;b3;b4;b6;b7	8023.7;8180.6;12874.2;20175.5;23227;39430.8;19504.2;22489.6;88181.5;65983.7;25196.2;145249.3;15762.6;9139.7;17009.8;52736.5;9770.1;15694.8;3814.9;9395.7	0.000315096039059881;9.39992250437172E-05;0.00133604065365489;-0.000554030128796512;0.000558485996180025;0.000408972508694205;0.00479928591471435;0.00734883540462761;-0.000310609345206103;0.00245882604326653;0.00872579068095547;0.0030982937976205;0.0215524371399169;0.0199488669793482;0.00025933174686088;1.0989979699616E-05;0.000976706490575907;0.000240295131163748;0.00137281774368603;-0.001550347…	1.79932898236873;0.233686003559765;2.51472396094757;-0.859797036456728;0.7373179668415;0.469791575934813;4.94973640330199;6.95495000317801;-0.278907856740285;2.07548887359865;6.9487896523613;2.29030503622149;14.6835470174207;12.9636272831808;1.27073656920425;0.0473552877257964;3.22227146143719;0.574677833216366;2.341782856108;-2.35877658890733	175.118637084961;402.245849609375;531.287200664146;644.373154715329;757.456106179604;870.540319673491;969.604343276285;1056.6338221367;1113.66294530505;1184.69728965746;1255.72813648062;1352.7865278295;1467.79501671816;1538.83373407612;204.079864501953;232.07502746582;303.111175537109;418.138854980469;586.227600097656;657.267637050715	20
QE929_MSQ1321_20180329_Heba_ub_s7_30_1	15611	11597	ACADPAAGSVILLENLR	17	0	Unmodified	_ACADPAAGSVILLENLR_							0	0	0	F1RPH0;Q7SIB7;K7GKJ8;D0G784;Q6T4P2	2	HCD	FTMS	MULTI-MSMS	6	0	885.46436	1768.9142	-0.13215	-0.00011701	0.72281692	56.011	2.1278E-05	75.045	68.156	NaN	NaN	1	0	0	0	-1	0	0	0	0	y5;y6;y7;y9;y10;y11;y13;y14;a2;b2;b4	2601.5;5293.5;2258.7;2847.3;22182.6;9472.8;18387.8;2371;2232.8;12882.7;3506.8	0.00571836098117728;0.00244040064524143;0.0141173178750478;-0.00152922321240112;0.00711203889454737;0.015910592875116;0.0015401858001951;0.0182293115501579;0.00115960030154838;7.2025135949616E-05;0.00210186739678875	8.87438684084953;3.22184571299952;16.2169860074807;-1.4472472219024;6.38621077151438;13.4302438897499;1.13852702888622;12.4194932337221;5.68211577270739;0.310352887506006;5.02674345949777	644.366882324219;757.454224264955;870.526611328125;1056.64270019531;1113.65552265681;1184.68383789063;1352.7880859375;1467.79833984375;204.078964233398;232.074966430664;418.136993408203	11
QE929_MSQ1321_20180329_Heba_ub_s8_30_2	15937	12287	ACADPAAGSVILLENLR	17	0	Unmodified	_ACADPAAGSVILLENLR_							0	0	0	F1RPH0;Q7SIB7;K7GKJ8;D0G784;Q6T4P2	2	HCD	FTMS	MULTI-MSMS	10	0	885.46436	1768.9142	0.050882	4.5054E-05	2.6449	55.804	2.8597E-06	85.845	76.656	NaN	NaN	1	0	0	0	-1	0	0	0	0	y4;y5;y6;y7;y8;y10;y11;y13;y14;a2;b2;b3;b4	1594.1;2072.1;7074.3;5723.1;2398;16349.7;12590;36577.9;2609.9;2942.3;12556.7;1995.4;1872.3	0.00124422433123073;0.00529111488742728;0.000793083568737529;0.0095129319707894;-0.00133107061242299;-0.00313678867496492;0.0143567721531781;0.00692140058572477;0.0146892724876579;-0.00038153739376412;-0.000248409434362884;0.000335837349950907;-0.000400574009461252	2.34190493324563;8.21133351869696;1.04703600366987;10.9277321698185;-1.37278902055988;-2.8166338189455;12.1186369424535;5.11641711677817;10.0076670353023;-1.8695435562076;-1.07038296803716;1.10796521868615;-0.957991324515599	531.287292480469;644.367309570313;757.455871582031;870.531215714029;969.610473632813;1113.66577148438;1184.68539171135;1352.78270472271;1467.80187988281;204.080505371094;232.075286865234;303.11181640625;418.139495849609	13
QE929_MSQ1321_20180329_Heba_ub_s9_30_3	15933	12290	ACADPAAGSVILLENLR	17	0	Unmodified	_ACADPAAGSVILLENLR_							0	0	0	F1RPH0;Q7SIB7;K7GKJ8;D0G784;Q6T4P2	2	HCD	FTMS	MULTI-MSMS	2	3	885.46436	1768.9142	0.19009	0.00016832	1698.7101	55.852	7.3364E-05	66.498	52.34	NaN	NaN	1	0	0	0	-1	0	0	0	0	y1;y2;y3;y4;y5;y6;y9;y10;y11;y13;a2;b2;b4	2711.6;2668.5;2869.4;2223.6;3059.3;6004;8418.6;26401.7;21732.4;9077.1;1726.1;15894.1;2392.8	-0.000386808257815119;0.000593065696932626;0.00265747578754372;-0.000159584262519274;0.00352109535617728;-0.00189246330626247;0.000823171703586922;-0.00176925201412814;0.00296120865186822;0.0167989748626951;3.04499109233802E-05;0.00100281126876212;-0.00159075955633625	-2.20882662102126;2.05780954428578;6.60663802022111;-0.300372026798116;5.4644076938306;-2.49843808410551;0.779046252871675;-1.58867609295628;2.49954982884682;12.4181788143293;0.149205688896451;4.32108342485209;-3.80436443872507	175.119338989258;288.202423095703;402.243286132813;531.288696289063;644.369079589844;757.458557128906;1056.6403478004;1113.66440394771;1184.69678727485;1352.77282714844;204.080093383789;232.074035644531;418.140686035156	13
QE929_MSQ1321_20180329_Heba_ub_s6_10_3	19724	15431	ACEEQDAVVASFEQLFR	17	0	Unmodified	_ACEEQDAVVASFEQLFR_							0	0	0	I3LJC9;A0A287A245	2	HCD	FTMS	MULTI-MSMS	4	1	999.96492	1997.9153	-1.21	-0.00121	-0.22203689	67.766	0.034437	29.807	24.201	NaN	NaN	1	0	0	0	-1	0	0	0	0	y8;y9;y10;b2;b3	8449.3;3580.6;2381.8;1864.7;2144.1	0.0074712522249456;0.0119203246749748;0.00367408462489038;0.000224613026574616;-0.00538480542189745	7.48995700282203;10.8705883684576;3.07289355653225;0.967847492174603;-14.9112772600676	997.502685546875;1096.56665039063;1195.64331054688;232.074813842773;361.123016357422	5
QE929_MSQ1321_20180329_Heba_ub_s2_ctrl_2	7830	4707	ACEPGVDYVYK	11	0	Unmodified	_ACEPGVDYVYK_							0	0	0	F1SBS4;I3LTB8;P01025;CON__Q2UVX4	2	HCD	FTMS	MULTI-MSMS	4	0	650.79755	1299.5805	-1.2253	-0.00079744	0.083689157	32.713	0.014625	47.603	33.088	NaN	NaN	1	0	0	0	-1	0	0	0	0	y1;y2;y3;y4;y5;y7;y8;y1-NH3;a2;b2	2482.7;5203.9;2007.8;6974.8;5101;4620.8;26711;1705.1;6972.5;18024.2	0.000163789740611264;0.000229388587513313;0.0056245059593607;0.00269938214989907;0.00742561727486191;0.00251565941869103;-0.000268202795837169;-0.000369076407821467;-0.00016791434688912;0.000621341542199616	1.11336279593126;0.73954354628389;13.7438196988586;4.71668309868796;10.8036102664392;2.98268112674809;-0.285177190148771;-2.83715877974232;-0.822785705816332;2.67733751063871	147.112640380859;310.175903320313;409.238922119141;572.30517578125;687.327392578125;843.422180175781;940.477727889996;130.086624145508;204.080291748047;232.074417114258	10
QE929_MSQ1321_20180329_Heba_ub_s4_10_1	7862	4720	ACEPGVDYVYK	11	0	Unmodified	_ACEPGVDYVYK_							0	0	0	F1SBS4;I3LTB8;P01025;CON__Q2UVX4	2	HCD	FTMS	MULTI-MSMS	5	0	650.79755	1299.5805	-1.4661	-0.00095416	0.083689157	33.138	0.0065873	56.258	36.771	NaN	NaN	1	0	0	0	-1	0	0	0	0	y1;y2;y3;y4;y5;y7;y8;y1-NH3;a2;b2;b3	3080.2;11810.5;2819.2;10707.5;7506.8;8788.9;48163.3;1782.7;11485.5;29131;2838.6	-0.000232938775013736;-0.000991314537486687;0.000955316506235704;0.00127924219214037;0.00235969930611191;0.00523727470374524;-0.000243959274484951;-0.000445370353133967;-0.00030524344845162;0.000148319081262116;0.00102388598435255	-1.58339994599222;-3.1959627603349;2.33434689393911;2.2352392952614;3.43312654152113;6.20957300734316;-0.259399317537309;-3.42364247559079;-1.49570171834669;0.639100081765585;2.8353334147941	147.113037109375;310.177124023438;409.243591308594;572.306595921208;687.332458496094;843.419458560496;940.477703646474;130.086700439453;204.080429077148;232.074890136719;361.116607666016	11
QE929_MSQ1321_20180329_Heba_ub_s8_30_2	7775	4663	ACEPGVDYVYK	11	0	Unmodified	_ACEPGVDYVYK_							0	0	0	F1SBS4;I3LTB8;P01025;CON__Q2UVX4	2	HCD	FTMS	MULTI-MSMS	11	0	650.79755	1299.5805	-3.348	-0.0021789	0.23758497	32.679	0.0063523	56.729	29.592	NaN	NaN	1	0	0	0	-1	0	0	0	0	y1;y2;y4;y5;y7;y8;y1-NH3;a2;b2;b3	2655.5;5644.8;2211.7;2023.1;3063.3;27280.6;2855.3;6279.9;12045.4;1962.2	-0.000141386040638736;0.000137835853138313;0.00367594464989907;-0.00478141397513809;-0.00248922339380897;0.00290461272277298;-6.3900626571467E-05;-0.00027472587032662;-6.5303965612884E-05;0.000230428953102546	-0.961071373452311;0.444379498789802;6.42306076893561;-6.95640696077374;-2.95131985061169;3.08845434158818;-0.491217117046242;-1.34616490493784;-0.281391517465328;0.638099832314727	147.112945556641;310.175994873047;572.30419921875;687.339599609375;843.427185058594;940.474555074477;130.086318969727;204.08039855957;232.075103759766;361.117401123047	10
QE929_MSQ1321_20180329_Heba_ub_s2_ctrl_2	14620	10787	ACGLNFADLMAR	12	0	Unmodified	_ACGLNFADLMAR_							0	0	0	I3L9V2	2	HCD	FTMS	MULTI-MSMS	5	0	669.81829	1337.622	-0.9088	-0.00060873	-0.28326268	52.645	0.032071	44.318	30.111	NaN	NaN	1	0	0	0	-1	0	0	0	0	y1;y2;y4;y6;y7;y8;y10;b2;b3	1364.5;1921.9;5154.4;2933.4;1846.7;6113;8756.2;2465;2490.2	-0.000859830718752619;0.000380543995305516;0.00140923313438179;-0.00390040214381315;0.00640804530621608;-0.000164019212547828;0.00764029273159395;-9.5821543737884E-05;0.00040232588435174	-4.90995683969259;1.54594842954283;2.87434816546113;-5.7668520442994;7.78235771374598;-0.17496200528017;6.89834845108676;-0.41289017902009;1.39166832259445	175.119812011719;246.155685424805;490.279205322266;676.348571777344;823.406677246094;937.456176757813;1107.55390014987;232.075134277344;289.096099853516	9
QE929_MSQ1321_20180329_Heba_ub_s2_ctrl_2	7421	4328	ACGVSRPVIACSVTIK	16	1	Unmodified	_ACGVSRPVIACSVTIK_							0	0	0	A0A287AI22;F2Z5V3;A0A287AJR4	3	HCD	FTMS	MULTI-MSMS	7	1	573.30777	1716.9015	1.7931	0.001028	1.7911982	31.552	0.013912	31.319	12.723	NaN	NaN	1	0	0	0	-1	0	0	0	0	y1;y2;y3;y6;y7;y1-NH3;y12(2+);y14(2+);a2;b2;b9	13169.4;4493.3;5361.1;1633.3;1650.2;8119.9;1413.3;15300.3;8121.6;9513.9;1510.3	8.74957952987643E-05;0.00039598303129651;0.000589105568792547;0.00631342213125663;0.00296090133747384;-0.000323300040633967;-0.00476787116872401;0.00214845224377314;0.00042717842654838;-0.000477291270300384;-0.00671248342484887	0.594753446720553;1.52186164553716;1.63076933615062;8.9252133495999;3.80378224344437;-2.48526823202739;-7.16021314223992;2.88800742441039;2.09319414694133;-2.05662053045081;-7.13706750077186	147.112716674805;260.196472167969;361.243957519531;707.369323730469;778.409790039063;130.086578369141;665.883972167969;743.921994664456;204.079696655273;232.07551574707;940.510009765625	11
QE929_MSQ1321_20180329_Heba_ub_s4_10_1	15771	12128	ACNLEVILGFDGSR	14	0	Unmodified	_ACNLEVILGFDGSR_							0	0	0	I3LUR7;A0A286ZPQ1;A0A287B163;A0A287BPF4;A0A286ZMC0;A0A286ZLV2;A0A287BLM4;A0A287BL81;A0A286ZVG7;Q1T7A5	2	HCD	FTMS	MULTI-MSMS	7	0	775.88521	1549.7559	0.15856	0.00012302	-0.40641427	55.408	0.0010886	60.434	42.122	NaN	NaN	1	0	0	0	-1	0	0	0	0	y3;y6;y7;y8;y9;y10;b2;b3	5473.9;5177.4;6041;3091.6;3017.1;2163.9;5909.6;1511.9	0.000386209031262297;0.00203354098755426;0.00559215029386451;0.00713659944392475;0.00859494923770399;0.0212808188753115;-0.000584102793737884;0.000503744796844785	1.21003396586388;3.18593399236515;7.44262765068781;8.25565079253632;8.92038993328391;19.4781703255513;-2.5168640605086;1.45541572419866	319.172058105469;638.287231445313;751.367736816406;864.450256347656;963.517211914063;1092.54711914063;232.075622558594;346.117462158203	8
QE929_MSQ1321_20180329_Heba_ub_s5_10_2	14332	9549	ACNLEVILGFDGSR	14	0	Unmodified	_ACNLEVILGFDGSR_							0	0	0	I3LUR7;A0A286ZPQ1;A0A287B163;A0A287BPF4;A0A286ZMC0;A0A286ZLV2;A0A287BLM4;A0A287BL81;A0A286ZVG7;Q1T7A5	2	HCD	FTMS	MULTI-MSMS	5	0	775.88521	1549.7559	-0.34232	-0.0002656	0.10979607	55.295	0.012554	40.589	29.099	NaN	NaN	1	0	0	0	-1	0	0	0	0	y3;y6;y7;y8;y9;b2;b3	1928.9;2445.8;1895.5;2973;3036.7;1411.6;2090.6	0.0020036406718873;-0.00175063869994574;0.00333384951261451;-0.00433800993107525;0.00633664845645399;8.7283925012116E-05;0.00410481901559479	6.27765111223094;-2.7426967591445;4.43702774169807;-5.01816306694422;6.57656503302528;0.376102309065977;11.8597359919046	319.170440673828;638.291015625;751.369995117188;864.461730957031;963.519470214844;232.074951171875;346.113861083984	7
QE929_MSQ1321_20180329_Heba_ub_s6_10_3	15828	12196	ACNLEVILGFDGSR	14	0	Unmodified	_ACNLEVILGFDGSR_							0	0	0	I3LUR7;A0A286ZPQ1;A0A287B163;A0A287BPF4;A0A286ZMC0;A0A286ZLV2;A0A287BLM4;A0A287BL81;A0A286ZVG7;Q1T7A5	2	HCD	FTMS	MULTI-MSMS	7	0	775.88521	1549.7559	0.4038	0.0003133	0.49695382	55.3	0.0004241	70.977	43.879	NaN	NaN	1	0	0	0	-1	0	0	0	0	y1;y3;y6;y7;y8;y9;y10;b2;b3	1962.8;6805.6;8046.3;4831.6;7190.9;4649;6878.7;2866.5;1882.5	-9.68912656276189E-05;0.000203103562512297;0.000141451143804261;0.00301664043399796;-0.000675900556075248;0.00505491017520399;0.00663238137531152;0.000972293690637116;0.000381674484344785	-0.553287984036706;0.63634469508289;0.221609829446624;4.01485177749218;-0.781877780348838;5.24629092311434;6.07048642202947;4.18958355285569;1.10273069539511	175.119049072266;319.172241210938;638.289123535156;751.370312326266;864.458068847656;963.520751953125;1092.56176757813;232.074066162109;346.117584228516	9
QE929_MSQ1321_20180329_Heba_ub_s8_30_2	15610	11982	ACNLEVILGFDGSR	14	0	Unmodified	_ACNLEVILGFDGSR_							0	0	0	I3LUR7;A0A286ZPQ1;A0A287B163;A0A287BPF4;A0A286ZMC0;A0A286ZLV2;A0A287BLM4;A0A287BL81;A0A286ZVG7;Q1T7A5	2	HCD	FTMS	MULTI-MSMS	5	0	775.88521	1549.7559	0.33189	0.00025751	-0.66451944	54.867	0.0028397	50.284	34.059	NaN	NaN	1	0	0	0	-1	0	0	0	0	y3;y6;y7;y8;y9;y10;b2	5565.1;3091.9;5158.9;7357.9;5545.8;2781.7;2181.1	-0.000773458937487703;-0.00431411526244574;-0.00557728329988549;-0.00220177946232525;-0.00214723826229601;-0.00789398581218848;-0.00140807740311288	-2.42332029887525;-6.75882603819722;-7.42273073344677;-2.54700101168024;-2.22851683042055;-7.22511174362309;-6.06729990977965	319.173217773438;638.293579101563;751.37890625;864.459594726563;963.527954101563;1092.57629394531;232.076446533203	7
QE929_MSQ1321_20180329_Heba_ub_s9_30_3	15504	11890	ACNLEVILGFDGSR	14	0	Unmodified	_ACNLEVILGFDGSR_							0	0	0	I3LUR7;A0A286ZPQ1;A0A287B163;A0A287BPF4;A0A286ZMC0;A0A286ZLV2;A0A287BLM4;A0A287BL81;A0A286ZVG7;Q1T7A5	2	HCD	FTMS	MULTI-MSMS	8	0	775.88521	1549.7559	-0.31767	-0.00024648	-1.0516772	54.629	0.0017185	56.783	40.558	NaN	NaN	1	0	0	0	-1	0	0	0	0	y3;y6;y7;y8;y9;y10;b2	2830.1;2805.1;5213.2;9606.1;8587.6;2605.4;2797.1	0.0012407012187623;0.00252182223755426;-0.00350208798738549;0.00404176641825416;0.00669934023153473;0.00773101418781152;-0.000538326426550384	3.88725926623873;3.95092372599389;-4.6608942978315;4.67551709150512;6.95299156936993;7.07605024375859;-2.31961688521638	319.171203613281;638.286743164063;751.376831054688;864.453351180682;963.519107523069;1092.56066894531;232.075576782227	7
QE929_MSQ1321_20180329_Heba_ub_s6_10_3	21531	15922	ACPLDQAIGLLVAIFHK	17	0	Unmodified	_ACPLDQAIGLLVAIFHK_							0	0	0	I3L7Z6;Q2EN75	3	HCD	FTMS	MULTI-MSMS	4	1	622.68172	1865.0233	-1.1697	-0.00072835	0.29255162	77.835	3.2303E-05	64.675	54.19	NaN	NaN	1	0	0	0	-1	0	0	0	0	y2;y3;y4;y5;y6;y7;y9;y10;y11;y15(2+);a2;b2	6958.9;5023.3;4784.6;12460.6;10335.5;7921.7;21355.5;5696;4271.3;1758.2;9096.7;12238.6	0.000848113078120605;0.00120783005939984;0.00119588272502824;-0.000435915165326151;0.000198695607764421;-0.00234533346747412;0.00509344397426048;0.00135093121275531;0.0169279711412855;0.0022698783626538;0.00158684639529838;0.00124695189376212	2.98451802723001;2.80083730258964;2.19700936634916;-0.708388472043912;0.278117856814361;-2.8341845914095;5.10562487261224;1.21628589908479;14.3248147618068;2.77497081321878;7.77566528417976;5.37308364585894	284.170867919922;431.238922119141;544.322998046875;615.361743632565;714.429522937992;827.516130947468;997.614219874026;1110.70202636719;1181.72356311506;817.982788085938;204.078536987305;232.073791503906	12
QE929_MSQ1321_20180329_Heba_ub_s8_30_2	21367	15700	ACPLDQAIGLLVAIFHK	17	0	Unmodified	_ACPLDQAIGLLVAIFHK_							0	0	0	I3L7Z6;Q2EN75	3	HCD	FTMS	MULTI-MSMS	2	1	622.68172	1865.0233	-1.5139	-0.00094266	1.0968311	77.749	0.024856	22.475	12.554	NaN	NaN	1	0	0	0	-1	0	0	0	0	y3;y6;y9;a2;b2	2148.2;1950.2;2226.3;1932.9;2164.9	0.00276422654377484;0.000400344537524688;0.00792415784394507;-0.00038153739376412;0.000102542714074616	6.40998847384809;0.560369690317773;7.94313089249718;-1.8695435562076;0.441851739271918	431.237365722656;714.429321289063;997.611389160156;204.080505371094;232.074935913086	5
QE929_MSQ1321_20180329_Heba_ub_s4_10_1	11264	7907	ACQSIYPLHDVFVR	14	0	Unmodified	_ACQSIYPLHDVFVR_							0	0	0	A0A287B4K6;F2Z5C7;Q6QAP5	3	HCD	FTMS	MULTI-MSMS	12	0	568.95573	1703.8454	-1.9337	-0.0011002	-2.8699898	42.708	0.021969	28.297	17.192	NaN	NaN	1	0	0	0	-1	0	0	0	0	y1;y6;y8;y9;y6(2+);b2	1477;1597.5;6971.8;1404.6;2032.1;2139.6	-0.000447843414065119;0.00923095290625042;0.00799726186880889;0.0191407415752565;-0.00129829219997646;0.000316165760949616	-2.55736037242409;11.950988000884;8.13938464576286;16.7081798812683;-3.35727633399722;1.36234466998298	175.119400024414;772.400817871094;982.538879394531;1145.59106445313;386.7099609375;232.074722290039	6
QE929_MSQ1321_20180329_Heba_ub_s6_10_3	11440	8096	ACQSIYPLHDVFVR	14	0	Unmodified	_ACQSIYPLHDVFVR_							0	0	0	A0A287B4K6;F2Z5C7;Q6QAP5	3	HCD	FTMS	MULTI-MSMS	11	1	568.95573	1703.8454	-1.9232	-0.0010942	-1.4614113	42.903	0.041365	18.833	5.4289	NaN	NaN	1	0	0	0	-1	0	0	0	0	y1;y5;y6;y8;y8(2+)	1546.7;1723.7;1538.9;9573.9;1399.3	-0.000127408843752619;-0.00164624152500892;0.00959716384375042;0.00779814743782481;0.000800926734427776	-0.727555467120032;-2.59106683488409;12.4251142307372;7.93673005826778;1.6286404491432	175.119079589844;635.352783203125;772.400451660156;982.539078508962;491.776275634766	5
QE929_MSQ1321_20180329_Heba_ub_s8_30_2	11171	7827	ACQSIYPLHDVFVR	14	0	Unmodified	_ACQSIYPLHDVFVR_							0	0	0	A0A287B4K6;F2Z5C7;Q6QAP5	3	HCD	FTMS	MULTI-MSMS	10	1	568.95573	1703.8454	-1.9585	-0.0011143	-0.757122	42.331	0.0010951	50.145	37.98	NaN	NaN	1	0	0	0	-1	0	0	0	0	y1;y5;y6;y8;y6(2+);y8(2+);y9(2+);a2	1534.4;2148.2;1684.2;9969.4;1816;1400.3;2072.6;1385.5	-0.000386808257815119;0.00280932488124108;-0.00364746506249958;0.00841487543095809;0.00346244998752354;0.000770409156302776;0.00100157283759472;-6.11028234516198E-05	-2.20882662102126;4.42170815447146;-4.72216518171964;8.56442343814726;8.95371974769092;1.56658453582373;1.74700735575509;-0.299405958842232	175.119338989258;635.348327636719;772.413696289063;982.538461780969;386.705200195313;491.776306152344;573.307739257813;204.080184936523	8
QE929_MSQ1321_20180329_Heba_ub_s4_10_1	4783	1846	ACVCVPESR	9	0	Unmodified	_ACVCVPESR_							0	0	0	F1SRC2;A0A287B8C4	2	HCD	FTMS	MULTI-MSMS	8	0	539.24443	1076.4743	-0.99897	-0.00053869	-0.60570763	24.475	0.0022183	98.299	67.226	NaN	NaN	1	0	0	0	-1	0	0	0	0	y1;y2;y4;y5;y6;y7;y4-NH3;y6-NH3;a2;b2;b3	6612.9;8860.3;19419.8;10524.1;27562.7;26538.4;6506.4;1414.5;5601.9;17815.8;1345.4	-0.000203702789065119;-5.09032406057486E-05;0.000323102884124182;-0.00106604788288678;0.000641103412817756;0.00231693706916758;-0.000487441306233904;-0.00689407370623485;-0.00032050223751412;1.0989979699616E-05;0.000508036062512929	-1.1632239090982;-0.194175244383451;0.661762461076663;-1.81511863143546;0.857841585801453;2.73736483776099;-1.03442345583441;-9.43972433799095;-1.57047010828014;0.0473552877257964;1.53418960362186	175.119155883789;262.151031494141;488.246014436216;587.315817503183;747.344758553287;846.411496635831;471.220275878906;730.325744628906;204.080444335938;232.07502746582;331.142944335938	11
QE929_MSQ1321_20180329_Heba_ub_s8_30_2	4776	1874	ACVCVPESR	9	0	Unmodified	_ACVCVPESR_							0	0	0	F1SRC2;A0A287B8C4	2	HCD	FTMS	MULTI-MSMS	6	0	539.24443	1076.4743	-0.54421	-0.00029346	-0.41991592	24.162	0.0096125	61.962	46.812	NaN	NaN	1	0	0	0	-1	0	0	0	0	y1;y2;y4;y5;y6;y7;y4-NH3;a2;b2	4788.2;7006;13339.7;2780.9;18386.3;18531.7;2414;4475.1;14359.5	9.92025780988115E-06;0.000345825275019251;-0.0010018229301636;-0.00147168923126628;-0.00205416928724844;0.00210376416373492;-0.000578994040608904;0.00022881416873588;-0.000339962168737884	0.0566486850697765;1.3191853429172;-2.05187586167419;-2.50578678618268;-2.74861348189825;2.48550928508575;-1.22871183129175;1.12119897314717;-1.46487822644249	175.118942260742;262.150634765625;488.24733936203;587.316223144531;747.347453825987;846.411709808736;471.220367431641;204.079895019531;232.075378417969	9
QE929_MSQ1321_20180329_Heba_ub_s4_10_1	6437	3384	ADAGTAVTFQCR	12	0	Unmodified	_ADAGTAVTFQCR_							0	0	0	F1S6Q3	2	HCD	FTMS	MULTI-MSMS	4	0	648.80369	1295.5928	-1.5723	-0.0010201	-1.688231	29.148	1.2685E-09	157.66	116.01	NaN	NaN	1	0	0	0	-1	0	0	0	0	y1;y2;y3;y4;y5;y6;y7;y8;y9;y10;y9-H2O;y1-NH3;y2-NH3;y3-NH3;y5-NH3;a2;b2;b3;b4;b5;b6;b3-H2O;b5-H2O;b6-H2O	13002.3;5552;7890.6;19749.8;96331.5;71099.8;55486.4;13580.8;24100.7;4726.3;2686;7062.8;9181.8;2822.2;1871.2;11140.4;26367.7;8346.5;1744.5;2444.2;2001.6;1622;12519.5;6365.3	-0.000524137359377619;-5.78207249759544E-05;-0.000684410887458853;-0.000709200010987843;-0.000135189475258812;-0.00122510276548837;-0.000666798387669587;-0.00409092061261163;0.00740951639454579;0.0174485407162592;0.000948741687466281;-0.00079760409374785;-0.000361805037471186;-0.00443688152807908;0.0037148349437075;-0.0004703737859586;-0.000291469459369864;-0.00071430275312423;-0.0015589287625061…	-2.9930272200264;-0.172522106350802;-1.47754273105566;-1.16209469009271;-0.190053194039937;-1.51173738033391;-0.756495735407907;-4.16386500105976;7.12801997508749;15.7120651836875;0.928784498579268;-5.04515115323756;-1.13731030973645;-9.94401634075803;5.3505214069893;-2.9568958055622;-1.55806344094274;-2.76744439954626;-4.94691553293251;-6.87482449046798;0.400240666292713;1.83159363158498;-0.1244…	175.119476318359;335.149658203125;463.208862304688;610.277301010011;711.324405473575;810.393909303065;881.430464786488;982.481567382813;1039.49153066941;1110.51860543288;1021.48742675781;158.093200683594;318.123413085938;446.186065673828;694.294006347656;159.076889038086;187.071624755859;258.109161376953;315.131469726563;416.180450439453;487.214508056641;240.097442626953;398.167074150037;469.2046…	24
QE929_MSQ1321_20180329_Heba_ub_s5_10_2	5978	2574	ADAGTAVTFQCR	12	0	Unmodified	_ADAGTAVTFQCR_							0	0	0	F1S6Q3	2	HCD	FTMS	MULTI-MSMS	6	0	648.80369	1295.5928	-1.4384	-0.00093325	-1.379492	29.109	0.014518	44.863	25.592	NaN	NaN	1	0	0	0	-1	0	0	0	0	y1;y2;y4;y5;y6;y7;y8;a2;b2	1621.5;1289.5;4965.6;21882.6;14020.1;9602;2661.5;2563.7;2543.4	-0.000951383453127619;-0.000912312912475954;0.000102552187513538;0.00117699115185133;0.00328909236827712;-0.00214781268130082;0.00518642313738837;-8.89040593960999E-05;-0.000138881568744864	-5.43275455138348;-2.72209911045353;0.168042173209486;1.65465055605414;4.05865672494279;-2.4367311526808;5.27895106047435;-0.558876107824378;-0.742398438069512	175.119903564453;335.150512695313;610.276489257813;711.323093292948;810.389395107932;881.431945800781;982.472290039063;159.076507568359;187.071472167969	9
QE929_MSQ1321_20180329_Heba_ub_s6_10_3	6615	3606	ADAGTAVTFQCR	12	0	Unmodified	_ADAGTAVTFQCR_							0	0	0	F1S6Q3	2	HCD	FTMS	MULTI-MSMS	7	0	648.80369	1295.5928	-1.4388	-0.00093349	-0.91638358	29.201	0.00036862	82.287	50.914	NaN	NaN	1	0	0	0	-1	0	0	0	0	y1;y2;y3;y4;y5;y6;y7;y9;y9-H2O;y1-NH3;y2-NH3;a2;b2	5653.6;1585.1;2273.6;5982.4;37064.5;33159.6;27644.5;12851.8;1856.9;1832.3;1995.2;2700.1;10071.1	0.000238802093747381;0.00360428865002405;0.00459513012816615;0.00413087250001354;0.00148055278646098;0.00127140169479389;0.00335056425728908;0.0142922169668509;0.0137050893437163;0.00030102871875215;0.000675792618778814;0.0001094601984164;0.000471469993755136	1.36365833861903;10.7543837373364;9.92032509927843;6.76889875330061;2.08140777693939;1.56887360195888;3.80129762055793;13.7493295305304;13.4169644541584;1.90413508864254;2.12431652360684;0.688098680212388;2.5202748796755	175.118713378906;335.14599609375;463.203582763672;610.2724609375;711.322789731313;810.391412798605;881.426447423843;1039.48464796883;1021.47467041016;158.092102050781;318.122375488281;159.076309204102;187.070861816406	13
QE929_MSQ1321_20180329_Heba_ub_s7_30_1	6315	3140	ADAGTAVTFQCR	12	0	Unmodified	_ADAGTAVTFQCR_							0	0	0	F1S6Q3	2	HCD	FTMS	MULTI-MSMS	7	0	648.80369	1295.5928	-1.2476	-0.00080947	-1.0707531	29.093	0.00020959	102.06	71.807	NaN	NaN	1	0	0	0	-1	0	0	0	0	y1;y3;y4;y5;y6;y7;y8;y9;y10;y3-NH3;a2;b2;b4	4835.6;2333;6177.1;29024.1;19856.3;14998.3;2081.5;4934.7;1638.7;1607.1;2781.8;6586.1;1304	-0.000691984039065119;0.000322669190666147;-0.000505054730183474;0.00160977779228233;0.00227220848955767;0.00530190411825515;0.0139754856373884;0.00907202173743826;0.00126393453751916;-0.00150719402807908;-0.0003025271062711;-7.78464124948641E-05;0.00323233100311882	-3.95149294851792;0.696596974828255;-0.827582638736025;2.26307677466161;2.8038442409171;6.01515403963766;14.2249413067222;8.72737870303747;1.13813141997533;-3.37797174863477;-1.90176855548267;-0.416132064346254;10.2572432738645	175.119644165039;463.207855224609;610.27709686473;711.322660506308;810.39041199181;881.424496083982;982.463500976563;1039.48986816406;1110.53479003906;446.183135986328;159.076721191406;187.071411132813;315.126678466797	13
QE929_MSQ1321_20180329_Heba_ub_s8_30_2	6343	3334	ADAGTAVTFQCR	12	0	Unmodified	_ADAGTAVTFQCR_							0	0	0	F1S6Q3	2	HCD	FTMS	MULTI-MSMS	4	0	648.80369	1295.5928	-0.86399	-0.00056056	-0.76201409	28.606	0.00023418	88.496	65.067	NaN	NaN	1	0	0	0	-1	0	0	0	0	y1;y3;y4;y5;y6;y7;y8;y9;a2;b2;b3;b5;b3-H2O;b5-H2O	8079.3;5329;7000.7;36501;31480.7;28282.2;7232.2;9357.7;5475.9;11269.6;2840.5;1795.4;1591.4;7394	-5.11148984401189E-05;-0.000135094481208853;0.000896009218763538;0.000953749593008979;0.00085275990829814;0.000895519012942714;0.008470948303966;0.0118067510579749;0.0002162717218539;-0.000260951881244864;-0.00043964454999923;0.000221107837489853;-0.000872494912499633;0.00106999575621103	-0.291886645527271;-0.29164951798322;1.4682040017796;1.34081024878468;1.05228097719401;1.01598553262113;8.62210233241418;11.3582464642561;1.35954793112405;-1.3949305468177;-1.70332976748023;0.531282703971279;-3.63390019629831;2.68731101661679	175.119003295898;463.208312988281;610.275695800781;711.323316534507;810.391831440392;881.428902469087;982.469005513896;1039.48713343474;159.076202392578;187.071594238281;258.10888671875;416.177368164063;240.098754882813;398.165954589844	14
QE929_MSQ1321_20180329_Heba_ub_s9_30_3	6277	3264	ADAGTAVTFQCR	12	0	Unmodified	_ADAGTAVTFQCR_							0	0	0	F1S6Q3	2	HCD	FTMS	MULTI-MSMS	9	0	648.80369	1295.5928	-0.70331	-0.00045631	-1.379492	28.547	0.00020805	105.4	76.02	NaN	NaN	1	0	0	0	-1	0	0	0	0	y1;y2;y3;y4;y5;y6;y7;y8;y9;y1-NH3;y2-NH3;y3-NH3;y4-NH3;a2;b2	5919.1;2505.5;4596.2;10922.6;30537.7;25317.8;24939.4;2784.2;7589.1;1569.1;2918.1;1568.8;1467.9;4276.8;7282.8	0.000452425140622381;0.00119339997814905;-0.00492635424683385;0.00271411081655515;0.000147431687537392;0.000110425859929819;0.00198773972772415;0.000974997356138374;0.00577532161423733;0.00039258145312715;0.000401134415653814;-0.00416222332495408;0.00339964209376831;-0.0005619265203336;-0.000138881568744864	2.58353709775453;3.56081053433632;-10.6351789309394;4.44736521705258;0.20726372521459;0.136262181445599;2.25513616045769;0.992387456274711;5.55590148107602;2.48324663523714;1.26094264419433;-9.32845332317704;5.73057114355683;-3.53241882167096;-0.742398438069512	175.118499755859;335.148406982422;463.213104248047;610.273877699183;711.324122852412;810.39257377444;881.427810248372;982.476501464844;1039.49316486419;158.092010498047;318.122650146484;446.185791015625;593.246643066406;159.07698059082;187.071472167969	15
QE929_MSQ1321_20180329_Heba_ub_s1_ctrl_1	4289	1324	ADCVLER	7	0	Unmodified	_ADCVLER_							0	0	0	F1S902;CON__ENSEMBL:ENSBTAP00000006074	2	HCD	FTMS	MULTI-MSMS	3	0	431.708	861.40145	0.23671	0.00010219	0.22676813	22.969	0.0033219	91.626	39.395	NaN	NaN	1	0	0	0	-1	0	0	0	0	y1;y2;y3;y4;y5;y6;y1-NH3;y2-NH3;y3-NH3;y5-NH3;a2;b2;b3	38639.1;16729.7;64400.3;50835.5;46718.4;13931.8;2556.8;7404.6;5252.1;1675.2;20441.7;17224.6;9574.1	-2.05973203151189E-05;-0.000129541089904706;-5.91454955838344E-05;5.96282692413297E-05;0.000589602075251605;0.000832506557230772;-0.00027880526562285;-0.000532388753128998;0.000554296724999404;-0.00219022630005838;3.31662531039001E-05;0.000166294212505136;0.00124296240932154	-0.11761901059797;-0.425895504363247;-0.141752209939528;0.115488391659722;0.871748701793747;1.05198040699877;-1.76355579713723;-1.85413750708838;1.38498524402109;-3.32194573492438;0.208492624471325;0.888935559546067;3.58098462884893	175.11897277832;304.16167481829;417.245668403096;516.313963545531;676.344081773125;791.370781900643;158.092681884766;287.135528564453;400.218505859375;659.3203125;159.076385498047;187.071166992188;347.100738525391	13
QE929_MSQ1321_20180329_Heba_ub_s2_ctrl_2	4495	1623	ADCVLER	7	0	Unmodified	_ADCVLER_							0	0	0	F1S902;CON__ENSEMBL:ENSBTAP00000006074	2	HCD	FTMS	MULTI-MSMS	6	0	431.708	861.40145	0.16459	7.1056E-05	-0.0054116463	23.23	0.0033219	91.626	48.908	NaN	NaN	1	0	0	0	-1	0	0	0	0	y1;y2;y3;y4;y5;y6;y6-H2O;y1-NH3;y2-NH3;y3-NH3;y5-NH3;a2;b2;b3	46907.7;16353.9;70524.6;61145.2;51625.7;18539.1;2071.7;2396.9;6112.2;8881.5;2355.7;19757.4;15286.8;6449.7	2.51790468723812E-05;-0.000136851706258767;8.77463704114234E-05;0.000396382140479545;0.000724408727933223;0.00107379423695875;0.00704581464992771;-1.94058515603501E-05;0.000413656168746002;-4.30860928872789E-05;-0.00402128098755838;7.89426202914001E-05;-0.000138881568744864;-0.000740680168803465	0.143782555680577;-0.449930791087512;0.210299130578114;0.76771582214988;1.0710655890133;1.35687921378401;9.11072369747741;-0.122750042382001;1.4406351374198;-0.107656262627737;-6.09911410813224;0.496256202710713;-0.742398438069512;-2.13389328720112	175.118927001953;304.161682128906;417.24552151123;516.313626791659;676.343946966472;791.370540612963;773.35400390625;158.092422485352;287.134582519531;400.219103242193;659.322143554688;159.07633972168;187.071472167969;347.102722167969	14
QE929_MSQ1321_20180329_Heba_ub_s3_ctrl_3	4283	1255	ADCVLER	7	0	Unmodified	_ADCVLER_							0	0	0	F1S902;CON__ENSEMBL:ENSBTAP00000006074	2	HCD	FTMS	MULTI-MSMS	4	0	431.708	861.40145	0.45467	0.00019628	-0.23759143	23.323	0.017825	65.252	20.641	NaN	NaN	1	0	0	0	-1	0	0	0	0	y1;y2;y3;y4;y5;y6;y3-NH3;a2;b2;b3	17592;3956.1;24653.8;18974.9;16081;7814.9;1381;7307;4015.4;1728.9	0.000345613617184881;0.000595570168741233;0.000173600444782096;0.00113462074000381;0.0019667857911827;0.00386645511446204;0.000889990084374404;-4.31276922085999E-05;-1.55246718236413E-06;0.000998821784321535	1.97359734616147;1.95807571391031;0.41606313681701;2.19754487086992;2.90797221266205;4.88578808583963;2.2237623144527;-0.271112971226337;-0.00829879780192585;2.87761151423363	175.118606567383;304.160949707031;417.245435657155;516.31288855306;676.342704589409;791.367747952085;400.218170166016;159.076461791992;187.071334838867;347.100982666016	10
QE929_MSQ1321_20180329_Heba_ub_s4_10_1	4389	1479	ADCVLER	7	0	Unmodified	_ADCVLER_							0	0	0	F1S902;CON__ENSEMBL:ENSBTAP00000006074	2	HCD	FTMS	MULTI-MSMS	5	0	431.708	861.40145	-0.11998	-5.1797E-05	-0.0054116463	23.366	0.0039258	132.09	79.863	NaN	NaN	1	0	0	0	-1	0	0	0	0	y1;y2;y3;y4;y5;y6;y3-H2O;y4-H2O;y5-H2O;y6-H2O;y1-NH3;y2-NH3;y3-NH3;y4-NH3;y5-NH3;a2;b2;b3	206204.5;85078.3;389062.3;281648;295944.3;102123.7;5408.2;1662.5;19826.7;15895.4;21323.5;29667.3;38738.4;8934;23552.6;104468.4;79366.8;54458.2	-3.58561093776189E-05;9.38901598033226E-05;-6.53925610549777E-07;-0.000294933582381418;0.000439345172935646;-0.001369297748397;0.000974747081272653;0.0018227453124382;0.00298078305627314;0.00246104886150533;-0.00021777010937285;0.000260131651828033;0.00101090706795048;0.00066288980264062;0.00150840398691798;-8.89040593960999E-05;-0.000215175514057364;-1.94948737544109E-05	-0.204752835654924;0.308685270191748;-0.00156724383676185;-0.571228749693667;0.649588112279696;-1.73028113998332;2.44154283150692;3.65791557100418;4.5277869129637;3.18228684281025;-1.37748433925965;0.905956748430907;2.52589074842413;1.32767336888121;2.28782948159722;-0.558876107824378;-1.15023110583367;-0.0561646827134946	175.118988037109;304.16145138704;417.245609911526;516.314318107382;676.344232030027;791.372983704948;399.234069824219;498.301635742188;658.331125905844;773.358588672038;158.092620849609;287.134736044048;400.218049249032;499.286811182497;659.316613869713;159.076507568359;187.071548461914;347.102000982674	18
QE929_MSQ1321_20180329_Heba_ub_s5_10_2	4316	1285	ADCVLER	7	0	Unmodified	_ADCVLER_							0	0	0	F1S902;CON__ENSEMBL:ENSBTAP00000006074	2	HCD	FTMS	MULTI-MSMS	2	0	431.708	861.40145	-0.084236	-3.6366E-05	-0.23759143	23.542	0.013586	71.342	26.369	NaN	NaN	1	0	0	0	-1	0	0	0	0	y1;y2;y3;y4;y5;y6;y1-NH3;y2-NH3;y3-NH3;a2;b2;b3	25287.6;9274.5;44647;30332;33088;9306.9;1211.9;4657.6;2035.1;14947.2;6157.1;5310.9	5.56966249973812E-05;-0.00138807240938377;-0.000312613673770556;0.000272556031177373;-0.000799197625383385;0.00179615338277017;-9.56997968728501E-05;1.69276531210016E-05;-0.0016734864781256;-8.89040593960999E-05;0.000196811790630136;0.000785198737446535	0.318050342456051;-4.56358174251396;-0.749231226439649;0.527888383470826;-1.18164112891377;2.2696763780219;-0.605340529195194;0.0589536432145328;-4.18140875135201;-0.558876107824378;1.05206925204546;2.26216085061438	175.118896484375;304.162933349609;417.245921871274;516.313750617769;676.345470572825;791.369818253817;158.092498779297;287.134979248047;400.220733642578;159.076507568359;187.071136474609;347.101196289063	12
QE929_MSQ1321_20180329_Heba_ub_s6_10_3	4584	1715	ADCVLER	7	0	Unmodified	_ADCVLER_							0	0	0	F1S902;CON__ENSEMBL:ENSBTAP00000006074	2	HCD	FTMS	MULTI-MSMS	13	0	431.708	861.40145	0.22699	9.7991E-05	-0.0054116463	23.453	0.011584	146.94	94.714	NaN	NaN	1	0	0	0	-1	0	0	0	0	y1;y2;y3;y4;y5;y6;y3-H2O;y4-H2O;y5-H2O;y6-H2O;y1-NH3;y2-NH3;y3-NH3;y4-NH3;y5-NH3;a2;b2;b3	111438.7;41968.3;199043.7;153904.6;156720.5;52906.3;1480.5;1736;12828.8;4337.6;11179.3;17049.9;19171.9;6087.8;13418.1;54723.7;40274.8;22148.9	0.000254060882809881;0.000601473264964625;0.000688973063006415;0.00052367868499914;0.00158995829315245;-0.000522243992350013;-0.000337508778102347;0.000418936718688201;0.00073834989336774;0.00261623107280684;0.00033154629687715;0.001176595621871;0.00104070617663865;-0.00204619137196005;0.000524549330748414;0.0002010129327914;2.89651109426359E-05;0.00110977506869858	1.45079243699959;1.97748355670654;1.65124374081433;1.01426494854624;2.35081623045742;-0.659922137971607;-0.84538794218056;0.840726797624737;1.12154408218836;3.38294762106742;2.0971721963142;4.0977256653073;2.60034812542684;-4.09820612873963;0.795594312299403;1.26362655435988;0.154834601959525;3.1972696099048	175.118698120117;304.160943803935;417.244920284537;516.313499495115;676.343081416907;791.372136651192;399.235382080078;498.303039550781;658.333368339007;773.358433489827;158.092071533203;287.133819580078;400.218019449923;499.289520263672;659.317597724369;159.076217651367;187.071304321289;347.100871712731	18
QE929_MSQ1321_20180329_Heba_ub_s7_30_1	4436	1508	ADCVLER	7	0	Unmodified	_ADCVLER_							0	0	0	F1S902;CON__ENSEMBL:ENSBTAP00000006074	2	HCD	FTMS	MULTI-MSMS	5	0	431.708	861.40145	0.15936	6.8795E-05	-0.0054116463	23.429	0.0084775	79.469	34.858	NaN	NaN	1	0	0	0	-1	0	0	0	0	y1;y2;y3;y4;y5;y6;y1-NH3;y2-NH3;y3-NH3;y5-NH3;a2;b2;b3	30748.9;11405.2;57270.3;39548.4;39763.5;12545.4;2515.9;4176.2;4197.4;1931.3;15269.5;12616.7;6683.6	2.51790468723812E-05;-0.000313463236636835;-0.00047438355727536;0.00079226811794797;-8.39532017380407E-05;0.00355954903545808;-0.00015673495312285;-0.000715494221878998;0.0029651853968744;-0.00334989426880838;-7.36452703335999E-05;-0.000199916724994864;0.00133451514369654	0.143782555680577;-1.03058035591614;-1.13693950854034;1.53447184872297;-0.12412782249975;4.49796907217344;-0.991412583279084;-2.49183293056037;7.40896089421757;-5.08082082901581;-0.462955080693398;-1.06866459889326;3.84474980192608	175.118927001953;304.161858740437;417.246083641157;516.313230905682;676.344755328402;791.368054858164;158.092559814453;287.135711669922;400.216094970703;659.321472167969;159.07649230957;187.071533203125;347.100646972656	13
QE929_MSQ1321_20180329_Heba_ub_s8_30_2	4419	1540	ADCVLER	7	0	Unmodified	_ADCVLER_							0	0	0	F1S902;CON__ENSEMBL:ENSBTAP00000006074	2	HCD	FTMS	MULTI-MSMS	3	0	431.708	861.40145	-0.14983	-6.4684E-05	0.22676813	23.157	0.011584	146.94	94.714	NaN	NaN	1	0	0	0	-1	0	0	0	0	y1;y2;y3;y4;y5;y6;y3-H2O;y4-H2O;y5-H2O;y6-H2O;y1-NH3;y2-NH3;y3-NH3;y4-NH3;y5-NH3;a2;b2;b3	220079.5;93168.3;424758.1;332390;312116.1;104875;6107.6;3010.6;31786.1;17427.8;21622.1;35690;42449.3;7680.1;25631.3;119417.8;86358.4;62633.4	-9.68912656276189E-05;-8.208899936335E-05;5.94097027146745E-05;-0.000136111507799797;0.000285092207036541;-0.000122326366636116;0.00182923926877265;-0.0016867761719368;0.00246680337818361;0.00349504226403496;-0.00033984042187285;0.00011216045203355;0.00074926927419483;-0.000611865200085049;-0.00299020271779682;-8.89040593960999E-05;-0.000260951881244864;-9.07241168874862E-05	-0.553287984036706;-0.269886113097751;0.142385467589365;-0.263621489653131;0.421519292269625;-0.154575101634316;4.58188146307247;-3.38502660060687;3.7470527447421;4.51930965552836;-2.14962695691217;0.390619385792196;1.87215140790175;-1.22547526632078;-4.53527524177951;-0.558876107824378;-1.3949305468177;-0.261375901069517	175.119049072266;304.161627366199;417.245549847897;516.314159285308;676.344386282993;791.371736733567;399.233215332031;498.305145263672;658.331639885522;773.357554678636;158.092742919922;287.134884015248;400.218310886826;499.2880859375;659.321112476418;159.076507568359;187.071594238281;347.102072211917	18
QE929_MSQ1321_20180329_Heba_ub_s9_30_3	4365	1493	ADCVLER	7	0	Unmodified	_ADCVLER_							0	0	0	F1S902;CON__ENSEMBL:ENSBTAP00000006074	2	HCD	FTMS	MULTI-MSMS	6	0	431.708	861.40145	0.05458	2.3563E-05	-0.0054116463	23.114	0.0039258	132.09	79.863	NaN	NaN	1	0	0	0	-1	0	0	0	0	y1;y2;y3;y4;y5;y6;y3-H2O;y5-H2O;y6-H2O;y1-NH3;y2-NH3;y3-NH3;y4-NH3;y5-NH3;a2;b2;b3	113826.8;44648.2;228415.6;158144.1;152451.5;54171.9;2744.3;10951;6808.5;13063.7;17919.2;20795.4;4546.8;15301.7;56888.1;44356.8;25468.6	-3.58561093776189E-05;0.000136295443212475;0.000139510978726776;0.000269551359451725;0.00114129446876632;0.00150711201706599;0.000272842784397653;0.00500885596602529;0.000252517373269257;-0.00023302889843535;0.001237630778121;0.00078350838833785;-0.00277861324696005;0.00538700945787696;-5.83864812710999E-05;-0.000276210670307364;7.57213791757749E-06	-0.204752835654924;0.448102353512737;0.334361877701143;0.522068911704485;1.68744789889553;1.90443384602577;0.683414381007849;7.60843775934146;0.326519490233226;-1.47400223167618;4.31029351753279;1.95770266890516;-5.56512616061428;8.17064371692734;-0.36703403516072;-1.47649700053332;0.0218153121751401	175.118988037109;304.161408981757;417.245469746621;516.31375362244;676.343530080731;791.370107295183;399.234771728516;658.329097832934;773.360797203527;158.092636108398;287.133758544922;400.218276647712;499.290252685547;659.312735264242;159.076477050781;187.07160949707;347.101973915662	17
QE929_MSQ1321_20180329_Heba_ub_s4_10_1	7495	4376	ADDGRPFPQVIK	12	1	Unmodified	_ADDGRPFPQVIK_							0	0	0	A0A286ZYX8;A0A287B8F3;A0A287A1V5	3	HCD	FTMS	MULTI-MSMS	6	0	448.24198	1341.7041	-0.52721	-0.00023632	-0.84127007	32.116	0.0067102	36.847	11.609	NaN	NaN	1	0	0	0	-1	0	0	0	0	y1;y2;y5;y9;y10;y11;y1-NH3;a2;b2	17298;11164.2;4588.4;8392.1;7988.2;6618.2;13937.8;13050.1;6662.6	-3.45745172012357E-05;-0.00076368493745349;0.000463762631284226;-0.00182007030707609;-0.00173246658550852;0.0024609778076865;-0.000247006095321467;9.42014093539001E-05;-1.68112562448641E-05	-0.235020393163226;-2.93501878577825;0.793602927860245;-1.74734209200716;-1.49783253903855;1.93523030524092;-1.89878343549193;0.592177432260672;-0.0898654777232762	147.112838745117;260.197631835938;584.376159667969;1041.62219602081;1156.64905144909;1271.67180103669;130.086502075195;159.076324462891;187.071350097656	9
QE929_MSQ1321_20180329_Heba_ub_s4_10_1	7496	4377	ADDGRPFPQVIK	12	1	Unmodified	_ADDGRPFPQVIK_							0	0	0	A0A286ZYX8;A0A287B8F3;A0A287A1V5	2	HCD	FTMS	MULTI-MSMS	7	0	671.85933	1341.7041	-0.086066	-5.7824E-05	-0.18802126	32.119	0.017871	50.108	16.845	NaN	NaN	1	0	0	0	-1	0	0	0	0	y1;y2;y5;y7;y1-NH3;a2;b2;b5;b7;b9;b10;b11	21670.2;14589.5;2530.5;1605.8;11839.2;1275.7;2131.8;2975.4;16492.3;31265.3;18400.6;2318.7	7.22370062362643E-05;-0.00061109704682849;-0.00350352252496577;-0.00250397698118832;-9.4418204696467E-05;-0.0023624636297086;-0.000428798560932364;0.00161278885002503;-0.00154455178483204;-0.0013309925715248;0.00489102984192868;0.00391938736242992	0.49103164142769;-2.34858941983035;-5.99528006407857;-3.02230061418873;-0.725811778626945;-14.8509035143331;-2.29216080584958;3.13029625098089;-2.03406183835388;-1.35200997050462;4.51403192061832;3.27543125945999	147.112731933594;260.197479248047;584.380126953125;828.500305175781;130.086349487305;159.07878112793;187.071762084961;515.21923828125;759.343573390085;984.454701194272;1083.51689308806;1196.60192871094	12
QE929_MSQ1321_20180329_Heba_ub_s4_10_1	6821	3744	ADEGISFR	8	0	Unmodified	_ADEGISFR_							0	0	0	F1S3U9;A0A286ZND5	2	HCD	FTMS	MULTI-MSMS	4	0	447.71942	893.4243	-0.20629	-9.2358E-05	0.39332521	30.221	0.0029977	97.798	38.817	NaN	NaN	1	0	0	0	-1	0	0	0	0	y1;y2;y3;y4;y5;y6;y7;y6-H2O;y1-NH3;y2-NH3;y3-NH3;a2;b2;b2-H2O	16787;7909.9;42848.6;9678.1;45006.1;29227;7953.7;8394.8;4565.6;5152.2;4414.9;19750.2;21067.7;1481.9	-2.05973203151189E-05;-0.000927359831223384;-0.000968611957262056;-0.0038342693269442;-0.000774519353058167;-0.000312450913384055;0.000234734333730557;-0.00331535956217976;4.16293046896499E-05;0.000477640231281384;-0.000422416665571745;-0.0002720095281461;-0.000199916724994864;-0.000602249509370267	-0.11761901059797;-2.87831634499489;-2.36696910652086;-7.341022000107;-1.33693250175045;-0.441085691840177;0.285081346214513;-4.80236149957262;0.263322682435638;1.56521070952474;-1.07706251032125;-1.70992699806554;-1.06866459889326;-3.56231294200262	175.11897277832;322.188293457031;409.220363119057;522.307292756827;579.325696730453;708.367827758213;823.394223604966;690.360265980562;158.092361450195;305.160339355469;392.193267822266;159.076690673828;187.071533203125;169.061370849609	14
QE929_MSQ1321_20180329_Heba_ub_s6_10_3	6984	3950	ADEGISFR	8	0	Unmodified	_ADEGISFR_							0	0	0	F1S3U9;A0A286ZND5	2	HCD	FTMS	MULTI-MSMS	3	0	447.71942	893.4243	-1.3865	-0.00062076	-0.14314652	30.241	0.015028	61.962	24.404	NaN	NaN	1	0	0	0	-1	0	0	0	0	y1;y2;y3;y4;y5;y6;y7;y3-NH3;a2;b2	8544.2;1429.7;9232.1;2237.4;14086.4;9501.4;1980.9;1396.5;6368.1;8535.1	4.04378359348812E-05;-0.00269737936247338;0.000217261006298486;-0.000313485156198112;-0.00104081298513847;0.0053163535233125;0.0102420307063085;-0.000208793618696745;-0.0002872683172086;-0.000138881568744864	0.230916441476;-8.37201288384737;0.530915994114887;-0.600196998413643;-1.79659302632567;7.50513442298946;12.4389446669571;-0.532374595779267;-1.80584778597492;-0.742398438069512	175.118911743164;322.190063476563;409.219177246094;522.303771972656;579.325963024085;708.362198953777;823.384216308594;392.193054199219;159.076705932617;187.071472167969	10
QE929_MSQ1321_20180329_Heba_ub_s8_30_2	6743	3704	ADEGISFR	8	0	Unmodified	_ADEGISFR_							0	0	0	F1S3U9;A0A286ZND5	2	HCD	FTMS	MULTI-MSMS	11	0	447.71942	893.4243	-0.2915	-0.00013051	-0.054390395	29.743	0.0076236	77.282	25.495	NaN	NaN	1	0	0	0	-1	0	0	0	0	y1;y3;y4;y5;y6;y7;y6-H2O;y3-NH3;y5-NH3;a2;b2	10356.1;18555.5;2486.5;24723.7;9178.1;1909.1;2038.8;1508.9;1114.2;7682.3;14420.4	-0.000524137359377619;0.000350472219224685;-0.000435555468698112;-0.000366220004821116;0.000523618609690857;0.00383333930005847;0.00392327725012365;-0.000391899087446745;0.00448883225635655;-0.0007145144109586;-0.000108363990619864	-2.9930272200264;0.856441615641943;-0.833911969000714;-0.632149177904683;0.739191147857683;4.65555373557778;5.68300144234772;-0.999249987429759;7.98307145404144;-4.4916223763971;-0.579265277820335	175.119476318359;409.219044034881;522.303894042969;579.325288431105;708.36699168869;823.390625;690.35302734375;392.193237304688;562.293884277344;159.077133178711;187.071441650391	11
QE929_MSQ1321_20180329_Heba_ub_s9_30_3	6665	3623	ADEGISFR	8	0	Unmodified	_ADEGISFR_							0	0	0	F1S3U9;A0A286ZND5	2	HCD	FTMS	MULTI-MSMS	12	0	447.71942	893.4243	-0.34533	-0.00015461	-0.054390395	29.644	0.0084675	75.213	33.56	NaN	NaN	1	0	0	0	-1	0	0	0	0	y1;y2;y3;y4;y5;y6;y7;y6-H2O;y2-NH3;a2;b2	6860.9;2336;13113.3;2488.2;17024.1;11431.6;2125;1422.2;1324.1;7577.5;9085.8	-0.000310514312502619;-0.000194937956223384;-2.68796187015141E-05;-0.000130379687448112;-0.00331690400332718;0.002492803641303;-0.000744297418691531;-0.0122510391561264;-0.00294032851871862;-0.0006687380437711;-0.000184657935932364	-1.77315909011608;-0.605044948343345;-0.0656851002096317;-0.249624337697717;-5.72543124842938;3.51909476344892;-0.903937035712745;-17.745633968992;-9.63524811891305;-4.203861503195;-0.987098078646638	175.119262695313;322.187561035156;409.219421386719;522.303588867188;579.328239115103;708.365022503659;823.395202636719;690.369201660156;305.163757324219;159.077087402344;187.071517944336	11
QE929_MSQ1321_20180329_Heba_ub_s1_ctrl_1	6082	2853	ADFTEISK	8	0	Unmodified	_ADFTEISK_							0	0	0	A0A286ZT13;F1RUN2;A0A287BAY9;A0A287AMK0;P08835;A0A287AFS2;A2THZ2;A0A287AT05;A0A287BPE8;A0A287BEH9	2	HCD	FTMS	MSMS	1		455.72946	909.44436	NaN	NaN	-0.34673237	28.48	0.039221	73.248	40.778	NaN	NaN	1	0	0	0	-1	0	0	0	0	y1;y2;y3;y4;y5;y6;y7;y2-H2O;y4-H2O;y1-NH3;a2;b2	8131;15403.3;10581.2;3547.9;18586.7;12745.3;4280.4;4375;1706.1;1686.7;10974.3;7803.6	5.69782171737643E-05;0.000438659601542213;0.00154797246398175;-0.00298544055624461;0.00150487156179224;-0.000448427786636785;-0.000269842475063342;-0.00051298958908319;0.00222746103440841;2.7652107803533E-05;-0.0001499392156461;-7.78464124948641E-05	0.387309857651238;1.87345763097965;4.45809487724581;-6.26831945094784;2.60666121541383;-0.619043617193155;-0.321464997633806;-2.37347078978008;4.86070651034602;0.212567528112673;-0.942560032331413;-0.416132064346254	147.112747192383;234.144393920898;347.227348588436;476.274475097656;577.317663259638;724.388030475187;839.414794921875;216.134780883789;458.258697509766;130.086227416992;159.076568603516;187.071411132813	12
QE929_MSQ1321_20180329_Heba_ub_s2_ctrl_2	6354	3346	ADFTEISK	8	0	Unmodified	_ADFTEISK_							0	0	0	A0A286ZT13;F1RUN2;A0A287BAY9;A0A287AMK0;P08835;A0A287AFS2;A2THZ2;A0A287AT05;A0A287BPE8;A0A287BEH9	2	HCD	FTMS	MULTI-MSMS	4	0	455.72946	909.44436	-0.59316	-0.00027032	0.093096624	28.502	0.0029803	98.009	55.78	NaN	NaN	1	0	0	0	-1	0	0	0	0	y1;y2;y3;y4;y5;y6;y7;y2-H2O;y3-H2O;y4-H2O;y5-H2O;y6-H2O;y7-H2O;y1-NH3;y2-NH3;a2;b2;b3	37752.5;128617.7;74701.1;57094.8;119614.3;99373;41021;25582.7;4502;30516.1;9185.7;11928.9;10621.3;17623;2359.7;91553.3;74603.1;5287.2	2.64606390487643E-05;2.66722968547128E-05;0.000281723769489872;0.000469104152443833;-0.000523121257401726;0.000412482103911316;0.000252742548696006;0.00014313834060431;0.000619472256289555;-0.00189516120610733;0.000253835524972601;0.00223863700080074;0.000464000965052946;-0.000216488517196467;0.000272004390609482;-2.78689031460999E-05;-1.55246718236413E-06;-0.000633656775050895	0.179866354647538;0.113913681541028;0.81134951859315;0.984952122216478;-0.906120586787624;0.569422156053435;0.301093937791162;0.66226626991918;1.88164923378267;-4.13553341630773;0.453838254247199;3.16919157963753;0.564887983909231;-1.66418932425714;1.25279514473303;-0.175191888890245;-0.00829879780192585;-1.89637892140182	147.112777709961;234.144805908203;347.228614837131;476.271020552948;577.319691252457;724.387169565296;839.414272336851;216.134124755859;329.217712402344;458.262820132006;559.308349609375;706.374778724099;821.403496392135;130.086471557617;217.118011474609;159.076446533203;187.071334838867;334.140380859375	18
QE929_MSQ1321_20180329_Heba_ub_s2_ctrl_2	6525	3504	ADFTEISK	8	0	Unmodified	_ADFTEISK_							0	0	0	A0A286ZT13;F1RUN2;A0A287BAY9;A0A287AMK0;P08835;A0A287AFS2;A2THZ2;A0A287AT05;A0A287BPE8;A0A287BEH9	2	HCD	FTMS	MULTI-MSMS	6	0	455.72946	909.44436	-0.59316	-0.00027032	-0.12681787	28.991	0.018736	58.596	29.73	NaN	NaN	1	0	0	0	-1	0	0	0	0	y1;y2;y3;y4;y5;y6;y7;y2-H2O;y4-H2O;y1-NH3;a2;b2	6144.5;14388.2;7466.7;4864.8;12966.3;9322.9;2039.5;1457.7;1569.8;2621.5;11681.5;7566.6	0.000179048529673764;0.000118225031229713;-0.000320968396863464;0.00134805553750539;0.00211161518939207;0.00197669672706979;0.00558953252493666;5.80923904180963E-06;-0.00482209951246659;-0.000124935782821467;0.0001704953546664;0.000593540306255136	1.21708473032273;0.504922912973506;-0.924370360153758;2.83044310309325;3.65763520332351;2.72879073309702;6.65889090315089;0.0268779183169305;-10.5224960479683;-0.960406330138309;1.07178385603693;3.17281209803699	147.11262512207;234.144714355469;347.229217529297;476.270141601563;577.317056516011;724.385605350673;839.408935546875;216.134262084961;458.265747070313;130.086380004883;159.076248168945;187.070739746094	12
QE929_MSQ1321_20180329_Heba_ub_s3_ctrl_3	6005	2726	ADFTEISK	8	0	Unmodified	_ADFTEISK_							0	0	0	A0A286ZT13;F1RUN2;A0A287BAY9;A0A287AMK0;P08835;A0A287AFS2;A2THZ2;A0A287AT05;A0A287BPE8;A0A287BEH9	2	HCD	FTMS	MULTI-MSMS	1	0	455.72946	909.44436	-0.18211	-8.2992E-05	-0.34673237	28.587	0.0031853	95.531	55.427	NaN	NaN	1	0	0	0	-1	0	0	0	0	y1;y2;y3;y4;y5;y6;y7;y2-H2O;y4-H2O;y5-H2O;y6-H2O;y7-H2O;y1-NH3;a2;b2	13119.7;54757.4;24053.7;21063.2;53442.2;33569.6;14450.8;6919.5;12390.3;2400.4;6361.1;1473.3;8653.6;36303.7;25228.2	-6.50920953262357E-05;-8.01392265827872E-05;5.21246856806101E-05;1.58771063638596E-05;-0.000558579499397638;0.00195272330438456;-0.000811105899174436;-0.00013151986252069;-0.00252558659570923;-0.0019434301000274;0.00716052270013279;0.00863568606871468;2.7652107803533E-05;-7.36452703335999E-05;-7.78464124948641E-05	-0.442463637970398;-0.342263368663126;0.150116231746943;0.0333362530362123;-0.967539256938552;2.69569580805543;-0.966274815588294;-0.608509625849652;-5.51121105695273;-3.47468881265659;10.1370728532814;10.5134346507204;0.212567528112673;-0.462955080693398;-0.416132064346254	147.112869262695;234.144912719727;347.228844436214;476.271473779994;577.319726710699;724.385629324096;839.415336185299;216.134399414063;458.263450557396;559.310546875;706.3698568384;821.395324707031;130.086227416992;159.07649230957;187.071411132813	15
QE929_MSQ1321_20180329_Heba_ub_s3_ctrl_3	6167	2869	ADFTEISK	8	0	Unmodified	_ADFTEISK_							0	0	0	A0A286ZT13;F1RUN2;A0A287BAY9;A0A287AMK0;P08835;A0A287AFS2;A2THZ2;A0A287AT05;A0A287BPE8;A0A287BEH9	2	HCD	FTMS	MULTI-MSMS	1	0	455.72946	909.44436	-0.18211	-8.2992E-05	0.093096624	29.062	0.0092685	73.248	46.111	NaN	NaN	1	0	0	0	-1	0	0	0	0	y1;y2;y3;y4;y5;y6;y7;y2-H2O;y4-H2O;y6-H2O;y1-NH3;a2;b2	5144.1;18304.1;7886.6;8028;20359;13657.7;2508.6;6504.5;2116;1726.1;1615.4;15630.3;9004.2	-0.000248197564076236;-3.43628593952872E-05;0.00141853355626154;-0.00240560657186961;0.000873534111860863;0.00220132908407322;0.00131707158743666;-0.00013151986252069;-0.000366533106216593;0.00159011500625184;0.000302310310928533;-0.0001041628484586;-0.000627162818744864	-1.68712129944186;-0.146758969538289;4.08531480377204;-5.05088898592234;1.51308926122029;3.03889220112413;1.56903843646025;-0.608509625849652;-0.799834315077578;2.25109048944572;2.32392740735881;-0.654797116553664;-3.35252176349063	147.113052368164;234.144866943359;347.227478027344;476.273895263672;577.318294597088;724.385380718316;839.413208007813;216.134399414063;458.261291503906;706.375427246094;130.085952758789;159.076522827148;187.071960449219	13
QE929_MSQ1321_20180329_Heba_ub_s4_10_1	6515	3457	ADFTEISK	8	0	Unmodified	_ADFTEISK_							0	0	0	A0A286ZT13;F1RUN2;A0A287BAY9;A0A287AMK0;P08835;A0A287AFS2;A2THZ2;A0A287AT05;A0A287BPE8;A0A287BEH9	2	HCD	FTMS	MULTI-MSMS	2	0	455.72946	909.44436	-0.046141	-2.1028E-05	0.31301112	29.365	0.0047916	86.833	53.475	NaN	NaN	1	0	0	0	-1	0	0	0	0	y1;y2;y3;y4;y5;y6;y7;y2-H2O;y4-H2O;y5-H2O;y7-H2O;y1-NH3;a2;b2	14293.4;33492.7;22149.7;12659.4;34868.4;25812.8;9605.5;7423.4;5457.9;1977.1;1826.7;2078.8;28089.5;15063.3	0.000148530951548764;1.14135077922128E-05;-0.000155838236480577;0.00086468658139438;0.000112222666871276;0.00178309155717216;-0.00223377658369373;-0.00087920052658319;-0.000244462793716593;0.0015355738062226;0.00241010013121468;-0.000582699454696467;-7.36452703335999E-05;-3.20700453073641E-05	1.00964088305625;0.0487455060305294;-0.44880529265576;1.8155362435966;0.194385869863016;2.46152196763434;-2.66110553563176;-4.06782764581023;-0.533457360174651;2.74549329774698;2.93413146146981;-4.4793113945408;-0.462955080693398;-0.171432144338381	147.112655639648;234.144821166992;347.229052399136;476.270624970519;577.319055908533;724.385798955843;839.416758855984;216.135147094727;458.261169433594;559.307067871094;821.401550292969;130.086837768555;159.07649230957;187.071365356445	14
QE929_MSQ1321_20180329_Heba_ub_s5_10_2	5896	2508	ADFTEISK	8	0	Unmodified	_ADFTEISK_							0	0	0	A0A286ZT13;F1RUN2;A0A287BAY9;A0A287AMK0;P08835;A0A287AFS2;A2THZ2;A0A287AT05;A0A287BPE8;A0A287BEH9	2	HCD	FTMS	MULTI-MSMS	2	0	455.72946	909.44436	0.033095	1.5082E-05	0.53292562	28.848	0.0082533	75.738	45.931	NaN	NaN	1	0	0	0	-1	0	0	0	0	y1;y2;y3;y4;y5;y6;y7;y2-H2O;y4-H2O;y5-H2O;y1-NH3;a2;b2	8467.9;26419.4;14727.9;12073;24528.5;20139.3;7599.7;4934.1;4695.5;2039.1;2401.8;19621.7;12408	-0.000263456353138736;0.000164001398417213;-0.000382003553113464;0.000171635943218007;-3.33762034188112E-06;-0.000712763442606956;0.00105797659909967;-0.00011626107345819;-0.00460847646559159;0.0024511011499726;-0.000689510978133967;-2.78689031460999E-05;-0.000230434303119864	-1.79084263137524;0.700427643355919;-1.10014787546942;0.360374300789582;-0.0057812394024427;-0.983952181051018;1.26037601320745;-0.537911049704461;-10.0563453483501;4.38239618802933;-5.30038567943705;-0.175191888890245;-1.23179759946788	147.113067626953;234.144668579102;347.229278564453;476.271318021157;577.31917146882;724.388294810843;839.413467102801;216.134384155273;458.265533447266;559.30615234375;130.086944580078;159.076446533203;187.071563720703	13
QE929_MSQ1321_20180329_Heba_ub_s6_10_3	6514	3512	ADFTEISK	8	0	Unmodified	_ADFTEISK_							0	0	0	A0A286ZT13;F1RUN2;A0A287BAY9;A0A287AMK0;P08835;A0A287AFS2;A2THZ2;A0A287AT05;A0A287BPE8;A0A287BEH9	2	HCD	FTMS	MULTI-MSMS	4	0	455.72946	909.44436	-0.18102	-8.2497E-05	0.31301112	28.913	0.0029377	98.523	52.641	NaN	NaN	1	0	0	0	-1	0	0	0	0	y1;y2;y3;y4;y5;y6;y7;y2-H2O;y3-H2O;y4-H2O;y5-H2O;y6-H2O;y7-H2O;y1-NH3;y2-NH3;a2;b2	83017.4;267432;135489;105317.4;255200.8;205052.5;93884;49338.9;11214.5;55833.3;16206.7;28282.5;28863.7;40287.2;5201.6;188056.5;139273.7	-0.000110868462513736;-1.91040703327872E-05;0.000417061527514306;-0.000400670490023458;-0.0010887201716514;0.000396867196855055;8.7435123987234E-05;-0.00020781380783319;-0.000662266024960445;-0.000325796253264343;0.0047704370874726;-0.00676977998978145;-0.00111415158073669;-0.000292782462508967;-0.000139982914078018;-0.0001651980047086;-0.000108363990619864	-0.753628343808544;-0.0815908195091273;1.20111555398802;-0.841264198371792;-1.8858166827354;0.547866120459224;0.104162044475445;-0.961502357050809;-2.01162763008006;-0.710939999223182;8.52924082750916;-9.58371371627941;-1.35639724572469;-2.25067439596484;-0.644730704313416;-1.03848096745398;-0.579265277820335	147.112915039063;234.14485168457;347.228479499373;476.27189032759;577.320256851372;724.387185180203;839.414437644276;216.134475708008;329.218994140625;458.261250767053;559.303833007813;706.38378714109;821.405074544681;130.086547851563;217.118423461914;159.076583862305;187.071441650391	17
QE929_MSQ1321_20180329_Heba_ub_s7_30_1	6230	3063	ADFTEISK	8	0	Unmodified	_ADFTEISK_							0	0	0	A0A286ZT13;F1RUN2;A0A287BAY9;A0A287AMK0;P08835;A0A287AFS2;A2THZ2;A0A287AT05;A0A287BPE8;A0A287BEH9	2	HCD	FTMS	MULTI-MSMS	3	0	455.72946	909.44436	-0.063408	-2.8897E-05	0.093096624	28.847	0.0046884	87.181	47.078	NaN	NaN	1	0	0	0	-1	0	0	0	0	y1;y2;y3;y4;y5;y6;y7;y2-H2O;y4-H2O;y6-H2O;y7-H2O;y1-NH3;a2;b2;b3	19542.6;61912.9;33679.6;27007.2;62225.4;43834.3;22595.3;13510.9;15095.2;5341.5;4580.7;9870.2;49404.3;33502.1;2134.2	2.64606390487643E-05;-1.91040703327872E-05;-0.000625617311186488;-0.000294238351102649;-0.000539570150294821;0.000732073464064342;-0.00593663763788754;8.21031843543096E-05;-0.00128206044996659;-0.00323166233749816;9.07641937146764E-05;-0.000155453360946467;-0.0002720095281461;-0.000215175514057364;-0.00261729935317589	0.179866354647538;-0.0815908195091273;-1.80173997666419;-0.617795051170277;-0.934612387377469;1.01061120048035;-7.07230513030875;0.379871347301333;-2.79765695336767;-4.57496134973465;0.11049886306925;-1.19500077158041;-1.70992699806554;-1.15023110583367;-7.8328869105749	147.112777709961;234.14485168457;347.229522178211;476.271783895451;577.31970770135;724.386849973936;839.420461717038;216.134185791016;458.26220703125;706.380249023438;821.403869628906;130.086410522461;159.076690673828;187.071548461914;334.142364501953	15
QE929_MSQ1321_20180329_Heba_ub_s8_30_2	6276	3272	ADFTEISK	8	0	Unmodified	_ADFTEISK_							0	0	0	A0A286ZT13;F1RUN2;A0A287BAY9;A0A287AMK0;P08835;A0A287AFS2;A2THZ2;A0A287AT05;A0A287BPE8;A0A287BEH9	2	HCD	FTMS	MSMS	4		455.72946	909.44436	NaN	NaN	0.31301112	28.415	0.023893	109.01	64.32	NaN	NaN	1	0	0	0	-1	0	0	0	0	y1;y2;y3;y4;y5;y6;y7;y2-H2O;y4-H2O;y5-H2O;y6-H2O;y7-H2O;y1-NH3;y2-NH3;a2;b2	129027.6;417489.1;226652;174468.4;429412.6;327893.8;136847.1;94472.1;85679.3;30485.3;73052;51396.2;65842.5;8714.7;307800.1;219124.6	-8.03508843887357E-05;5.71898749797128E-05;4.08085472827224E-05;-0.000142161255098472;-0.000991465859328855;-0.000473525992674695;-0.00052306789928025;6.68443952918096E-05;-0.00109728828857669;0.000742116774972601;-0.000486372809405111;0.00233617380945361;-0.000124935782821467;0.000104157710921982;-8.89040593960999E-05;-9.31052015573641E-05	-0.546185228099455;0.244250058043374;0.11752637088384;-0.298487765386561;-1.71735880489753;-0.653691055548774;-0.623133812569515;0.309272641567756;-2.39445608686359;1.32684846090019;-0.688545157276592;2.84413098363916;-0.960406330138309;0.479728188802883;-0.558876107824378;-0.497698677736409	147.112884521484;234.144775390625;347.228855752353;476.271631818355;577.320159597059;724.388055573393;839.415048147299;216.134201049805;458.262022259089;559.307861328125;706.377503733909;821.401624219291;130.086380004883;217.118179321289;159.076507568359;187.071426391602	16
QE929_MSQ1321_20180329_Heba_ub_s9_30_3	6200	3193	ADFTEISK	8	0	Unmodified	_ADFTEISK_							0	0	0	A0A286ZT13;F1RUN2;A0A287BAY9;A0A287AMK0;P08835;A0A287AFS2;A2THZ2;A0A287AT05;A0A287BPE8;A0A287BEH9	2	HCD	FTMS	MULTI-MSMS	3	0	455.72946	909.44436	0.3286	0.00014975	0.31301112	28.327	0.0029377	98.523	58.42	NaN	NaN	1	0	0	0	-1	0	0	0	0	y1;y2;y3;y4;y5;y6;y7;y2-H2O;y4-H2O;y5-H2O;y6-H2O;y7-H2O;y1-NH3;y2-NH3;a2;b2	39304.6;126470.3;73075.5;56114.1;117305.2;97949.1;46763.2;25289.6;31514;7452.3;20516.8;11305.5;20628;1426;100680.9;76950.8	-0.000141386040638736;-3.84528127028716E-06;-1.00646861938003E-05;-0.000453695246392272;-0.00124030343181403;0.000150295524235844;-0.00104883960113966;-8.57434953331904E-05;-0.00235090429856655;-0.0029810277562774;0.00103226228441144;-0.00711729510931036;-0.000185970939071467;0.000790803218734482;-0.0001499392156461;-7.78464124948641E-05	-0.961071373452311;-0.0164226609861885;-0.0289857382313304;-0.952597046130487;-2.14837967564153;0.207479475275221;-1.249487898161;-0.396713867509103;-5.13002988091783;-5.32981586477964;1.46134962992413;-8.66471770668272;-1.42959510295333;3.64228238355432;-0.942560032331413;-0.416132064346254	147.112945556641;234.144836425781;347.228906625586;476.271943352346;577.320408434632;724.387431751876;839.415573919001;216.134353637695;458.263275875099;559.311584472656;706.375985098816;821.411077688209;130.086441040039;217.117492675781;159.076568603516;187.071411132813	16
QE929_MSQ1321_20180329_Heba_ub_s1_ctrl_1	14183	8085	ADFTEISKIVTDLAK	15	1	Unmodified	_ADFTEISKIVTDLAK_							0	0	0	A0A286ZT13;F1RUN2;A0A287BAY9;A0A287AMK0;P08835;A0A287AFS2;A2THZ2;A0A287AT05;A0A287BPE8;A0A287BEH9	2	HCD	FTMS	MULTI-MSMS	1	0	825.95108	1649.8876	0.84151	0.00069505	0.026957958	59.996	4.6127E-07	131.69	99.473	NaN	NaN	1	0	0	0	-1	0	0	0	0	y1;y2;y3;y5;y6;y7;y8;y9;y10;y11;y12;y1-NH3;y2-NH3;a2;b2;b3;b4;b5;b6;b7;b9;b10;b12;b4-H2O;b5-H2O	10968.4;10665.2;6685.1;3532.6;9044.9;11097.7;6399.1;31753.1;14550.8;6997;2577.2;5973.1;3079.4;1455.8;2550.9;6038.7;5813.4;6909.5;3119.1;2039;2739.1;2921.8;2039.9;7927.1;9202.2	0.000667329779673764;0.000687001368731899;0.00189575715938872;0.00318352302485891;0.00244460719363815;0.00415212196037373;0.00941349982485917;0.00322465344322609;0.0132343969519297;0.0113607050750488;0.012652460424988;0.000439639412491033;0.00103914498592417;3.31662531039001E-05;0.000639316673442636;0.00107532759994911;0.00114637982494514;0.00302902680630268;0.00268138611261293;0.0089529600751348…	4.53619799157587;3.1492266359042;5.72334999680294;5.81672117428208;3.78202871320076;5.46722506652311;10.6062030968947;3.30874571820083;12.1677824944056;9.33728414270198;9.60156537212688;3.3796106903651;5.16673105076214;0.208492624471325;3.41751377447766;3.21820756009763;2.63422786857466;5.3684542947259;3.95886752710852;11.7133649451013;-6.80660654712288;5.78847429777189;18.8264586858915;7.1968742…	147.11213684082;218.149230957031;331.232086181641;547.305419921875;646.374572753906;759.456929219539;887.546630859375;974.584848115657;1087.65890235255;1216.70336914063;1317.74975585938;130.085815429688;201.122329711914;159.076385498047;187.070693969727;334.138671875;435.186279296875;564.226989746094;677.311401367188;764.337158203125;1005.53198242188;1104.58715820313;1320.64331054688;417.17385864…	25
QE929_MSQ1321_20180329_Heba_ub_s2_ctrl_2	17079	12851	ADFTEISKIVTDLAK	15	1	Unmodified	_ADFTEISKIVTDLAK_							0	0	0	A0A286ZT13;F1RUN2;A0A287BAY9;A0A287AMK0;P08835;A0A287AFS2;A2THZ2;A0A287AT05;A0A287BPE8;A0A287BEH9	2	HCD	FTMS	MULTI-MSMS	2	0	825.95108	1649.8876	0.12864	0.00010625	0.14817834	60.415	1.6934E-09	167.44	125.44	NaN	NaN	1	0	0	0	-1	0	0	0	0	y1;y2;y3;y4;y5;y6;y7;y8;y9;y10;y11;y13;y9-H2O;y1-NH3;y2-NH3;y4-NH3;y9-NH3;a2;b2;b3;b4;b5;b6;b7;b9;b12;b4-H2O;b5-H2O;b9-H2O	20572.3;21922.9;15203.6;8581.4;13881.8;19076.9;28007.2;15958.8;55377.2;26100.6;15980.1;9242.6;2121.1;13566.1;3181.4;1946.9;2205.7;3375;8426.9;12600.3;6351.8;13527.6;5695.2;2063.9;11405.6;12657.4;14885.7;19462.1;2189.4	0.000240083685923764;9.19085952943988E-05;-5.73678406112776E-05;-0.00109895498127344;0.000559011306108914;0.00279075681396534;0.00204670586867906;0.0017213254878925;0.00398331700102972;0.000994171374941288;0.0127198280572429;0.00517063427014364;0.00817214529990906;-0.000201229728133967;0.000276205532799167;-0.00164707991876867;-0.00231910583761419;0.0005519650812289;0.000242588157817636;0.0012279…	1.63197268305325;0.421309505300342;-0.173194278979792;-2.46257786312601;1.02138331748336;4.31755583545855;2.69495229543357;1.93940296748137;4.08719683005404;0.91403673042643;10.4543495058897;3.52986327382358;8.54318133865312;-1.54689222736387;1.3733158592482;-3.83723599769614;-2.42188116762769;3.46982287560034;1.29676989059173;3.6748696115428;2.77447890242933;5.31219981155634;-0.0962565433403013;…	147.112564086914;218.149826049805;331.234039306641;446.262023925781;547.308044433594;646.374226604286;759.459034635631;887.554323033712;974.584089452099;1087.67114257813;1216.70201001764;1464.82565160173;956.5693359375;130.086456298828;201.123092651367;429.236022949219;957.563842773438;159.075866699219;187.071090698242;334.138519287109;435.186218261719;564.227021486223;677.314147949219;764.353393…	29
QE929_MSQ1321_20180329_Heba_ub_s3_ctrl_3	16164	11183	ADFTEISKIVTDLAK	15	1	Unmodified	_ADFTEISKIVTDLAK_							0	0	0	A0A286ZT13;F1RUN2;A0A287BAY9;A0A287AMK0;P08835;A0A287AFS2;A2THZ2;A0A287AT05;A0A287BPE8;A0A287BEH9	2	HCD	FTMS	MULTI-MSMS	1	0	825.95108	1649.8876	0.35333	0.00029183	0.026957958	60.334	1.0931E-17	184.31	140.54	NaN	NaN	1	0	0	0	-1	0	0	0	0	y1;y2;y3;y4;y5;y6;y7;y8;y9;y10;y11;y12;y13;y9-H2O;y1-NH3;y2-NH3;y4-NH3;a2;b2;b3;b4;b5;b6;b9;b10;b12;b4-H2O;b5-H2O;b9-H2O	22846.2;23059.6;16094.3;6160.1;15941.8;18743.7;25140.3;18857.3;55946.7;32902.1;17836.2;12346.4;6026.6;2477.1;11789.5;2127.5;2956.9;1600.8;6259.6;9597.2;9536.6;13906.7;3298.2;3227.2;2666.1;6473.8;11660.9;17637.1;6695.8	0.000285860053111264;0.000534413478106899;0.000461430987513722;0.00228849619060156;7.07300561089141E-05;0.000653962191336177;0.00165196805437517;0.00491773606961488;0.000225550626623772;0.00377753862971986;0.0134949053617675;0.0178240083907895;0.000219397962155199;0.00536452811240906;0.000103946053116033;0.000672934048424167;0.00244227554998133;0.0004909299249789;0.000288364525005136;0.0017467143…	1.9431388735242;2.44975928614921;1.39306851192568;5.12818353204414;0.129232511245655;1.01173593028275;2.17518933926207;5.54079187339371;0.231431807063371;3.47306106473535;11.0913879054534;13.5261480889359;0.149777019766058;5.60807477883906;0.799055489140514;3.34588816710322;5.68987383937944;3.08613585959187;1.54147064889472;5.22752370621301;7.12228046494717;-3.42414507788946;-1.35784399108542;8.2…	147.112518310547;218.149383544922;331.233520507813;446.258636474609;547.308532714844;646.376363398909;759.459429373445;887.55112662313;974.587847218473;1087.66835921087;1216.70123494034;1317.74458431141;1464.83060283804;956.572143554688;130.086151123047;201.122695922852;429.23193359375;159.075927734375;187.071044921875;334.138000488281;435.184326171875;564.231950784957;677.315002441406;1005.51684…	29
QE929_MSQ1321_20180329_Heba_ub_s3_ctrl_3	16406	11331	ADGEYWLGLQNLHLLTLK	18	0	Unmodified	_ADGEYWLGLQNLHLLTLK_							0	0	0	A0A287AB52	3	HCD	FTMS	MULTI-MSMS	1	1	695.37735	2083.1102	-0.22927	-0.00015943	-0.0744734	61.319	0.031634	19.819	15.202	NaN	NaN	1	0	0	0	-1	0	0	0	0	y1;y6;y7;y8;y11(2+);b2	1448.6;2395.8;1811.5;1546.1;1511.3;2812.5	-4.05693907623572E-06;0.001127463924945;0.00517435448125525;0.00330199699374134;0.00808768910621893;0.000639316673442636	-0.0275770622905985;1.55625934910525;6.17796136360471;3.46995942228861;12.9325039164655;3.41751377447766	147.112808227539;724.470458984375;837.550476074219;951.595275878906;625.376892089844;187.070693969727	6
QE929_MSQ1321_20180329_Heba_ub_s6_10_3	17962	14124	ADGEYWLGLQNLHLLTLK	18	0	Unmodified	_ADGEYWLGLQNLHLLTLK_							0	0	0	A0A287AB52	3	HCD	FTMS	MULTI-MSMS	1	1	695.37735	2083.1102	-0.15793	-0.00010982	0.64560371	61.547	0.010588	31.233	26.024	NaN	NaN	1	0	0	0	-1	0	0	0	0	y1;y2;y3;y4;y6;y8;y1-NH3;y12(2+);a2;b2;b3;b6	6438.5;1804.8;1609.4;1853.2;3105.9;3032.1;1538.5;2227.8;4355;10446.6;6250.3;1878.3	0.000468965521861264;0.00189134435942151;0.00364086338129255;0.00231666018754595;0.007902366268695;0.00922240714999134;0.000622744881241033;0.00306157383749905;9.42014093539001E-05;0.000334140892192636;0.000435559804685681;-0.00205873403126589	3.18780557189521;7.26895031808023;10.0787682768521;4.8841066099807;10.9078846080575;9.69158292596538;4.78719186826825;4.48961183519391;0.592177432260672;1.7861715269545;1.78440571469727;-2.85032642990268	147.112335205078;260.194976806641;361.240905761719;474.326293945313;724.463684082031;951.58935546875;130.085632324219;681.923950195313;159.076324462891;187.070999145508;244.092361450195;722.280090332031	12
QE929_MSQ1321_20180329_Heba_ub_s7_30_1	17401	13193	ADGEYWLGLQNLHLLTLK	18	0	Unmodified	_ADGEYWLGLQNLHLLTLK_							0	0	0	A0A287AB52	3	HCD	FTMS	MULTI-MSMS	4	1	695.37735	2083.1102	-0.31568	-0.00021952	0.21355745	61.303	0.023282	22.985	13.821	NaN	NaN	1	0	0	0	-1	0	0	0	0	y1;y2;y3;y4;y5;y11;y12(2+);a2;b2;b3	2230.7;1702.1;2004.7;1550;1524.5;5598.4;2171.9;1470.9;7146.4;1732.3	0.000285860053111264;0.00271531896879651;-0.00322559169683245;0.00152320315629595;-0.00218137113131434;0.0206176616125049;0.00843266758749905;0.0004451535577914;0.000593540306255136;0.000847547109373181	1.9431388735242;10.4357416922793;-8.92902861943926;3.21129279088357;-3.71351032271799;16.4975335173791;12.3660915627335;2.79837079080544;3.17281209803699;3.47224523888705	147.112518310547;260.194152832031;361.247772216797;474.327087402344;587.414855957031;1249.74206542969;681.918579101563;159.075973510742;187.070739746094;244.091949462891	10
QE929_MSQ1321_20180329_Heba_ub_s9_30_3	17703	13895	ADGEYWLGLQNLHLLTLK	18	0	Unmodified	_ADGEYWLGLQNLHLLTLK_							0	0	0	A0A287AB52	3	HCD	FTMS	MULTI-MSMS	1	0	695.37735	2083.1102	-0.13089	-9.1019E-05	0.64560371	61.014	0.0019797	41.348	36.731	NaN	NaN	1	0	0	0	-1	0	0	0	0	y1;y2;y3;y4;y5;y6;y8;y11;y1-NH3;y11(2+);a2;b2;b3	5705.2;2692.4;1578;1611.8;2583.2;5552.5;2564.8;5528.5;2716.8;2229.2;5524.5;10926;2741.1	0.000652070990611264;0.00326463537504651;0.00238964267816755;0.00112647464067095;0.00483767183743566;0.003874045956195;0.000738520431241341;0.0213591783042375;0.000500674568741033;0.00924735707496893;0.0003688596124789;0.000791904564067636;0.00104591136718568	4.43247536865444;12.5469470845407;6.6150714471673;2.37488798005256;8.23562699273863;5.347437697877;0.776084602862856;17.0908794448446;3.84880397604921;14.7868818624556;2.31876271086555;4.23318689419545;4.28491074556243	147.112152099609;260.193603515625;361.242156982422;474.327484130859;587.407836914063;724.467712402344;951.597839355469;1249.741323913;130.085754394531;625.375732421875;159.076049804688;187.070541381836;244.091751098633	13
QE929_MSQ1321_20180329_Heba_ub_s4_10_1	4788	1851	ADHHATNGVVHLIDK	15	0	Unmodified	_ADHHATNGVVHLIDK_							0	0	0	O11780;F1RHA7	3	HCD	FTMS	MSMS	13		542.94974	1625.8274	NaN	NaN	0.10347427	24.488	0.017015	25.866	6.5426	NaN	NaN	1	0	0	0	-1	0	0	0	0	y1;y2;y3;y5;y6;y1-NH3;b10	2500.8;5132;1839.4;1707.4;1847.1;2764.9;1456.8	0.000240083685923764;0.000739634240630949;-0.000859227156240649;0.000576088299908406;0.00636793418743764;1.2393318741033E-05;0.0108128075502236	1.63197268305325;2.82153445033574;-2.28990048895621;0.921201513341726;8.79028262996949;0.0952700184593795;10.7862264540744	147.112564086914;262.139007568359;375.224670410156;625.3662109375;724.428833007813;130.086242675781;1002.46435546875	7
QE929_MSQ1321_20180329_Heba_ub_s9_30_3	3658	835	ADHLLKAHLQK	11	1	GlyGly (K)	_ADHLLK(gl)AHLQK_		ADHLLK(0.998)AHLQK(0.002)			ADHLLK(26.16)AHLQK(-26.16)		0	1	0	F1SII4	3	HCD	FTMS	MULTI-MSMS	8	0	463.265	1386.7732	-0.20296	-9.4025E-05	-0.22451667	21.129	0.012666	41.704	25.033	26.165	0.99759	2	0	0	0	-1	0	0	0	0	y1;y2;y3;y4;y6;y1-NH3;y2-NH3;b3;b4;b3-H2O	6329.9;1813.3;1377;1546.9;1524.7;5983;2390.5;8710.9;4096;2364.5	-0.000141386040638736;-0.000218659796871634;0.000715437790631768;-0.00748085410634758;-0.0111265037501198;-0.000201229728133967;-0.000736267156241865;0.00173562731561105;-0.00413569501876054;0.000173626562514073	-0.961071373452311;-0.794630683544493;1.84270205856315;-14.2405161175724;-13.2695256659025;-1.54689222736387;-2.85213943252449;5.35475055302413;-9.45910463686699;0.567185555434489	147.112945556641;275.171600341797;388.254730224609;525.321838378906;838.50048828125;130.086456298828;258.145568847656;324.128509521484;437.218444824219;306.119506835938	10
QE929_MSQ1321_20180329_Heba_ub_s2_ctrl_2	15600	11649	ADHQPLTEASYVNLPTIALCNTDSPLR	27	0	Unmodified	_ADHQPLTEASYVNLPTIALCNTDSPLR_							0	0	0	A0A287B2M3;Q4GWZ2	3	HCD	FTMS	MULTI-MSMS	2	2	999.49759	2995.4709	-1.5829	-0.0015821	664.48686	55.585	0.031806	16.977	10.102	NaN	NaN	1	0	0	0	-1	0	0	0	0	y4;y8;y9;y10;b4;b9	6444.5;3424.1;3583;3634.9;2924.3;6807.3	0.00195026900320272;0.00344942565629935;0.0123791287126096;0.0078669399501905;7.14394968213128E-05;0.0168175889810982	4.12942494366529;3.58407000495663;11.5100327247905;6.86140564354325;0.157986010550813;17.4558405240789	472.285858154297;962.432556152344;1075.50769042969;1146.54931640625;452.188751220703;963.436218261719	6
QE929_MSQ1321_20180329_Heba_ub_s4_10_1	15872	12223	ADHQPLTEASYVNLPTIALCNTDSPLR	27	0	Unmodified	_ADHQPLTEASYVNLPTIALCNTDSPLR_							0	0	0	A0A287B2M3;Q4GWZ2	3	HCD	FTMS	MULTI-MSMS	12	2	999.49759	2995.4709	-0.7846	-0.00078421	667.72661	55.694	0.00010001	47.38	34.825	NaN	NaN	1	0	0	0	-1	0	0	0	0	y3;y4;y7;y8;y9;y10;y13;y13(2+);b4;b6;b12	3708.6;11926.7;2740.3;16725.8;16830.6;8400.6;20136.1;2650.3;3703.2;2457.5;2776.8	0.00098875363443085;0.00225299051351158;0.00173188831877269;0.00552232579138945;-0.0048308682539755;0.0150690883876905;0.00401875426268816;-0.000883151287439432;7.14394968213128E-05;-0.000887593337552062;0.00975105103725582	2.56649276495088;4.77039894105381;2.15837549053794;5.73789576232936;-4.49163775944111;13.1430744673911;2.75684325301912;-1.21083234826993;0.157986010550813;-1.34011440960395;7.42876628247488	385.254791259766;472.285555432787;802.403625488281;962.430483252209;1075.52490042665;1146.54211425781;1457.73767089844;729.375366210938;452.188751220703;662.326538085938;1312.60705566406	11
QE929_MSQ1321_20180329_Heba_ub_s6_10_3	15921	12282	ADHQPLTEASYVNLPTIALCNTDSPLR	27	0	Unmodified	_ADHQPLTEASYVNLPTIALCNTDSPLR_							0	0	0	A0A287B2M3;Q4GWZ2	3	HCD	FTMS	MULTI-MSMS	7	1	999.49759	2995.4709	-2.9895	-0.002988	-2.4918492	55.568	0.0093474	27.89	15.81	NaN	NaN	1	0	0	0	-1	0	0	0	0	y4;y8;y9;y10;y13;b3;b4;b10	3369;6206.6;9306.7;13710.7;21563.6;1956.8;3773.2;2760.1	-0.00235270951242228;0.00280717862085567;0.0054211209001096;-0.0036076694248095;-0.00879862854981184;-0.00180441174688895;0.000162992231196313;0.00422929966225638	-4.98149168887868;2.91675165146452;5.04049006490555;-3.14651386396514;-6.03575757342794;-5.56690320915608;0.360451832905306;4.02606075380104	472.290161132813;962.433198399379;1075.5146484375;1146.56079101563;1457.75048828125;324.132049560547;452.188659667969;1050.48083496094	8
QE929_MSQ1321_20180329_Heba_ub_s8_30_2	15741	12104	ADHQPLTEASYVNLPTIALCNTDSPLR	27	0	Unmodified	_ADHQPLTEASYVNLPTIALCNTDSPLR_							0	0	0	A0A287B2M3;Q4GWZ2	3	HCD	FTMS	MULTI-MSMS	7	1	999.49759	2995.4709	-1.4985	-0.0014977	-0.5889765	55.242	0.0093474	27.89	22.11	NaN	NaN	1	0	0	0	-1	0	0	0	0	y3;y4;y7;y8;y9;y10;y13;y13(2+);b4	2671.7;9136;3142.8;13045.2;9141.9;12970.5;19702.6;2701.8;8663	0.00220945675943085;-0.00055217240304728;-0.00064848277497731;-0.00108430191016851;0.0121349880876096;0.00114225019524383;0.00487324645018816;-0.00204281925618943;0.00189731518577219	5.73507146536884;-1.16914251782707;-0.80817288285721;-1.12662107640075;11.2830298108937;0.996244539562099;3.34302213907319;-2.80077461188899;4.19586476173444	385.253570556641;472.288360595703;802.406005859375;962.43708987991;1075.50793457031;1146.556041096;1457.73681640625;729.376525878906;452.186925345014	9
QE929_MSQ1321_20180329_Heba_ub_s9_30_3	15648	12024	ADHQPLTEASYVNLPTIALCNTDSPLR	27	0	Unmodified	_ADHQPLTEASYVNLPTIALCNTDSPLR_							0	0	0	A0A287B2M3;Q4GWZ2	3	HCD	FTMS	MULTI-MSMS	4	1	999.49759	2995.4709	-1.8101	-0.0018092	-1.1898837	55.042	0.015027	22.56	15.528	NaN	NaN	1	0	0	0	-1	0	0	0	0	y4;y7;y8;y9;y10;y12;y13;b9;b10	2734;2453.1;3411;3639.4;11542.1;2954.3;12810.1;2621.1;3191.1	0.00027180220632772;0.0128402867562727;0.00613497253129935;0.0157970974626096;0.00949779176153243;0.00569826163768994;0.00694844176268816;0.0057091905435982;0.00337480747475638	0.575501543556042;16.0025006250588;6.3744618893009;14.6880843406258;8.28381748199122;4.18779442735973;4.76660229481538;5.92579416187642;3.21262855758418	472.287536621094;802.392517089844;962.429870605469;1075.50427246094;1146.54768555444;1360.68322753906;1457.73474121094;963.447326660156;1050.48168945313	9
QE929_MSQ1321_20180329_Heba_ub_s8_30_2	6222	3222	ADIDISGPK	9	0	Unmodified	_ADIDISGPK_							0	0	0	A0A286ZM70;A0A287A608;A0A286ZP76;A0A286ZPY1;A0A287A4Q2	2	HCD	FTMS	MULTI-MSMS	14	0	458.24273	914.47091	0.77564	0.00035543	-0.070461837	28.263	0.020466	49.715	20.554	NaN	NaN	1	0	0	0	-1	0	0	0	0	y1;y2;y3;y4;y5;y6;y7;y8;y4-H2O;y1-NH3;a2;b2	1416.9;3798.7;2372.4;6735.4;5070.3;14506.5;6476.9;1960.4;1527.4;1179.5;5075.1;1972.5	0.000453706732798764;0.000696806779671988;2.00274500343767E-05;-0.000147607571818753;0.00270909743755965;-0.000101535177918777;0.00537870749383274;0.00485591918129558;0.000853868237527422;-0.000887875235946467;0.0007198117609164;0.000776645775005136	3.0840832286899;2.85383714783472;0.0664950653751245;-0.380217075474043;5.404139626233;-0.164741534772401;7.37406492015574;5.75048662797948;2.30645762424969;-6.8252343456139;4.52496368778273;4.15161952234485	147.112350463867;244.16487121582;301.18701171875;388.219207763672;501.300415039063;616.330168703678;729.408752441406;844.436218261719;370.207641601563;130.087142944336;159.075698852539;187.070556640625	12
QE929_MSQ1321_20180329_Heba_ub_s8_30_2	14053	10525	ADIDISGPKVDIEAPDVSLEGPEGK	25	1	Unmodified	_ADIDISGPKVDIEAPDVSLEGPEGK_							0	0	0	A0A287A608;A0A286ZP76;A0A286ZPY1;A0A287A4Q2	3	HCD	FTMS	MULTI-MSMS	12	1	851.09731	2550.2701	-1.7093	-0.0014548	393.72226	50.455	0.035611	18.904	4.7432	NaN	NaN	1	0	0	0	-1	0	0	0	0	y5;y6;y8;y9;y11;y15(2+)	3462.6;1807.9;2215;1811.5;7783.4;5822.9	0.00209564607814627;-0.00496335733134856;-0.00209118187501645;0.00992624995001279;0.0135638283286426;-0.00419850543107714	4.30097569948326;-8.05349382390946;-2.56143003803125;10.8428116681803;12.0295299753934;-5.39388715300203	487.248992919922;616.298645019531;816.411865234375;915.46826171875;1127.54433102437;778.382141113281	6
QE929_MSQ1321_20180329_Heba_ub_s6_10_3	4494	1631	ADILEDKDGK	10	1	GlyGly (K)	_ADILEDK(gl)DGK_		ADILEDK(0.856)DGK(0.144)			ADILEDK(7.72)DGK(-7.72)		0	1	0	A0A287AJ89;A0A286ZJK2;A0A287BL93;F1SA50;A0A287BPD5;A0A287ASN3;A0A287AR13	2	HCD	FTMS	MULTI-MSMS	7	0	609.30405	1216.5935	-0.028292	-1.7238E-05	-0.73875659	23.198	0.014084	77.677	38.655	7.7238	0.85551	2	0	0	0	-1	0	0	0	0	y1;y2;y3;y4;y5;y6;y7;y8;y6-H2O;y1-NH3;a2;b2;b3	5681.8;2511.8;4744;8049.6;9619.1;26894.4;29769.2;2257.1;8829.6;2666.6;2521.6;6414.5;15791.6	-0.000278715142201236;-0.00074187142502069;0.000474842215623994;0.00173810984995271;0.00280223559991555;0.00200068482740789;-0.00179310795112997;-0.00058803552497011;0.00138337987493742;-3.3383048446467E-05;-0.0001804567937711;0.000166294212505136;0.0010789023630764	-1.89456394179235;-3.63421946030943;1.48778393435915;3.09659364831506;4.14333771947863;2.48419134330132;-1.9523100618022;-0.570057422512138;1.75699259746974;-0.256622345396124;-1.13440188417487;0.888935559546067;3.59449222305184	147.113082885742;204.135009765625;319.160736083984;561.29736328125;676.3232421875;805.366636834473;918.454494607651;1031.53735351563;787.356689453125;130.086288452148;159.076599121094;187.071166992188;300.154318364437	13
QE929_MSQ1321_20180329_Heba_ub_s7_30_1	4363	1448	ADILEDKDGK	10	1	GlyGly (K)	_ADILEDK(gl)DGK_		ADILEDK(0.887)DGK(0.113)			ADILEDK(8.93)DGK(-8.93)		0	1	0	A0A287AJ89;A0A286ZJK2;A0A287BL93;F1SA50;A0A287BPD5;A0A287ASN3;A0A287AR13	2	HCD	FTMS	MULTI-MSMS	2	0	609.30405	1216.5935	-0.19133	-0.00011658	-2.0539041	23.199	0.023568	68.735	36.514	8.935	0.88669	2	0	0	0	-1	0	0	0	0	y2;y3;y4;y5;y6;y7;y6-H2O;b2;b3	2012;1844.8;6082.8;2536.6;9439.7;17291.7;4120.1;2415.5;7304.5	-0.00078764779220819;-0.000318614815626006;0.000395336412452707;0.000910145756165548;0.00481603735045155;-0.00203696075595872;0.00234558481872682;0.000242588157817636;0.000490040237480116	-3.8584641433434;-0.998287030658752;0.704324467860414;1.34572221264266;5.97995244135696;-2.21781288795258;2.97906618006663;1.29676989059173;1.63262444052006	204.135055541992;319.161529541016;561.298706054688;676.325134277344;805.363821481949;918.454738460456;787.355727248181;187.071090698242;300.154907226563	9
QE929_MSQ1321_20180329_Heba_ub_s8_30_2	4335	1462	ADILEDKDGK	10	1	GlyGly (K)	_ADILEDK(gl)DGK_		ADILEDK(0.982)DGK(0.018)			ADILEDK(17.35)DGK(-17.35)		0	1	0	A0A287AJ89;A0A286ZJK2;A0A287BL93;F1SA50;A0A287BPD5;A0A287ASN3;A0A287AR13	2	HCD	FTMS	MULTI-MSMS	15	0	609.30405	1216.5935	-0.049872	-3.0387E-05	-1.3963304	22.918	0.010165	87.308	49.015	17.354	0.98194	2	0	0	0	-1	0	0	0	0	y2;y3;y4;y5;y6;y7;y8;y6-H2O;y6-NH3;a2;b2;b3	2633.9;1800.3;4993.1;6523.4;16392.4;18557.5;1818.8;4772.6;1515;1356.7;4301.2;8587.4	0.00066193716872931;-0.00208863434687601;0.000883617662452707;0.000299794193665548;0.00105385694985216;-0.000374368301095274;0.0128396988500299;-0.00136320215631258;-0.00929097673133583;-0.0008671023015836;0.000379917259380136;0.000398487503105116	3.24266631957035;-6.54409310140554;1.5742392091638;0.443268936671991;1.30854155447854;-0.407607433555024;12.4473107497777;-1.73135939435381;-11.7853243796839;-5.45082409097559;2.03087252477117;1.32760575278016	204.133605957031;319.163299560547;561.298217773438;676.325744628906;805.36758366235;918.453075868001;1031.52392578125;787.359436035156;788.351379394531;159.077285766602;187.070953369141;300.154998779297	12
QE929_MSQ1321_20180329_Heba_ub_s2_ctrl_2	11970	8420	ADLINNLGTIAK	12	0	Unmodified	_ADLINNLGTIAK_							0	0	0	O02705;A0A287B8J5;A0A287AQK7;A0A287A9T4;F1RQU2;A0A286ZR68	2	HCD	FTMS	MULTI-MSMS	3	0	621.85625	1241.698	0.34513	0.00021462	0.56031461	44.885	0.037616	34.721	11.981	NaN	NaN	1	0	0	0	-1	0	0	0	0	y1;y2;y5;y8;y9;b2;b3	1463.5;2389;2740.6;9270.1;1707.7;2309.1;7936.6	-0.000293973931263736;-0.000228525975018101;0.00133580642187781;0.00261027496787847;-0.00582025439382505;9.00002671926359E-05;-0.000395965848781543	-1.9982852306932;-1.04756278508605;2.73002562781701;3.14312811749098;-6.16837968699363;0.481101561157515;-1.31920108726548	147.113098144531;218.150146484375;489.301788330078;830.470432736332;943.562927246094;187.071243286133;300.155793232649	7
QE929_MSQ1321_20180329_Heba_ub_s4_10_1	12125	8713	ADLINNLGTIAK	12	0	Unmodified	_ADLINNLGTIAK_							0	0	0	O02705;A0A287B8J5;A0A287AQK7;A0A287A9T4;F1RQU2;A0A286ZR68	2	HCD	FTMS	MULTI-MSMS	6	0	621.85625	1241.698	-0.391	-0.00024315	-0.24503423	45.132	0.00020959	102.06	61.032	NaN	NaN	1	0	0	0	-1	0	0	0	0	y1;y2;y3;y4;y5;y6;y7;y8;y9;y5-H2O;y7-H2O;y8-H2O;y1-NH3;y2-NH3;y8-NH3;a2;b2;b3;b3-H2O	13999.5;17481.2;11938.3;8638;33113.2;18213;19833.4;81257.4;28337.2;2652.1;1713.1;1821.6;8297.5;9343.9;10228.8;8698.8;20857.8;46744.5;2224.8	-4.05693907623572E-06;-0.000274302342205601;-0.000728754559361278;-0.00212254608436524;-7.58330380676853E-05;0.0011650594050252;0.0001540225964618;-0.00174759663445911;-0.00263978186967506;-0.00199621386252602;0.00689218639365663;-0.00035126484385728;-0.000643734610946467;-0.000364663607825833;0.000448987924869471;-0.0006382204656461;-0.000520351295307364;-0.000495322963843137;-0.00113299567192371	-0.0275770622905985;-1.25740133145399;-2.20011531350627;-4.91007566797071;-0.154981692481076;1.93407443139497;0.214986257875645;-2.10433435695239;-2.7976838548927;-4.2355971197531;9.86835835216719;-0.432345740708666;-4.94849686529773;-1.81313066062713;0.551957843636196;-4.01202082905282;-2.78155845034356;-1.6502190230865;-4.01563662131412	147.112808227539;218.150192260742;331.234710693359;432.283782958984;489.303199969538;602.386023057495;716.429961541503;830.474790607934;943.55974677357;471.294555664063;698.412658691406;812.462829589844;130.086898803711;201.123733520508;813.446044921875;159.077056884766;187.071853637695;300.155892589764;282.145965576172	19
QE929_MSQ1321_20180329_Heba_ub_s6_10_3	12285	8881	ADLINNLGTIAK	12	0	Unmodified	_ADLINNLGTIAK_							0	0	0	O02705;A0A287B8J5;A0A287AQK7;A0A287A9T4;F1RQU2;A0A286ZR68	2	HCD	FTMS	MULTI-MSMS	6	0	621.85625	1241.698	0.13177	8.1941E-05	0.72138437	45.302	0.00019589	96.89	56.845	NaN	NaN	1	0	0	0	-1	0	0	0	0	y1;y2;y3;y4;y5;y6;y7;y8;y9;y8-H2O;y1-NH3;y2-NH3;y8-NH3;b2;b3;b3-H2O	7197.7;6648.5;2814.8;2806.9;8987.3;3457.1;5386.4;31812.9;15175.9;1795.8;1536.2;2061.4;2330.7;5695.8;18091.5;1371	0.000163789740611264;-0.000411631443768101;-0.000545649090611278;-0.00358738983436524;-0.000891976781247195;-0.00192952746181163;0.000367028943628611;0.00108873217538985;0.00398348790224645;-0.00260956562510728;0.000363345467178533;0.000398275845299167;-0.00760765270013053;0.000105259056255136;-0.000303416793769884;0.00338360589057629	1.11336279593126;-1.88691644217101;-1.64731948261793;-8.29866356207992;-1.82295005124317;-3.20312470012246;0.512302768525532;1.31098006354098;4.22179504578835;-3.21191108885971;2.79311970240754;1.98026035588341;-9.35228267399179;0.562668334222676;-1.01086467149837;11.9925870618209	147.112640380859;218.150329589844;331.234527587891;432.285247802734;489.304016113281;602.389117644362;716.429748535156;830.471954279124;943.553123503798;812.465087890625;130.085891723633;201.122970581055;813.4541015625;187.071228027344;300.155700683594;282.141448974609	16
QE929_MSQ1321_20180329_Heba_ub_s7_30_1	11730	7994	ADLINNLGTIAK	12	0	Unmodified	_ADLINNLGTIAK_							0	0	0	O02705;A0A287B8J5;A0A287AQK7;A0A287A9T4;F1RQU2;A0A286ZR68	2	HCD	FTMS	MULTI-MSMS	6	0	621.85625	1241.698	-0.02941	-1.8289E-05	0.72138437	44.979	0.0042071	54.608	14.563	NaN	NaN	1	0	0	0	-1	0	0	0	0	y1;y2;y3;y5;y8;y9;y2-NH3;y8-NH3;a2;b2;b3	2219.3;2065.6;1673.6;2936.5;16217.5;1943.8;1549.8;2088.4;1267.8;4858.7;8563.6	-0.000934843071888736;3.55860919398765E-07;-0.000484613934361278;-0.000464730687497195;-0.000559103922114446;0.00370122998117495;-0.000685098178138333;0.000571058237369471;-0.0005466677312711;-0.000413539771869864;-0.000578074996894884	-6.35455993543783;0.0016312677231771;-1.46305406984006;-0.949779846440769;-0.673235032023178;3.92265022686977;-3.40634630550631;0.702023602709331;-3.43649836499002;-2.21059448519571;-1.92591533863889	147.113739013672;218.149917602539;331.234466552734;489.303588867188;830.473602115222;943.553405761719;201.124053955078;813.445922851563;159.076965332031;187.071746826172;300.155975341797	11
QE929_MSQ1321_20180329_Heba_ub_s8_30_2	11988	8591	ADLINNLGTIAK	12	0	Unmodified	_ADLINNLGTIAK_							0	0	0	O02705;A0A287B8J5;A0A287AQK7;A0A287A9T4;F1RQU2;A0A286ZR68	2	HCD	FTMS	MULTI-MSMS	7	0	621.85625	1241.698	-0.46065	-0.00028646	-0.24503423	44.639	0.00059866	74.162	34.117	NaN	NaN	1	0	0	0	-1	0	0	0	0	y1;y2;y3;y5;y6;y7;y8;y9;y2-NH3;y8-NH3;a2;b2;b3	2766.1;4458.9;1601.2;10106.4;2076.9;2595;22566.3;9750.7;2049;5338.2;2369.8;8000.4;16822.1	-0.000477079400013736;0.000748036524981899;-0.00106444791873628;-0.00167809849517653;-0.00911315263135748;0.00122152113112861;-0.00133556664059142;-0.00746820361257505;-0.000303628451575833;0.00325660511236947;-0.0006992556218961;-0.00106966770155736;-0.00124171351859559	-3.24293901923784;3.42901384978815;-3.21357274946543;-3.42955656170037;-15.1281683040746;1.70501377217674;-1.60819728463914;-7.91488342070194;-1.50966043839492;4.00348169733405;-4.39570210373122;-5.71793425789163;-4.13688507045486	147.11328125;218.149169921875;331.235046386719;489.304802234995;602.396301269531;716.428894042969;830.47437857794;943.564575195313;201.123672485352;813.443237304688;159.077117919922;187.072402954102;300.156638980319	13
QE929_MSQ1321_20180329_Heba_ub_s9_30_3	11898	8516	ADLINNLGTIAK	12	0	Unmodified	_ADLINNLGTIAK_							0	0	0	O02705;A0A287B8J5;A0A287AQK7;A0A287A9T4;F1RQU2;A0A286ZR68	2	HCD	FTMS	MULTI-MSMS	13	0	621.85625	1241.698	-0.17712	-0.00011014	0.50777818	44.453	0.00044726	78.655	38.61	NaN	NaN	1	0	0	0	-1	0	0	0	0	y1;y2;y3;y4;y5;y6;y7;y8;y9;y1-NH3;y2-NH3;y8-NH3;a2;b2;b3	5528.5;10597.3;5977.2;4910.7;14529.9;6960.2;6246.6;44907.8;13288.9;2034.1;5316.1;4387;5675.7;7774.7;24618.5	-0.000416044243763736;-0.0015102642562681;0.000278325518763722;4.42019625097601E-05;-0.000140353372671598;-0.00081237138135748;-0.00164713121262139;-0.000414250377730241;0.00297873985766728;-0.000887875235946467;-0.000410439975013333;0.00649146839361947;-0.0004398562078336;-0.000733974342182364;-0.000510047390207546	-2.82805476731558;-6.92300879518721;0.840269319600007;0.102252700212426;-0.286843319588158;-1.34858493313112;-2.2990761973264;-0.498812302919529;3.15693585399928;-6.8252343456139;-2.04073320642752;7.98026698236673;-2.76505465298018;-3.92348442463805;-1.69927486942195	147.113220214844;218.151428222656;331.233703613281;432.281616210938;489.303264489873;602.388000488281;716.431762695313;830.473457261678;943.554128251842;130.087142944336;201.123779296875;813.440002441406;159.076858520508;187.072067260742;300.15590731419	15
QE929_MSQ1321_20180329_Heba_ub_s4_10_1	4941	1991	ADMESLR	7	0	Unmodified	_ADMESLR_							0	0	0	F1SCU3	2	HCD	FTMS	MULTI-MSMS	7	0	411.19473	820.3749	-0.34065	-0.00014008	-0.067725256	24.927	0.0028576	96.51	39.62	NaN	NaN	1	0	0	0	-1	0	0	0	0	y1;y2;y3;y4;y5;y6;y3-H2O;y4-H2O;y6-H2O;y1-NH3;y2-NH3;y3-NH3;y5-NH3;a2;b2	43742.5;9931.3;74627.7;98607.9;105614.4;43786.1;2583.2;16602.8;6043.9;14555.5;10288.5;6716.1;1968.8;36390.4;30212.9	9.92025780988115E-06;0.000523313933626923;5.20119384646023E-05;1.21546968330222E-05;0.000504525124142674;-0.00014032423257504;0.00154897679692567;0.00910945159404264;-0.00174205638120384;-0.00033984042187285;-0.0012978326780626;-0.000275282153040735;-0.00377594889368993;-0.0001041628484586;-3.20700453073641E-05	0.0566486850697765;1.81578559039006;0.138611642026893;0.0241031848689737;0.794130542028094;-0.187012899558989;4.33616283531283;18.7337838704373;-2.37876576316745;-2.14962695691217;-4.78591111102607;-0.768496406335504;-6.10703104763352;-0.654797116553664;-0.171432144338381	175.118942260742;288.202492847466;375.234992559362;504.277625512803;635.317617748576;750.345205629933;357.222930908203;486.257963529606;732.336242675781;158.092742919922;271.177764892578;358.208770751953;618.295349121094;159.076522827148;187.071365356445	15
QE929_MSQ1321_20180329_Heba_ub_s4_10_1	6872	3792	ADRDQYELLCR	11	1	Unmodified	_ADRDQYELLCR_							0	0	0	A0A288CFV5;B3CL06;P09571	3	HCD	FTMS	MULTI-MSMS	7	0	480.22963	1437.6671	-0.51839	-0.00024895	0.14516421	30.363	0.0008482	60.255	38.262	NaN	NaN	1	0	0	0	-1	0	0	0	0	y1;y2;y3;y4;y5;y5-H2O;y1-NH3;y2-NH3;b4;b5;b6;b7	5943.6;5641.8;10202.8;12965.2;6390;2268.8;2110.9;2147.3;1346.5;6834.3;1758.4;1890.4	-0.00114974771094012;-0.00149214689685095;-0.000803460548695512;-0.000460840374557847;0.00216714252496786;0.00258878434999588;-0.00033984042187285;-8.71468343461856E-05;0.00596693634366829;-0.00192283741250776;0.000126404012462444;-0.0064748357250437	-6.56548105144529;-4.45216181630236;-1.79250059148097;-0.820996688577168;3.1391568441385;3.85036849016102;-2.14962695691217;-0.273940571493457;13.0227455870644;-3.27983792318926;0.168691367641243;-7.3714187205196	175.120101928711;335.151092529297;448.234467823349;561.318189183575;690.358154296875;672.34716796875;158.092742919922;318.123138427734;458.193420410156;586.259887695313;749.321166992188;878.370361328125	12
QE929_MSQ1321_20180329_Heba_ub_s1_ctrl_1	5684	2528	AEATPAGSDGPSVPCPK	17	0	Unmodified	_AEATPAGSDGPSVPCPK_							0	0	0	I3LEE6	2	HCD	FTMS	MULTI-MSMS	3	0	820.88287	1639.7512	0.82498	0.00067722	-0.21804291	27.209	0.02336	32.498	24.278	NaN	NaN	1	0	0	0	-1	0	0	0	0	y4;y8;y13;a2;b2	7495.2;2779.8;2599.7;1785.9;2448.9	0.00132992951563438;0.00513191129380175;0.00363075175005179;-0.000521603531240089;-0.000769945298429775	2.65323840470019;6.09911855231683;2.86203643396704;-3.01343650955557;-3.82890198836131	501.247650146484;841.418518066406;1268.59033203125;173.092590332031;201.087753295898	5
QE929_MSQ1321_20180329_Heba_ub_s2_ctrl_2	6074	3088	AEATPAGSDGPSVPCPK	17	0	Unmodified	_AEATPAGSDGPSVPCPK_							0	0	0	I3LEE6	2	HCD	FTMS	MULTI-MSMS	13	0	820.88287	1639.7512	0.30446	0.00024993	-0.32833975	27.7	0.02336	32.498	25.645	NaN	NaN	1	0	0	0	-1	0	0	0	0	y4;y8;y13;b2	6662.6;2033.8;1874;1932	0.00136044709375938;0.0109912862938018;0.00997840800005179;0.000191358412507725	2.71412180424232;13.0628962855108;7.865784309872;0.95162099216919	501.247619628906;841.412658691406;1268.583984375;201.086791992188	4
QE929_MSQ1321_20180329_Heba_ub_s3_ctrl_3	5732	2501	AEATPAGSDGPSVPCPK	17	0	Unmodified	_AEATPAGSDGPSVPCPK_							0	0	0	I3LEE6	2	HCD	FTMS	MULTI-MSMS	7	0	820.88287	1639.7512	-0.04303	-3.5323E-05	-1.2602647	27.721	0.025153	32.062	25.037	NaN	NaN	1	0	0	0	-1	0	0	0	0	y2;y4;y8;y13;b2	1437.8;3076.7;2154.1;2114.7;5855.9	-0.00110373032970301;0.00108578889063438;0.00177497770005175;0.00338661112505179;-0.000403734360929775	-4.52039716059147;2.16617147525102;2.10949792581961;2.66958559259623;-2.00775576619927	244.16667175293;501.247894287109;841.421875;1268.59057617188;201.087387084961	5
QE929_MSQ1321_20180329_Heba_ub_s4_10_1	6015	2995	AEATPAGSDGPSVPCPK	17	0	Unmodified	_AEATPAGSDGPSVPCPK_							0	0	0	I3LEE6	2	HCD	FTMS	MULTI-MSMS	12	0	820.88287	1639.7512	-0.65763	-0.00053984	0.40347859	27.947	0.00080944	56.225	39.593	NaN	NaN	1	0	0	0	-1	0	0	0	0	y2;y4;y7;y8;y11;y13;a2;b2;b3	11944;25229.2;2225.3;10635.1;7922.8;17903.2;8959.8;9510.1;7037.6	5.59376390469879E-05;-0.000464238393021787;-0.00375857011874814;0.00289736865113355;0.00682168729940713;0.0136484559857308;0.000424441390634911;0.000542310560945225;0.000226288790599938	0.229097215939013;-0.92616240933049;-4.79161350516079;3.44342428226245;6.19873172422522;10.7588426460578;2.45211946759766;2.69690267598522;0.83156538194695	244.165512084961;501.249444314393;784.405944824219;841.420752609049;1100.4972634559;1268.58031432701;173.091644287109;201.086441040039;272.123870849609	9
QE929_MSQ1321_20180329_Heba_ub_s6_10_3	6181	3203	AEATPAGSDGPSVPCPK	17	0	Unmodified	_AEATPAGSDGPSVPCPK_							0	0	0	I3LEE6	2	HCD	FTMS	MULTI-MSMS	13	0	820.88287	1639.7512	-0.36345	-0.00029835	-0.45030948	27.964	0.0023291	48.004	31.372	NaN	NaN	1	0	0	0	-1	0	0	0	0	y2;y4;y8;y13;a2;b2;b3;b4	3450.7;12238.5;3040.1;9572.5;3181.8;9977.7;5957.9;1586.3	-0.000142426618765512;-0.00175234587499062;0.00964851285630175;-0.00650108418744821;-7.90986484275891E-05;-0.000312181626554775;0.000134736056224938;-0.00345632109377902	-0.583319494385489;-3.49594676206033;11.4670219885863;-5.12461123309886;-0.456974215298188;-1.55246817422508;0.495127496437548;-9.26192522443203	244.165710449219;501.250732421875;841.414001464844;1268.60046386719;173.092147827148;201.087295532227;272.123962402344;373.175231933594	8
QE929_MSQ1321_20180329_Heba_ub_s8_30_2	5963	2979	AEATPAGSDGPSVPCPK	17	0	Unmodified	_AEATPAGSDGPSVPCPK_							0	0	0	I3LEE6	2	HCD	FTMS	MULTI-MSMS	9	0	820.88287	1639.7512	-0.32066	-0.00026322	0.037569419	27.529	7.4797E-05	66.262	49.631	NaN	NaN	1	0	0	0	-1	0	0	0	0	y2;y4;y7;y8;y11;y13;a2;b2;b3;b4	10817.7;16853.1;1821.7;10709.5;2597.1;13759.9;9028.9;14908.8;7374.9;5876.3	-8.13914625155121E-05;-0.000653713062490624;-0.00815310136874814;0.003518461901308;0.00200994788747266;0.0015112159662749;-9.43574374900891E-05;-0.000571581040617275;0.000226288790599938;0.000755104687470975	-0.333345262574124;-1.30416666352263;-10.3939238937714;4.18157561189982;1.82639172862618;1.19125410560986;-0.545128305105541;-2.84244860807812;0.83156538194695;2.02348158343975	244.165649414063;501.249633789063;784.410339355469;841.420131515799;1100.50207519531;1268.59245156703;173.092163085938;201.087554931641;272.123870849609;373.171020507813	10
QE929_MSQ1321_20180329_Heba_ub_s9_30_3	5884	2900	AEATPAGSDGPSVPCPK	17	0	Unmodified	_AEATPAGSDGPSVPCPK_							0	0	0	I3LEE6	2	HCD	FTMS	MULTI-MSMS	14	0	820.88287	1639.7512	-0.3182	-0.0002612	0.037569419	27.427	0.0026637	47.288	28.017	NaN	NaN	1	0	0	0	-1	0	0	0	0	y2;y4;y8;y12;y13;a2;b2;b3	6954.3;13480.8;7845.6;1967;9318.1;7362.3;11967.1;5929.9	-5.08738843905121E-05;0.00145199982813438;0.00549812223130175;0.0150758841250536;0.0180350486250518;0.000104006820322411;-0.000342699204679775;0.000623017306224938	-0.20835809980307;2.89677204735007;6.53435181922028;12.8685855385321;14.2167671881191;0.600876074690393;-1.70423075094696;2.28946550178063	244.165618896484;501.247528076172;841.418151855469;1171.52612304688;1268.57592773438;173.09196472168;201.087326049805;272.123474121094	8
QE929_MSQ1321_20180329_Heba_ub_s4_10_1	6582	3520	AECTAEQCYTLTQGR	15	0	Unmodified	_AECTAEQCYTLTQGR_							0	0	0	F1RQM4;A0A286ZRG9	2	HCD	FTMS	MULTI-MSMS	5	1	894.38799	1786.7614	0.66544	0.00059516	0.79165253	29.55	0.00021296	87.363	73.205	NaN	NaN	1	0	0	0	-1	0	0	0	0	y1;y2;y3;y4;y5;y6;y8;y9;y10;y12;b2;b4	1968;2009.4;2138.4;2383.2;5274.7;2586.5;3373.8;4585.2;5861.2;2939.7;2067.9;1453.3	-0.000356290679690119;-0.00162816278282207;-0.00138500196874247;-0.00125291458749643;0.00248880018750697;-0.00171260852505384;-0.00465969695005697;0.019717828434068;0.0145030656080962;0.00564399286236039;-0.000174852524992275;0.00133907883434858	-2.03455965421276;-7.01364886039116;-3.84508748942886;-2.71635821023362;4.33341072845103;-2.53576979349394;-4.66680425595263;17.5034456341543;11.5510819729691;3.95333740690677;-0.869536008936237;2.89741069950556	175.11930847168;232.142044067383;360.200378417969;461.247924804688;574.328247070313;675.380126953125;998.47705078125;1126.51125076727;1255.55905862629;1427.65270996094;201.087158203125;462.163970947266	12
QE929_MSQ1321_20180329_Heba_ub_s1_ctrl_1	6824	3423	AEDKEWLPVTK	11	1	GlyGly (K)	_AEDK(gl)EWLPVTK_		AEDK(1)EWLPVTK			AEDK(61.65)EWLPVTK(-61.65)		0	1	0	I3LJ87	2	HCD	FTMS	MULTI-MSMS	4	0	715.36972	1428.7249	-0.93368	-0.00066792	-1.2929645	30.979	0.013844	66.435	45.914	61.651	1	2	0	0	0	-1	0	0	0	0	y1;y2;y3;y4;y5;y6;y7;y2-H2O;y1-NH3;a2	4644.3;13808;1286.8;33035.8;6246.1;5266;4683.6;1672.4;2545.3;4803	0.000423189154673764;-0.000940084792205198;0.000747146837511536;-0.000507274594099272;0.00116140501870632;-0.00473071960630023;-0.00266496715630637;-9.11968734556012E-05;-0.000231747306258967;-0.000384274429677589	2.87663860682902;-3.78819875331685;2.15174616105383;-1.14178472824974;2.08374391884462;-6.3632000566818;-3.05443759125547;-0.396249705964922;-1.78148639363316;-2.22005305841431	147.112380981445;248.161422729492;347.228149414063;444.282167687494;557.364562988281;743.449768066406;872.490295410156;230.150009155273;130.086486816406;173.09245300293	10
QE929_MSQ1321_20180329_Heba_ub_s2_ctrl_2	7410	4318	AEDKEWLPVTK	11	1	GlyGly (K)	_AEDK(gl)EWLPVTK_		AEDK(1)EWLPVTK			AEDK(79.54)EWLPVTK(-79.54)		0	1	0	I3LJ87	2	HCD	FTMS	MULTI-MSMS	12	0	715.36972	1428.7249	0.38693	0.0002768	-0.17308476	31.521	0.0039987	91.584	55.64	79.537	1	2	0	0	0	-1	0	0	0	0	y1;y2;y4;y5;y6;y7;y9;y2-H2O;y4-H2O;y1-NH3;a2;b2;b4;b7	11778.4;29462.2;81063.4;12780.3;18100.5;14379.2;1888.6;7510.8;2607.8;5580;11729.4;7510.2;2177.8;3033.4	-9.56096734512357E-05;-5.5075026580198E-05;-0.000676863973126274;-0.00152414185629368;-8.353777946013E-05;0.00123416507858565;0.0147686274001444;7.66498062318988E-05;-0.000358130821837221;-7.9159415633967E-05;0.000241335921884911;-0.000373216782804775;0.00108442562498112;-0.00138060286883501	-0.649906796712168;-0.221933056263764;-1.52349962250347;-2.73453788377296;-0.112365764618555;1.41453790437383;12.0105519344794;0.333043054890156;-0.84014732536373;-0.608514461595266;1.39426526093316;-1.85599328160502;1.94254223416157;-1.39955399508449	147.112899780273;248.160537719727;444.282337276873;557.367248535156;743.445120884579;872.486396277921;1229.6376953125;230.149841308594;426.271453857422;130.086334228516;173.091827392578;201.087356567383;558.250732421875;986.459167480469	14
QE929_MSQ1321_20180329_Heba_ub_s3_ctrl_3	7004	3578	AEDKEWLPVTK	11	1	GlyGly (K)	_AEDK(gl)EWLPVTK_		AEDK(1)EWLPVTK			AEDK(87.17)EWLPVTK(-87.17)		0	1	0	I3LJ87	2	HCD	FTMS	MULTI-MSMS	1	0	715.36972	1428.7249	-1.1336	-0.00081092	-1.4329494	31.601	0.0039987	91.584	71.064	87.168	1	2	0	0	0	-1	0	0	0	0	y1;y2;y3;y4;y5;y6;y7;y2-H2O;y4-H2O;y1-NH3;a2;b2;b4;b7	10422;22890.7;2078.7;59314.4;9168.6;8573.3;13917.3;5419.2;2268.3;6920;8049.7;5089;2148.3;2901.6	-8.03508843887357E-05;0.000433206223419802;-0.00123649574061346;0.000138387897379744;0.000306912831206319;0.00192211242494977;-0.00529437676846101;-1.49029281431012E-05;3.85976937877786E-05;-0.000185970939071467;-0.000414792007802589;-3.7523423429775E-05;-0.00636186343751888;0.00515015884991499	-0.546185228099455;1.74567269953418;-3.56102660137438;0.311486952572283;0.550649217875225;2.58541963139146;-6.06810280960693;-0.0647531283534229;0.0905473011650107;-1.42959510295333;-2.39636060079665;-0.186602910852623;-11.3959162268055;5.22088811789893	147.112884521484;248.160049438477;347.230133056641;444.281522025003;557.365417480469;743.443115234375;872.492924819768;230.149932861328;426.271057128906;130.086441040039;173.092483520508;201.087020874023;558.258178710938;986.45263671875	14
QE929_MSQ1321_20180329_Heba_ub_s5_10_2	6786	3186	AEDKEWLPVTK	11	1	GlyGly (K)	_AEDK(gl)EWLPVTK_		AEDK(1)EWLPVTK			AEDK(50.85)EWLPVTK(-50.85)		0	1	0	I3LJ87	2	HCD	FTMS	MULTI-MSMS	4	0	715.36972	1428.7249	0.19233	0.00013759	0.10688517	31.887	0.037647	55.461	35.855	50.849	0.99999	2	0	0	0	-1	0	0	0	0	y1;y2;y3;y4;y5;y6;y7;y2-H2O;y4-H2O;y1-NH3;a2;b2	2275.8;13633.5;1317.3;40811.8;2822.1;5347.9;5110.8;2387.6;2435.7;1714.3;3235.8;2100	2.64606390487643E-05;0.000158548020294802;0.00151008629063654;-0.000217396752304921;-0.000364473887543681;-0.000519293825050227;-0.00435760902701077;0.000503895899981899;-0.00200608004058722;-0.000292782462508967;0.000241335921884911;-0.000251146470304775	0.179866354647538;0.638893509153518;4.3489838343928;-0.489321674286392;-0.653921892313995;-0.698496104269877;-4.99444016298625;2.18942942798481;-4.70609107655399;-2.25067439596484;1.39426526093316;-1.24894288258976	147.112777709961;248.16032409668;347.227386474609;444.281877809652;557.366088867188;743.445556640625;872.491988052027;230.1494140625;426.273101806641;130.086547851563;173.091827392578;201.08723449707	12
QE929_MSQ1321_20180329_Heba_ub_s6_10_3	7567	4492	AEDKEWLPVTK	11	1	GlyGly (K)	_AEDK(gl)EWLPVTK_		AEDK(1)EWLPVTK			AEDK(104.17)EWLPVTK(-104.17)		0	1	0	I3LJ87	2	HCD	FTMS	MULTI-MSMS	4	0	715.36972	1428.7249	0.13102	9.3729E-05	-1.1529795	31.897	0.0035368	114.4	67.939	104.17	1	2	0	0	0	-1	0	0	0	0	y1;y2;y3;y4;y5;y6;y7;y2-H2O;y4-H2O;y7-H2O;y1-NH3;a2;b2;b3;b4;b5;b7	8822.7;32676.9;2484.4;83608.5;8520.9;13479.5;14308.2;7303.9;1828.4;1668.4;6219.5;14145.3;5667.2;1802.1;2215.4;2841.6;5545.5	0.000118013373423764;0.000219583176544802;-0.00114494300623846;-0.000201813378680527;0.000367947987456319;-0.00127027002383784;-0.00295490712278479;0.000213978907794399;0.00421950589691278;-0.0115206690812784;-0.000323300040633967;-0.000155392593740089;-0.000251146470304775;-0.000361947478154434;-0.00514116031251888;0.00351638901247497;0.00295893059274022	0.802197121855539;0.884844228628027;-3.29736160292912;-0.454246269855014;0.660155826337981;-1.70862375779334;-3.38674957919347;0.929737923162681;9.89874215496889;-13.4825312640721;-2.48526823202739;-0.897744508912069;-1.24894288258976;-1.14498930138994;-9.20930807717211;5.11630380302016;2.99956015106976	147.112686157227;248.160263061523;347.230041503906;444.281862226279;557.365356445313;743.446307616824;872.490585350123;230.149703979492;426.266876220703;854.488586425781;130.086578369141;173.092224121094;201.08723449707;316.114288330078;558.256958007813;687.290893554688;986.454827947007	17
QE929_MSQ1321_20180329_Heba_ub_s7_30_1	7215	3942	AEDKEWLPVTK	11	1	GlyGly (K)	_AEDK(gl)EWLPVTK_		AEDK(1)EWLPVTK			AEDK(55.93)EWLPVTK(-55.93)		0	1	0	I3LJ87	2	HCD	FTMS	MULTI-MSMS	3	0	715.36972	1428.7249	-0.71658	-0.00051262	-1.0129945	31.748	0.017859	62.823	46.62	55.928	1	2	0	0	0	-1	0	0	0	0	y1;y2;y3;y4;y5;y6;y7;y2-H2O;y1-NH3;a2;b2	8491.6;26024.3;1787.6;59544.7;8825.2;13568.5;11921.7;2386.4;2368.2;10613.5;5482	-0.000721220025013736;9.7512864044802E-05;-0.00105339027186346;-0.000411347809858853;-0.00152414185629368;0.00246048851818159;-0.00237704759877033;-0.000335337498455601;-0.000811581290633967;-0.000414792007802589;-0.000602098618742275	-4.90247258434401;0.392942910662385;-3.03369646544485;-0.925870828477645;-2.73453788377296;3.30958784816897;-2.72444105761973;-1.45703727740185;-6.23875463972982;-2.39636060079665;-2.99421079325817	147.113525390625;248.160385131836;347.229949951172;444.28207176071;557.367248535156;743.442576858282;872.490007490599;230.150253295898;130.087066650391;173.092483520508;201.087585449219	11
QE929_MSQ1321_20180329_Heba_ub_s8_30_2	7347	4264	AEDKEWLPVTK	11	1	GlyGly (K)	_AEDK(gl)EWLPVTK_		AEDK(1)EWLPVTK			AEDK(61.46)EWLPVTK(-61.46)		0	1	0	I3LJ87	2	HCD	FTMS	MULTI-MSMS	5	0	715.36972	1428.7249	0.37276	0.00026666	-0.59303964	31.467	0.0088799	73.985	45.78	61.458	1	2	0	0	0	-1	0	0	0	0	y1;y2;y4;y5;y6;y7;y2-H2O;y4-H2O;y1-NH3;a2;b2;b7	9915.1;28012.6;75886;6008.6;15181.4;7708.2;6362.6;2685;5679.6;9152.8;8402.2;2558.7	-0.000355009087513736;-0.000421285964080198;-0.000488922132149128;0.00116140501870632;-0.00157583015766249;0.00398786487494363;0.000259755274981899;0.000923607459412779;0.000332827889053533;-0.000124875015615089;3.8770521882725E-05;0.00966676041241499	-2.41317017113418;-1.69763229182106;-1.1004766517874;2.08374391884462;-2.11962786531305;4.57070445832059;1.12863637082895;2.16671848002218;2.55852349984796;-0.721436438093374;0.192804768920667;9.79956291190114	147.113159179688;248.160903930664;444.282149335032;557.364562988281;743.446613176958;872.483642578125;230.149658203125;426.270172119141;130.085922241211;173.092193603516;201.086944580078;986.448120117188	12
QE929_MSQ1321_20180329_Heba_ub_s9_30_3	7258	4174	AEDKEWLPVTK	11	1	GlyGly (K)	_AEDK(gl)EWLPVTK_		AEDK(1)EWLPVTK			AEDK(67.75)EWLPVTK(-67.75)		0	1	0	I3LJ87	2	HCD	FTMS	MULTI-MSMS	11	0	715.36972	1428.7249	-0.12062	-8.6291E-05	-0.59303964	31.328	0.0093742	73.233	42.621	67.752	1	2	0	0	0	-1	0	0	0	0	y1;y2;y3;y4;y5;y6;y7;y2-H2O;y4-H2O;y1-NH3;a2;b2	8311.2;27257.1;2855.1;64569.3;10702.3;10287.8;9374.4;2984.7;1542;5626.7;9964.1;5132.1	-0.000141386040638736;-0.000283956862517698;-0.00126701331873846;-0.000243301582656841;-4.56851138324055E-05;0.00128443415439961;-0.0123695570000564;-7.59380843931012E-05;0.00327346097503778;-0.000338558829696467;0.000165041976572411;0.000191358412507725	-0.961071373452311;-1.14424558888315;-3.64891490329194;-0.547628837957799;-0.0819661276041014;1.72768168320398;-14.1771426934744;-0.329950408025022;7.67935275442384;-2.60256510878288;0.95349333537465;0.95162099216919	147.112945556641;248.160766601563;347.230163574219;444.281903714483;557.365770078414;743.443752912646;872.5;230.149993896484;426.267822265625;130.08659362793;173.091903686523;201.086791992188	12
QE929_MSQ1321_20180329_Heba_ub_s4_10_1	13863	10341	AEEYEFLTPMEEAPK	15	0	Unmodified	_AEEYEFLTPMEEAPK_							0	0	0	E7EI20	2	HCD	FTMS	MULTI-MSMS	6	1	892.40839	1782.8022	-0.99686	-0.00088961	0.12849827	50.017	0.00024993	68.44	43.586	NaN	NaN	1	0	0	0	-1	0	0	0	0	y1;y2;y3;y4;y6;y7;y8;y9;y10;y11;a2;b2;b3;b4;b3-H2O	2990.7;13908.8;6334.1;3253.9;2060.2;49432.1;38156.3;16059.1;19281.4;6255.8;19534.2;34094.7;25391.7;2620.9;2224.6	-0.000858549126576236;0.000361113420296988;-0.00212165639686646;-0.0025278277749976;0.00157038243742136;0.000260180211853367;0.00218694470288483;-0.00263292640670443;-0.00738517460263211;0.0205944435249421;-0.000384274429677589;-0.000174852524992275;0.000696637538226241;-0.00335355982196006;-0.00128853246883409	-5.83595779415743;1.47897165557789;-6.73104081388134;-5.6901300567806;2.22962192699384;0.324664870409888;2.42340450017859;-2.5926994003104;-6.35235390589203;15.9448678859987;-2.22005305841431;-0.869536008936237;2.11019871581286;-6.79964570666874;-4.1283199702955	147.113662719727;244.16520690918;315.204803466797;444.247802734375;704.326782226563;801.380856280788;902.426607990397;1015.51549184191;1162.5886580063;1291.60327148438;173.09245300293;201.087158203125;330.128879809262;493.196258544922;312.120300292969	15
QE929_MSQ1321_20180329_Heba_ub_s8_30_2	13765	10255	AEEYEFLTPMEEAPK	15	0	Unmodified	_AEEYEFLTPMEEAPK_							0	0	0	E7EI20	2	HCD	FTMS	MULTI-MSMS	12	0	892.40839	1782.8022	-0.63435	-0.0005661	-0.47842898	49.647	0.00023243	69.979	46.374	NaN	NaN	1	0	0	0	-1	0	0	0	0	y2;y3;y7;y8;y9;y10;a2;b2;b3;b4	5764.4;2222.4;20533.7;16472.9;6788.9;5708.7;6097.1;17143;9175.7;1900.2	-0.000707001814078012;0.000136644384383544;-0.000116478414042831;-0.00141612638060451;0.00895266550003271;-0.00271154329993806;-3.33222812400891E-05;-0.000937791978117275;0.000639679221819733;-0.00494047388446006	-2.89557521409261;0.43351294740204;-0.145347069852879;-1.56923644980679;8.81598332112049;-2.33234186637774;-0.192511852622329;-4.66359179004267;1.93766480479743;-10.0172251966395	244.166275024414;315.202545166016;801.381232939414;902.430211061481;1015.50390625;1162.583984375;173.092102050781;201.087921142578;330.128936767578;493.197845458984	10
QE929_MSQ1321_20180329_Heba_ub_s1_ctrl_1	5980	2767	AEFVEVTK	8	0	Unmodified	_AEFVEVTK_							0	0	0	CON__P02769	2	HCD	FTMS	MULTI-MSMS	5	0	461.74765	921.48075	-0.92222	-0.00042583	-0.76055859	28.167	0.011747	67.169	21.154	NaN	NaN	1	0	0	0	-1	0	0	0	0	y1;y2;y3;y4;y5;y6;y2-H2O;y4-H2O;y1-NH3;a2;b2;b3	6424;12874.7;6762.7;10717.7;9468;21293.4;2336.1;4244.1;1347.1;38508.5;14682.7;1456	-0.000736478814076236;-0.000879049635955198;-0.00151115394373846;-2.92160079879977E-05;-0.00168171087852897;-0.000871249869874191;-1.49029281431012E-05;-0.00158723623121659;-0.000338558829696467;-0.000323239273427589;-0.000724168931242275;-0.00274482304376988	-5.00619324927633;-3.54225021152945;-4.35202076247732;-0.0613431768020159;-2.9229781429728;-1.20603375961282;-0.0647531283534229;-3.46359605888845;-2.60256510878288;-1.86743778714301;-3.6012590733421;-7.88383987602269	147.113540649414;248.161361694336;347.230407714844;476.271518873108;575.341585284178;722.40918873937;230.149932861328;458.262512207031;130.08659362793;173.092391967773;201.087707519531;348.158142089844	12
QE929_MSQ1321_20180329_Heba_ub_s3_ctrl_3	6046	2760	AEFVEVTK	8	0	Unmodified	_AEFVEVTK_							0	0	0	CON__P02769	2	HCD	FTMS	MULTI-MSMS	5	0	461.74765	921.48075	-0.47465	-0.00021917	-0.54351662	28.71	0.018495	58.815	12.799	NaN	NaN	1	0	0	0	-1	0	0	0	0	y1;y2;y3;y4;y5;y6;y2-H2O;y4-H2O;y1-NH3;a2;b2	4965.4;10060.3;9669.2;12808.9;11068.8;21061.2;1595.2;2503;2579.4;30473;16343.6	0.000148530951548764;-0.0014588836203302;0.000506593390355192;-0.00198120804333257;-0.00226491796297523;0.00144546041883586;0.0011752826187319;-0.00283845693434159;-0.000185970939071467;-0.000140133804677589;-9.8558579679775E-05	1.00964088305625;-5.87875647387982;1.45896304850705;-4.15981188230732;-3.93664516006987;2.00089516697964;5.10662193965388;-6.19393711846301;-1.42959510295333;-0.809590481273862;-0.490128847383089	147.112655639648;248.16194152832;347.22838996751;476.273470865143;575.342168491263;722.406872029081;230.148742675781;458.263763427734;130.086441040039;173.092208862305;201.08708190918	11
QE929_MSQ1321_20180329_Heba_ub_s5_10_2	5919	2526	AEFVEVTK	8	0	Unmodified	_AEFVEVTK_							0	0	0	CON__P02769	2	HCD	FTMS	MULTI-MSMS	5	0	461.74765	921.48075	-0.4332	-0.00020003	-0.32647465	28.922	0.025213	52.716	12.613	NaN	NaN	1	0	0	0	-1	0	0	0	0	y1;y2;y3;y4;y5;y6;y4-H2O;y1-NH3;a2;b2	4171.8;6546.9;4872.6;5920.5;6393.3;9637.6;1687.9;1466;22317.4;11576.8	-4.05693907623572E-06;6.6995285919802E-05;0.00129646324376154;-0.00124593860311961;0.000181893612420936;-0.00230013456484812;0.00137296884690841;1.2393318741033E-05;-0.000338498062490089;-0.000373216782804775	-0.0275770622905985;0.269967656785556;3.73375631256534;-2.61601916297233;0.316149929453685;-3.18397114983308;2.99605068985568;0.0952700184593795;-1.95559162827417;-1.85599328160502	147.112808227539;248.160415649414;347.227600097656;476.272735595703;575.339721679688;722.410617624065;458.259552001953;130.086242675781;173.092407226563;201.087356567383	10
QE929_MSQ1321_20180329_Heba_ub_s7_30_1	6268	3098	AEFVEVTK	8	0	Unmodified	_AEFVEVTK_							0	0	0	CON__P02769	2	HCD	FTMS	MULTI-MSMS	3	0	461.74765	921.48075	-0.52042	-0.0002403	-0.10943267	28.955	0.011747	67.169	21.154	NaN	NaN	1	0	0	0	-1	0	0	0	0	y1;y2;y3;y4;y5;y6;y2-H2O;y4-H2O;a2;b2;b3	6479.4;7881;4583.9;10269.7;7556.1;14720.4;1362.7;1416.7;24944.1;12260.2;1164.4	-0.000583890923451236;-0.000573873854705198;0.000228348009386536;0.000829256709380388;0.00262329986242094;0.00124982021429787;-0.0012356060531431;-0.00158723623121659;-0.000292721695302589;-0.000235887681242275;-0.00207343632501988	-3.96898563172952;-2.31250568786279;0.65763005849083;1.74114590364069;4.55958609387206;1.73007750094443;-5.36867199667141;-3.46359605888845;-1.69113005825399;-1.17306153089101;-5.95545550360432	147.113388061523;248.161056518555;347.228668212891;476.270660400391;575.337280273438;722.407067669286;230.151153564453;458.262512207031;173.092361450195;201.087219238281;348.157470703125	11
QE929_MSQ1321_20180329_Heba_ub_s4_10_1	11851	8457	AEGLYLFENGQR	12	0	Unmodified	_AEGLYLFENGQR_							0	0	0	A0A287AAI1	2	HCD	FTMS	MULTI-MSMS	7	0	698.84642	1395.6783	1.1345	0.00079281	1.1238629	44.363	0.001131	63.283	33.029	NaN	NaN	1	0	0	0	-1	0	0	0	0	y1;y4;y5;y6;y7;y8;y10;y1-NH3;a2;b2;b3	2731.9;2261.7;6340.1;22073.9;26352;33440.6;4189.3;1425;6611.3;8109.9;18590.6	0.000238802093747381;0.00312081437186862;0.00271464299373747;0.000700069358458677;0.000467295274120261;-0.0012111724342958;-0.00621244857484271;0.00063672207812715;0.000424441390634911;-9.8558579679775E-05;-0.00022602150312423	1.36365833861903;6.58068123390009;4.49979262893974;0.932987645689314;0.54120396905609;-1.17990319259165;-5.19169811141925;4.02754737199669;2.45211946759766;-0.490128847383089;-0.875683487940849	175.118713378906;474.238800048828;603.281799316406;750.352227806242;863.436524560726;1026.50153156673;1196.61206054688;158.091766357422;173.091644287109;201.08708190918;258.108673095703	11
QE929_MSQ1321_20180329_Heba_ub_s6_10_3	20750	15790	AEHSFAGVPCGIMDQLIALLGQK	23	0	Unmodified	_AEHSFAGVPCGIMDQLIALLGQK_							0	0	0	F1RVY7	3	HCD	FTMS	MULTI-MSMS	1	1	819.08726	2454.2399	-0.0095227	-7.7999E-06	2.6218075	73.112	0.039226	15.896	7.6083	NaN	NaN	1	0	0	0	-1	0	0	0	0	y4;y6;y7;b8;b11	1647.6;2076.3;5067.6;10615.1;1744.5	0.00618795045312481;0.00190795498110674;-8.76349314467006E-05;0.00469704451597863;0.0106754468249619	13.8970521869818;3.03140540753557;-0.118029667069117;5.8759429985187;9.58756905260019	445.270721435547;629.396179199219;742.482238769531;799.368631922184;1113.46752929688	5
QE929_MSQ1321_20180329_Heba_ub_s4_10_1	11217	7863	AELLVTEAPSKPITVTVEEQR	21	1	Unmodified	_AELLVTEAPSKPITVTVEEQR_							0	0	0	A0A286ZHV7;F1SU03;A0A287ATP0;A0A287AF47	3	HCD	FTMS	MULTI-MSMS	13	1	770.75656	2309.2478	0.25364	0.00019549	0.70549825	42.574	1.5179E-09	77.391	63.936	NaN	NaN	1	0	0	0	-1	0	0	0	0	y4;y5;y6;y7;y8;y9;y10;y13;y16;y17;y11(2+);y13(2+);y14(2+);a2;b2;b3;b4	5012.8;2611.7;6951.5;2180.5;6124.8;2011.8;49113.5;2452.7;13784.9;9661.2;1938.1;4737.7;1546.5;2919.6;16413.3;15439.1;5731.5	0.00465924417494534;0.00361515256247458;-0.00180695927508623;0.00734182020619301;0.00936599743124589;0.0184177708001698;-0.00242780427583966;0.0238861211500989;0.00605164497119404;0.00633667543229421;-0.0013631769187441;0.00160424309376594;0.0129589885563064;0.000332888656259911;0.000176099623445225;0.00124752631251113;-0.000137712037485471	8.3014294758332;5.47478710530381;-2.37326671960251;8.53263589203536;9.7411735211183;17.1398166941191;-2.07215218400795;16.0980730583197;3.39040490033802;3.36341414503126;-2.09600747742423;2.16086515509182;16.6586181296677;1.92319208450207;0.875739318022166;3.97086643365049;-0.322317953495562	561.258056640625;660.327514648438;761.380615234375;860.439880371094;961.485534667969;1074.560546875;1171.63415630208;1483.78759765625;1784.93281749053;1884.00094637627;650.368347167969;742.407775878906;777.914978027344;173.091735839844;201.086807250977;314.169799804688;427.255249023438	17
QE929_MSQ1321_20180329_Heba_ub_s5_10_2	10156	5936	AELLVTEAPSKPITVTVEEQR	21	1	Unmodified	_AELLVTEAPSKPITVTVEEQR_							0	0	0	A0A286ZHV7;F1SU03;A0A287ATP0;A0A287AF47	3	HCD	FTMS	MULTI-MSMS	7	1	770.75656	2309.2478	-0.17277	-0.00013316	433.37745	42.676	0.034224	20.814	12.105	NaN	NaN	1	0	0	0	-1	0	0	0	0	y2;y6;y8;y10;a2;b2;b3	1533.8;2967.6;2523.6;26847.2;1976.5;10575.8;9080.1	0.000558256853139483;0.00246550166241377;0.00307937633749589;0.00336511183218136;0.000454958968759911;0.000221875990632725;0.000942350531261127	1.84135638830393;3.23821679753377;3.20270674103852;2.8721665822909;2.62842871963561;1.10338437501138;2.99949141029733	303.176971435547;761.376342773438;961.491821289063;1171.62836338597;173.091613769531;201.086761474609;314.170104980469	7
QE929_MSQ1321_20180329_Heba_ub_s6_10_3	11377	8038	AELLVTEAPSKPITVTVEEQR	21	1	Unmodified	_AELLVTEAPSKPITVTVEEQR_							0	0	0	A0A286ZHV7;F1SU03;A0A287ATP0;A0A287AF47	3	HCD	FTMS	MULTI-MSMS	15	1	770.75656	2309.2478	0.01443	1.1122E-05	-0.46371363	42.72	0.015069	29.384	20.22	NaN	NaN	1	0	0	0	-1	0	0	0	0	y6;y7;y10;y16(2+);b2;b3	3293.5;1581.4;18591.2;2302.6;10857.3;6494.1	0.00161100947491377;0.00764699598744301;-0.00315729893691241;0.0123794416749661;-0.000342699204679775;-0.000400422906238873	2.11591505590065;8.88731319187312;-2.69478057984368;13.86336685033;-1.70423075094696;-1.2745362734316	761.377197265625;860.439575195313;1171.63488579674;892.960693359375;201.087326049805;314.171447753906	6
QE929_MSQ1321_20180329_Heba_ub_s7_30_1	10862	7200	AELLVTEAPSKPITVTVEEQR	21	1	Unmodified	_AELLVTEAPSKPITVTVEEQR_							0	0	0	A0A286ZHV7;F1SU03;A0A287ATP0;A0A287AF47	3	HCD	FTMS	MULTI-MSMS	2	1	770.75656	2309.2478	-0.271	-0.00020888	433.85321	42.482	0.032163	21.398	12.689	NaN	NaN	1	0	0	0	-1	0	0	0	0	y6;y10;a2;b2;b3	2368.7;19812.2;2265.1;7716.3;7251.5	-0.00479768193133623;0.00831407812893303;0.000149783187509911;0.000359205092195225;0.000759245062511127	-6.30126771025719;7.09620346146049;0.865338996890052;1.78632016784618;2.41666730210797	761.383605957031;1171.62341441967;173.091918945313;201.086624145508;314.170288085938	5
QE929_MSQ1321_20180329_Heba_ub_s8_30_2	11119	7778	AELLVTEAPSKPITVTVEEQR	21	1	Unmodified	_AELLVTEAPSKPITVTVEEQR_							0	0	0	A0A286ZHV7;F1SU03;A0A287ATP0;A0A287AF47	3	HCD	FTMS	MULTI-MSMS	6	1	770.75656	2309.2478	0.54866	0.00042288	-0.073976338	42.183	1.5889E-06	64.679	50.948	NaN	NaN	1	0	0	0	-1	0	0	0	0	y1;y3;y5;y6;y7;y8;y10;y13;y16;a2;b2;b3;b4	1939;2563.5;3086.7;9683.9;2381.8;2489.1;44374.9;2726.9;11269.4;7838.5;14786.8;16351.3;2688.3	0.000208284515622381;0.00137278860000833;1.40783437245773E-05;0.00189539520101789;0.00514455458119301;-0.00216964710000411;5.14303271756944E-05;0.0172943242750989;0.00434004601629567;-0.000277462906240089;0.000298169935945225;0.00181371265625785;0.000777815306264529	1.18939018741193;3.17614309885523;0.0213201277198185;2.4894308836455;5.97896676011358;-2.25653012057431;0.0438963269620889;11.6554737833776;2.43148751148289;-1.60297617049612;1.48279303364784;5.77304351342425;1.82049717295996	175.118743896484;432.21875;660.331115722656;761.376912879899;860.442077636719;961.4970703125;1171.63167706747;1483.79418945313;1784.93452908948;173.092346191406;201.086685180664;314.169233618344;427.254333496094	13
QE929_MSQ1321_20180329_Heba_ub_s9_30_3	11025	7698	AELLVTEAPSKPITVTVEEQR	21	1	Unmodified	_AELLVTEAPSKPITVTVEEQR_							0	0	0	A0A286ZHV7;F1SU03;A0A287ATP0;A0A287AF47	3	HCD	FTMS	MULTI-MSMS	6	1	770.75656	2309.2478	0.61574	0.00047458	0.57558581	41.985	0.011328	31.358	22.757	NaN	NaN	1	0	0	0	-1	0	0	0	0	y1;y6;y7;y8;y10;y14(2+);y16(2+);a2;b2;b3	1567.1;2259.5;2131;2300;27457.9;2931.2;2938.9;1946.6;10841.5;10627.2	0.000772859710934881;-0.00217317021258623;-0.00370554307505699;0.0179109193062459;-0.00222132227963812;-4.14997249436055E-05;-0.000560011450033926;0.000500735335947411;0.000725416029695225;0.000759245062511127	4.4133608168511;-2.85424809070086;-4.30651296386412;18.6285470138768;-1.89591832839875;-0.0533464871938296;-0.627131003039944;2.89289271426085;3.60748684244381;2.41666730210797	175.118179321289;761.380981445313;860.450927734375;961.476989746094;1171.63394982008;777.927978515625;892.9736328125;173.091567993164;201.08625793457;314.170288085938	10
QE929_MSQ1321_20180329_Heba_ub_s4_10_1	10595	7280	AELNEFLTR	9	0	Unmodified	_AELNEFLTR_							0	0	0	Q0Z8U2	2	HCD	FTMS	MULTI-MSMS	15	0	546.78784	1091.5611	-0.21517	-0.00011765	-1.223574	40.823	0.011914	59.245	12.178	NaN	NaN	1	0	0	0	-1	0	0	0	0	y1;y3;y4;y5;y6;y7;y6-NH3;a2;b2	4910.9;1841.1;4679;1953.5;9670.1;9742;1508.3;7068.8;8657.4	0.000177766937497381;0.00286138354692866;0.000932282168719212;0.00482908930621306;0.00198693696881946;0.00398774463610607;0.00417862641245392;0.000378665023447411;0.000786451185945225	1.01512209694351;7.3510583810406;1.73830052750382;7.25789347849232;2.54930745848862;4.46813778688535;5.48107222054725;2.18765570610898;3.91101526644625	175.118774414063;389.247833251953;536.318176269531;665.356872558594;779.402642158131;892.484705330864;762.373901367188;173.091690063477;201.086196899414	9
QE929_MSQ1321_20180329_Heba_ub_s7_30_1	10208	6608	AELNEFLTR	9	0	Unmodified	_AELNEFLTR_							0	0	0	Q0Z8U2	2	HCD	FTMS	MULTI-MSMS	2	0	546.78784	1091.5611	-1.5322	-0.00083777	-0.66441925	40.57	0.02132	49.418	15.621	NaN	NaN	1	0	0	0	-1	0	0	0	0	y2;y4;y5;y6;y7;a2;b2	1682.1;1632.4;1613.2;4783.4;6812.2;5094.6;3936.6	-0.000239462087449738;0.00196987982496921;6.83471187130635E-05;0.00295673181869915;0.00526029923685201;-2.80470311508907E-06;0.00107636817813273	-0.867092013419732;3.67297571330162;0.10272176105797;3.79359183273732;5.89400211104054;-0.0162035331268831;5.35277779673946	276.166870117188;536.317138671875;665.361633300781;779.401672363281;892.483432776263;173.092071533203;201.085906982422	7
QE929_MSQ1321_20180329_Heba_ub_s8_30_2	10434	7140	AELNEFLTR	9	0	Unmodified	_AELNEFLTR_							0	0	0	Q0Z8U2	2	HCD	FTMS	MULTI-MSMS	1	0	546.78784	1091.5611	0.15174	8.2971E-05	1.3485378	40.234	0.0074034	67.993	20.926	NaN	NaN	1	0	0	0	-1	0	0	0	0	y1;y2;y3;y4;y5;y6;y7;y2-NH3;y6-NH3;a2;b2	6368.8;2469.1;5553.4;8850.9;8420.5;24261.9;24561.8;1580.5;1855.6;15600.2;12822.9	0.000254060882809881;-0.00222310466557474;0.000908258546928664;-0.000631306448667601;-0.000847180225036936;0.00424140589950639;0.00237202038010764;-0.000299305774944969;-0.00552596343129608;0.000134524398447411;0.000206617201570225	1.45079243699959;-8.04980226882709;2.33335657132281;-1.17710835859701;-1.27326106125005;5.44188323036571;2.65776665047749;-1.1549947327869;-7.24827158941758;0.777184673947813;1.02750267783226	175.118698120117;276.168853759766;389.249786376953;536.319739858149;665.362548828125;779.4003876892;892.48632105512;259.140380859375;762.383605957031;173.091934204102;201.086776733398	11
QE929_MSQ1321_20180329_Heba_ub_s4_10_1	11100	7753	AEMADQTASWLTR	13	0	Unmodified	_AEMADQTASWLTR_							0	0	0	F1RQW2;B0LFE9;A5A8W8;Q69DL1	2	HCD	FTMS	MULTI-MSMS	8	0	740.34847	1478.6824	0.20203	0.00014957	0.046968302	42.243	0.00023845	84.658	38.196	NaN	NaN	1	0	0	0	-1	0	0	0	0	y1;y2;y5;y6;y7;y8;y9;y10;y11;y8-NH3;a2;b2;b3	2471;1592;5662.5;7447.6;10216.6;8365.5;8211.2;11058.9;2266.1;2674.2;5631.2;13990.8;2555	0.00101700033593488;-0.00130757732182474;0.00168443640006899;-0.00214597085857804;0.00280397775031815;0.00377653422049207;0.00622575732518271;0.012193986340435;0.00997161226268872;0.00162278398136095;0.000134524398447411;-0.000266405259367275;0.000606384534364679	5.80751671658115;-4.73471804943659;2.5430815659413;-2.92605272310214;3.36029460181864;3.92366527574814;5.77782495665015;10.6167856612308;7.79275746556861;1.71636494586964;0.777184673947813;-1.32482422277254;1.82576179323195	175.117935180664;276.167938232422;662.3603515625;733.401295757559;834.44402428305;962.50162923798;1077.52612304688;1148.55726860566;1279.59997558594;945.477233886719;173.091934204102;201.087249755859;332.126861572266	13
QE929_MSQ1321_20180329_Heba_ub_s4_10_1	13057	9587	AENFFILR	8	0	Unmodified	_AENFFILR_							0	0	0	B5APU9;A0A286ZPY9	2	HCD	FTMS	MULTI-MSMS	10	0	505.27691	1008.5393	-0.33644	-0.00016999	-1.0101461	47.745	0.0032782	94.407	65.069	NaN	NaN	1	0	0	0	-1	0	0	0	0	y1;y2;y3;y4;y5;y6;y2-NH3;y4-NH3;y6-NH3;a2;b2;b3	15100.7;6250.8;9406.3;28268.1;15723.2;30956.3;5028;1521.1;4669.3;22647.7;14550.9;2303.8	0.000208284515622381;0.000898241478182626;-0.000242856246813972;0.000275271497116591;0.00205130200015446;-0.0012461121754086;0.0017539251344374;-0.00302525834376866;0.00425116364999667;-3.33222812400891E-05;0.000588086928132725;0.00188955756561882	1.18939018741193;3.11670672188539;-0.605192920124102;0.501994852398343;2.94972322263576;-1.53942101465913;6.46787863869057;-5.69372541717261;5.36467735109805;-0.192511852622329;2.92454856213223;5.99615850784127	175.118743896484;288.202117919922;401.287322998047;548.355218786503;695.4218566722;809.468081533575;271.174713134766;531.331970214844;792.43603515625;173.092102050781;201.086395263672;315.128021240234	12
QE929_MSQ1321_20180329_Heba_ub_s6_10_3	13208	9746	AENFFILR	8	0	Unmodified	_AENFFILR_							0	0	0	B5APU9;A0A286ZPY9	2	HCD	FTMS	MULTI-MSMS	13	0	505.27691	1008.5393	0.27619	0.00013955	0.57630676	47.888	0.009721	72.138	39.668	NaN	NaN	1	0	0	0	-1	0	0	0	0	y1;y2;y3;y4;y5;y6;y2-NH3;y6-NH3;a2;b2;b3	8016.4;2394.2;1884.6;12389.2;5377.8;17955;1227.5;5515.9;13243.9;4806.1;1162	0.000299837249997381;0.00184428640005763;-0.000334408981188972;0.00323196668603032;0.00148365779375581;0.00220002237654171;0.0019065130250624;0.00524870352637663;0.000317629867197411;0.000984815443757725;0.00231680365936882	1.71219482324941;6.39930222371733;-0.833340316848271;5.89396070639737;2.13346268667455;2.71787337004194;7.03057477522062;6.62351268838971;1.83503757505126;4.89748391698961;7.35195426717184	175.11865234375;288.201171875;401.287414550781;548.352262091314;695.422424316406;809.464635399023;271.174560546875;792.435037616374;173.091751098633;201.085998535156;315.127593994141	11
QE929_MSQ1321_20180329_Heba_ub_s8_30_2	12935	9479	AENFFILR	8	0	Unmodified	_AENFFILR_							0	0	0	B5APU9;A0A286ZPY9	2	HCD	FTMS	MULTI-MSMS	10	0	505.27691	1008.5393	0.21872	0.00011051	0.17969355	47.299	0.009721	72.138	52.661	NaN	NaN	1	0	0	0	-1	0	0	0	0	y1;y2;y3;y4;y5;y6;y1-NH3;y6-NH3;a2;b2;b3	9432.9;4208.5;6294.7;8521.8;3984.7;15914.7;1204.2;1694.2;13587.7;6876.3;1688.4	0.000223543304684881;0.000257372337557626;-0.000944760543688972;-0.000841262712924618;-0.00352122501874419;0.00311711741471754;0.00017895840625215;-0.00929864103750333;0.000454958968759911;-3.7523423429775E-05;-0.000734954153131184	1.27652425542314;0.893025239033187;-2.35432030128207;-1.53415335747438;-5.0633967987125;3.85084265573833;1.13198740322025;-11.7340474573681;2.62842871963561;-0.186602910852623;-2.33222050295192	175.118728637695;288.202758789063;401.288024902344;548.356335320713;695.427429199219;809.463718303985;158.092224121094;792.449584960938;173.091613769531;201.087020874023;315.130645751953	11
QE929_MSQ1321_20180329_Heba_ub_s9_30_3	12854	9412	AENFFILR	8	0	Unmodified	_AENFFILR_							0	0	0	B5APU9;A0A286ZPY9	2	HCD	FTMS	MULTI-MSMS	9	0	505.27691	1008.5393	0.48371	0.00024441	0.37800016	47.132	0.0044373	88.029	49.791	NaN	NaN	1	0	0	0	-1	0	0	0	0	y1;y2;y3;y4;y5;y6;y2-NH3;y4-NH3;y6-NH3;a2;b2;b3	11615.8;2590.5;6989.8;11397.6;8391.2;14045.8;1785.5;1501.5;4802.1;10162.7;7664.3;2104	8.62142031223812E-05;0.000806688743807626;0.00116095234693603;-0.00063744207614036;0.00280679599870837;0.00707732733008015;-0.000229717443687605;0.00686243696873134;0.00473944489999667;0.000104006820322411;0.000618604506257725;0.000577301706243816	0.49231818997005;2.79903733314079;2.89308019897884;-1.16246001370785;4.03610991089143;8.74327260782453;-0.847113510923175;12.9157759379954;5.98085852999257;0.600876074690393;3.07631254381081;1.8319516620022	175.118865966797;288.202209472656;401.285919189453;548.356131500076;695.421101178201;809.45975809407;271.176696777344;531.322082519531;792.435546875;173.09196472168;201.086364746094;315.129333496094	12
QE929_MSQ1321_20180329_Heba_ub_s2_ctrl_2	3872	1045	AENGKLVINGK	11	1	Unmodified	_AENGKLVINGK_							0	0	0	P00355;A0A286ZQE4;A0A287BBI5;A0A286ZVK5;A0A287BG23;A0A076KRX0;Q9TUY2;Q0QES9;Q9TT74;Q0Q4G7;Q8WNY0	2	HCD	FTMS	MULTI-MSMS	11	0	571.83004	1141.6455	-0.66438	-0.00037991	-0.41585369	21.485	0.0023604	95.909	56.691	NaN	NaN	1	0	0	0	-1	0	0	0	0	y1;y2;y3;y4;y5;y6;y8;y9;y1-NH3;y3-NH3;y4-NH3;y5-NH3;a2;b2	10046.9;10361.5;11819;7261.6;6366.1;12568.5;4318.1;7619.9;8224.5;2656.7;1202.9;1589.8;11944.8;10111.2	0.000285860053111264;3.63268171668096E-05;0.00125846643152272;-0.000703568824974354;-0.00260215262505881;0.000224378463599351;0.00227089329371211;0.00482986788176731;-0.000185970939071467;1.14742750270125E-05;0.00170851131565541;-0.000220590062554038;-0.000170651382802589;0.000130323256257725	1.9431388735242;0.177955538803488;3.95525332268371;-1.63141868635605;-4.90664578757185;0.34873135102335;2.74087729902184;5.1241571341275;-1.42959510295333;0.0381014472572588;4.12451762318955;-0.429746006567611;-0.985898521008;0.648094364677355	147.112518310547;204.134231567383;318.175936874969;431.261962890625;530.332275390625;643.413512839936;828.527893066406;942.568261539018;130.086441040039;301.150634765625;414.233001708984;513.303344726563;173.092239379883;201.086853027344	14
QE929_MSQ1321_20180329_Heba_ub_s4_10_1	3162	334	AENSQLTDR	9	0	Unmodified	_AENSQLTDR_							0	0	0	I3LGC2;A0A0B8RVJ1;A0A287BPI2	2	HCD	FTMS	MULTI-MSMS	8	0	517.24908	1032.4836	0.11396	5.8944E-05	0.62530136	19.935	0.0071103	69.598	29.33	NaN	NaN	1	0	0	0	-1	0	0	0	0	y1;y2;y3;y4;y5;y6;y7;y5-NH3;y7-NH3;a2;b2	10274.5;1714.6;6679.7;8053.8;1247.8;8729.9;15185.4;1777.9;2261.6;17948;7184.7	-5.33853125261885E-06;0.000234812609392066;-0.000914838290611897;0.00191134914064151;-0.00222476250633008;0.000589856126907762;-0.00120446158450704;-0.00155218431882531;-0.0121065811250674;-0.000140133804677589;-0.000190111314054775	-0.0304851703564044;0.809292164039374;-2.33857663501442;3.79028583151518;-3.51830976231056;0.819964761894841;-1.44521682172997;-2.52260038945869;-14.8292866717871;-0.809590481273862;-0.945417406698902	175.118957519531;290.145660400391;391.194488525391;504.275726318359;632.338439941406;719.367653732673;833.412375497584;615.311218261719;816.396728515625;173.092208862305;201.087173461914	11
QE929_MSQ1321_20180329_Heba_ub_s6_10_3	3315	529	AENSQLTDR	9	0	Unmodified	_AENSQLTDR_							0	0	0	I3LGC2;A0A0B8RVJ1;A0A287BPI2	2	HCD	FTMS	MULTI-MSMS	7	0	517.24908	1032.4836	0.1451	7.5051E-05	-0.14952935	19.91	0.0068692	70.919	32.681	NaN	NaN	1	0	0	0	-1	0	0	0	0	y1;y3;y4;y5;y6;y7;y7-NH3;a2;b2	6479.6;2357.7;7932.5;1541.3;6177.8;18960.7;3856.2;14181.2;9618.2	-0.000249479156252619;-0.000731732821861897;0.00065029659180027;0.00302426093116992;0.00404681145619179;-0.000957897060175128;-0.00856654206256735;-0.000277462906240089;-0.000434251939054775	-1.42462479207031;-1.870509901918;1.28956230025615;4.7827015481815;5.62553915571691;-1.14936779406059;-10.4931571986202;-1.60297617049612;-2.15951820472974	175.119201660156;391.194305419922;504.276987370908;632.333190917969;719.364196777344;833.41212893306;816.393188476563;173.092346191406;201.087417602539	9
QE929_MSQ1321_20180329_Heba_ub_s7_30_1	2806	130	AETAAKHGEAQVK	13	1	GlyGly (K)	_AETAAK(gl)HGEAQVK_		AETAAK(1)HGEAQVK			AETAAK(39.75)HGEAQVK(-39.75)		0	1	0	A0A287AJQ2;F1S8Y5	3	HCD	FTMS	MULTI-MSMS	8	0	485.25131	1452.7321	-0.0031972	-1.5515E-06	-0.023679521	18.373	0.00023923	73.927	53.918	39.749	0.99989	2	0	0	0	-1	0	0	0	0	y1;y2;y4;y5;y6;y7;y8;y9;y10;y11;y1-NH3;y7(2+);a2;b2;b3;b2-H2O;b3-H2O	27705.1;12244.7;7574.7;1773.2;27924.3;44969.4;9481.9;15683.6;23490.3;23788.7;17543.2;5781.2;79693.4;29489.9;2297;1511.7;5332.1	-3.45745172012357E-05;-5.6327262512923E-05;0.000908409437499813;-0.00483833811256318;0.000783045813022909;-0.00143890066669883;-0.00196586981394375;-0.00159612818242749;0.000164386795404425;-0.000667087510691999;-0.000170712150008967;0.000299679509396356;-0.000246945328115089;-0.000373216782804775;0.00102535009062876;-0.000622961676555178;0.00150802707184994	-0.235020393163226;-0.228804008944173;2.04010419494319;-8.42440023637608;1.24029142118533;-1.87259005798545;-1.94536617118307;-1.47574232079848;0.142621124371806;-0.532111839641675;-1.31229795102551;0.778988708584345;-1.42666834835365;-1.85599328160502;3.39369724798891;-3.40272964333714;5.3076634158752	147.112838745117;246.181274414063;445.276000976563;574.324340820313;631.340183159987;768.401316968867;1010.53973440291;1081.57647844908;1152.6118317219;1253.66034167031;130.08642578125;384.703277587891;173.092315673828;201.087356567383;302.133636474609;183.077041625977;284.122589111328	17
QE929_MSQ1321_20180329_Heba_ub_s4_10_1	6955	3870	AEVQDKGEFLAEGGGVR	17	1	Unmodified	_AEVQDKGEFLAEGGGVR_							0	0	0	P14460	3	HCD	FTMS	MULTI-MSMS	10	0	587.96372	1760.8693	-0.1901	-0.00011177	-0.37263577	30.598	0.0018682	33.697	22.753	NaN	NaN	1	0	0	0	-1	0	0	0	0	y1;y4;y5;y6;y7;y9;a2;b2;b8;b9	4836;2572;16246.8;12453.7;19661.8;1517.4;9926.5;9014.6;2618.3;6064.2	0.000650789398434881;0.00208309518126271;0.000847463418153893;-0.00452228542542343;0.00114499099117893;0.0115909743810789;-2.80470311508907E-06;-0.000525804673429775;0.00235463988758511;0.0122358412438643	3.71628432472959;5.36564609473474;1.90333899267233;-7.87444593885254;1.77427118668084;12.8010251967692;-0.0162035331268831;-2.61480524393867;2.74626373371017;12.181558808133	175.118301391602;388.228210449219;445.250909804582;574.298872649625;645.330319161009;905.472351074219;173.092071533203;201.087509155273;857.397583007813;1004.45611572266	10
QE929_MSQ1321_20180329_Heba_ub_s4_10_1	10827	7497	AFAGLSQSPGSVELR	15	0	Unmodified	_AFAGLSQSPGSVELR_							0	0	0	F1RF28;F1RF27;I3L8H4	2	HCD	FTMS	MULTI-MSMS	7	0	759.89918	1517.7838	0.33965	0.0002581	0.42222555	41.48	1.3093E-05	105.32	68.798	NaN	NaN	1	0	0	0	-1	0	0	0	0	y1;y2;y6;y7;y8;y9;y10;y11;y12;y13;y2-NH3;y9-NH3;a2;b2;b4	5979.4;7346.2;2032.6;40192.7;27903.8;13369.8;41956.5;2088.1;8142;5194.6;1370.6;3988.3;14873.6;13492.9;6778.5	0.000757600921872381;0.000806688743807626;0.00856755339384563;0.000960076460955861;0.00561061304074428;0.00723564145744149;-0.000562964790788101;0.00393059590032863;0.0114251454288024;0.00940752136284573;0.0012961614625624;0.00820870894324344;0.00048842545311345;8.7495795327186E-05;-0.000249177375053478	4.32622620218909;2.79903733314079;12.9740854167065;1.2675626786473;6.64412929906405;7.44022036484325;-0.531327692820594;3.35196882817844;9.29147811889424;7.23279302169894;4.77979402859063;8.59122348424981;2.55563046715452;0.399318655051147;-0.717735416447115	175.118194580078;288.202209472656;660.358947753906;757.419319082839;844.446696956159;972.503649439143;1059.54347645529;1172.623046875;1229.63701604907;1300.67614746094;271.175170898438;955.476127270157;191.117401123047;219.112716674805;347.171630859375	15
QE929_MSQ1321_20180329_Heba_ub_s5_10_2	9808	5639	AFAGLSQSPGSVELR	15	0	Unmodified	_AFAGLSQSPGSVELR_							0	0	0	F1RF28;F1RF27;I3L8H4	2	HCD	FTMS	MULTI-MSMS	5	0	759.89918	1517.7838	0.55039	0.00041824	0.81753877	41.593	0.0029745	62.303	44.438	NaN	NaN	1	0	0	0	-1	0	0	0	0	y1;y2;y7;y8;y10;a2;b2;b4;b6	1909.9;2294.1;14374.7;8345.2;18655.2;5765.3;1626.8;2527;2097.2	0.000177766937497381;-0.000291944068692374;0.00716949283958002;0.00803266685636572;-0.00199601227723178;-0.00025925521094905;-0.000355009087485314;0.000513762078071522;-0.00921782223122136	1.01512209694351;-1.01297958934439;9.46576280246486;9.51237055552856;-1.88383924015875;-1.35651801030848;-1.62020888573918;1.47985365577974;-16.8424592505992	175.118774414063;288.203308105469;757.413109666461;844.444274902344;1059.54490950278;191.118148803711;219.113159179688;347.170867919922;547.296691894531	9
QE929_MSQ1321_20180329_Heba_ub_s6_10_3	11009	7693	AFAGLSQSPGSVELR	15	0	Unmodified	_AFAGLSQSPGSVELR_							0	0	0	F1RF28;F1RF27;I3L8H4	2	HCD	FTMS	MULTI-MSMS	3	0	759.89918	1517.7838	0.21124	0.00016052	0.1586834	41.677	5.1918E-06	115.18	77.984	NaN	NaN	1	0	0	0	-1	0	0	0	0	y1;y2;y3;y6;y7;y8;y9;y10;y12;y13;y7-H2O;y9-NH3;y10-NH3;a2;b2;b3;b4	7027.5;8540.8;1873.9;2216.5;48333.3;39471.3;14111.5;52811.5;15070;4510.1;1837;1954.5;2829.8;15316.5;15778.5;2765.8;7109.3	-9.68912656276189E-05;0.000623583275057626;0.00174329080317648;-0.00125910676240437;0.00159508977014866;0.00264842119884179;0.00508895344262328;-0.000887073366357072;0.0148857279384629;0.0227749013877201;-0.00270007778112813;0.00777347910013759;-0.0135428375622269;0.00068678971092595;0.000591035834389686;0.000198720118703477;-0.000706941046928478	-0.553287984036706;2.16369916113235;4.17811008230665;-1.90667216741367;2.10595513907633;3.13626889436356;5.23282582262151;-0.837221987316608;12.1058244322348;17.5102276597038;-3.65165329658215;8.13570882345698;-12.9903588073121;3.59355254792398;2.69741164097579;0.684888199186162;-2.03628422357438	175.119049072266;288.202392578125;417.243865966797;660.368774414063;757.41868406953;844.449659148001;972.505796127158;1059.54380056387;1229.63355546656;1300.66278008091;739.412414550781;955.4765625;1042.52990722656;191.117202758789;219.112213134766;290.149719238281;347.172088623047	17
QE929_MSQ1321_20180329_Heba_ub_s7_30_1	10458	6839	AFAGLSQSPGSVELR	15	0	Unmodified	_AFAGLSQSPGSVELR_							0	0	0	F1RF28;F1RF27;I3L8H4	2	HCD	FTMS	MULTI-MSMS	7	0	759.89918	1517.7838	0.14789	0.00011238	0.81753877	41.286	0.010785	48.741	37.577	NaN	NaN	1	0	0	0	-1	0	0	0	0	y1;y2;y7;y8;y9;y10;y12;a2;b2	1777.8;1619;12738.4;13523.1;3246.4;16871.1;3681.5;4704.9;2207.7	-0.000646207671877619;0.00178325124380763;0.00344212354616502;0.00333992177286291;0.00557502200638282;0.00603304877540722;0.00508276198593194;0.00074782486717595;-0.000293973931235314	-3.69009338659733;6.18752121842427;4.54455641577259;3.95514933503641;5.73263914214199;5.69404320583161;4.13352534381284;3.91291362162245;-1.34165384782886	175.119598388672;288.201232910156;757.416837035754;844.448967647427;972.505310058594;1059.53688044172;1229.64335843251;191.117141723633;219.113098144531	9
QE929_MSQ1321_20180329_Heba_ub_s8_30_2	10700	7389	AFAGLSQSPGSVELR	15	0	Unmodified	_AFAGLSQSPGSVELR_							0	0	0	F1RF28;F1RF27;I3L8H4	2	HCD	FTMS	MULTI-MSMS	7	0	759.89918	1517.7838	-0.29776	-0.00022627	0.55399662	40.986	0.00028368	83.397	58.605	NaN	NaN	1	0	0	0	-1	0	0	0	0	y1;y2;y7;y8;y9;y10;y11;y12;y13;a2;b2;b4	1815.2;2456.7;29330.6;23967.2;6683.6;29025.2;2752.6;5271.5;2652.5;9269.4;7157.2;2704.6	0.000421907562497381;0.00175273366568263;0.00215232609878058;0.00520810082696244;0.0119226782563828;0.00173854825311537;0.0156493459003286;0.0177038898127648;0.0177083026128457;9.16969374884502E-05;0.000453706732827186;0.00142928942182152	2.40926852137576;6.08163074941592;2.8416617222769;6.16746843022047;12.2598364803706;1.64085010968086;13.3457229390337;14.3977287454372;13.6147769455907;0.479792769272433;2.070657960935;4.11697329210475	175.118530273438;288.201263427734;757.418126833201;844.447099468373;972.498962402344;1059.54117494225;1172.611328125;1229.63073730469;1300.66784667969;191.117797851563;219.112350463867;347.169952392578	12
QE929_MSQ1321_20180329_Heba_ub_s9_30_3	10606	7306	AFAGLSQSPGSVELR	15	0	Unmodified	_AFAGLSQSPGSVELR_							0	0	0	F1RF28;F1RF27;I3L8H4	2	HCD	FTMS	MULTI-MSMS	6	0	759.89918	1517.7838	0.24387	0.00018532	-0.23662981	40.797	0.00025573	85.958	48.767	NaN	NaN	1	0	0	0	-1	0	0	0	0	y1;y2;y7;y8;y9;y10;y11;y12;y9-NH3;a2;b2;b3;b4	6407.3;8977.8;49993;35746;10631.3;46647.6;5287.3;9546.5;1811.3;14170.9;15611.7;2415.9;8419.6	-0.000356290679690119;-0.000139356178067374;0.00367663044414712;0.00185413284395963;0.000875314975132824;0.00571621461313043;0.00515129902532863;0.0117972432522038;-0.00412837636861241;0.00057997818748845;-4.9833306235314E-05;0.00141942324370348;0.000361174187446522	-2.03455965421276;-0.483534532497074;4.85417197335208;2.19566800682566;0.900057548347266;5.39501079134083;4.39297556156317;9.59408888002487;-4.32069723771833;3.03467115978354;-0.22743214432516;4.89205786302386;1.04033506863052	175.11930847168;288.203155517578;757.416602528856;844.450453436356;972.510009765625;1059.53719727589;1172.62182617188;1229.63664395125;955.488464355469;191.117309570313;219.112854003906;290.148498535156;347.171020507813	13
QE929_MSQ1321_20180329_Heba_ub_s2_ctrl_2	6623	3595	AFAHLQVPER	10	0	Unmodified	_AFAHLQVPER_							0	0	0	A0A286ZHV7;F1SU03;A0A287ATP0;A0A287AF47	2	HCD	FTMS	MULTI-MSMS	9	0	584.3171	1166.6196	0.03373	1.9709E-05	0.51914264	29.267	0.0047852	66.692	40.955	NaN	NaN	1	0	0	0	-1	0	0	0	0	y1;y3;y4;y5;y6;y7;y8;y3-NH3;a2;b2	6790.1;5699.4;1657.5;13515.9;17744.2;8940.3;4759.6;4921.4;6969.6;5259.8	-8.16324765651189E-05;-0.000778761425010543;-0.000327491709356309;-0.00042244914436651;0.000778618614504012;0.00295420845270655;0.0131099848199483;-0.00126585120625577;4.59205703009502E-05;0.000392671576577186	-0.466154219718158;-1.94100732628191;-0.654612841679746;-0.672323878709728;1.05016562613626;3.36285858114551;13.8071305888467;-3.29486560257648;0.24027358947367;1.79210102198586	175.119033813477;401.215087890625;500.283050537109;628.341723005944;741.424585918585;878.481322191147;949.50828020258;384.189025878906;191.11784362793;219.112411499023	10
QE929_MSQ1321_20180329_Heba_ub_s4_10_1	6605	3542	AFAHLQVPER	10	0	Unmodified	_AFAHLQVPER_							0	0	0	A0A286ZHV7;F1SU03;A0A287ATP0;A0A287AF47	3	HCD	FTMS	MULTI-MSMS	12	0	389.88049	1166.6196	0.10004	3.9002E-05	-0.48929795	29.614	0.00067384	77.379	47.712	NaN	NaN	1	0	0	0	-1	0	0	0	0	y1;y2;y3;y4;y5;y6;y7;y3-H2O;y5-H2O;y1-NH3;y3-NH3;y5-NH3;y8(2+);a2;b2;b4;b5;b6	24003.6;4506.9;33502.1;7044.2;22514.6;32937.2;10343.8;1814.4;1433.2;1147.2;14024.2;2084.3;1221;19935.7;2285.9;4716.9;4025.6;4621.9	-0.000142667632815119;-0.000289439596883767;0.000654676238980301;0.00125275781675782;-0.00011588425240916;-0.00210287218646954;-0.0018269595102538;0.000924618681210632;-0.000257781843743032;0.00025525235156465;0.000492192886099474;0.000176259987483718;-0.00235978823440064;0.00012221451561345;0.000667329779702186;0.000486314940587818;0.00126782463746622;0.000519164162483321	-0.814689185884818;-0.951597353274984;1.63173967713767;2.50410597066024;-0.184428798384057;-2.8362480200756;-2.07966808270269;2.41287024358216;-0.422364006455602;1.61457956687218;1.28112753156385;0.28832943730714;-4.96518748017648;0.639472286215423;3.04560846936099;1.13835543706123;2.346556149514;0.776783755322633	175.119094848633;304.161834716797;401.213654452961;500.281470287583;628.341416441052;741.427467409386;878.48610335911;383.202819824219;610.330993652344;158.092147827148;384.187267834814;611.314575195313;475.266693115234;191.117767333984;219.11213684082;427.208343505859;540.291625976563;668.350952148438	18
QE929_MSQ1321_20180329_Heba_ub_s4_10_1	6614	3550	AFAHLQVPER	10	0	Unmodified	_AFAHLQVPER_							0	0	0	A0A286ZHV7;F1SU03;A0A287ATP0;A0A287AF47	2	HCD	FTMS	MULTI-MSMS	5	0	584.3171	1166.6196	-0.37698	-0.00022027	0.34770716	29.64	0.000615	126.41	89.221	NaN	NaN	1	0	0	0	-1	0	0	0	0	y1;y3;y4;y5;y6;y7;y8;y5-H2O;y3-NH3;y5-NH3;a2;b2;b4;b5;b6;b7	18159.6;13169.8;9437;34518.4;56363.8;40383.9;21434;2327.6;7843.3;4748.3;19501;12992.1;7361.7;2127.1;2137.3;1507.9	-0.000142667632815119;-0.000717726268760543;8.201650018691E-06;-0.000568842526377011;-0.000304382969034123;0.00317957462618779;-0.00213972710935195;-0.000440887312493032;0.00120607262186923;-0.00397413063751628;-0.00016770247657405;0.000163789740639686;-0.00174146826253718;0.00126782463746622;0.00320471103748332;0.00704343192501256	-0.814689185884818;-1.78888182326006;0.0163940303659153;-0.90530737179874;-0.410537403536937;3.61940016430573;-2.25347455006681;-0.722373900076847;3.13928899763173;-6.50091428772635;-0.877481065820079;0.74751388306484;-4.07636978008874;2.346556149514;4.79497172002664;9.1781522817895	175.119094848633;401.215026855469;500.28271484375;628.341869399326;741.425668920169;878.481096824974;949.523529914509;610.331176757813;384.186553955078;611.318725585938;191.118057250977;219.112640380859;427.210571289063;540.291625976563;668.348266601563;767.412841796875	16
QE929_MSQ1321_20180329_Heba_ub_s5_10_2	6123	2685	AFAHLQVPER	10	0	Unmodified	_AFAHLQVPER_							0	0	0	A0A286ZHV7;F1SU03;A0A287ATP0;A0A287AF47	2	HCD	FTMS	MULTI-MSMS	3	0	584.3171	1166.6196	0.54048	0.00031581	1.2048846	29.596	0.011823	53.968	39.301	NaN	NaN	1	0	0	0	-1	0	0	0	0	y1;y3;y5;y6;y7;y3-NH3;a2;b2;b4	2195.9;1515.4;5037.7;7319.5;1501.8;2206;1713.2;1712.2;1747.4	-0.000844571929690119;-0.00175532392501054;-0.00505127320786869;-0.00157638076882449;0.00313626288118485;-0.00117429847188077;-0.00054917220313655;-0.000446561821860314;-0.000856458496912182	-4.82282383459875;-4.37500907996574;-8.03899504335032;-2.12614444097858;3.5700969979808;-3.05656505682647;-2.87346530671015;-2.03804115163099;-2.00477312293958	175.11979675293;401.216064453125;628.346351830008;741.426940917969;878.481140136719;384.188934326172;191.118438720703;219.113250732422;427.209686279297	9
QE929_MSQ1321_20180329_Heba_ub_s6_10_3	6799	3777	AFAHLQVPER	10	0	Unmodified	_AFAHLQVPER_							0	0	0	A0A286ZHV7;F1SU03;A0A287ATP0;A0A287AF47	2	HCD	FTMS	MULTI-MSMS	10	0	584.3171	1166.6196	0.54369	0.00031769	0.69057812	29.722	0.0017621	88.948	53.068	NaN	NaN	1	0	0	0	-1	0	0	0	0	y1;y3;y4;y5;y6;y7;y8;a2;b2;b5;b6	6584.4;5939.1;2547.1;6274.1;20700.3;3219.1;1893;6380.7;5337.2;1622.7;1982.6	-0.000722501617190119;-0.000656691112510543;-0.00362339014685631;-0.00428049788752105;0.00196559252219686;0.0129018878811848;0.00710796083740206;-0.00010666732032405;-0.000522855767172814;-0.00208910895628378;-0.00387536708751668	-4.12575924720945;-1.63675627395377;-7.2426324897178;-6.81233069282698;2.65110667534182;14.6867482032139;7.48589143992048;-0.558122847853614;-2.38623443981523;-3.86660809810105;-5.79836326105425	175.119674682617;401.214965820313;500.286346435547;628.345581054688;741.423398944678;878.471374511719;949.514282226563;191.11799621582;219.113327026367;540.294982910156;668.355346679688	11
QE929_MSQ1321_20180329_Heba_ub_s7_30_1	6477	3290	AFAHLQVPER	10	0	Unmodified	_AFAHLQVPER_							0	0	0	A0A286ZHV7;F1SU03;A0A287ATP0;A0A287AF47	2	HCD	FTMS	MULTI-MSMS	9	0	584.3171	1166.6196	0.42096	0.00024598	0.51914264	29.553	0.0024447	79.906	53.304	NaN	NaN	1	0	0	0	-1	0	0	0	0	y1;y3;y5;y6;y7;y8;y3-NH3;a2;b2;b6	8104.3;7758.4;12132.4;22461.9;6230;4808.6;2495.6;7165.2;4551.6;1866.2	-0.000493619781252619;-0.000504103221885543;0.00158994463458839;-0.00154667544279619;0.00392971991243485;0.00948833193115206;0.00132814293436923;6.11793593634502E-05;-0.000187162407797814;-9.1187400016679E-05	-2.81876052653895;-1.25644219819351;2.53039018183233;-2.08607944951245;4.47331568348416;9.99285202493053;3.45702717259831;0.320113303324499;-0.854182158069143;-0.136436278648902	175.119445800781;401.214813232422;628.339710612165;741.426911212643;878.480346679688;949.511901855469;384.186431884766;191.117828369141;219.112991333008;668.3515625	10
QE929_MSQ1321_20180329_Heba_ub_s8_30_2	6524	3501	AFAHLQVPER	10	0	Unmodified	_AFAHLQVPER_							0	0	0	A0A286ZHV7;F1SU03;A0A287ATP0;A0A287AF47	2	HCD	FTMS	MULTI-MSMS	2	0	584.3171	1166.6196	0.4416	0.00025804	0.51914264	29.121	0.0012408	114.89	80.087	NaN	NaN	1	0	0	0	-1	0	0	0	0	y1;y3;y4;y5;y6;y7;y8;y5-H2O;y3-NH3;a2;b2;b4;b6	13598.2;9795.3;5039.2;22695.4;36336.9;22970.3;9943.9;1932.9;5171.8;11159.2;7443.2;6762.1;1570.8	5.56966249973812E-05;-0.000198927440635543;0.00296840672814369;5.15845327981879E-05;0.00185583970392145;-0.000101690304518343;0.00806500853684611;-0.000318816999993032;-0.000411359018755775;-0.00012192610938655;8.7495795327186E-05;-0.00195509130941218;-0.00338708583751668	0.318050342456051;-0.49581317883814;5.93349361156465;0.0820963654424423;2.50307642278799;-0.115756531424553;8.49383397049944;-0.522367324330682;-1.07072275877465;-0.637962421468309;0.399318655051147;-4.57640906657917;-5.06779564022781	175.118896484375;401.214508056641;500.279754638672;628.341248972267;741.423508697496;878.484378089904;949.513325178863;610.3310546875;384.188171386719;191.118011474609;219.112716674805;427.210784912109;668.354858398438	13
QE929_MSQ1321_20180329_Heba_ub_s8_30_2	6529	3506	AFAHLQVPER	10	0	Unmodified	_AFAHLQVPER_							0	0	0	A0A286ZHV7;F1SU03;A0A287ATP0;A0A287AF47	3	HCD	FTMS	MULTI-MSMS	7	0	389.88049	1166.6196	-0.31471	-0.0001227	-0.48929795	29.134	0.0035327	47.894	31.223	NaN	NaN	1	0	0	0	-1	0	0	0	0	y1;y2;y3;y4;y5;y6;y7;y3-NH3;a2;b2;b4;b5	18090.4;1886.4;23911.6;4199.3;14337.2;25216.1;8127.3;5965.2;14806;2018.7;3228.9;1619.7	-3.58561093776189E-05;0.000442982278116233;0.000129794666349881;0.000374412587518691;0.00103310537758716;0.0014502275690802;0.00165178971610658;-0.000441876596880775;9.16969374884502E-05;-0.000156644829672814;0.00207648114098902;-0.00196703864378378	-0.204752835654924;1.45640673568676;0.323504684119495;0.74840255416146;1.64418139518176;1.9560032271559;1.88027590965741;-1.15015660213025;0.479792769272433;-0.714904445131222;4.86059998994929;-3.6406762054449	175.118988037109;304.161102294922;401.214179334534;500.282348632813;628.340267451422;741.423914309631;878.482624609884;384.188201904297;191.117797851563;219.11296081543;427.206753339659;540.294860839844	12
QE929_MSQ1321_20180329_Heba_ub_s9_30_3	6459	3431	AFAHLQVPER	10	0	Unmodified	_AFAHLQVPER_							0	0	0	A0A286ZHV7;F1SU03;A0A287ATP0;A0A287AF47	2	HCD	FTMS	MULTI-MSMS	6	0	584.3171	1166.6196	0.72557	0.00042396	0.51914264	29.064	0.0012753	112.84	86.24	NaN	NaN	1	0	0	0	-1	0	0	0	0	y1;y3;y4;y5;y6;y7;y8;y3-NH3;a2;b2;b4;b6;b7	9129.4;6576.2;5738.6;18930.9;33599.9;22002.3;7770;9516.3;12497.6;6008.5;4483.5;1664.5;1754.5	0.000177766937497381;-0.000259962596885543;6.9236806268691E-05;0.00153457155317938;0.000524407487887402;-0.00182050618695939;0.00539897646240206;-0.00239500159688077;0.00029006119530095;4.1719428139686E-05;0.000303209471837818;9.1918068733321E-05;0.00856931083126256	1.01512209694351;-0.647939075278357;0.13839537657682;2.44226394102742;0.707296895792777;-2.0723221384739;5.68603005360303;-6.23389632849426;1.51771054093957;0.19040163463314;0.709745833593054;0.137529556408772;11.1665161218167	175.118774414063;401.214569091797;500.282653808594;628.339765985247;741.424840129712;878.486096905787;949.515991210938;384.190155029297;191.117599487305;219.112762451172;427.208526611328;668.351379394531;767.411315917969	13
QE929_MSQ1321_20180329_Heba_ub_s9_30_3	6462	3434	AFAHLQVPER	10	0	Unmodified	_AFAHLQVPER_							0	0	0	A0A286ZHV7;F1SU03;A0A287ATP0;A0A287AF47	3	HCD	FTMS	MULTI-MSMS	9	0	389.88049	1166.6196	-0.069131	-2.6953E-05	-0.23214473	29.072	0.001937	56.359	22.106	NaN	NaN	1	0	0	0	-1	0	0	0	0	y1;y2;y3;y4;y5;y6;y7;y3-NH3;a2;b2;b4;b5;b6	16234.6;1461.9;23950.7;5978.2;13514.7;25384.9;11247.1;7960.9;12426.8;1423.2;2421.7;1509.5;2097.4	-2.05973203151189E-05;-0.00117444936250877;0.000925925194223964;0.00190029149376869;0.00287247759797538;-6.44495410142554E-05;0.00108538633628541;0.00166383629374423;0.00018324967186345;-0.000110868462485314;0.00127977197183782;-0.00221117926878378;0.00296057041248332	-0.11761901059797;-3.86125348814798;2.30781233375049;3.79844960537987;4.57154531636142;-0.086926531643694;1.23552316924072;4.33080819487877;0.958831473086666;-0.505987802980709;2.99566796441576;-4.09253988866642;4.42968057068859	175.11897277832;304.162719726563;401.213383204006;500.280822753906;628.338428079202;741.425428986741;878.483191013264;384.186096191406;191.117706298828;219.112915039063;427.207550048828;540.295104980469;668.348510742188	13
QE929_MSQ1321_20180329_Heba_ub_s6_10_3	16905	13190	AFFLDSVSSMAVHGMFK	17	0	Unmodified	_AFFLDSVSSMAVHGMFK_							0	0	0	K7GP25;K7GKY0;F1RQH9	3	HCD	FTMS	MULTI-MSMS	15	2	625.30403	1872.8903	-0.99473	-0.00062201	535.75413	58.418	0.013904	29.341	25.243	NaN	NaN	1	0	0	0	-1	0	0	0	0	y2;y5;y7;y10;a2;b2;b3	1680.7;1599.1;2217.5;2559;12533.7;5017.9;1328	0.000401436409390499;-0.000595060843693318;-0.00462546231244687;0.0143446746251357;0.00038161392967595;0.000682588568764686;0.0054063192218905	1.3645907097592;-0.960856248987604;-5.85937502384305;13.1061703269741;1.99675023915965;3.1152478641358;14.7642718283152	294.180816650391;619.302673339844;789.412231445313;1094.49780273438;191.11750793457;219.112121582031;366.175811767578	7
QE929_MSQ1321_20180329_Heba_ub_s1_ctrl_1	16338	8249	AFFSVLGDLLGSAMR	15	0	Unmodified	_AFFSVLGDLLGSAMR_							0	0	0	K7GQ48;F1SLX2;K9J6H8	2	HCD	FTMS	MULTI-MSMS	1	0	792.41615	1582.8177	-0.61804	-0.00048975	-0.44339798	73.947	0.00023243	69.979	54.088	NaN	NaN	1	0	0	0	-1	0	0	0	0	y6;y7;y8;y9;y10;y12;a2;b2;b4;b4-H2O	2659.1;5357.1;2062.9;16163.5;19248.1;4730.1;5790.8;7007;1695.3;2496.6	0.00433373968132855;0.0070378568001388;0.00242571301885164;0.0058658213642957;0.00720837992844281;0.0192477939001492;0.00068678971092595;0.000392671576577186;0.000996740840662369;0.00193718149375854	6.83199790730222;9.41631251016481;2.81260778557914;6.37963241960141;6.98118810103912;15.7945930284529;3.59355254792398;1.79210102198586;2.19928045016282;4.45123662508981	634.329772949219;747.4111328125;862.442687988281;919.460711603536;1032.54343302537;1218.6318359375;191.117202758789;219.112411499023;453.212249755859;435.200744628906	10
QE929_MSQ1321_20180329_Heba_ub_s2_ctrl_2	19611	13592	AFFSVLGDLLGSAMR	15	0	Unmodified	_AFFSVLGDLLGSAMR_							0	0	0	K7GQ48;F1SLX2;K9J6H8	2	HCD	FTMS	MULTI-MSMS	1	0	792.41615	1582.8177	-1.0642	-0.0008433	-0.44339798	74.296	0.00021452	71.555	57.786	NaN	NaN	1	0	0	0	-1	0	0	0	0	y1;y5;y6;y7;y8;y9;y10;y11;y12;a2;b2;b3	2965.3;6725.2;2561;6873.9;2750.1;28916.5;27876;7913;5364.5;9479.6;9552.8;1937.7	0.00115432943749738;0.00101927100001831;0.00177026311882855;0.0053288724251388;0.0102992481751016;0.00152682625321177;0.00821151059813019;0.012800992819848;0.0111911532751492;0.00045790787498845;0.000972505560952186;0.0023240438312655	6.59173111847741;1.95543963477664;2.79075023796407;7.12975764816606;11.9420598548453;1.66055931350265;7.95271008763058;11.3122322988946;9.18331440100279;2.39595033826896;4.43839820771923;6.34674436204067	175.117797851563;521.2490234375;634.332336425781;747.412841796875;862.434814453125;919.465050598647;1032.5424298947;1131.60625432868;1218.63989257813;191.117431640625;219.111831665039;366.178894042969	12
QE929_MSQ1321_20180329_Heba_ub_s2_ctrl_2	19680	13594	AFFSVLGDLLGSAMR	15	0	Unmodified	_AFFSVLGDLLGSAMR_							0	0	0	K7GQ48;F1SLX2;K9J6H8	2	HCD	FTMS	MULTI-MSMS	1	0	792.41615	1582.8177	-1.0642	-0.0008433	0.062029757	74.758	0.025234	33.409	25.484	NaN	NaN	1	0	0	0	-1	0	0	0	0	y5;y7;y9;y10;a2;b2	5325.8;3262.3;17142;12004.1;3046.8;5923.7	0.00242307959376831;0.0096623685188888;0.00546067300274444;-0.00245918063728823;0.00088515396873845;0.000636812201577186	4.64861517352037;12.9278278365549;5.93899285489625;-2.38165052808686;4.63147678325466;2.90632970890914	521.247619628906;747.408508300781;919.461116751897;1032.55310058594;191.117004394531;219.112167358398	6
QE929_MSQ1321_20180329_Heba_ub_s3_ctrl_3	18710	11953	AFFSVLGDLLGSAMR	15	0	Unmodified	_AFFSVLGDLLGSAMR_							0	0	0	K7GQ48;F1SLX2;K9J6H8	2	HCD	FTMS	MULTI-MSMS	1	0	792.41615	1582.8177	-0.87584	-0.00069403	-0.31704105	74.152	0.00013507	78.653	63.081	NaN	NaN	1	0	0	0	-1	0	0	0	0	y5;y6;y7;y8;y9;y10;y11;y12;a2;b2;b3	6556.7;2944.3;9778.3;5737.7;31638.5;34782;2891.2;7903.1;9404.1;9832.5;1524.8	0.00254514990626831;0.00396752874382855;0.00536178560287226;0.00871233411260164;0.00261117489060325;0.00459508496328453;0.00125746993762732;0.0130222079626492;0.00115981217186345;0.00141501044376469;-0.000361503043734501	4.88280503635839;6.25467481189133;7.17379410567018;10.1020018389649;2.83988822449759;4.45024701770923;1.11121435171371;10.6858700493647;6.06860620450952;6.45795021969581;-0.987223453837894	521.247497558594;634.330139160156;747.412808883697;862.436401367188;919.46396625001;1032.54604632034;1131.61779785156;1218.63806152344;191.116729736328;219.111389160156;366.181579589844	11
QE929_MSQ1321_20180329_Heba_ub_s3_ctrl_3	18779	11956	AFFSVLGDLLGSAMR	15	0	Unmodified	_AFFSVLGDLLGSAMR_							0	0	0	K7GQ48;F1SLX2;K9J6H8	2	HCD	FTMS	MULTI-MSMS	1	0	792.41615	1582.8177	-0.87584	-0.00069403	-0.31704105	74.61	0.0089115	40.589	30.636	NaN	NaN	1	0	0	0	-1	0	0	0	0	y3;y5;y7;y9;y10;a2	1461;3102.2;4084.4;11052.8;8523.5;2308.5	0.00505277226562839;0.000469954593768307;0.00271532172871503;0.00534950223345732;0.0176824209252118;0.00070204849998845	13.395774547047;0.901592285793936;3.6329483278511;5.81808353740311;17.1252847391958;3.67339279722526	377.191497802734;521.249572753906;747.415455347571;919.461227922667;1032.53295898438;191.1171875	6
QE929_MSQ1321_20180329_Heba_ub_s4_10_1	20722	15470	AFFSVLGDLLGSAMR	15	0	Unmodified	_AFFSVLGDLLGSAMR_							0	0	0	K7GQ48;F1SLX2;K9J6H8	2	HCD	FTMS	MULTI-MSMS	2	0	792.41615	1582.8177	-1.2281	-0.00097317	-0.69611186	74.543	0.03054	32.254	16.682	NaN	NaN	1	0	0	0	-1	0	0	0	0	y1;y5;y7;y9;y10;y12;a2;b2	1562.9;3232.6;6901.9;16024.4;15475.3;1981.9;7405.9;6190.4	0.00132217611718488;0.00285032568751831;0.0035588528938888;-0.00333224306859847;-0.00172675876228823;0.0186374423376492;0.00093093033592595;0.000316377631264686	7.55021705780289;5.46828017334428;4.7615511359082;-3.62409148310442;-1.67232076118183;15.2937355265759;4.87099806661256;1.44390506653194	175.117630004883;521.247192382813;747.414611816406;919.469909667969;1032.55236816406;1218.63244628906;191.116958618164;219.112487792969	8
QE929_MSQ1321_20180329_Heba_ub_s5_10_2	18592	11757	AFFSVLGDLLGSAMR	15	0	Unmodified	_AFFSVLGDLLGSAMR_							0	0	0	K7GQ48;F1SLX2;K9J6H8	2	HCD	FTMS	MULTI-MSMS	2	0	792.41615	1582.8177	-1.7058	-0.0013517	-2.465109	74.501	0.00025415	68.069	49.757	NaN	NaN	1	0	0	0	-1	0	0	0	0	y1;y5;y6;y7;y8;y9;y10;y12;y8-H2O;a2;b2	5403.2;3127.1;1928.1;11535.4;5001.2;33090.9;35280.2;2759.1;1994;6649.5;9232.6	-0.000142667632815119;0.000286849125018307;0.00219750921257855;0.00754355522178685;0.0118251270813516;0.00585540575514187;0.00247854661870406;0.00594212983764919;0.0109039954688797;0.00057997818748845;0.00139975165470219	-0.814689185884818;0.550310329729333;3.46428924791179;10.0929194048447;13.7113527944881;6.36830439290908;2.40041744090855;4.87601323371293;12.9129442705592;3.03467115978354;6.38831035935415	175.119094848633;521.249755859375;634.331909179688;747.410627114078;862.433288574219;919.460722019145;1032.54816285868;1218.64514160156;844.423645019531;191.117309570313;219.111404418945	11
QE929_MSQ1321_20180329_Heba_ub_s5_10_2	18663	11762	AFFSVLGDLLGSAMR	15	0	Unmodified	_AFFSVLGDLLGSAMR_							0	0	0	K7GQ48;F1SLX2;K9J6H8	2	HCD	FTMS	MULTI-MSMS	1	0	792.41615	1582.8177	-1.7058	-0.0013517	0.18838669	74.962	0.0029475	48.741	32.85	NaN	NaN	1	0	0	0	-1	0	0	0	0	y5;y7;y8;y9;y10;y12;a2;b2	6018.5;3058.3;2060;16264;17955;2948.4;5440.9;6076.3	0.00162962256251831;0.0011174466438888;0.0123744434876016;0.00277856447485192;0.0181162227231653;0.00362279390014919;0.00088515396873845;0.00121664618595219	3.12638373874461;1.49507780036684;14.3482997853847;3.02194004624831;17.545425719119;2.97279895644487;4.63147678325466;5.55263279180351	521.248413085938;747.417053222656;862.432739257813;919.463798860425;1032.53252518258;1218.6474609375;191.117004394531;219.111587524414	8
QE929_MSQ1321_20180329_Heba_ub_s6_10_3	20948	15822	AFFSVLGDLLGSAMR	15	0	Unmodified	_AFFSVLGDLLGSAMR_							0	0	0	K7GQ48;F1SLX2;K9J6H8	2	HCD	FTMS	MULTI-MSMS	1	0	792.41615	1582.8177	-1.0652	-0.00084411	-0.56975492	74.312	0.00058653	61.435	47.666	NaN	NaN	1	0	0	0	-1	0	0	0	0	y1;y5;y7;y8;y9;y10;y11;y12;y13;a2;b2	5625.8;2883.4;10508.2;5369.8;34573.6;30853.6;1800.3;8346.4;1816.1;10430.1;11887.4	0.000543977874997381;-0.00123902978123169;0.000323989612638798;0.00694231458135164;0.00254455643107576;0.00235975061241334;0.0133424308751273;2.52379802532232E-05;0.0196685460375647;0.00018324967186345;0.00143026923282719	3.10634319132461;-2.37702970647812;0.433478560992465;8.04963742524181;2.76743444018953;2.28536588006497;11.790706535976;0.0207097676380178;14.4018074971159;0.958831473086666;6.52759008973683	175.118408203125;521.251281738281;747.417846679688;862.438171386719;919.464032868469;1032.54828165469;1131.60571289063;1218.65105849342;1365.69982910156;191.117706298828;219.111373901367	11
QE929_MSQ1321_20180329_Heba_ub_s6_10_3	21019	15828	AFFSVLGDLLGSAMR	15	0	Unmodified	_AFFSVLGDLLGSAMR_							0	0	0	K7GQ48;F1SLX2;K9J6H8	2	HCD	FTMS	MULTI-MSMS	1	1	792.41615	1582.8177	-1.0652	-0.00084411	-1.0751827	74.769	0.00094077	58.676	40.365	NaN	NaN	1	0	0	0	-1	0	0	0	0	y1;y5;y6;y7;y9;y10;y13;a2;b2	2138.6;2501.3;2054;2810.7;17067;13122.1;1838.9;4515.6;5876.9	0.000421907562497381;0.000714095218768307;0.00695825140007855;0.0023991849251388;-7.43496339055127E-05;0.00820622222522616;-0.0151214930249353;0.00114455338280095;0.000468965521889686	2.40926852137576;1.36996861112141;10.9694995984618;3.20997364074081;-0.0808616971175854;7.94758834659532;-11.0720580799587;5.98876557274033;2.14029721992036	175.118530273438;521.249328613281;634.3271484375;747.415771484375;919.466651774534;1032.54243518308;1365.73461914063;191.116744995117;219.112335205078	9
QE929_MSQ1321_20180329_Heba_ub_s7_30_1	20497	14997	AFFSVLGDLLGSAMR	15	0	Unmodified	_AFFSVLGDLLGSAMR_							0	0	0	K7GQ48;F1SLX2;K9J6H8	2	HCD	FTMS	MULTI-MSMS	1	0	792.41615	1582.8177	-0.91828	-0.00072766	-0.31704105	74.298	0.00027464	66.267	55.509	NaN	NaN	1	0	0	0	-1	0	0	0	0	y1;y5;y6;y7;y8;y9;y10;y11;y12;y13;a2;b2;b3	1483.3;2620.6;1892.2;11077;5131.5;37636.7;26544.1;2673.7;10041.5;2240.3;8676.4;11971.9;1734.5	-0.000402067046877619;0.00126341162501831;0.00445580999382855;0.0075261380501388;0.0136561817688516;0.00410177706237391;0.00469475877139303;0.0101686027501273;0.0178922044467527;0.0118560460375647;0.00146498795311345;0.00153708075626469;0.000523506721890499	-2.29596008164873;2.42381694729828;7.02443908723915;10.069615819907;15.8345125862276;4.46105977243266;4.54677952747819;8.98596933045704;14.6821903187567;8.68124749134535;7.66542151718275;7.01506945160618;1.42964041971365	175.119354248047;521.248779296875;634.329650878906;747.41064453125;862.431457519531;919.462475647838;1032.54594664653;1131.60888671875;1218.63319152695;1365.70764160156;191.116424560547;219.111267089844;366.180694580078	13
QE929_MSQ1321_20180329_Heba_ub_s7_30_1	20572	15008	AFFSVLGDLLGSAMR	15	0	Unmodified	_AFFSVLGDLLGSAMR_							0	0	0	K7GQ48;F1SLX2;K9J6H8	2	HCD	FTMS	MULTI-MSMS	1	0	792.41615	1582.8177	-0.91828	-0.00072766	-1.8333243	74.761	0.00026456	67.153	48.842	NaN	NaN	1	0	0	0	-1	0	0	0	0	y4;y5;y7;y9;y10;y11;y12;y13;a2;b2	1617.7;3280.4;7150.8;18178.5;11745.1;1955.9;3102;1720.5;5703.6;5494.5	0.000215947790650262;0.000714095218768307;-0.0012018892936112;0.00896443710701078;0.0095185946638594;0.0217652824376273;0.00325658296264919;-0.0131683680249353;0.00013747330467595;-0.000370267876547814	0.465175779518235;1.36996861112141;-1.60805210265938;9.74970132432825;9.21861072026772;19.2341238612157;2.67229210121303;-9.64198071307215;0.719312063810071;-1.68984762096895	464.228363037109;521.249328613281;747.419372558594;919.457612987793;1032.54112281064;1131.59729003906;1218.64782714844;1365.73266601563;191.117752075195;219.113174438477	10
QE929_MSQ1321_20180329_Heba_ub_s8_30_2	20724	15543	AFFSVLGDLLGSAMR	15	0	Unmodified	_AFFSVLGDLLGSAMR_							0	0	0	K7GQ48;F1SLX2;K9J6H8	2	HCD	FTMS	MULTI-MSMS	1	0	792.41615	1582.8177	-1.2706	-0.0010068	-1.2015396	74.137	0.0013614	55.401	39.829	NaN	NaN	1	0	0	0	-1	0	0	0	0	y1;y5;y7;y8;y9;y10;y12;a2;b2;b3	2795.2;2594;10263.1;2324.3;33673.4;31161.5;6351.9;9277;7686.9;2075.5	0.000666048187497381;0.00400999365626831;-0.0054133150748612;0.00578264661260164;0.00538952562590111;0.00792807035577425;0.0149753329626492;0.00065627213280095;0.00138449286563969;0.0031480184406405	3.80341883309799;7.693091946202;-7.24263348234723;6.70498944607497;5.86161297163043;7.67820086606188;12.2886010511622;3.43387208756806;6.31867050871185;8.59696059912276	175.118286132813;521.246032714844;747.423583984375;862.439331054688;919.461187899274;1032.54271333494;1218.63610839844;191.117233276367;219.111419677734;366.178070068359	10
QE929_MSQ1321_20180329_Heba_ub_s8_30_2	20797	15551	AFFSVLGDLLGSAMR	15	0	Unmodified	_AFFSVLGDLLGSAMR_							0	0	0	K7GQ48;F1SLX2;K9J6H8	2	HCD	FTMS	MULTI-MSMS	1	0	792.41615	1582.8177	-1.2706	-0.0010068	-0.69611186	74.598	0.023043	33.886	16.022	NaN	NaN	1	0	0	0	-1	0	0	0	0	y1;y7;y9;y10;a2;b2	2122.9;2578.7;2776.3;8707.1;2238.7;2907.3	-0.000112150054690119;0.0045354153938888;0.0177248858376515;0.0130437490502118;0.00108351822655095;0.000636812201577186	-0.640421733170663;6.06814644523853;19.2777290315869;12.6327109829411;5.66940317315327;2.90632970890914	175.119064331055;747.413635253906;919.448852539063;1032.53759765625;191.116806030273;219.112167358398	6
QE929_MSQ1321_20180329_Heba_ub_s9_30_3	20742	15635	AFFSVLGDLLGSAMR	15	0	Unmodified	_AFFSVLGDLLGSAMR_							0	0	0	K7GQ48;F1SLX2;K9J6H8	2	HCD	FTMS	MULTI-MSMS	1	0	792.41615	1582.8177	-2.1694	-0.0017191	-1.0751827	73.88	0.0018185	51.841	37.543	NaN	NaN	1	0	0	0	-1	0	0	0	0	y1;y5;y6;y7;y8;y9;y10;y11;y12;y1-NH3;a2;b2	2753.7;2958.3;2649;8367.8;6730.3;33267.3;25409;2795.2;5466.8;1585;6800.6;10935.8	0.000330354828122381;0.00132444678126831;-6.07915686714477E-05;0.0074651028938888;0.0126912769217142;0.00381669459488876;0.0135591642438158;0.0116334465001273;0.0187595126501492;0.00243725918750215;0.00093093033592595;0.00120138739688969	1.88646315667275;2.54091134398397;-0.0958352423501128;9.98795285950789;14.7156769524479;4.15100508459664;13.1318908318396;10.2804614703317;15.3939069868146;15.4169126095731;4.87099806661256;5.48299305755333	175.118621826172;521.248718261719;634.334167480469;747.410705566406;862.432422424378;919.462760730305;1032.53708224106;1131.607421875;1218.63232421875;158.089965820313;191.116958618164;219.111602783203	12
QE929_MSQ1321_20180329_Heba_ub_s6_10_3	19999	15567	AFFSVLGDLLGSAMR	15	0	Oxidation (M)	_AFFSVLGDLLGSAM(ox)R_			AFFSVLGDLLGSAM(1)R			AFFSVLGDLLGSAM(42)R	0	0	1	K7GQ48;F1SLX2;K9J6H8	2	HCD	FTMS	MULTI-MSMS	2	1	800.41361	1598.8127	0.30314	0.00024264	0.11481001	69.008	0.039426	42.001	30.85	42.001	1	1	0	0	0	-1	0	0	0	0	y5;y9;y10;a2;b2;b4;b4-H2O	2499.2;6490;6238.1;7263;5186.5;2229.6;6348	0.00148809231882296;-0.0032296326874075;0.0108880586501527;0.00044264908592595;0.000514741889077186;0.00545230724691237;-0.000626295068741456	2.7698658132277;-3.45243664732593;10.3840712021906;2.31611029294944;2.34921505507184;12.0304798743888;-1.43908618587448	537.243469238281;935.464721679688;1048.53466796875;191.117446899414;219.112289428711;453.207794189453;435.203308105469	7
QE929_MSQ1321_20180329_Heba_ub_s1_ctrl_1	9179	5200	AFGYYGPLR	9	0	Unmodified	_AFGYYGPLR_							0	0	0	F1RY92	2	HCD	FTMS	MULTI-MSMS	3	0	522.26908	1042.5236	0.27796	0.00014517	0.41370017	39.044	0.0045269	83.614	63.332	NaN	NaN	1	0	0	0	-1	0	0	0	0	y1;y3;y4;y5;y6;y7;y4-NH3;a2;b2;b3	2168.1;1206.4;9404.1;21016.1;1270.9;31913;2161.4;21002.1;7518.4;4965.1	0.000254060882809881;-0.00230714480306915;0.00160836438789147;0.00122124070901464;0.00997991516248931;0.00136958356245032;-0.00131952465619634;0.00030531998436345;0.000560518256264686;0.00142487662185431	1.45079243699959;-5.98856942909998;3.63656566009213;2.01744807590553;12.9880194143394;1.65924854477636;-3.10292394217652;1.59755045877089;2.55813297751648;5.16011281484399	175.118698120117;385.258087158203;442.275635372612;605.339351034591;768.393920898438;825.423994953638;425.252014160156;191.117584228516;219.112243652344;276.132843017578	10
QE929_MSQ1321_20180329_Heba_ub_s2_ctrl_2	10131	6820	AFGYYGPLR	9	0	Unmodified	_AFGYYGPLR_							0	0	0	F1RY92	2	HCD	FTMS	MULTI-MSMS	4	0	522.26908	1042.5236	0.33345	0.00017415	0.41370017	39.314	0.0023752	97.071	76.789	NaN	NaN	1	0	0	0	-1	0	0	0	0	y1;y3;y4;y5;y6;y7;y4-NH3;y5-NH3;a2;b2;b3	8662.9;1335.8;11197.6;16880.8;1887.5;33068.3;4459.6;1776.5;18430.1;8343.5;3657.1	0.000131990570309881;0.00321653683755585;0.00293889039284068;0.00344921146927391;0.00466985656873931;0.00114681821321483;0.00139653979692866;0.00542942380002387;0.00033583756248845;0.000423189154702186;0.000180398620955202	0.753720075125852;8.34916400952523;6.64494943666231;5.69800089546168;6.07738318910478;1.38936826494381;3.28404962261542;9.22887045626107;1.75723033267996;1.93137947206197;0.653300802488177	175.11882019043;385.252563476563;442.274304846607;605.337123063831;768.399230957031;825.424217718987;425.249298095703;588.30859375;191.117553710938;219.112380981445;276.134087495579	11
QE929_MSQ1321_20180329_Heba_ub_s3_ctrl_3	9614	5764	AFGYYGPLR	9	0	Unmodified	_AFGYYGPLR_							0	0	0	F1RY92	2	HCD	FTMS	MULTI-MSMS	7	0	522.26908	1042.5236	0.37538	0.00019605	0.41370017	39.659	0.0040659	86.086	65.804	NaN	NaN	1	0	0	0	-1	0	0	0	0	y1;y4;y5;y6;y7;y4-NH3;y5-NH3;a2;b2;b3	5453.2;7691.3;16596.3;2027.1;32423.3;2000.4;1625.8;17425;5067.3;6267.8	0.000482942718747381;0.0013343131719239;0.00180361438049204;0.00680608703748931;0.00269679664984324;0.00402105151567866;0.000607646456273869;0.00022902603905095;0.000560518256264686;0.00032624380935431	2.75780573487225;3.01692482790248;2.97951242158476;8.85751271601473;3.2671705724114;9.45580945240368;1.03286180501119;1.1983509971023;2.55813297751648;1.18146942532462	175.118469238281;442.275909423828;605.33876866092;768.397094726563;825.42266774055;425.246673583984;588.313415527344;191.117660522461;219.112243652344;276.133941650391	10
QE929_MSQ1321_20180329_Heba_ub_s4_10_1	10226	6934	AFGYYGPLR	9	0	Unmodified	_AFGYYGPLR_							0	0	0	F1RY92	2	HCD	FTMS	MULTI-MSMS	14	0	522.26908	1042.5236	0.24813	0.00012959	0.41370017	39.784	0.0014035	111.28	91.642	NaN	NaN	1	0	0	0	-1	0	0	0	0	y1;y3;y4;y5;y6;y7;y1-NH3;y3-NH3;y4-NH3;y5-NH3;a2;b2;b3	12745.7;2564.1;25316.9;33879;7628.2;71903.9;1327.7;5016.3;5199.2;2429;42163.6;15000.3;8010	-0.000432584625002619;0.00263670285318085;0.000662763264983823;0.00166670438841265;-0.00131491180491139;0.00224558793286178;0.00051465176562715;0.00135615604068562;0.000511530031303664;0.00256077145627387;0.00035109635155095;0.000697847357827186;-0.00071135384689569	-2.47022695735014;6.8440787543567;1.49852669911813;2.75334093525798;-1.71122186315467;2.7205294851934;3.25539640740267;3.68292607284218;1.20289197189316;4.35274785539121;1.83707028875771;3.18488726860987;-2.57610915079576	175.119384765625;385.253143310547;442.276580973735;605.338905570912;768.405215725405;825.423118949267;158.091888427734;368.227874755859;425.250183105469;588.311462402344;191.117538452148;219.112106323242;276.134979248047	13
QE929_MSQ1321_20180329_Heba_ub_s5_10_2	9261	5182	AFGYYGPLR	9	0	Unmodified	_AFGYYGPLR_							0	0	0	F1RY92	2	HCD	FTMS	MULTI-MSMS	5	0	522.26908	1042.5236	0.17982	9.3916E-05	1.3729111	39.882	0.010607	60.788	40.506	NaN	NaN	1	0	0	0	-1	0	0	0	0	y1;y4;y5;y6;y7;a2;b2;b3	4487.5;8189.6;12145.1;2205.9;27300.4;17470.2;6578.6;2224.6	0.000482942718747381;-0.0022057258905761;-0.00102646638117676;0.00289983703748931;0.000526326709973546;-6.08909531365498E-05;-0.000370267876547814;2.10680281043096E-05	2.75780573487225;-4.98717698336372;-1.69568122083542;3.77385900565446;0.637643411742509;-0.318604050517171;-1.68984762096895;0.076296324510491	175.118469238281;442.279449462891;605.341598741681;768.401000976563;825.42483821049;191.117950439453;219.113174438477;276.134246826172	8
QE929_MSQ1321_20180329_Heba_ub_s6_10_3	10376	7107	AFGYYGPLR	9	0	Unmodified	_AFGYYGPLR_							0	0	0	F1RY92	2	HCD	FTMS	MULTI-MSMS	10	0	522.26908	1042.5236	0.11993	6.2635E-05	0.79738453	39.867	0.0014035	111.28	95.124	NaN	NaN	1	0	0	0	-1	0	0	0	0	y1;y3;y4;y5;y6;y7;y3-NH3;y4-NH3;y5-NH3;a2;b2;b3	8672.2;2507.5;17033.8;31464.6;9221.4;70434.8;5805.6;6613.5;2680.9;45755.9;11944.4;7143.9	0.000376131195309881;0.00132444699380585;0.000876549500048895;0.000582490170472738;0.00544971066858579;0.00144737848688692;-0.000230758021814381;0.000755670656303664;0.00249973630002387;0.00027480240623845;0.000240083685952186;0.00060090201247931	2.14786577069304;3.43784990587229;1.98190444952553;0.962252916215725;7.09229783163081;1.75349715073572;-0.626669090430442;1.77700356205374;4.24900108265418;1.43787063585706;1.09570935355835;2.17612730466622	175.118576049805;385.254455566406;442.2763671875;605.33998978513;768.398451102931;825.423917158713;368.229461669922;425.249938964844;588.3115234375;191.117614746094;219.112564086914;276.133666992188	12
QE929_MSQ1321_20180329_Heba_ub_s7_30_1	9892	6321	AFGYYGPLR	9	0	Unmodified	_AFGYYGPLR_							0	0	0	F1RY92	2	HCD	FTMS	MULTI-MSMS	1	0	522.26908	1042.5236	0.052351	2.7341E-05	0.41370017	39.652	0.0014035	111.28	90.996	NaN	NaN	1	0	0	0	-1	0	0	0	0	y1;y3;y4;y5;y6;y7;y3-NH3;y4-NH3;y5-NH3;a2;b2;b3	8347.8;1906.6;15905.7;32314;7924.4;59577.4;2042.8;7080.2;1571.4;39044.6;12892.1;8745.5	0.000284578460934881;0.00153807004068085;0.000632408875048895;0.000648453226176571;0.0040539269848523;0.00100971248787118;-0.000535933803064381;0.000481012453178664;-0.000735126981226131;0.00032057877342595;-0.000309232720297814;0.00014313834060431	1.62506067931478;3.99235069527665;1.4298944571132;1.07122164036742;5.27580399876172;1.22326471465166;-1.45543313256625;1.13112806947358;-1.24954706788146;1.67739038935102;-1.41129262185514;0.51836527169854	175.118667602539;385.254241943359;442.276611328125;605.339923822074;768.399846886615;825.424354824712;368.229766845703;425.250213623047;588.314758300781;191.117568969727;219.11311340332;276.134124755859	12
QE929_MSQ1321_20180329_Heba_ub_s8_30_2	10092	6823	AFGYYGPLR	9	0	Unmodified	_AFGYYGPLR_							0	0	0	F1RY92	2	HCD	FTMS	MULTI-MSMS	5	0	522.26908	1042.5236	0.32728	0.00017093	-0.16182636	39.257	0.0027154	94.407	74.125	NaN	NaN	1	0	0	0	-1	0	0	0	0	y1;y2;y3;y4;y5;y6;y7;y3-NH3;y4-NH3;a2;b2;b3	8455.6;1152.2;1935.8;13270.7;30011.9;7949.9;50998.7;2708.1;2489.4;32251.6;8375.8;5608.1	0.000635530609372381;-0.00367939524056737;-0.00392457644369415;0.000723961609423895;0.00127994519436925;-0.00132957831203839;0.00223369300431386;0.000776322056310619;-0.00333368481244634;0.00018324967186345;0.000362153998452186;-0.00034514290939569	3.62914983154598;-12.7665154810544;-10.1868334449157;1.63689813285037;2.11442609225384;-1.73030877387477;2.70611874182563;2.10826199505776;-7.83927862039044;0.958831473086666;1.65282261070664;-1.24990817195853	175.118316650391;288.206695556641;385.259704589844;442.276519775391;605.339292330106;768.405230391912;825.423130844196;368.228454589844;425.254028320313;191.117706298828;219.112442016602;276.134613037109	12
QE929_MSQ1321_20180329_Heba_ub_s9_30_3	9999	6737	AFGYYGPLR	9	0	Unmodified	_AFGYYGPLR_							0	0	0	F1RY92	2	HCD	FTMS	MULTI-MSMS	6	0	522.26908	1042.5236	-0.028	-1.4624E-05	0.9892267	39.079	0.0014035	111.28	95.124	NaN	NaN	1	0	0	0	-1	0	0	0	0	y1;y3;y4;y5;y6;y7;y3-NH3;y4-NH3;y5-NH3;a2;b2;b3	15062.6;5466.1;29998.9;52021.7;18195;103952.7;5117.4;10675;4831.6;56108.8;16674.5;13234.6	9.92025780988115E-06;-0.00029298464681915;0.00107437731719529;0.000799287396034742;0.00115374245319799;0.00104301237252002;0.000227005650060619;0.00176275073442866;0.00225559567502387;0.00033583756248845;0.000346895209389686;0.00113431747178083	0.0566486850697765;-0.760493259818477;2.42920010533406;1.3203946472731;1.50148142701937;1.26360751109592;0.61647954846711;4.14522083951133;3.8340142069729;1.75723033267996;1.58318341961586;4.10786440977987	175.118942260742;385.256072998047;442.276169359683;605.339772987904;768.402747071147;825.424321524828;368.22900390625;425.248931884766;588.311767578125;191.117553710938;219.112457275391;276.133133576728	12
QE929_MSQ1321_20180329_Heba_ub_s2_ctrl_2	8783	5594	AFHPFIAGPYNR	12	0	Unmodified	_AFHPFIAGPYNR_							0	0	0	B8XZY6;F1SI06;A0A0B8S073;A0A287AWK8;A0A286ZIF3	2	HCD	FTMS	MULTI-MSMS	9	0	695.35675	1388.699	0.63111	0.00043885	-0.22129454	35.4	0.0094812	47.823	36.659	NaN	NaN	1	0	0	0	-1	0	0	0	0	y1;y5;y6;y7;y8;y9;b3	1778.2;2260.1;6260.7;3121.7;2662.9;65849.5;15624.3	-0.00122604165625262;-0.00122343758744137;-0.00152420056872415;8.12837375860909E-05;-0.00523526881238467;0.00100462922091538;0.000481902140620605	-7.00114440663583;-2.01787276480394;-2.25028036639009;0.102836065451286;-5.58432090809088;0.971087108290063;1.353006909153	175.120178222656;606.300659179688;677.338073730469;790.420532226563;937.494262695313;1034.54078664928;356.171234130859	7
QE929_MSQ1321_20180329_Heba_ub_s2_ctrl_2	8795	5605	AFHPFIAGPYNR	12	0	Unmodified	_AFHPFIAGPYNR_							0	0	0	B8XZY6;F1SI06;A0A0B8S073;A0A287AWK8;A0A286ZIF3	3	HCD	FTMS	MULTI-MSMS	5	0	463.90693	1388.699	0.072587	3.3673E-05	1.2358488	35.435	0.00013335	64.82	51.864	NaN	NaN	1	0	0	0	-1	0	0	0	0	y1;y2;y3;y4;y5;y6;y1-NH3;y2-NH3;y4-NH3;y5-NH3;b3;b5;b6	13644.7;6315.9;27994;21281.1;27859.6;19849.7;1880.2;2208.4;1476.2;3375.5;26882.1;19705.6;9688.4	-0.000203702789065119;-0.000687510471834685;0.00081900729486506;0.000104905083730955;0.000662327411419028;-0.00122527759117474;-0.00030932284374785;-0.00132718814370492;0.00325397168751351;-0.000441217266484273;-0.00024585367441432;-0.000616584634371975;0.00242652841507152	-1.1632239090982;-2.37759153488556;1.81106396403739;0.190987276225521;1.09241093741421;-1.80896095972646;-1.95659141428751;-4.87691792369847;6.11363622717855;-0.748748069233324;-0.690266783247091;-1.02713859754317;3.40147889890158	175.119155883789;289.162567138672;452.224389159205;549.277867113416;606.298773414689;677.337774807491;158.092712402344;272.136657714844;532.248168945313;589.273327857867;356.171961886674;600.293510385834;713.374531253185	13
QE929_MSQ1321_20180329_Heba_ub_s6_10_3	8965	5798	AFHPFIAGPYNR	12	0	Unmodified	_AFHPFIAGPYNR_							0	0	0	B8XZY6;F1SI06;A0A0B8S073;A0A287AWK8;A0A286ZIF3	3	HCD	FTMS	MULTI-MSMS	4	0	463.90693	1388.699	-1.7512	-0.00081239	0.3717306	35.822	0.00026847	55.314	41.911	NaN	NaN	1	0	0	0	-1	0	0	0	0	y1;y2;y3;y4;y5;y6;y1-NH3;y2-NH3;y3-NH3;a2;b3;b5;b6	13502.8;4504.8;32114.3;47849.8;27287.8;19354.2;1251.2;1553;1543.5;1664.3;28932.8;18412.9;10787.8	0.000437166351559881;-0.000138194065584685;-6.97737874588711E-05;0.000126263009633476;0.00106098000446764;0.0003284681193918;0.00013318203906465;-0.000533731112454916;0.000752570859447133;0.00036635514061345;0.000852212100937777;-0.000777305461497235;-0.00172987660653234	2.49640280197278;-0.477912232821761;-0.154289887944044;0.229870930730532;1.749930477521;0.484941022166066;0.842432328608047;-1.96126708220008;1.72926121246694;1.91691025758427;2.39270582606193;-1.29487532338005;-2.42490648579785	175.118515014648;289.162017822266;452.225277940288;549.27784575549;606.298374762096;677.336221061781;158.092269897461;272.135864257813;435.197906494141;191.117523193359;356.170863820899;600.293671106662;713.378687658207	13
QE929_MSQ1321_20180329_Heba_ub_s6_10_3	8967	5800	AFHPFIAGPYNR	12	0	Unmodified	_AFHPFIAGPYNR_							0	0	0	B8XZY6;F1SI06;A0A0B8S073;A0A287AWK8;A0A286ZIF3	2	HCD	FTMS	MULTI-MSMS	6	0	695.35675	1388.699	0.66142	0.00045992	-0.22129454	35.828	0.026052	38.086	27.563	NaN	NaN	1	0	0	0	-1	0	0	0	0	y1;y5;y6;y7;y8;y9;b3	1467.7;2781.8;4418.5;3010.5;4907.3;54772.9;11761.9	-0.000157926421877619;0.000424511631308633;0.00479066493267055;0.000569564987586091;-0.00236661646863467;0.00230813800658325;-0.000942617133262047	-0.901822889465024;0.700168767300308;7.07284852654549;0.720585202702043;-2.5244140732093;2.23107773477776;-2.64651738523247	175.119110107422;606.299011230469;677.331758864967;790.420043945313;937.491394042969;1034.53948314049;356.172658650133	7
QE929_MSQ1321_20180329_Heba_ub_s7_30_1	8569	5156	AFHPFIAGPYNR	12	0	Unmodified	_AFHPFIAGPYNR_							0	0	0	B8XZY6;F1SI06;A0A0B8S073;A0A287AWK8;A0A286ZIF3	3	HCD	FTMS	MULTI-MSMS	8	0	463.90693	1388.699	-0.048034	-2.2283E-05	0.31550807	35.67	0.0033266	37.681	25.815	NaN	NaN	1	0	0	0	-1	0	0	0	0	y1;y2;y3;y4;y5;y6;b3;b5;b6	8982.7;1377.6;11955.5;14881.7;6107.1;4391.8;10894;5918;1858.2	0.000193025726559881;-0.000779063206209685;-0.00121351266875536;-0.00110916176276987;-0.000404257497166327;-0.000303497443724154;0.000844551026546014;-0.00245531989367009;-0.000666730118723535	1.10225613458539;-2.69420405018858;-2.68341832891905;-2.01930457716788;-0.666761675488147;-0.448074606257844;2.37119622677723;-4.09018643450259;-0.934610360368238	175.118759155273;289.162658691406;452.226421679169;549.279081180263;606.299839999597;677.336853027344;356.170871481973;600.295349121094;713.377624511719	9
QE929_MSQ1321_20180329_Heba_ub_s8_30_2	8714	5541	AFHPFIAGPYNR	12	0	Unmodified	_AFHPFIAGPYNR_							0	0	0	B8XZY6;F1SI06;A0A0B8S073;A0A287AWK8;A0A286ZIF3	3	HCD	FTMS	MULTI-MSMS	3	0	463.90693	1388.699	-0.31734	-0.00014722	0.15570106	35.317	0.00013287	66.595	53.64	NaN	NaN	1	0	0	0	-1	0	0	0	0	y1;y2;y3;y4;y5;y6;y1-NH3;y3-NH3;y4-NH3;b3;b5;b6;b7	15317;5132.8;32410.7;43068;29895.4;17622.9;1765.4;1653.4;1684.7;26596.3;19235.8;10015.4;1274.2	0.000254060882809881;0.000533192653165315;0.00121629738595175;0.000373190936556966;-0.000628374949315003;0.00107012041257804;-0.00012621737499785;0.00121033453132213;0.00331500684376351;-0.000398173752842013;0.00118196092353173;-0.000198129321461238;0.00672293658749368	1.45079243699959;1.84392782693091;2.68959057418558;0.679421366088012;-1.03640917510062;1.57989717814721;-0.798376593500077;2.78111587017076;6.22831118513452;-1.11792511810983;1.9689775824295;-0.27773432302895;8.57072106630752	175.118698120117;289.161346435547;452.223991869114;549.277598827563;606.300064117049;677.335479409487;158.092529296875;435.197448730469;532.248107910156;356.172114206753;600.291711840277;713.377155910921;784.407348632813	13
QE929_MSQ1321_20180329_Heba_ub_s8_30_2	8718	5545	AFHPFIAGPYNR	12	0	Unmodified	_AFHPFIAGPYNR_							0	0	0	B8XZY6;F1SI06;A0A0B8S073;A0A287AWK8;A0A286ZIF3	2	HCD	FTMS	MULTI-MSMS	7	0	695.35675	1388.699	-0.018917	-1.3154E-05	0.64282363	35.327	0.026052	38.086	26.239	NaN	NaN	1	0	0	0	-1	0	0	0	0	y1;y5;y6;y7;y8;y9;b3	1679.4;3190.4;5575.9;3113;2416.9;60633.3;13065.4	-0.000218961578127619;-0.00433623055619137;0.00372482286877585;-0.000468032668663909;0.00819246556261533;-0.000140543113957392;0.000176726359370605	-1.25035755194013;-7.1519109011694;5.49925049090446;-0.592130801661147;8.73880857837129;-0.135850572736017;0.496183270888623	175.119171142578;606.303771972656;677.332824707031;790.421081542969;937.480834960938;1034.54193182161;356.171539306641	7
QE929_MSQ1321_20180329_Heba_ub_s9_30_3	8603	5432	AFHPFIAGPYNR	12	0	Unmodified	_AFHPFIAGPYNR_							0	0	0	B8XZY6;F1SI06;A0A0B8S073;A0A287AWK8;A0A286ZIF3	3	HCD	FTMS	MULTI-MSMS	15	0	463.90693	1388.699	-0.84793	-0.00039336	0.58776015	35.107	0.00013335	64.82	51.42	NaN	NaN	1	0	0	0	-1	0	0	0	0	y1;y2;y3;y4;y5;y6;y1-NH3;y2-NH3;y3-NH3;b3;b5;b6	11887.8;7038;17621.5;30755.4;21326.7;10702.4;2245.1;4209.9;1739.6;20665.5;12699.4;3922.3	2.51790468723812E-05;0.000258534450040315;-0.000167372530370358;-0.000119505236966688;0.00239388795228024;0.00213226628989105;-0.00012621737499785;0.000412313809420084;0.000569465390697133;0.000248885667872401;-0.000262807744320526;0.00195778160002646	0.143782555680577;0.894082862941535;-0.37010866577502;-0.217567820036609;3.94837478500533;3.14802590204301;-0.798376593500077;1.51510806524847;1.30851996896643;0.698780477464377;-0.437799001083281;2.74439334154752	175.118927001953;289.16162109375;452.22537553903;549.278091523737;606.297041854148;677.33441726361;158.092529296875;272.134918212891;435.198089599609;356.171467147332;600.293156608944;713.375	12
QE929_MSQ1321_20180329_Heba_ub_s9_30_3	8618	5446	AFHPFIAGPYNR	12	0	Unmodified	_AFHPFIAGPYNR_							0	0	0	B8XZY6;F1SI06;A0A0B8S073;A0A287AWK8;A0A286ZIF3	2	HCD	FTMS	MULTI-MSMS	14	0	695.35675	1388.699	0.30786	0.00021408	-0.092464425	35.15	0.0049609	52.482	37.808	NaN	NaN	1	0	0	0	-1	0	0	0	0	y1;y5;y6;y7;y8;y9;y5-NH3;y9-NH3;b3	1853.6;2958.2;2178.4;2200.1;4049.8;55309.9;1638.9;2268.5;15425.6	0.000849153656247381;0.00298798819380863;0.00488449083752585;0.00618479936258609;0.00413198537853532;0.00107120960910834;0.0021346874750634;0.0139604387190957;-0.000158967000004395	4.84903411793349;4.92826274156475;7.21137234480858;7.82475513848183;4.40752208235959;1.03544460679808;3.62259193755676;13.7203156100658;-0.446321035327102	175.118103027344;606.296447753906;677.331665039063;790.414428710938;937.484895441122;1034.54072006889;589.270751953125;1017.50128173828;356.171875	9
QE929_MSQ1321_20180329_Heba_ub_s4_10_1	15098	11497	AFITNIPFDVK	11	0	Unmodified	_AFITNIPFDVK_							0	0	0	A0A287AJ89;A0A286ZJK2;A0A287BL93;F1SA50;A0A287AR13	2	HCD	FTMS	MULTI-MSMS	5	1	632.85044	1263.6863	-0.44869	-0.00028395	1.363519	53.501	0.015281	55.567	55.567	NaN	NaN	1	0	0	0	-1	0	0	0	0	y1;y2;y3;y5;y6;y7;y8;a2;b2	1791.6;8456.1;2885.9;38480.3;2277.6;5107.8;16853.2;28941.5;18540.8	0.000407930365611264;0.000843941292174577;-0.00021290463752166;-1.65965624319142E-05;-0.00615279666260449;0.00333978553362613;0.00203567781295533;0.00032057877342595;0.000194307318764686	2.77291632817342;3.42814204870676;-0.589423315827793;-0.0274174088561361;-8.56435019633788;4.01198094261578;2.18068935213008;1.67739038935102;0.886792042164653	147.112396240234;246.180374145508;361.208374023438;605.329355483562;718.419555664063;832.452990529066;933.501973110887;191.117568969727;219.112609863281	9
QE929_MSQ1321_20180329_Heba_ub_s6_10_3	15204	11612	AFITNIPFDVK	11	0	Unmodified	_AFITNIPFDVK_							0	0	0	A0A287AJ89;A0A286ZJK2;A0A287BL93;F1SA50;A0A287AR13	2	HCD	FTMS	MULTI-MSMS	5	0	632.85044	1263.6863	-0.72453	-0.00045852	-0.21915225	53.529	0.029231	48.796	36.169	NaN	NaN	1	0	0	0	-1	0	0	0	0	y1;y5;y8;y9;a2;b2;b3	1728.9;22470.7;2777.3;2063.8;15585.2;10605.8;1417.5	0.000102754584361264;-0.000920809736726369;0.00925781213743448;0.0184926909751084;0.00041213150780095;0.000743623725014686;-3.12630625103338E-05	0.698475273529834;-1.52116918322848;9.91736924899637;17.6698151055833;2.15643024055689;3.39380554022767;-0.0941100370457293	147.112701416016;605.330259696737;933.494750976563;1046.56958007813;191.117477416992;219.112060546875;332.196899414063	7
QE929_MSQ1321_20180329_Heba_ub_s8_30_2	14972	11385	AFITNIPFDVK	11	0	Unmodified	_AFITNIPFDVK_							0	0	0	A0A287AJ89;A0A286ZJK2;A0A287BL93;F1SA50;A0A287AR13	2	HCD	FTMS	MULTI-MSMS	11	0	632.85044	1263.6863	-0.52111	-0.00032978	1.363519	53.054	0.033302	46.158	38.591	NaN	NaN	1	0	0	0	-1	0	0	0	0	y1;y2;y5;y6;y7;y8;a2;b2	1481;2019.1;22719;2638.4;1897.5;6224.9;13240.4;7348.2	0.000392671576548764;-0.000498832145325423;0.000335581078047653;0.00190384396239551;0.0158395919436316;0.00718261682493448;0.00045790787498845;0.000468965521889686	2.66919407103439;-2.02627616529972;0.554377993149052;2.65007445591207;19.0278970330732;7.69431306412607;2.39595033826896;2.14029721992036	147.112411499023;246.181716918945;605.329003305922;718.411499023438;832.440490722656;933.496826171875;191.117431640625;219.112335205078	8
QE929_MSQ1321_20180329_Heba_ub_s9_30_3	14864	11290	AFITNIPFDVK	11	0	Unmodified	_AFITNIPFDVK_							0	0	0	A0A287AJ89;A0A286ZJK2;A0A287BL93;F1SA50;A0A287AR13	2	HCD	FTMS	MULTI-MSMS	7	0	632.85044	1263.6863	-0.94365	-0.00059719	0.097381999	52.81	0.010673	58.676	46.45	NaN	NaN	1	0	0	0	-1	0	0	0	0	y2;y3;y5;y8;y9;a2;b2	2289.3;1891.9;15024.5;7026.1;1671.5;12494.1;8158.4	0.000187813362487077;0.00119090395622834;-0.00034148495547015;-0.00120950780581097;0.00604151910010842;9.16969374884502E-05;0.000453706732827186	0.762907533039688;3.29701266705899;-0.56413053339846;-1.29566260809782;5.77261879118318;0.479792769272433;2.070657960935	246.181030273438;361.206970214844;605.329680371955;933.505218296506;1046.58203125;191.117797851563;219.112350463867	7
QE929_MSQ1321_20180329_Heba_ub_s6_10_3	15666	12045	AFITNIPFDVKWQSLK	16	1	GlyGly (K)	_AFITNIPFDVK(gl)WQSLK_		AFITNIPFDVK(0.757)WQSLK(0.243)			AFITNIPFDVK(4.94)WQSLK(-4.94)		0	1	0	A0A287AJ89;A0A286ZJK2;A0A287BL93;F1SA50;A0A287AR13	3	HCD	FTMS	MULTI-MSMS	3	1	674.36668	2020.0782	-0.013433	-9.0591E-06	0.48179996	54.838	0.0015254	46.319	29.575	4.9408	0.75725	2	0	0	0	-1	0	0	0	0	y1;y3;y5;y6;y7;y9;y10;y10(2+);a2;b2;b3;b10	1373.1;2260.2;6403.9;4891.5;2368.4;2288.1;9973.3;3083.5;23520.5;9533.9;2658.8;1790.7	0.000179048529673764;-0.00071769691243162;0.000942299237522093;0.00382299851253265;0.000215430337561884;-0.00147351989994604;-0.00449580071244782;-0.00184453033750742;0.00010695572655095;-0.000309232720297814;0.00140306310936467;-0.012391098087619	1.21708473032273;-2.0669231049479;1.42477759478444;4.23131698606015;0.214877484444253;-1.1651418875855;-3.30154647592364;-2.70710616164369;0.559632521369544;-1.41129262185514;4.22360705313497;-11.077322500637	147.11262512207;347.229614257813;661.365844726563;903.500854492188;1002.57287597656;1264.669921875;1361.72570800781;681.366088867188;191.117782592773;219.11311340332;332.195465087891;1118.60046386719	12
QE929_MSQ1321_20180329_Heba_ub_s8_30_2	15482	11862	AFITNIPFDVKWQSLK	16	1	GlyGly (K)	_AFITNIPFDVK(gl)WQSLK_		AFITNIPFDVK(0.97)WQSLK(0.03)			AFITNIPFDVK(15.05)WQSLK(-15.05)		0	1	0	A0A287AJ89;A0A286ZJK2;A0A287BL93;F1SA50;A0A287AR13	3	HCD	FTMS	MULTI-MSMS	5	1	674.36668	2020.0782	-0.12387	-8.3536E-05	-0.26074555	54.502	0.00017952	60.918	43.84	15.055	0.96972	2	0	0	0	-1	0	0	0	0	y1;y2;y3;y4;y5;y6;y7;y9;y10;y1-NH3;y5-NH3;y10(2+);a2;b2;b10	1821.4;1442.7;5194.1;3050.8;12443.7;10389.1;4800.3;2327.3;39402.7;2334.1;1510.3;6818.3;37517.6;15932.9;2186.2	-0.000416044243763736;-0.00186231774995349;-0.00050407386555662;-0.000123583949914519;0.000423003105879616;0.00248022507503265;0.00760068424381188;0.00878038635005396;0.00344267015998412;-0.000170712150008967;0.0119908539875269;-0.00682090139594038;0.00019850846092595;0.000331636420327186;-0.00628758246261896	-2.82805476731558;-7.15728991682054;-1.45170272055053;-0.260019303099721;0.639589687184486;2.74512345685361;7.58123465663401;6.94288477164508;2.52818185750401;-1.31229795102551;18.6098530400427;-10.010553344462;1.03867130167642;1.51354423822429;-5.62096742615691	147.113220214844;260.19873046875;347.229400634766;475.28759765625;661.366364022694;903.502197265625;1002.56549072266;1264.65966796875;1361.71776953694;130.08642578125;644.328247070313;681.371065238246;191.117691040039;219.11247253418;1118.59436035156	15
QE929_MSQ1321_20180329_Heba_ub_s7_30_1	16262	12177	AFIVWLANGDTLR	13	0	Unmodified	_AFIVWLANGDTLR_							0	0	0	A0A286ZQL1;A0A286ZX31;F1RJN4	2	HCD	FTMS	MULTI-MSMS	6	0	738.4039	1474.7932	-2.9414	-0.002172	-3.3914091	57.954	0.0013306	61.398	34.299	NaN	NaN	1	0	0	0	-1	0	0	0	0	y7;y8;y9;y10;a2;b2;b3	2762.8;4974.3;9285.5;1514.8;1886.8;5731.7;2224.1	0.000785692506269697;0.00275738774996626;0.00716996838400519;0.0152303511999889;0.00033583756248845;0.000621553412514686;0.00121995764061467	1.05267321723746;3.20827764962625;6.85770059023424;13.3063151979399;1.75723033267996;2.83669034323211;3.67240705063232	746.378356933594;859.46044921875;1045.53534959162;1144.595703125;191.117553710938;219.112182617188;332.195648193359	7
QE929_MSQ1321_20180329_Heba_ub_s8_30_2	16641	12938	AFIVWLANGDTLR	13	0	Unmodified	_AFIVWLANGDTLR_							0	0	0	A0A286ZQL1;A0A286ZX31;F1RJN4	2	HCD	FTMS	MULTI-MSMS	10	0	738.4039	1474.7932	-1.8508	-0.0013666	-2.5777357	57.845	0.0050054	49.368	22.269	NaN	NaN	1	0	0	0	-1	0	0	0	0	y7;y8;y9;b2;b3	4534.6;5653.2;7124;6605.2;1695.7	0.000297411256269697;0.00757916509371626;0.0090722943750734;0.000545259467202186;0.00109788732811467	0.398472247942783;8.81856474228853;8.67719191461554;2.48849366033569;3.30494071987505	746.378845214844;859.455627441406;1045.53344726563;219.112258911133;332.195770263672	5
QE929_MSQ1321_20180329_Heba_ub_s9_30_3	16507	12813	AFIVWLANGDTLR	13	0	Unmodified	_AFIVWLANGDTLR_							0	0	0	A0A286ZQL1;A0A286ZX31;F1RJN4	2	HCD	FTMS	MULTI-MSMS	7	0	738.4039	1474.7932	-2.5739	-0.0019006	-1.7640623	57.53	0.0011026	62.303	35.204	NaN	NaN	1	0	0	0	-1	0	0	0	0	y1;y3;y6;y7;y8;y9;y10;a2;b2;b3	1337.2;1741.4;1759.9;11571.4;7258.7;14339.7;1808.7;2117.4;8054.5;5733.9	-0.000432584625002619;-0.00153314770307134;0.00187991251880248;-0.00284921365141599;-0.00249163568753374;0.00595096221081803;0.00937097619998895;-0.00012192610938655;-0.000309232720297814;-0.000794202515635334	-2.47022695735014;-3.93869988054438;2.78365283300976;-3.81736655300724;-2.899051925667;5.69177816400923;8.18710764252425;-0.637962421468309;-1.41129262185514;-2.39075287287893	175.119384765625;389.252227783203;675.340148925781;746.381991839751;859.465698242188;1045.53656859779;1144.6015625;191.118011474609;219.11311340332;332.197662353516	10
QE929_MSQ1321_20180329_Heba_ub_s2_ctrl_2	5442	2503	AFLASPEHVNRPINGNGK	18	1	Unmodified	_AFLASPEHVNRPINGNGK_							0	0	0	M3V836;P80031;A0A287AQ27	3	HCD	FTMS	MULTI-MSMS	12	1	641.00614	1919.9966	-0.068136	-4.3676E-05	1.4987725	25.9	0.0092475	33.301	13.977	NaN	NaN	1	0	0	0	-1	0	0	0	0	y9;y11;y13(2+);y14(2+);y15(2+);a2;b2;b3;b7	1705.1;4766.7;2775.1;1783.1;2498.4;14180.3;10084.3;2137;2775.1	-0.0108113402562822;0.00194035058098052;0.00193842852502257;0.00525732097503351;-0.00273607809367604;-0.00027451400001155;0.000560518256264686;0.00106736974998967;-0.0129002812249155	-11.1510771790252;1.60938419945271;2.70588798726104;6.91855661667698;-3.43981846967253;-1.4363574564361;2.55813297751648;3.21307417938292;-18.0077395416895	969.533264160156;1205.64783824792;716.374267578125;759.886962890625;795.413513183594;191.1181640625;219.112243652344;332.19580078125;716.374267578125	9
QE929_MSQ1321_20180329_Heba_ub_s4_10_1	5430	2448	AFLASPEHVNRPINGNGK	18	1	Unmodified	_AFLASPEHVNRPINGNGK_							0	0	0	M3V836;P80031;A0A287AQ27	4	HCD	FTMS	MULTI-MSMS	10	1	481.00642	1919.9966	0.14046	6.7562E-05	1.1985289	26.302	1.0011E-05	69.594	57.679	NaN	NaN	1	0	0	0	-1	0	0	0	0	y1;y2;y9;y10;y11;y13;y14;y1-NH3;y9-NH3;y9(2+);y10(2+);y14(2+);a2;b2;b3;b9	2467.7;1587.9;2286.5;1690.6;13571.9;10602.5;6575.8;2333.5;1492.5;1605.7;2669.7;5607.6;27941.5;7066;1588.7;1492.5	-3.45745172012357E-05;-3.99671281456904E-05;0.0161051636499678;0.00260990016249707;0.00260866313715269;0.00181430521229231;-0.00230701087843954;-0.000430111564071467;-0.0023262620687774;0.00155897918750725;-0.00232000021253498;0.00421972331878351;-0.00028977278907405;-0.000690702446860314;-0.00125196618751033;-0.00953690496862691	-0.235020393163226;-0.195788393261366;16.6117155281155;2.44238147462421;2.16370361263532;1.26720005281331;-1.5189900328123;-3.30634579145536;-2.44227442693001;3.21264593739238;-4.3380594160148;5.55308587064415;-1.51619688981503;-3.15225882029997;-3.76873351079978;-10.0125172608693	147.112838745117;204.134307861328;969.50634765625;1068.58825683594;1205.64716993536;1431.74332124149;1518.77947096748;130.086685180664;952.498229980469;485.263305664063;534.801391601563;759.888000488281;191.118179321289;219.113494873047;332.198120117188;952.498229980469	16
QE929_MSQ1321_20180329_Heba_ub_s4_10_1	5432	2450	AFLASPEHVNRPINGNGK	18	1	Unmodified	_AFLASPEHVNRPINGNGK_							0	0	0	M3V836;P80031;A0A287AQ27	3	HCD	FTMS	MULTI-MSMS	12	1	641.00614	1919.9966	-0.14115	-9.048E-05	0.24877023	26.308	1.2405E-05	71.692	61.057	NaN	NaN	1	0	0	0	-1	0	0	0	0	y5;y7;y9;y10;y11;y13;y11(2+);y14(2+);a2;b2;b3	1901.8;1634.4;5045.1;2020.1;1914.9;9261.5;6238.9;2413.7;18170.5;14781;2132.3	-2.11538156236202E-05;0.00140018444369616;0.00939129646246784;0.00529544703749707;0.00805496568750641;0.00399185036462768;0.00192841145621969;-0.00261621418121649;-0.00021347884376155;-0.000263456353110314;-0.00164869470313533	-0.0432379734105955;2.00204527078655;9.68661159418614;4.95556666660681;6.68106082396964;2.78810899735821;3.19629775817764;-3.4428634803232;-1.11699959543344;-1.20237627067892;-4.96298032510815	489.241607666016;699.377014160156;969.513061523438;1068.58557128906;1205.64172363281;1431.74114369634;603.326599121094;759.894836425781;191.118103027344;219.113067626953;332.198516845703	11
QE929_MSQ1321_20180329_Heba_ub_s8_30_2	5395	2448	AFLASPEHVNRPINGNGK	18	1	Unmodified	_AFLASPEHVNRPINGNGK_							0	0	0	M3V836;P80031;A0A287AQ27	3	HCD	FTMS	MULTI-MSMS	7	1	641.00614	1919.9966	0.17595	0.00011279	0.24877023	25.926	0.00022284	59.513	44.818	NaN	NaN	1	0	0	0	-1	0	0	0	0	y1;y2;y4;y9;y10;y11;y13;y14;y16;y11(2+);y15(2+);a2;b2;b3	2131.8;2412.9;1617;7766.1;2556.8;2684.9;19991.7;14938.7;10842.5;4945.5;8456.3;26540.5;25059.4;4962	-0.000400785454701236;-0.00011626107345819;-0.00257384515623471;0.00884198005621784;0.00358646266249707;0.00195145006250641;0.00164215437325765;0.00413231476090914;0.00499597573320898;-0.00417510416878031;0.00458814065632396;-9.14085312615498E-05;-0.000171903618735314;-0.000824720093760334	-2.72433365054454;-0.56953204595732;-6.85990591307846;9.12001642613191;3.35626553741061;1.61859045283723;1.14696129637494;2.72082442525463;2.9338159936325;-6.9200693921182;5.76829891441384;-0.478283261490195;-0.784543306449757;-2.48261836689022	147.113204956055;204.134384155273;375.201232910156;969.513610839844;1068.58728027344;1205.64782714844;1431.74349339233;1518.77303164184;1702.89334574907;603.332702636719;795.406188964844;191.117980957031;219.112976074219;332.197692871094	14
QE929_MSQ1321_20180329_Heba_ub_s9_30_3	5322	2376	AFLASPEHVNRPINGNGK	18	1	Unmodified	_AFLASPEHVNRPINGNGK_							0	0	0	M3V836;P80031;A0A287AQ27	4	HCD	FTMS	MULTI-MSMS	9	0	481.00642	1919.9966	0.27603	0.00013277	0.36519409	25.833	0.0014121	41.871	31.532	NaN	NaN	1	0	0	0	-1	0	0	0	0	y1;y2;y7;y9;y10;y11;y13;y14;y1-NH3;y10(2+);y15(2+);a2;b2	10232.3;1476.3;1490.6;2273.1;1567.2;12248.4;27374.8;4266.6;6691.6;2320.8;1765;33200.2;8493.5	-0.000461820610951236;-0.00069609505783319;0.00494022350619616;0.00591229255621784;0.0190893923499971;0.00210380838666424;2.48407382059668E-05;0.00784179061952273;-0.000231747306258967;0.00305109353746502;-0.00255297262492604;-0.00016770247657405;0.000148530951577186	-3.13921798853155;-3.4099746767037;7.06378449998345;6.0981863733877;17.8643987748295;1.74496117784201;0.0173499724358886;5.1632532373904;-1.78148639363316;5.70515377913223;-3.20961760180118;-0.877481065820079;0.677874818063724	147.113265991211;204.134963989258;699.373474121094;969.516540527344;1068.57177734375;1205.64767479011;1431.74511070596;1518.76932216598;130.086486816406;534.796020507813;795.413330078125;191.118057250977;219.112655639648	13
QE929_MSQ1321_20180329_Heba_ub_s9_30_3	5324	2378	AFLASPEHVNRPINGNGK	18	1	Unmodified	_AFLASPEHVNRPINGNGK_							0	0	0	M3V836;P80031;A0A287AQ27	3	HCD	FTMS	MULTI-MSMS	11	1	641.00614	1919.9966	0.36794	0.00023585	0.40502051	25.838	7.629E-07	77.562	58.966	NaN	NaN	1	0	0	0	-1	0	0	0	0	y1;y2;y4;y5;y7;y9;y10;y14;y15;y16;y15-NH3;y11(2+);y13(2+);a2;b2;b3;b13(2+)	2212.4;2288.4;1598.9;2191.6;2608.1;9042.7;5715;12361.2;10644.7;7366.4;8052.8;10258.1;8961;34715.2;26930.3;5742.7;6197	-3.45745172012357E-05;-0.00090971810470819;0.000477912656265289;-0.00069254053437362;0.00371952038119616;0.00378596262055453;0.00981204859999707;-0.000286584809146007;0.00605232808970868;0.0016222478243435;-0.00658668596884127;0.00311577517948081;-0.00575200116247743;-0.00019822005469905;-8.0350884360314E-05;0.000457018187489666;0.0114037647437044	-0.235020393163226;-4.45644947308364;1.27376058913047;-1.41553697222266;5.31835139121101;3.90499198207996;9.1823157045083;-0.188694406177709;3.80695482194012;0.952640172353939;-4.18788770066479;5.1643360593832;-8.02923789213393;-1.03716009831103;-0.366709993051255;1.3757469140958;15.9075608764835	147.112838745117;204.135177612305;375.198181152344;489.242279052734;699.374694824219;969.518666857279;1068.5810546875;1518.77745054141;1589.80822541631;1702.89671947698;1572.79431532887;603.32541175737;716.381958007813;191.118087768555;219.112884521484;332.196411132813;716.877014160156	17
QE929_MSQ1321_20180329_Heba_ub_s2_ctrl_2	5369	2435	AFLASPEHVNRPINGNGKQ	19	2	Unmodified	_AFLASPEHVNRPINGNGKQ_							0	0	0	M3V836;A0A287AQ27	3	HCD	FTMS	MULTI-MSMS	6	0	683.69233	2048.0552	0.65241	0.00044605	-0.19524542	25.692	0.011449	33.308	14.944	NaN	NaN	1	0	0	0	-1	0	0	0	0	y1;y3;y10;y16;y1-NH3;y12(2+);y14(2+);y15(2+);a2;b2;b3;b16	10392.6;11404.3;5268.2;10584.6;7694.3;1848.2;7288.1;2263.4;26084.5;22630.3;11404.3;10584.6	-0.0001346804265836;-0.00213140104062859;0.0105957609875986;0.00980401567471745;8.01340890461688E-05;-0.00454943440627176;0.00656898110003112;-0.00646954832495794;7.64381484259502E-05;0.000118013373452186;0.00189134435936467;0.013826761074597	-0.915716499474448;-6.41611459967742;9.65383236816757;5.7070996827366;0.616180075324887;-6.81703769936949;8.41746558461107;-7.85207990704888;0.399953029924085;0.538596717159062;5.69347669716738;8.04881452256364	147.076553344727;332.194976806641;1097.57043457031;1717.86305124013;130.049789428711;667.362365722656;780.39892578125;823.927978515625;191.117813110352;219.112686157227;332.194976806641;1717.86305124013	12
QE929_MSQ1321_20180329_Heba_ub_s4_10_1	5366	2388	AFLASPEHVNRPINGNGKQ	19	2	Unmodified	_AFLASPEHVNRPINGNGKQ_							0	0	0	M3V836;A0A287AQ27	4	HCD	FTMS	MULTI-MSMS	10	0	513.02107	2048.0552	0.38696	0.00019852	0.45099371	26.124	0.0098472	30.536	20.615	NaN	NaN	1	0	0	0	-1	0	0	0	0	y1;y3;y14;y1-NH3;y11(2+);y14(2+);a2;b2;b3;b9;b9-H2O	23810.1;2320.3;7070.6;16578.4;1927.6;1496.9;43974.4;17708.1;2320.3;1489;1887.9	-0.0001651980047086;-0.00283330533750359;-0.0026277607018983;-7.24538015788312E-05;-0.000436029668776428;-0.00728599936871888;7.64381484259502E-05;-0.000477079399985314;0.00118944006248967;0.00193770440637309;0.000894502481401105	-1.12321078155623;-8.52902526757132;-1.68467112431335;-0.557122905672515;-0.728137443301646;-9.33608411898048;0.399953029924085;-2.177318496002;3.58054044262468;2.03436362284969;0.957222336686203	147.076583862305;332.195678710938;1559.8063408188;130.049942016602;598.828796386719;780.412780761719;191.117813110352;219.11328125;332.195678710938;952.486755371094;934.477233886719	11
QE929_MSQ1321_20180329_Heba_ub_s4_10_1	5380	2401	AFLASPEHVNRPINGNGKQ	19	2	Unmodified	_AFLASPEHVNRPINGNGKQ_							0	0	0	M3V836;A0A287AQ27	3	HCD	FTMS	MULTI-MSMS	8	1	683.69233	2048.0552	-0.20361	-0.00013921	0.24419586	26.163	0.0023971	42.913	31.808	NaN	NaN	1	0	0	0	-1	0	0	0	0	y1;y2;y3;y6;y11;y14;y15;y1-NH3;y15-NH3;a2;b2;b3	7553.3;1440.4;10649;1583.3;2368.1;9902.8;4933.3;6979.9;4180.1;29186.2;20775.8;10649	0.0001247189874789;0.000269621453128366;-0.00344365690000359;0.00408248063115479;0.0105282318750142;0.00836639841395481;0.00750704502456756;-0.000438664739078831;0.000984937296607313;0.00019850846092595;0.000591035834389686;0.000579088499989666	0.847988374831327;0.979831971130167;-10.3663316339927;6.61348865353298;8.79816938435312;5.36377957010291;4.55848695550081;-3.37303882672337;0.604327117827511;1.03867130167642;2.69741164097579;1.74321182703132	147.076293945313;275.171112060547;332.1962890625;617.296081542969;1196.63891601563;1559.79534665969;1646.82823442298;130.050308227539;1629.8082074292;191.117691040039;219.112213134766;332.1962890625	12
QE929_MSQ1321_20180329_Heba_ub_s6_10_3	5514	2581	AFLASPEHVNRPINGNGKQ	19	2	Unmodified	_AFLASPEHVNRPINGNGKQ_							0	0	0	M3V836;A0A287AQ27	3	HCD	FTMS	MULTI-MSMS	3	0	683.69233	2048.0552	0.16213	0.00011085	0.83011758	26.076	0.00013758	61.226	44.148	NaN	NaN	1	0	0	0	-1	0	0	0	0	y1;y3;y8;y10;y12;y14;y16;y1-NH3;y15(2+);y17(2+);a2;b2;b3;b16	11284.2;15966.7;1746.6;4877.4;4373.7;16241.3;8140.3;8372.7;5286.4;1710.8;30641.7;24769.8;15966.7;8140.3	-5.83864812710999E-05;-0.00293233468886456;-0.00563509712503674;0.00644537036259862;-0.0029213378543318;0.00449164448923511;-0.00392505413924482;-0.000179265325016331;0.00683611573754206;0.0135919920251126;0.00015273209373845;0.000209566107827186;0.0010904107111287;9.76912606347469E-05	-0.396980417547945;-8.82712811346164;-6.81025722083806;5.87237573729717;-2.19038250911561;2.87962990849838;-2.28482868168034;-1.37843335417159;8.29711614903314;14.8389294371649;0.799151854153492;0.956431136263354;3.28243398680757;0.056867443436264	147.076477050781;332.195777740289;827.442626953125;1097.57458496094;1333.71127744775;1559.79922141361;1717.87678030994;130.050048828125;823.914672851563;915.968505859375;191.117736816406;219.112594604492;332.195777740289;1717.87678030994	14
QE929_MSQ1321_20180329_Heba_ub_s6_10_3	5515	2582	AFLASPEHVNRPINGNGKQ	19	2	Unmodified	_AFLASPEHVNRPINGNGKQ_							0	0	0	M3V836;A0A287AQ27	4	HCD	FTMS	MULTI-MSMS	4	1	513.02107	2048.0552	-0.087864	-4.5076E-05	0.45099371	26.079	0.0021159	36.593	26.396	NaN	NaN	1	0	0	0	-1	0	0	0	0	y1;y2;y3;y6;y12;y14;y1-NH3;y11(2+);y14(2+);y16(2+);a2;b2;b3;b16(2+)	26767.6;1547.7;2448.8;1366.9;6530.3;9466;15478.4;1996.4;5906.6;1433.1;52874;18666.2;2448.8;1433.1	0.0003383420343539;-0.000584870734371634;-0.00112432096250359;-0.00556107405634521;0.00107244455443833;0.00556623972420311;-0.000148747746891331;0.00255469298747357;0.00138099281878112;0.00702142760633251;0.00027480240623845;0.000697847357827186;0.00289842443748967;0.00903280030627229	2.30045588387005;-2.12547354186804;-3.38453152364279;-9.00862219521042;0.804107893518435;3.56856413476125;-1.14377336369254;4.26617050118702;1.76958680049828;8.16983667524671;1.43787063585706;3.18488726860987;8.72509648466959;10.5101850164783	147.076080322266;275.171966552734;332.193969726563;617.305725097656;1333.70728366535;1559.79814681838;130.050018310547;598.825805664063;780.404113769531;859.433044433594;191.117614746094;219.112106323242;332.193969726563;859.433044433594	14
QE929_MSQ1321_20180329_Heba_ub_s8_30_2	5336	2394	AFLASPEHVNRPINGNGKQ	19	2	Unmodified	_AFLASPEHVNRPINGNGKQ_							0	0	0	M3V836;A0A287AQ27	3	HCD	FTMS	MULTI-MSMS	15	1	683.69233	2048.0552	0.19514	0.00013342	0.97659801	25.754	0.00064724	50.387	33.702	NaN	NaN	1	0	0	0	-1	0	0	0	0	y1;y3;y10;y11;y12;y14;y16;y1-NH3;a2;b2;b3;b16	11017.1;11730.4;4731.5;2117.7;5263.8;17156;7760;6218.7;33216.5;27078.4;11730.4;7760	0.0001094601984164;-0.00194829557187859;0.000418803625052533;0.0101620209375142;0.00159386656991956;0.00279443070280649;0.0222010159725414;3.43577218586688E-05;-0.00013718489844905;-4.05693904781401E-06;0.00207444982811467;0.026223761372421	0.744240857067601;-5.86491904394863;0.381569809683152;8.49213383552469;1.19506522351182;1.79153036098065;12.9237171565218;0.264188891931231;-0.717801982334283;-0.0185152984922774;6.2446789276919;15.2654488955126	147.076309204102;332.194793701172;1097.58061152768;1196.63928222656;1333.70676224333;1559.8009186274;1717.85065423983;130.049835205078;191.118026733398;219.112808227539;332.194793701172;1717.85065423983	12
QE929_MSQ1321_20180329_Heba_ub_s8_30_2	5344	2400	AFLASPEHVNRPINGNGKQ	19	2	Unmodified	_AFLASPEHVNRPINGNGKQ_							0	0	0	M3V836;A0A287AQ27	4	HCD	FTMS	MULTI-MSMS	4	1	513.02107	2048.0552	0.49617	0.00025454	1.0369154	25.78	0.00067153	47.568	30.489	NaN	NaN	1	0	0	0	-1	0	0	0	0	y1;y2;y3;y10;y14;y15;y16;y1-NH3;y11(2+);y12(2+);y13(2+);a2;b2;b3;b16	34508.2;1453.8;2606.3;3039;11355.4;3280.9;5044.7;23456.5;2342.4;9430.5;1982.6;58369.4;20826.9;2606.3;5044.7	6.36838312289001E-05;-0.00131729260937163;-0.00231450650937859;0.000227608967634296;0.00796694830000888;0.0244488629939497;0.00320666089555743;3.84014373366881E-06;0.00420264220622357;0.00340552518161985;0.00808012150628201;0.00016799088280095;-8.0350884360314E-05;0.00170823889061467;0.007229406295437	0.432998432938844;-4.78714863167869;-6.9673095477699;0.207373313262912;5.10768690059503;14.8461837149995;1.8666497182602;0.0295282406662248;7.01815742080473;5.10302341109261;11.0403625025425;0.87899165724569;-0.366709993051255;5.14227507428653;4.2083555648999	147.076354980469;275.172698974609;332.195159912109;1097.58080272233;1559.7957461098;1646.81129260501;1717.8696485949;130.049865722656;598.824157714844;667.354410763068;731.871032714844;191.117721557617;219.112884521484;332.195159912109;1717.8696485949	15
QE929_MSQ1321_20180329_Heba_ub_s9_30_3	5270	2327	AFLASPEHVNRPINGNGKQ	19	2	Unmodified	_AFLASPEHVNRPINGNGKQ_							0	0	0	M3V836;A0A287AQ27	3	HCD	FTMS	MULTI-MSMS	5	1	683.69233	2048.0552	-0.10353	-7.0783E-05	-0.048764995	25.685	0.0012585	47.548	36.442	NaN	NaN	1	0	0	0	-1	0	0	0	0	y1;y3;y8;y10;y11;y14;y1-NH3;y12(2+);y15(2+);y16(2+);y17(2+);a2;b2;b3;b16(2+)	16316.9;17961.3;1820;2537.1;2875.3;14104;10095;2103.9;5151.7;5961.6;1950.8;35779.4;31368.7;17961.3;5961.6	0.0001704953546664;-0.0033521185609402;0.000834629437463263;0.00217290942509862;0.00308194281251417;0.00869218731622823;-0.000225041692203831;0.00204236246872824;0.00817888917504206;0.0111107830750825;0.0123102537438626;0.00025954361717595;0.000194307318764686;0.000670626839053057;0.0131221557750223	1.15923105728502;-10.0907794427611;1.00869345649677;1.97972966626071;2.57548337553836;5.57264717473945;-1.73042313339507;3.06038030766387;9.92688050606794;12.9280995356649;13.4395849192244;1.35803074352334;0.886792042164653;2.01876735510882;15.2684590127981	147.076248168945;332.196197524161;827.436157226563;1097.57885742188;1196.64636230469;1559.79502087078;130.050094604492;667.355773925781;823.913330078125;859.428955078125;915.969787597656;191.117630004883;219.112609863281;332.196197524161;859.428955078125	15
QE929_MSQ1321_20180329_Heba_ub_s9_30_3	5284	2340	AFLASPEHVNRPINGNGKQ	19	2	Unmodified	_AFLASPEHVNRPINGNGKQ_							0	0	0	M3V836;A0A287AQ27	4	HCD	FTMS	MULTI-MSMS	3	0	513.02107	2048.0552	0.45582	0.00023385	0.84160819	25.726	1.1144E-05	65.716	54.862	NaN	NaN	1	0	0	0	-1	0	0	0	0	y1;y2;y3;y4;y8;y10;y12;y14;y15;y1-NH3;y10(2+);y12(2+);a2;b2;b3;b9	36442;2547.9;5073.5;1287.6;2357.1;2441.6;3581;28110.6;16988.1;25034;5390.3;2737.2;76299.8;25792.8;5073.5;1948.4	7.89426202914001E-05;0.000544279656253366;-0.00213140104062859;0.0055482434249825;-0.000508144000036737;0.0159668547375986;0.000825629764904079;0.00577214596250997;0.00449406416123566;-8.77125906413312E-05;0.0022222466062658;-0.00247423909377176;3.06617812384502E-05;0.000407930365639686;0.00189134435936467;-0.00386063543737691	0.536745886121366;1.9779699818173;-6.41611459967742;12.4335894769104;-0.614117682648824;14.5475245786553;0.619048589016253;3.70057288262256;2.72891601268822;-0.674453052341979;4.04565674504596;-3.70750122368928;0.160433888371596;1.8617402421743;5.69347669716738;-4.05319225051762	147.07633972168;275.170837402344;332.194976806641;446.230224609375;827.4375;1097.56506347656;1333.70753048014;1559.79794091214;1646.83124740384;130.049957275391;549.291931152344;667.360290527344;191.117858886719;219.112396240234;332.194976806641;952.492553710938	16
QE929_MSQ1321_20180329_Heba_ub_s4_10_1	10669	7349	AFLDCCEYIAK	11	0	Unmodified	_AFLDCCEYIAK_							0	0	0	F1SBS4;I3LTB8;P01025	2	HCD	FTMS	MULTI-MSMS	9	0	695.31251	1388.6105	-0.44106	-0.00030668	-1.7363826	41.031	0.0013008	76.827	62.62	NaN	NaN	1	0	0	0	-1	0	0	0	0	y1;y2;y3;y4;y6;y7;y8;y9;y2-NH3;a2;b2	8795.8;11004.9;1758.5;3973.4;1941.1;9493.6;23304.2;9887.2;2059.3;43899.7;23649.4	0.000743623724986264;0.000213978907794399;0.00333008333126372;-0.000328655693806468;-0.0023730299875524;0.000565210474974265;0.00232055685273735;0.0115643146696129;0.000764486782799167;0.00036635514061345;0.000270601264077186	5.05481142893325;0.980881036696316;10.0536689844658;-0.664894322342037;-3.02924687899323;0.599120303872473;2.19246054235817;9.87136860908465;3.80109826637048;1.91691025758427;1.23498760965017	147.112060546875;218.149703979492;331.230651855469;494.297639132794;783.372924804688;943.400634765625;1058.42582245125;1171.50064267383;201.122604370117;191.117523193359;219.112533569336	11
QE929_MSQ1321_20180329_Heba_ub_s5_10_2	9699	5549	AFLDCCEYIAK	11	0	Unmodified	_AFLDCCEYIAK_							0	0	0	F1SBS4;I3LTB8;P01025	2	HCD	FTMS	MULTI-MSMS	3	0	695.31251	1388.6105	-1.0183	-0.00070803	-1.1602672	41.243	0.0048211	59.8	48.97	NaN	NaN	1	0	0	0	-1	0	0	0	0	y2;y3;y4;y7;y8;a2;b2;b8	2823.9;1564.2;1871.8;1922.1;2785.4;17929.3;9662.8;2052.4	-0.000121714451580601;0.00253662630001372;0.00519621928748393;-0.0105431879625257;0.00822113310005079;-0.00013718489844905;0.000606294623452186;-0.0159532015750301	-0.55793916775413;7.65816873944605;10.5124462592047;-11.1755954268339;7.76736428532731;-0.717801982334283;2.76705098725432;-15.0586147153382	218.150039672852;331.2314453125;494.292114257813;943.411743164063;1058.419921875;191.118026733398;219.112197875977;1059.40698242188	8
QE929_MSQ1321_20180329_Heba_ub_s6_10_3	10842	7537	AFLDCCEYIAK	11	0	Unmodified	_AFLDCCEYIAK_							0	0	0	F1SBS4;I3LTB8;P01025	2	HCD	FTMS	MULTI-MSMS	11	0	695.31251	1388.6105	-0.71863	-0.00049967	-0.15206504	41.199	0.026551	41.876	30.712	NaN	NaN	1	0	0	0	-1	0	0	0	0	y1;y2;y4;y7;y8;y9;y1-NH3;a2;b2	2474.7;2433.3;2235.4;2587;7428;2063.5;1902.4;16371.3;9219.5	-0.000248197564076236;0.000458119532794399;0.000740652881233927;0.00233523000622426;0.00429904980774154;0.00976558225011104;-0.000643734610946467;0.00041213150780095;-0.00125527764217281	-1.68712129944186;2.10002597821137;1.49839777665728;2.4753368839942;4.06174693841359;8.33594698990863;-4.94849686529773;2.15643024055689;-5.72887766916357	147.113052368164;218.149459838867;494.296569824219;943.398864746094;1058.42384395829;1171.50244140625;130.086898803711;191.117477416992;219.114059448242	9
QE929_MSQ1321_20180329_Heba_ub_s8_30_2	10595	7291	AFLDCCEYIAK	11	0	Unmodified	_AFLDCCEYIAK_							0	0	0	F1SBS4;I3LTB8;P01025	2	HCD	FTMS	MULTI-MSMS	2	0	695.31251	1388.6105	0.19009	0.00013217	-0.008036163	40.685	0.0053814	58.676	47.512	NaN	NaN	1	0	0	0	-1	0	0	0	0	y1;y2;y4;y6;y7;y8;a2;b2	2600.3;5069.2;2383.4;2760.3;2567.7;6711.3;17840.1;9949.1	-0.00114846611876374;-0.0011135357406431;-0.00225006977501607;0.0028759934499476;-0.00175412546252574;0.00309417997505079;1.44203113450203E-07;-0.000156644829672814	-7.80664306940174;-5.10442574126912;-4.55203677002399;3.67132004403856;-1.85935973053662;2.92338128096707;0.000754524413699187;-0.714904445131222	147.113952636719;218.151031494141;494.299560546875;783.36767578125;943.402954101563;1058.42504882813;191.117889404297;219.11296081543	8
QE929_MSQ1321_20180329_Heba_ub_s9_30_3	10492	7199	AFLDCCEYIAK	11	0	Unmodified	_AFLDCCEYIAK_							0	0	0	F1SBS4;I3LTB8;P01025	2	HCD	FTMS	MULTI-MSMS	3	0	695.31251	1388.6105	-0.45914	-0.00031925	0.13599271	40.472	0.032232	39.148	29.826	NaN	NaN	1	0	0	0	-1	0	0	0	0	y1;y2;y4;y8;y2-NH3;a2;b2	2142.2;1661.6;1666.4;2031.4;1377.4;11004.6;7062	-0.000110868462513736;0.000915883204669399;0.00840056499060893;0.00541351591255079;1.54732967416749E-06;-0.00018296126563655;0.000514741889077186	-0.753628343808544;4.19842949523875;16.9952528210731;5.11470111299301;0.00769343560057756;-0.957320588439908;2.34921505507184	147.112915039063;218.149002075195;494.288909912109;1058.42272949219;201.12336730957;191.118072509766;219.112289428711	7
QE929_MSQ1321_20180329_Heba_ub_s5_10_2	11860	7399	AFLEVLVK	8	0	Unmodified	_AFLEVLVK_							0	0	0	F1RQI0	2	HCD	FTMS	MULTI-MSMS	4	0	459.78658	917.5586	0.52345	0.00024067	0.046612173	47.836	0.018312	58.981	42.426	NaN	NaN	1	0	0	0	-1	0	0	0	0	y1;y2;y3;y4;y5;y6;y1-NH3;a2;b2	4910.1;4486.2;2555.9;4545.3;5222;8039.4;1740.6;22296.7;2560.2	0.000392671576548764;0.000218330940612077;-0.000770178893731099;0.000474547853116292;0.000878944424925976;0.00318169570334703;0.000210757576553533;9.16969374884502E-05;-0.000187162407797814	2.66919407103439;0.886871614091252;-2.14375638587621;1.03537738684959;1.49639295373925;4.54231298274807;1.62013979031311;0.479792769272433;-0.854182158069143	147.112411499023;246.180999755859;359.266052246094;458.333221435547;587.375410135175;700.457171364297;130.086044311523;191.117797851563;219.112991333008	9
QE929_MSQ1321_20180329_Heba_ub_s6_10_3	13220	9757	AFLEVLVK	8	0	Unmodified	_AFLEVLVK_							0	0	0	F1RQI0	2	HCD	FTMS	MULTI-MSMS	9	0	459.78658	917.5586	0.63677	0.00029278	-0.60729701	47.922	0.018312	58.981	31.664	NaN	NaN	1	0	0	0	-1	0	0	0	0	y1;y2;y3;y4;y5;y6;a2;b2	4624.2;4034.7;1841.7;1243.4;2598.2;7510.8;21220.7;4638.8	0.000118013373423764;-0.000102103629700423;0.0031665886843939;0.00248870800936629;0.0040356616311783;0.00256505819822905;9.16969374884502E-05;0.000682588568764686	0.802197121855539;-0.414749704085762;8.81414585051973;5.42993357175205;6.8707052600705;3.6619739863931;0.479792769272433;3.1152478641358	147.112686157227;246.18132019043;359.262115478516;458.331207275391;587.372253417969;700.457788001802;191.117797851563;219.112121582031	8
QE929_MSQ1321_20180329_Heba_ub_s7_30_1	12674	8873	AFLEVLVK	8	0	Unmodified	_AFLEVLVK_							0	0	0	F1RQI0	2	HCD	FTMS	MULTI-MSMS	14	0	459.78658	917.5586	0.71359	0.0003281	-0.17135756	47.643	0.018312	58.981	31.664	NaN	NaN	1	0	0	0	-1	0	0	0	0	y1;y2;y3;y4;y5;y6;a2;b2	1697.3;2258;1773.9;1815.2;3845.3;8534.3;20371.8;1300	0.000240083685923764;0.000737129768737077;0.000114830871893901;-0.000624084959383708;-0.0019457836813217;0.00448952258886948;1.54029921759502E-05;-0.000416044243735314	1.63197268305325;2.99426569430473;0.319627067598134;-1.36163697994649;-3.31265880455139;6.40942966227264;0.0805942000182731;-1.89876376846352	147.112564086914;246.180480957031;359.265167236328;458.334320068359;587.378234863281;700.455863537411;191.117874145508;219.113220214844	8
QE929_MSQ1321_20180329_Heba_ub_s8_30_2	12938	9482	AFLEVLVK	8	0	Unmodified	_AFLEVLVK_							0	0	0	F1RQI0	2	HCD	FTMS	MULTI-MSMS	13	0	459.78658	917.5586	0.75042	0.00034503	-0.17135756	47.307	0.010221	70.912	49.21	NaN	NaN	1	0	0	0	-1	0	0	0	0	y1;y2;y3;y4;y5;y6;y5-H2O;y1-NH3;a2;b2	6032.9;7010.3;4667.4;2527.5;7054.1;14772.9;1306.5;1394.7;25784.1;5972.3	0.000148530951548764;0.000401436409362077;-9.87921749810994E-05;0.00111541699374129;0.00277893334384771;0.00307548549380954;0.00592214720620632;0.000317569099991033;0.00027480240623845;0.000667329779702186	1.00964088305625;1.63065674581854;-0.274983842709212;2.43364107426721;4.73111792725511;4.39068247596643;10.4014143303475;2.44122543984459;1.43787063585706;3.04560846936099	147.112655639648;246.180816650391;359.265380859375;458.332580566406;587.373510146256;700.457277574506;569.359802246094;130.0859375;191.117614746094;219.11213684082	10
QE929_MSQ1321_20180329_Heba_ub_s3_ctrl_3	13026	8682	AFLEVNEEGSEAAASTTIGIAGR	23	0	Unmodified	_AFLEVNEEGSEAAASTTIGIAGR_							0	0	0	Q19AZ5;F2Z5E2	2	HCD	FTMS	MULTI-MSMS	10	1	1147.069	2292.1234	1.0228	0.0011733	4.6585054	50.051	0.034601	27.649	14.668	NaN	NaN	1	0	0	0	-1	0	0	0	0	y5;y11;y12;y15	2376.5;2246.2;2772.9;2654.6	-0.00936203719373907;-0.00261578715651467;-0.00889799545007008;-0.00180202356250447	-19.7806616149546;-2.57061792891833;-8.17368631281043;-1.32335949129142	473.292419433594;1017.57135009766;1088.61474609375;1361.70373535156	4
QE929_MSQ1321_20180329_Heba_ub_s5_10_2	12665	8078	AFLEVNEEGSEAAASTTIGIAGR	23	0	Unmodified	_AFLEVNEEGSEAAASTTIGIAGR_							0	0	0	Q19AZ5;F2Z5E2	2	HCD	FTMS	MULTI-MSMS	11	1	1147.069	2292.1234	0.60534	0.00069436	0.47024912	50.334	5.1642E-16	93.958	80.758	NaN	NaN	1	0	0	0	-1	0	0	0	0	y3;y5;y6;y7;y9;y10;y12;y13;y15;b2;b3	2768;2082.4;2216.2;2755.9;3063;6660.2;3458.7;2068.3;3485.8;4035;2317.6	0.000466704118764483;-0.00121384383436407;-0.00330098648134936;-0.00109370378766016;6.09341185509038E-05;0.00799991723101812;0.0130746607999299;-0.0179406414374625;0.0250534451874955;0.000285860053139686;-0.000305921265635334	1.53937805902725;-2.56472464462681;-5.62952419742661;-1.59103651503389;0.0695996631882338;8.45189391671046;12.0106077487943;-14.7336263077351;18.3989649509593;1.30462675224488;-0.920902673208124	303.177062988281;473.284271240234;586.370422363281;687.415893554688;875.494445800781;946.523620605469;1088.5927734375;1217.66638183594;1361.67687988281;219.112518310547;332.197174072266	11
QE929_MSQ1321_20180329_Heba_ub_s7_30_1	12835	9024	AFLSSHLQDLSTIVR	15	0	Unmodified	_AFLSSHLQDLSTIVR_							0	0	0	A0A287AX97;F1SSE8;A0A287AFT5;F1SSE7	3	HCD	FTMS	MULTI-MSMS	15	0	562.9773	1685.9101	1.3955	0.00078561	3.9155317	48.095	0.0022396	36.392	21.361	NaN	NaN	1	0	0	0	-1	0	0	0	0	y1;y6;y7;y8;y9;y13(2+);a2;b2	5714.2;1933.5;2133.6;7111.4;3998.5;1332.6;7523.4;2495.5	0.000452425140622381;-0.00834153846869867;-0.000136299437485832;0.00234917815703284;0.00282515848289222;0.000367610000125751;-0.00016770247657405;0.000652070990639686	2.58353709775453;-12.1165178463931;-0.169640119806801;2.52188064870288;2.70453109437117;0.500211468690685;-0.877481065820079;2.97596908428544	175.118499755859;688.443542480469;803.462280273438;931.518372307243;1044.60196030732;734.9091796875;191.118057250977;219.112152099609	8
QE929_MSQ1321_20180329_Heba_ub_s4_10_1	14061	10527	AFNCHLPAIIFITK	14	0	Unmodified	_AFNCHLPAIIFITK_							0	0	0	A0A287BRD6	3	HCD	FTMS	MULTI-MSMS	12	0	548.9692	1643.8858	-0.46123	-0.0002532	-0.26324406	50.574	0.00036789	61.167	49.554	NaN	NaN	1	0	0	0	-1	0	0	0	0	y1;y2;y3;y4;y5;y6;y8;y2-H2O;y1-NH3;y8(2+);a2;b2;b5;b6;b8;b6-NH3	5208.2;10913.3;5492.5;9379.3;5646.4;2298.4;19400.9;1488.7;1464;1580.9;21959.6;2831.1;1927;8185.7;5597;1352.2	0.000346895209361264;0.000295877121857302;0.000528070412485704;0.00178291715457135;0.00151670920001834;-0.00145544321242141;0.00505171812903882;0.0013736468765444;0.000699038826553533;-0.00226053168745466;7.64381484259502E-05;0.000957246771889686;0.000296564412451517;0.00175376671188587;0.0120677744562272;-0.00127058793748347	2.35802742871656;1.19228279810417;1.46181081308551;3.50753088473233;2.44081133665999;-1.98158992942626;5.59706282755427;5.96852298437771;5.373685195233;-5.00348563150667;0.399953029924085;4.3687586286581;0.470554172978991;2.35934560672069;13.2408158643834;-1.74938841383345	147.112457275391;248.160186767578;361.244018554688;508.311177624145;621.3955078125;734.482543945313;902.565914423771;230.148544311523;130.085556030273;451.791381835938;191.117813110352;219.111846923828;630.244995117188;743.327601895288;911.407165527344;726.304077148438	16
QE929_MSQ1321_20180329_Heba_ub_s5_10_2	12779	8173	AFNCHLPAIIFITK	14	0	Unmodified	_AFNCHLPAIIFITK_							0	0	0	A0A287BRD6	3	HCD	FTMS	MULTI-MSMS	2	1	548.9692	1643.8858	-1.283	-0.00070431	1.2785131	50.688	0.029217	24.558	11.145	NaN	NaN	1	0	0	0	-1	0	0	0	0	y1;y2;y3;y4;y8;a2	2556.2;4904;1365.9;1643.8;5803.6;11261.2	-0.000232938775013736;-0.000665426589080198;0.0031525821312357;0.000155365518764938;0.00730647393129402;-6.08909531365498E-05	-1.58339994599222;-2.68142936254083;8.72707885425974;0.305649429215561;8.09524497583018;-0.318604050517171	147.113037109375;248.161148071289;361.241394042969;508.312805175781;902.563659667969;191.117950439453	6
QE929_MSQ1321_20180329_Heba_ub_s6_10_3	14213	10686	AFNCHLPAIIFITK	14	0	Unmodified	_AFNCHLPAIIFITK_							0	0	0	A0A287BRD6	3	HCD	FTMS	MULTI-MSMS	13	1	548.9692	1643.8858	-0.86866	-0.00047687	610.68766	50.729	0.00014041	74.678	55.101	NaN	NaN	1	0	0	0	-1	0	0	0	0	y1;y2;y3;y4;y5;y6;y7;y8;y2-H2O;y1-NH3;a2;b2;b5;b6;b8;b9	8094.8;15158.4;5889.5;10863.8;8584.8;4917;2070.1;19903.7;1719;1830.5;23696.7;1471.4;2072.6;7248.5;4342.8;1304.9	1.12018499862643E-05;0.000448465012482302;0.0010468692406107;0.00116244559688994;0.00118319495504693;0.00281701772507859;0.0058121531812958;0.00543231598737748;-3.01617172056012E-05;-0.000323300040633967;1.54029921759502E-05;0.000285860053139686;0.00163933784995152;0.00419797618098983;0.0082835947687272;-0.00256209280018993	0.0761446354202778;1.80716050416715;2.89796007767119;2.2868751054861;1.90409216856148;3.83539967681469;7.21547334648609;6.01874964618942;-0.131052461458125;-2.48526823202739;0.0805942000182731;1.30462675224488;2.60111758976889;5.64756370423317;9.08875932573547;-2.50080834262181	147.11279296875;248.160034179688;361.243499755859;508.311798095703;621.395841326745;734.478271484375;805.512390136719;902.565533825913;230.149948120117;130.086578369141;191.117874145508;219.112518310547;630.24365234375;743.325157685819;911.410949707031;1024.505859375	16
QE929_MSQ1321_20180329_Heba_ub_s7_30_1	13667	9793	AFNCHLPAIIFITK	14	0	Unmodified	_AFNCHLPAIIFITK_							0	0	0	A0A287BRD6	3	HCD	FTMS	MULTI-MSMS	3	0	548.9692	1643.8858	-1.1832	-0.00064952	-0.18144235	50.47	0.0032755	44.457	31.624	NaN	NaN	1	0	0	0	-1	0	0	0	0	y1;y2;y3;y4;y5;y8;y2-H2O;a2;b2;b6;b8	2561;8748.6;1931.7;6021.2;1895.9;13731;1588.6;16090.9;1445.6;4947.2;2117.7	0.000102754584361264;0.000158548020294802;0.000222894631235704;0.000216400675014938;0.00188292013751834;0.00305137441409897;0.000183461329669399;0.00019850846092595;7.2237006264686E-05;0.00159687293751176;-0.0017872060125228	0.698475273529834;0.638893509153518;0.617019054954092;0.425723489149961;3.03014943545482;3.38076987246444;0.797139002007991;1.03867130167642;0.329679638545964;2.14827566794114;-1.96090058524987	147.112701416016;248.16032409668;361.244323730469;508.312744140625;621.395141601563;902.567914767486;230.14973449707;191.117691040039;219.112731933594;743.327758789063;911.421020507813	11
QE929_MSQ1321_20180329_Heba_ub_s8_30_2	13954	10432	AFNCHLPAIIFITK	14	0	Unmodified	_AFNCHLPAIIFITK_							0	0	0	A0A287BRD6	3	HCD	FTMS	MULTI-MSMS	9	0	548.9692	1643.8858	-2.2047	-0.0012103	0.18229899	50.18	0.0018339	48.112	36.672	NaN	NaN	1	0	0	0	-1	0	0	0	0	y1;y2;y3;y4;y5;y7;y8;y2-H2O;a2;b2;b6	5016.3;10308.2;6071.9;8839.8;7352.6;1668;19104;1697.9;24196.8;2781;4907.1	0.000667329779673764;-0.000650167800017698;0.000196934154189421;-0.000119292684360062;0.00139463888751834;0.0044083445875458;0.00410427701342542;-0.000793101170330601;0.00016799088280095;-0.000217679985922814;0.00208515418751176	4.53619799157587;-2.6199421023313;0.545154974348812;-0.234683483649531;2.24436545809206;5.47271148015261;4.54733847079777;-3.44600790794568;0.87899165724569;-0.993459832210478;2.80516304223208	147.11213684082;248.1611328125;361.244349690946;508.313079833984;621.395629882813;805.513793945313;902.566861864887;230.15071105957;191.117721557617;219.113021850586;743.327270507813	11
QE929_MSQ1321_20180329_Heba_ub_s9_30_3	13849	10340	AFNCHLPAIIFITK	14	0	Unmodified	_AFNCHLPAIIFITK_							0	0	0	A0A287BRD6	3	HCD	FTMS	MULTI-MSMS	6	0	548.9692	1643.8858	-1.0988	-0.00060323	0.36604094	49.947	0.0018339	48.112	36.841	NaN	NaN	1	0	0	0	-1	0	0	0	0	y1;y2;y4;y5;y6;y8;y2-H2O;a2;b2;b5;b6;b8	5086;9955.2;7957.1;4216.2;2075.5;14873.7;1643.2;15974.7;1949.5;1619.2;6595.5;1937	4.17194281112643E-05;-0.000253439284392698;0.00160351179795271;0.00206602560626834;0.00110803335007859;0.00438321833837563;-0.000457407810955601;0.00056471939842595;7.2237006264686E-05;0.000906915974951517;-0.000844533312488238;0.0113353525812272	0.283588095391189;-1.02127068283247;3.1545858178802;3.32481874534122;1.50859571335277;4.85639333574445;-1.98743021916772;2.95483101247323;0.329679638545964;1.43899096425711;-1.13614825856172;12.4371893273398	147.112762451172;248.160736083984;508.311357029502;621.394958496094;734.47998046875;902.566582923562;230.150375366211;191.117324829102;219.112731933594;630.244384765625;743.330200195313;911.407897949219	12
QE929_MSQ1321_20180329_Heba_ub_s6_10_3	12041	8652	AFNCHLPAIIFITKR	15	1	Unmodified	_AFNCHLPAIIFITKR_							0	0	0	A0A287BRD6	3	HCD	FTMS	MULTI-MSMS	2	1	601.0029	1799.9869	-0.90049	-0.0005412	-1.8385126	44.616	0.036077	16.666	11.682	NaN	NaN	1	0	0	0	-1	0	0	0	0	y1;y3;y5;a2;b6;b9	2228;1660.9;2509.1;1429.8;2838.5;1440.1	-6.63736875026189E-05;-0.00262751860623212;-0.000967493100006322;0.00053420182030095;0.00354100608421959;-0.00671248342518993	-0.379020440215014;-6.49950816445878;-1.45615773744597;2.79515075609919;4.76373349936557;-6.55189638091045	175.119018554688;404.264221191406;664.4150390625;191.11735534668;743.325814655916;1024.51000976563	6
QE929_MSQ1321_20180329_Heba_ub_s7_30_1	11437	7722	AFNCHLPAIIFITKR	15	1	Unmodified	_AFNCHLPAIIFITKR_							0	0	0	A0A287BRD6	3	HCD	FTMS	MULTI-MSMS	11	0	601.0029	1799.9869	-0.22112	-0.00013289	-0.33850169	44.148	0.012185	30.543	24.106	NaN	NaN	1	0	0	0	-1	0	0	0	0	y1;y4;y5;y6;y9;b8	6342.5;2470.4;8570.9;5093.6;1906.7;2289	0.000284578460934881;0.00166351257496444;0.000782657841796208;0.00118730761244024;0.00618361531246592;0.0160350596124772	1.62506067931478;3.21548639552248;1.17796837429058;1.52708973986917;5.84095071930877;17.5938153864325	175.118667602539;517.343994140625;664.413288911558;777.496948242188;1058.66589355469;911.403198242188	6
QE929_MSQ1321_20180329_Heba_ub_s9_30_3	11596	8233	AFNCHLPAIIFITKR	15	1	Unmodified	_AFNCHLPAIIFITKR_							0	0	0	A0A287BRD6	3	HCD	FTMS	MULTI-MSMS	15	1	601.0029	1799.9869	-0.9759	-0.00058652	-2.0051805	43.603	0.018173	26.435	21.051	NaN	NaN	1	0	0	0	-1	0	0	0	0	y1;y4;y5;y6;b6;b8	4607.4;5348.8;6373.6;1701.1;2473.3;2383.6	0.000437166351559881;0.000381774293714443;0.00231808928811006;-0.000338571293809764;0.00721210731251176;0.0057201182062272	2.49640280197278;0.737948738520624;3.48893479979572;-0.435462325752465;9.70253257628286;6.27609545336525	175.118515014648;517.345275878906;664.411753480112;777.498474121094;743.322143554688;911.413513183594	6
QE929_MSQ1321_20180329_Heba_ub_s1_ctrl_1	5215	2132	AFNQGKIFK	9	1	GlyGly (K)	_AFNQGK(gl)IFK_		AFNQGK(1)IFK			AFNQGK(33.13)IFK(-33.13)		0	1	0	F1RPW9;Q29387	2	HCD	FTMS	MULTI-MSMS	1	0	583.81947	1165.6244	0.49454	0.00028872	2.6205827	25.753	0.026389	81.635	54.11	33.131	0.99951	2	0	0	0	-1	0	0	0	0	y1;y2;y3;y4;y5;y7;y1-NH3;y7-NH3;a2;b2	7824.4;5136.9;1882.2;2001;9129.3;9846;4819.1;1918.5;23355.1;4516.4	0.000133272162486264;-0.000453055778109501;-0.000709143737481099;-0.00228401086883423;0.00266405218576438;0.00411703637007577;4.2910896866033E-05;0.00258283545622362;-0.00019822005469905;0.000179048529702186	0.905918991697674;-1.54005440362708;-1.74122994010027;-3.51707988564322;3.77119100281451;4.34047525005436;0.329865065283378;2.77277911845083;-1.03716009831103;0.817152957765149	147.112670898438;294.181671142578;407.265991210938;649.405456542969;706.421972203514;948.52202417793;130.086212158203;931.497009277344;191.118087768555;219.11262512207	10
QE929_MSQ1321_20180329_Heba_ub_s5_10_2	5188	1951	AFNQGKIFK	9	1	GlyGly (K)	_AFNQGK(gl)IFK_		AFNQGK(0.993)IFK(0.007)			AFNQGK(21.76)IFK(-21.76)		0	1	0	F1RPW9;Q29387	2	HCD	FTMS	MULTI-MSMS	2	0	583.81947	1165.6244	0.54136	0.00031606	0.21843666	26.501	0.037665	70.268	52.232	21.764	0.99338	2	0	0	0	-1	0	0	0	0	y1;y2;y5;y6;y7;y1-NH3;y6-NH3;a2;b2	4478.8;2284.3;2541.4;1410.2;4675.3;1742.4;1599.6;15532.4;2146.7	-0.000629667290638736;0.000309883675015499;0.00306643148121566;0.00604091553748276;0.00740342133121885;-0.000613217032821467;-0.000732795337512471;-0.00010666732032405;-0.000202421196860314	-4.28014814291255;1.05337792621651;4.34079537234217;7.23916211732891;7.80524520627317;-4.71390418495328;-0.896432449921634;-0.558122847853614;-0.923820999989383	147.113433837891;294.180908203125;706.421569824219;834.477172851563;948.518737792969;130.086868286133;817.457397460938;191.11799621582;219.113006591797	9
QE929_MSQ1321_20180329_Heba_ub_s6_10_3	5622	2682	AFNQGKIFK	9	1	GlyGly (K)	_AFNQGK(gl)IFK_		AFNQGK(0.999)IFK(0.001)			AFNQGK(32.35)IFK(-32.35)		0	1	0	F1RPW9;Q29387	2	HCD	FTMS	MULTI-MSMS	5	0	583.81947	1165.6244	0.11648	6.8004E-05	0.21843666	26.383	0.0075741	105.39	62.324	32.352	0.99942	2	0	0	0	-1	0	0	0	0	y1;y2;y3;y4;y5;y6;y7;y1-NH3;y6-NH3;y7-NH3;a2;b2;b3	19550.3;18289.5;11239.9;7670.4;35317.7;11324.4;17062.2;10131.9;13732.8;10125.2;66328.1;15049.1;4540.6	4.17194281112643E-05;-6.13088804470863E-05;0.0010913933718939;-0.000232319006499893;0.000405682160476317;0.00165899557305238;-0.00474257476253115;-0.000155453360946467;0.00137404172926381;0.00342581471761605;0.00013747330467595;-0.000232938774985314;0.00122111975309736	0.283588095391189;-0.208405105087005;2.67981668137374;-0.357742205791419;0.574275545654695;1.98805541424651;-4.99991602127508;-1.19500077158041;1.68087691770293;3.67775503707202;0.719312063810071;-1.06309865473243;3.66532559103538	147.112762451172;294.18127939568;407.264190673828;649.403404851106;706.424230573539;834.481554771527;948.530883789063;130.086410522461;817.455290623871;931.496166298082;191.117752075195;219.113037109375;333.154510498047	13
QE929_MSQ1321_20180329_Heba_ub_s7_30_1	5416	2355	AFNQGKIFK	9	1	GlyGly (K)	_AFNQGK(gl)IFK_		AFNQGK(0.994)IFK(0.006)			AFNQGK(21.85)IFK(-21.85)		0	1	0	F1RPW9;Q29387	2	HCD	FTMS	MULTI-MSMS	1	0	583.81947	1165.6244	0.59114	0.00034512	-0.12472706	26.388	0.038996	68.915	50.879	21.848	0.99351	2	0	0	0	-1	0	0	0	0	y1;y2;y3;y4;y5;y6;y7;y1-NH3;a2;b2	5986;2193.7;1947.6;2078.4;9388;1562.4;4578.9;1551.4;17316;5493.6	-0.000110868462513736;-0.000239432731234501;0.0026172722781439;0.00900749303741577;0.000158941290237635;0.0108016577249828;-1.00516475640688E-05;-0.000384335196883967;-0.00039658431251155;-8.0350884360314E-05	-0.753628343808544;-0.813894707210106;6.42649696225367;13.870609750357;0.224994030277486;12.9442957828628;-0.0105971222307929;-2.9544555739463;-2.07507256650446;-0.366709993051255	147.112915039063;294.181457519531;407.262664794922;649.394165039063;706.42447731441;834.472412109375;948.526151265948;130.086639404297;191.118286132813;219.112884521484	10
QE929_MSQ1321_20180329_Heba_ub_s8_30_2	5443	2493	AFNQGKIFK	9	1	GlyGly (K)	_AFNQGK(gl)IFK_		AFNQGK(1)IFK			AFNQGK(36.09)IFK(-36.09)		0	1	0	F1RPW9;Q29387	2	HCD	FTMS	MULTI-MSMS	7	0	583.81947	1165.6244	0.23699	0.00013836	0.046854802	26.061	0.0068748	119.89	92.362	36.086	0.99975	2	0	0	0	-1	0	0	0	0	y1;y2;y3;y4;y5;y6;y7;y1-NH3;y6-NH3;y7-NH3;a2;b2;b3	13665.2;8626.3;7596.9;2840.5;20402.7;5046;13351.2;8959.1;6614.4;2748.2;37736;7184.2;2009.5	0.000148530951548764;-2.58096843595013E-05;-0.000403967956231099;0.00015739538116577;-0.00145517921043847;0.00536952881873276;0.000696400393280783;-0.000430111564071467;0.000609978099987529;-0.00266618798127638;-0.00033554915626155;-0.000278715142172814;-0.00122028649690265	1.00964088305625;-0.0877339561749324;-0.991902755579138;0.24236934152921;-2.05991713511413;6.43459722245126;0.734192632457436;-3.30634579145536;0.746190693052869;-2.86224532202419;-1.75571511345971;-1.27201506410346;-3.66279763915353	147.112655639648;294.181243896484;407.265686035156;649.403015136719;706.42609143491;834.477844238281;948.525444813907;130.086685180664;817.4560546875;931.502258300781;191.118225097656;219.113082885742;333.156951904297	13
QE929_MSQ1321_20180329_Heba_ub_s9_30_3	5367	2418	AFNQGKIFK	9	1	GlyGly (K)	_AFNQGK(gl)IFK_		AFNQGK(1)IFK			AFNQGK(35.42)IFK(-35.42)		0	1	0	F1RPW9;Q29387	2	HCD	FTMS	MULTI-MSMS	6	0	583.81947	1165.6244	0.18964	0.00011071	-0.12472706	25.959	0.0075706	107.66	80.133	35.425	0.99971	2	0	0	0	-1	0	0	0	0	y1;y2;y3;y4;y5;y6;y7;y1-NH3;y6-NH3;y7-NH3;a2;b2	15680.1;10647;6103.6;2799.7;27682.4;6658.1;19044.3;9664.6;8467.1;5239.1;45507.2;11030.8	-1.93157281387357E-05;0.0011338582843905;0.000908287903143901;0.00064567663116577;-0.00103061753907241;-0.000473361977924469;-0.000341877976552496;0.000470156990616033;-0.000427619556262471;0.00252180029997362;-9.14085312615498E-05;-0.000293973931235314	-0.131298738485098;3.85429995155529;2.23021693431038;0.994262579008215;-1.45891859172402;-0.567251325850363;-0.360430607522886;3.61420727817177;-0.523109482195676;2.70725521351087;-0.478283261490195;-1.34165384782886	147.112823486328;294.180084228516;407.264373779297;649.402526855469;706.425666873239;834.483687129078;948.526483092277;130.085784912109;817.457092285156;931.4970703125;191.117980957031;219.113098144531	12
QE929_MSQ1321_20180329_Heba_ub_s2_ctrl_2	4120	1277	AFSPLRK	7	1	Unmodified	_AFSPLRK_							0	0	0	F1S2B6	2	HCD	FTMS	MULTI-MSMS	3	0	409.74779	817.48102	0.31366	0.00012852	0.2744876	22.174	0.0041378	119.06	59.418	NaN	NaN	1	0	0	0	-1	0	0	0	0	y1;y2;y3;y4;y5;y6;y5-H2O;y6-H2O;y1-NH3;y2-NH3;y3-NH3;y4-NH3;y5-NH3;a2;b2;b3;b3-H2O	39558.4;45312.5;147255.6;1670620.3;1973548.4;137532;218945.6;25823;15430.9;81839;40715;91010.7;150766.7;1556335.9;456613.4;52508;45026.6	-0.000156644829701236;-0.000226647003103153;-0.00162544276298604;-0.000501264243098376;-0.000568886952578396;0.00320980263302317;-0.000742035460461921;-0.00121088701769168;-0.000414852775008967;-0.000103385221848384;-0.00191586966559498;-0.000174062870030411;-0.00168876300801912;-0.00013718489844905;-0.000293973931235314;0.00106426995313313;0.00035676138747931	-1.06479285599972;-0.747481636982774;-3.90450229820054;-0.976454715302077;-0.947539537435612;4.29434922295651;-1.27415853020551;-1.66001861328065;-3.18904907980281;-0.361249994751201;-4.79839108981751;-0.350703856702543;-2.89490032770357;-0.717801982334283;-1.34165384782886;3.47637307467111;1.23817910247595	147.11296081543;303.214141845703;416.299604621863;513.351244295343;600.383340327953;747.447975554567;582.372948790161;729.441831557918;130.086669921875;286.187469482422;399.273345947266;496.32436799247;583.357911102508;191.118026733398;219.113098144531;306.143768310547;288.133911132813	17
QE929_MSQ1321_20180329_Heba_ub_s4_10_1	4020	1133	AFSPLRK	7	1	Unmodified	_AFSPLRK_							0	0	0	F1S2B6	2	HCD	FTMS	MULTI-MSMS	4	0	409.74779	817.48102	0.34127	0.00013983	0.029833598	22.34	0.0041378	119.06	51.171	NaN	NaN	1	0	0	0	-1	0	0	0	0	y1;y2;y3;y4;y5;y6;y5-H2O;y6-H2O;y1-NH3;y2-NH3;y3-NH3;y4-NH3;y5-NH3;a2;b2;b3;b3-H2O	34017.4;28726.3;71298;687360.6;793606.9;61500.5;60997.5;24181;22309.1;39888.2;11318.3;28555.7;46082.3;653808.6;218304.7;27636.3;12992.9	-0.000339750298451236;-0.000867516143728153;-0.000799721607961601;-0.000678298076991268;-0.00101729330867784;-0.00113387439034796;-0.00168259834913442;0.00378746679029973;-0.000155453360946467;-0.00117150045622338;-2.37798218449825E-05;-0.00127604110309676;-0.00119690757685476;-0.00024399642188655;-0.000309232720297814;-0.000492126531241865;0.00099763052810431	-2.30944896829828;-2.86106150881173;-1.92102799358041;-1.32131333197639;-1.69440502519635;-1.51698558044963;-2.88920636707047;5.19231634309304;-1.19500077158041;-4.09345694295542;-0.0595580315478155;-2.57097646665621;-2.05175684299956;-1.27667855143216;-1.41129262185514;-1.60749321163996;3.46239268790922	147.113143920898;303.214782714844;416.298778900708;513.351421329177;600.383788734309;747.45231923159;582.373889353049;729.43683320411;130.086410522461;286.188537597656;399.271453857422;496.325469970703;583.357419247077;191.118133544922;219.11311340332;306.145324707031;288.133270263672	17
QE929_MSQ1321_20180329_Heba_ub_s6_10_3	4202	1357	AFSPLRK	7	1	Unmodified	_AFSPLRK_							0	0	0	F1S2B6	2	HCD	FTMS	MULTI-MSMS	3	0	409.74779	817.48102	0.12092	4.9545E-05	0.029833598	22.386	0.0041411	113.08	53.442	NaN	NaN	1	0	0	0	-1	0	0	0	0	y1;y2;y3;y4;y5;y6;y5-H2O;y6-H2O;y1-NH3;y2-NH3;y3-NH3;y4-NH3;y5-NH3;a2;b2;b3;b3-H2O	29405.6;64476.9;164260.1;1623011.8;2068523.1;156658.3;211126.2;16238.5;14396.3;71231.1;37228.9;103421.8;120782.9;1601472.9;519278.9;67864.6;56710.6	-0.000232938775013736;-0.000287682159353153;-6.77213714084246E-05;-5.65114883102069E-05;-0.000282816703816025;0.00242283984243841;-0.000707828260260612;0.0020830732438526;-0.000323300040633967;4.92026687766156E-05;-0.00130551810309498;0.00112454876682477;-0.0015755145265075;-1.51145859490498E-05;1.1201850014686E-05;0.000606506281258135;-0.00068083626877069	-1.58339994599222;-0.948775343040876;-0.162675208093435;-0.110083569287435;-0.471060436850089;3.24147950192391;-1.21542098290662;2.85572140281074;-2.48526823202739;0.171924700613998;-3.26974017183314;2.26575961546107;-2.70076877741805;-0.0790851384421292;0.0511236695170218;1.98111291869048;-2.36290762981192	147.113037109375;303.214202880859;416.298046900471;513.350799542588;600.383054257704;747.448762517358;582.37291458296;729.438537597656;130.086578369141;286.187316894531;399.272735595703;496.323069380833;583.357797854027;191.117904663086;219.11279296875;306.144226074219;288.134948730469	17
QE929_MSQ1321_20180329_Heba_ub_s7_30_1	4089	1199	AFSPLRK	7	1	Unmodified	_AFSPLRK_							0	0	0	F1S2B6	2	HCD	FTMS	MULTI-MSMS	2	0	409.74779	817.48102	0.34832	0.00014272	0.029833598	22.412	0.0044272	106.85	47.205	NaN	NaN	1	0	0	0	-1	0	0	0	0	y1;y2;y3;y4;y5;y6;y5-H2O;y6-H2O;y1-NH3;y2-NH3;y3-NH3;y4-NH3;y5-NH3;a2;b2;b3;b3-H2O	14331.3;29808.1;65489;686609.3;772438.8;50849.5;67137;5628.7;7007.4;23690.6;13631.2;28949.4;67820;628956.7;211712.4;24988.5;15921.2	-0.000202421196888736;-0.000409752471853153;-0.000453202367168615;6.94220557306835E-06;-0.000428024119173642;-0.0032788711179137;0.000436093853863895;0.0029986005876026;-2.865470321467E-06;-0.000561148893723384;0.000189843225030017;-0.00219156844684676;-0.00258442850804386;-7.61497421990498E-05;-1.9315728110314E-05;-0.000309021062491865;8.21031843543096E-05	-1.3759571745441;-1.35136251204206;-1.08864778705996;0.0135233186299867;-0.71291821549132;-4.38671688354801;0.748823819823954;4.11083894890405;-0.0220274636765111;-1.96077066954977;0.475474328976408;-4.41557916500368;-4.43025540723797;-0.398443662378048;-0.0881542568024059;-1.00939397853991;0.28494773755815	147.113006591797;303.214324951172;416.298432381467;513.350736088894;600.383199465119;747.454464228318;582.371770660846;729.437622070313;130.08625793457;286.187927246094;399.271240234375;496.326385498047;583.358806768008;191.117965698242;219.112823486328;306.145141601563;288.134185791016	17
QE929_MSQ1321_20180329_Heba_ub_s8_30_2	4080	1223	AFSPLRK	7	1	Unmodified	_AFSPLRK_							0	0	0	F1S2B6	2	HCD	FTMS	MULTI-MSMS	4	0	409.74779	817.48102	-0.059103	-2.4217E-05	0.029833598	22.209	0.0068055	127.1	63.455	NaN	NaN	1	0	0	0	-1	0	0	0	0	y1;y2;y3;y4;y5;y6;y5-H2O;y6-H2O;y1-NH3;y2-NH3;y3-NH3;y4-NH3;y5-NH3;a2;b2;b3;b3-H2O	41477.2;57296.2;178034.2;1596738.5;1880170.3;154522.1;165606;24796.4;34883.1;91834.9;10608.2;100862;148804.3;1611629.4;496971.7;62432.8;41657.2	0.000453706732798764;-0.000135094268728153;0.000250681227271343;-3.73727982605487E-06;-5.93664072994216E-05;0.000588928185152326;0.000763233352017778;0.0113150262419595;-0.000109676993758967;0.000293343293776616;-0.000145850134344983;0.000435786504624502;-0.0010462024501976;4.59205703009502E-05;-3.4574517172814E-05;0.000637023859383135;-5.37618687985741E-05	3.0840832286899;-0.445540925948595;0.60216813619396;-0.00728016828568306;-0.0988809210609577;0.787915867571666;1.31056108692905;15.5121629394358;-0.84310906814129;1.02500539578482;-0.365290551940969;0.878028700973167;-1.79341632754913;0.24027358947367;-0.157793205413366;2.08079678997303;-0.186586132778541	147.112350463867;303.214050292969;416.297728497873;513.35074676838;600.382830807407;747.450596429015;582.371443521348;729.429305644658;130.086364746094;286.187072753906;399.271575927734;496.323758143095;583.35726854195;191.11784362793;219.112838745117;306.144195556641;288.134321656069	17
QE929_MSQ1321_20180329_Heba_ub_s9_30_3	4014	1167	AFSPLRK	7	1	Unmodified	_AFSPLRK_							0	0	0	F1S2B6	2	HCD	FTMS	MULTI-MSMS	4	0	409.74779	817.48102	0.23859	9.7762E-05	0.029833598	22.127	0.0041378	119.06	53.797	NaN	NaN	1	0	0	0	-1	0	0	0	0	y1;y2;y3;y4;y5;y6;y5-H2O;y6-H2O;y1-NH3;y2-NH3;y3-NH3;y4-NH3;y5-NH3;a2;b2;b3;b3-H2O	36262.4;48978.6;114988;1298950.3;1480462.1;91619;138517.4;37309.2;8215;51141.2;26602.1;81892.1;111220.6;1265343.4;372639.1;30168.1;45677.2	-4.98333062637357E-05;0.00120767916877185;-0.00025120304860593;-0.000356103947638076;-0.00025717305766193;-0.00156491645157075;0.00128318557062812;0.00120627665444317;-0.000277523673446467;0.000110237825026616;-0.000267920446844983;-0.000237841460830168;-0.00171166719837856;-7.61497421990498E-05;-6.5092095297814E-05;-0.000217468328116865;-0.00043669564377069	-0.338742026324991;3.98294378441924;-0.603420889815779;-0.69368498136671;-0.428348313335232;-2.09366605581131;2.20338193185189;1.65370369442527;-2.13337743665776;0.385194737954312;-0.67102288538942;-0.479205627620357;-2.9341628845643;-0.398443662378048;-0.297071073537789;-0.710344093697353;-1.51559543787799	147.112854003906;303.212707519531;416.298230382149;513.351099135048;600.383028614058;747.452750273652;582.370923569129;729.439414394246;130.086532592773;286.187255859375;399.271697998047;496.324431771061;583.357934006698;191.117965698242;219.112869262695;306.145050048828;288.134704589844	17
QE929_MSQ1321_20180329_Heba_ub_s1_ctrl_1	13140	7725	AFSVFLFNTENK	12	0	Unmodified	_AFSVFLFNTENK_							0	0	0	Q6EEJ4;I3LDY2	2	HCD	FTMS	MULTI-MSMS	1	0	708.86153	1415.7085	0.19345	0.00013713	0.65766024	54.546	0.00060554	73.985	55.205	NaN	NaN	1	0	0	0	-1	0	0	0	0	y2;y4;y5;y6;y7;y8;a2;b2;b3;b3-H2O	6260.7;1753.2;2875.5;6248.8;3000.9;8051.6;13811.6;8462.4;2221.8;7008.7	-0.000732005246845802;0.00155738731876909;0.00475094779994834;0.00395099681247757;0.0144676139312878;0.010005553568817;0.00025954361717595;0.000667329779702186;0.00103375237500813;0.00057038443435431	-2.80293750608592;3.17028992812403;7.84911940437826;5.25151723422163;16.7173140183755;9.88203000323041;1.35803074352334;3.04560846936099;3.37668892515606;1.97958253159535	261.156463623047;491.244445800781;605.2841796875;752.353393554688;865.426940917969;1012.49981689453;191.117630004883;219.11213684082;306.143798828125;288.133697509766	10
QE929_MSQ1321_20180329_Heba_ub_s2_ctrl_2	15443	11517	AFSVFLFNTENK	12	0	Unmodified	_AFSVFLFNTENK_							0	0	0	Q6EEJ4;I3LDY2	2	HCD	FTMS	MULTI-MSMS	3	0	708.86153	1415.7085	0.0020452	1.4497E-06	0.79893226	55.089	0.00018587	93.111	67.374	NaN	NaN	1	0	0	0	-1	0	0	0	0	y1;y2;y4;y5;y6;y7;y8;y10;y2-NH3;y6-NH3;y8-NH3;a2;b2;b3;b3-H2O	1513.1;10706.9;2893.6;8245;14494.6;6383.7;15175.4;2765.7;1334.9;1688.2;1692.9;23105.2;15959.7;7661.4;20974.9	-0.00105691338438874;0.000214039675029198;-0.000853501353105912;-0.00245120063755166;-0.00428874928127243;0.00232161783753781;0.0107371223655264;0.00821399295023184;-0.00117331866090353;-0.00672896406251766;-0.00567929011867818;0.00042739029686345;0.000682588568764686;-0.000400573796866865;0.00011262076247931	-7.18432224265642;0.819587030035344;-1.73741845160642;-4.04962091169515;-5.70038275670267;2.68258953477144;10.6045748792673;6.85297755404135;-4.80611539228956;-9.15085092098283;-5.70502576009069;2.23627026037875;3.1152478641358;-1.30844368452073;0.390862243917016	147.113861083984;261.155517578125;491.246856689453;605.291381835938;752.361633300781;865.439086914063;1012.49908532573;1198.60205078125;244.130355834961;735.337524414063;995.488952636719;191.117462158203;219.112121582031;306.145233154297;288.134155273438	15
QE929_MSQ1321_20180329_Heba_ub_s3_ctrl_3	14589	9970	AFSVFLFNTENK	12	0	Unmodified	_AFSVFLFNTENK_							0	0	0	Q6EEJ4;I3LDY2	2	HCD	FTMS	MULTI-MSMS	2	0	708.86153	1415.7085	-0.22104	-0.00015669	0.23384418	54.99	0.0005092	76.465	69.57	NaN	NaN	1	0	0	0	-1	0	0	0	0	y1;y2;y5;y6;y7;y8;y10;y5-NH3;a2;b2;b3;b3-H2O	1451.1;2255.2;2977.3;8107.5;4905;10291;2751.8;1680.7;15876;8627;3066.6;9983	0.00172018622498626;-3.01009499708016E-05;0.000844697799948335;0.00509671094982878;0.000246422525037815;0.00493221357100992;-0.0111951867372682;-0.000802059950046896;0.00015273209373845;0.000285860053139686;0.000728576593758135;0.00081452505935431	11.6931109362838;-0.11526052411288;1.39553019392415;6.77436794328412;0.284736312330233;4.87129851774589;-9.34005197740495;-1.36343727164267;0.799151854153492;1.30462675224488;2.37984852306298;2.82690208245547	147.111083984375;261.15576171875;605.2880859375;752.35224784055;865.441162109375;1012.50489023453;1198.62145996094;588.26318359375;191.117736816406;219.112518310547;306.144104003906;288.133453369141	12
QE929_MSQ1321_20180329_Heba_ub_s4_10_1	15751	12109	AFSVFLFNTENK	12	0	Unmodified	_AFSVFLFNTENK_							0	0	0	Q6EEJ4;I3LDY2	2	HCD	FTMS	MULTI-MSMS	3	0	708.86153	1415.7085	0.30742	0.00021792	0.65766024	55.351	0.00038918	81.338	72.124	NaN	NaN	1	0	0	0	-1	0	0	0	0	y1;y2;y4;y5;y6;y7;y8;y10;a2;b2;b3;b3-H2O	2619.3;10318.3;6148.5;6983.6;15050.1;15523.2;21327;3034.7;26932.7;18218.6;10367.1;26039.8	-0.000141386040638736;-0.0013423568093458;-0.000548325571855912;-0.00226809516880166;8.73182904115311E-05;0.0018735526995215;0.00526193700522981;-0.00704479611226816;0.00015273209373845;-0.000156644829672814;-0.000431091374991865;-7.04847062706904E-05	-0.961071373452311;-5.14003618173602;-1.11619220565796;-3.74711407262941;0.116059610739509;2.164856843022;5.1969514118274;-5.87743565524981;0.799151854153492;-0.714904445131222;-1.40812688010064;-0.244624457700007	147.112945556641;261.157073974609;491.246551513672;605.291198730469;752.35725723321;865.439534979201;1012.50456051109;1198.61730957031;191.117736816406;219.11296081543;306.145263671875;288.134338378906	12
QE929_MSQ1321_20180329_Heba_ub_s5_10_2	14324	9542	AFSVFLFNTENK	12	0	Unmodified	_AFSVFLFNTENK_							0	0	0	Q6EEJ4;I3LDY2	2	HCD	FTMS	MULTI-MSMS	3	0	708.86153	1415.7085	-0.02042	-1.4475E-05	0.23384418	55.271	0.00021394	103.7	81.614	NaN	NaN	1	0	0	0	-1	0	0	0	0	y2;y3;y4;y5;y6;y7;y8;y10;y3-H2O;y5-NH3;y7-NH3;a2;b2;b3;b3-H2O	10443;1989.3;3183;6063.8;17989.6;11986.4;25746.6;7682.6;3046.5;2543;2275.9;29636.3;15739.2;8001;26006.8	-0.0012202864968458;-3.95438124769498E-05;0.00146583458439409;0.00206540092494834;-0.00056560475002243;0.00714339518128781;0.00549140167527185;0.0177890660340836;0.00169435387192607;-0.0010462005750469;0.0150791569625426;0.00012221451561345;0.000423189154702186;-0.000247985906241865;0.000139061913671412	-4.67261732053369;-0.101342845329875;2.98392037556486;3.41226787425593;-0.751776172466859;8.25411642345744;5.42358339306704;14.8416299906882;4.55243768693626;-1.77845591910449;17.7736455302742;0.639472286215423;1.93137947206197;-0.810027408518408;0.482629094425519	261.156951904297;390.198364257813;491.244537353516;605.286865234375;752.35791015625;865.434265136719;1012.50433104642;1198.59247570817;372.186065673828;588.263427734375;848.399780273438;191.117767333984;219.112380981445;306.145080566406;288.134128832286	15
QE929_MSQ1321_20180329_Heba_ub_s6_10_3	15809	12178	AFSVFLFNTENK	12	0	Unmodified	_AFSVFLFNTENK_							0	0	0	Q6EEJ4;I3LDY2	2	HCD	FTMS	MULTI-MSMS	4	0	708.86153	1415.7085	1.1775	0.00083465	1.9291084	55.247	0.00016168	109.42	84.496	NaN	NaN	1	0	0	0	-1	0	0	0	0	y1;y2;y3;y4;y5;y6;y7;y8;y9;y10;y3-H2O;y5-H2O;y2-NH3;y5-NH3;a2;b2;b3;b4;b3-H2O;b4-H2O	1773.7;21462.5;5405;9595.1;16950.7;31216.9;20333;39245.3;2548.7;15695.4;2458.4;1769.9;2458.4;5437.7;44468.2;29372.6;13111.1;2033.3;38598.2;6567.6	-0.000614408501576236;-0.000809918631546225;0.00194409876564805;-0.00323387244685591;-0.000216840984307964;0.0036314812814453;0.00404092901510467;-0.00132024679737697;0.00938870805020997;0.00775152158325909;-0.00205930823744893;-0.00257887521877365;-0.000593484676528533;0.0023107330187031;3.06617812384502E-05;-0.000187162407797814;0.000453918390633135;-0.00123104236246263;2.10680281043096E-05;-0.…	-4.17642732736765;-3.1012764481461;4.98235981221233;-6.58295668041381;-0.358243634818284;4.82682708725646;4.66923334532845;-1.30393310424516;8.44635765927241;6.46713276299078;-5.53295154908632;-4.39121214727227;-2.43102126356827;3.92808067961773;0.160433888371596;-0.854182158069143;1.48269386038319;-3.03800192416363;0.0731187921476746;-2.40563573799832	147.113418579102;261.156541536432;390.196380615234;491.249237060547;605.289147476284;752.353713070219;865.437367602885;1012.5111426949;1111.56884765625;1198.60251325262;372.189819335938;587.280944824219;244.129776000977;588.260070800781;191.117858886719;219.112991333008;306.144378662109;405.214477539063;288.134246826172;387.20361328125	20
QE929_MSQ1321_20180329_Heba_ub_s7_30_1	15276	11290	AFSVFLFNTENK	12	0	Unmodified	_AFSVFLFNTENK_							0	0	0	Q6EEJ4;I3LDY2	2	HCD	FTMS	MULTI-MSMS	4	0	708.86153	1415.7085	1.1655	0.00082616	1.3640203	55.04	0.0001428	111.06	92.678	NaN	NaN	1	0	0	0	-1	0	0	0	0	y1;y2;y3;y4;y5;y6;y7;y8;y9;y10;y3-H2O;y2-NH3;y5-NH3;y6-NH3;y8-NH3;a2;b2;b3;b3-H2O	1349.1;14201.4;3171.4;11859.1;13162.8;32679.6;25303.3;30304.8;2727;8039.4;2613.7;2788.7;3021.9;2901.7;4110.8;43970.6;31498.9;18707.7;34146.8	0.000209566107798764;-0.000548899778095802;0.00386670618752305;0.00106910606876909;-0.00409914985630166;0.00102398729586639;0.00255050482519437;0.00161774326511477;0.00841214555020997;0.0168809851377318;-0.000716534799948931;0.000489889346908967;-0.0015955169812969;-0.00416548750001766;-0.00726620418117818;0.00016799088280095;0.000499483100014686;-0.000150786331062136;0.00078400748122931	1.42452866365505;-2.10180577318666;9.90969017670064;2.17631978387091;-6.77217422734345;1.36104033139309;2.94706529703173;1.59775817874619;7.56780668827738;14.0839965963826;-1.92519340353249;2.00668484166077;-2.71224661638454;-5.66474834095602;-7.29911927084418;0.87899165724569;2.27957576698878;-0.492532425009427;2.72098706007229	147.112594604492;261.156280517578;390.194458007813;491.244934082031;605.293029785156;752.356320564204;865.438858027075;1012.50820470484;1111.56982421875;1198.59338378906;372.1884765625;244.128692626953;588.263977050781;735.3349609375;995.490539550781;191.117721557617;219.1123046875;306.144983366831;288.133483886719	19
QE929_MSQ1321_20180329_Heba_ub_s8_30_2	15593	11966	AFSVFLFNTENK	12	0	Unmodified	_AFSVFLFNTENK_							0	0	0	Q6EEJ4;I3LDY2	2	HCD	FTMS	MULTI-MSMS	4	0	708.86153	1415.7085	0.90572	0.00064203	1.7878364	54.817	4.9677E-05	120.68	100.9	NaN	NaN	1	0	0	0	-1	0	0	0	0	y1;y2;y3;y4;y5;y6;y7;y8;y9;y10;y3-H2O;y2-NH3;y5-NH3;y6-NH3;y8-NH3;a2;b2;b3;b3-H2O	1714.4;15191.1;2873.6;9024.2;15234.1;28182.4;22458.6;29285.9;4992.9;9029.7;5552.3;2108.8;4273.8;1835.1;2455.7;43888.7;21946.7;18218.1;37612.1	8.74957952987643E-05;-0.0015559798562208;5.20089218980502E-05;0.00122169395939409;0.000356416549948335;-0.000391179070106773;0.00149924244374233;0.000814058209812174;0.0204079882812493;0.0076867816808317;0.000198992543801069;-0.000379861629653533;-0.0067835052625469;-0.000137167187517662;-0.00213925105617818;0.00019850846092595;0.000377412787514686;0.000792594497909249;0.000182480249293349	0.594753446720553;-5.95801813739915;0.133288447274496;2.48693524169001;0.588837399431113;-0.519937592888471;1.73234724635387;0.804000955119109;18.3598079742422;6.41311959607655;0.534656621106884;-1.55598374057412;-11.5312949678341;-0.186538035370628;-2.14895269092486;1.03867130167642;1.72246181149664;2.58895942558767;0.633317120503763	147.112716674805;261.157287597656;390.198272705078;491.244781494141;605.28857421875;752.35773573057;865.439909289456;1012.50900838989;1111.55782837602;1198.60257799252;372.187561035156;244.12956237793;588.269165039063;735.330932617188;995.485412597656;191.117691040039;219.112426757813;306.144039986002;288.134085413951	19
QE929_MSQ1321_20180329_Heba_ub_s9_30_3	15499	11885	AFSVFLFNTENK	12	0	Unmodified	_AFSVFLFNTENK_							0	0	0	Q6EEJ4;I3LDY2	2	HCD	FTMS	MULTI-MSMS	3	0	708.86153	1415.7085	1.7597	0.0012474	2.6354685	54.615	2.7939E-06	138.66	113.74	NaN	NaN	1	0	0	0	-1	0	0	0	0	y2;y3;y4;y5;y6;y7;y8;y9;y10;y5-H2O;y6-H2O;y2-NH3;y5-NH3;y6-NH3;y10-NH3;a2;b2;b3;b3-H2O	14920.7;2695.5;8018.8;12428;23826.1;21350.9;29586.6;2278.3;9312.8;2610.5;2452.1;1505.7;3237.4;2741.9;1831.9;34612.4;28080.6;13337.2;30802.8	-0.0016780501687208;0.00060132532814805;0.00238136192814409;0.000374644927546797;0.00274440438113288;0.00392051646315394;-0.00164870911942216;0.00267484086270997;0.0223500216395678;0.00273118337497635;0.00382332223125559;-0.000120462215591033;0.0035924712999531;-0.000442342968767662;-0.0108888194872634;0.00024428482811345;0.000224824896889686;0.000820129328133135;0.00057038443435431	-6.42543579695574;1.54107851508164;4.8476190271774;0.61895260341376;3.64775383920857;4.53009780307092;-1.62833623755178;2.40635090883434;18.6469606146344;4.65059882156755;5.20645319355204;-0.49343611816085;6.10695728945823;-0.60155606892931;-9.21535985850499;1.27819086393843;1.02607024006125;2.67890043501648;1.97958253159535	261.157409667969;390.197723388672;491.243621826172;605.288555990372;752.354600147119;865.437488015437;1012.51147115722;1111.57556152344;1198.58791475256;587.275634765625;734.342956542969;244.129302978516;588.2587890625;735.331237792969;1181.59460449219;191.117645263672;219.112579345703;306.144012451172;288.133697509766	19
QE929_MSQ1321_20180329_Heba_ub_s2_ctrl_2	10066	6764	AFSYYGPLR	9	0	Unmodified	_AFSYYGPLR_							0	0	0	A0A287B8X4;F1S4R5;A0A287ASZ5	2	HCD	FTMS	MULTI-MSMS	6	0	537.27437	1072.5342	1.6196	0.00087016	1.1809469	39.115	0.0013017	119.57	95.594	NaN	NaN	1	0	0	0	-1	0	0	0	0	y1;y3;y4;y5;y6;y7;y3-NH3;y4-NH3;y5-NH3;a2;b2;b3;b3-H2O	7541.2;1647.1;18961.9;23808.9;11470.2;44518;2177.1;3318.8;1444.2;27575.5;6971.9;2615.9;4378.7	0.000391389984372381;0.00220945675943085;0.00123103629414345;0.00111796518604024;0.00420316682038901;0.00309738908242707;0.00138667361881062;0.00217718997475913;0.00231663083127387;0.00044264908592595;0.000484224310952186;0.000881164484383135;0.00038727896560431	2.23500000573589;5.73507146536884;2.78341184869212;1.84684011273368;5.4700266453269;3.62084428742924;3.76580326693953;5.11980614967818;3.93776089360321;2.31611029294944;2.20993648860495;2.87826847568754;1.34409381075692	175.118560791016;385.253570556641;442.276012700706;605.339454310114;768.39969764678;855.432831834418;368.227844238281;425.248517445525;588.311706542969;191.117446899414;219.112319946289;306.143951416016;288.133880615234	13
QE929_MSQ1321_20180329_Heba_ub_s3_ctrl_3	9542	5706	AFSYYGPLR	9	0	Unmodified	_AFSYYGPLR_							0	0	0	A0A287B8X4;F1S4R5;A0A287ASZ5	2	HCD	FTMS	MULTI-MSMS	5	0	537.27437	1072.5342	1.5072	0.00080977	0.8079984	39.418	0.013577	57.281	33.309	NaN	NaN	1	0	0	0	-1	0	0	0	0	y1;y4;y5;y6;y7;a2;b2;b3	2360.3;6275.3;8220.8;4196.7;16329.7;9495.9;4263.2;1131.7	-5.33853125261885E-06;-0.000221648685851505;0.0015219823312691;0.00827093078748931;0.00626305226614932;0.00039687271873845;0.000377412787514686;0.00106426995313313	-0.0304851703564044;-0.50115301637224;2.51426424667713;10.7638961829477;7.32152801548459;2.07659023348386;1.72246181149664;3.47637307467111	175.118957519531;442.277465385686;605.339050292969;768.395629882813;855.429666171234;191.117492675781;219.112426757813;306.143768310547	8
QE929_MSQ1321_20180329_Heba_ub_s4_10_1	10140	6853	AFSYYGPLR	9	0	Unmodified	_AFSYYGPLR_							0	0	0	A0A287B8X4;F1S4R5;A0A287ASZ5	2	HCD	FTMS	MULTI-MSMS	8	0	537.27437	1072.5342	0.57989	0.00031156	1.9268439	39.539	0.0027154	94.407	70.435	NaN	NaN	1	0	0	0	-1	0	0	0	0	y1;y3;y4;y5;y6;y7;y3-NH3;y4-NH3;y5-NH3;a2;b2	4634.5;2040;19981.8;18417.6;10690.8;46584.3;2555.9;4771.6;1469.9;28909.3;9940.6	0.000193025726559881;7.32262906808501E-05;-0.000585196044823988;-0.000177211931372767;0.000612761705838238;-0.000670316080572775;7.44177594356188E-05;-0.00119745434369634;0.00713840817502387;0.00021376724998845;0.000118013373452186	1.10225613458539;0.190071916887437;-1.32314126221457;-0.292747401398103;0.797448052821002;-0.783595278637315;0.202096325408178;-2.8158707015073;12.1338171622243;1.11851114301497;0.538596717159062	175.118759155273;385.255706787109;442.277828933045;605.340749487231;768.403288051894;855.436599539581;368.229156494141;425.251892089844;588.306884765625;191.11767578125;219.112686157227	11
QE929_MSQ1321_20180329_Heba_ub_s6_10_3	10286	7024	AFSYYGPLR	9	0	Unmodified	_AFSYYGPLR_							0	0	0	A0A287B8X4;F1S4R5;A0A287ASZ5	2	HCD	FTMS	MULTI-MSMS	5	0	537.27437	1072.5342	1.3531	0.00072696	0.43504991	39.605	0.009023	62.659	42.104	NaN	NaN	1	0	0	0	-1	0	0	0	0	y1;y3;y4;y5;y6;y7;a2;b2;b3;b3-H2O	5608.1;1381;8356.7;16070;8815.9;31205.4;20160;5450.7;1344.2;2022	0.000162508148434881;0.00080564816568085;0.0014306495351093;0.00126594930964075;0.00258010284392185;0.00283036824941973;0.00024428482811345;0.000819917670327186;0.00179669182813313;-0.00028410775314569	0.927988074486302;2.09120769175863;3.23474513589639;2.09130531655746;3.35775430674079;3.30869620687738;1.27819086393843;3.74200285357611;5.86879862518413;-0.98602458876145	175.118789672852;385.254974365234;442.275813087465;605.33930632599;768.401320710756;855.433098855251;191.117645263672;219.11198425293;306.143035888672;288.134552001953	10
QE929_MSQ1321_20180329_Heba_ub_s7_30_1	9814	6254	AFSYYGPLR	9	0	Unmodified	_AFSYYGPLR_							0	0	0	A0A287B8X4;F1S4R5;A0A287ASZ5	2	HCD	FTMS	MULTI-MSMS	1	0	537.27437	1072.5342	1.3637	0.00073267	0.8079984	39.414	0.0070372	69.998	49.444	NaN	NaN	1	0	0	0	-1	0	0	0	0	y1;y3;y4;y5;y6;y7;a2;b2;b3;b3-H2O	5161.9;1548.4;10614.6;11635.5;7412.7;28958.8;22466.8;5675.9;1642.6;2483.9	-0.000112150054690119;0.00053098996255585;0.000418785828173895;0.0014609471750191;0.00589055969373931;0.00033657408084764;0.00024428482811345;0.000713106146889686;0.00201031487500813;0.00011262076247931	-0.640421733170663;1.37828092907709;0.946886213674275;2.41343595297148;7.66602674022133;0.393453444934664;1.27819086393843;3.2545266827832;6.56659156706893;0.390862243917016	175.119064331055;385.255249023438;442.276824951172;605.339111328125;768.398010253906;855.435592649419;191.117645263672;219.112091064453;306.142822265625;288.134155273438	10
QE929_MSQ1321_20180329_Heba_ub_s8_30_2	10013	6752	AFSYYGPLR	9	0	Unmodified	_AFSYYGPLR_							0	0	0	A0A287B8X4;F1S4R5;A0A287ASZ5	2	HCD	FTMS	MULTI-MSMS	3	0	537.27437	1072.5342	1.4056	0.00075519	0.62152415	39.024	0.0030348	91.906	67.934	NaN	NaN	1	0	0	0	-1	0	0	0	0	y1;y3;y4;y5;y6;y7;y3-NH3;y4-NH3;a2;b2;b3;b3-H2O	6684.7;2100.7;19515.8;26023.9;14014.7;45436.1;4922.4;2341.6;31144.2;6582.2;1218.7;2475.5	2.51790468723812E-05;-0.00017091433431915;0.000405009010364665;0.00150431750489588;0.00373622978008825;0.00183470796082474;0.00211909549381062;-0.000800725828071336;0.00025954361717595;0.000285860053139686;-0.00162127692186687;0.00032624380935431	0.143782555680577;-0.443638401710788;0.915736423208349;2.48508246786537;4.86234901070312;2.14476833760502;5.75486004644649;-1.8829465311838;1.35803074352334;1.30462675224488;-5.29575600644365;1.13226441663079	175.118927001953;385.255950927734;442.27683872799;605.339067957795;768.40016458382;855.434094515539;368.227111816406;425.251495361328;191.117630004883;219.112518310547;306.146453857422;288.133941650391	12
QE929_MSQ1321_20180329_Heba_ub_s9_30_3	9918	6661	AFSYYGPLR	9	0	Unmodified	_AFSYYGPLR_							0	0	0	A0A287B8X4;F1S4R5;A0A287ASZ5	2	HCD	FTMS	MULTI-MSMS	5	0	537.27437	1072.5342	1.8141	0.00097467	0.8079984	38.848	0.0011609	121.29	91.954	NaN	NaN	1	0	0	0	-1	0	0	0	0	y1;y3;y4;y5;y6;y7;y7-H2O;y3-NH3;y4-NH3;y5-NH3;a2;b2;b3;b3-H2O	9577.9;2650.7;21237.2;29898.2;12271.1;62851.4;1588.9;2076;4598.7;1389.1;38840.1;10645.6;2276.6;5152	0.000208284515622381;0.00013426144693085;0.000487252559651097;0.00101935880070414;-0.000450655163604097;0.00201929418949476;0.00916580673128919;0.00364497440006062;0.00133550464067866;-0.00152858401247613;0.00016799088280095;-4.05693904781401E-06;-0.000461608953116865;0.00038727896560431	1.18939018741193;0.348499622033558;1.10169153704608;1.68394547455707;-0.586481795349927;2.36054961821846;10.94534204758;9.89875375112932;3.14052123066856;-2.59823832279958;0.87899165724569;-0.0185152984922774;-1.50781005580705;1.34409381075692	175.118743896484;385.255645751953;442.27675648444;605.339552916499;768.404351468764;855.433909929311;837.416198730469;368.2255859375;425.249359130859;588.315551757813;191.117721557617;219.112808227539;306.145294189453;288.133880615234	14
QE929_MSQ1321_20180329_Heba_ub_s1_ctrl_1	11314	6630	AFVHWYVGEGMEEGEFSEAR	20	0	Unmodified	_AFVHWYVGEGMEEGEFSEAR_							0	0	0	F2Z5T5;A0A287ADK8;A0A288CFV7;P02550;F1RK98;I3LDR2;A0A287ABY6;B6A7R0;A0A287B5H5;A0A287BMB7;F1RYV9;F1SHC1;F1SR80;Q2XVP4;F1SHQ8	3	HCD	FTMS	MULTI-MSMS	4	1	777.34427	2329.011	0.37361	0.00029042	0.68210211	47.119	0.00084865	45.257	41.477	NaN	NaN	1	0	0	0	-1	0	0	0	0	y1;y2;y4;y5;y7;y8;y9;b4;b5;b7;b10	1400.5;3117.1;3117.5;8530.6;11703.7;5112.9;5731.5;2328.2;1812;3344.3;4981.9	-0.000203702789065119;4.48506359305156E-05;-0.000147486037519684;0.000889108312208009;-0.00118201368957216;0.00185315887097204;0.0119430361125978;0.000627996075024839;-0.00624069104992486;0.0121594782938246;0.00936215060005452	-1.1632239090982;0.182204098550105;-0.319074424215225;1.45923341687954;-1.48612859515224;2.00470689780116;11.3372160835697;1.37948502344487;-9.7309233195751;13.4591023251351;8.16565836923985	175.119155883789;246.156021118164;462.230834960938;609.298212282788;795.36434022459;924.403898148229;1053.43640136719;455.239501953125;641.32568359375;903.439025878906;1146.52734375	11
QE929_MSQ1321_20180329_Heba_ub_s2_ctrl_2	12955	9318	AFVHWYVGEGMEEGEFSEAR	20	0	Unmodified	_AFVHWYVGEGMEEGEFSEAR_							0	0	0	F2Z5T5;A0A287ADK8;A0A288CFV7;P02550;F1RK98;I3LDR2;A0A287ABY6;B6A7R0;A0A287B5H5;A0A287BMB7;F1RYV9;F1SHC1;F1SR80;Q2XVP4;F1SHQ8	3	HCD	FTMS	MULTI-MSMS	6	1	777.34427	2329.011	0.30276	0.00023535	0.55329207	47.713	4.0886E-05	61.648	52.829	NaN	NaN	1	0	0	0	-1	0	0	0	0	y1;y2;y3;y4;y5;y7;y8;y9;y9-H2O;b4;b5;b6;b7;b10	3315.9;7714.9;1632.2;7160.4;12584.5;17369.7;11344.4;9615.6;2578;2724.6;6339.3;6274;2907.4;11717.6	0.000254060882809881;0.000426320362493016;0.00536072515626529;0.00125632255623032;-0.00331959820232441;-0.000977531287503552;0.00747076558127446;0.014175429374518;0.00443010762501217;0.00136041795002484;0.00749221910632514;0.00685591365629534;-0.00309931076867542;0.0043488970686667	1.45079243699959;1.73191385377923;14.2879022093023;2.71796314029223;-5.44819466979058;-1.22903616541797;8.08176057715949;13.456397933556;4.27850583205907;2.98836136347885;11.6826438340015;8.5232706797302;-3.43051200406278;3.79308707870449	175.118698120117;246.155639648438;375.193298339844;462.229431152344;609.302420989302;795.364135742188;924.398280541519;1053.43416897393;1035.43334960938;455.23876953125;641.311950683594;804.375915527344;903.454284667969;1146.53235700353	14
QE929_MSQ1321_20180329_Heba_ub_s3_ctrl_3	12245	8011	AFVHWYVGEGMEEGEFSEAR	20	0	Unmodified	_AFVHWYVGEGMEEGEFSEAR_							0	0	0	F2Z5T5;A0A287ADK8;A0A288CFV7;P02550;F1RK98;I3LDR2;A0A287ABY6;B6A7R0;A0A287B5H5;A0A287BMB7;F1RYV9;F1SHC1;F1SR80;Q2XVP4;F1SHQ8	3	HCD	FTMS	MULTI-MSMS	5	1	777.34427	2329.011	0.64551	0.00050178	0.81091215	47.668	0.00017141	53.779	45.299	NaN	NaN	1	0	0	0	-1	0	0	0	0	y1;y2;y4;y5;y7;y8;y9;y8-H2O;b2;b4;b5;b6;b7;b10	7315.4;6666.9;6350.1;13359.8;29536;10080.4;10277.3;2132.2;1533.8;2554;5198.4;11918.2;9772.2;12592.1	2.51790468723812E-05;0.000655202198430516;-0.00106301338126968;-0.000924924865444154;0.00109766506943743;0.0037127328812403;0.00675003376909444;-0.00581435576248168;0.00220846747501469;0.00187921677814984;0.00321975816882514;0.00177476702049262;0.000841973944261554;0.00959149902200807	0.143782555680577;2.66174201245473;-2.29974115829725;-1.51801218692959;1.38008225924698;4.0163616330474;6.40760133753237;-6.41477200071189;10.0792363232263;4.12798523657978;5.02054688876865;2.20637611757497;0.931953759747897;8.36569750643384	175.118927001953;246.155410766602;462.231750488281;609.300026315965;795.362060545831;924.402038574219;1053.44159436953;906.401000976563;219.110595703125;455.238250732422;641.316223144531;804.38099667398;903.450343383256;1146.52711440158	14
QE929_MSQ1321_20180329_Heba_ub_s4_10_1	13083	9611	AFVHWYVGEGMEEGEFSEAR	20	0	Unmodified	_AFVHWYVGEGMEEGEFSEAR_							0	0	0	F2Z5T5;A0A287ADK8;A0A288CFV7;P02550;F1RK98;I3LDR2;A0A287ABY6;B6A7R0;A0A287B5H5;A0A287BMB7;F1RYV9;F1SHC1;F1SR80;Q2XVP4;F1SHQ8	3	HCD	FTMS	MULTI-MSMS	4	1	777.34427	2329.011	-0.033454	-2.6005E-05	0.42448203	47.819	1.0012E-15	109.87	104.66	NaN	NaN	1	0	0	0	-1	0	0	0	0	y1;y2;y3;y4;y5;y6;y7;y8;y9;y10;y11;y4-H2O;y5-H2O;y7-H2O;y8-H2O;y9-H2O;y1-NH3;y2-NH3;y5-NH3;y7-NH3;a2;b2;b4;b5;b6;b7;b8;b9;b10;b11;b12	16664.2;24867.1;7271.7;24186;50176.4;11217.6;90851.9;49967.9;40225.2;3535.1;8452.6;1892.5;2225.2;3130.8;9761.3;13915.5;2044.3;3008.5;2479.5;1579.2;2119.2;2155.2;16301.1;32118.6;42216.3;38122.1;11851.2;2576.8;34838.3;2616.9;2548.1	0.000391389984372381;0.000533131885930516;0.000996711484390289;-0.000518528353950387;0.00131707663285852;0.00337085390322045;0.00273159815640156;0.00385385924471393;0.0047532940104702;0.00701748606252295;0.00729314333511866;0.00509593313120149;0.00191561104998073;-0.00617112383747553;0.00187607392501832;0.0099171561842013;0.00056042813281465;-0.000884744028127216;-0.00412007368129252;-0.011230246…	2.23500000573589;2.16583344597715;2.65649705314842;-1.12179434710589;2.16163043222024;4.56545975648714;3.43441547379319;4.16903000237656;4.51214858639457;5.9245198991256;5.87444680965617;11.471771153882;3.23973345860129;-7.93857883658962;2.06982322484969;9.57783399770046;3.54495287938756;-3.86131225671222;-6.95633286526845;-14.4283127682969;5.11051946471085;3.74200285357611;0.600986039000086;1.95…	175.118560791016;246.155532836914;375.197662353516;462.231206003254;609.297784314467;738.338323633397;795.360426612744;924.401897447855;1053.44359110929;1184.48181152344;1241.50299958976;444.215026855469;591.28662109375;777.358764648438;906.393310546875;1035.42786256082;158.091842651367;229.130401611328;592.276672363281;778.347839355469;191.116912841797;219.11198425293;455.239856356402;641.318188…	31
QE929_MSQ1321_20180329_Heba_ub_s5_10_2	11909	7439	AFVHWYVGEGMEEGEFSEAR	20	0	Unmodified	_AFVHWYVGEGMEEGEFSEAR_							0	0	0	F2Z5T5;A0A287ADK8;A0A288CFV7;P02550;F1RK98;I3LDR2;A0A287ABY6;B6A7R0;A0A287B5H5;A0A287BMB7;F1RYV9;F1SHC1;F1SR80;Q2XVP4;F1SHQ8	3	HCD	FTMS	MULTI-MSMS	3	1	777.34427	2329.011	0.26161	0.00020336	0.42448203	47.993	8.0147E-05	59.281	54.177	NaN	NaN	1	0	0	0	-1	0	0	0	0	y1;y2;y4;y5;y6;y7;y8;y9;y11;b4;b5;b6;b7;b10	6239;8947.5;11081.5;19485.7;5377;41077.6;23100.5;16275.6;1758;6193.8;8296.8;13486.2;10968.1;8425.5	9.92025780988115E-06;-9.24784656319844E-05;-0.00216164619376968;0.00255746448476657;0.000752104487446559;-0.000925327763411588;0.00566406610653303;0.00785895549665838;0.00943824091245915;7.86796687748392E-05;0.00218930577932497;0.00300862529172719;0.00395143516823282;0.00557797091255452	0.0566486850697765;-0.375690237511552;-4.67653088238951;4.19740520483667;1.01864117817892;-1.1634014944385;6.12728858933609;7.46027479029121;7.60228305788777;0.17283116578918;3.41376404119167;3.74030455614097;4.37373099376143;4.86508458137265	175.118942260742;246.156158447266;462.232849121094;609.296543926615;738.340942382813;795.364083538663;924.400087240993;1053.4404854478;1241.50085449219;455.240051269531;641.317253596921;804.379762815708;903.447233922032;1146.53112792969	14
QE929_MSQ1321_20180329_Heba_ub_s6_10_3	13233	9769	AFVHWYVGEGMEEGEFSEAR	20	0	Unmodified	_AFVHWYVGEGMEEGEFSEAR_							0	0	0	F2Z5T5;A0A287ADK8;A0A288CFV7;P02550;F1RK98;I3LDR2;A0A287ABY6;B6A7R0;A0A287B5H5;A0A287BMB7;F1RYV9;F1SHC1;F1SR80;Q2XVP4;F1SHQ8	3	HCD	FTMS	MULTI-MSMS	6	1	777.34427	2329.011	0.56351	0.00043804	0.42448203	47.959	2.6406E-12	97.284	92.075	NaN	NaN	1	0	0	0	-1	0	0	0	0	y1;y2;y3;y4;y5;y6;y7;y8;y9;y11;y7-H2O;y8-H2O;y9-H2O;y4-NH3;a2;b2;b4;b5;b6;b7;b8;b9;b10	14090.4;21461.6;6783.3;21058.7;43055;12978.4;73148.9;43947.7;37201.6;5615.9;2844.6;9880.5;6826.6;2418.8;3477.2;2607.8;13959.3;26449.7;32330;31178.9;9495.3;9245.9;28848.8	0.000330354828122381;0.000838307667180516;0.000172736875015289;-0.000522853319580463;0.00197150815097302;0.00154556151869656;0.00162803945431733;0.00313999419518041;0.00514235698710763;0.0176037787773566;-0.00385178789997553;-0.00136240640983942;0.0138295216875122;0.00546893980623508;0.00093093033592595;0.00129294013126469;0.000475408184399839;6.86029526377752E-05;0.00407230706048267;0.0022320433…	1.88646315667275;3.40560578438969;0.460387984785803;-1.13115105146015;3.235708908315;2.09329198871985;2.04691752436957;3.39678204794419;4.88147531553539;14.179526737434;-4.95498290803661;-1.50310193844143;13.356385744123;12.2842680846126;4.87099806661256;5.90083160854442;1.04430310421696;0.106971589175335;5.06267391822689;2.47058046526933;7.36648500203648;1.18147659268543;3.3135777966793	175.118621826172;246.155227661133;375.198486328125;462.23121032822;609.297129882949;738.340148925781;795.361530171446;924.402611312905;1053.44320204631;1241.49268895432;777.3564453125;906.39654902721;1035.42395019531;445.198669433594;191.116958618164;219.111511230469;455.239654541016;641.319374299747;804.37869913394;903.448953313865;960.465573825556;1089.51395494177;1146.53290677462	23
QE929_MSQ1321_20180329_Heba_ub_s7_30_1	12681	8879	AFVHWYVGEGMEEGEFSEAR	20	0	Unmodified	_AFVHWYVGEGMEEGEFSEAR_							0	0	0	F2Z5T5;A0A287ADK8;A0A288CFV7;P02550;F1RK98;I3LDR2;A0A287ABY6;B6A7R0;A0A287B5H5;A0A287BMB7;F1RYV9;F1SHC1;F1SR80;Q2XVP4;F1SHQ8	3	HCD	FTMS	MULTI-MSMS	5	1	777.34427	2329.011	0.73311	0.00056988	0.42448203	47.664	1.4802E-06	74.793	69.463	NaN	NaN	1	0	0	0	-1	0	0	0	0	y1;y2;y3;y4;y5;y6;y7;y8;y9;y13;y7-H2O;y8-H2O;y9-H2O;y2-NH3;y5-NH3;a2;b4;b5;b6;b7;b8;b10	6366.6;16624.6;2214.2;16670;35529.7;8047.7;53620.6;31075.4;21069.8;1760.9;2934.7;5866.7;6623.9;1611.2;2416.7;2437.7;8160.8;14643;20711.1;21947.5;5225.6;21050.7	0.000162508148434881;0.000380543995305516;0.00145447515626529;-0.000527386176429445;-0.000985526468866738;0.00117935058119656;-0.000326912609580177;0.00179090403344162;0.0057122195401007;0.0158778732122755;-0.000189678524975534;0.0137779293937683;0.00919084981251217;-0.000213357309377216;0.00143412553745748;0.00018324967186345;-0.000897882831225161;0.00129827720536468;0.00231119773468436;8.710146…	0.927988074486302;1.54594842954283;3.87656181462035;-1.14095751103255;-1.61747304821912;1.59729901992196;-0.411022904237817;1.93736084023346;5.42243057722034;11.1223978052495;-0.244005719248799;15.2010282444565;8.87637246192655;-0.931163796021003;2.4214004253711;0.958831473086666;-1.972324057656;2.02438870043639;2.87326439280411;0.0964097153734314;5.98044790250829;12.8222845178313	175.118789672852;246.155685424805;375.197204589844;462.231214861076;609.300086917569;738.340515136719;795.36348512351;924.403960403067;1053.44263218376;1427.55847167969;777.352783203125;906.381408691406;1035.42858886719;229.129730224609;592.271118164063;191.117706298828;455.241027832031;641.318144625495;804.380460243265;903.451098255737;960.466905058512;1146.52200486925	22
QE929_MSQ1321_20180329_Heba_ub_s8_30_2	12961	9503	AFVHWYVGEGMEEGEFSEAR	20	0	Unmodified	_AFVHWYVGEGMEEGEFSEAR_							0	0	0	F2Z5T5;A0A287ADK8;A0A288CFV7;P02550;F1RK98;I3LDR2;A0A287ABY6;B6A7R0;A0A287B5H5;A0A287BMB7;F1RYV9;F1SHC1;F1SR80;Q2XVP4;F1SHQ8	3	HCD	FTMS	MULTI-MSMS	4	1	777.34427	2329.011	0.16386	0.00012737	0.29567198	47.374	1.1643E-15	108.49	98.701	NaN	NaN	1	0	0	0	-1	0	0	0	0	y1;y2;y3;y4;y5;y6;y7;y8;y9;y10;y11;y7-H2O;y8-H2O;y9-H2O;y1-NH3;a2;b2;b4;b5;b6;b7;b8;b9;b10	16237.4;20821.8;6440.7;30663.4;42043.6;13693.5;87860.4;55150.2;37105.1;2242.7;5371.1;2414.6;12218.9;10858.2;6156.2;2633.5;1868.1;20427.9;27728.9;31479.8;36024.8;8739.9;7322.7;34475.7	0.000376131195309881;0.000456837940618016;0.000844123593765289;0.000170483266629162;0.00181659936527012;0.00652411549265253;0.00279664250683709;0.00469477500337234;0.000466714078811492;5.94782500229485E-05;0.00333472528745915;-0.00263108477497553;0.00625724789483684;0.0042389010120587;0.00030102871875215;0.00016799088280095;0.00239157294376469;0.00185436750331291;0.00258889922974959;0.00273082202…	2.14786577069304;1.85589084169581;2.24980946090295;0.368827371543381;2.9814663721849;8.83625181957287;3.51619547813812;5.07872094065411;0.44303480855194;0.0502142794029921;2.68603028436524;-3.38466211029542;6.90349108650961;4.09384170491346;1.90413508864254;0.87899165724569;10.9149214563173;4.07339980572466;4.03684888926306;3.39494005694934;2.60900943319961;12.6385486589818;13.5418899842748;0.524…	175.118576049805;246.155609130859;375.197814941406;462.230516991633;609.297284791735;738.335170371807;795.360361568393;924.401056532097;1053.44787768922;1184.48876953125;1241.50695800781;777.355224609375;906.388929372905;1035.43354081599;158.092102050781;191.117721557617;219.110412597656;455.238275581697;641.31685400347;804.380040618979;903.448828250685;960.460510253906;1089.50048828125;1146.5361…	24
QE929_MSQ1321_20180329_Heba_ub_s9_30_3	12881	9437	AFVHWYVGEGMEEGEFSEAR	20	0	Unmodified	_AFVHWYVGEGMEEGEFSEAR_							0	0	0	F2Z5T5;A0A287ADK8;A0A288CFV7;P02550;F1RK98;I3LDR2;A0A287ABY6;B6A7R0;A0A287B5H5;A0A287BMB7;F1RYV9;F1SHC1;F1SR80;Q2XVP4;F1SHQ8	3	HCD	FTMS	MULTI-MSMS	4	1	777.34427	2329.011	0.3024	0.00023507	0.68210211	47.209	4.7805E-06	69.148	64.962	NaN	NaN	1	0	0	0	-1	0	0	0	0	y1;y2;y3;y4;y5;y6;y7;y8;y9;y7-H2O;y8-H2O;y9-H2O;y9-NH3;a2;b4;b5;b6;b7;b8;b9;b10	10029.6;20648.4;5117.5;20377.7;34738.4;6327.6;71660.2;37073.3;20916.3;1914.8;6228.5;5279.2;1788.8;2865.5;18068.3;15072.4;22321.7;10235.2;8151.3;2524.5;27318	0.000177766937497381;0.000212697315618016;0.000325324765640289;0.00165951687256438;0.00331225456523043;0.00606216308119656;0.000509935536342709;0.00330008499599899;-0.00429231544990216;-0.00867356524372553;0.00614853486251832;0.00272112325001217;-0.00178868257489739;-7.61497421990498E-05;0.00107200544323405;0.00187698473132514;0.00165609460339056;-0.000230658424925423;0.00902336382523572;0.003523…	1.01512209694351;0.864075799097219;0.86707412156453;3.59024806359646;5.43620130696193;8.21057905889409;0.641135886187811;3.56996564822618;-4.07452153071797;-11.1577018445956;6.78354945190253;2.62799991890152;-1.72582195401331;-0.398443662378048;2.35481869257029;2.92676332456052;2.05884321721971;-0.255308056234685;9.39480016070352;3.23395052983988;6.63197146461919	175.118774414063;246.155853271484;375.198333740234;462.229027958027;609.295789136535;738.335632324219;795.362648275364;924.402451222104;1053.45263671875;777.361267089844;906.389038085938;1035.43505859375;1036.42358398438;191.117965698242;455.239057943757;641.317565917969;804.381115346397;903.451416015625;960.463625716975;1089.51171875;1146.52910215231	21
QE929_MSQ1321_20180329_Heba_ub_s2_ctrl_2	9631	6378	AFVPFSGPK	9	0	Unmodified	_AFVPFSGPK_							0	0	0	F1RNW4;I3LR43	2	HCD	FTMS	MULTI-MSMS	13	0	475.26073	948.5069	0.84904	0.00040352	2.260383	37.818	0.035888	44.349	27.422	NaN	NaN	1	0	0	0	-1	0	0	0	0	y1;y2;y3;y4;y5;y6;y7;y1-NH3;a2;b2	9605.6;2789.1;4943.3;13113.4;3803.2;60034.1;14264.4;5756.9;40688.7;24892.3	0.000270601264048764;0.000132231584359488;5.05450281593767E-05;-0.000444870326248292;-0.00201567379372136;0.00160783536466624;0.00119440049559216;0.000164981209366033;0.00032057877342595;-0.000232938774985314	1.83941678851739;0.541565532939177;0.167819432160702;-1.14592471652863;-3.76557700521538;2.54268091202986;1.63301656749943;1.26824635327702;1.67739038935102;-1.06309865473243	147.112533569336;244.165435791016;301.186981201172;388.219505026426;535.289489746094;632.338630088935;731.407457440004;130.086090087891;191.117568969727;219.113037109375	10
QE929_MSQ1321_20180329_Heba_ub_s4_10_1	9667	6410	AFYECLAACEGSR	13	0	Unmodified	_AFYECLAACEGSR_							0	0	0	A0A287AMJ5;I3L6R1	2	HCD	FTMS	MULTI-MSMS	15	0	767.32668	1532.6388	-1.2378	-0.0009498	0.42333875	38.2	0.027309	35.414	28.389	NaN	NaN	1	0	0	0	-1	0	0	0	0	y6;y7;y8;y9;b2	2882.4;8273.7;2186;3171.1;2781.6	0.00454012255625003;0.00393418379371724;0.0026099805999138;0.0112244905936905;0.000743623725014686	6.68374483393606;5.24336933213141;3.02290533592241;10.9675922829701;3.39380554022767	679.278259277344;750.315979003906;863.4013671875;1023.42340087891;219.112060546875	5
QE929_MSQ1321_20180329_Heba_ub_s4_10_1	15903	12252	AFYPEEISSMVLTK	14	0	Unmodified	_AFYPEEISSMVLTK_							0	0	0	Q6S4N2;A5A8V6;A0A287BQU9;A5A8V7	2	HCD	FTMS	MULTI-MSMS	11	0	807.90782	1613.8011	0.21214	0.00017139	1.2091323	55.782	0.00356	50.284	34.059	NaN	NaN	1	0	0	0	-1	0	0	0	0	y2;y7;y8;y9;y10;y11;a2;b2	1826.9;8241.6;2160.8;2118.5;2847.2;15073.8;12293;8196.2	0.0019285675515448;-0.000405747543709367;0.00608254926248719;0.013275254837481;0.0205900307250886;-0.00178031320047012;0.00035109635155095;-0.000690702446860314	7.77151349352738;-0.530099360910861;6.92382530978646;13.1760277040404;18.1159983567302;-1.44313683872458;1.83707028875771;-3.15225882029997	248.158554077148;765.417907714844;878.495483398438;1007.53088378906;1136.56616210938;1233.6412963053;191.117538452148;219.113494873047	8
QE929_MSQ1321_20180329_Heba_ub_s6_10_3	15984	12341	AFYPEEISSMVLTK	14	0	Unmodified	_AFYPEEISSMVLTK_							0	0	0	Q6S4N2;A5A8V6;A0A287BQU9;A5A8V7	2	HCD	FTMS	MULTI-MSMS	6	0	807.90782	1613.8011	-0.13498	-0.00010905	0.34161521	55.746	0.0041846	49.5	32.261	NaN	NaN	1	0	0	0	-1	0	0	0	0	y1;y2;y3;y7;y8;y9;y11;a2;b2	2744.4;1780.4;3339.4;7261;3099.7;3132.4;9159.2;11987.2;11076.3	-0.000202421196888736;-0.000604391432830198;-0.000173833884389296;0.00362257276879063;0.00504495160623719;0.000213731399981043;0.0115863046000868;0.00010695572655095;-4.9833306235314E-05	-1.3759571745441;-2.43548027633437;-0.481208096739598;4.73282869087272;5.74271096773031;0.212131094604268;9.39205762228634;0.559632521369544;-0.22743214432516	147.113006591797;248.161087036133;361.244720458984;765.413879394531;878.496520996094;1007.5439453125;1233.6279296875;191.117782592773;219.112854003906	9
QE929_MSQ1321_20180329_Heba_ub_s7_30_1	15462	11461	AFYPEEISSMVLTK	14	0	Unmodified	_AFYPEEISSMVLTK_							0	0	0	Q6S4N2;A5A8V6;A0A287BQU9;A5A8V7	2	HCD	FTMS	MULTI-MSMS	8	0	807.90782	1613.8011	1.426	0.0011521	-0.27803984	55.577	0.03728	41.283	26.018	NaN	NaN	1	0	0	0	-1	0	0	0	0	y3;y7;y9;y10;y11;a2;b2	2247.9;5709.5;2820;2440.1;2804.2;5991.1;3105.6	0.0039460391624857;0.00838331495629063;0.00497447358748104;0.0166837807250886;0.0113421639750868;0.00042739029686345;1.1201850014686E-05	10.9235760213142;10.9527241732515;4.9372507428607;14.6790604376652;9.19415121648077;2.23627026037875;0.0511236695170218	361.240600585938;765.409118652344;1007.53918457031;1136.57006835938;1233.62817382813;191.117462158203;219.11279296875	7
QE929_MSQ1321_20180329_Heba_ub_s8_30_2	15760	12122	AFYPEEISSMVLTK	14	0	Unmodified	_AFYPEEISSMVLTK_							0	0	0	Q6S4N2;A5A8V6;A0A287BQU9;A5A8V7	2	HCD	FTMS	MULTI-MSMS	10	0	807.90782	1613.8011	-0.34832	-0.00028141	-0.51392025	55.296	0.00356	50.284	34.059	NaN	NaN	1	0	0	0	-1	0	0	0	0	y2;y7;y8;y9;y10;y11;a2;b2	2047;8357.5;2197.9;3299.8;5709.1;17781.3;10863.5;9579.7	0.000234841965607302;0.00618604933129063;0.00113870160623719;0.017608750931231;0.00696881133171701;0.00879044438056553;-0.00018296126563655;0.000667329779702186	0.946331927400317;8.08199356691195;1.29618787984745;17.477207847387;6.13138772476406;7.12566913138668;-0.957320588439908;3.04560846936099	248.160247802734;765.411315917969;878.500427246094;1007.52655029297;1136.57978332877;1233.63072554772;191.118072509766;219.11213684082	8
QE929_MSQ1321_20180329_Heba_ub_s9_30_3	15673	12048	AFYPEEISSMVLTK	14	0	Unmodified	_AFYPEEISSMVLTK_							0	0	0	Q6S4N2;A5A8V6;A0A287BQU9;A5A8V7	2	HCD	FTMS	MULTI-MSMS	13	0	807.90782	1613.8011	0.56461	0.00045616	-0.36263728	55.112	0.0052553	48.44	32.216	NaN	NaN	1	0	0	0	-1	0	0	0	0	y2;y7;y8;y9;y10;y11;a2;b2	2607.9;8127.7;3148.7;3402.3;3222.1;7128.6;10931.9;8570.7	-0.000207662917205198;0.00929357810400688;0.00803567426248719;-0.00527943266251896;0.00691815572508858;0.0130511483500868;0.00057997818748845;0.00123190497501469	-0.836808267045766;12.1419890747778;9.14710693428332;-5.239874551964;6.08681899698714;10.5794977021183;3.03467115978354;5.62227253575302	248.160690307617;765.408208389196;878.493530273438;1007.54943847656;1136.57983398438;1233.62646484375;191.117309570313;219.111572265625	8
QE929_MSQ1321_20180329_Heba_ub_s2_ctrl_2	11175	7723	AGAAASESLFISNHAY	16	0	Unmodified	_AGAAASESLFISNHAY_							0	0	0	A0A286ZYX8;A0A287B8F3;A0A287A1V5	2	HCD	FTMS	MULTI-MSMS	2	0	804.88627	1607.758	0.094308	7.5907E-05	-0.33483454	42.51	0.014097	34.887	28.034	NaN	NaN	1	0	0	0	-1	0	0	0	0	y4;y5;b2;b3;b4	2036.4;2069.5;1583.6;8485.1;5427.1	0.00784251516250833;0.00349397193747336;-9.45083281180814E-05;0.000627067557815053;0.00247779383431634	15.5539947544619;5.90947969989976;-0.732248352307213;3.1337342463209;9.13851048308197	504.212280273438;591.248657226563;129.065948486328;200.102340698242;271.137603759766	5
QE929_MSQ1321_20180329_Heba_ub_s3_ctrl_3	10545	6525	AGAAASESLFISNHAY	16	0	Unmodified	_AGAAASESLFISNHAY_							0	0	0	A0A286ZYX8;A0A287B8F3;A0A287A1V5	2	HCD	FTMS	MULTI-MSMS	1	0	804.88627	1607.758	0.002853	2.2963E-06	0.41154646	42.635	0.0030971	46.606	39.4	NaN	NaN	1	0	0	0	-1	0	0	0	0	y3;y5;y7;b3;b4	2717.8;2837.6;2135.9;7953;2047.4	7.13179625222438E-05;-0.000839524156276639;0.00619159510006284;0.000367668143752553;0.000280528209316344	0.182783556828821;-1.41990682406618;7.27226504930348;1.83739813262356;1.03462571063137	390.177124023438;591.252990722656;851.3984375;200.102600097656;271.139801025391	5
[truncated: 33,748 more rows]
[truncated: 16 more columns]
